# Supplementary material for: Dynamic analysis of geomaterials using microwave sensing
Source: Sci Rep. 2024 Mar 26;14:7112. doi: 10.1038/s41598-024-57653-3 (PMC10965938; doi:10.1038/s41598-024-57653-3)
Supplement: Supplementary file 1 — Supplementary Information 1. [file 41598_2024_57653_MOESM1_ESM.xlsx]

## Sheet: Intro
Static Fluid Data (figure 1)
See tabs for datasets
In these datasets, each column represents 1 data capture from the sensor (Over 1501 data points)
These are raw datasets in the time domain, as output from the sensor. Units are a.u.
The sensor is a K-band FMCW operating between 24 - 25.5 GHz
The chirp duration is 300 ms
The time between chirps is 5 seconds

## Sheet: Copper
Copper Sheet Reference at 10cm from K-band antenna
49183	49172	49139	49105	49145	49141	49130	49216	49191	49106
53560	53629	53618	53543	53594	53631	53534	53588	53641	53515
55501	55661	55666	55553	55606	55655	55549	55539	55608	55563
56062	56225	56247	56162	56235	56265	56192	56151	56207	56194
56361	56516	56611	56483	56524	56562	56530	56470	56501	56527
56444	56616	56765	56657	56646	56663	56634	56603	56593	56628
56361	56552	56712	56576	56524	56556	56531	56539	56499	56546
56508	56678	56811	56725	56624	56652	56641	56712	56635	56672
56485	56663	56773	56707	56629	56610	56630	56727	56594	56641
56337	56465	56601	56553	56471	56501	56454	56568	56472	56501
56437	56565	56643	56634	56585	56595	56541	56631	56603	56590
56393	56498	56603	56549	56533	56561	56497	56566	56541	56572
56220	56325	56431	56426	56363	56403	56337	56404	56398	56431
56288	56359	56463	56425	56390	56479	56367	56402	56413	56500
56293	56362	56464	56420	56431	56485	56373	56408	56395	56491
56120	56192	56287	56225	56213	56272	56191	56205	56198	56313
56070	56163	56284	56252	56226	56271	56240	56214	56187	56321
56016	56075	56269	56195	56195	56210	56149	56156	56146	56257
55866	55918	56093	56091	56035	56066	56025	56055	55993	56082
55827	55906	56024	56017	56001	56000	55985	56021	55958	56015
55771	55781	55902	55925	55845	55860	55880	55986	55832	55917
55574	55570	55698	55743	55677	55680	55675	55761	55689	55759
55498	55509	55632	55679	55611	55620	55565	55665	55638	55677
55411	55355	55440	55544	55452	55495	55446	55534	55538	55578
55188	55153	55213	55276	55214	55276	55195	55333	55276	55361
55130	55133	55142	55227	55226	55240	55143	55231	55258	55334
55054	54969	55025	55064	55055	55095	55000	55081	55116	55209
54775	54737	54791	54809	54823	54889	54786	54821	54813	54976
54689	54620	54705	54740	54738	54763	54707	54727	54683	54866
54565	54511	54585	54619	54617	54639	54599	54581	54543	54743
54285	54222	54324	54392	54394	54393	54349	54360	54272	54495
54175	54083	54204	54289	54265	54276	54216	54261	54164	54396
54053	53960	54072	54179	54119	54138	54137	54168	54069	54267
53802	53727	53838	53930	53875	53875	53881	53934	53848	54004
53705	53607	53690	53804	53750	53721	53778	53827	53761	53853
53523	53376	53446	53577	53561	53490	53491	53608	53565	53643
53466	53323	53323	53465	53471	53401	53390	53482	53465	53521
53295	53155	53141	53266	53327	53246	53192	53315	53302	53395
53072	52910	52888	53031	53089	53044	52962	53059	53047	53179
52951	52790	52776	52932	52957	52942	52836	52905	52925	53072
52827	52640	52637	52810	52789	52815	52700	52784	52779	52925
52595	52443	52427	52560	52510	52566	52502	52549	52521	52679
52451	52289	52297	52409	52336	52419	52375	52425	52333	52515
52293	52129	52138	52246	52200	52252	52232	52266	52161	52365
52079	51883	51925	52015	51999	52008	52007	52040	51935	52143
51916	51726	51780	51877	51878	51856	51876	51893	51793	51985
51767	51589	51597	51707	51719	51705	51708	51738	51673	51837
51593	51425	51406	51532	51576	51544	51549	51573	51530	51688
51490	51331	51248	51417	51445	51422	51399	51435	51406	51554
51378	51191	51109	51269	51300	51288	51263	51297	51277	51401
51219	51037	50946	51105	51134	51094	51087	51122	51106	51244
51098	50920	50810	50967	50999	50983	50958	51000	50972	51122
50933	50768	50656	50820	50857	50835	50793	50833	50803	50957
50749	50579	50495	50659	50654	50641	50599	50645	50611	50769
50612	50416	50370	50519	50486	50514	50465	50512	50466	50604
50429	50252	50195	50344	50293	50339	50304	50342	50290	50430
50247	50066	50023	50164	50115	50152	50140	50157	50107	50257
50086	49921	49883	50008	49968	50003	49978	50016	49957	50099
49956	49779	49729	49852	49847	49865	49839	49870	49806	49948
49798	49648	49584	49692	49701	49716	49690	49722	49672	49792
49671	49526	49449	49543	49579	49570	49574	49595	49541	49669
49562	49427	49327	49430	49452	49451	49446	49456	49433	49556
49467	49323	49226	49319	49334	49338	49330	49337	49329	49430
49356	49212	49102	49208	49218	49231	49219	49229	49216	49320
49236	49116	48995	49083	49096	49112	49096	49126	49096	49199
49114	48997	48879	48959	48970	48997	48991	48984	48955	49096
48972	48850	48770	48853	48843	48881	48861	48849	48824	48978
48835	48718	48670	48741	48711	48777	48762	48728	48707	48855
48692	48585	48556	48615	48562	48641	48640	48624	48591	48721
48567	48456	48411	48478	48410	48509	48516	48501	48472	48591
48471	48377	48312	48367	48312	48390	48405	48398	48378	48484
48380	48267	48186	48228	48206	48266	48267	48252	48257	48347
48262	48157	48072	48101	48119	48148	48142	48130	48156	48216
48148	48067	47977	47993	48042	48054	48043	48026	48067	48127
48047	47978	47869	47891	47947	47937	47931	47906	47966	48023
47971	47893	47769	47830	47853	47851	47817	47810	47887	47937
47916	47840	47709	47784	47772	47781	47749	47761	47826	47860
47830	47764	47615	47688	47641	47679	47675	47694	47731	47745
47723	47690	47540	47616	47535	47570	47615	47620	47623	47655
47662	47622	47509	47569	47481	47499	47543	47564	47553	47579
47527	47496	47403	47447	47385	47378	47399	47444	47430	47452
47413	47390	47312	47349	47307	47300	47295	47355	47340	47365
47340	47340	47244	47271	47245	47236	47249	47271	47271	47331
47227	47214	47138	47166	47136	47136	47149	47142	47179	47261
47115	47101	47061	47080	47035	47061	47051	47032	47075	47170
47090	47046	47025	47034	47004	47024	47012	47017	47040	47126
46988	46960	46945	46915	46909	46926	46913	46911	46936	47020
46876	46871	46850	46821	46835	46806	46809	46807	46815	46910
46857	46829	46846	46786	46815	46767	46778	46752	46763	46847
46753	46730	46745	46726	46704	46655	46676	46656	46673	46713
46672	46646	46672	46652	46607	46569	46589	46591	46616	46626
46635	46619	46611	46615	46545	46518	46545	46564	46577	46586
46558	46537	46504	46529	46446	46443	46465	46489	46501	46499
46506	46484	46458	46466	46400	46360	46387	46431	46441	46441
46485	46476	46451	46432	46399	46352	46377	46413	46441	46404
46384	46386	46350	46326	46297	46250	46283	46312	46352	46332
46307	46349	46277	46271	46207	46166	46235	46220	46291	46254
46483	46510	46454	46453	46437	46386	46394	46410	46465	46472
46284	46254	46251	46240	46220	46160	46160	46191	46233	46255
46206	46170	46193	46164	46157	46116	46099	46129	46151	46201
46050	46018	46044	46043	46019	45965	45969	45983	46013	46071
45981	45947	46007	45989	45941	45894	45911	45913	45929	45976
45953	45925	46005	45989	45937	45879	45883	45886	45930	45944
45829	45779	45875	45877	45854	45750	45759	45786	45796	45812
45765	45743	45789	45815	45784	45690	45699	45737	45750	45755
45772	45748	45769	45815	45763	45697	45707	45759	45734	45775
45685	45641	45671	45724	45703	45608	45639	45659	45651	45665
45612	45558	45609	45658	45607	45532	45539	45583	45560	45574
45640	45575	45650	45657	45631	45544	45560	45603	45579	45593
45532	45493	45561	45552	45552	45466	45476	45511	45490	45523
45445	45426	45485	45485	45501	45437	45426	45418	45443	45468
45470	45424	45498	45484	45480	45423	45411	45407	45427	45482
45361	45334	45439	45412	45408	45365	45350	45340	45354	45412
45302	45259	45387	45373	45328	45313	45296	45302	45298	45350
45294	45241	45412	45368	45326	45302	45314	45298	45307	45351
45243	45190	45318	45309	45252	45198	45208	45240	45199	45264
45188	45115	45268	45227	45214	45126	45163	45169	45166	45178
45208	45142	45271	45244	45224	45122	45125	45152	45170	45174
45069	45020	45140	45113	45087	45005	45012	45051	45039	45049
45020	44967	45078	45073	45043	44992	44970	44999	45009	45010
45086	45005	45080	45109	45062	45059	45000	45041	45050	45051
45027	44930	44987	45012	45008	44970	44943	44972	45005	44963
44929	44860	44917	44904	44936	44903	44896	44907	44921	44939
44992	44917	44982	44946	44963	44947	44966	44901	44955	44954
44894	44813	44953	44868	44908	44860	44860	44832	44891	44857
44821	44735	44890	44816	44881	44825	44786	44765	44778	44788
44857	44777	44940	44893	44920	44888	44826	44836	44821	44870
44742	44691	44837	44831	44846	44834	44774	44774	44744	44796
44711	44635	44790	44793	44796	44763	44744	44730	44677	44751
44742	44643	44812	44814	44825	44758	44739	44742	44743	44756
44694	44590	44748	44777	44751	44689	44680	44712	44693	44706
44773	44676	44771	44798	44817	44699	44727	44733	44728	44700
44683	44587	44661	44701	44718	44629	44622	44651	44663	44635
44640	44526	44570	44607	44643	44602	44542	44596	44561	44555
44720	44562	44619	44657	44682	44672	44622	44669	44645	44615
44631	44493	44535	44598	44603	44620	44568	44607	44597	44563
44560	44447	44498	44569	44522	44572	44539	44570	44549	44501
44636	44552	44552	44620	44590	44656	44595	44635	44601	44605
44598	44469	44543	44552	44548	44606	44554	44579	44544	44545
44550	44450	44505	44497	44523	44585	44546	44538	44523	44517
44563	44513	44555	44492	44553	44615	44616	44554	44551	44588
44497	44423	44503	44475	44537	44555	44560	44508	44530	44562
44499	44379	44488	44458	44556	44579	44556	44472	44498	44538
44550	44446	44558	44517	44603	44633	44590	44522	44585	44608
44484	44380	44461	44401	44482	44555	44489	44459	44511	44468
44489	44385	44459	44407	44474	44491	44505	44447	44486	44472
44512	44462	44496	44497	44555	44536	44560	44545	44551	44526
44426	44373	44440	44416	44437	44451	44441	44448	44459	44391
44440	44355	44402	44435	44440	44467	44412	44523	44470	44415
44491	44454	44443	44495	44498	44546	44510	44576	44549	44470
44457	44381	44397	44424	44453	44498	44479	44533	44500	44466
44429	44368	44330	44403	44417	44501	44445	44456	44437	44378
44527	44458	44462	44472	44496	44583	44538	44567	44560	44479
44461	44436	44448	44410	44460	44549	44518	44516	44526	44441
44479	44457	44398	44424	44461	44563	44515	44511	44509	44460
44521	44505	44462	44487	44539	44633	44576	44567	44585	44550
44514	44471	44425	44448	44485	44606	44566	44548	44536	44545
44507	44497	44451	44435	44487	44573	44589	44561	44568	44543
44531	44553	44517	44525	44512	44648	44666	44621	44639	44624
44547	44570	44521	44529	44495	44586	44635	44603	44596	44601
44560	44563	44503	44533	44525	44644	44589	44634	44645	44549
44632	44691	44610	44572	44580	44724	44684	44700	44727	44665
44565	44603	44526	44521	44550	44686	44665	44683	44680	44639
44654	44712	44633	44617	44632	44762	44787	44717	44763	44715
44616	44684	44634	44604	44614	44767	44782	44697	44698	44691
44689	44701	44685	44618	44672	44793	44798	44744	44757	44723
44732	44779	44729	44702	44753	44859	44843	44854	44834	44786
44740	44851	44737	44668	44786	44875	44917	44845	44867	44836
44785	44941	44800	44716	44849	44905	44947	44883	44930	44860
44889	45023	44904	44833	44959	44960	45007	44969	45003	44938
44922	45005	44960	44909	44973	44984	45047	45023	45038	44940
44985	45105	44994	44975	45004	45043	45106	45102	45070	44999
45120	45249	45124	45135	45108	45155	45205	45214	45238	45134
45161	45296	45110	45127	45090	45196	45218	45271	45275	45173
45238	45363	45209	45254	45149	45276	45298	45358	45358	45185
45372	45505	45374	45320	45278	45400	45412	45513	45468	45356
45394	45569	45413	45362	45290	45437	45446	45511	45493	45379
45460	45620	45433	45361	45396	45527	45521	45577	45534	45455
45606	45780	45606	45535	45532	45685	45698	45652	45729	45616
45709	45859	45679	45600	45622	45769	45811	45701	45795	45733
45745	45920	45791	45674	45733	45850	45925	45817	45863	45829
45908	46110	45975	45846	45915	46007	46116	45954	46001	45969
45985	46168	46132	45948	46011	46067	46181	46032	46090	46031
46118	46300	46258	46072	46156	46201	46327	46145	46195	46146
46247	46448	46377	46246	46304	46313	46454	46328	46371	46268
46336	46579	46489	46362	46425	46398	46524	46437	46435	46355
46458	46702	46613	46526	46528	46503	46629	46611	46550	46479
46635	46868	46750	46722	46699	46661	46781	46757	46707	46611
46743	46988	46872	46813	46755	46793	46857	46872	46865	46712
46950	47151	47005	46945	46932	46926	46965	47036	47001	46822
47104	47365	47189	47104	47133	47114	47164	47182	47189	47070
47273	47462	47319	47207	47279	47243	47283	47280	47316	47184
47391	47641	47478	47438	47422	47426	47457	47408	47475	47305
47637	47872	47697	47671	47627	47648	47696	47645	47680	47551
47749	47967	47845	47779	47753	47772	47853	47772	47800	47686
47904	48199	48036	47962	47949	47919	48018	47950	47959	47859
48041	48327	48222	48110	48090	48100	48153	48100	48116	47994
48208	48509	48429	48285	48268	48256	48355	48255	48252	48166
48370	48645	48587	48514	48487	48415	48511	48449	48433	48310
48537	48858	48805	48680	48676	48623	48699	48646	48590	48488
48739	48990	48967	48900	48861	48827	48851	48827	48779	48671
48952	49198	49174	49079	49064	49057	49074	49010	48949	48869
49142	49415	49385	49310	49245	49231	49260	49220	49162	49090
49323	49634	49604	49469	49464	49446	49529	49390	49374	49309
49520	49803	49829	49693	49684	49607	49701	49595	49576	49485
49712	50013	50083	49914	49916	49832	49913	49794	49799	49679
49902	50207	50282	50074	50135	50065	50123	50014	50022	49889
50120	50390	50478	50291	50309	50265	50310	50205	50188	50108
50299	50603	50681	50555	50526	50443	50521	50431	50399	50313
50508	50798	50891	50774	50724	50637	50761	50622	50627	50503
50680	50954	51107	50991	50880	50796	50904	50832	50799	50670
50939	51214	51339	51198	51131	51020	51114	51101	51016	50861
51159	51421	51534	51408	51380	51235	51307	51332	51266	51067
51369	51623	51687	51561	51554	51431	51456	51468	51463	51230
51607	51867	51917	51826	51787	51677	51719	51714	51734	51517
51838	52103	52132	52078	52046	51942	51961	51946	51956	51736
51986	52246	52266	52230	52151	52099	52129	52111	52089	51926
52243	52437	52528	52468	52403	52392	52355	52327	52321	52189
52473	52641	52776	52681	52637	52612	52597	52523	52568	52429
52557	52771	52888	52772	52776	52744	52742	52628	52714	52544
52741	53003	53125	52993	52965	52928	52992	52839	52906	52788
52888	53179	53328	53176	53167	53115	53180	53039	53059	52949
52997	53234	53501	53329	53293	53265	53292	53195	53177	53096
53221	53428	53712	53569	53511	53471	53485	53452	53376	53297
53400	53592	53848	53719	53695	53656	53659	53657	53567	53486
53511	53680	53890	53819	53763	53700	53787	53716	53640	53599
53786	53928	54126	54059	54043	53928	53977	53941	53909	53813
53887	53959	54184	54125	54092	53985	54026	53989	53976	53836
54106	54175	54372	54315	54308	54151	54199	54185	54202	54022
54292	54365	54516	54478	54460	54320	54381	54393	54408	54222
54305	54401	54505	54494	54488	54393	54370	54359	54442	54279
54474	54576	54664	54642	54620	54581	54560	54557	54595	54463
54572	54673	54778	54784	54700	54704	54660	54679	54734	54582
54595	54687	54827	54807	54724	54715	54736	54746	54753	54635
54704	54802	54937	54891	54811	54801	54812	54856	54858	54714
54752	54871	54989	54929	54897	54863	54862	54901	54939	54804
54737	54815	54948	54885	54867	54875	54828	54853	54902	54783
54879	54939	55056	55042	54996	54995	54980	55021	55049	54952
54920	54993	55096	55018	55060	55031	55041	55065	55087	55007
54893	54930	55034	54991	55019	55016	54990	55007	55000	54950
55050	55062	55140	55137	55196	55163	55126	55108	55154	55065
55106	55063	55142	55122	55219	55187	55151	55176	55214	55128
55003	55007	55031	55029	55115	55115	55061	55091	55111	55081
55027	55084	55079	55120	55183	55169	55154	55132	55215	55147
55058	55133	55115	55196	55239	55217	55219	55186	55227	55204
54957	54947	55001	55077	55079	55088	55070	55104	55111	55093
55017	55004	55059	55097	55093	55116	55103	55154	55107	55146
54990	54965	55038	55088	55093	55093	55078	55134	55143	55154
54912	54917	54945	54971	54992	54994	55003	55059	55061	55065
54925	54907	54914	54956	54998	54961	54966	55041	55050	55028
54884	54840	54869	54915	54956	54945	54921	55005	54987	54968
54781	54714	54730	54777	54818	54839	54796	54902	54859	54840
54789	54693	54671	54749	54807	54821	54771	54871	54814	54880
54772	54646	54578	54692	54731	54776	54716	54799	54768	54856
54632	54513	54397	54516	54554	54624	54581	54629	54671	54706
54663	54536	54415	54507	54565	54632	54607	54646	54703	54706
54568	54501	54336	54433	54478	54523	54522	54561	54609	54643
54405	54322	54203	54252	54327	54365	54349	54364	54441	54475
54345	54275	54146	54221	54299	54339	54314	54331	54413	54445
54184	54157	54022	54088	54148	54216	54168	54210	54255	54322
54098	54074	53933	54000	54038	54133	54114	54133	54157	54271
54005	53920	53835	53902	53916	53995	54013	54025	54016	54169
53881	53705	53675	53743	53752	53829	53812	53864	53810	53981
53813	53576	53567	53638	53692	53722	53687	53765	53702	53864
53704	53478	53431	53464	53557	53592	53557	53593	53593	53734
53502	53309	53215	53254	53392	53410	53339	53366	53378	53535
53451	53261	53152	53187	53349	53342	53264	53295	53317	53474
53349	53119	53010	53103	53191	53214	53140	53174	53171	53320
53166	52914	52827	52929	52985	53030	52964	53006	52995	53127
53072	52853	52729	52839	52877	52930	52880	52937	52908	53025
52953	52754	52629	52737	52749	52821	52776	52822	52802	52926
52724	52550	52430	52539	52516	52579	52567	52611	52604	52714
52583	52438	52306	52402	52394	52439	52444	52496	52476	52579
52461	52305	52176	52259	52240	52291	52276	52355	52325	52425
52257	52079	51952	52016	52034	52079	52058	52126	52075	52221
52144	51927	51819	51871	51905	51950	51910	51966	51941	52113
52014	51754	51655	51721	51751	51831	51755	51793	51783	51959
51826	51562	51450	51533	51569	51647	51571	51583	51617	51786
51668	51438	51290	51375	51428	51495	51431	51429	51468	51655
51487	51288	51125	51216	51277	51328	51265	51245	51290	51492
51290	51060	50954	51040	51080	51126	51064	51057	51086	51275
51146	50916	50819	50915	50936	50982	50914	50926	50940	51121
50960	50753	50663	50749	50753	50780	50747	50771	50785	50945
50749	50572	50490	50563	50550	50553	50557	50591	50587	50730
50596	50420	50357	50418	50394	50373	50396	50431	50419	50561
50414	50226	50198	50254	50229	50183	50192	50266	50243	50364
50227	50015	50007	50056	50034	49993	49979	50069	50051	50159
50056	49843	49817	49875	49873	49826	49813	49891	49859	50001
49876	49660	49620	49689	49703	49651	49640	49698	49662	49838
49704	49492	49444	49545	49525	49501	49475	49526	49500	49661
49554	49318	49263	49396	49345	49339	49292	49360	49331	49491
49387	49159	49095	49231	49172	49172	49129	49203	49168	49327
49209	49003	48935	49060	49023	49004	48965	49028	49000	49176
49009	48838	48773	48888	48860	48848	48798	48842	48846	49006
48836	48682	48648	48737	48691	48690	48641	48683	48717	48857
48646	48499	48486	48577	48493	48521	48481	48515	48536	48673
48483	48317	48345	48424	48299	48321	48313	48364	48335	48501
48343	48144	48217	48290	48139	48175	48139	48215	48182	48354
48182	47968	48079	48115	47989	48014	47975	48047	48008	48162
48029	47797	47920	47946	47825	47856	47807	47868	47866	47995
47888	47670	47769	47791	47715	47709	47677	47717	47728	47856
47725	47528	47603	47632	47579	47550	47513	47535	47546	47699
47585	47366	47442	47466	47469	47380	47363	47369	47384	47551
47477	47238	47339	47375	47380	47298	47243	47266	47281	47438
47321	47071	47148	47198	47187	47150	47077	47099	47115	47291
47155	46935	46999	47076	47033	47003	46971	46977	46981	47160
47018	46826	46907	47011	46937	46894	46885	46907	46891	47042
46865	46679	46768	46872	46779	46741	46729	46767	46736	46854
46700	46505	46643	46726	46601	46572	46541	46618	46591	46682
46633	46426	46588	46625	46518	46464	46453	46527	46486	46604
46486	46287	46435	46463	46339	46279	46290	46371	46307	46442
46324	46098	46297	46326	46199	46144	46129	46204	46176	46276
46279	46055	46216	46251	46123	46095	46044	46130	46125	46227
46142	45893	46056	46096	45992	45969	45887	45972	45978	46075
46034	45791	45907	45973	45894	45853	45800	45817	45847	45991
45932	45708	45820	45884	45838	45804	45732	45721	45752	45912
45806	45573	45675	45746	45717	45680	45618	45588	45638	45762
45650	45477	45572	45639	45594	45550	45501	45476	45549	45619
45581	45460	45539	45602	45530	45484	45469	45451	45508	45584
45400	45277	45401	45450	45365	45320	45322	45311	45329	45435
45286	45184	45341	45360	45267	45225	45203	45235	45225	45308
45267	45132	45319	45315	45255	45182	45183	45201	45200	45269
45090	44945	45139	45156	45080	45014	44990	45045	45041	45096
45087	44924	45131	45129	45064	44992	44983	45009	44982	45062
44972	44800	45004	44974	44949	44870	44817	44873	44865	44939
44909	44701	44862	44895	44836	44791	44711	44770	44770	44826
44877	44634	44800	44825	44789	44753	44688	44725	44737	44789
44773	44582	44677	44706	44700	44651	44570	44637	44656	44699
44642	44500	44576	44629	44626	44569	44502	44541	44569	44638
44624	44540	44589	44635	44611	44585	44520	44528	44606	44633
44473	44391	44440	44507	44493	44441	44415	44394	44471	44451
44443	44331	44381	44449	44392	44369	44336	44350	44412	44406
44424	44317	44411	44451	44419	44384	44342	44383	44405	44419
44264	44208	44317	44325	44260	44245	44220	44262	44307	44303
44201	44143	44222	44268	44224	44189	44194	44204	44241	44227
44240	44162	44238	44279	44265	44234	44193	44227	44227	44214
44118	44077	44149	44160	44150	44116	44109	44112	44098	44121
44061	43958	44022	44012	44115	44011	43973	43985	44017	44009
44102	43986	44080	44072	44135	44056	44050	44057	44047	44063
43999	43907	43935	44004	44009	44008	43942	43941	43963	44002
43959	43857	43876	43916	44001	43966	43896	43916	43941	43961
43963	43908	43885	43958	43987	43967	43924	43928	43957	44010
43883	43830	43821	43913	43914	43917	43874	43885	43909	43955
43861	43838	43806	43860	43870	43863	43857	43844	43877	43898
43886	43881	43840	43903	43903	43922	43888	43920	43919	43911
43800	43816	43829	43849	43811	43825	43871	43860	43883	43881
43796	43792	43825	43829	43800	43799	43804	43833	43819	43810
43847	43884	43876	43919	43877	43875	43840	43908	43897	43842
43786	43755	43776	43790	43787	43791	43725	43789	43798	43755
43814	43726	43734	43738	43793	43754	43754	43772	43768	43763
43857	43827	43823	43781	43883	43863	43826	43821	43818	43839
43835	43754	43695	43720	43816	43794	43790	43771	43792	43807
43757	43712	43650	43681	43782	43795	43723	43756	43779	43740
43888	43853	43754	43796	43806	43851	43845	43881	43886	43853
43834	43809	43692	43753	43773	43834	43816	43822	43833	43806
43798	43869	43728	43826	43809	43851	43850	43871	43894	43858
43735	43822	43713	43726	43750	43839	43852	43835	43849	43833
43699	43796	43707	43738	43712	43834	43831	43810	43841	43810
43774	43888	43818	43819	43802	43890	43914	43926	43945	43924
43708	43815	43789	43755	43771	43806	43862	43856	43852	43823
43748	43815	43777	43750	43803	43870	43859	43840	43838	43823
43932	43933	43906	43864	43916	43992	43952	43945	43945	43947
43897	43910	43855	43838	43932	43915	43982	43909	43904	43915
43857	43910	43815	43817	43961	43910	43955	43923	43900	43914
43997	44061	43930	43973	44099	44064	44113	44048	44046	44025
43997	44027	43936	43945	44025	44042	44096	44063	44044	44019
43996	44052	43942	43984	44040	44029	44054	44090	44085	44001
44092	44208	44069	44109	44091	44138	44179	44237	44203	44130
44059	44181	44054	44122	44059	44108	44235	44217	44230	44119
44044	44223	44130	44111	44085	44145	44235	44251	44248	44139
44146	44257	44216	44195	44199	44248	44323	44323	44325	44230
44155	44275	44232	44204	44189	44235	44329	44311	44308	44210
44199	44352	44241	44227	44202	44300	44373	44324	44312	44279
44291	44436	44370	44307	44370	44418	44488	44429	44424	44429
44307	44388	44337	44300	44337	44414	44464	44402	44397	44402
44332	44500	44388	44338	44432	44479	44535	44445	44494	44485
44504	44642	44513	44512	44568	44639	44680	44617	44627	44618
44499	44644	44510	44527	44558	44595	44719	44600	44635	44612
44577	44745	44632	44611	44667	44704	44781	44693	44740	44663
44725	44909	44764	44789	44800	44809	44903	44859	44887	44825
44785	44974	44846	44845	44828	44846	44973	44925	44932	44822
44818	45040	44947	44897	44886	44915	45022	45017	44981	44905
44989	45194	45147	45094	45040	45089	45198	45187	45183	45024
45026	45279	45205	45152	45125	45173	45202	45232	45231	45115
45173	45445	45286	45182	45242	45268	45361	45344	45253	45162
45527	45755	45645	45594	45593	45602	45684	45692	45658	45587
45486	45641	45616	45494	45576	45538	45581	45574	45577	45472
45634	45790	45725	45635	45702	45693	45770	45705	45703	45592
45735	45869	45799	45724	45809	45779	45833	45784	45800	45680
45872	45989	45918	45890	45929	45925	45936	45902	45936	45811
45998	46193	46091	46048	46066	46104	46125	46098	46104	46023
46069	46291	46228	46166	46185	46189	46307	46224	46209	46130
46216	46521	46372	46343	46346	46345	46446	46394	46389	46234
46369	46669	46585	46566	46497	46510	46595	46575	46588	46424
46478	46796	46758	46690	46630	46652	46754	46745	46720	46519
46660	46909	46945	46852	46794	46865	46889	46858	46849	46703
46913	47166	47147	47071	47023	47058	47089	47098	47057	46867
47070	47264	47320	47167	47196	47248	47248	47180	47195	47042
47240	47439	47500	47351	47383	47384	47414	47370	47372	47221
47501	47674	47708	47541	47618	47635	47638	47547	47532	47480
47666	47816	47827	47721	47837	47820	47839	47676	47721	47678
47850	48012	48089	47906	47999	48008	48018	47919	47914	47794
48012	48235	48249	48110	48198	48203	48206	48144	48150	48006
48188	48449	48462	48338	48350	48367	48399	48356	48308	48155
48358	48677	48658	48526	48551	48564	48593	48555	48536	48373
48561	48852	48886	48706	48753	48722	48770	48760	48731	48543
48779	49064	49101	48945	48929	48922	48936	48989	48934	48691
48961	49268	49324	49130	49113	49120	49160	49175	49116	48908
49230	49500	49507	49318	49333	49357	49365	49348	49348	49099
49438	49710	49738	49527	49571	49620	49563	49542	49518	49309
49682	49907	49942	49733	49823	49851	49799	49736	49742	49560
49899	50126	50128	49961	50024	50114	50009	49954	49944	49781
50134	50393	50370	50201	50287	50336	50277	50165	50152	50033
50310	50604	50610	50411	50538	50591	50503	50424	50432	50281
50513	50787	50801	50642	50710	50770	50728	50623	50643	50477
50756	51072	51090	50911	50968	51004	50945	50889	50891	50675
50916	51274	51289	51131	51164	51209	51153	51110	51095	50918
51119	51446	51474	51297	51309	51357	51323	51307	51261	51069
51337	51655	51720	51531	51543	51554	51514	51505	51476	51303
51542	51835	51946	51709	51719	51744	51640	51703	51679	51467
51779	52015	52127	51909	51957	51971	51879	51953	51877	51671
52006	52271	52341	52119	52165	52221	52121	52135	52069	51923
52192	52426	52499	52267	52383	52360	52297	52297	52229	52075
52476	52704	52754	52517	52659	52676	52521	52548	52521	52342
52685	52903	52940	52725	52862	52898	52816	52759	52730	52588
52853	53052	53075	52863	52998	53051	52959	52923	52875	52788
53090	53341	53370	53155	53273	53306	53253	53190	53162	53013
53302	53537	53552	53373	53475	53535	53471	53403	53359	53259
53443	53682	53693	53509	53578	53636	53597	53540	53522	53414
53673	53976	53924	53780	53832	53882	53817	53822	53774	53621
53909	54195	54200	54025	54027	54078	54027	54069	54011	53897
54006	54277	54307	54098	54136	54197	54117	54180	54105	53939
54259	54519	54529	54317	54330	54432	54300	54406	54343	54156
54478	54691	54717	54534	54542	54650	54513	54566	54561	54355
54601	54822	54789	54599	54686	54745	54619	54650	54652	54487
54809	54998	54959	54773	54887	54917	54823	54840	54778	54724
54967	55151	55141	54937	55050	55118	54994	55002	54991	54886
55071	55229	55198	55050	55159	55208	55128	55089	55070	54962
55223	55432	55343	55216	55387	55393	55332	55323	55256	55199
55358	55596	55504	55389	55511	55514	55520	55465	55412	55379
55390	55604	55511	55443	55517	55564	55532	55511	55457	55425
55594	55875	55763	55674	55738	55784	55779	55767	55707	55633
55720	55959	55906	55832	55797	55875	55846	55885	55793	55741
55738	55938	55913	55795	55752	55813	55810	55852	55794	55743
55925	56105	56097	55995	55923	56020	55971	56018	55943	55918
56089	56228	56255	56182	56112	56173	56135	56167	56090	56080
56060	56182	56156	56097	56056	56116	56066	56082	56036	56029
56239	56307	56245	56196	56187	56268	56224	56236	56177	56184
56371	56410	56326	56300	56352	56394	56361	56329	56284	56332
56279	56302	56218	56225	56269	56303	56286	56226	56202	56238
56337	56409	56294	56341	56352	56413	56393	56371	56310	56372
56252	56336	56253	56281	56277	56316	56344	56304	56251	56294
56390	56490	56364	56400	56425	56410	56487	56451	56402	56448
56367	56493	56360	56409	56398	56417	56483	56421	56421	56443
56221	56355	56243	56322	56236	56280	56320	56317	56302	56307
56317	56399	56341	56344	56323	56346	56412	56349	56323	56373
56343	56421	56345	56431	56344	56377	56440	56449	56379	56403
56218	56252	56185	56248	56213	56215	56249	56225	56199	56243
56245	56269	56221	56273	56298	56265	56293	56235	56231	56317
56276	56239	56225	56315	56275	56318	56296	56264	56251	56350
56114	56061	55989	56166	56086	56112	56150	56093	56070	56192
56100	56076	55987	56163	56088	56110	56147	56123	56118	56212
56063	56021	55927	56147	56034	56065	56092	56089	56080	56175
55945	55892	55809	56022	55922	55966	55977	55966	55960	56048
55927	55871	55799	55987	55889	55930	55978	55961	55955	56013
55835	55798	55716	55927	55814	55850	55901	55866	55879	55951
55628	55608	55543	55722	55633	55639	55709	55674	55673	55770
55635	55610	55570	55733	55667	55638	55695	55682	55675	55746
55527	55470	55457	55590	55541	55522	55528	55529	55571	55622
55326	55241	55239	55347	55298	55315	55333	55306	55313	55418
55286	55178	55185	55315	55283	55257	55308	55279	55275	55408
55203	55038	55038	55186	55147	55131	55163	55144	55117	55271
54980	54818	54815	54965	54929	54926	54985	54933	54896	55045
54920	54710	54728	54890	54846	54846	54896	54859	54829	54971
54816	54631	54623	54819	54761	54757	54795	54760	54748	54915
54566	54411	54377	54596	54529	54516	54569	54525	54525	54699
54471	54325	54301	54520	54444	54427	54464	54465	54482	54610
54353	54176	54190	54407	54283	54275	54320	54329	54385	54474
54145	53997	53976	54209	54074	54071	54121	54143	54216	54266
54024	53860	53892	54095	53970	53950	54007	54025	54058	54163
53877	53754	53682	53907	53815	53773	53896	53851	53940	53950
53396	53223	53271	53421	53375	53304	53354	53341	53402	53457
53465	53230	53291	53423	53417	53319	53359	53342	53390	53489
53324	53041	53111	53232	53263	53133	53186	53169	53210	53335
53173	52876	52963	53083	53116	53000	53039	53026	53027	53188
53016	52682	52754	52919	52936	52828	52851	52842	52871	52998
52776	52459	52517	52705	52684	52615	52611	52645	52640	52779
52611	52302	52326	52530	52493	52433	52452	52480	52475	52617
52405	52137	52126	52323	52279	52219	52268	52295	52302	52446
52150	51911	51905	52086	52015	51982	52021	52045	52086	52192
51994	51747	51762	51927	51855	51812	51835	51895	51963	52028
51794	51531	51570	51710	51617	51611	51604	51678	51760	51795
51552	51288	51339	51443	51385	51373	51359	51416	51493	51569
51369	51093	51163	51252	51230	51199	51183	51188	51286	51385
51196	50866	50968	51041	51050	51005	50983	50963	51083	51197
50968	50612	50710	50802	50811	50749	50729	50720	50822	50937
50777	50395	50490	50587	50623	50528	50526	50531	50596	50733
50575	50194	50278	50388	50423	50297	50325	50338	50379	50534
50317	49973	50066	50172	50191	50072	50085	50134	50146	50295
50101	49783	49862	49973	49967	49865	49870	49954	49962	50068
49904	49597	49636	49759	49734	49642	49651	49762	49759	49839
49681	49410	49418	49533	49492	49416	49435	49550	49562	49623
49468	49219	49216	49314	49270	49197	49218	49326	49364	49407
49255	49011	49033	49097	49066	48998	48992	49109	49166	49196
49069	48809	48848	48907	48877	48820	48806	48914	48977	48993
48881	48606	48640	48677	48680	48614	48612	48696	48773	48820
48688	48412	48446	48475	48502	48441	48434	48485	48570	48643
48506	48225	48288	48324	48349	48285	48285	48316	48401	48483
48312	48012	48098	48132	48166	48098	48086	48136	48204	48294
48119	47832	47930	47972	47992	47919	47928	47974	48017	48125
47947	47694	47787	47829	47845	47750	47785	47838	47851	47982
47752	47520	47610	47670	47662	47531	47593	47653	47670	47795
47569	47360	47423	47495	47470	47347	47388	47487	47507	47588
47448	47229	47333	47374	47329	47223	47243	47375	47383	47441
47292	47079	47172	47181	47124	47023	47062	47210	47206	47259
47184	46980	47034	47056	46991	46918	46935	47063	47072	47113
47002	46776	46841	46859	46798	46747	46728	46876	46895	46918
46868	46621	46694	46698	46645	46624	46584	46721	46730	46758
46765	46531	46575	46560	46559	46520	46514	46583	46616	46655
46554	46347	46372	46349	46353	46339	46328	46388	46425	46488
46405	46207	46223	46212	46214	46209	46203	46234	46274	46368
46299	46118	46158	46143	46138	46133	46130	46169	46201	46288
46133	45947	45987	45999	45974	45957	45958	46008	46040	46141
45973	45801	45835	45839	45816	45780	45818	45860	45879	45986
45880	45730	45770	45812	45752	45701	45740	45798	45827	45910
45724	45568	45618	45671	45594	45529	45589	45642	45673	45761
45600	45465	45513	45552	45454	45390	45430	45520	45556	45587
45522	45356	45442	45441	45390	45315	45338	45424	45486	45504
45349	45248	45290	45322	45219	45178	45219	45281	45332	45368
45253	45131	45197	45158	45118	45062	45072	45130	45207	45242
45188	45034	45105	45093	45059	45013	45008	45052	45110	45161
45030	44906	44970	44956	44929	44879	44879	44903	44972	45024
44938	44802	44821	44811	44818	44779	44810	44808	44821	44922
44887	44751	44795	44804	44791	44761	44777	44763	44779	44888
44721	44571	44641	44658	44626	44593	44620	44624	44617	44724
44624	44485	44543	44562	44520	44522	44535	44554	44537	44615
44606	44485	44566	44572	44526	44482	44527	44577	44551	44609
44478	44375	44423	44442	44381	44346	44370	44416	44409	44473
44336	44229	44329	44302	44230	44180	44240	44282	44295	44362
44379	44240	44338	44338	44214	44187	44204	44304	44314	44319
44224	44094	44204	44172	44064	44056	44091	44133	44202	44193
44094	43993	44093	44038	44008	43939	43975	44025	44069	44044
44104	44008	44082	44064	44048	43997	43992	43985	44061	44067
43999	43902	43939	43928	43921	43914	43906	43881	43935	43941
43924	43823	43864	43820	43834	43842	43840	43785	43893	43908
43949	43835	43810	43829	43787	43857	43839	43815	43879	43907
43814	43748	43739	43736	43703	43774	43784	43749	43771	43816
43813	43762	43759	43749	43745	43812	43809	43751	43793	43873
43680	43677	43635	43694	43665	43650	43695	43655	43727	43738
43586	43584	43551	43586	43536	43512	43564	43562	43593	43603
43620	43666	43643	43659	43617	43599	43577	43634	43682	43656
43516	43528	43580	43574	43511	43455	43471	43545	43579	43510
43446	43407	43524	43462	43465	43385	43377	43474	43478	43451
43538	43476	43559	43516	43530	43497	43458	43531	43562	43493
43450	43353	43442	43409	43423	43397	43368	43450	43447	43404
43359	43322	43387	43380	43391	43312	43349	43401	43330	43373
43378	43355	43385	43392	43430	43362	43388	43390	43384	43395
43281	43309	43318	43370	43358	43288	43319	43312	43307	43361
43247	43272	43284	43357	43312	43314	43262	43326	43270	43286
43324	43400	43338	43371	43340	43361	43409	43408	43378	43403
43203	43262	43272	43302	43217	43251	43288	43315	43309	43291
43194	43267	43291	43294	43220	43241	43269	43279	43337	43263
43295	43408	43387	43363	43289	43321	43355	43353	43443	43337
43209	43256	43292	43264	43256	43272	43255	43283	43298	43242
43228	43255	43293	43275	43273	43274	43258	43259	43280	43269
43343	43349	43427	43395	43413	43379	43398	43372	43359	43357
43299	43315	43373	43307	43386	43304	43305	43269	43319	43317
43234	43247	43323	43271	43387	43314	43282	43269	43263	43277
43351	43415	43361	43407	43468	43446	43435	43425	43401	43405
43265	43375	43389	43378	43443	43403	43362	43395	43345	43383
43260	43354	43339	43381	43384	43399	43342	43390	43344	43353
43330	43444	43375	43450	43442	43441	43447	43492	43437	43493
43297	43426	43348	43411	43407	43410	43429	43444	43441	43396
43320	43440	43400	43419	43418	43384	43453	43432	43423	43413
43441	43495	43484	43478	43512	43481	43473	43499	43535	43467
43420	43515	43516	43529	43508	43487	43482	43495	43539	43461
43307	43579	43505	43397	43590	43394	43561	43538	43415	43458
43901	43989	43959	43937	44042	43933	43962	43978	43874	43944
43679	43719	43718	43696	43784	43756	43692	43721	43672	43667
43690	43742	43759	43684	43786	43760	43734	43768	43698	43684
43638	43704	43668	43661	43726	43756	43716	43735	43683	43668
43638	43687	43698	43737	43774	43810	43731	43758	43681	43711
43726	43806	43824	43870	43855	43891	43942	43864	43826	43827
43650	43830	43775	43781	43810	43824	43838	43852	43756	43791
43726	43861	43839	43862	43876	43894	43885	43881	43864	43854
43813	44031	43942	44000	44002	43988	44035	44066	43961	43989
43821	44033	43972	43974	43973	43985	44022	43999	43994	43947
43812	44052	44010	43955	44058	44022	44024	44024	44022	43957
44059	44185	44196	44113	44219	44187	44191	44156	44179	44105
44056	44217	44165	44112	44208	44253	44231	44184	44181	44161
44147	44229	44246	44168	44257	44271	44258	44228	44192	44193
44318	44327	44369	44278	44409	44446	44476	44387	44328	44370
44370	44420	44410	44344	44543	44481	44445	44403	44353	44416
44422	44513	44456	44428	44561	44576	44502	44521	44432	44460
44577	44630	44638	44635	44693	44687	44685	44719	44608	44580
44596	44770	44719	44724	44717	44740	44722	44774	44627	44635
44673	44876	44810	44832	44805	44802	44842	44863	44776	44749
44850	45019	44967	44968	44985	45019	45020	45059	44993	44899
44901	45097	45055	45014	45021	45062	45040	45115	45044	44922
45017	45224	45136	45073	45125	45189	45181	45153	45134	45060
45166	45405	45292	45293	45321	45373	45358	45331	45337	45244
45224	45430	45390	45274	45437	45466	45397	45387	45356	45293
45336	45550	45458	45375	45594	45606	45553	45513	45460	45367
45552	45736	45637	45544	45741	45827	45765	45673	45620	45637
45603	45834	45731	45668	45786	45882	45862	45760	45738	45734
45757	45912	45817	45792	45892	45990	45968	45877	45835	45877
45949	46084	46023	46003	46050	46206	46197	46107	46024	46017
46075	46249	46126	46144	46127	46266	46260	46196	46126	46107
46213	46384	46259	46278	46253	46355	46392	46344	46258	46217
46390	46597	46447	46470	46463	46518	46562	46517	46445	46398
46529	46722	46623	46586	46629	46663	46670	46634	46566	46512
46745	46906	46837	46770	46827	46903	46849	46831	46778	46671
46876	47033	46928	46873	46931	47032	46996	46937	46896	46831
47047	47214	47131	47061	47115	47203	47170	47104	47052	46989
47238	47381	47301	47243	47328	47414	47383	47292	47238	47219
47364	47513	47455	47380	47480	47605	47562	47449	47382	47349
47470	47664	47547	47520	47604	47719	47691	47633	47558	47509
47642	47866	47734	47745	47764	47892	47894	47802	47694	47721
47760	47987	47912	47948	47935	48011	48047	47952	47865	47865
47958	48170	48028	48089	48047	48169	48185	48086	48015	48002
48156	48346	48237	48266	48215	48304	48316	48284	48212	48136
48347	48531	48420	48422	48384	48515	48493	48417	48358	48336
48546	48715	48616	48586	48539	48664	48644	48608	48527	48444
48726	48908	48782	48744	48715	48805	48822	48767	48718	48617
48903	49050	48979	48945	48893	49068	48994	48943	48887	48797
49088	49290	49182	49124	49100	49293	49206	49109	49081	48977
49260	49429	49342	49251	49285	49403	49441	49264	49242	49241
49441	49615	49496	49427	49482	49619	49630	49451	49427	49419
49614	49787	49681	49654	49695	49825	49824	49643	49636	49648
49725	49953	49838	49833	49831	49976	49951	49803	49820	49767
49912	50123	50024	50040	50016	50133	50134	50034	50000	49957
50087	50312	50221	50240	50154	50311	50255	50209	50176	50123
50218	50453	50384	50396	50274	50441	50425	50332	50293	50212
50405	50651	50593	50570	50435	50545	50568	50516	50486	50412
50654	50829	50787	50739	50594	50724	50761	50714	50686	50569
50806	50958	50936	50855	50773	50867	50830	50825	50802	50685
51011	51122	51135	51029	50976	51032	51030	50986	50972	50868
51209	51290	51314	51226	51190	51247	51196	51156	51134	51023
51388	51475	51483	51374	51338	51421	51364	51314	51309	51231
51554	51707	51645	51582	51518	51663	51637	51509	51503	51429
51755	51900	51828	51805	51741	51851	51822	51724	51708	51665
51863	52033	51937	51941	51836	51997	51979	51846	51867	51799
52043	52283	52152	52194	52069	52202	52206	52082	52108	52060
52145	52437	52280	52307	52187	52287	52333	52194	52265	52203
52314	52624	52475	52513	52386	52451	52502	52404	52422	52393
52477	52794	52732	52676	52601	52631	52635	52558	52645	52546
52634	52877	52848	52789	52694	52705	52709	52654	52700	52609
52833	53080	53079	52980	52891	52895	52896	52846	52917	52808
53042	53236	53252	53143	53039	53063	53047	52990	53060	52953
53215	53300	53372	53238	53154	53176	53177	53093	53159	53075
53409	53483	53549	53412	53331	53371	53338	53300	53317	53240
53575	53597	53672	53569	53505	53540	53513	53453	53459	53417
53645	53686	53699	53691	53583	53583	53592	53521	53514	53485
53823	53903	53877	53911	53772	53801	53816	53742	53732	53726
53968	54027	54038	54026	53937	53923	53908	53898	53853	53869
54001	54095	54128	54130	53993	53985	53977	53949	53938	53893
54236	54376	54358	54350	54189	54161	54156	54157	54153	54121
54352	54490	54465	54474	54315	54265	54264	54295	54295	54223
54378	54509	54538	54470	54338	54280	54273	54280	54312	54217
54535	54658	54712	54652	54530	54440	54442	54431	54497	54384
54727	54760	54848	54746	54679	54586	54589	54568	54629	54566
54714	54726	54814	54697	54684	54592	54591	54564	54615	54571
54841	54857	54953	54863	54854	54736	54777	54672	54754	54724
54945	54897	55021	54955	54965	54859	54851	54778	54826	54833
54975	54921	55001	54989	54976	54881	54877	54842	54861	54856
55080	55069	55093	55122	55098	55023	54991	55002	54971	54979
55134	55152	55199	55221	55155	55091	55094	55088	55031	55089
55192	55229	55223	55246	55171	55121	55083	55107	55091	55067
55306	55341	55337	55399	55275	55236	55176	55220	55187	55187
55415	55437	55475	55459	55342	55267	55227	55293	55296	55278
55394	55392	55447	55383	55358	55201	55192	55221	55282	55222
55477	55458	55560	55499	55491	55301	55297	55318	55391	55334
55503	55431	55585	55457	55636	55446	55547	55283	55412	55439
55054	54980	55140	55026	55111	54939	54934	54894	54925	54933
55395	55273	55467	55368	55461	55277	55273	55264	55276	55293
55395	55277	55449	55357	55432	55273	55273	55280	55251	55333
55508	55415	55537	55529	55535	55445	55418	55455	55393	55477
55517	55401	55534	55563	55520	55460	55423	55449	55387	55467
55382	55320	55388	55464	55393	55336	55314	55375	55305	55384
55422	55419	55453	55507	55452	55385	55378	55425	55392	55455
55468	55463	55494	55530	55544	55424	55392	55458	55460	55502
55329	55347	55392	55363	55426	55314	55265	55331	55313	55320
55409	55432	55474	55408	55478	55367	55311	55370	55416	55386
55468	55434	55529	55452	55511	55392	55368	55388	55448	55426
55372	55324	55383	55293	55400	55299	55282	55280	55342	55306
55404	55327	55399	55314	55472	55347	55299	55288	55383	55332
55398	55258	55358	55312	55457	55320	55302	55291	55325	55354
55296	55160	55249	55193	55393	55210	55229	55215	55249	55265
55271	55108	55250	55191	55384	55191	55211	55228	55200	55289
55184	55053	55151	55162	55346	55146	55154	55240	55131	55242
55004	54923	55001	55036	55187	54983	55009	55087	54974	55065
55044	54936	55067	55086	55187	55029	55007	55154	55002	55092
54956	54907	55004	55010	55069	54935	54953	55078	54931	55019
54820	54764	54838	54859	54896	54797	54783	54929	54839	54851
54872	54794	54852	54852	54889	54820	54811	54908	54878	54888
54815	54693	54750	54771	54827	54754	54727	54799	54824	54793
54683	54546	54632	54566	54671	54604	54587	54624	54678	54629
54664	54524	54566	54497	54682	54590	54589	54576	54652	54642
54651	54480	54503	54439	54653	54579	54551	54557	54605	54636
54443	54269	54316	54293	54490	54424	54364	54380	54397	54470
54421	54235	54242	54253	54435	54398	54351	54387	54347	54410
54285	54139	54134	54180	54314	54300	54274	54348	54261	54349
54091	53987	53965	54043	54157	54109	54119	54184	54097	54197
53973	53885	53873	53958	54032	53997	54021	54093	54005	54134
53823	53748	53746	53826	53905	53846	53861	53963	53900	53988
53646	53572	53556	53638	53694	53645	53660	53761	53737	53789
53531	53473	53425	53499	53614	53513	53543	53637	53627	53652
53332	53268	53240	53278	53422	53331	53350	53411	53460	53432
53235	53140	53159	53164	53324	53280	53266	53328	53374	53346
53176	53032	53071	53053	53210	53200	53197	53240	53280	53242
52998	52820	52835	52826	53005	53027	53026	53049	53056	53073
52891	52718	52727	52745	52899	52937	52940	52962	52920	53016
52763	52590	52579	52659	52755	52839	52819	52853	52778	52901
52568	52404	52413	52519	52568	52631	52660	52703	52603	52748
52427	52279	52259	52393	52421	52465	52510	52602	52483	52633
52275	52129	52115	52253	52261	52277	52340	52442	52316	52481
52066	51946	51941	52058	52051	52075	52118	52240	52132	52260
51923	51813	51799	51907	51875	51929	51948	52086	52020	52074
51763	51677	51644	51715	51672	51760	51769	51892	51882	51881
51566	51481	51434	51463	51445	51564	51576	51657	51686	51653
51425	51341	51285	51296	51322	51437	51468	51482	51563	51544
51252	51153	51095	51111	51181	51288	51320	51278	51413	51387
51051	50950	50888	50907	51002	51112	51140	51081	51202	51237
50891	50799	50701	50743	50854	50956	51018	50952	51048	51117
50716	50641	50519	50590	50700	50787	50853	50827	50876	50981
50522	50448	50331	50442	50500	50609	50641	50664	50668	50779
50386	50301	50201	50309	50313	50447	50461	50524	50515	50605
50258	50168	50066	50190	50127	50276	50296	50381	50360	50427
50108	50013	49905	50003	49924	50059	50096	50201	50171	50233
49972	49859	49758	49848	49747	49868	49915	50014	50026	50059
49816	49680	49599	49668	49576	49665	49708	49806	49856	49850
49644	49491	49410	49474	49387	49473	49513	49599	49681	49637
49458	49299	49227	49268	49219	49286	49332	49398	49490	49444
49266	49095	49040	49067	49055	49108	49160	49211	49276	49262
49090	48910	48872	48899	48898	48955	48996	49034	49061	49085
48914	48720	48675	48718	48697	48803	48839	48861	48863	48920
48719	48563	48477	48559	48482	48638	48692	48701	48680	48759
48541	48432	48311	48408	48295	48465	48547	48553	48516	48626
48337	48255	48128	48240	48114	48275	48357	48353	48347	48455
48194	48118	47985	48117	47987	48120	48194	48182	48225	48314
48044	47943	47813	47957	47797	47923	47989	47986	48051	48124
47908	47795	47668	47752	47636	47744	47816	47811	47887	47954
47774	47674	47542	47615	47512	47593	47664	47648	47758	47781
47635	47519	47413	47450	47347	47443	47496	47493	47594	47601
47524	47374	47310	47318	47203	47302	47329	47338	47470	47419
47435	47248	47201	47225	47107	47200	47237	47225	47362	47310
47266	47062	47025	47042	46937	47014	47063	47034	47164	47138
47096	46914	46871	46899	46807	46859	46926	46884	46999	47008
46959	46787	46727	46783	46695	46736	46783	46759	46869	46895
46748	46558	46507	46600	46504	46511	46591	46590	46654	46700
46579	46395	46325	46440	46331	46346	46391	46442	46467	46518
46428	46298	46234	46354	46218	46233	46270	46330	46310	46389
46262	46131	46069	46156	46026	46056	46073	46150	46130	46170
46111	45987	45898	45986	45818	45864	45876	45962	45967	45984
46072	45905	45859	45921	45717	45795	45785	45883	45918	45873
45922	45761	45719	45734	45578	45622	45621	45703	45747	45711
45807	45637	45594	45605	45466	45483	45490	45516	45613	45540
45695	45523	45485	45494	45386	45416	45426	45389	45550	45457
45538	45349	45346	45347	45292	45289	45281	45262	45380	45363
45397	45222	45206	45239	45137	45150	45176	45161	45237	45247
45304	45143	45120	45160	45097	45074	45101	45076	45167	45183
45136	44975	44964	45045	44945	44960	44969	44958	44990	45068
45007	44872	44841	44972	44794	44831	44839	44846	44861	44945
44954	44833	44802	44909	44721	44762	44779	44782	44818	44904
44775	44652	44660	44724	44547	44541	44597	44580	44651	44682
44663	44565	44542	44575	44485	44407	44452	44464	44544	44600
44643	44539	44537	44533	44465	44365	44386	44377	44533	44512
44501	44358	44387	44348	44350	44213	44204	44211	44373	44298
44408	44245	44249	44202	44306	44029	44127	44175	44357	44298
44717	44481	44561	44525	44587	44416	44428	44448	44561	44483
44390	44147	44277	44201	44230	44120	44056	44122	44157	44108
44293	44072	44237	44190	44149	44047	44003	44093	44069	44075
44180	43965	44093	44095	43951	43922	43874	43998	43926	43947
44047	43835	43945	44009	43832	43829	43796	43889	43811	43876
44087	43899	44005	44042	43893	43858	43810	43909	43870	43917
43959	43778	43874	43954	43797	43754	43669	43757	43786	43807
43833	43699	43752	43828	43703	43665	43615	43644	43693	43674
43900	43789	43811	43830	43794	43672	43647	43689	43726	43721
43781	43678	43696	43675	43706	43590	43542	43588	43647	43619
43717	43601	43641	43585	43623	43535	43455	43515	43597	43505
43718	43597	43657	43628	43640	43593	43515	43529	43604	43520
43642	43513	43549	43513	43562	43499	43459	43447	43532	43484
43544	43455	43478	43440	43552	43443	43474	43415	43462	43432
43552	43524	43568	43527	43611	43498	43503	43485	43497	43509
43477	43390	43449	43432	43489	43346	43343	43368	43346	43410
43398	43290	43375	43415	43433	43308	43320	43378	43356	43418
43482	43368	43461	43506	43527	43440	43406	43490	43393	43474
43417	43300	43346	43432	43441	43290	43257	43374	43258	43348
43391	43294	43413	43445	43374	43333	43255	43402	43289	43358
43524	43406	43544	43584	43453	43428	43392	43460	43392	43442
43444	43351	43488	43523	43433	43310	43321	43411	43359	43362
43383	43303	43465	43433	43386	43308	43288	43342	43307	43320
43470	43411	43545	43537	43529	43422	43448	43398	43456	43461
43376	43321	43522	43446	43509	43383	43371	43379	43407	43387
43367	43317	43440	43396	43462	43394	43346	43360	43397	43371
43416	43332	43465	43428	43565	43388	43400	43426	43421	43445
43342	43281	43427	43400	43508	43425	43414	43431	43354	43420
43324	43302	43432	43455	43476	43452	43468	43438	43344	43435
43416	43418	43495	43559	43530	43557	43550	43537	43446	43558
43390	43451	43502	43554	43533	43545	43556	43571	43466	43541
43395	43543	43526	43568	43598	43577	43575	43562	43523	43595
43526	43639	43662	43698	43729	43684	43674	43689	43687	43707
43453	43622	43607	43594	43720	43630	43630	43613	43659	43642
43632	43759	43765	43718	43858	43813	43771	43741	43814	43742
43646	43686	43744	43699	43859	43811	43755	43807	43786	43723
43660	43738	43807	43764	43915	43852	43803	43818	43806	43789
43749	43816	43932	43807	43987	43965	43954	43951	43947	43902
43791	43845	43980	43897	44009	43977	43974	43973	43907	43930
43820	43884	43989	43963	44035	44025	44030	44083	43946	44015
43873	43995	44087	44114	44135	44103	44148	44184	44037	44153
43916	44040	44115	44142	44167	44133	44166	44193	44101	44181
43961	44089	44183	44213	44235	44200	44220	44260	44149	44211
44176	44243	44347	44361	44332	44355	44356	44395	44310	44353
44131	44312	44396	44330	44377	44370	44385	44453	44294	44370
44280	44465	44483	44434	44454	44499	44518	44460	44426	44405
44483	44672	44716	44615	44630	44717	44744	44652	44653	44622
44582	44729	44792	44667	44713	44850	44794	44728	44759	44720
44574	44864	44872	44723	44859	44921	44984	44787	44858	44814
44810	45063	45010	44887	45067	45144	45163	44994	45015	45060
44854	45119	45081	44980	45182	45206	45249	45039	45155	45181
44916	45234	45154	45118	45252	45259	45319	45189	45217	45244
45133	45390	45318	45311	45425	45468	45516	45412	45392	45426
45220	45523	45389	45419	45544	45525	45602	45531	45456	45496
45385	45643	45568	45555	45648	45617	45673	45698	45574	45623
45562	45851	45810	45770	45827	45761	45824	45835	45811	45758
45741	45966	45943	45911	45916	45896	45939	45950	45911	45871
45901	46152	46112	46017	46076	46022	46080	46074	46049	45992
46061	46361	46317	46225	46338	46244	46281	46257	46251	46144
46175	46471	46418	46363	46476	46379	46394	46374	46367	46242
46327	46637	46612	46509	46602	46590	46597	46536	46584	46458
46535	46813	46774	46717	46833	46814	46815	46759	46771	46648
46658	46965	46918	46825	46958	46964	46987	46913	46869	46789
46850	47158	47086	47020	47095	47161	47171	47082	47002	46960
47032	47386	47311	47269	47262	47380	47395	47296	47240	47184
47188	47522	47428	47425	47446	47501	47554	47478	47386	47355
47361	47732	47579	47601	47606	47653	47700	47610	47579	47529
47497	47914	47731	47761	47764	47811	47844	47735	47725	47680
47657	48088	47892	47905	47923	47968	48001	47893	47875	47820
47891	48281	48098	48052	48125	48146	48169	48062	48080	48003
48081	48423	48271	48224	48326	48315	48314	48242	48270	48132
48279	48594	48463	48401	48505	48496	48507	48409	48430	48310
48486	48814	48698	48601	48701	48733	48677	48591	48605	48508
48666	48986	48890	48775	48882	48901	48915	48794	48787	48666
48842	49191	49083	48976	49077	49103	49152	48984	49002	48884
49002	49363	49231	49169	49277	49283	49321	49181	49154	49109
49184	49539	49409	49364	49468	49425	49476	49363	49355	49286
49358	49709	49592	49572	49659	49608	49619	49528	49522	49485
49531	49839	49746	49731	49763	49756	49776	49707	49678	49622
49713	50035	49931	49945	49907	49936	49921	49906	49837	49777
49917	50239	50149	50112	50065	50052	50065	50082	49977	49958
50112	50401	50336	50273	50217	50261	50226	50234	50138	50084
50334	50569	50553	50494	50405	50459	50413	50399	50348	50225
50513	50762	50715	50629	50563	50649	50590	50537	50526	50377
50709	50900	50873	50776	50750	50793	50770	50674	50689	50534
50872	51084	51009	50916	50950	50977	50946	50852	50856	50763
51013	51233	51176	51077	51137	51193	51111	50992	51026	50928
51121	51381	51289	51232	51234	51298	51255	51158	51142	51072
51320	51562	51480	51436	51452	51543	51492	51391	51337	51277
51456	51753	51605	51620	51626	51717	51648	51546	51488	51477
51628	51904	51758	51764	51731	51829	51771	51658	51617	51623
51854	52084	51973	51965	51935	51978	51934	51858	51821	51818
52054	52309	52197	52111	52117	52144	52109	52036	52019	51990
52143	52375	52244	52190	52207	52225	52189	52120	52115	52069
52363	52560	52455	52397	52419	52389	52335	52279	52311	52217
52523	52654	52613	52560	52562	52463	52437	52468	52453	52320
52373	52449	52435	52381	52377	52330	52304	52304	52308	52163
52733	52816	52811	52722	52738	52706	52636	52681	52619	52499
52855	52917	52900	52825	52818	52812	52769	52798	52714	52631
53054	53071	53094	53066	53001	53025	52953	53014	52853	52801
53233	53277	53267	53254	53171	53193	53140	53171	53043	52983
53223	53299	53301	53306	53207	53221	53181	53216	53091	53049
53378	53443	53459	53448	53378	53369	53350	53350	53243	53242
53515	53592	53563	53554	53513	53510	53467	53426	53380	53343
53570	53675	53640	53621	53551	53576	53511	53508	53427	53403
53689	53819	53769	53746	53685	53701	53667	53658	53601	53556
53840	53922	53867	53842	53838	53868	53798	53763	53741	53678
53874	53940	53908	53889	53844	53907	53831	53773	53753	53716
54063	54111	54091	54061	54030	54092	54043	53967	53949	53894
54144	54187	54169	54139	54096	54157	54127	54032	54045	53971
54153	54147	54137	54148	54084	54107	54109	54057	54019	54005
54273	54277	54289	54292	54251	54247	54231	54193	54189	54174
54285	54275	54314	54313	54287	54278	54256	54243	54204	54184
54244	54232	54253	54313	54208	54223	54211	54186	54160	54145
54365	54327	54327	54375	54316	54281	54291	54318	54263	54232
54452	54393	54442	54458	54393	54375	54347	54393	54341	54303
54423	54330	54399	54408	54339	54298	54292	54336	54231	54265
54503	54432	54525	54537	54427	54417	54368	54434	54338	54302
54544	54466	54550	54585	54483	54472	54425	54479	54413	54361
54515	54472	54524	54540	54459	54443	54413	54434	54387	54348
54580	54505	54540	54557	54536	54507	54476	54496	54450	54417
54598	54492	54576	54571	54556	54510	54490	54524	54497	54442
54541	54439	54514	54501	54511	54475	54429	54463	54451	54373
54568	54466	54528	54555	54515	54530	54498	54538	54502	54422
54581	54474	54535	54566	54494	54544	54550	54544	54481	54450
54488	54381	54465	54502	54409	54475	54451	54456	54372	54409
54548	54458	54570	54605	54501	54550	54530	54549	54450	54517
54533	54445	54534	54598	54488	54516	54531	54524	54442	54526
54424	54363	54427	54471	54393	54389	54436	54403	54394	54432
54437	54416	54428	54497	54456	54436	54467	54421	54419	54472
54386	54333	54397	54418	54426	54398	54418	54385	54373	54394
54425	54329	54400	54432	54439	54410	54420	54385	54434	54404
54414	54307	54385	54394	54415	54392	54421	54377	54427	54391
54331	54221	54311	54315	54328	54325	54360	54330	54341	54340
54354	54215	54322	54329	54332	54329	54361	54312	54327	54337
54322	54175	54291	54329	54288	54302	54315	54320	54295	54331
54230	54028	54186	54232	54179	54182	54191	54213	54205	54214
54274	54087	54218	54250	54215	54184	54234	54248	54224	54282
54243	54012	54145	54183	54153	54121	54173	54205	54171	54206
54089	53878	54028	54065	54013	53980	54009	54065	54039	54065
54095	53867	54035	54062	53995	53961	54003	54081	54054	54059
54099	53855	53986	54054	53961	53970	53997	54042	54022	54023
53916	53711	53846	53855	53807	53835	53881	53851	53865	53874
53919	53715	53846	53815	53828	53834	53881	53824	53841	53851
53863	53676	53819	53808	53810	53801	53873	53805	53831	53859
53708	53559	53673	53639	53676	53677	53725	53684	53695	53730
53656	53532	53637	53641	53678	53651	53703	53685	53678	53741
53575	53482	53545	53573	53649	53614	53662	53636	53629	53692
53453	53355	53411	53459	53534	53501	53539	53540	53536	53566
53412	53299	53357	53411	53472	53443	53491	53475	53508	53524
53362	53243	53289	53330	53397	53331	53389	53430	53435	53479
53225	53093	53163	53189	53227	53189	53229	53261	53291	53331
53206	53074	53133	53184	53203	53157	53187	53232	53257	53284
53106	52999	53044	53089	53095	53087	53092	53125	53176	53181
52969	52867	52860	52938	52943	52921	52943	52950	53025	52999
52942	52819	52809	52854	52882	52870	52901	52915	52997	52972
52830	52706	52707	52733	52785	52736	52787	52799	52886	52859
52638	52520	52540	52561	52613	52580	52609	52625	52705	52700
52549	52434	52453	52485	52520	52502	52544	52563	52638	52630
52482	52355	52375	52421	52434	52425	52477	52492	52532	52561
52320	52211	52212	52254	52271	52266	52318	52343	52334	52406
52232	52122	52154	52203	52209	52213	52250	52267	52269	52340
52084	51992	52032	52083	52101	52074	52106	52121	52169	52218
52016	51931	51965	52017	52032	52003	52051	52054	52107	52157
51895	51847	51838	51885	51928	51888	51933	51943	51995	52040
51728	51711	51665	51697	51776	51746	51763	51805	51833	51896
51649	51633	51560	51626	51700	51676	51674	51714	51770	51808
51554	51497	51438	51492	51550	51553	51545	51582	51656	51679
51402	51350	51272	51327	51356	51397	51393	51416	51496	51515
51292	51255	51161	51210	51255	51288	51283	51310	51365	51412
51193	51154	51045	51111	51141	51173	51168	51181	51256	51299
51036	50989	50895	50952	50974	51013	50991	50996	51098	51142
50930	50878	50787	50814	50846	50863	50863	50886	50998	51032
50808	50758	50644	50675	50721	50726	50728	50777	50858	50917
50662	50613	50498	50539	50575	50572	50567	50642	50701	50773
50548	50483	50378	50428	50456	50463	50436	50526	50583	50637
50432	50352	50265	50313	50333	50343	50313	50401	50462	50507
50311	50230	50131	50184	50189	50222	50197	50270	50315	50371
50206	50118	50021	50067	50087	50106	50091	50142	50187	50259
50078	49996	49926	49945	49967	49972	49954	50009	50055	50134
49948	49870	49804	49826	49835	49844	49795	49878	49930	50005
49832	49761	49679	49706	49718	49733	49686	49762	49821	49888
49703	49653	49528	49556	49592	49603	49568	49635	49690	49746
49572	49512	49385	49419	49454	49471	49438	49482	49544	49587
49452	49372	49249	49283	49313	49335	49288	49330	49414	49457
49336	49230	49108	49137	49149	49174	49140	49195	49267	49322
49181	49091	48979	48987	48990	49011	48990	49047	49116	49185
49013	48955	48835	48842	48840	48863	48847	48895	48948	49039
48871	48830	48679	48712	48707	48717	48695	48737	48800	48882
48759	48710	48562	48596	48589	48605	48578	48612	48682	48739
48637	48581	48435	48453	48465	48456	48435	48467	48547	48613
48536	48471	48354	48331	48366	48335	48321	48339	48428	48488
48475	48413	48317	48297	48353	48300	48292	48327	48395	48446
48278	48209	48127	48128	48148	48104	48098	48164	48205	48255
48161	48087	48026	48031	48008	48001	47990	48062	48079	48148
48033	47954	47873	47905	47867	47853	47848	47922	47924	48004
47907	47817	47753	47796	47735	47715	47713	47775	47793	47884
47794	47683	47656	47681	47609	47605	47573	47631	47691	47747
47645	47527	47522	47523	47436	47450	47407	47479	47559	47599
47517	47394	47352	47360	47271	47296	47266	47334	47384	47438
47405	47295	47240	47231	47184	47174	47141	47215	47259	47301
47218	47112	47048	47045	47016	47012	46964	47024	47081	47110
47077	46962	46906	46902	46867	46882	46808	46850	46944	46954
46952	46834	46801	46785	46756	46791	46741	46758	46842	46848
46759	46670	46587	46591	46574	46584	46561	46599	46660	46682
46602	46521	46447	46470	46440	46462	46430	46468	46493	46541
46518	46436	46372	46426	46380	46351	46335	46365	46400	46454
46365	46264	46243	46256	46224	46201	46175	46214	46275	46320
46220	46128	46103	46130	46071	46052	46012	46077	46131	46171
46173	46080	46046	46075	46044	45988	45982	46062	46083	46124
46051	45939	45938	45948	45927	45867	45806	45913	45949	45989
45936	45822	45845	45850	45793	45755	45718	45798	45864	45874
45910	45749	45769	45765	45755	45703	45669	45736	45807	45777
45766	45608	45604	45634	45587	45562	45550	45637	45653	45634
45625	45434	45504	45508	45454	45440	45420	45467	45506	45555
45525	45360	45414	45470	45381	45366	45343	45427	45451	45456
45385	45195	45295	45296	45209	45243	45178	45246	45300	45327
45255	45051	45120	45171	45070	45082	45079	45119	45150	45197
45200	45020	45039	45123	45013	45060	45034	45062	45057	45144
45023	44851	44881	44919	44832	44860	44835	44849	44885	44945
44947	44719	44764	44835	44731	44737	44745	44742	44773	44825
44881	44701	44774	44809	44719	44725	44733	44720	44769	44808
44748	44558	44614	44618	44531	44569	44555	44582	44615	44663
44588	44412	44462	44473	44413	44414	44440	44443	44496	44507
44590	44438	44466	44503	44451	44444	44465	44446	44475	44546
44491	44276	44354	44390	44334	44351	44308	44310	44362	44393
44448	44247	44339	44340	44325	44313	44316	44321	44355	44400
44349	44147	44253	44224	44202	44200	44194	44205	44264	44305
44258	44051	44205	44181	44150	44141	44158	44179	44194	44254
44284	44089	44208	44234	44168	44152	44170	44203	44218	44308
44165	43973	44058	44080	44011	44044	44020	44046	44098	44144
44099	43933	43991	43992	44021	43963	43989	43978	44023	44083
44100	43964	43976	44044	44003	43995	43998	44008	44082	44071
43968	43845	43867	43914	43874	43851	43875	43897	43971	43965
43884	43698	43787	43797	43773	43763	43757	43813	43848	43849
43902	43765	43807	43846	43824	43807	43775	43875	43863	43894
43798	43693	43725	43748	43729	43700	43709	43750	43763	43801
43692	43595	43637	43635	43691	43625	43609	43638	43658	43645
43776	43626	43735	43688	43723	43697	43704	43711	43741	43735
43682	43555	43655	43611	43626	43649	43656	43648	43691	43653
43614	43510	43623	43598	43588	43611	43615	43643	43652	43624
43644	43540	43656	43675	43615	43650	43724	43676	43686	43696
43589	43530	43619	43600	43585	43639	43671	43655	43643	43656
43598	43515	43608	43606	43568	43636	43660	43616	43640	43664
43664	43609	43702	43665	43653	43707	43760	43706	43732	43782
43565	43548	43586	43601	43637	43591	43659	43633	43654	43677
43579	43584	43611	43595	43586	43637	43631	43594	43656	43696
43680	43687	43684	43723	43705	43694	43671	43710	43755	43765
43567	43583	43575	43584	43605	43631	43606	43637	43661	43669
43626	43572	43603	43610	43680	43659	43656	43632	43692	43671
43692	43732	43746	43739	43750	43719	43734	43757	43789	43731
43664	43663	43691	43696	43722	43727	43712	43698	43740	43678
43602	43661	43687	43691	43691	43680	43732	43726	43752	43682
43761	43811	43779	43786	43839	43834	43875	43873	43909	43829
43698	43806	43798	43816	43821	43850	43849	43843	43875	43833
43766	43817	43811	43857	43887	43887	43917	43902	43913	43842
43841	43947	43928	43997	43979	44018	44029	44005	44014	43939
43864	43955	43967	44008	44027	44069	44057	44031	44033	43993
44012	44096	44095	44092	44157	44190	44207	44194	44182	44166
44000	44161	44095	44115	44193	44194	44195	44157	44174	44131
44140	44257	44199	44223	44299	44308	44301	44269	44218	44207
44294	44425	44361	44351	44484	44463	44483	44415	44418	44362
44264	44482	44473	44408	44520	44480	44508	44468	44472	44430
44318	44468	44473	44446	44557	44530	44552	44528	44549	44454
44481	44678	44623	44673	44684	44727	44706	44720	44689	44631
44568	44732	44679	44716	44740	44755	44765	44773	44737	44675
44619	44837	44771	44845	44848	44828	44879	44833	44802	44755
44780	44968	44899	44924	44984	45033	45027	44970	44962	44874
44895	45061	44967	44970	45047	45115	45086	45059	45022	44960
44970	45157	45097	45102	45168	45211	45226	45152	45134	45050
45116	45309	45307	45269	45334	45405	45392	45308	45317	45253
45248	45448	45407	45370	45465	45517	45509	45427	45395	45339
45354	45613	45539	45495	45612	45658	45654	45569	45520	45483
45536	45775	45737	45703	45825	45860	45841	45737	45716	45664
45635	45900	45844	45808	45890	45911	45916	45854	45807	45746
45828	46037	46011	45975	46052	46042	46063	46032	45970	45944
46011	46239	46188	46179	46277	46270	46296	46224	46178	46138
46145	46412	46346	46344	46370	46406	46429	46376	46319	46246
46323	46529	46517	46496	46517	46624	46562	46526	46475	46360
46551	46754	46725	46733	46750	46767	46827	46752	46688	46585
46720	46957	46910	46894	46929	46926	46972	46876	46799	46733
46843	47092	47063	47036	47066	47081	47146	47029	46920	46901
47024	47287	47283	47260	47289	47316	47311	47262	47149	47112
47164	47461	47446	47430	47424	47478	47524	47460	47325	47285
47381	47673	47638	47598	47633	47691	47693	47612	47496	47452
47600	47882	47837	47780	47849	47865	47893	47812	47685	47648
47781	48030	48028	48002	48017	48049	48066	47946	47847	47829
47963	48255	48230	48189	48209	48240	48248	48144	48067	48030
48202	48484	48441	48408	48432	48435	48473	48374	48286	48272
48360	48633	48625	48585	48592	48604	48624	48529	48463	48436
48548	48836	48820	48783	48793	48804	48830	48747	48623	48600
48759	49026	49000	48969	48961	48981	48994	48939	48825	48801
48960	49189	49205	49188	49158	49140	49203	49120	49038	48971
49154	49380	49404	49344	49336	49315	49384	49300	49197	49176
49375	49580	49606	49581	49532	49513	49544	49508	49383	49372
49564	49765	49793	49764	49735	49714	49763	49693	49536	49566
49731	49954	49976	49960	49942	49891	49926	49848	49739	49725
49935	50165	50207	50155	50151	50105	50141	50046	49940	49920
50130	50373	50409	50323	50354	50264	50330	50261	50144	50101
50272	50539	50564	50489	50499	50451	50474	50422	50339	50292
50486	50737	50792	50709	50704	50661	50700	50623	50520	50469
50719	50926	50991	50942	50903	50854	50880	50808	50710	50673
50853	51092	51090	51096	51030	50994	51036	50954	50870	50862
51065	51275	51311	51280	51222	51173	51217	51155	51049	51043
51259	51441	51497	51460	51386	51347	51397	51357	51260	51251
51438	51573	51659	51635	51554	51502	51524	51503	51419	51390
51639	51779	51849	51843	51740	51689	51740	51713	51587	51599
51836	51965	52041	52015	51931	51876	51946	51849	51751	51770
51977	52089	52189	52127	52065	52035	52101	51978	51871	51910
52163	52323	52399	52311	52299	52222	52308	52191	52109	52083
52362	52520	52582	52492	52501	52374	52472	52397	52287	52257
52457	52616	52692	52635	52609	52514	52593	52519	52409	52414
52667	52853	52897	52846	52840	52746	52822	52760	52639	52632
52818	53006	53080	53037	53019	52929	52972	52910	52803	52788
52951	53097	53177	53141	53085	53024	53120	53006	52925	52883
53185	53318	53366	53363	53275	53181	53293	53201	53092	53113
53385	53497	53542	53526	53495	53396	53477	53385	53281	53339
53435	53572	53633	53585	53553	53440	53503	53438	53352	53395
53628	53722	53833	53785	53735	53641	53705	53663	53569	53577
53813	53916	53990	53965	53909	53803	53869	53844	53762	53744
53931	53955	54026	54014	53968	53867	53940	53920	53802	53785
54099	54145	54222	54222	54146	54042	54119	54086	53973	53973
54136	54179	54287	54261	54207	54119	54189	54150	54037	54020
54386	54391	54544	54486	54391	54309	54415	54387	54263	54224
54473	54536	54634	54591	54494	54433	54496	54444	54381	54370
54470	54513	54636	54556	54503	54435	54504	54449	54345	54395
54628	54699	54750	54712	54691	54623	54665	54601	54529	54541
54790	54846	54866	54859	54833	54761	54822	54741	54682	54706
54781	54836	54881	54815	54794	54767	54810	54750	54694	54657
54970	54963	55007	54956	54961	54902	54974	54887	54837	54830
55069	55104	55155	55099	55098	55026	55106	55034	54971	54985
55035	55053	55121	55083	55071	55007	55044	54963	54934	54948
55201	55192	55227	55206	55184	55123	55161	55110	55090	55117
55296	55252	55304	55270	55270	55201	55238	55187	55163	55209
55310	55239	55284	55267	55271	55175	55244	55186	55178	55177
55380	55295	55390	55356	55347	55274	55295	55287	55256	55283
55449	55337	55419	55412	55403	55316	55351	55330	55307	55314
55367	55314	55381	55357	55328	55264	55288	55301	55253	55258
55502	55435	55503	55477	55463	55385	55430	55402	55379	55389
55485	55458	55500	55466	55490	55432	55426	55415	55422	55389
55417	55356	55412	55377	55382	55351	55369	55334	55366	55326
55525	55447	55512	55495	55503	55442	55461	55469	55471	55454
55530	55464	55514	55492	55473	55424	55458	55433	55461	55474
55409	55376	55390	55356	55387	55370	55374	55323	55338	55369
55471	55440	55477	55451	55455	55442	55464	55397	55405	55451
55551	55515	55539	55488	55531	55461	55507	55477	55473	55497
55432	55413	55400	55370	55404	55362	55391	55382	55369	55380
55499	55450	55497	55423	55489	55455	55460	55465	55458	55476
55493	55453	55513	55444	55508	55484	55477	55485	55493	55458
55419	55384	55450	55380	55435	55406	55415	55402	55457	55407
55472	55404	55445	55426	55427	55473	55458	55431	55491	55464
55512	55419	55428	55422	55393	55438	55447	55444	55449	55439
55391	55342	55343	55332	55346	55345	55349	55361	55352	55352
55392	55332	55366	55309	55352	55344	55345	55358	55374	55384
55299	55225	55230	55183	55241	55270	55228	55221	55263	55256
55315	55285	55245	55207	55266	55283	55265	55280	55303	55305
55335	55297	55230	55192	55298	55287	55284	55277	55298	55288
55176	55129	55092	55066	55150	55147	55147	55130	55145	55131
55158	55155	55091	55043	55136	55153	55147	55136	55173	55105
55113	55118	55065	55020	55071	55106	55110	55115	55155	55093
54979	54989	54951	54906	54956	54971	54963	55004	55032	55006
54989	54986	54931	54923	54950	54989	54932	54975	55042	54997
54943	54922	54866	54911	54906	54939	54870	54907	54977	54950
54839	54814	54759	54770	54779	54838	54764	54789	54880	54824
54863	54777	54738	54752	54737	54801	54783	54811	54864	54790
54794	54725	54696	54688	54694	54775	54694	54742	54807	54744
54619	54546	54547	54543	54533	54608	54559	54576	54661	54591
54619	54563	54552	54551	54564	54640	54578	54587	54643	54595
54502	54455	54445	54426	54478	54548	54508	54503	54562	54519
54321	54305	54240	54242	54279	54361	54321	54311	54363	54366
54265	54269	54169	54185	54232	54333	54260	54266	54348	54294
54184	54200	54102	54114	54143	54248	54181	54199	54285	54224
53998	53972	53881	53955	53928	54037	53992	54010	54080	54061
53919	53920	53818	53869	53887	53983	53920	53952	54018	54006
53861	53855	53735	53766	53829	53886	53827	53840	53915	53945
53666	53647	53528	53577	53620	53681	53609	53657	53707	53721
53578	53547	53473	53494	53524	53597	53493	53571	53647	53649
53502	53424	53363	53399	53388	53476	53409	53471	53560	53541
53345	53261	53190	53227	53208	53307	53246	53285	53386	53381
53257	53153	53114	53148	53095	53217	53150	53179	53286	53271
53147	53019	52981	53016	52967	53091	53019	53048	53159	53145
52953	52838	52783	52848	52787	52903	52820	52889	52976	52959
52855	52761	52688	52719	52715	52804	52723	52769	52877	52894
52750	52683	52648	52602	52516	52679	52584	52615	52723	52731
52332	52261	52203	52215	52187	52303	52197	52270	52351	52349
52314	52235	52152	52197	52185	52316	52203	52256	52366	52331
52144	52054	51954	52030	52019	52131	52048	52083	52177	52162
52022	51964	51819	51913	51908	52008	51928	51978	52049	52040
51836	51784	51659	51724	51727	51814	51716	51794	51874	51881
51629	51565	51452	51523	51502	51608	51507	51580	51659	51679
51491	51411	51320	51397	51368	51461	51360	51453	51525	51555
51340	51234	51154	51225	51209	51285	51200	51282	51357	51384
51157	51042	50935	51025	51035	51089	51005	51079	51145	51179
51019	50887	50787	50881	50878	50943	50859	50921	50987	51033
50864	50718	50644	50722	50702	50788	50704	50781	50835	50879
50668	50513	50466	50527	50488	50574	50511	50591	50652	50689
50493	50355	50297	50368	50350	50394	50336	50421	50501	50544
50308	50185	50109	50205	50183	50233	50153	50238	50309	50367
50123	49998	49914	50019	49998	50047	49961	50051	50118	50171
49973	49820	49715	49840	49810	49860	49793	49885	49952	49988
49802	49633	49510	49637	49612	49647	49594	49704	49761	49795
49604	49419	49307	49447	49417	49435	49381	49496	49554	49598
49387	49208	49134	49254	49229	49235	49168	49276	49348	49386
49182	48988	48952	49047	49034	49039	48983	49072	49132	49185
48983	48810	48771	48851	48863	48842	48810	48878	48935	48988
48775	48616	48562	48640	48670	48630	48612	48684	48729	48791
48573	48421	48368	48453	48479	48435	48401	48500	48547	48597
48398	48241	48201	48311	48293	48288	48237	48342	48398	48435
48213	48039	48013	48136	48089	48104	48054	48149	48226	48258
48003	47837	47805	47943	47896	47896	47846	47946	48030	48078
47843	47683	47634	47778	47757	47733	47691	47765	47846	47897
47640	47468	47411	47566	47559	47516	47460	47554	47632	47693
47439	47262	47185	47346	47366	47295	47242	47344	47418	47487
47297	47138	47032	47188	47212	47122	47095	47211	47266	47343
47094	46934	46819	46970	47003	46914	46897	47020	47057	47104
46890	46717	46611	46782	46800	46730	46694	46819	46869	46888
46717	46528	46451	46635	46626	46570	46531	46670	46693	46710
46499	46331	46258	46433	46399	46351	46311	46435	46493	46511
46341	46185	46115	46271	46248	46180	46161	46297	46329	46370
46095	45932	45904	46031	46024	45949	45933	46046	46093	46147
45864	45689	45703	45810	45793	45732	45706	45816	45859	45938
45761	45554	45579	45691	45676	45635	45607	45687	45735	45817
45553	45330	45369	45483	45460	45402	45405	45480	45512	45607
45370	45140	45147	45247	45280	45223	45209	45259	45303	45394
45254	45062	45085	45166	45178	45149	45135	45168	45201	45310
45055	44858	44902	44967	45023	44961	44938	44982	45021	45098
44888	44692	44734	44797	44860	44779	44774	44838	44877	44962
44785	44624	44624	44692	44761	44669	44675	44748	44763	44868
44612	44455	44427	44505	44581	44469	44510	44578	44553	44667
44411	44272	44263	44339	44424	44333	44320	44432	44386	44504
44374	44221	44227	44299	44307	44257	44289	44352	44366	44433
44165	44001	44013	44084	44087	43998	44084	44150	44174	44238
44029	43889	43893	43970	43988	43910	43943	44019	44024	44093
43965	43854	43883	43944	43976	43912	43921	43964	43977	44078
43787	43668	43722	43736	43779	43708	43727	43769	43804	43877
43700	43588	43585	43633	43666	43608	43640	43676	43693	43748
43673	43569	43579	43597	43662	43583	43623	43695	43673	43740
43497	43398	43418	43430	43489	43429	43483	43488	43523	43584
43328	43231	43295	43327	43346	43310	43323	43343	43344	43465
43386	43265	43337	43356	43369	43359	43394	43382	43396	43493
43254	43144	43202	43186	43210	43174	43224	43227	43239	43329
43127	43067	43096	43071	43149	43105	43139	43143	43137	43227
43138	43053	43070	43051	43102	43092	43111	43167	43153	43211
43020	42953	42995	43004	43032	42969	42993	43043	43071	43119
42972	42883	42916	42911	42907	42926	42974	42978	42989	43054
42982	42905	42957	42973	42886	42985	42974	43006	43028	43033
42860	42788	42884	42841	42861	42887	42919	42882	42890	42960
42775	42760	42806	42802	42822	42792	42854	42760	42810	42897
42838	42818	42886	42827	42847	42841	42898	42846	42867	42969
42699	42701	42734	42719	42750	42733	42740	42712	42709	42846
42819	42783	42827	42779	42825	42804	42841	42817	42809	42879
42692	42718	42737	42695	42767	42748	42814	42745	42749	42795
42712	42728	42741	42713	42747	42759	42800	42716	42736	42767
42798	42824	42806	42783	42832	42840	42856	42829	42847	42859
42745	42803	42795	42748	42768	42788	42798	42792	42789	42808
42733	42763	42830	42779	42765	42789	42808	42837	42782	42813
42821	42894	42914	42870	42889	42827	42867	42893	42916	42937
42788	42858	42900	42860	42860	42861	42856	42860	42854	42927
42835	42906	42902	42914	42866	42850	42890	42917	42938	42924
42979	43005	43043	43051	43011	43005	43032	43022	43038	43025
42922	42956	42995	42960	42929	42979	43005	42934	42972	42924
43012	43008	43072	43016	42950	43043	43088	42985	43027	42992
43118	43176	43208	43162	43156	43182	43210	43120	43158	43094
43069	43177	43233	43150	43164	43158	43224	43099	43114	43099
43080	43232	43239	43138	43173	43276	43252	43123	43157	43124
43262	43456	43442	43330	43361	43417	43448	43355	43301	43328
43306	43464	43470	43377	43352	43462	43477	43343	43369	43387
43306	43514	43523	43441	43400	43535	43533	43439	43446	43441
43531	43718	43674	43699	43614	43703	43670	43631	43633	43629
43625	43745	43731	43709	43677	43727	43716	43655	43645	43661
43695	43842	43839	43795	43768	43800	43813	43746	43730	43743
43908	43981	43999	43960	43912	43924	43931	43937	43918	43882
43921	44088	44063	44011	43991	44006	44039	43983	43991	43964
44050	44173	44214	44155	44111	44112	44143	44045	44068	44013
44240	44371	44399	44346	44287	44367	44331	44290	44317	44177
44296	44445	44472	44354	44343	44417	44399	44338	44343	44219
44425	44600	44622	44521	44485	44535	44538	44475	44426	44393
44629	44827	44839	44705	44744	44796	44777	44681	44689	44610
44730	44944	44936	44849	44814	44884	44851	44776	44761	44689
44812	45106	45079	45022	45071	45055	44975	44917	44980	44882
45295	45487	45462	45421	45399	45438	45449	45366	45357	45310
45269	45509	45483	45414	45409	45433	45446	45386	45357	45271
45500	45639	45638	45569	45599	45599	45575	45551	45526	45438
45592	45739	45756	45707	45663	45698	45689	45624	45602	45528
45771	45916	45929	45915	45859	45862	45845	45812	45776	45738
45999	46147	46140	46106	46097	46072	46079	46050	46033	45945
46120	46281	46309	46213	46256	46227	46213	46174	46117	46069
46305	46421	46454	46371	46375	46369	46361	46334	46277	46159
46535	46668	46655	46575	46566	46618	46594	46568	46509	46418
46672	46782	46787	46766	46717	46745	46762	46706	46661	46537
46803	46960	46979	46923	46884	46960	46943	46891	46838	46704
46992	47168	47206	47110	47113	47135	47123	47059	47026	46919
47187	47336	47386	47298	47289	47302	47277	47238	47192	47120
47367	47532	47592	47488	47494	47503	47492	47432	47414	47341
47615	47743	47769	47693	47723	47679	47678	47650	47631	47586
47807	47953	47955	47883	47917	47892	47888	47849	47816	47748
48043	48122	48172	48083	48092	48096	48054	48042	48026	47939
48267	48335	48350	48322	48297	48277	48323	48258	48230	48131
48471	48526	48558	48519	48487	48496	48496	48439	48403	48292
48683	48715	48754	48710	48733	48700	48650	48631	48586	48452
48847	48913	48990	48901	48919	48894	48881	48820	48779	48663
49005	49121	49207	49115	49106	49070	49068	49030	48986	48858
49218	49322	49376	49307	49283	49286	49280	49254	49176	49048
49386	49523	49545	49481	49459	49487	49441	49458	49353	49220
49582	49688	49710	49678	49676	49647	49653	49657	49570	49442
49763	49895	49897	49897	49863	49856	49834	49818	49765	49617
49927	50004	50056	50033	50043	50015	50024	49978	49926	49824
50130	50230	50231	50243	50270	50193	50190	50168	50117	50046
50334	50430	50411	50398	50455	50379	50382	50376	50288	50193
50486	50596	50594	50562	50651	50568	50553	50554	50428	50378
50685	50784	50798	50759	50817	50763	50735	50728	50631	50583
50881	50986	50974	50955	50982	50924	50933	50955	50828	50774
51013	51094	51096	51073	51096	51050	51056	51076	50968	50885
51199	51309	51291	51258	51259	51234	51245	51257	51146	51092
51309	51389	51419	51398	51377	51360	51363	51373	51289	51186
51465	51551	51608	51589	51515	51527	51552	51514	51492	51372
51671	51710	51767	51746	51702	51703	51733	51672	51635	51533
51751	51814	51854	51861	51783	51812	51806	51767	51724	51626
51938	51975	52046	52009	51985	52011	52004	51939	51906	51805
52085	52157	52206	52187	52172	52146	52159	52104	52052	52003
52196	52251	52278	52264	52285	52285	52293	52218	52177	52124
52382	52441	52457	52411	52493	52446	52472	52399	52338	52307
52546	52569	52598	52562	52648	52598	52621	52569	52474	52438
52647	52670	52676	52689	52739	52674	52715	52659	52566	52543
52846	52908	52860	52879	52916	52894	52911	52865	52760	52771
52968	53057	52999	53030	53026	52993	53046	53014	52916	52879
53014	53097	53071	53071	53066	53046	53085	53046	52979	52932
53215	53246	53289	53269	53250	53262	53297	53208	53171	53132
53320	53362	53376	53397	53354	53317	53347	53323	53274	53233
53367	53402	53395	53403	53392	53375	53381	53372	53306	53279
53497	53510	53555	53546	53520	53490	53520	53495	53473	53427
53616	53664	53653	53670	53643	53638	53640	53622	53574	53573
53631	53657	53674	53686	53634	53661	53675	53645	53568	53553
53784	53798	53777	53822	53804	53787	53795	53766	53699	53690
53904	53866	53867	53907	53932	53884	53913	53823	53811	53776
53924	53902	53910	53933	53984	53956	53936	53848	53849	53805
54013	54024	54061	54051	54093	54054	54060	54011	53970	53947
54112	54137	54180	54114	54180	54123	54155	54102	53994	54027
54126	54176	54188	54136	54193	54127	54136	54152	54015	54089
54231	54247	54280	54251	54257	54199	54237	54219	54145	54176
54275	54306	54327	54345	54317	54285	54295	54274	54209	54233
54254	54256	54311	54284	54249	54254	54302	54242	54223	54245
54371	54393	54411	54404	54347	54363	54412	54351	54353	54351
54446	54432	54451	54436	54387	54409	54415	54382	54369	54402
54349	54382	54410	54351	54375	54347	54352	54278	54302	54336
54436	54431	54516	54482	54471	54437	54459	54365	54380	54424
54442	54450	54476	54435	54468	54454	54466	54378	54371	54439
54527	54554	54537	54487	54508	54525	54549	54474	54445	54480
54543	54591	54547	54563	54553	54560	54589	54529	54468	54494
54511	54569	54510	54547	54513	54541	54521	54457	54447	54450
54553	54583	54571	54619	54547	54558	54569	54514	54511	54516
54563	54622	54597	54640	54560	54571	54562	54559	54551	54547
54525	54524	54544	54568	54511	54487	54467	54458	54475	54473
54616	54601	54623	54639	54607	54551	54544	54563	54563	54618
54618	54605	54639	54645	54591	54553	54563	54562	54584	54605
54529	54515	54585	54516	54526	54461	54489	54504	54495	54523
54615	54603	54643	54572	54570	54558	54583	54574	54553	54576
54624	54643	54669	54595	54617	54631	54643	54620	54601	54603
54472	54526	54559	54505	54528	54531	54532	54485	54487	54500
54505	54570	54579	54546	54561	54584	54598	54529	54532	54523
54527	54613	54625	54579	54586	54590	54619	54586	54547	54569
54396	54488	54473	54452	54446	54469	54503	54447	54434	54475
54419	54507	54495	54474	54502	54487	54516	54476	54434	54501
54446	54477	54470	54476	54489	54489	54478	54429	54430	54485
54379	54407	54393	54402	54402	54406	54397	54361	54358	54434
54411	54438	54422	54397	54397	54403	54408	54395	54404	54450
54403	54407	54381	54418	54386	54393	54374	54378	54371	54444
54318	54313	54318	54309	54292	54304	54262	54288	54285	54319
54403	54380	54378	54416	54348	54353	54335	54362	54364	54396
54400	54330	54364	54382	54319	54300	54337	54325	54372	54351
54268	54237	54245	54262	54229	54235	54226	54234	54271	54249
54286	54294	54342	54318	54277	54311	54286	54282	54315	54299
54240	54241	54328	54281	54251	54269	54273	54219	54270	54253
54144	54124	54212	54145	54151	54147	54165	54131	54134	54166
54158	54169	54228	54158	54150	54184	54174	54153	54164	54198
54047	54127	54117	54062	54145	54200	54172	54111	54062	54158
53688	53751	53783	53741	53754	53803	53793	53720	53742	53768
53923	53934	53955	53944	53931	53986	53983	53939	53942	53969
53868	53900	53891	53913	53861	53918	53914	53878	53907	53915
53899	53896	53912	53924	53895	53915	53913	53894	53917	53957
53886	53884	53907	53937	53921	53923	53897	53861	53938	53965
53753	53745	53784	53792	53809	53789	53770	53736	53817	53859
53761	53749	53778	53785	53789	53786	53749	53760	53810	53833
53744	53723	53725	53739	53754	53735	53710	53743	53751	53782
53671	53647	53639	53647	53646	53668	53619	53647	53631	53656
53658	53625	53623	53677	53641	53642	53608	53609	53623	53621
53600	53576	53576	53640	53576	53608	53570	53596	53610	53594
53511	53475	53486	53531	53491	53501	53482	53483	53519	53511
53455	53436	53479	53478	53494	53457	53419	53468	53507	53494
53391	53369	53435	53391	53425	53387	53346	53400	53433	53424
53252	53223	53293	53266	53276	53244	53225	53278	53309	53309
53234	53215	53259	53212	53263	53219	53205	53254	53267	53292
53159	53132	53141	53139	53182	53151	53138	53184	53191	53234
53005	53012	53003	52988	53033	53034	52993	53021	53029	53049
52966	52960	52957	52963	52958	52998	52978	52981	52995	53005
52911	52925	52897	52933	52909	52946	52924	52930	52970	52950
52745	52772	52737	52781	52772	52795	52766	52789	52849	52803
52702	52718	52710	52744	52714	52744	52713	52725	52787	52774
52639	52641	52641	52667	52660	52670	52627	52667	52747	52731
52499	52475	52505	52549	52491	52525	52486	52510	52596	52589
52474	52439	52438	52475	52446	52469	52436	52461	52519	52552
52405	52368	52328	52374	52387	52387	52343	52390	52435	52459
52289	52236	52226	52248	52277	52277	52237	52270	52298	52332
52227	52164	52154	52182	52208	52216	52173	52205	52237	52271
52129	52074	52061	52082	52142	52132	52112	52130	52158	52185
51983	51949	51910	51926	52019	51990	51973	52011	52021	52039
51905	51901	51856	51880	51964	51932	51899	51977	51948	51985
51794	51787	51769	51787	51848	51798	51770	51871	51846	51868
51658	51628	51615	51661	51676	51635	51631	51712	51721	51738
51590	51567	51526	51590	51598	51560	51543	51651	51670	51666
51440	51404	51351	51433	51424	51419	51396	51475	51515	51517
51347	51294	51251	51346	51347	51329	51303	51372	51430	51409
51240	51167	51141	51227	51219	51217	51187	51260	51343	51295
51116	51038	51015	51084	51083	51087	51074	51135	51208	51174
51013	50936	50896	50976	50998	51000	50979	51039	51104	51072
50882	50812	50789	50851	50907	50895	50881	50925	50971	50972
50720	50671	50667	50720	50768	50773	50738	50767	50807	50829
50644	50565	50555	50608	50641	50668	50657	50677	50724	50744
50543	50448	50429	50470	50528	50540	50531	50569	50590	50625
50407	50341	50279	50313	50379	50400	50384	50429	50434	50488
50294	50223	50157	50233	50264	50277	50271	50314	50309	50380
50163	50079	50033	50109	50118	50139	50127	50187	50196	50259
50024	49936	49889	49966	49974	49985	49976	50038	50067	50114
49902	49802	49763	49826	49858	49836	49837	49912	49940	49984
49761	49656	49625	49672	49721	49690	49678	49772	49809	49833
49604	49500	49467	49529	49575	49521	49519	49619	49659	49683
49467	49356	49321	49381	49419	49362	49373	49472	49527	49546
49341	49222	49177	49234	49260	49234	49241	49339	49393	49408
49203	49096	49041	49089	49106	49120	49126	49203	49241	49268
49057	48967	48896	48962	48966	49001	48995	49051	49101	49119
48916	48834	48753	48846	48833	48873	48875	48898	48966	48979
48795	48700	48628	48724	48704	48747	48748	48774	48845	48845
48646	48546	48484	48562	48580	48601	48602	48646	48710	48704
48487	48392	48344	48407	48437	48455	48446	48501	48542	48561
48345	48256	48216	48266	48300	48321	48300	48392	48401	48432
48198	48092	48039	48098	48127	48127	48135	48228	48216	48278
48054	47957	47869	47935	47965	47952	47958	48074	48046	48124
47930	47815	47722	47797	47812	47821	47838	47921	47917	47985
47749	47626	47528	47619	47635	47665	47669	47750	47753	47799
47570	47444	47350	47433	47442	47482	47493	47555	47590	47617
47443	47315	47244	47317	47333	47332	47361	47422	47474	47484
47252	47140	47070	47134	47170	47156	47179	47246	47278	47286
47095	46992	46946	46995	47028	47029	47028	47111	47133	47151
46921	46831	46816	46857	46872	46878	46880	46963	46961	46989
46786	46708	46665	46708	46701	46754	46766	46832	46812	46874
46722	46640	46583	46622	46623	46657	46681	46726	46731	46799
46577	46471	46394	46457	46452	46483	46504	46557	46550	46616
46441	46329	46276	46336	46323	46353	46374	46408	46432	46487
46349	46270	46190	46279	46238	46287	46310	46336	46363	46405
46192	46103	46024	46110	46086	46114	46136	46174	46210	46258
46025	45957	45886	45937	45953	45953	45969	46018	46037	46110
45944	45870	45846	45888	45896	45889	45898	45956	45960	46025
45785	45696	45695	45723	45709	45730	45737	45802	45794	45851
45618	45529	45521	45572	45530	45578	45582	45630	45625	45681
45556	45495	45460	45507	45459	45510	45511	45564	45561	45600
45386	45324	45281	45363	45285	45348	45322	45390	45402	45413
45236	45193	45153	45227	45139	45207	45186	45219	45251	45262
45146	45091	45104	45153	45066	45132	45118	45142	45200	45190
45005	44947	44969	45000	44950	44989	44981	44984	45045	45059
44903	44838	44835	44882	44864	44895	44865	44860	44935	44952
44874	44812	44808	44840	44851	44868	44827	44850	44898	44919
44719	44633	44639	44677	44675	44698	44660	44693	44717	44768
44645	44594	44560	44602	44598	44624	44604	44654	44641	44689
44646	44582	44555	44597	44597	44623	44590	44627	44602	44681
44465	44467	44412	44447	44400	44438	44397	44458	44427	44524
44410	44378	44341	44382	44328	44371	44311	44325	44329	44415
44401	44335	44340	44411	44276	44325	44301	44331	44331	44392
44234	44186	44176	44226	44114	44174	44134	44163	44202	44225
44106	44040	44057	44106	43985	44021	43963	44018	44102	44081
44074	44020	44073	44076	44022	44030	43949	44013	44069	44117
43931	43869	43953	43951	43834	43861	43794	43860	43927	43953
43842	43835	43910	44008	43827	43718	43677	43860	43890	43909
44234	44159	44242	44252	44168	44127	44090	44160	44209	44224
43840	43735	43831	43811	43804	43784	43724	43762	43806	43816
43857	43729	43825	43805	43774	43774	43714	43740	43774	43813
43717	43652	43685	43671	43654	43658	43615	43635	43663	43652
43630	43599	43639	43615	43640	43605	43537	43596	43601	43626
43623	43623	43650	43637	43643	43621	43561	43599	43623	43628
43569	43540	43612	43574	43577	43528	43446	43516	43534	43580
43504	43489	43585	43567	43528	43494	43435	43512	43504	43547
43582	43520	43627	43579	43521	43513	43474	43549	43543	43589
43535	43496	43566	43513	43479	43435	43410	43464	43472	43500
43504	43435	43500	43531	43423	43407	43362	43406	43452	43437
43504	43478	43565	43565	43504	43517	43420	43437	43500	43519
43397	43349	43443	43453	43405	43389	43329	43370	43412	43379
43410	43323	43449	43407	43421	43375	43345	43343	43404	43388
43488	43402	43536	43508	43543	43438	43412	43462	43478	43464
43420	43354	43488	43409	43505	43383	43339	43408	43390	43429
43371	43312	43433	43390	43417	43386	43323	43387	43378	43348
43519	43474	43574	43524	43562	43502	43483	43539	43485	43462
43473	43451	43521	43530	43513	43470	43433	43488	43448	43475
43458	43457	43509	43526	43493	43469	43420	43461	43438	43453
43594	43584	43693	43707	43641	43645	43560	43599	43623	43580
43541	43578	43668	43662	43643	43613	43573	43600	43619	43567
43618	43603	43725	43670	43707	43633	43611	43654	43673	43661
43722	43703	43827	43780	43784	43729	43709	43766	43776	43755
43729	43737	43834	43777	43818	43788	43768	43790	43814	43779
43789	43787	43898	43838	43884	43858	43858	43870	43868	43832
43967	43956	44049	43986	44035	44042	44048	44008	44013	43984
43955	43958	44032	44016	44059	44056	44031	43985	43981	43954
44040	44054	44141	44060	44118	44149	44118	44079	44067	44062
44217	44194	44303	44231	44303	44314	44312	44269	44245	44224
44238	44241	44313	44284	44313	44303	44299	44291	44263	44236
44341	44346	44393	44396	44452	44392	44375	44416	44333	44354
44522	44546	44575	44570	44599	44574	44607	44604	44560	44525
44598	44622	44672	44664	44690	44650	44667	44703	44654	44583
44773	44811	44835	44833	44843	44841	44848	44849	44813	44777
44892	44963	44913	44920	44955	44934	44957	44967	44917	44872
45028	45094	45052	45031	45117	45067	45101	45113	45064	45008
45252	45269	45277	45233	45273	45288	45313	45307	45243	45203
45321	45338	45348	45284	45345	45398	45440	45391	45323	45270
45465	45517	45482	45433	45512	45573	45589	45529	45514	45401
45650	45735	45697	45648	45712	45763	45832	45725	45691	45612
45759	45805	45785	45746	45832	45852	45920	45786	45744	45730
45878	45948	45964	45870	45954	46019	46050	45951	45928	45868
46077	46167	46191	46119	46133	46203	46252	46161	46133	46060
46215	46286	46294	46221	46264	46285	46390	46288	46260	46226
46364	46444	46410	46369	46372	46431	46514	46408	46349	46345
46577	46658	46580	46572	46584	46615	46702	46593	46527	46544
46707	46791	46712	46692	46749	46793	46867	46763	46688	46654
46861	46957	46870	46850	46926	46911	47026	46902	46866	46800
47064	47161	47071	47042	47128	47091	47195	47093	47060	47003
47220	47306	47245	47206	47305	47285	47346	47284	47218	47165
47380	47478	47451	47381	47466	47472	47536	47484	47393	47317
47577	47689	47686	47570	47631	47677	47776	47696	47595	47541
47761	47927	47868	47783	47777	47884	47958	47859	47751	47728
47948	48138	48055	48007	47970	48069	48185	48003	47925	47902
48125	48348	48248	48214	48179	48273	48360	48182	48124	48059
48285	48503	48394	48389	48344	48433	48521	48326	48293	48254
48442	48673	48609	48533	48547	48582	48699	48513	48496	48437
48653	48832	48784	48676	48736	48747	48876	48719	48685	48642
48807	49014	48957	48871	48939	48921	49025	48877	48867	48818

## Sheet: DarneyDry
Dry Darney Sandstone at 10cm from K-band antenna
49186	49196	49183	49194	49202	49192	49196	49192	49198	49193
50049	50072	50060	50056	50050	50045	50051	50051	50040	50056
50358	50383	50350	50343	50351	50342	50341	50350	50349	50353
50378	50391	50380	50370	50385	50364	50362	50370	50378	50387
50342	50333	50350	50347	50345	50332	50324	50341	50329	50331
50269	50261	50271	50268	50267	50270	50256	50279	50239	50261
50171	50171	50176	50162	50161	50171	50160	50163	50158	50157
50097	50103	50111	50095	50102	50090	50094	50103	50093	50091
50009	50009	50030	50016	50009	50008	50008	50011	50014	50010
49904	49906	49922	49911	49921	49911	49917	49910	49910	49908
49838	49833	49837	49825	49844	49833	49843	49841	49835	49838
49758	49752	49759	49744	49767	49746	49746	49756	49748	49754
49675	49657	49683	49664	49683	49662	49652	49670	49667	49667
49595	49587	49597	49590	49610	49583	49583	49589	49590	49588
49506	49501	49511	49505	49523	49504	49518	49511	49505	49496
49426	49428	49432	49419	49431	49421	49420	49424	49424	49409
49349	49351	49359	49357	49358	49330	49330	49339	49352	49339
49271	49267	49275	49272	49284	49255	49256	49273	49275	49257
49194	49183	49198	49192	49198	49192	49188	49198	49186	49173
49115	49112	49117	49113	49122	49116	49109	49111	49109	49099
49033	49038	49048	49028	49044	49030	49027	49040	49032	49025
48969	48961	48981	48971	48971	48959	48959	48968	48966	48953
48885	48879	48894	48889	48902	48890	48886	48896	48886	48876
48811	48803	48821	48805	48826	48815	48818	48810	48815	48802
48750	48744	48758	48745	48755	48745	48744	48750	48748	48738
48675	48663	48692	48663	48682	48659	48663	48668	48676	48664
48607	48585	48621	48598	48613	48590	48600	48605	48601	48586
48534	48527	48555	48547	48546	48538	48538	48536	48548	48525
48461	48464	48479	48461	48469	48463	48466	48472	48469	48451
48397	48384	48406	48397	48401	48385	48383	48389	48407	48380
48356	48332	48359	48350	48359	48336	48331	48348	48354	48332
48272	48252	48272	48280	48284	48266	48275	48277	48279	48256
48198	48180	48204	48206	48207	48205	48203	48199	48200	48184
48153	48141	48164	48162	48161	48155	48153	48151	48165	48139
48085	48069	48098	48093	48084	48066	48077	48085	48094	48076
48036	48026	48055	48054	48049	48032	48039	48043	48040	48033
47943	47941	47962	47960	47961	47958	47961	47975	47961	47950
47903	47898	47914	47912	47907	47893	47898	47907	47906	47896
47868	47858	47872	47870	47874	47857	47855	47871	47868	47859
47795	47783	47807	47807	47807	47788	47798	47801	47803	47795
47729	47709	47735	47743	47731	47724	47731	47729	47726	47725
47700	47688	47697	47709	47697	47707	47707	47702	47701	47691
47643	47621	47635	47635	47639	47633	47642	47637	47634	47621
47579	47552	47575	47575	47568	47562	47580	47569	47571	47564
47548	47533	47552	47552	47552	47549	47565	47556	47554	47539
47478	47475	47489	47487	47477	47487	47490	47495	47491	47483
47427	47428	47434	47433	47429	47423	47440	47435	47440	47422
47400	47393	47399	47399	47407	47397	47408	47409	47418	47402
47349	47322	47345	47349	47351	47337	47347	47337	47340	47337
47285	47283	47283	47297	47290	47290	47304	47305	47296	47284
47277	47266	47273	47274	47275	47281	47288	47273	47274	47272
47206	47197	47200	47201	47192	47190	47210	47192	47214	47208
47166	47145	47158	47167	47163	47167	47170	47164	47169	47171
47145	47134	47156	47162	47156	47149	47172	47166	47155	47154
47073	47071	47077	47087	47072	47082	47087	47081	47086	47077
47044	47038	47046	47047	47041	47046	47039	47050	47045	47044
47041	47035	47045	47050	47032	47028	47042	47045	47043	47046
46984	46963	46974	46992	46977	46976	46988	46999	46978	46992
46919	46908	46918	46937	46929	46928	46932	46943	46924	46922
46937	46937	46938	46934	46926	46936	46952	46943	46927	46924
46882	46878	46869	46877	46875	46881	46882	46869	46865	46875
46842	46824	46837	46843	46825	46825	46847	46839	46834	46846
46825	46826	46819	46828	46823	46823	46835	46833	46814	46829
46779	46776	46767	46783	46751	46775	46794	46772	46759	46768
46748	46729	46725	46728	46725	46741	46760	46740	46741	46742
46747	46731	46731	46747	46730	46732	46742	46737	46722	46742
46687	46682	46679	46696	46680	46697	46707	46692	46681	46697
46698	46691	46686	46689	46674	46696	46712	46708	46682	46699
46648	46644	46628	46627	46621	46649	46649	46645	46634	46649
46594	46592	46595	46596	46576	46600	46608	46595	46591	46606
46624	46613	46617	46623	46621	46600	46641	46627	46610	46637
46568	46563	46558	46569	46553	46571	46569	46573	46552	46575
46542	46540	46528	46536	46522	46550	46556	46544	46519	46546
46553	46539	46537	46545	46530	46556	46553	46549	46531	46541
46504	46514	46508	46505	46500	46500	46509	46515	46486	46513
46481	46489	46465	46481	46480	46470	46496	46482	46463	46487
46489	46496	46476	46491	46468	46495	46502	46487	46472	46488
46454	46455	46443	46459	46431	46455	46458	46453	46440	46461
46445	46433	46425	46426	46418	46429	46432	46420	46429	46432
46466	46460	46452	46463	46453	46456	46470	46451	46444	46471
46397	46391	46393	46399	46376	46403	46405	46395	46379	46414
46394	46389	46377	46374	46370	46394	46399	46373	46354	46389
46445	46423	46421	46415	46414	46430	46427	46416	46419	46422
46402	46381	46377	46384	46372	46376	46386	46394	46376	46394
46355	46363	46341	46361	46341	46363	46364	46372	46358	46360
46407	46422	46391	46401	46374	46418	46421	46391	46381	46424
46385	46395	46374	46380	46344	46374	46381	46361	46359	46377
46373	46345	46345	46360	46335	46347	46345	46338	46328	46361
46417	46396	46386	46386	46392	46408	46415	46401	46390	46409
46387	46372	46373	46374	46359	46391	46379	46367	46335	46362
46382	46352	46349	46368	46340	46374	46360	46354	46339	46365
46426	46402	46396	46391	46387	46401	46402	46390	46384	46406
46399	46389	46375	46380	46352	46382	46379	46376	46376	46395
46386	46379	46378	46379	46376	46386	46376	46384	46364	46386
46427	46437	46416	46427	46427	46448	46435	46441	46408	46448
46404	46419	46402	46393	46379	46398	46397	46401	46389	46398
46346	46362	46389	46400	46396	46378	46386	46335	46367	46444
46603	46602	46606	46618	46613	46597	46610	46599	46595	46649
46487	46481	46472	46505	46470	46486	46493	46477	46472	46482
46497	46507	46507	46499	46494	46512	46510	46495	46473	46514
46466	46463	46456	46460	46443	46473	46469	46443	46452	46473
46501	46479	46481	46484	46477	46490	46476	46474	46462	46491
46541	46557	46538	46534	46540	46545	46545	46558	46533	46536
46526	46531	46513	46502	46505	46538	46509	46498	46501	46523
46554	46569	46542	46551	46539	46541	46549	46543	46528	46552
46627	46615	46610	46606	46600	46611	46632	46607	46596	46617
46612	46603	46603	46625	46628	46592	46630	46596	46598	46623
46593	46619	46607	46614	46602	46604	46606	46619	46595	46617
46693	46689	46696	46680	46679	46708	46695	46680	46682	46673
46693	46699	46701	46696	46712	46680	46702	46689	46697	46709
46740	46723	46730	46737	46731	46726	46721	46706	46724	46744
46790	46797	46795	46790	46792	46776	46802	46788	46773	46797
46787	46804	46802	46798	46797	46810	46791	46787	46799	46803
46842	46848	46844	46811	46848	46833	46833	46814	46831	46836
46888	46893	46896	46885	46904	46904	46885	46895	46904	46916
46925	46922	46913	46927	46918	46932	46928	46922	46937	46924
46963	46977	46974	46968	46971	46983	46961	46970	46961	46959
47048	47057	47056	47043	47052	47059	47027	47030	47053	47053
47069	47084	47084	47072	47064	47066	47067	47065	47089	47083
47117	47112	47116	47127	47130	47115	47120	47128	47118	47127
47200	47206	47197	47210	47213	47214	47213	47215	47224	47210
47246	47246	47240	47225	47246	47240	47235	47237	47240	47236
47271	47271	47291	47258	47294	47301	47264	47268	47293	47286
47365	47387	47382	47387	47368	47364	47350	47363	47381	47376
47410	47417	47419	47420	47422	47432	47407	47414	47435	47413
47457	47476	47465	47480	47478	47472	47460	47449	47478	47467
47551	47580	47567	47568	47571	47556	47553	47561	47575	47570
47574	47603	47616	47605	47615	47607	47601	47601	47622	47621
47670	47673	47675	47655	47681	47669	47683	47675	47685	47663
47733	47748	47753	47745	47762	47753	47753	47731	47756	47757
47798	47830	47813	47815	47800	47805	47800	47803	47834	47805
47891	47901	47906	47909	47913	47906	47896	47896	47922	47894
47954	47963	47969	47992	47966	47971	47955	47973	47984	47974
48036	48048	48037	48043	48057	48052	48036	48029	48066	48038
48120	48140	48128	48146	48133	48134	48135	48118	48159	48125
48207	48228	48221	48197	48226	48210	48178	48201	48222	48200
48293	48306	48280	48294	48296	48281	48280	48283	48315	48288
48362	48396	48382	48399	48396	48370	48364	48371	48411	48385
48450	48480	48451	48450	48454	48450	48467	48454	48477	48448
48531	48537	48530	48532	48547	48529	48528	48529	48563	48523
48616	48619	48617	48623	48634	48624	48612	48616	48640	48623
48703	48702	48707	48715	48727	48708	48700	48679	48740	48705
48795	48796	48786	48786	48805	48785	48792	48782	48821	48790
48880	48892	48882	48887	48886	48884	48874	48865	48901	48875
48958	48983	48967	48957	48968	48952	48966	48939	49002	48969
49043	49060	49051	49049	49071	49038	49052	49059	49081	49049
49133	49134	49123	49140	49148	49133	49121	49139	49164	49137
49220	49232	49223	49214	49233	49227	49218	49210	49251	49235
49320	49331	49313	49325	49309	49318	49310	49303	49354	49306
49397	49414	49401	49407	49412	49402	49382	49390	49417	49405
49498	49503	49489	49505	49511	49502	49482	49488	49527	49495
49602	49591	49595	49605	49604	49578	49595	49602	49607	49579
49651	49681	49666	49672	49669	49674	49684	49655	49698	49657
49774	49789	49759	49770	49767	49761	49757	49761	49781	49773
49864	49864	49848	49862	49870	49841	49852	49863	49887	49849
49912	49940	49924	49938	49942	49917	49929	49931	49951	49913
50032	50039	50005	50017	50029	50027	50025	50006	50035	50012
50111	50129	50104	50099	50104	50096	50105	50089	50111	50103
50196	50196	50180	50178	50192	50177	50171	50169	50191	50181
50272	50278	50265	50280	50275	50279	50289	50257	50289	50261
50361	50363	50344	50351	50352	50343	50361	50344	50348	50333
50419	50424	50393	50405	50385	50414	50398	50391	50419	50393
50520	50521	50499	50500	50487	50497	50503	50490	50514	50500
50563	50570	50557	50549	50554	50545	50562	50537	50559	50537
50648	50639	50617	50628	50627	50638	50666	50650	50645	50640
50715	50729	50682	50694	50710	50709	50721	50704	50699	50706
50772	50777	50748	50757	50749	50756	50756	50749	50767	50770
50849	50856	50832	50832	50831	50826	50846	50829	50851	50841
50914	50922	50895	50904	50911	50913	50908	50897	50902	50913
50959	50954	50941	50937	50945	50942	50948	50938	50939	50946
51026	51031	51002	51019	51011	51037	51023	50997	50997	51000
51077	51089	51068	51075	51056	51056	51083	51051	51065	51070
51103	51095	51077	51096	51076	51096	51107	51082	51096	51101
51182	51186	51152	51152	51167	51170	51195	51165	51161	51173
51232	51226	51207	51213	51198	51223	51226	51211	51207	51206
51242	51242	51220	51221	51206	51221	51249	51212	51209	51225
51304	51292	51275	51281	51274	51299	51297	51272	51280	51290
51339	51338	51336	51345	51336	51336	51348	51311	51320	51335
51345	51331	51309	51315	51310	51320	51348	51309	51304	51316
51383	51381	51370	51376	51348	51385	51369	51353	51351	51368
51436	51412	51403	51417	51395	51413	51424	51418	51406	51418
51409	51414	51374	51398	51398	51393	51406	51393	51379	51407
51451	51443	51429	51440	51444	51442	51457	51448	51416	51436
51475	51468	51448	51455	51441	51480	51482	51450	51437	51462
51462	51469	51446	51446	51444	51470	51461	51446	51436	51459
51501	51475	51479	51493	51462	51488	51485	51482	51466	51486
51491	51492	51487	51502	51486	51513	51516	51491	51455	51498
51460	51465	51444	51456	51443	51475	51475	51460	51430	51456
51507	51501	51490	51478	51479	51513	51519	51486	51461	51496
51504	51478	51489	51487	51479	51494	51513	51472	51463	51496
51433	51430	51437	51447	51424	51439	51467	51433	51412	51435
51451	51449	51438	51438	51439	51449	51469	51433	51428	51450
51445	51448	51423	51453	51448	51442	51447	51428	51416	51440
51257	51252	51244	51259	51251	51259	51278	51237	51244	51258
51352	51325	51345	51334	51339	51346	51340	51332	51313	51347
51312	51286	51294	51303	51295	51317	51321	51310	51278	51308
51324	51315	51303	51314	51305	51332	51321	51312	51295	51313
51297	51276	51283	51284	51274	51301	51289	51283	51265	51291
51222	51205	51212	51213	51202	51217	51223	51238	51196	51231
51200	51179	51192	51208	51197	51210	51217	51201	51165	51215
51168	51161	51179	51175	51168	51194	51191	51183	51149	51200
51088	51082	51100	51081	51074	51106	51101	51105	51066	51101
51061	51051	51070	51051	51050	51073	51066	51063	51045	51082
51018	50986	51015	51016	51022	51023	51018	51027	51002	51022
50945	50933	50945	50940	50943	50957	50950	50956	50925	50944
50906	50890	50895	50898	50904	50908	50906	50903	50886	50903
50853	50843	50855	50843	50843	50855	50865	50852	50828	50855
50776	50764	50788	50776	50774	50781	50779	50793	50759	50790
50721	50716	50726	50726	50730	50735	50735	50742	50707	50739
50659	50659	50663	50675	50664	50675	50673	50682	50651	50677
50581	50572	50591	50588	50576	50595	50587	50595	50569	50585
50543	50527	50554	50538	50544	50543	50536	50550	50531	50546
50466	50455	50490	50477	50481	50471	50473	50497	50476	50488
50375	50361	50408	50391	50388	50405	50387	50397	50369	50388
50329	50319	50340	50333	50334	50336	50331	50343	50318	50343
50259	50257	50281	50269	50265	50285	50269	50286	50268	50280
50176	50155	50194	50179	50179	50175	50172	50191	50174	50190
50096	50096	50119	50117	50116	50111	50116	50137	50114	50128
50032	50029	50044	50039	50046	50055	50046	50056	50043	50050
49951	49949	49960	49952	49948	49953	49947	49963	49942	49959
49875	49864	49892	49885	49887	49866	49875	49897	49885	49891
49793	49790	49817	49812	49808	49800	49803	49826	49804	49807
49707	49706	49719	49717	49717	49712	49717	49743	49722	49720
49635	49639	49652	49635	49642	49639	49636	49663	49635	49640
49558	49551	49579	49562	49564	49552	49556	49570	49572	49573
49469	49466	49483	49484	49484	49471	49460	49492	49481	49479
49390	49388	49408	49394	49402	49393	49397	49416	49407	49405
49299	49312	49322	49309	49317	49311	49309	49336	49316	49325
49223	49230	49252	49226	49230	49236	49218	49245	49245	49242
49143	49138	49167	49156	49149	49147	49136	49171	49169	49160
49066	49054	49092	49078	49074	49067	49068	49092	49077	49080
48973	48982	49000	48976	48993	48992	48976	49009	48995	48990
48896	48895	48917	48896	48898	48904	48903	48911	48914	48899
48814	48807	48833	48821	48817	48821	48803	48837	48829	48833
48720	48726	48749	48749	48745	48723	48718	48754	48750	48742
48628	48627	48658	48643	48659	48641	48636	48677	48652	48645
48558	48571	48581	48577	48575	48571	48564	48585	48574	48578
48468	48473	48502	48486	48494	48473	48474	48501	48497	48488
48401	48389	48431	48415	48416	48391	48408	48430	48424	48410
48339	48332	48361	48347	48357	48332	48342	48365	48350	48353
48250	48249	48275	48259	48261	48245	48248	48271	48269	48252
48178	48174	48204	48184	48172	48183	48176	48199	48193	48189
48126	48126	48133	48134	48123	48115	48123	48138	48141	48142
48045	48037	48049	48045	48055	48025	48046	48061	48061	48031
47953	47961	47969	47960	47949	47957	47954	47978	47972	47942
47910	47899	47907	47901	47908	47908	47900	47920	47917	47898
47817	47821	47833	47820	47817	47821	47815	47836	47828	47823
47737	47740	47756	47745	47746	47744	47737	47772	47755	47749
47681	47673	47699	47700	47682	47687	47688	47711	47688	47686
47603	47600	47615	47596	47595	47593	47604	47626	47611	47600
47529	47536	47539	47527	47529	47522	47512	47542	47535	47506
47475	47465	47483	47478	47462	47460	47470	47487	47489	47460
47404	47384	47395	47394	47392	47380	47402	47398	47414	47396
47318	47324	47313	47320	47309	47316	47314	47329	47323	47307
47289	47292	47291	47289	47285	47283	47281	47299	47283	47276
47196	47192	47208	47195	47192	47193	47190	47197	47195	47194
47134	47128	47145	47123	47117	47127	47129	47134	47146	47134
47116	47104	47109	47104	47108	47106	47098	47124	47104	47094
47029	47000	47021	47018	47004	47022	47024	47028	47003	47024
46979	46954	46968	46975	46974	46975	46970	46980	46987	46976
46899	46889	46905	46919	46900	46903	46887	46898	46913	46907
46834	46828	46841	46832	46842	46836	46837	46850	46848	46840
46790	46804	46800	46820	46812	46809	46800	46815	46806	46807
46724	46736	46727	46743	46727	46737	46743	46753	46741	46723
46674	46677	46685	46693	46672	46680	46671	46679	46688	46662
46680	46676	46677	46676	46675	46656	46670	46679	46669	46654
46580	46566	46579	46571	46562	46582	46584	46597	46559	46569
46534	46530	46521	46526	46508	46529	46518	46514	46515	46526
46540	46520	46531	46520	46501	46521	46540	46531	46512	46521
46450	46453	46460	46453	46438	46461	46475	46453	46438	46461
46392	46378	46387	46396	46382	46390	46410	46391	46398	46393
46395	46406	46389	46394	46413	46405	46404	46394	46387	46378
46343	46319	46311	46330	46318	46334	46334	46342	46333	46335
46284	46268	46267	46271	46268	46251	46283	46274	46289	46295
46293	46305	46289	46297	46302	46291	46287	46275	46291	46300
46210	46228	46216	46232	46225	46225	46230	46227	46231	46224
46190	46188	46155	46179	46181	46192	46191	46199	46183	46172
46163	46187	46155	46176	46149	46174	46183	46164	46189	46186
46122	46114	46103	46141	46106	46134	46142	46122	46120	46118
46086	46072	46070	46092	46083	46079	46096	46077	46088	46094
46095	46108	46100	46115	46077	46119	46103	46095	46073	46090
46030	46043	46004	46027	46018	46036	46027	46015	46022	46030
46004	45999	46003	46004	45971	46014	46021	45988	45982	46017
46021	46020	46025	46041	46027	46042	46045	46026	46016	46028
45948	45964	45937	45965	45947	45971	45980	45962	45945	45953
45931	45942	45909	45923	45919	45940	45942	45923	45919	45926
45967	45952	45964	45969	45942	45990	45988	45976	45951	45964
45928	45885	45916	45909	45904	45902	45928	45913	45904	45923
45869	45927	45819	45898	45909	45938	45955	45954	45865	45966
46127	46131	46114	46132	46114	46142	46139	46140	46120	46133
45949	45936	45916	45960	45929	45955	45945	45930	45926	45950
45951	45934	45915	45931	45945	45950	45930	45919	45925	45939
45888	45878	45859	45865	45879	45876	45894	45883	45867	45887
45861	45817	45831	45831	45836	45845	45841	45827	45830	45838
45898	45896	45901	45892	45876	45897	45902	45893	45871	45895
45868	45843	45837	45852	45818	45876	45859	45831	45825	45883
45866	45835	45827	45861	45837	45845	45851	45846	45838	45854
45868	45880	45889	45885	45883	45904	45909	45885	45878	45877
45874	45848	45852	45862	45852	45877	45893	45845	45846	45865
45864	45866	45862	45845	45859	45847	45869	45849	45849	45882
45896	45916	45894	45889	45916	45916	45917	45884	45931	45889
45876	45885	45866	45901	45895	45879	45890	45868	45874	45899
45876	45892	45868	45875	45875	45897	45895	45904	45880	45897
45961	45949	45939	45943	45963	45946	45983	45913	45944	45959
45948	45925	45907	45907	45894	45914	45928	45896	45908	45926
45961	45946	45929	45950	45931	45931	45949	45922	45906	45955
46011	46011	46018	46008	46028	46053	46015	46022	46000	46028
46015	45965	46007	46007	45968	45990	46005	46007	45986	46035
46005	46006	46016	45992	46004	46026	46020	46008	46012	46031
46078	46085	46101	46073	46091	46125	46081	46082	46066	46113
46081	46079	46088	46102	46091	46086	46102	46089	46076	46114
46092	46094	46108	46089	46102	46108	46103	46104	46093	46116
46211	46192	46180	46171	46178	46210	46211	46189	46182	46204
46204	46188	46193	46223	46199	46202	46191	46193	46199	46225
46229	46213	46208	46222	46212	46217	46223	46218	46248	46251
46283	46287	46264	46327	46299	46325	46318	46269	46308	46318
46326	46307	46300	46319	46298	46331	46337	46313	46317	46357
46366	46354	46365	46366	46368	46354	46384	46358	46381	46380
46461	46454	46483	46466	46471	46470	46471	46446	46471	46502
46442	46475	46488	46492	46474	46485	46465	46442	46489	46506
46545	46541	46524	46538	46545	46523	46529	46534	46532	46547
46620	46620	46644	46608	46651	46634	46638	46633	46630	46651
46656	46644	46651	46662	46675	46630	46650	46645	46664	46669
46759	46758	46748	46770	46782	46753	46768	46739	46764	46760
46799	46808	46794	46784	46821	46796	46802	46782	46782	46828
46875	46875	46859	46842	46859	46823	46855	46828	46862	46870
46967	46944	46907	46943	46960	46970	46932	46919	46962	46959
47006	46989	47041	47018	47025	47001	47010	47008	47005	47019
47064	47092	47064	47074	47086	47061	47056	47086	47073	47109
47181	47196	47191	47169	47183	47174	47176	47181	47187	47203
47233	47227	47230	47219	47235	47243	47223	47229	47251	47221
47307	47330	47321	47319	47344	47321	47311	47319	47320	47343
47430	47443	47425	47438	47443	47440	47446	47436	47451	47436
47480	47499	47517	47489	47512	47479	47493	47493	47499	47499
47601	47626	47579	47598	47604	47603	47597	47590	47606	47589
47720	47725	47736	47728	47725	47700	47695	47700	47727	47699
47773	47781	47803	47781	47822	47767	47787	47813	47827	47803
47887	47909	47896	47875	47901	47877	47881	47911	47928	47890
47995	48031	48017	47999	48033	48024	48035	47997	48017	48013
48117	48136	48114	48095	48127	48102	48106	48094	48149	48101
48209	48222	48245	48224	48258	48223	48222	48215	48230	48211
48323	48336	48335	48328	48359	48320	48334	48325	48352	48317
48447	48443	48411	48425	48443	48439	48435	48431	48413	48437
48578	48571	48563	48541	48594	48548	48529	48548	48570	48531
48661	48658	48682	48681	48706	48673	48660	48646	48673	48673
48788	48780	48787	48777	48803	48770	48774	48771	48776	48779
48900	48907	48901	48888	48898	48915	48899	48878	48902	48881
49010	49026	49031	49013	49045	49017	48996	49002	49049	48999
49151	49168	49165	49140	49168	49141	49153	49130	49164	49144
49279	49293	49251	49279	49280	49272	49291	49262	49288	49272
49382	49419	49378	49377	49407	49400	49414	49405	49413	49371
49521	49545	49505	49524	49547	49507	49509	49498	49537	49511
49676	49653	49654	49655	49664	49647	49660	49632	49665	49633
49747	49770	49761	49751	49803	49758	49767	49752	49771	49766
49877	49891	49903	49886	49901	49875	49911	49887	49890	49880
50011	50027	49990	50010	50030	49981	50021	50019	50025	49973
50104	50153	50131	50128	50152	50106	50111	50133	50131	50118
50261	50266	50258	50252	50274	50228	50244	50248	50277	50222
50347	50343	50338	50319	50375	50337	50339	50372	50364	50337
50497	50528	50484	50475	50511	50462	50499	50503	50511	50452
50605	50628	50611	50605	50635	50609	50627	50615	50634	50579
50730	50756	50700	50704	50718	50709	50727	50692	50713	50691
50863	50854	50848	50852	50870	50852	50834	50848	50868	50826
50997	51016	50980	50979	51000	50995	51011	50973	50990	50976
51080	51081	51069	51070	51093	51061	51087	51064	51053	51047
51229	51234	51200	51203	51200	51208	51219	51223	51239	51221
51394	51371	51340	51348	51364	51347	51369	51348	51349	51344
51412	51422	51432	51406	51451	51429	51426	51443	51430	51408
51568	51556	51545	51543	51569	51542	51558	51540	51551	51526
51670	51685	51643	51659	51683	51667	51667	51654	51643	51636
51765	51742	51717	51725	51757	51730	51751	51750	51737	51707
51889	51878	51838	51860	51866	51846	51858	51835	51878	51834
51964	51979	51945	51951	51969	51942	51973	51950	51949	51939
52014	52037	51983	52000	52016	52006	52027	51999	52013	51992
52175	52176	52125	52129	52155	52130	52167	52167	52159	52144
52263	52256	52222	52249	52275	52236	52263	52229	52269	52216
52318	52300	52275	52290	52310	52282	52324	52292	52296	52269
52445	52433	52412	52436	52435	52425	52456	52424	52402	52408
52527	52527	52495	52508	52520	52530	52524	52494	52500	52508
52568	52555	52529	52547	52534	52542	52548	52520	52536	52546
52661	52667	52644	52652	52653	52640	52677	52637	52648	52649
52771	52772	52741	52756	52758	52748	52784	52762	52754	52749
52759	52773	52718	52750	52746	52750	52780	52756	52736	52754
52858	52862	52846	52850	52840	52863	52877	52841	52858	52851
52937	52971	52993	52948	52825	52930	52916	52901	52908	52919
52673	52675	52670	52664	52629	52657	52682	52662	52650	52668
52970	52953	52927	52923	52933	52931	52953	52948	52929	52943
52982	52969	52947	52934	52933	52957	52966	52922	52922	52948
53062	53052	53037	53040	53034	53055	53054	53039	53028	53064
53081	53071	53090	53085	53087	53080	53105	53080	53072	53104
53092	53073	53070	53054	53079	53070	53092	53065	53028	53091
53139	53140	53128	53117	53128	53130	53139	53133	53112	53143
53184	53161	53155	53155	53155	53163	53174	53160	53160	53172
53138	53121	53141	53133	53135	53138	53160	53128	53118	53154
53188	53162	53168	53197	53184	53176	53191	53190	53168	53198
53204	53187	53188	53195	53194	53198	53204	53191	53180	53207
53149	53122	53136	53130	53147	53137	53125	53115	53121	53143
53208	53194	53204	53209	53193	53204	53209	53190	53184	53215
53184	53165	53176	53174	53176	53179	53179	53181	53176	53209
53109	53101	53095	53093	53091	53111	53099	53098	53077	53111
53130	53129	53114	53126	53109	53133	53138	53103	53088	53144
53157	53116	53147	53121	53108	53127	53139	53125	53096	53170
53034	52996	53041	53011	53004	53026	53019	53021	52976	53061
53026	53011	53041	53048	53018	53025	53022	53021	52990	53037
53018	53013	53037	53033	53005	53003	53024	53015	52994	53039
52901	52884	52898	52893	52894	52909	52893	52885	52867	52923
52893	52878	52916	52897	52884	52895	52890	52894	52867	52915
52862	52836	52861	52854	52854	52855	52851	52845	52823	52869
52755	52762	52772	52772	52755	52768	52769	52771	52748	52789
52752	52742	52747	52755	52718	52748	52762	52736	52725	52781
52706	52684	52699	52695	52674	52706	52704	52688	52685	52723
52591	52549	52579	52600	52562	52583	52591	52592	52559	52614
52562	52548	52566	52582	52552	52568	52585	52569	52552	52593
52483	52467	52498	52499	52475	52487	52494	52490	52470	52514
52365	52348	52380	52380	52352	52364	52355	52368	52342	52389
52332	52301	52357	52358	52322	52328	52333	52341	52328	52348
52232	52211	52263	52264	52235	52239	52235	52255	52215	52262
52075	52089	52111	52114	52091	52097	52105	52119	52092	52117
52034	52025	52051	52021	52024	52036	52018	52047	52033	52054
51919	51910	51940	51924	51906	51925	51908	51926	51918	51944
51831	51828	51864	51853	51838	51852	51829	51853	51836	51858
51723	51733	51750	51762	51735	51746	51745	51749	51728	51765
51583	51588	51619	51613	51589	51613	51587	51612	51603	51628
51524	51515	51560	51557	51525	51553	51527	51543	51541	51561
51422	51416	51454	51447	51427	51446	51421	51440	51434	51453
51271	51269	51306	51306	51283	51293	51279	51303	51284	51305
51196	51206	51226	51235	51215	51234	51222	51227	51212	51239
51091	51093	51129	51119	51095	51126	51091	51112	51113	51132
50954	50947	51000	50996	50955	50977	50947	50971	50983	50983
50853	50865	50889	50907	50871	50867	50867	50891	50883	50878
50754	50766	50789	50804	50772	50786	50758	50795	50777	50784
50618	50623	50641	50646	50629	50638	50615	50645	50637	50628
50513	50521	50538	50542	50521	50535	50509	50541	50539	50530
50398	50390	50425	50431	50412	50419	50392	50423	50436	50419
50266	50275	50296	50302	50277	50282	50269	50296	50293	50279
50157	50172	50172	50177	50156	50185	50158	50175	50173	50159
50035	50048	50060	50073	50041	50061	50038	50062	50067	50054
49912	49911	49933	49942	49910	49936	49913	49934	49938	49925
49785	49795	49809	49824	49802	49810	49793	49826	49826	49803
49669	49673	49688	49696	49664	49693	49689	49698	49695	49687
49544	49549	49561	49565	49535	49575	49548	49570	49565	49545
49426	49431	49452	49453	49431	49452	49429	49458	49466	49445
49301	49318	49337	49337	49324	49330	49312	49337	49355	49329
49191	49215	49218	49223	49208	49214	49208	49225	49245	49213
49094	49117	49097	49106	49096	49105	49095	49107	49119	49097
48981	48982	48981	48986	48980	48996	48981	48993	49020	48980
48875	48882	48874	48883	48876	48881	48876	48887	48903	48884
48756	48759	48761	48772	48754	48775	48762	48763	48793	48755
48625	48645	48643	48649	48637	48650	48643	48648	48670	48640
48529	48534	48540	48542	48523	48551	48529	48539	48563	48544
48403	48414	48422	48431	48423	48431	48408	48417	48450	48409
48311	48310	48320	48338	48329	48323	48315	48339	48349	48314
48175	48202	48200	48209	48183	48204	48190	48206	48219	48178
48059	48073	48083	48100	48084	48096	48067	48086	48116	48073
47987	47992	47995	47988	47992	48013	47981	48001	48035	47991
47853	47873	47865	47888	47874	47865	47853	47880	47912	47867
47757	47769	47731	47767	47762	47757	47756	47767	47786	47738
47679	47706	47686	47699	47684	47693	47696	47695	47712	47682
47586	47591	47583	47592	47567	47599	47583	47575	47601	47569
47485	47504	47476	47467	47458	47491	47479	47462	47489	47480
47424	47427	47415	47423	47423	47435	47424	47407	47444	47411
47309	47326	47295	47312	47305	47343	47317	47309	47324	47309
47227	47238	47218	47231	47211	47228	47229	47206	47213	47224
47151	47161	47143	47152	47147	47157	47165	47146	47166	47157
47063	47052	47049	47072	47081	47050	47063	47058	47081	47060
46964	46991	46986	46979	46966	46975	46980	46974	46992	46965
46928	46940	46924	46940	46943	46940	46944	46931	46942	46921
46832	46820	46794	46796	46810	46823	46811	46798	46838	46817
46749	46749	46740	46741	46759	46764	46728	46738	46764	46740
46714	46717	46678	46710	46701	46712	46707	46697	46725	46717
46600	46590	46596	46597	46594	46598	46599	46588	46625	46588
46526	46532	46498	46534	46511	46522	46535	46515	46546	46515
46503	46491	46496	46496	46488	46499	46509	46502	46500	46513
46393	46413	46388	46405	46427	46404	46408	46410	46411	46421
46320	46316	46306	46319	46327	46316	46319	46321	46339	46325
46322	46334	46303	46318	46313	46327	46317	46313	46327	46322
46250	46240	46217	46223	46238	46253	46244	46229	46256	46240
46186	46168	46152	46185	46162	46187	46172	46168	46173	46185
46155	46150	46144	46168	46154	46148	46171	46145	46139	46141
46069	46076	46055	46053	46090	46062	46071	46067	46082	46078
46030	46018	46091	46102	46050	46051	46051	46037	46024	45986
46240	46221	46239	46261	46248	46227	46242	46228	46240	46222
45974	45979	45991	46006	46005	45998	45994	45986	45995	46013
45949	45913	45930	45958	45942	45941	45960	45917	45929	45944
45845	45865	45811	45855	45850	45868	45862	45859	45864	45853
45799	45800	45788	45791	45803	45812	45811	45783	45793	45818
45805	45790	45783	45810	45792	45786	45826	45801	45772	45813
45733	45735	45717	45723	45722	45721	45750	45742	45709	45740
45687	45670	45665	45685	45694	45712	45693	45673	45676	45722
45701	45727	45697	45714	45712	45713	45722	45683	45712	45717
45617	45612	45609	45622	45617	45623	45631	45600	45603	45642
45574	45581	45587	45589	45613	45579	45604	45600	45590	45606
45621	45645	45617	45615	45651	45614	45662	45624	45613	45621
45543	45555	45550	45564	45585	45565	45574	45547	45558	45574
45500	45504	45494	45491	45515	45495	45523	45492	45488	45537
45555	45560	45561	45557	45579	45546	45568	45553	45551	45562
45491	45500	45467	45507	45506	45513	45498	45484	45482	45514
45439	45447	45435	45449	45449	45422	45452	45416	45439	45448
45497	45457	45486	45481	45510	45513	45491	45505	45483	45534
45435	45408	45433	45464	45449	45453	45436	45445	45432	45476
45429	45414	45426	45420	45461	45411	45414	45426	45416	45457
45462	45458	45443	45455	45470	45447	45478	45473	45435	45479
45441	45408	45422	45419	45400	45424	45419	45399	45410	45449
45395	45425	45403	45377	45419	45386	45411	45397	45397	45438
45467	45455	45449	45459	45492	45475	45488	45456	45431	45494
45394	45414	45376	45390	45407	45390	45420	45397	45372	45439
45424	45393	45403	45416	45403	45397	45408	45404	45383	45418
45441	45477	45467	45477	45458	45463	45470	45454	45453	45501
45372	45384	45392	45428	45411	45398	45398	45395	45389	45425
45383	45399	45385	45405	45444	45378	45413	45384	45381	45422
45472	45454	45465	45462	45482	45465	45457	45455	45451	45467
45425	45424	45426	45453	45441	45409	45442	45431	45402	45468
45390	45420	45420	45397	45431	45434	45395	45391	45387	45427
45479	45496	45479	45506	45518	45473	45511	45512	45473	45516
45483	45487	45437	45455	45488	45438	45472	45458	45449	45500
45525	45528	45521	45482	45521	45515	45536	45521	45525	45570
45487	45472	45498	45457	45489	45481	45504	45453	45474	45527
45512	45486	45517	45486	45497	45486	45489	45522	45497	45536
45572	45582	45597	45542	45587	45565	45559	45595	45558	45622
45532	45548	45544	45504	45553	45519	45531	45541	45533	45564
45549	45564	45573	45577	45557	45551	45556	45539	45570	45580
45658	45650	45667	45651	45627	45663	45620	45657	45641	45650
45608	45636	45636	45645	45635	45646	45637	45630	45626	45656
45612	45656	45623	45652	45665	45644	45663	45643	45620	45641
45731	45734	45741	45707	45742	45717	45728	45747	45732	45722
45710	45708	45744	45719	45733	45732	45702	45743	45732	45744
45733	45742	45745	45730	45766	45744	45754	45758	45771	45766
45801	45802	45811	45848	45803	45793	45825	45822	45804	45833
45832	45830	45852	45828	45836	45848	45821	45838	45853	45822
45858	45879	45881	45877	45853	45867	45869	45864	45847	45872
45943	45955	45952	45964	45962	45960	45931	45941	45911	45938
45979	45950	45962	45959	45980	45973	45965	45966	45962	46004
46006	46013	46018	46039	46009	46011	45996	46023	45996	45998
46115	46099	46120	46119	46105	46131	46126	46109	46095	46108
46128	46106	46105	46087	46129	46080	46084	46104	46105	46134
46160	46141	46169	46167	46183	46150	46158	46150	46164	46161
46249	46280	46277	46251	46255	46267	46270	46289	46252	46241
46312	46301	46290	46274	46269	46284	46266	46284	46282	46289
46306	46335	46327	46328	46312	46278	46338	46313	46336	46333
46423	46414	46443	46440	46444	46409	46414	46425	46401	46433
46478	46458	46456	46464	46480	46469	46473	46486	46466	46444
46505	46500	46501	46498	46508	46513	46529	46506	46530	46509
46632	46640	46642	46622	46604	46612	46623	46640	46617	46604
46669	46659	46659	46653	46660	46684	46623	46644	46665	46659
46709	46726	46751	46738	46738	46710	46721	46719	46738	46701
46793	46826	46814	46834	46811	46828	46815	46821	46829	46819
46844	46892	46879	46863	46870	46872	46865	46878	46871	46870
46985	47000	47011	46980	46975	46960	46944	47001	46998	46969
47055	47023	47027	47033	47037	47020	47040	47038	47070	47022
47088	47113	47107	47106	47092	47087	47086	47137	47104	47081
47240	47222	47233	47193	47200	47191	47175	47211	47211	47184
47285	47278	47275	47268	47251	47252	47285	47271	47250	47271
47345	47362	47358	47314	47350	47322	47319	47335	47337	47327
47454	47457	47462	47442	47438	47450	47447	47480	47458	47411
47539	47533	47541	47533	47547	47532	47509	47552	47530	47530
47616	47631	47627	47620	47610	47644	47623	47643	47626	47600
47752	47708	47763	47739	47744	47741	47725	47705	47726	47717
47820	47820	47841	47843	47812	47819	47807	47831	47861	47807
47916	47902	47911	47906	47914	47910	47884	47921	47903	47905
48035	48039	48039	48029	48034	48012	48017	48041	48038	48020
48115	48113	48109	48085	48104	48131	48116	48110	48085	48092
48198	48220	48214	48230	48240	48194	48205	48219	48201	48202
48337	48321	48349	48308	48333	48340	48306	48348	48298	48317
48422	48436	48405	48416	48436	48405	48399	48410	48428	48402
48526	48505	48524	48515	48511	48535	48528	48531	48499	48500
48650	48619	48649	48637	48637	48629	48653	48598	48630	48610
48742	48717	48741	48742	48749	48741	48743	48731	48729	48698
48832	48809	48849	48820	48803	48817	48833	48824	48819	48804
48933	48932	48966	48942	48955	48932	48957	48959	48962	48944
49073	49030	49060	49049	49051	49059	49051	49072	49043	49043
49165	49156	49180	49188	49169	49174	49172	49166	49170	49149
49266	49250	49271	49269	49288	49270	49270	49281	49249	49256
49376	49400	49408	49372	49393	49402	49402	49395	49396	49383
49506	49494	49469	49472	49500	49479	49524	49496	49485	49475
49612	49590	49611	49613	49584	49599	49620	49594	49594	49603
49716	49681	49713	49686	49710	49703	49685	49741	49699	49704
49822	49828	49814	49847	49820	49812	49810	49824	49793	49825
49868	49816	49846	49845	49823	49856	49847	49855	49838	49839
49990	49985	50017	49997	49995	50010	50014	50027	49995	50029
50114	50102	50111	50122	50137	50096	50114	50163	50103	50097
50240	50219	50234	50225	50223	50244	50244	50274	50225	50232
50358	50330	50352	50326	50337	50304	50346	50367	50306	50346
50435	50400	50441	50415	50431	50419	50422	50429	50408	50432
50567	50528	50553	50547	50536	50548	50567	50566	50539	50573
50644	50646	50666	50615	50651	50678	50662	50666	50641	50681
50737	50732	50712	50737	50754	50719	50740	50749	50704	50697
50874	50822	50851	50831	50836	50832	50860	50881	50834	50867
50975	50969	50981	50950	50955	50968	50973	50982	50943	50959
51036	51011	51043	51018	51028	51014	51060	51041	51024	51034
51160	51144	51153	51139	51163	51144	51211	51150	51143	51150
51273	51278	51258	51263	51264	51263	51295	51295	51248	51260
51321	51324	51316	51295	51314	51314	51331	51325	51275	51334
51433	51441	51421	51433	51424	51414	51457	51428	51425	51461
51524	51519	51517	51517	51510	51504	51531	51543	51512	51536
51594	51556	51568	51582	51558	51542	51613	51609	51555	51574
51698	51661	51691	51639	51661	51679	51691	51694	51666	51707
51780	51746	51774	51760	51763	51759	51758	51794	51743	51769
51784	51801	51802	51790	51814	51758	51801	51818	51754	51807
51912	51903	51889	51900	51905	51908	51934	51930	51870	51925
51985	51984	51982	51953	51962	51981	51999	51989	51939	51997
51989	51984	51975	51995	51978	52001	52015	51988	51965	52033
52101	52089	52112	52129	52083	52104	52096	52107	52088	52135
52158	52159	52163	52164	52163	52161	52179	52194	52156	52151
52188	52162	52186	52176	52165	52170	52188	52196	52155	52214
52267	52266	52261	52267	52238	52255	52273	52267	52240	52285
52346	52331	52352	52360	52339	52355	52348	52367	52304	52367
52343	52311	52318	52319	52343	52320	52337	52364	52301	52385
52393	52410	52404	52381	52390	52386	52415	52442	52387	52424
52461	52459	52457	52448	52461	52441	52458	52477	52439	52490
52469	52456	52440	52440	52446	52449	52442	52484	52436	52484
52523	52529	52522	52499	52522	52513	52528	52521	52509	52546
52499	52484	52471	52483	52497	52492	52505	52506	52472	52514
52557	52567	52558	52550	52568	52568	52578	52578	52545	52588
52607	52594	52596	52574	52571	52609	52589	52606	52576	52596
52534	52531	52535	52545	52539	52541	52531	52534	52534	52575
52597	52610	52605	52590	52588	52600	52592	52606	52567	52611
52635	52653	52628	52636	52626	52649	52640	52635	52599	52663
52582	52581	52586	52576	52563	52590	52567	52577	52563	52577
52624	52619	52607	52632	52624	52628	52619	52627	52618	52638
52628	52630	52641	52628	52623	52628	52610	52640	52631	52656
52598	52609	52585	52605	52600	52601	52604	52602	52576	52600
52616	52609	52610	52634	52596	52594	52624	52620	52599	52642
52596	52607	52623	52606	52593	52614	52603	52610	52619	52635
52575	52562	52570	52562	52562	52566	52553	52556	52565	52581
52552	52559	52562	52564	52553	52555	52566	52547	52564	52584
52538	52567	52554	52555	52537	52528	52549	52546	52549	52553
52453	52480	52465	52458	52459	52471	52450	52456	52456	52481
52499	52491	52507	52491	52479	52482	52483	52492	52485	52492
52444	52437	52443	52450	52439	52446	52437	52451	52437	52464
52341	52370	52357	52351	52356	52375	52329	52345	52345	52355
52344	52361	52343	52362	52335	52344	52344	52318	52369	52349
52328	52326	52331	52315	52323	52325	52302	52315	52327	52339
52228	52217	52211	52232	52218	52224	52204	52202	52240	52225
52192	52195	52192	52203	52204	52208	52192	52180	52197	52218
52171	52178	52183	52193	52177	52168	52167	52153	52180	52180
52058	52076	52074	52048	52059	52086	52054	52053	52071	52061
52042	52043	52041	52034	52019	52052	52004	52009	52040	52032
51969	51984	51987	51974	51996	51980	51975	51959	52011	51968
51875	51891	51893	51896	51900	51876	51874	51878	51904	51876
51827	51861	51839	51840	51845	51849	51826	51810	51841	51825
51773	51776	51767	51765	51767	51775	51744	51750	51779	51749
51645	51651	51656	51657	51680	51667	51632	51645	51667	51646
51611	51641	51621	51619	51627	51616	51597	51597	51625	51607
51497	51495	51494	51503	51499	51500	51485	51478	51504	51486
51421	51451	51437	51437	51448	51445	51421	51408	51471	51429
51374	51384	51366	51391	51383	51388	51365	51355	51393	51359
51240	51239	51237	51245	51249	51266	51220	51217	51272	51234
51168	51195	51176	51195	51185	51170	51171	51149	51211	51145
51071	51107	51073	51091	51099	51098	51069	51078	51123	51072
50975	51002	50985	50998	50988	51006	50984	50975	51013	50980
50908	50934	50925	50918	50917	50933	50914	50894	50947	50907
50806	50853	50829	50852	50849	50847	50828	50810	50850	50813
50713	50723	50721	50725	50718	50729	50702	50694	50737	50699
50644	50659	50647	50634	50637	50651	50635	50615	50664	50637
50538	50550	50557	50550	50553	50552	50543	50521	50570	50536
50417	50436	50423	50442	50442	50428	50416	50412	50449	50409
50333	50368	50343	50358	50356	50345	50339	50323	50367	50330
50245	50259	50258	50258	50247	50248	50240	50227	50288	50231
50128	50156	50147	50141	50146	50150	50136	50135	50159	50138
50028	50063	50048	50061	50057	50059	50039	50043	50079	50030
49937	49967	49947	49965	49977	49968	49956	49947	49981	49934
49830	49863	49838	49854	49851	49847	49837	49840	49873	49824
49726	49742	49753	49743	49766	49758	49736	49730	49775	49739
49629	49663	49638	49657	49664	49662	49629	49638	49673	49655
49526	49565	49541	49563	49551	49553	49561	49534	49568	49534
49446	49459	49441	49464	49447	49468	49456	49435	49467	49449
49339	49362	49353	49359	49353	49365	49349	49338	49378	49342
49235	49255	49249	49264	49257	49285	49248	49235	49282	49248
49136	49163	49139	49154	49155	49154	49143	49148	49163	49136
49031	49065	49035	49044	49056	49043	49056	49040	49040	49022
48943	48957	48939	48952	48948	48958	48935	48941	48960	48944
48836	48857	48847	48836	48853	48853	48846	48823	48859	48831
48752	48751	48737	48740	48769	48762	48743	48749	48761	48746
48687	48710	48701	48721	48728	48716	48713	48704	48713	48717
48573	48594	48560	48585	48586	48589	48589	48555	48582	48559
48467	48478	48469	48491	48477	48483	48496	48464	48485	48479
48371	48364	48352	48384	48384	48390	48378	48368	48375	48379
48266	48274	48261	48275	48285	48285	48278	48274	48272	48265
48181	48196	48185	48217	48210	48212	48226	48203	48186	48192
48075	48101	48084	48096	48109	48105	48122	48101	48100	48096
47992	48007	47988	48001	48003	48011	48019	48003	48007	48008
47957	47955	47923	47944	47969	47955	47971	47953	47948	47946
47823	47850	47834	47851	47851	47829	47840	47845	47847	47842
47744	47758	47722	47756	47753	47765	47783	47747	47744	47749
47676	47683	47685	47669	47696	47707	47710	47694	47686	47695
47577	47595	47580	47586	47599	47597	47604	47608	47605	47595
47498	47511	47493	47504	47527	47502	47509	47512	47497	47516
47437	47445	47419	47438	47459	47438	47470	47450	47437	47444
47350	47337	47318	47347	47359	47365	47369	47346	47338	47376
47267	47282	47261	47259	47284	47301	47279	47293	47281	47284
47237	47239	47221	47241	47248	47264	47247	47270	47240	47260
47116	47135	47101	47134	47128	47137	47160	47150	47124	47155
47061	47060	47057	47025	47072	47063	47091	47069	47064	47073
47040	47049	47016	47033	47046	47063	47049	47036	47018	47048
46931	46915	46923	46914	46953	46955	46961	46941	46944	46942
46851	46863	46856	46870	46869	46875	46893	46871	46864	46864
46832	46851	46845	46845	46837	46845	46874	46862	46842	46857
46760	46747	46736	46751	46764	46758	46785	46759	46730	46757
46659	46642	46655	46665	46670	46673	46676	46667	46658	46683
46650	46649	46645	46661	46672	46667	46669	46665	46638	46675
46572	46574	46539	46567	46584	46586	46577	46594	46571	46595
46516	46504	46496	46510	46508	46519	46538	46520	46507	46501
46480	46451	46461	46457	46480	46494	46484	46482	46471	46491
46388	46384	46379	46392	46395	46420	46400	46417	46401	46427
46299	46331	46318	46339	46367	46347	46340	46346	46328	46343
46320	46312	46294	46322	46307	46301	46359	46349	46315	46336
46255	46285	46275	46243	46241	46260	46280	46259	46264	46272
46253	46275	46253	46249	46265	46280	46304	46258	46265	46296
46191	46187	46187	46196	46200	46194	46194	46203	46191	46205
46146	46128	46119	46103	46157	46123	46145	46150	46136	46144
46128	46139	46152	46129	46170	46172	46159	46146	46152	46165
46092	46049	46091	46074	46112	46078	46111	46065	46093	46097
46040	46033	46037	46029	46030	46052	46056	46046	46035	46053
46020	46043	46012	46024	46062	46035	46063	46050	46032	46040
45979	45989	45990	45982	45988	45989	46000	45985	45977	46012
45936	45942	45937	45948	45968	45957	45965	45947	45946	45965
45949	45943	45935	45922	45955	45953	45954	45960	45966	45979
45913	45905	45922	45900	45931	45923	45921	45925	45935	45947
45870	45889	45886	45890	45900	45881	45896	45892	45872	45925
45940	45898	45905	45899	45923	45921	45921	45915	45923	45946
45830	45844	45851	45823	45852	45833	45859	45830	45869	45861
45835	45816	45853	45819	45824	45821	45831	45873	45846	45853
45882	45886	45857	45873	45896	45855	45879	45856	45867	45905
45830	45838	45843	45827	45840	45853	45824	45824	45825	45857
45803	45811	45816	45782	45785	45802	45827	45805	45825	45827
45839	45865	45855	45856	45885	45834	45862	45874	45894	45879
45815	45807	45831	45804	45855	45815	45833	45801	45831	45846
45795	45814	45780	45816	45815	45795	45797	45799	45804	45828
45854	45851	45876	45862	45862	45877	45873	45853	45847	45893
45852	45818	45844	45858	45813	45807	45821	45842	45822	45858
45814	45813	45835	45844	45829	45828	45815	45842	45820	45853
45854	45898	45843	45860	45869	45859	45870	45859	45856	45864
45852	45858	45857	45840	45850	45858	45870	45847	45860	45840
45878	45851	45864	45825	45852	45840	45821	45840	45840	45857
45924	45919	45904	45906	45905	45918	45915	45917	45956	45951
45872	45866	45854	45858	45876	45860	45880	45859	45850	45892
45896	45885	45888	45877	45887	45896	45895	45866	45901	45905
45950	45969	45978	45957	45963	45939	45950	45942	45978	45969
45935	45915	45927	45903	45915	45890	45916	45918	45935	45946
46002	45999	45987	46008	46016	46036	45986	46003	46027	46009
45993	46021	46000	46000	46034	45995	45983	46023	45997	45993
46002	46036	46037	46036	46031	46043	46018	46026	46043	46053
46075	46088	46097	46088	46097	46075	46065	46084	46101	46121
46095	46115	46106	46094	46082	46087	46075	46087	46121	46078
46128	46150	46157	46111	46118	46103	46130	46123	46150	46148
46192	46201	46231	46186	46198	46196	46191	46214	46224	46218
46222	46213	46219	46213	46224	46171	46185	46174	46219	46207
46251	46257	46267	46259	46233	46275	46248	46225	46254	46256
46350	46357	46354	46361	46343	46336	46317	46337	46344	46343
46383	46362	46341	46335	46349	46320	46342	46331	46348	46335
46405	46404	46427	46395	46388	46398	46396	46391	46408	46416
46488	46477	46502	46475	46482	46468	46510	46459	46510	46482
46503	46493	46521	46524	46491	46517	46490	46505	46523	46501
46583	46558	46555	46566	46542	46519	46541	46570	46562	46555
46646	46644	46660	46636	46644	46650	46648	46656	46633	46614
46655	46686	46683	46696	46684	46678	46681	46664	46695	46677
46758	46730	46760	46720	46728	46745	46709	46745	46725	46715
46817	46828	46819	46827	46857	46807	46797	46830	46834	46815
46877	46894	46886	46872	46869	46882	46841	46884	46867	46843
46943	46943	46954	46931	46934	46909	46914	46939	46941	46943
47044	47023	47037	47040	47035	47021	47007	46991	47051	47039
47101	47083	47098	47078	47084	47084	47080	47092	47083	47094
47162	47197	47168	47132	47146	47143	47144	47165	47145	47164
47257	47284	47278	47297	47251	47241	47251	47280	47278	47260
47332	47309	47325	47318	47294	47287	47289	47281	47325	47287
47398	47399	47398	47395	47390	47372	47367	47375	47388	47369
47501	47505	47524	47494	47481	47473	47501	47493	47507	47482
47553	47556	47580	47567	47548	47533	47561	47571	47551	47521
47638	47655	47630	47624	47594	47631	47645	47612	47593	47626
47814	47791	47822	47797	47818	47794	47784	47795	47800	47795
47803	47822	47845	47839	47804	47850	47814	47842	47812	47809
47912	47939	47946	47928	47929	47912	47934	47926	47899	47897
48006	48002	48011	48007	47988	47982	48005	48002	47982	47981
48074	48047	48093	48041	48055	48094	48076	48092	48087	48076
48213	48160	48195	48203	48189	48195	48162	48189	48181	48179
48275	48255	48274	48300	48267	48254	48254	48290	48281	48258
48370	48360	48394	48359	48352	48369	48376	48354	48354	48327
48464	48480	48475	48496	48463	48479	48436	48485	48468	48445
48594	48566	48594	48598	48546	48582	48554	48579	48585	48555
48701	48679	48687	48679	48681	48674	48672	48696	48665	48660
48781	48776	48766	48780	48751	48787	48768	48787	48784	48770
48896	48890	48888	48859	48857	48874	48895	48880	48875	48851
48969	48994	48974	48993	48965	48977	48964	48994	48971	48987
49115	49045	49070	49088	49059	49102	49076	49101	49071	49059
49194	49179	49166	49193	49170	49169	49163	49197	49156	49167
49294	49263	49282	49306	49250	49292	49262	49288	49277	49258
49382	49350	49369	49365	49338	49363	49370	49354	49349	49375
49488	49464	49491	49459	49440	49497	49469	49469	49467	49493
49590	49570	49598	49584	49565	49582	49598	49596	49572	49591
49666	49680	49653	49672	49669	49677	49686	49701	49615	49657
49804	49772	49778	49780	49734	49780	49786	49807	49780	49776
49909	49870	49888	49897	49872	49893	49884	49889	49878	49888
49973	49956	49963	49965	49946	49979	49981	49989	49951	49947
50103	50048	50077	50074	50075	50090	50064	50105	50065	50073
50194	50158	50188	50194	50186	50194	50167	50200	50179	50184
50283	50250	50286	50281	50275	50288	50287	50289	50257	50276
50401	50361	50372	50387	50385	50393	50388	50407	50388	50389
50510	50498	50483	50498	50490	50515	50511	50521	50487	50488
50602	50572	50571	50581	50561	50604	50587	50603	50572	50578
50698	50662	50678	50672	50662	50704	50698	50708	50671	50682
50784	50760	50764	50777	50762	50779	50773	50777	50760	50776
50844	50801	50835	50833	50811	50840	50832	50872	50832	50857
50955	50946	50953	50951	50939	50946	50966	50971	50937	50937
51014	51008	51006	51002	50978	51009	51025	51024	50977	50994
51120	51081	51129	51088	51114	51144	51127	51117	51115	51122
51220	51221	51202	51202	51203	51224	51200	51224	51191	51221
51275	51267	51267	51295	51260	51285	51282	51291	51265	51269
51376	51376	51354	51377	51357	51396	51390	51368	51347	51377
51472	51438	51455	51443	51449	51458	51463	51474	51436	51470
51536	51510	51513	51502	51513	51538	51516	51534	51513	51505
51619	51610	51602	51640	51615	51641	51615	51626	51628	51644
51687	51693	51693	51704	51705	51708	51718	51717	51699	51701
51743	51730	51744	51747	51733	51764	51715	51735	51726	51742
51881	51861	51845	51857	51852	51858	51869	51861	51876	51875
51932	51926	51920	51935	51906	51919	51926	51944	51917	51935
51925	51937	51920	51955	51926	51939	51938	51949	51960	51964
52034	52027	52033	52028	52027	52034	52045	52036	52037	52069
52125	52108	52124	52114	52123	52139	52125	52125	52122	52124
52113	52096	52114	52122	52100	52123	52110	52141	52117	52170
52190	52212	52209	52198	52192	52200	52216	52206	52189	52212
52261	52273	52259	52258	52275	52285	52282	52271	52277	52298
52267	52256	52266	52241	52264	52289	52258	52282	52262	52287
52346	52316	52339	52336	52345	52346	52326	52346	52353	52359
52397	52389	52390	52386	52392	52388	52363	52401	52398	52409
52389	52408	52381	52402	52385	52389	52377	52412	52392	52406
52446	52447	52452	52448	52466	52459	52455	52448	52461	52469
52502	52500	52496	52489	52479	52510	52489	52491	52508	52510
52471	52466	52465	52465	52470	52467	52449	52462	52476	52498
52521	52565	52540	52555	52552	52526	52538	52543	52574	52542
52558	52577	52592	52565	52542	52551	52573	52564	52587	52570
52516	52520	52541	52522	52519	52521	52508	52527	52520	52554
52599	52586	52595	52602	52602	52600	52594	52587	52608	52640
52593	52610	52617	52599	52628	52594	52592	52607	52610	52612
52526	52558	52550	52546	52562	52553	52546	52544	52565	52559
52578	52595	52595	52586	52594	52574	52585	52581	52603	52606
52558	52571	52560	52530	52540	52534	52563	52540	52567	52584
52572	52582	52619	52583	52585	52578	52547	52568	52595	52579
52565	52585	52581	52566	52584	52569	52563	52579	52603	52584
52510	52529	52527	52525	52514	52490	52510	52490	52530	52532
52546	52571	52560	52555	52567	52562	52545	52547	52578	52567
52510	52530	52527	52537	52535	52511	52508	52523	52571	52545
52433	52453	52456	52440	52456	52432	52432	52450	52469	52450
52462	52466	52483	52463	52477	52457	52472	52447	52498	52471
52440	52454	52452	52436	52434	52432	52433	52409	52461	52440
52358	52377	52369	52344	52375	52343	52317	52325	52376	52361
52347	52385	52362	52348	52387	52359	52353	52337	52353	52371
52347	52361	52360	52337	52355	52315	52329	52325	52342	52354
52235	52269	52260	52253	52255	52242	52248	52236	52242	52261
52227	52250	52251	52225	52236	52225	52223	52211	52247	52242
52193	52205	52217	52198	52227	52169	52174	52191	52197	52190
52085	52130	52110	52133	52145	52100	52106	52083	52125	52124
52066	52096	52098	52080	52092	52049	52072	52068	52080	52083
52009	52043	52025	52011	52033	51994	52019	52005	52044	52037
51927	51952	51946	51928	51957	51924	51920	51920	51947	51942
51869	51902	51905	51883	51906	51870	51873	51860	51896	51880
51804	51839	51820	51808	51835	51801	51812	51782	51817	51807
51689	51723	51710	51692	51714	51688	51691	51690	51719	51697
51665	51682	51676	51670	51676	51657	51652	51631	51682	51663
51576	51586	51589	51586	51584	51565	51556	51548	51603	51580
51449	51475	51474	51467	51483	51443	51457	51443	51476	51457
51404	51423	51424	51409	51417	51394	51399	51393	51438	51418
51350	51362	51363	51337	51347	51338	51344	51308	51352	51334
51226	51227	51224	51211	51225	51209	51213	51206	51234	51217
51166	51181	51155	51164	51177	51159	51156	51140	51172	51146
51043	51050	51093	51078	51046	51071	51075	51032	51060	51035
50850	50854	50874	50850	50858	50854	50855	50826	50860	50837
50863	50867	50870	50869	50861	50850	50858	50837	50864	50845
50756	50754	50762	50757	50780	50730	50747	50747	50764	50741
50665	50687	50677	50683	50689	50658	50669	50667	50676	50651
50584	50598	50593	50587	50596	50569	50595	50567	50568	50557
50452	50464	50464	50456	50458	50452	50463	50431	50448	50444
50370	50364	50373	50363	50371	50356	50357	50350	50362	50353
50243	50275	50261	50273	50275	50239	50248	50251	50259	50243
50137	50147	50141	50141	50155	50131	50147	50133	50138	50117
50053	50033	50029	50037	50039	50034	50052	50032	50042	50028
49934	49939	49921	49954	49935	49926	49935	49928	49926	49928
49809	49805	49801	49810	49815	49803	49808	49805	49805	49802
49701	49729	49716	49716	49732	49695	49729	49717	49698	49703
49613	49608	49600	49607	49611	49607	49608	49592	49585	49595
49499	49496	49501	49492	49494	49492	49506	49476	49486	49486
49402	49381	49391	49380	49388	49395	49396	49379	49378	49381
49273	49275	49282	49281	49294	49274	49285	49273	49270	49260
49174	49168	49165	49158	49168	49167	49175	49156	49142	49155
49069	49049	49054	49057	49050	49053	49071	49038	49047	49041
48952	48922	48943	48934	48949	48961	48949	48936	48930	48917
48841	48847	48840	48847	48849	48830	48842	48848	48831	48812
48721	48725	48713	48722	48743	48728	48748	48736	48701	48702
48607	48605	48588	48597	48606	48609	48609	48607	48580	48589
48508	48496	48496	48503	48521	48498	48499	48494	48482	48486
48387	48365	48362	48392	48389	48386	48379	48390	48363	48355
48261	48264	48262	48277	48289	48266	48285	48267	48254	48267
48166	48178	48152	48181	48182	48174	48192	48179	48159	48158
48070	48026	48048	48042	48062	48056	48059	48060	48037	48036
47952	47922	47927	47944	47962	47952	47942	47968	47925	47943
47867	47842	47835	47865	47863	47869	47880	47867	47837	47850
47725	47715	47722	47735	47745	47743	47760	47754	47699	47734
47628	47614	47616	47622	47634	47635	47650	47649	47610	47611
47563	47535	47559	47557	47565	47553	47589	47566	47532	47556
47428	47430	47441	47441	47458	47446	47458	47459	47432	47446
47359	47354	47345	47348	47380	47360	47360	47384	47356	47356
47263	47240	47245	47250	47285	47272	47275	47272	47234	47263
47139	47139	47155	47162	47170	47171	47186	47190	47153	47160
47091	47073	47072	47084	47094	47096	47104	47099	47086	47103
46977	46973	46972	46978	47026	46988	46993	47014	46973	46980
46885	46906	46875	46881	46900	46888	46909	46894	46864	46913
46844	46827	46827	46827	46845	46832	46852	46863	46791	46847
46706	46692	46693	46695	46711	46709	46719	46736	46694	46711
46623	46587	46641	46627	46642	46641	46643	46646	46622	46647
46563	46579	46566	46586	46616	46603	46620	46599	46583	46589
46451	46466	46461	46470	46480	46472	46493	46487	46439	46491
46381	46352	46365	46370	46400	46391	46375	46362	46367	46395
46340	46336	46328	46355	46386	46371	46361	46380	46379	46363
46228	46250	46270	46239	46296	46257	46280	46277	46275	46287
46192	46152	46187	46115	46199	46151	46175	46215	46173	46170
46160	46143	46147	46164	46170	46185	46163	46179	46142	46179
46061	46051	46069	46051	46099	46092	46072	46121	46090	46099
46010	45995	46022	46016	46023	46028	46006	46026	45997	46037
45968	45978	45986	45959	46011	45967	46009	46016	45984	46006
45887	45879	45907	45904	45914	45918	45892	45911	45909	45912
45842	45849	45875	45820	45861	45831	45828	45829	45830	45877
45842	45817	45835	45826	45867	45853	45838	45866	45852	45882
45720	45722	45749	45719	45755	45747	45757	45746	45729	45761
45649	45663	45683	45659	45715	45708	45706	45696	45693	45713
45676	45706	45704	45675	45715	45704	45720	45700	45690	45731
45626	45590	45604	45571	45606	45617	45619	45630	45611	45654
45570	45562	45577	45552	45603	45606	45554	45588	45568	45597
45553	45590	45618	45590	45627	45585	45617	45621	45588	45632
45512	45501	45542	45519	45574	45525	45533	45580	45528	45574
45484	45473	45485	45460	45488	45472	45456	45485	45493	45497
45532	45529	45527	45491	45558	45523	45525	45554	45518	45555
45440	45484	45458	45492	45531	45473	45477	45489	45488	45514
45479	45505	45496	45491	45530	45530	45498	45513	45521	45539
45428	45424	45478	45394	45430	45419	45403	45413	45451	45457
45399	45396	45440	45408	45437	45433	45431	45421	45445	45441
45435	45464	45504	45475	45486	45448	45467	45489	45488	45501
45414	45392	45415	45402	45430	45442	45403	45429	45436	45438
45397	45426	45431	45402	45417	45386	45431	45416	45395	45472
45460	45470	45489	45463	45499	45468	45445	45456	45480	45486
45414	45426	45433	45425	45431	45421	45443	45431	45441	45464
45406	45433	45444	45387	45415	45400	45425	45413	45437	45418
45461	45485	45510	45480	45484	45457	45489	45479	45478	45511
45464	45482	45453	45442	45454	45433	45459	45458	45500	45501
45468	45482	45497	45461	45469	45487	45462	45472	45493	45502
45498	45512	45539	45530	45537	45514	45515	45540	45568	45550
45481	45525	45535	45510	45537	45521	45519	45554	45535	45517
45537	45522	45541	45529	45547	45542	45521	45534	45549	45569
45607	45608	45628	45601	45609	45593	45598	45611	45620	45636
45591	45617	45624	45604	45609	45614	45617	45651	45659	45622
45623	45664	45648	45660	45652	45652	45625	45670	45663	45655
45725	45726	45745	45725	45746	45755	45717	45722	45750	45771
45735	45722	45734	45710	45710	45681	45713	45713	45744	45766
45743	45724	45774	45761	45764	45739	45755	45764	45797	45790
45845	45883	45874	45834	45861	45852	45843	45884	45853	45878
45882	45867	45889	45894	45871	45851	45860	45852	45905	45879
45884	45903	45905	45886	45906	45851	45874	45857	45895	45924
46024	46022	46029	46007	45990	45994	45978	45995	46005	46037
46033	46032	46049	46040	46035	46034	46029	46007	46048	46004
46047	46071	46060	46092	46067	46032	46071	46050	46102	46047
46143	46189	46206	46179	46179	46169	46202	46171	46177	46188
46214	46219	46228	46219	46200	46203	46197	46227	46265	46229
46247	46292	46292	46291	46341	46261	46290	46263	46313	46223
46542	46575	46535	46553	46539	46538	46545	46559	46545	46538
46439	46461	46463	46471	46448	46441	46457	46455	46465	46461
46556	46540	46555	46539	46542	46508	46526	46544	46551	46538
46572	46583	46569	46587	46570	46559	46550	46564	46603	46606
46632	46649	46663	46663	46627	46635	46627	46638	46672	46642
46770	46751	46741	46778	46757	46726	46752	46754	46763	46743
46803	46793	46821	46799	46808	46808	46815	46793	46825	46826
46887	46911	46937	46890	46849	46885	46897	46866	46896	46877
47037	47054	47039	47026	46992	46990	47000	46995	47021	47002
47044	47063	47063	47071	47034	47061	47053	47065	47077	47023
47146	47126	47168	47171	47136	47143	47172	47148	47158	47148
47260	47259	47275	47292	47234	47267	47249	47292	47284	47255
47363	47357	47323	47356	47322	47330	47325	47338	47369	47314
47424	47457	47431	47450	47415	47422	47417	47437	47444	47430
47537	47580	47584	47571	47544	47543	47560	47559	47578	47541
47635	47641	47660	47638	47595	47640	47617	47616	47675	47601
47740	47719	47765	47754	47728	47729	47726	47715	47738	47733
47867	47847	47827	47839	47851	47872	47851	47829	47863	47848
47932	47955	47941	47967	47914	47945	47939	47934	47952	47940
48022	48041	48057	48047	48024	48050	48021	48028	48050	48018
48164	48138	48160	48177	48141	48159	48163	48126	48166	48141
48279	48271	48234	48258	48234	48266	48264	48236	48270	48222
48349	48380	48355	48366	48336	48367	48352	48332	48354	48357
48475	48449	48468	48477	48450	48456	48451	48462	48452	48464
48584	48585	48575	48587	48537	48576	48576	48548	48563	48571
48670	48663	48641	48701	48674	48682	48659	48638	48684	48679
48797	48792	48800	48820	48798	48780	48783	48792	48786	48792
48893	48884	48867	48911	48872	48871	48896	48891	48895	48872
49003	49008	48997	49002	48985	48993	49001	48987	49001	48995
49124	49116	49137	49125	49089	49132	49115	49104	49134	49093
49228	49220	49185	49247	49214	49223	49242	49203	49236	49202
49341	49342	49327	49346	49306	49332	49326	49322	49330	49308
49440	49437	49427	49458	49416	49447	49462	49420	49416	49428
49563	49531	49532	49574	49536	49557	49557	49518	49538	49527
49657	49667	49619	49657	49649	49662	49632	49644	49647	49647
49750	49756	49760	49785	49742	49764	49772	49749	49737	49716
49864	49871	49853	49867	49870	49870	49877	49865	49839	49856
49961	49957	49970	49962	49973	49972	49957	49963	49960	49947
50100	50093	50049	50070	50075	50094	50081	50066	50084	50074
50195	50196	50151	50203	50186	50182	50165	50177	50164	50162
50263	50259	50256	50260	50269	50280	50280	50256	50257	50250
50358	50393	50373	50395	50387	50390	50379	50361	50378	50371
50493	50483	50488	50505	50485	50525	50496	50496	50503	50501
50600	50566	50576	50579	50559	50612	50587	50572	50590	50577
50711	50713	50662	50710	50674	50731	50696	50682	50688	50685
50831	50825	50782	50799	50821	50825	50813	50799	50783	50795
50873	50880	50859	50900	50843	50889	50877	50858	50887	50863
51014	51009	50978	50999	51001	50995	51006	50984	51017	51003
51105	51086	51088	51114	51099	51096	51086	51080	51079	51081
51164	51185	51162	51167	51170	51185	51173	51178	51176	51165
51295	51270	51285	51265	51288	51297	51261	51265	51268	51270
51367	51365	51358	51365	51382	51357	51380	51357	51369	51361
51430	51422	51405	51435	51432	51450	51440	51406	51423	51420
51547	51571	51535	51549	51555	51573	51557	51546	51538	51542
51637	51625	51620	51621	51657	51656	51643	51629	51628	51628
51685	51667	51657	51668	51680	51690	51654	51642	51681	51671
51797	51787	51784	51783	51816	51822	51791	51790	51800	51785
51863	51864	51862	51888	51878	51897	51856	51867	51872	51884
51910	51893	51886	51893	51920	51907	51904	51882	51910	51918
51996	51997	52016	52011	52004	52031	52003	52000	52008	52007
52113	52129	52100	52104	52127	52142	52105	52108	52121	52139
52118	52114	52111	52099	52132	52159	52097	52109	52116	52140
52223	52233	52209	52213	52253	52231	52228	52230	52200	52238
52278	52304	52300	52305	52324	52314	52313	52299	52281	52300
52310	52343	52313	52302	52332	52338	52322	52312	52338	52345
52419	52408	52404	52387	52434	52428	52404	52407	52424	52416
52423	52428	52417	52420	52453	52430	52430	52434	52417	52425
52526	52516	52520	52509	52558	52527	52534	52530	52522	52553
52584	52576	52560	52562	52599	52600	52578	52587	52588	52605
52570	52554	52595	52570	52615	52593	52573	52577	52588	52593
52647	52678	52654	52667	52678	52673	52657	52666	52665	52666
52724	52751	52739	52743	52776	52732	52745	52733	52736	52777
52708	52720	52712	52667	52713	52713	52705	52699	52712	52725
52790	52790	52794	52747	52786	52777	52793	52791	52781	52799
52830	52812	52832	52813	52838	52826	52795	52835	52825	52841
52816	52811	52816	52821	52857	52837	52804	52825	52832	52854
52873	52891	52885	52891	52914	52889	52886	52874	52906	52895
52907	52909	52932	52924	52951	52900	52904	52912	52937	52947
52914	52915	52930	52920	52921	52921	52904	52907	52931	52912
52961	52995	52972	52950	52996	52970	52946	52968	52968	52975
52968	52998	52985	52992	53033	52990	52971	53011	53007	53008
52943	52972	52945	52947	52970	52951	52941	52959	52963	52967
53019	53050	53062	53041	53061	53027	53028	53032	53030	53059
53027	53027	53042	53039	53085	53041	53026	53053	53062	53059
52953	52991	52975	52987	53001	52976	52980	52991	52988	52991
52999	53018	53046	53024	53051	53016	53014	53025	53036	53053
53041	53078	53090	53039	53070	53066	53054	53055	53093	53074
52991	53003	53010	52986	52991	52993	52980	52998	53003	53017
53011	53021	53048	53013	53033	52997	53012	53000	53022	53015
53029	53051	53059	53029	53056	53034	53028	53043	53049	53052
52959	52965	52972	52944	52954	52959	52928	52943	52978	52966
52964	52986	52993	52961	52975	52975	52962	52981	52987	52990
52971	52985	52985	52956	53001	52965	52953	52962	52984	52980
52897	52939	52922	52921	52945	52918	52907	52933	52944	52905
52917	52949	52951	52915	52948	52925	52915	52934	52932	52935
52921	52878	52932	52955	52911	52799	52908	52875	52890	52869
52603	52599	52619	52632	52609	52557	52580	52584	52611	52589
52758	52778	52801	52787	52787	52733	52758	52770	52787	52766
52755	52777	52755	52760	52760	52735	52758	52760	52758	52755
52755	52778	52783	52754	52779	52735	52766	52755	52753	52771
52726	52748	52756	52725	52724	52715	52713	52719	52747	52729
52636	52638	52647	52627	52636	52606	52621	52630	52653	52614
52641	52648	52668	52663	52657	52613	52638	52650	52676	52638
52596	52595	52614	52615	52582	52576	52582	52591	52598	52608
52483	52493	52517	52487	52480	52466	52476	52480	52501	52475
52494	52488	52510	52488	52473	52473	52467	52482	52503	52485
52416	52436	52444	52430	52436	52402	52421	52429	52432	52426
52312	52307	52330	52322	52311	52305	52306	52316	52311	52315
52316	52296	52322	52291	52267	52268	52298	52299	52304	52325
52267	52268	52271	52266	52255	52254	52239	52260	52277	52272
52146	52157	52164	52156	52162	52139	52148	52163	52155	52167
52119	52131	52125	52133	52108	52101	52134	52129	52119	52112
52061	52073	52060	52064	52041	52045	52084	52053	52057	52049
51974	51974	51981	51974	51954	51949	51961	51972	51981	51956
51926	51932	51926	51923	51899	51903	51911	51915	51928	51890
51846	51858	51838	51861	51829	51825	51853	51853	51855	51823
51755	51745	51750	51755	51729	51711	51739	51740	51747	51718
51679	51683	51676	51682	51669	51652	51681	51677	51667	51658
51598	51597	51597	51601	51582	51568	51595	51589	51600	51571
51467	51479	51471	51480	51460	51437	51465	51477	51471	51446
51417	51420	51416	51423	51405	51392	51426	51435	51417	51401
51317	51312	51333	51326	51301	51303	51327	51323	51322	51324
51209	51197	51205	51204	51189	51184	51197	51204	51201	51195
51136	51127	51129	51140	51119	51112	51121	51133	51123	51114
51043	51054	51050	51060	51021	51023	51056	51055	51041	51027
50920	50917	50925	50915	50897	50904	50926	50913	50915	50908
50840	50825	50841	50839	50810	50818	50843	50840	50834	50824
50761	50745	50757	50755	50726	50734	50749	50760	50749	50726
50625	50622	50630	50623	50595	50604	50627	50619	50620	50602
50540	50532	50529	50521	50503	50498	50548	50532	50519	50517
50420	50398	50415	50409	50380	50389	50409	50411	50387	50392
50325	50314	50316	50309	50281	50300	50319	50328	50310	50297
50204	50196	50189	50202	50185	50179	50201	50216	50195	50177
50073	50065	50075	50081	50063	50053	50085	50079	50047	50043
49975	49959	49962	49962	49939	49947	49977	49960	49941	49957
49866	49832	49858	49845	49835	49844	49852	49852	49825	49846
49735	49712	49725	49723	49705	49717	49722	49735	49698	49712
49608	49593	49601	49616	49603	49599	49620	49627	49586	49593
49498	49478	49487	49496	49475	49476	49507	49489	49465	49476
49394	49350	49365	49366	49347	49380	49377	49369	49352	49358
49268	49244	49255	49245	49244	49265	49265	49266	49241	49244
49155	49133	49130	49147	49130	49140	49151	49146	49113	49128
49034	49013	49028	49033	49025	49011	49040	49041	49013	49015
48924	48893	48912	48922	48899	48904	48923	48918	48892	48907
48820	48773	48808	48791	48781	48793	48811	48799	48783	48795
48704	48674	48693	48704	48685	48691	48700	48699	48683	48676
48573	48546	48567	48571	48562	48560	48581	48584	48534	48556
48456	48429	48449	48434	48446	48430	48444	48471	48432	48446
48361	48338	48353	48341	48336	48361	48366	48358	48336	48353
48223	48208	48213	48220	48213	48230	48219	48238	48203	48220
48109	48079	48110	48101	48118	48114	48117	48107	48086	48106
48011	48004	47994	48010	48009	48016	48021	48026	47993	48011
47893	47871	47884	47881	47880	47889	47894	47896	47878	47905
47772	47749	47768	47758	47746	47766	47771	47787	47755	47777
47698	47662	47694	47679	47691	47695	47678	47697	47665	47691
47556	47531	47539	47561	47565	47564	47571	47574	47543	47550
47445	47420	47442	47440	47447	47443	47452	47445	47428	47453
47360	47333	47357	47340	47353	47374	47370	47358	47323	47350
47239	47215	47226	47227	47241	47216	47238	47230	47222	47241
47135	47112	47121	47123	47144	47126	47129	47132	47104	47130
47067	47034	47029	47048	47070	47062	47052	47067	47016	47067
46938	46911	46932	46921	46947	46957	46943	46954	46925	46960
46894	46843	46891	46870	46889	46878	46883	46874	46857	46893
46754	46740	46739	46745	46767	46769	46742	46770	46749	46753
46645	46627	46641	46640	46661	46645	46635	46660	46633	46649
46593	46583	46632	46587	46610	46593	46587	46596	46578	46596
46485	46465	46480	46468	46495	46492	46460	46498	46466	46503
46375	46378	46379	46372	46394	46416	46384	46386	46372	46406
46313	46313	46347	46321	46370	46349	46355	46354	46319	46351
46234	46230	46243	46224	46241	46243	46222	46238	46220	46260
46163	46130	46162	46136	46184	46166	46139	46147	46155	46179
46109	46099	46120	46088	46118	46109	46113	46136	46101	46120
45993	45989	46022	45995	46029	46023	45995	46025	46016	46023
45939	45943	45968	45963	45963	45963	45953	45962	45945	45939
45920	45907	45923	45915	45936	45935	45906	45930	45919	45953
45791	45806	45804	45797	45822	45817	45799	45817	45802	45812
45754	45751	45738	45759	45768	45767	45764	45777	45766	45788
45770	45751	45769	45771	45775	45770	45760	45766	45768	45775
45651	45664	45683	45664	45689	45669	45666	45676	45661	45707
45586	45563	45608	45574	45603	45597	45579	45588	45585	45623
45618	45601	45624	45598	45655	45650	45595	45630	45626	45634
45520	45553	45551	45555	45566	45554	45540	45548	45542	45570
45469	45484	45493	45489	45489	45468	45486	45490	45481	45474
45525	45499	45519	45493	45528	45495	45531	45513	45533	45528
45431	45460	45458	45458	45460	45482	45431	45450	45469	45450
45401	45408	45434	45432	45417	45448	45387	45431	45434	45421
45415	45463	45446	45429	45459	45461	45451	45450	45463	45442
45388	45395	45386	45385	45405	45425	45395	45397	45402	45430
45367	45401	45387	45352	45404	45359	45377	45395	45361	45409
45416	45425	45440	45433	45414	45410	45421	45424	45470	45446
45344	45372	45368	45380	45410	45363	45370	45396	45419	45386
45349	45312	45384	45316	45342	45335	45339	45442	45405	45309
45650	45644	45668	45624	45653	45666	45649	45667	45681	45651
45460	45455	45449	45461	45463	45447	45439	45459	45469	45465
45460	45444	45477	45463	45475	45485	45457	45443	45503	45471
45389	45403	45411	45397	45390	45398	45367	45409	45417	45425
45400	45425	45430	45387	45413	45400	45400	45402	45454	45394
45499	45518	45499	45471	45496	45528	45472	45485	45476	45508
45438	45461	45427	45463	45458	45445	45424	45457	45445	45447
45493	45509	45517	45498	45499	45472	45456	45487	45516	45469
45567	45609	45596	45599	45577	45563	45574	45552	45619	45588
45579	45596	45583	45599	45566	45573	45554	45569	45599	45604
45589	45596	45612	45592	45572	45598	45577	45584	45601	45601
45661	45707	45678	45704	45693	45727	45682	45698	45720	45703
45710	45720	45724	45725	45704	45720	45700	45695	45734	45747
45725	45749	45740	45756	45748	45745	45753	45726	45774	45751
45843	45822	45841	45824	45794	45832	45819	45827	45848	45842
45838	45887	45861	45844	45862	45835	45834	45856	45886	45850
45900	45901	45888	45897	45894	45919	45883	45909	45911	45920
45979	46020	45978	46019	46000	45995	46015	45977	46032	46003
46059	46066	46039	46037	46016	46028	46026	46035	46063	46034
46105	46134	46088	46094	46091	46085	46095	46073	46132	46100
46238	46252	46221	46219	46194	46201	46214	46199	46235	46195
46232	46261	46241	46219	46226	46221	46242	46234	46257	46244
46296	46340	46316	46336	46315	46282	46294	46303	46337	46322
46449	46433	46435	46454	46426	46427	46446	46452	46448	46445
46493	46500	46507	46520	46491	46475	46490	46490	46528	46470
46557	46563	46567	46564	46564	46550	46549	46569	46595	46539
46696	46727	46727	46712	46688	46694	46709	46688	46696	46666
46786	46782	46755	46760	46745	46741	46769	46762	46785	46751
46816	46847	46817	46851	46802	46853	46833	46834	46857	46804
46951	46972	46949	46995	46969	46939	46995	46975	46992	46935
47017	47047	47027	47021	47031	47015	47038	47046	47042	47029
47129	47146	47109	47103	47099	47100	47124	47129	47155	47104
47211	47254	47221	47207	47196	47225	47255	47207	47249	47236
47299	47323	47298	47310	47293	47287	47307	47311	47303	47275
47430	47436	47389	47447	47427	47414	47441	47427	47452	47419
47494	47526	47478	47513	47499	47478	47518	47478	47491	47496
47576	47604	47595	47582	47592	47577	47600	47574	47595	47561
47727	47723	47696	47722	47713	47717	47704	47709	47709	47694
47812	47813	47793	47819	47795	47792	47824	47777	47827	47806
47902	47921	47878	47930	47886	47908	47932	47914	47901	47885
48052	48045	48029	48041	48013	48025	48024	48007	48032	48030
48114	48125	48133	48135	48130	48134	48162	48125	48151	48113
48227	48240	48215	48232	48233	48217	48244	48232	48232	48203
48332	48344	48353	48340	48348	48340	48357	48333	48348	48315
48442	48437	48437	48446	48449	48439	48448	48414	48441	48441
48580	48559	48547	48554	48549	48547	48563	48558	48549	48545
48686	48680	48658	48672	48643	48667	48672	48668	48661	48633
48763	48778	48759	48774	48743	48744	48769	48752	48744	48751
48879	48869	48873	48855	48877	48852	48863	48872	48867	48876
48972	48971	48949	48970	48976	48971	48959	48950	48964	48961
49080	49088	49065	49063	49093	49067	49085	49061	49074	49053
49179	49173	49172	49186	49174	49187	49196	49176	49171	49174
49268	49274	49279	49275	49285	49275	49304	49268	49260	49282
49401	49400	49395	49393	49397	49399	49432	49371	49382	49385
49514	49513	49510	49508	49517	49504	49524	49497	49489	49492
49608	49596	49577	49623	49594	49619	49623	49593	49600	49579
49730	49703	49700	49699	49716	49705	49733	49700	49709	49702
49830	49789	49801	49817	49842	49826	49829	49806	49807	49801
49920	49894	49910	49897	49900	49914	49911	49894	49918	49901
50010	50023	50020	50031	50024	50019	50027	50019	50021	50034
50131	50136	50120	50112	50142	50125	50135	50109	50111	50120
50204	50215	50185	50217	50225	50228	50209	50204	50179	50196
50329	50325	50301	50301	50328	50323	50311	50313	50295	50291
50407	50428	50416	50415	50421	50434	50416	50408	50426	50413
50483	50479	50499	50478	50486	50485	50495	50483	50456	50470
50585	50597	50577	50592	50630	50607	50615	50596	50590	50586
50638	50664	50664	50639	50676	50668	50674	50662	50651	50681
50772	50747	50750	50777	50780	50771	50757	50771	50765	50772
50855	50832	50853	50849	50880	50873	50848	50844	50861	50851
50940	50932	50922	50938	50943	50935	50939	50921	50900	50934
51035	51025	51037	51014	51051	51035	51029	51018	51016	51016
51108	51123	51105	51093	51138	51127	51122	51113	51118	51119
51211	51183	51213	51167	51190	51188	51175	51170	51200	51195
51263	51290	51261	51259	51279	51285	51284	51276	51265	51270
51357	51355	51341	51353	51388	51383	51354	51353	51364	51370
51382	51417	51402	51380	51416	51392	51409	51389	51391	51419
51526	51512	51516	51495	51516	51510	51500	51507	51534	51512
51607	51574	51592	51581	51615	51604	51574	51570	51604	51596
51621	51623	51640	51617	51645	51630	51633	51616	51635	51636
51707	51727	51737	51712	51741	51728	51712	51721	51714	51718
51795	51803	51814	51822	51834	51826	51799	51798	51813	51816
51835	51836	51816	51800	51841	51836	51832	51798	51826	51836
51923	51932	51915	51922	51915	51926	51929	51903	51910	51911
51994	52001	51999	51999	52022	52019	51993	51999	51987	51998
52008	52010	51997	51968	52016	51993	51975	51981	52012	52010
52091	52103	52096	52067	52104	52103	52056	52067	52087	52105
52149	52155	52172	52143	52169	52154	52142	52148	52173	52160
52171	52187	52201	52175	52205	52185	52192	52157	52210	52170
52263	52268	52267	52256	52273	52268	52235	52256	52268	52269
52323	52313	52338	52318	52331	52312	52306	52292	52328	52320
52310	52322	52327	52299	52333	52324	52304	52307	52308	52325
52408	52422	52414	52407	52433	52425	52416	52399	52422	52433
52452	52460	52454	52440	52459	52459	52425	52451	52463	52461
52446	52437	52458	52438	52446	52454	52424	52433	52445	52444
52532	52551	52523	52521	52532	52527	52500	52507	52532	52537
52541	52575	52552	52583	52619	52609	52546	52602	52572	52605
52338	52353	52342	52363	52358	52362	52344	52369	52359	52359
52567	52555	52555	52544	52577	52557	52544	52533	52558	52560
52573	52601	52597	52597	52605	52576	52566	52572	52600	52592
52693	52677	52701	52688	52691	52702	52661	52670	52695	52690
52707	52738	52733	52723	52712	52698	52712	52707	52722	52717
52684	52698	52676	52655	52687	52643	52656	52661	52685	52674
52741	52728	52742	52719	52751	52732	52728	52725	52727	52745
52772	52794	52788	52773	52788	52787	52768	52783	52792	52792
52731	52763	52739	52721	52751	52737	52706	52723	52743	52738
52759	52783	52800	52787	52805	52784	52766	52788	52789	52808
52819	52793	52817	52807	52813	52793	52796	52785	52819	52826
52783	52784	52808	52768	52785	52770	52747	52769	52798	52794
52811	52829	52821	52813	52826	52821	52806	52808	52818	52813
52824	52847	52844	52832	52849	52825	52818	52828	52833	52826
52792	52823	52807	52797	52818	52777	52787	52783	52788	52796
52841	52834	52836	52829	52828	52811	52803	52825	52838	52822
52847	52862	52848	52839	52842	52846	52824	52821	52842	52838
52779	52801	52781	52777	52782	52769	52771	52766	52792	52773
52847	52842	52851	52843	52842	52825	52811	52829	52838	52837
52847	52841	52838	52827	52837	52824	52825	52818	52835	52830
52770	52786	52780	52750	52744	52748	52743	52748	52770	52742
52803	52801	52796	52798	52771	52775	52778	52778	52797	52776
52793	52820	52812	52831	52817	52791	52790	52801	52805	52812
52730	52736	52722	52706	52706	52703	52706	52718	52721	52715
52752	52746	52755	52738	52731	52741	52739	52733	52734	52741
52769	52752	52774	52766	52750	52740	52743	52745	52760	52752
52652	52668	52674	52669	52664	52648	52639	52661	52676	52658
52676	52672	52689	52690	52676	52663	52676	52685	52678	52677
52676	52671	52676	52655	52658	52643	52642	52666	52663	52672
52616	52611	52622	52603	52580	52591	52589	52611	52608	52608
52623	52635	52607	52616	52595	52601	52595	52619	52598	52601
52580	52592	52576	52585	52565	52557	52578	52590	52585	52575
52485	52492	52510	52499	52475	52481	52490	52489	52494	52479
52522	52528	52541	52530	52504	52522	52510	52525	52507	52521
52419	52431	52427	52437	52413	52421	52426	52431	52420	52402
52423	52439	52421	52417	52418	52422	52433	52435	52426	52403
52409	52416	52425	52407	52402	52402	52414	52408	52410	52404
52319	52319	52302	52305	52286	52299	52303	52317	52298	52304
52306	52292	52310	52301	52273	52290	52276	52299	52286	52271
52274	52280	52252	52272	52242	52242	52260	52258	52258	52244
52190	52208	52201	52187	52163	52159	52179	52179	52151	52175
52170	52171	52146	52159	52132	52145	52155	52163	52135	52159
52128	52117	52104	52132	52081	52095	52116	52118	52096	52095
52023	52025	52023	52024	52015	51999	52014	52026	52011	52008
52006	52016	52006	52025	51997	52003	52032	52021	52002	51996
51962	51970	51953	51965	51946	51931	51970	51970	51943	51952
51872	51841	51855	51853	51833	51858	51854	51866	51850	51854
51854	51847	51845	51837	51807	51834	51856	51846	51835	51834
51769	51774	51773	51768	51765	51769	51778	51779	51764	51755
51666	51666	51665	51684	51657	51668	51682	51676	51651	51654
51639	51623	51637	51636	51609	51620	51635	51645	51625	51635
51600	51594	51591	51603	51577	51594	51591	51608	51582	51581
51480	51489	51472	51491	51469	51495	51489	51501	51470	51464
51437	51456	51432	51456	51426	51430	51444	51455	51435	51423
51383	51380	51378	51392	51365	51375	51395	51391	51366	51366
51287	51282	51290	51288	51263	51282	51291	51292	51285	51282
51245	51229	51225	51236	51222	51220	51227	51246	51223	51227
51170	51154	51161	51176	51149	51161	51165	51178	51152	51144
51075	51061	51070	51087	51056	51064	51079	51077	51059	51063
51020	50993	51021	51011	50976	50997	51012	51013	50996	51002
50949	50931	50950	50944	50915	50944	50945	50949	50932	50928
50836	50826	50838	50847	50829	50845	50851	50849	50833	50823
50792	50771	50781	50799	50772	50794	50801	50809	50783	50774
50706	50692	50705	50710	50684	50699	50732	50723	50694	50705
50609	50596	50605	50600	50578	50611	50598	50613	50602	50601
50541	50534	50527	50539	50514	50536	50537	50554	50529	50519
50444	50432	50434	50450	50431	50435	50446	50448	50434	50436
50362	50357	50362	50375	50354	50362	50376	50377	50359	50369
50278	50267	50278	50287	50270	50278	50289	50297	50275	50281
50187	50181	50186	50188	50181	50197	50194	50195	50187	50187
50107	50104	50109	50116	50108	50110	50122	50121	50115	50106
50021	50012	50032	50034	50023	50035	50038	50045	50027	50030
49916	49909	49934	49940	49922	49936	49941	49942	49930	49936
49847	49838	49854	49857	49841	49860	49860	49856	49867	49853
49758	49750	49763	49770	49751	49780	49776	49780	49772	49767
49664	49667	49662	49678	49661	49676	49682	49680	49675	49661
49572	49573	49584	49592	49568	49580	49594	49598	49589	49590
49502	49486	49502	49500	49482	49503	49499	49501	49494	49506
49404	49398	49409	49405	49395	49407	49414	49419	49408	49405
49310	49311	49320	49317	49316	49328	49316	49326	49322	49320
49219	49221	49220	49238	49227	49227	49218	49241	49236	49229
49127	49123	49137	49145	49126	49137	49130	49142	49149	49146
49039	49036	49053	49040	49032	49056	49031	49047	49054	49052
48946	48940	48944	48957	48946	48959	48951	48955	48960	48968
48851	48859	48861	48871	48861	48869	48858	48866	48875	48875
48767	48760	48765	48778	48770	48775	48774	48772	48795	48789
48689	48676	48693	48687	48681	48707	48685	48688	48701	48703
48609	48615	48618	48625	48615	48631	48611	48618	48631	48615
48514	48505	48512	48529	48523	48534	48520	48541	48531	48528
48428	48431	48438	48435	48432	48435	48430	48435	48448	48444
48358	48358	48374	48368	48360	48374	48357	48362	48373	48378
48272	48264	48271	48267	48255	48277	48257	48251	48287	48283
48187	48175	48193	48185	48180	48188	48166	48181	48199	48191
48109	48128	48121	48116	48130	48117	48098	48110	48131	48138
48013	48025	48022	48022	48030	48026	47996	48011	48037	48045
47938	47907	47954	47943	47931	47927	47954	47910	47954	47963
47963	47950	47973	47982	47965	47976	47958	47950	47988	47975
47797	47808	47827	47818	47807	47815	47794	47805	47832	47819
47721	47717	47742	47723	47743	47746	47713	47718	47754	47756
47615	47630	47640	47629	47631	47649	47612	47611	47650	47651
47531	47546	47556	47532	47537	47545	47505	47529	47568	47559
47508	47501	47511	47523	47518	47508	47474	47497	47523	47517
47409	47438	47431	47432	47429	47423	47403	47407	47433	47436
47349	47358	47350	47361	47356	47356	47330	47345	47368	47375
47301	47307	47331	47303	47315	47309	47283	47299	47328	47329
47233	47245	47239	47232	47227	47226	47190	47215	47265	47248
47143	47163	47144	47166	47183	47159	47136	47151	47182	47176
47115	47119	47130	47133	47128	47107	47098	47103	47144	47138
47045	47044	47057	47035	47044	47058	47026	47026	47058	47057
46988	46979	46987	46986	46983	46992	46963	46968	46996	46997
46934	46970	46969	46965	46966	46977	46933	46961	46973	46969
46853	46875	46869	46872	46885	46877	46852	46856	46882	46888
46812	46812	46821	46817	46813	46819	46800	46791	46834	46836
46810	46811	46817	46808	46818	46804	46792	46801	46811	46819
46723	46759	46753	46762	46745	46757	46728	46738	46760	46757
46667	46676	46682	46683	46686	46675	46671	46666	46681	46684
46685	46694	46707	46685	46693	46680	46667	46675	46699	46700
46633	46631	46645	46611	46627	46621	46587	46599	46649	46635
46558	46581	46590	46573	46569	46580	46554	46578	46584	46590
46599	46615	46602	46597	46610	46589	46568	46583	46621	46601
46549	46560	46553	46559	46540	46544	46529	46531	46546	46552
46502	46519	46514	46498	46518	46502	46492	46478	46530	46510
46506	46497	46499	46503	46509	46496	46480	46486	46526	46512
46467	46474	46483	46476	46465	46475	46447	46466	46472	46483
46431	46453	46443	46438	46430	46442	46431	46441	46441	46440
46464	46469	46462	46481	46462	46445	46448	46461	46483	46451
46406	46392	46400	46409	46374	46388	46411	46378	46409	46399
46395	46398	46391	46384	46405	46390	46381	46380	46387	46404
46425	46435	46437	46454	46445	46427	46435	46440	46426	46454
46373	46379	46389	46404	46393	46360	46367	46376	46368	46399
46419	46439	46434	46435	46424	46431	46424	46413	46421	46421
46400	46402	46408	46393	46380	46395	46380	46384	46396	46412
46388	46392	46409	46409	46408	46406	46403	46399	46406	46375
46405	46434	46430	46417	46437	46426	46421	46429	46434	46427
46434	46418	46423	46428	46418	46411	46401	46410	46400	46427
46445	46440	46429	46427	46433	46437	46432	46417	46436	46413
46512	46527	46492	46516	46489	46509	46483	46515	46505	46475
46452	46494	46452	46487	46488	46467	46504	46473	46467	46469
46496	46495	46492	46517	46502	46497	46498	46486	46475	46497
46574	46582	46569	46554	46580	46554	46568	46554	46566	46566
46536	46546	46549	46554	46542	46533	46549	46555	46546	46534
46560	46593	46576	46586	46579	46559	46576	46576	46579	46565
46635	46643	46649	46660	46654	46638	46638	46667	46642	46623
46653	46655	46637	46623	46637	46655	46670	46648	46668	46662
46681	46661	46658	46656	46668	46673	46685	46654	46656	46660
46737	46739	46746	46739	46747	46756	46748	46748	46749	46729
46788	46768	46764	46779	46767	46746	46763	46762	46753	46753
46802	46803	46794	46820	46796	46776	46805	46799	46780	46803
46879	46872	46850	46870	46862	46847	46891	46868	46840	46861
46902	46889	46899	46899	46889	46881	46919	46904	46888	46887
46944	46954	46926	46969	46929	46946	46965	46951	46950	46923
47030	47030	47006	47013	47023	47014	47021	47035	46995	47031
47062	47053	47048	47062	47035	47045	47066	47078	47045	47043
47111	47116	47116	47121	47120	47089	47110	47122	47117	47111
47208	47217	47208	47211	47199	47189	47226	47201	47193	47188
47215	47233	47229	47233	47225	47233	47254	47246	47219	47220
47297	47292	47305	47305	47324	47295	47319	47305	47301	47300
47401	47376	47383	47374	47400	47403	47417	47402	47383	47379
47434	47443	47428	47436	47429	47446	47446	47441	47411	47434
47497	47475	47477	47491	47490	47488	47493	47504	47467	47469
47596	47575	47559	47601	47578	47576	47611	47605	47584	47574
47647	47637	47638	47635	47628	47620	47648	47648	47623	47621
47729	47710	47719	47736	47723	47723	47730	47710	47704	47688
47797	47795	47764	47778	47773	47788	47791	47784	47777	47770
47851	47862	47859	47854	47865	47826	47869	47838	47849	47845
47952	47946	47951	47939	47951	47937	47950	47951	47927	47951
48010	47973	47991	47986	48007	47967	48007	47984	47969	47997
48100	48070	48077	48077	48073	48073	48086	48081	48076	48062
48163	48171	48166	48152	48181	48167	48168	48179	48160	48149
48261	48237	48254	48240	48238	48229	48258	48249	48227	48232
48333	48332	48310	48313	48307	48294	48316	48330	48319	48304
48420	48420	48393	48399	48412	48403	48401	48421	48399	48401
48478	48493	48479	48479	48483	48491	48511	48506	48480	48474
48571	48548	48555	48561	48554	48547	48580	48566	48550	48554
48656	48644	48660	48648	48645	48644	48675	48656	48627	48663
48749	48725	48738	48706	48736	48739	48732	48751	48732	48708
48802	48812	48813	48803	48825	48813	48813	48800	48801	48789
48910	48891	48888	48881	48902	48892	48906	48893	48893	48874
48976	48968	48946	48955	48970	48975	48966	48963	48963	48957
49052	49047	49053	49032	49047	49041	49052	49062	49029	49044
49145	49134	49111	49121	49126	49117	49127	49109	49129	49125
49211	49212	49217	49192	49237	49218	49230	49213	49196	49195
49307	49306	49282	49282	49301	49289	49323	49295	49275	49287
49374	49349	49370	49356	49391	49365	49367	49367	49361	49370
49476	49452	49478	49459	49457	49454	49457	49464	49451	49433
49545	49549	49544	49531	49546	49531	49548	49537	49532	49512
49611	49589	49612	49599	49606	49571	49609	49611	49601	49576
49708	49683	49688	49664	49687	49659	49681	49685	49673	49689
49789	49782	49777	49759	49786	49762	49764	49761	49764	49763
49849	49853	49842	49827	49843	49830	49836	49823	49808	49795
49918	49929	49921	49897	49921	49922	49924	49933	49897	49908
49986	50014	50011	49993	50005	49985	49984	49966	49996	49997
49992	49981	49991	49992	49991	49992	49968	49968	49985	49985
50129	50115	50134	50120	50138	50113	50108	50113	50139	50118
50186	50193	50197	50182	50196	50192	50178	50181	50208	50172
50285	50265	50295	50258	50279	50256	50268	50277	50257	50274
50351	50339	50372	50345	50341	50334	50348	50360	50342	50353
50398	50394	50398	50393	50397	50386	50393	50383	50389	50393
50484	50479	50481	50476	50495	50475	50481	50485	50485	50477
50533	50533	50554	50549	50573	50538	50537	50557	50538	50524
50594	50584	50605	50591	50617	50589	50589	50592	50604	50595
50679	50653	50678	50640	50680	50660	50649	50647	50656	50661
50739	50719	50753	50714	50738	50715	50715	50722	50713	50715
50765	50760	50781	50757	50760	50760	50746	50776	50757	50756
50847	50834	50856	50843	50863	50847	50837	50834	50834	50829
50892	50909	50904	50897	50915	50886	50883	50901	50879	50902
50918	50928	50948	50931	50922	50926	50908	50933	50928	50915
51019	51012	51014	51001	51016	51014	50981	50987	51011	50996
51066	51066	51063	51069	51072	51073	51059	51081	51064	51068
51081	51073	51075	51077	51083	51083	51078	51073	51054	51062
51161	51145	51152	51139	51134	51134	51134	51153	51138	51146
51222	51211	51215	51201	51206	51212	51190	51203	51213	51205
51197	51218	51205	51208	51218	51192	51188	51206	51217	51177
51266	51275	51284	51261	51269	51271	51256	51267	51268	51279
51329	51307	51308	51317	51311	51320	51288	51304	51319	51327
51322	51344	51342	51327	51334	51320	51294	51319	51330	51325
51370	51381	51390	51378	51406	51362	51365	51380	51393	51395
51410	51415	51431	51419	51430	51434	51415	51416	51423	51424
51378	51421	51423	51409	51411	51406	51387	51403	51409	51407
51469	51466	51504	51478	51465	51485	51446	51477	51485	51501
51515	51514	51511	51496	51515	51502	51478	51509	51516	51497
51496	51496	51501	51482	51499	51488	51497	51501	51494	51492
51549	51564	51579	51566	51579	51572	51553	51567	51568	51562
51590	51573	51588	51574	51587	51561	51570	51581	51579	51595
51574	51581	51578	51574	51568	51569	51538	51565	51583	51571
51623	51619	51615	51624	51620	51617	51592	51604	51620	51628
51602	51615	51621	51627	51617	51613	51599	51621	51606	51621
51653	51656	51647	51652	51651	51633	51644	51658	51659	51660
51662	51661	51684	51664	51652	51666	51667	51669	51666	51670
51643	51662	51658	51662	51640	51641	51635	51639	51669	51647
51700	51715	51703	51723	51704	51703	51704	51709	51709	51703
51721	51723	51722	51722	51717	51712	51707	51722	51711	51733
51678	51679	51699	51680	51677	51680	51674	51657	51668	51685
51722	51729	51739	51725	51721	51720	51715	51730	51731	51727
51731	51734	51735	51723	51719	51730	51730	51721	51729	51725
51681	51679	51695	51706	51684	51675	51693	51686	51691	51697
51715	51722	51715	51714	51702	51713	51699	51717	51711	51715
51749	51759	51753	51735	51730	51749	51727	51760	51740	51744
51707	51705	51687	51697	51687	51695	51695	51698	51699	51688
51712	51723	51714	51730	51707	51720	51722	51729	51727	51719
51721	51735	51726	51752	51722	51724	51721	51730	51733	51742
51699	51708	51698	51692	51681	51690	51696	51697	51698	51701
51719	51739	51727	51713	51701	51718	51697	51699	51722	51710
51718	51721	51721	51720	51707	51705	51709	51715	51721	51706
51680	51682	51677	51696	51674	51678	51681	51697	51677	51682
51687	51690	51689	51688	51667	51687	51680	51689	51677	51693
51694	51684	51673	51682	51682	51685	51675	51679	51686	51670
51627	51636	51622	51652	51621	51633	51628	51644	51639	51625
51664	51667	51651	51671	51659	51672	51666	51669	51664	51666
51632	51633	51639	51648	51634	51640	51635	51638	51658	51639
51595	51586	51582	51595	51566	51595	51578	51586	51590	51586
51584	51621	51585	51606	51585	51603	51576	51595	51594	51593

## Sheet: DarneyKerosene
Partially saturated with kerosene Darney Sandstone at 10cm from K-band antenna
49144	49157	49132	49169	49128	49138	49138	49162	49127	49143
51251	51268	51248	51245	51209	51198	51200	51182	51169	51214
52272	52222	52225	52231	52216	52209	52155	52157	52172	52193
52604	52584	52591	52549	52519	52523	52503	52527	52511	52515
52794	52794	52777	52775	52741	52738	52709	52721	52697	52739
52926	52885	52908	52896	52862	52842	52850	52825	52841	52877
52970	52936	52944	52916	52895	52889	52893	52861	52886	52904
53156	53075	53065	53061	53083	53048	53049	53021	53040	53028
53215	53150	53159	53158	53144	53131	53099	53122	53116	53121
53197	53139	53171	53155	53131	53128	53114	53140	53098	53135
53331	53265	53293	53298	53245	53271	53259	53243	53216	53251
53397	53328	53339	53346	53314	53321	53306	53280	53291	53321
53380	53320	53334	53354	53336	53299	53282	53289	53272	53305
53459	53409	53460	53462	53416	53385	53403	53372	53384	53415
53551	53492	53507	53533	53478	53475	53503	53445	53449	53528
53481	53445	53452	53463	53458	53445	53427	53405	53402	53470
53566	53557	53530	53541	53533	53528	53514	53509	53465	53538
53592	53568	53617	53625	53566	53577	53600	53565	53552	53590
53609	53553	53571	53583	53541	53549	53576	53535	53546	53589
53677	53605	53638	53653	53649	53663	53635	53621	53597	53658
53683	53644	53647	53666	53662	53659	53670	53645	53628	53682
53642	53624	53635	53634	53660	53624	53654	53626	53616	53649
53696	53669	53710	53702	53692	53683	53716	53701	53670	53696
53742	53686	53681	53727	53692	53704	53718	53683	53688	53713
53669	53605	53623	53630	53647	53642	53630	53628	53600	53636
53691	53676	53688	53717	53720	53703	53715	53694	53682	53728
53671	53667	53681	53698	53691	53710	53702	53673	53669	53704
53612	53600	53589	53614	53589	53596	53637	53592	53590	53625
53641	53606	53615	53634	53636	53635	53648	53625	53633	53633
53643	53621	53637	53658	53665	53665	53655	53639	53630	53670
53524	53521	53552	53535	53541	53550	53554	53548	53529	53585
53544	53536	53540	53558	53550	53597	53583	53563	53560	53592
53547	53532	53528	53537	53567	53562	53594	53544	53565	53591
53435	53403	53415	53443	53453	53461	53487	53453	53423	53454
53412	53360	53419	53433	53461	53452	53477	53456	53456	53479
53311	53314	53320	53331	53355	53359	53354	53377	53359	53372
53312	53346	53341	53342	53345	53367	53386	53407	53367	53380
53280	53272	53274	53307	53308	53302	53309	53331	53302	53329
53133	53154	53133	53148	53176	53161	53176	53191	53188	53186
53116	53138	53133	53145	53175	53177	53159	53185	53171	53189
53077	53078	53114	53135	53122	53136	53122	53155	53120	53147
52942	52946	52977	52986	52975	52992	52987	52992	52968	53015
52907	52913	52933	52914	52933	52944	52973	52946	52932	52952
52831	52895	52886	52874	52899	52912	52923	52911	52937	52929
52713	52748	52753	52732	52746	52777	52783	52785	52779	52774
52667	52670	52697	52702	52706	52730	52758	52745	52758	52729
52594	52611	52624	52612	52645	52668	52668	52672	52671	52656
52492	52515	52479	52498	52535	52551	52547	52566	52538	52516
52406	52431	52425	52424	52470	52492	52485	52493	52502	52468
52315	52362	52373	52375	52371	52387	52401	52400	52413	52378
52206	52200	52235	52234	52243	52240	52252	52271	52275	52252
52166	52167	52184	52169	52215	52216	52206	52232	52225	52200
52051	52096	52088	52079	52122	52112	52097	52133	52142	52098
51911	51955	51964	51933	51959	51966	51967	51981	51998	51982
51849	51897	51902	51879	51910	51909	51919	51925	51940	51927
51759	51787	51788	51780	51809	51825	51808	51829	51823	51797
51621	51643	51640	51638	51665	51684	51649	51684	51692	51658
51500	51570	51576	51572	51574	51608	51577	51610	51608	51602
51426	51474	51479	51493	51472	51515	51507	51516	51524	51522
51289	51334	51341	51339	51341	51354	51376	51357	51381	51342
51229	51252	51252	51243	51283	51258	51258	51279	51304	51253
51106	51151	51160	51139	51169	51172	51168	51195	51209	51167
50983	51042	51042	51023	51032	51050	51038	51059	51070	51041
50892	50926	50937	50920	50948	50944	50950	50949	50983	50937
50797	50827	50817	50804	50831	50834	50839	50847	50870	50821
50674	50709	50704	50691	50710	50726	50715	50728	50748	50704
50572	50604	50624	50605	50610	50632	50623	50637	50654	50622
50451	50484	50501	50480	50490	50493	50499	50504	50540	50508
50353	50392	50389	50382	50395	50400	50398	50412	50432	50405
50249	50304	50288	50285	50292	50296	50293	50303	50327	50292
50134	50185	50171	50163	50178	50169	50174	50186	50212	50179
50024	50076	50073	50062	50066	50078	50082	50098	50116	50083
49933	49961	49966	49966	49960	49979	49966	49990	50003	49971
49821	49852	49854	49849	49860	49847	49844	49881	49882	49846
49713	49760	49750	49747	49750	49752	49749	49770	49789	49750
49601	49653	49653	49642	49639	49651	49658	49658	49687	49657
49510	49546	49551	49553	49541	49544	49547	49548	49587	49549
49420	49438	49449	49448	49446	49437	49440	49444	49464	49449
49308	49338	49344	49331	49350	49332	49326	49347	49365	49340
49195	49246	49249	49231	49233	49246	49235	49240	49260	49250
49096	49143	49141	49134	49128	49131	49130	49145	49166	49162
49009	49042	49032	49048	49038	49026	49037	49032	49061	49049
48915	48946	48949	48952	48950	48943	48943	48953	48962	48957
48808	48840	48842	48843	48841	48835	48831	48852	48870	48857
48690	48739	48736	48731	48735	48738	48726	48752	48756	48752
48601	48649	48642	48644	48626	48645	48645	48653	48659	48647
48505	48546	48535	48541	48530	48518	48532	48530	48552	48531
48400	48437	48431	48435	48431	48426	48430	48435	48450	48430
48329	48359	48363	48353	48356	48361	48360	48356	48376	48366
48222	48260	48266	48249	48259	48253	48255	48258	48271	48276
48129	48160	48162	48156	48154	48145	48168	48161	48163	48176
48062	48079	48073	48081	48090	48080	48089	48077	48093	48086
47974	47985	47981	47977	48004	47996	47998	47996	48004	47991
47895	47893	47909	47909	47918	47915	47906	47912	47926	47905
47821	47829	47835	47853	47835	47839	47845	47855	47850	47858
47710	47724	47738	47751	47746	47725	47728	47738	47742	47745
47639	47669	47664	47666	47686	47634	47683	47629	47678	47656
47678	47717	47721	47720	47715	47701	47722	47705	47722	47719
47504	47547	47556	47560	47525	47531	47541	47538	47537	47550
47435	47438	47472	47473	47454	47448	47463	47453	47454	47472
47308	47328	47344	47342	47347	47349	47322	47334	47338	47340
47227	47258	47255	47256	47267	47265	47264	47256	47260	47267
47178	47215	47210	47225	47223	47221	47228	47221	47214	47235
47088	47085	47086	47112	47109	47105	47110	47097	47103	47119
47022	47014	47019	47035	47053	47043	47043	47037	47035	47041
46984	46978	46987	46998	47006	47015	46999	47014	47000	47012
46880	46904	46909	46917	46905	46912	46916	46918	46918	46931
46789	46813	46812	46833	46824	46827	46843	46835	46820	46831
46793	46775	46800	46817	46809	46800	46822	46789	46810	46807
46704	46701	46703	46734	46735	46716	46721	46731	46712	46731
46621	46626	46645	46644	46660	46663	46651	46651	46654	46671
46572	46599	46608	46613	46602	46619	46620	46604	46613	46642
46505	46534	46532	46551	46520	46522	46553	46514	46521	46558
46448	46453	46462	46467	46462	46464	46481	46469	46463	46496
46427	46420	46440	46431	46434	46456	46451	46443	46447	46441
46341	46342	46365	46371	46371	46371	46382	46376	46377	46390
46281	46267	46294	46308	46295	46293	46299	46300	46290	46337
46267	46283	46268	46286	46289	46287	46296	46292	46285	46304
46158	46165	46164	46175	46194	46185	46185	46189	46174	46196
46101	46099	46115	46132	46139	46136	46154	46143	46133	46138
46110	46118	46133	46148	46142	46152	46156	46155	46129	46182
46029	46023	46050	46068	46050	46062	46071	46065	46042	46074
45965	45958	45961	45976	45986	45989	45982	45987	45958	45993
45970	45965	45984	45993	45992	45989	46024	46002	45993	46032
45888	45897	45927	45938	45915	45930	45948	45937	45932	45955
45829	45831	45859	45868	45858	45854	45870	45857	45865	45878
45858	45853	45862	45902	45899	45882	45901	45900	45880	45917
45784	45785	45793	45809	45814	45842	45825	45829	45815	45843
45726	45750	45758	45753	45779	45790	45791	45767	45754	45810
45739	45736	45737	45747	45748	45773	45785	45771	45777	45793
45676	45655	45686	45695	45710	45701	45713	45711	45702	45707
45693	45667	45690	45713	45715	45731	45721	45726	45714	45715
45596	45604	45606	45643	45640	45637	45656	45653	45644	45656
45529	45563	45551	45559	45565	45568	45593	45603	45571	45589
45576	45588	45581	45591	45591	45603	45618	45625	45610	45620
45514	45510	45519	45541	45515	45532	45547	45547	45544	45539
45453	45435	45478	45471	45511	45471	45485	45475	45474	45510
45490	45493	45529	45518	45521	45535	45512	45528	45511	45541
45454	45422	45452	45444	45458	45481	45476	45466	45470	45487
45409	45398	45442	45436	45406	45416	45444	45428	45426	45449
45433	45410	45436	45425	45433	45435	45450	45457	45430	45450
45378	45347	45374	45386	45379	45411	45407	45405	45395	45421
45355	45328	45363	45365	45376	45378	45375	45383	45367	45406
45380	45382	45399	45405	45407	45406	45415	45429	45407	45429
45294	45298	45317	45339	45312	45336	45345	45334	45329	45346
45294	45298	45316	45300	45309	45326	45345	45330	45321	45329
45344	45341	45371	45372	45369	45366	45379	45371	45396	45387
45261	45265	45296	45299	45282	45315	45301	45295	45321	45304
45265	45266	45297	45286	45278	45285	45298	45292	45278	45299
45304	45287	45324	45307	45301	45341	45310	45334	45347	45342
45250	45270	45277	45259	45265	45305	45287	45298	45296	45295
45246	45224	45224	45223	45227	45245	45267	45260	45269	45233
45305	45273	45300	45307	45307	45299	45309	45311	45321	45316
45253	45208	45261	45250	45274	45270	45284	45268	45266	45285
45239	45250	45235	45234	45230	45254	45252	45237	45257	45251
45285	45296	45275	45288	45285	45291	45276	45296	45309	45317
45264	45265	45260	45266	45240	45286	45282	45273	45270	45286
45256	45222	45256	45257	45255	45241	45259	45275	45270	45250
45291	45286	45296	45298	45279	45310	45294	45318	45305	45297
45252	45256	45273	45263	45279	45292	45264	45272	45255	45270
45256	45261	45253	45262	45261	45298	45267	45282	45297	45277
45339	45347	45359	45335	45307	45329	45359	45331	45369	45347
45304	45260	45279	45267	45296	45259	45294	45312	45304	45304
45373	45339	45368	45351	45382	45379	45350	45373	45405	45376
45338	45332	45370	45333	45358	45360	45345	45376	45353	45354
45362	45323	45338	45354	45335	45344	45321	45364	45349	45328
45419	45383	45364	45353	45382	45379	45388	45389	45391	45396
45367	45359	45367	45374	45376	45377	45381	45368	45391	45357
45402	45384	45404	45413	45389	45385	45395	45403	45412	45393
45461	45452	45485	45438	45432	45429	45422	45451	45477	45462
45441	45444	45457	45430	45416	45430	45411	45447	45431	45454
45450	45454	45474	45429	45448	45440	45413	45467	45451	45460
45562	45553	45564	45542	45528	45535	45536	45549	45536	45509
45514	45529	45525	45469	45511	45504	45503	45506	45548	45509
45594	45567	45578	45548	45574	45545	45540	45524	45567	45542
45655	45627	45636	45643	45659	45654	45593	45638	45629	45643
45650	45667	45601	45619	45618	45634	45587	45638	45634	45615
45658	45670	45639	45640	45621	45621	45659	45613	45656	45629
45774	45784	45726	45742	45749	45722	45739	45743	45782	45715
45815	45773	45778	45757	45772	45730	45758	45748	45780	45743
45807	45807	45773	45770	45791	45759	45744	45781	45763	45775
45911	45887	45869	45884	45895	45865	45846	45880	45894	45872
45946	45900	45895	45871	45889	45896	45887	45899	45936	45860
45979	46000	45943	45976	45924	45909	45933	45918	45959	45905
46053	46072	46056	46037	46033	45997	46008	45988	46029	46001
46106	46077	46083	46054	46084	46039	46049	46066	46077	46055
46142	46164	46116	46101	46117	46108	46126	46131	46143	46127
46275	46263	46216	46234	46210	46207	46225	46218	46242	46225
46300	46281	46236	46225	46256	46244	46237	46243	46266	46225
46377	46343	46312	46319	46312	46307	46311	46306	46337	46344
46476	46489	46425	46437	46462	46458	46409	46425	46447	46439
46516	46535	46460	46463	46469	46475	46455	46466	46473	46442
46619	46577	46602	46613	46518	46491	46578	46509	46545	46523
46852	46817	46784	46810	46780	46769	46771	46730	46745	46778
46814	46800	46767	46746	46757	46731	46739	46744	46761	46735
46883	46864	46844	46822	46847	46820	46829	46829	46814	46830
46912	46899	46872	46882	46877	46850	46825	46873	46864	46851
47003	46984	46942	46951	46930	46924	46909	46893	46921	46921
47114	47090	47047	47061	47076	47026	47056	47031	47050	47043
47189	47162	47134	47126	47132	47142	47120	47096	47133	47107
47249	47237	47224	47227	47242	47198	47208	47198	47192	47195
47386	47353	47335	47344	47346	47311	47324	47314	47314	47320
47471	47447	47403	47432	47404	47412	47370	47389	47375	47399
47565	47555	47501	47487	47501	47483	47487	47483	47475	47463
47678	47660	47620	47633	47605	47595	47606	47576	47588	47600
47753	47733	47723	47740	47692	47673	47709	47682	47680	47673
47881	47850	47819	47827	47819	47811	47770	47770	47773	47766
47990	47970	47960	47906	47918	47913	47894	47875	47871	47923
48075	48064	48045	48017	48022	48041	48014	47990	47991	48005
48191	48194	48130	48129	48150	48123	48141	48084	48101	48098
48355	48317	48297	48283	48293	48241	48253	48218	48225	48230
48445	48391	48356	48364	48385	48344	48336	48350	48313	48357
48538	48506	48475	48493	48484	48481	48461	48445	48419	48457
48651	48628	48579	48631	48606	48590	48601	48574	48559	48609
48775	48742	48703	48713	48724	48696	48687	48670	48651	48706
48896	48875	48834	48833	48813	48805	48813	48796	48779	48792
49046	48970	48954	48983	48944	48953	48944	48936	48915	48915
49128	49115	49068	49101	49065	49064	49049	49036	49029	49060
49241	49230	49188	49191	49188	49197	49153	49174	49127	49154
49348	49332	49294	49310	49287	49297	49270	49279	49252	49260
49506	49455	49441	49419	49432	49390	49409	49366	49369	49372
49620	49556	49551	49546	49543	49524	49542	49508	49498	49521
49685	49672	49668	49659	49666	49655	49654	49618	49603	49639
49842	49793	49800	49799	49760	49781	49761	49741	49712	49783
49937	49898	49889	49883	49884	49883	49882	49853	49822	49882
50048	50013	49962	49975	49977	49983	49989	49959	49941	49938
50158	50137	50116	50149	50118	50111	50119	50095	50076	50072
50286	50226	50230	50225	50195	50197	50162	50194	50159	50180
50369	50353	50347	50364	50325	50327	50312	50322	50268	50306
50499	50473	50476	50458	50445	50475	50426	50424	50374	50429
50574	50554	50551	50521	50537	50520	50529	50497	50500	50488
50690	50674	50649	50691	50651	50648	50649	50633	50599	50639
50833	50791	50802	50790	50747	50770	50763	50743	50691	50769
50916	50822	50857	50854	50844	50869	50822	50844	50773	50836
51011	50972	50955	50971	50965	50957	50945	50936	50910	50934
51090	51072	51062	51043	51048	51065	51052	51040	51015	51040
51164	51117	51118	51129	51098	51111	51134	51075	51071	51098
51290	51225	51269	51253	51249	51250	51228	51225	51216	51227
51376	51328	51325	51353	51324	51326	51306	51316	51273	51295
51395	51361	51379	51398	51375	51380	51342	51366	51348	51355
51507	51482	51513	51488	51483	51475	51480	51493	51443	51462
51584	51568	51553	51586	51531	51527	51555	51541	51532	51541
51635	51596	51637	51606	51595	51588	51577	51592	51558	51572
51724	51666	51715	51708	51685	51691	51679	51712	51642	51683
51786	51754	51820	51803	51766	51779	51764	51768	51753	51772
51803	51761	51813	51791	51780	51798	51774	51771	51743	51773
51918	51870	51890	51888	51875	51874	51883	51859	51845	51867
51969	51921	51944	51952	51932	51916	51933	51934	51923	51908
51993	51946	51978	51976	51981	51958	51984	51977	51967	51959
52054	52010	52035	52063	52032	52051	52028	52041	52029	52031
52085	52087	52087	52098	52063	52087	52074	52103	52064	52074
52108	52089	52109	52100	52088	52068	52081	52090	52089	52079
52176	52126	52163	52176	52164	52127	52165	52139	52181	52148
52213	52161	52227	52207	52204	52207	52205	52221	52220	52170
52169	52165	52214	52195	52180	52183	52163	52199	52165	52166
52266	52238	52278	52250	52248	52243	52232	52259	52250	52238
52261	52250	52295	52267	52268	52254	52268	52270	52276	52259
52248	52219	52247	52209	52243	52226	52241	52220	52261	52203
52291	52271	52306	52294	52278	52297	52288	52295	52306	52281
52271	52244	52296	52287	52273	52278	52266	52280	52258	52262
52298	52266	52319	52301	52315	52311	52299	52301	52283	52291
52287	52293	52301	52309	52292	52310	52341	52325	52322	52294
52269	52264	52257	52253	52256	52256	52291	52275	52288	52246
52264	52261	52287	52278	52269	52254	52311	52320	52310	52284
52272	52243	52291	52286	52264	52270	52285	52301	52289	52254
52190	52182	52210	52178	52211	52211	52202	52237	52218	52209
52200	52216	52240	52205	52262	52239	52225	52236	52257	52218
52155	52210	52207	52180	52186	52197	52226	52212	52224	52192
52111	52107	52143	52122	52104	52111	52147	52123	52148	52106
52125	52121	52144	52121	52150	52142	52147	52137	52188	52132
52094	52106	52131	52112	52143	52146	52130	52159	52161	52146
51994	52040	52046	52038	52032	52039	52040	52058	52073	52054
51977	52024	52021	52012	51999	52017	52041	52023	52049	52045
51988	52001	51997	51984	52003	51999	52023	52005	52062	52018
51897	51907	51915	51894	51925	51916	51916	51933	51977	51898
51855	51897	51909	51898	51905	51912	51915	51940	51953	51907
51810	51839	51856	51857	51840	51853	51856	51867	51897	51887
51742	51791	51769	51767	51751	51778	51781	51810	51816	51796
51715	51768	51731	51711	51749	51747	51770	51764	51797	51738
51673	51685	51712	51672	51704	51690	51709	51723	51761	51711
51568	51590	51622	51598	51603	51598	51616	51644	51670	51635
51539	51579	51603	51565	51583	51596	51600	51609	51633	51612
51490	51514	51501	51482	51519	51521	51527	51531	51558	51541
51380	51415	51425	51381	51441	51415	51443	51447	51457	51440
51347	51383	51389	51365	51393	51396	51434	51414	51456	51434
51296	51317	51329	51318	51328	51330	51348	51339	51376	51360
51200	51220	51224	51213	51236	51235	51217	51251	51265	51257
51121	51167	51178	51164	51185	51187	51175	51203	51229	51201
51034	51099	51112	51079	51085	51109	51107	51152	51116	51173
50867	50928	50921	50903	50905	50930	50938	50933	50956	50944
50888	50927	50929	50916	50929	50933	50920	50939	50972	50927
50793	50849	50854	50838	50846	50857	50841	50859	50881	50875
50731	50794	50781	50765	50790	50818	50798	50800	50828	50830
50677	50750	50707	50690	50740	50749	50738	50737	50775	50752
50574	50639	50623	50613	50631	50616	50635	50641	50669	50648
50518	50553	50557	50547	50579	50549	50570	50569	50589	50579
50441	50453	50478	50463	50489	50500	50480	50492	50514	50507
50329	50367	50373	50368	50385	50426	50393	50403	50427	50429
50254	50326	50299	50299	50303	50318	50321	50331	50358	50344
50171	50241	50218	50238	50228	50219	50246	50242	50265	50266
50102	50132	50153	50155	50146	50135	50146	50144	50185	50172
50038	50062	50061	50065	50092	50081	50073	50089	50125	50109
49942	49993	49979	49966	50013	50009	49974	50017	50020	50026
49825	49904	49879	49892	49885	49906	49908	49906	49909	49930
49764	49824	49809	49827	49820	49811	49840	49827	49849	49853
49713	49739	49714	49716	49747	49755	49763	49735	49773	49774
49628	49656	49661	49656	49686	49695	49682	49679	49696	49685
49525	49577	49596	49588	49585	49605	49584	49607	49596	49627
49460	49486	49496	49505	49502	49511	49503	49497	49515	49558
49379	49402	49384	49405	49415	49419	49438	49411	49429	49438
49319	49347	49317	49332	49360	49361	49356	49339	49372	49347
49216	49264	49257	49286	49276	49245	49255	49273	49283	49291
49133	49141	49180	49203	49179	49176	49173	49200	49183	49217
49057	49062	49076	49100	49095	49101	49086	49103	49082	49129
48967	49011	48989	49016	49017	49027	49008	49002	49019	49036
48895	48943	48921	48950	48946	48937	48956	48936	48934	48951
48791	48839	48868	48872	48855	48861	48889	48858	48866	48906
48757	48751	48774	48802	48810	48793	48795	48781	48787	48830
48690	48667	48706	48722	48728	48750	48696	48723	48694	48741
48558	48626	48611	48627	48650	48633	48622	48631	48607	48646
48503	48527	48538	48568	48551	48560	48589	48544	48567	48578
48461	48464	48477	48510	48507	48505	48531	48485	48503	48510
48384	48352	48410	48439	48443	48406	48433	48426	48411	48418
48313	48337	48366	48380	48376	48363	48367	48369	48349	48381
48226	48252	48270	48281	48287	48294	48283	48309	48252	48319
48159	48171	48182	48200	48195	48200	48227	48205	48211	48221
48134	48143	48138	48191	48178	48151	48172	48165	48149	48169
48055	48055	48081	48097	48103	48086	48094	48080	48063	48083
47986	47965	48037	48034	48033	48019	48018	48022	48007	48041
47933	47937	47957	47977	47959	47980	47988	47985	47951	47995
47841	47851	47871	47908	47876	47882	47896	47905	47872	47884
47805	47806	47794	47837	47825	47823	47814	47835	47807	47832
47770	47749	47777	47814	47807	47793	47795	47810	47763	47789
47671	47664	47675	47724	47710	47712	47714	47735	47704	47730
47618	47589	47649	47661	47660	47649	47663	47663	47627	47663
47557	47588	47594	47623	47613	47620	47624	47623	47585	47612
47509	47488	47528	47526	47535	47529	47561	47560	47508	47532
47445	47435	47464	47478	47470	47456	47485	47473	47452	47465
47448	47425	47453	47460	47468	47452	47459	47469	47440	47457
47365	47360	47365	47399	47401	47375	47378	47396	47349	47374
47312	47292	47312	47345	47346	47323	47319	47339	47317	47317
47289	47263	47286	47308	47325	47300	47335	47323	47296	47283
47227	47214	47250	47285	47264	47264	47292	47249	47252	47247
47176	47189	47233	47249	47217	47218	47220	47232	47187	47198
47155	47144	47189	47218	47204	47168	47192	47213	47178	47218
47111	47088	47139	47128	47144	47145	47147	47140	47123	47145
47060	47077	47085	47107	47113	47084	47122	47114	47110	47099
47071	47081	47095	47133	47122	47099	47123	47135	47112	47086
47011	46997	47014	47058	47017	47029	47043	47061	47009	47043
46989	46967	46995	47013	47024	46987	47004	47016	46995	47011
46997	46977	46990	47013	47008	47029	47015	47012	47004	47002
46904	46928	46965	46972	46947	46955	46985	46991	46955	46956
46884	46891	46931	46927	46896	46890	46927	46921	46933	46907
46925	46889	46954	46960	46954	46935	46950	46938	46949	46932
46897	46846	46881	46888	46898	46907	46900	46938	46906	46897
46875	46862	46878	46881	46885	46890	46885	46918	46879	46864
46826	46837	46839	46856	46836	46832	46868	46865	46849	46845
46812	46813	46812	46809	46821	46820	46837	46827	46828	46815
46848	46811	46848	46847	46833	46859	46843	46870	46845	46825
46763	46781	46783	46819	46814	46814	46779	46823	46804	46793
46764	46757	46812	46787	46788	46798	46805	46787	46789	46814
46794	46800	46806	46819	46796	46777	46823	46842	46816	46811
46778	46783	46764	46762	46788	46781	46819	46784	46774	46765
46756	46760	46743	46743	46777	46757	46758	46740	46774	46730
46790	46785	46804	46809	46793	46806	46795	46830	46811	46792
46761	46765	46810	46781	46757	46759	46780	46789	46788	46777
46728	46745	46744	46739	46725	46762	46734	46748	46744	46732
46782	46779	46776	46766	46789	46793	46792	46792	46800	46772
46771	46783	46783	46754	46771	46769	46797	46792	46805	46783
46779	46776	46821	46766	46765	46773	46828	46796	46813	46781
46825	46807	46830	46800	46807	46820	46808	46837	46827	46810
46808	46822	46815	46781	46794	46807	46779	46808	46823	46795
46816	46839	46821	46792	46793	46838	46830	46822	46856	46801
46880	46888	46884	46831	46839	46874	46880	46874	46918	46874
46878	46846	46855	46836	46823	46864	46854	46845	46902	46856
46907	46895	46920	46855	46890	46865	46872	46907	46911	46899
46972	46969	46961	46935	46944	46936	46941	46939	46978	46947
46930	46957	46944	46903	46922	46946	46927	46927	46950	46927
46959	47004	46945	46921	46941	46959	46969	46972	47010	46956
47054	47048	47042	47008	47009	47008	47021	47022	47055	47029
47063	47029	47034	47013	47019	47037	47020	47048	47055	47022
47078	47049	47060	47019	47024	47078	47013	47037	47096	47033
47133	47144	47110	47078	47085	47110	47115	47120	47139	47105
47145	47156	47159	47105	47114	47131	47094	47111	47150	47150
47199	47214	47203	47148	47147	47148	47171	47142	47223	47148
47361	47373	47380	47303	47332	47311	47325	47346	47358	47326
47303	47312	47306	47260	47265	47272	47235	47292	47331	47267
47346	47356	47345	47301	47319	47340	47300	47325	47369	47324
47389	47384	47385	47351	47312	47337	47327	47334	47381	47380
47424	47413	47390	47393	47380	47397	47382	47376	47411	47412
47526	47504	47466	47453	47460	47469	47458	47437	47484	47461
47566	47561	47543	47472	47525	47531	47483	47488	47509	47530
47583	47600	47573	47537	47523	47532	47555	47558	47551	47558
47677	47672	47636	47588	47602	47616	47614	47611	47651	47632
47717	47722	47657	47647	47660	47655	47664	47643	47664	47653
47771	47749	47737	47703	47715	47715	47721	47722	47729	47740
47843	47833	47830	47808	47769	47805	47785	47797	47803	47808
47894	47865	47874	47843	47832	47844	47828	47822	47873	47855
47949	47950	47905	47905	47865	47884	47880	47886	47928	47922
48057	48045	47987	47981	47992	47990	47975	47980	48007	48010
48107	48095	48074	48050	48033	48017	48052	48019	48063	48074
48178	48135	48111	48094	48093	48098	48097	48094	48103	48123
48248	48234	48188	48181	48169	48185	48186	48162	48196	48211
48305	48294	48245	48252	48263	48255	48226	48238	48246	48266
48392	48360	48330	48309	48292	48315	48331	48294	48303	48320
48470	48442	48447	48426	48399	48380	48422	48372	48414	48437
48555	48500	48491	48484	48478	48480	48471	48431	48466	48501
48637	48592	48572	48592	48550	48547	48517	48551	48521	48574
48694	48687	48640	48642	48665	48633	48620	48625	48631	48662
48766	48769	48720	48696	48682	48705	48713	48692	48697	48725
48843	48850	48781	48785	48770	48780	48761	48770	48768	48776
48958	48897	48885	48881	48884	48855	48866	48855	48836	48886
49020	48980	48972	48985	48971	48956	48949	48934	48921	48965
49096	49055	49037	49051	49030	49040	49017	49022	49000	49066
49176	49145	49123	49121	49095	49125	49112	49090	49095	49136
49279	49257	49208	49240	49216	49193	49204	49179	49194	49208
49377	49317	49296	49314	49333	49276	49281	49269	49263	49281
49458	49391	49373	49391	49381	49364	49378	49376	49348	49388
49532	49499	49474	49499	49463	49459	49458	49468	49432	49480
49616	49583	49537	49567	49548	49545	49501	49518	49501	49537
49710	49663	49633	49675	49658	49627	49632	49633	49574	49616
49776	49749	49728	49766	49740	49737	49733	49700	49684	49700
49872	49823	49819	49839	49821	49807	49801	49774	49778	49799
49955	49928	49909	49938	49895	49892	49899	49892	49860	49923
50032	50003	49990	50016	50014	49978	49978	49962	49919	49987
50084	50084	50035	50093	50077	50042	50037	50036	49985	50047
50191	50191	50151	50210	50168	50140	50165	50136	50102	50158
50279	50246	50209	50263	50241	50229	50251	50229	50184	50240
50349	50300	50296	50335	50312	50305	50282	50284	50248	50258
50443	50401	50384	50428	50411	50390	50396	50374	50329	50373
50520	50504	50451	50509	50524	50473	50476	50473	50424	50466
50583	50568	50539	50565	50587	50533	50543	50527	50507	50501
50696	50644	50639	50679	50637	50622	50660	50613	50592	50606
50757	50723	50714	50764	50728	50716	50712	50705	50664	50700
50808	50764	50752	50806	50827	50795	50764	50776	50710	50740
50907	50873	50879	50903	50889	50885	50890	50858	50802	50827
50967	50957	50950	50995	50979	50935	50943	50938	50882	50909
51034	51006	50990	51052	51009	51008	50991	50995	50942	50956
51146	51085	51094	51131	51113	51095	51062	51082	51039	51049
51198	51157	51173	51207	51203	51176	51153	51160	51097	51123
51217	51203	51215	51232	51226	51216	51192	51190	51146	51171
51317	51316	51317	51334	51290	51292	51293	51268	51240	51245
51392	51392	51372	51406	51388	51364	51353	51339	51310	51302
51429	51389	51379	51425	51420	51415	51385	51376	51354	51321
51499	51477	51503	51517	51485	51492	51475	51472	51455	51433
51570	51559	51582	51593	51587	51556	51563	51550	51527	51504
51584	51591	51571	51582	51584	51572	51558	51544	51514	51504
51651	51654	51632	51651	51677	51656	51626	51640	51598	51562
51719	51711	51714	51741	51760	51721	51700	51709	51696	51640
51710	51708	51712	51735	51735	51728	51699	51713	51669	51670
51778	51775	51793	51799	51796	51794	51774	51775	51740	51746
51810	51779	51798	51808	51813	51800	51785	51776	51754	51710
51896	51880	51890	51897	51890	51891	51836	51862	51849	51815
51911	51910	51929	51949	51919	51909	51918	51922	51891	51857
51903	51886	51935	51919	51920	51918	51886	51898	51885	51860
51976	51955	51978	51959	51966	51952	51926	51952	51925	51903
52022	52017	52017	52009	52025	52008	51981	51992	51979	51928
51973	51992	51994	51981	51989	51994	51957	51964	51965	51900
52021	52014	52056	52032	52028	52032	52020	52019	52019	51974
52056	52057	52090	52075	52082	52077	52038	52054	52055	52019
52009	52008	52042	52014	52043	52032	51978	51996	52006	51962
52046	52050	52071	52054	52055	52064	52051	52042	52060	52021
52057	52067	52096	52056	52067	52076	52065	52074	52085	52024
52050	52058	52077	52038	52039	52016	52045	52055	52062	52010
52065	52066	52096	52088	52043	52072	52050	52078	52055	52026
52070	52061	52088	52068	52070	52068	52024	52073	52074	52031
51981	52012	52052	51994	51999	52022	51981	52004	52028	51982
52042	52064	52067	52053	52037	52059	52037	52045	52084	52000
52026	52040	52059	52028	52037	52034	52013	52032	52054	51995
51965	51950	51999	51967	51955	51971	51950	51951	51981	51951
51979	51992	52024	51979	51995	52001	51980	51985	52014	51971
51957	51980	51994	51952	51958	51978	51952	51949	51995	51954
51872	51899	51895	51866	51861	51895	51885	51888	51917	51868
51880	51886	51901	51858	51869	51872	51872	51867	51924	51859
51870	51863	51881	51848	51856	51863	51859	51854	51914	51848
51775	51772	51811	51753	51781	51789	51782	51795	51830	51781
51755	51772	51801	51741	51772	51774	51753	51782	51799	51783
51709	51728	51763	51738	51718	51734	51717	51744	51779	51741
51643	51671	51684	51641	51643	51652	51648	51669	51707	51680
51619	51636	51666	51619	51635	51641	51629	51631	51679	51647
51523	51569	51585	51581	51598	51614	51570	51603	51628	51655
51338	51361	51371	51364	51345	51367	51344	51373	51395	51397
51389	51413	51445	51415	51395	51414	51400	51428	51444	51453
51349	51383	51370	51338	51344	51371	51370	51359	51393	51389
51302	51349	51339	51309	51302	51340	51333	51334	51375	51355
51241	51292	51293	51257	51251	51264	51277	51283	51312	51316
51153	51171	51195	51166	51159	51172	51201	51184	51207	51233
51121	51124	51124	51096	51111	51132	51133	51123	51177	51174
51044	51049	51043	51022	51032	51059	51061	51058	51104	51093
50914	50968	50947	50931	50910	50942	50952	50958	50994	50989
50877	50890	50904	50890	50871	50882	50920	50907	50943	50944
50799	50817	50805	50802	50788	50783	50821	50817	50858	50856
50687	50698	50697	50693	50696	50690	50731	50726	50738	50750
50602	50648	50646	50624	50605	50626	50644	50646	50679	50694
50529	50559	50569	50549	50540	50549	50578	50589	50609	50637
50423	50454	50446	50434	50433	50432	50459	50457	50481	50513
50350	50376	50358	50354	50360	50374	50381	50379	50399	50433
50266	50286	50284	50274	50257	50284	50291	50305	50326	50344
50137	50184	50159	50163	50150	50165	50199	50186	50199	50264
50063	50073	50063	50065	50059	50086	50121	50098	50111	50155
49964	49981	49972	49959	49976	49992	49998	50005	50005	50062
49857	49872	49861	49869	49870	49878	49901	49904	49902	49949
49761	49792	49782	49777	49773	49784	49820	49806	49827	49856
49650	49689	49675	49685	49659	49685	49729	49701	49717	49751
49567	49568	49560	49566	49581	49582	49600	49597	49599	49633
49462	49464	49467	49468	49475	49485	49504	49501	49504	49539
49355	49379	49376	49383	49386	49382	49417	49398	49403	49439
49252	49279	49278	49279	49268	49283	49312	49297	49312	49353
49154	49175	49167	49182	49189	49189	49210	49193	49191	49248
49044	49081	49065	49102	49078	49079	49108	49093	49102	49131
48965	48986	48981	48995	48992	48996	49024	49007	49017	49060
48880	48887	48880	48899	48892	48887	48925	48914	48913	48969
48773	48789	48772	48800	48793	48814	48821	48822	48814	48861
48677	48701	48678	48716	48697	48706	48724	48721	48712	48772
48565	48586	48570	48601	48590	48593	48623	48611	48624	48652
48464	48490	48496	48516	48498	48528	48544	48523	48544	48551
48354	48375	48388	48416	48394	48408	48442	48432	48435	48439
48267	48276	48284	48319	48315	48285	48330	48330	48323	48349
48200	48188	48192	48231	48240	48209	48239	48218	48231	48259
48087	48077	48056	48100	48125	48112	48139	48123	48121	48130
47984	47993	47985	48006	48030	48007	48036	48035	48013	48033
47885	47914	47919	47947	47946	47923	47945	47952	47939	47952
47792	47792	47809	47827	47836	47822	47838	47820	47826	47830
47699	47675	47689	47724	47717	47724	47722	47738	47727	47747
47625	47633	47640	47670	47667	47657	47685	47691	47661	47688
47487	47540	47555	47563	47554	47552	47569	47565	47540	47565
47414	47430	47451	47469	47441	47456	47476	47470	47465	47477
47355	47346	47369	47391	47399	47407	47409	47397	47408	47400
47251	47263	47259	47310	47327	47294	47299	47326	47295	47291
47170	47185	47192	47213	47220	47220	47216	47254	47201	47192
47095	47106	47122	47125	47133	47151	47152	47147	47141	47130
47002	47010	46995	47048	47039	47051	47036	47062	47057	47036
46913	46928	46928	46958	46984	46976	46957	46972	46969	46941
46873	46874	46910	46929	46930	46925	46934	46929	46916	46899
46753	46756	46800	46796	46827	46790	46826	46819	46808	46807
46704	46683	46711	46716	46740	46738	46742	46750	46713	46720
46664	46648	46664	46689	46717	46686	46703	46718	46679	46646
46546	46545	46569	46580	46613	46604	46585	46628	46595	46571
46457	46457	46498	46510	46515	46498	46531	46537	46512	46475
46440	46441	46475	46494	46507	46487	46488	46476	46492	46450
46371	46329	46401	46384	46407	46393	46371	46414	46387	46363
46244	46247	46303	46304	46338	46310	46298	46307	46302	46276
46261	46279	46309	46305	46311	46300	46301	46303	46298	46286
46170	46173	46217	46200	46247	46194	46228	46212	46215	46170
46144	46082	46127	46126	46145	46136	46121	46163	46157	46089
46104	46065	46120	46126	46147	46136	46108	46139	46142	46062
46004	46007	46043	46033	46077	46050	46045	46078	46040	45995
46003	45996	46042	46023	46050	46052	46040	46042	46043	46037
45925	45898	45961	45971	45965	45957	45955	45978	45956	45927
45852	45854	45860	45882	45910	45860	45886	45872	45873	45853
45889	45847	45897	45895	45909	45908	45904	45899	45933	45870
45793	45794	45822	45832	45833	45820	45824	45851	45864	45791
45700	45724	45764	45748	45771	45767	45739	45792	45777	45735
45775	45748	45776	45781	45805	45767	45762	45806	45751	45760
45704	45658	45721	45687	45725	45727	45709	45727	45712	45717
45647	45655	45696	45653	45688	45678	45703	45655	45687	45653
45660	45674	45694	45684	45692	45696	45698	45690	45688	45663
45597	45586	45615	45618	45628	45629	45603	45655	45643	45603
45568	45578	45584	45584	45608	45588	45619	45648	45605	45569
45614	45582	45623	45594	45653	45620	45595	45652	45638	45626
45517	45520	45535	45517	45552	45555	45535	45567	45562	45545
45505	45514	45539	45515	45528	45510	45529	45554	45551	45527
45543	45542	45577	45562	45562	45569	45529	45562	45555	45551
45475	45433	45484	45442	45502	45480	45484	45486	45519	45439
45444	45430	45492	45456	45490	45458	45475	45473	45497	45449
45517	45515	45541	45508	45518	45536	45514	45549	45542	45515
45473	45466	45487	45459	45464	45446	45497	45502	45502	45460
45437	45421	45442	45417	45412	45402	45400	45436	45449	45428
45495	45492	45465	45485	45469	45514	45485	45503	45521	45498
45433	45430	45454	45424	45453	45454	45457	45461	45473	45487
45438	45425	45456	45451	45452	45437	45434	45450	45460	45480
45498	45474	45479	45473	45483	45513	45489	45483	45479	45486
45473	45482	45502	45473	45467	45488	45453	45463	45478	45502
45460	45508	45464	45435	45492	45492	45491	45480	45504	45501
45509	45527	45526	45485	45508	45517	45523	45513	45552	45535
45558	45541	45522	45539	45544	45518	45520	45528	45505	45538
45545	45489	45458	45398	45543	45453	45505	45441	45464	45514
45795	45823	45764	45775	45829	45776	45831	45795	45800	45832
45635	45667	45649	45624	45610	45624	45667	45652	45634	45660
45682	45626	45639	45638	45611	45625	45640	45634	45686	45686
45665	45613	45630	45600	45641	45639	45640	45629	45646	45627
45676	45673	45646	45631	45647	45617	45643	45665	45643	45654
45726	45737	45740	45697	45705	45700	45734	45723	45737	45759
45715	45714	45709	45681	45713	45715	45734	45703	45727	45760
45743	45776	45706	45727	45719	45752	45720	45745	45706	45751
45862	45842	45855	45803	45844	45848	45831	45830	45827	45852
45852	45866	45889	45836	45838	45808	45811	45810	45824	45866
45877	45878	45863	45853	45850	45867	45866	45849	45893	45904
45991	45964	45956	45971	45895	45957	45948	45937	45974	45990
46013	46011	45937	45977	45994	45982	45965	45969	45954	45995
46027	46033	46003	45978	45990	45991	45997	45986	46017	46017
46115	46137	46092	46086	46072	46074	46134	46091	46140	46077
46177	46171	46115	46111	46123	46133	46123	46111	46123	46140
46215	46191	46139	46190	46153	46187	46149	46157	46184	46183
46298	46291	46256	46289	46248	46274	46231	46235	46243	46286
46322	46331	46305	46289	46269	46288	46327	46254	46301	46333
46402	46392	46354	46355	46352	46363	46366	46325	46355	46379
46481	46502	46476	46480	46459	46450	46483	46447	46468	46502
46497	46505	46491	46457	46457	46475	46489	46466	46489	46479
46600	46595	46575	46561	46543	46520	46563	46525	46528	46571
46669	46720	46662	46659	46647	46668	46678	46669	46669	46678
46729	46731	46722	46731	46712	46721	46696	46705	46680	46718
46786	46784	46754	46802	46767	46769	46785	46738	46777	46806
46939	46917	46901	46921	46884	46929	46905	46852	46895	46897
46987	46973	46974	46969	46932	46980	46984	46921	46967	46948
47061	47050	47033	47056	46992	47030	47003	46963	46995	47020
47178	47161	47124	47152	47117	47151	47141	47127	47130	47128
47251	47214	47177	47179	47201	47214	47195	47192	47168	47198
47333	47340	47288	47274	47300	47294	47285	47283	47290	47262
47434	47422	47360	47416	47359	47371	47382	47368	47373	47358
47464	47462	47490	47481	47434	47436	47467	47446	47435	47438
47603	47590	47589	47617	47549	47554	47597	47564	47527	47590
47677	47658	47666	47664	47643	47644	47646	47605	47627	47625
47787	47752	47727	47743	47717	47741	47751	47724	47709	47723
47895	47896	47881	47869	47861	47817	47856	47848	47832	47837
47969	47935	47900	47923	47945	47920	47929	47938	47921	47917
48037	48048	48027	48034	48036	48004	48002	47987	48032	47999
48165	48152	48133	48123	48151	48166	48128	48111	48133	48113
48251	48234	48239	48273	48228	48225	48234	48238	48240	48220
48377	48339	48350	48323	48333	48337	48336	48318	48343	48307
48496	48453	48419	48457	48446	48399	48434	48407	48419	48403
48566	48540	48553	48547	48563	48510	48542	48544	48501	48520
48666	48616	48634	48676	48643	48632	48620	48629	48619	48622
48784	48747	48734	48757	48749	48709	48738	48730	48699	48703
48868	48822	48865	48848	48821	48840	48822	48830	48793	48813
48962	48949	48934	48955	48945	48953	48912	48927	48895	48935
49069	49032	49062	49074	49044	49046	49052	49012	49011	49006
49159	49141	49166	49185	49154	49158	49145	49121	49137	49117
49267	49255	49263	49291	49269	49252	49249	49233	49226	49230
49410	49355	49382	49376	49376	49357	49334	49335	49311	49286
49462	49456	49460	49467	49455	49462	49458	49460	49456	49419
49559	49584	49558	49566	49579	49577	49554	49541	49543	49510
49664	49664	49671	49648	49677	49648	49635	49653	49626	49583
49775	49755	49747	49775	49764	49770	49752	49722	49706	49709
49873	49857	49885	49851	49875	49884	49855	49859	49846	49825
49972	49922	49956	49941	49986	49951	49950	49954	49936	49939
50085	50064	50052	50052	50077	50057	50078	50056	50041	50032
50193	50132	50172	50165	50184	50132	50147	50166	50138	50091
50237	50262	50240	50254	50263	50232	50203	50216	50200	50173
50349	50339	50356	50339	50349	50342	50332	50347	50329	50284
50421	50435	50461	50439	50451	50453	50441	50442	50415	50378
50529	50533	50536	50546	50535	50554	50502	50521	50503	50474
50631	50633	50638	50654	50645	50634	50613	50630	50627	50608
50707	50694	50717	50690	50710	50698	50679	50655	50686	50637
50832	50839	50830	50807	50814	50831	50803	50798	50775	50771
50938	50955	50934	50921	50934	50926	50905	50927	50906	50850
50968	50982	50999	50982	50994	50971	50953	50971	50953	50952
51063	51096	51102	51084	51083	51077	51071	51070	51058	51028
51199	51176	51175	51163	51194	51182	51182	51167	51165	51142
51242	51258	51255	51228	51230	51239	51211	51228	51231	51183
51324	51356	51359	51350	51332	51333	51304	51327	51297	51305
51412	51423	51436	51412	51409	51393	51406	51417	51395	51388
51484	51467	51457	51449	51479	51456	51397	51458	51455	51413
51573	51576	51568	51549	51585	51541	51553	51588	51565	51535
51647	51664	51640	51626	51665	51632	51601	51632	51619	51598
51647	51691	51672	51653	51662	51640	51642	51648	51632	51630
51796	51801	51780	51771	51790	51742	51744	51731	51749	51734
51855	51867	51841	51830	51874	51853	51823	51808	51820	51803
51858	51869	51887	51867	51863	51862	51841	51861	51851	51826
51949	51985	51970	51933	51954	51925	51905	51921	51902	51917
52013	52053	52031	52011	52027	52023	52004	51996	52001	52015
52042	52067	52043	52017	52038	52038	51999	52045	52018	51979
52135	52156	52121	52089	52134	52114	52100	52116	52104	52071
52183	52217	52186	52171	52172	52169	52147	52151	52174	52155
52189	52225	52211	52197	52209	52196	52163	52170	52174	52177
52272	52286	52297	52252	52265	52285	52223	52265	52244	52242
52323	52350	52342	52311	52299	52335	52309	52291	52303	52286
52325	52377	52346	52318	52304	52304	52308	52321	52314	52330
52416	52423	52414	52392	52379	52374	52370	52386	52391	52390
52469	52475	52447	52419	52444	52433	52416	52423	52431	52406
52421	52454	52413	52396	52421	52414	52382	52417	52378	52396
52469	52530	52517	52478	52474	52505	52454	52471	52470	52490
52529	52597	52596	52541	52532	52592	52546	52509	52568	52581
52303	52329	52324	52309	52271	52301	52273	52266	52286	52306
52520	52506	52522	52476	52500	52519	52474	52483	52477	52486
52547	52552	52544	52513	52484	52514	52494	52501	52515	52526
52634	52632	52628	52609	52616	52605	52600	52603	52597	52631
52664	52666	52650	52625	52608	52617	52614	52625	52597	52624
52606	52599	52597	52583	52584	52577	52552	52575	52575	52586
52656	52665	52654	52639	52621	52638	52641	52630	52640	52627
52724	52712	52699	52684	52682	52691	52668	52681	52684	52692
52644	52640	52653	52635	52621	52608	52588	52615	52604	52625
52684	52688	52694	52688	52632	52666	52643	52640	52643	52683
52687	52699	52708	52686	52663	52663	52649	52659	52667	52693
52665	52650	52616	52619	52614	52604	52610	52593	52611	52636
52667	52672	52659	52658	52612	52618	52633	52650	52637	52666
52683	52679	52660	52678	52632	52634	52618	52627	52618	52654
52610	52620	52625	52620	52579	52595	52582	52577	52597	52611
52625	52630	52618	52622	52600	52627	52610	52576	52595	52627
52632	52613	52624	52615	52586	52613	52610	52604	52608	52626
52543	52552	52558	52566	52521	52546	52545	52536	52536	52571
52618	52582	52581	52600	52562	52575	52590	52564	52583	52583
52583	52573	52555	52562	52556	52544	52565	52543	52554	52551
52513	52517	52476	52497	52483	52476	52495	52486	52499	52505
52521	52524	52509	52528	52511	52508	52511	52537	52521	52530
52494	52485	52491	52504	52453	52465	52483	52459	52455	52498
52412	52384	52395	52404	52370	52407	52401	52369	52404	52413
52424	52398	52390	52430	52388	52397	52410	52398	52400	52409
52408	52391	52394	52405	52371	52383	52411	52403	52398	52399
52297	52280	52307	52323	52280	52276	52303	52281	52299	52326
52308	52274	52281	52286	52274	52270	52275	52267	52272	52281
52262	52236	52225	52244	52236	52230	52249	52248	52253	52259
52185	52172	52173	52167	52169	52170	52149	52172	52171	52181
52136	52123	52146	52182	52126	52132	52157	52130	52141	52162
52094	52075	52093	52135	52071	52097	52109	52095	52081	52108
52031	51992	52024	52048	52016	52028	52044	52024	52022	52045
51999	51968	51983	51994	51990	51997	52006	52003	52007	52016
51918	51882	51897	51931	51877	51900	51930	51913	51913	51919
51894	51861	51861	51884	51878	51858	51901	51887	51882	51895
51839	51827	51823	51848	51837	51829	51867	51860	51845	51839
51737	51713	51719	51737	51743	51738	51757	51743	51747	51726
51682	51682	51695	51721	51721	51724	51738	51703	51714	51724
51643	51613	51660	51670	51647	51651	51681	51647	51668	51674
51576	51530	51564	51596	51559	51561	51591	51562	51589	51589
51512	51489	51510	51538	51519	51519	51549	51527	51536	51525
51452	51445	51450	51460	51467	51456	51501	51478	51489	51465
51374	51349	51359	51385	51384	51369	51406	51384	51396	51379
51301	51294	51301	51326	51320	51308	51344	51333	51338	51333
51227	51227	51219	51264	51255	51257	51267	51263	51254	51252
51129	51117	51122	51153	51149	51161	51171	51168	51157	51161
51085	51075	51096	51109	51088	51120	51143	51126	51134	51128
51005	51007	51011	51044	51032	51047	51083	51057	51065	51051
50921	50901	50915	50950	50944	50933	50988	50954	50960	50954
50876	50830	50845	50872	50896	50870	50915	50903	50907	50905
50801	50781	50790	50806	50840	50838	50851	50854	50847	50820
50688	50684	50691	50700	50718	50727	50741	50745	50735	50726
50609	50623	50612	50656	50651	50652	50671	50661	50662	50662
50547	50531	50557	50585	50590	50586	50601	50605	50592	50584
50454	50434	50469	50484	50485	50503	50527	50499	50508	50491
50380	50371	50403	50414	50421	50435	50457	50444	50432	50437
50291	50299	50323	50334	50347	50332	50351	50365	50356	50349
50203	50199	50217	50225	50251	50248	50264	50257	50260	50262
50141	50139	50128	50150	50177	50173	50203	50188	50194	50169
50055	50065	50055	50059	50091	50098	50110	50119	50117	50080
49948	49959	49962	49977	49993	50008	50009	50019	50023	49997
49877	49883	49902	49921	49931	49935	49939	49948	49939	49930
49802	49807	49815	49833	49854	49863	49859	49861	49871	49857
49715	49731	49723	49742	49762	49773	49783	49760	49790	49762
49636	49655	49653	49667	49703	49686	49718	49717	49717	49691
49551	49573	49570	49578	49606	49599	49617	49631	49630	49611
49478	49475	49479	49495	49526	49522	49529	49537	49534	49524
49382	49410	49392	49405	49451	49446	49435	49459	49450	49453
49289	49335	49320	49322	49359	49377	49353	49365	49385	49378
49202	49257	49247	49263	49256	49270	49279	49293	49309	49302
49131	49166	49164	49192	49185	49186	49194	49209	49217	49218
49073	49082	49093	49094	49112	49116	49109	49123	49132	49141
48998	49018	49009	48996	49036	49043	49035	49058	49059	49052
48901	48940	48929	48914	48953	48957	48952	48968	48970	48979
48829	48865	48851	48834	48867	48872	48855	48894	48882	48895
48746	48771	48763	48762	48796	48800	48783	48807	48795	48801
48655	48677	48668	48677	48705	48730	48703	48717	48733	48715
48601	48622	48622	48618	48640	48659	48642	48666	48668	48660
48500	48535	48543	48536	48540	48571	48551	48573	48580	48589
48435	48448	48457	48450	48476	48468	48474	48486	48504	48514
48375	48402	48379	48383	48419	48405	48411	48431	48433	48430
48295	48334	48309	48288	48344	48342	48314	48337	48356	48351
48196	48253	48227	48228	48247	48269	48236	48278	48261	48265
48141	48193	48179	48172	48172	48199	48170	48202	48203	48208
48060	48094	48082	48083	48103	48124	48077	48097	48117	48128
47999	48026	48026	48011	48020	48039	48012	48042	48047	48067
47944	47982	47971	47955	47979	47994	47967	48001	48003	48001
47868	47897	47896	47888	47890	47893	47887	47902	47919	47940
47811	47837	47829	47813	47845	47817	47808	47827	47845	47867
47786	47791	47773	47761	47803	47788	47767	47783	47798	47798
47673	47703	47691	47666	47706	47725	47685	47699	47717	47706
47604	47645	47630	47612	47627	47662	47616	47672	47649	47646
47547	47605	47598	47594	47582	47607	47581	47590	47608	47651
47501	47520	47527	47506	47494	47533	47493	47520	47550	47549
47484	47464	47436	47425	47499	47437	47466	47451	47479	47513
47539	47539	47519	47515	47542	47535	47540	47540	47573	47570
47379	47399	47399	47386	47385	47376	47367	47405	47411	47421
47327	47346	47331	47324	47327	47313	47306	47339	47337	47349
47238	47258	47230	47231	47252	47251	47215	47239	47236	47258
47157	47196	47178	47166	47164	47194	47148	47182	47172	47176
47148	47161	47173	47166	47144	47150	47155	47148	47156	47179
47077	47100	47098	47099	47067	47069	47063	47063	47097	47128
47040	47032	47040	47040	47025	47031	47008	47008	47031	47056
47048	47024	47056	47012	47030	47030	47021	47011	47037	47047
46982	46988	46969	46964	46977	46952	46950	46971	46971	46982
46917	46935	46914	46917	46898	46895	46889	46923	46917	46936
46910	46918	46870	46893	46888	46881	46861	46902	46902	46903
46854	46851	46847	46856	46840	46843	46811	46825	46851	46839
46829	46810	46823	46822	46812	46803	46774	46804	46814	46841
46820	46816	46853	46824	46810	46802	46799	46825	46820	46824
46776	46756	46753	46749	46737	46722	46733	46720	46747	46778
46745	46711	46702	46723	46725	46696	46703	46730	46724	46740
46753	46747	46734	46716	46721	46718	46747	46744	46732	46733
46707	46666	46692	46678	46659	46641	46650	46654	46672	46658
46642	46631	46646	46661	46641	46662	46622	46642	46620	46654
46675	46647	46669	46688	46653	46657	46650	46630	46636	46661
46610	46613	46617	46621	46602	46597	46605	46579	46597	46601
46602	46571	46587	46593	46549	46554	46579	46542	46601	46572
46605	46611	46618	46632	46594	46593	46618	46601	46602	46607
46567	46569	46588	46578	46568	46548	46565	46534	46557	46569
46576	46553	46541	46560	46536	46528	46524	46550	46544	46529
46584	46552	46558	46553	46552	46565	46552	46533	46565	46542
46544	46544	46544	46544	46532	46527	46532	46489	46525	46533
46539	46519	46539	46547	46512	46516	46519	46495	46514	46502
46561	46523	46579	46564	46553	46519	46540	46551	46533	46553
46553	46497	46531	46541	46523	46527	46519	46513	46514	46517
46527	46527	46542	46545	46518	46491	46528	46514	46521	46528
46576	46555	46573	46585	46555	46534	46577	46556	46540	46561
46534	46511	46521	46557	46514	46496	46516	46517	46515	46517
46583	46549	46582	46594	46576	46566	46574	46551	46551	46560
46569	46584	46562	46557	46558	46546	46567	46543	46541	46526
46562	46545	46558	46574	46565	46554	46562	46552	46536	46543
46609	46590	46614	46622	46563	46567	46577	46549	46582	46565
46619	46570	46579	46587	46565	46572	46601	46570	46609	46573
46618	46579	46599	46608	46607	46578	46618	46591	46576	46579
46651	46636	46632	46642	46653	46625	46645	46644	46629	46607
46644	46626	46650	46634	46631	46633	46648	46623	46642	46629
46676	46649	46623	46681	46677	46643	46655	46646	46646	46628
46720	46677	46713	46739	46726	46726	46754	46712	46697	46687
46699	46701	46700	46728	46708	46702	46734	46688	46707	46680
46755	46705	46764	46753	46734	46711	46755	46744	46722	46729
46803	46809	46822	46824	46791	46786	46817	46792	46794	46821
46837	46785	46786	46807	46829	46806	46833	46801	46797	46776
46825	46825	46828	46839	46822	46816	46849	46835	46824	46798
46917	46891	46903	46900	46886	46895	46933	46905	46915	46882
46916	46888	46899	46924	46908	46901	46928	46905	46894	46901
46929	46896	46927	46920	46920	46938	46923	46916	46942	46917
47023	47006	47011	47024	46990	47042	46993	47010	46988	47003
47040	47008	47044	47019	47036	47055	47049	47029	47038	47018
47075	47072	47084	47071	47052	47042	47110	47074	47069	47050
47128	47102	47133	47143	47152	47113	47162	47125	47117	47097
47183	47170	47144	47147	47160	47172	47185	47152	47162	47131
47207	47187	47201	47211	47219	47214	47225	47221	47209	47191
47277	47294	47313	47295	47270	47306	47306	47286	47275	47255
47289	47294	47298	47305	47276	47298	47325	47315	47317	47283
47357	47353	47346	47384	47352	47363	47380	47371	47351	47348
47452	47416	47440	47442	47426	47448	47477	47448	47448	47424
47462	47476	47454	47468	47481	47455	47488	47469	47475	47467
47520	47515	47526	47513	47525	47524	47544	47541	47530	47513
47637	47618	47615	47592	47608	47577	47629	47601	47597	47576
47663	47644	47623	47629	47649	47659	47642	47641	47629	47592
47728	47688	47696	47722	47721	47723	47697	47715	47690	47689
47748	47759	47774	47747	47735	47783	47747	47765	47759	47761
47783	47798	47810	47825	47785	47823	47823	47805	47775	47801
47884	47908	47869	47898	47876	47894	47884	47880	47878	47881
47920	47933	47933	47926	47935	47919	47937	47915	47931	47892
47984	48007	47978	47985	47994	47979	47998	48007	48010	47975
48054	48081	48072	48078	48070	48063	48073	48090	48072	48051
48122	48113	48121	48113	48097	48111	48111	48132	48106	48100
48177	48176	48174	48151	48189	48192	48163	48169	48168	48131
48259	48251	48263	48249	48245	48285	48251	48245	48262	48226
48325	48317	48331	48304	48302	48320	48330	48313	48311	48308
48388	48379	48378	48386	48364	48349	48377	48386	48362	48365
48461	48449	48457	48463	48451	48449	48444	48439	48463	48434
48505	48509	48486	48491	48505	48507	48478	48519	48503	48499
48545	48588	48554	48555	48556	48558	48550	48545	48545	48543
48617	48643	48637	48638	48600	48622	48616	48624	48644	48627
48676	48693	48699	48672	48679	48676	48669	48694	48665	48686
48761	48757	48761	48745	48751	48744	48730	48747	48747	48746
48826	48829	48818	48799	48805	48829	48799	48807	48831	48795
48881	48914	48900	48859	48859	48866	48868	48867	48887	48870
48942	48981	48926	48918	48954	48915	48938	48958	48937	48929
49035	49039	49009	48991	49006	49008	49018	49004	49003	48970
49102	49075	49074	49051	49070	49089	49032	49061	49068	49045
49132	49148	49135	49118	49144	49122	49097	49123	49130	49104
49196	49223	49193	49179	49168	49190	49172	49164	49191	49169
49274	49242	49242	49250	49248	49227	49225	49227	49240	49235
49336	49328	49322	49310	49311	49325	49295	49298	49293	49291
49385	49379	49386	49373	49384	49355	49340	49334	49361	49345
49461	49464	49463	49433	49438	49410	49408	49424	49428	49432
49495	49521	49505	49479	49487	49484	49434	49478	49465	49478
49498	49525	49496	49491	49494	49502	49476	49502	49467	49506
49603	49599	49594	49586	49572	49580	49570	49572	49565	49566
49635	49645	49636	49625	49630	49627	49620	49619	49617	49628
49689	49711	49692	49690	49688	49687	49678	49698	49671	49714
49771	49765	49749	49762	49754	49748	49729	49750	49728	49728
49850	49803	49807	49777	49801	49786	49777	49778	49771	49769
49871	49868	49879	49829	49868	49834	49836	49827	49838	49839
49928	49939	49923	49876	49902	49877	49875	49879	49872	49893
49959	49968	49934	49933	49952	49916	49906	49926	49909	49912
50026	50003	50014	49995	49968	49998	49957	49974	49947	49963
50052	50051	50057	50039	50024	50003	50009	50014	50025	50038
50086	50098	50076	50072	50062	50049	50029	50056	50054	50054
50145	50143	50139	50116	50121	50106	50100	50092	50079	50114
50179	50188	50194	50170	50176	50147	50125	50154	50133	50146
50209	50214	50185	50192	50185	50184	50152	50170	50167	50187
50257	50279	50245	50223	50238	50224	50210	50215	50239	50232
50295	50294	50299	50266	50259	50251	50250	50268	50257	50260
50307	50293	50289	50306	50281	50290	50243	50245	50264	50270
50345	50342	50321	50339	50337	50310	50298	50309	50302	50335
50380	50386	50383	50380	50375	50371	50357	50350	50361	50361
50401	50379	50399	50381	50364	50355	50365	50365	50359	50367
50445	50438	50437	50441	50413	50390	50393	50393	50404	50406
50470	50446	50454	50460	50474	50430	50424	50419	50418	50443
50476	50456	50471	50450	50468	50435	50430	50438	50424	50455
50507	50506	50498	50497	50496	50489	50462	50478	50482	50489
50534	50539	50532	50525	50507	50487	50481	50491	50487	50505
50523	50548	50509	50533	50503	50517	50483	50505	50509	50513
50567	50558	50569	50579	50548	50537	50542	50513	50531	50541
50600	50589	50577	50577	50593	50559	50570	50553	50554	50565
50572	50578	50589	50579	50558	50543	50554	50552	50545	50546
50598	50619	50618	50624	50587	50588	50576	50573	50578	50575
50617	50625	50609	50615	50605	50592	50586	50576	50581	50575
50619	50597	50603	50601	50602	50591	50576	50570	50588	50568
50622	50632	50613	50639	50616	50618	50619	50620	50616	50610
50641	50616	50621	50642	50619	50602	50615	50615	50610	50630
50647	50634	50631	50650	50642	50649	50616	50621	50622	50627
50658	50644	50647	50665	50649	50655	50637	50621	50635	50624
50650	50629	50641	50627	50645	50640	50648	50619	50631	50601
50643	50649	50655	50656	50651	50618	50655	50642	50642	50626
50651	50628	50656	50657	50665	50629	50641	50635	50632	50657
50623	50623	50619	50651	50635	50622	50619	50607	50607	50604
50643	50647	50646	50671	50647	50647	50649	50627	50635	50622
50635	50641	50652	50679	50639	50642	50650	50629	50646	50636
50591	50608	50626	50629	50604	50605	50623	50596	50597	50603
50629	50623	50626	50644	50636	50612	50627	50611	50625	50621
50621	50608	50634	50646	50641	50631	50631	50644	50631	50612
50579	50574	50582	50601	50594	50597	50598	50580	50597	50568
50574	50578	50588	50611	50591	50604	50598	50585	50589	50584
50576	50575	50583	50610	50589	50582	50597	50575	50587	50578
50535	50530	50523	50550	50552	50561	50556	50547	50549	50527
50535	50535	50539	50555	50552	50569	50579	50542	50551	50545
50532	50521	50535	50541	50527	50549	50563	50542	50554	50536
50497	50491	50498	50510	50503	50508	50518	50504	50520	50513
50474	50470	50498	50508	50509	50490	50517	50492	50503	50498
50473	50459	50469	50482	50481	50489	50498	50474	50488	50465
50421	50423	50438	50442	50432	50453	50446	50425	50448	50430
50421	50417	50427	50442	50433	50448	50459	50432	50437	50447
50391	50387	50393	50423	50391	50409	50423	50399	50399	50414
50338	50327	50330	50372	50359	50365	50384	50359	50358	50369
50324	50318	50339	50357	50348	50360	50371	50352	50347	50341
50296	50297	50313	50314	50311	50328	50352	50324	50315	50328
50229	50257	50252	50271	50266	50267	50277	50293	50269	50265
50223	50222	50230	50247	50250	50261	50261	50254	50240	50242
50198	50188	50213	50224	50231	50248	50249	50240	50252	50228
50142	50148	50168	50157	50173	50191	50197	50171	50188	50175
50105	50111	50134	50140	50138	50151	50167	50155	50167	50146
50062	50068	50077	50086	50102	50100	50105	50096	50114	50098
50036	50019	50047	50067	50059	50072	50086	50071	50092	50088
50006	50004	50010	50016	50028	50030	50061	50047	50056	50042
49947	49961	49960	49975	49957	49990	50004	50001	49993	50005
49904	49923	49929	49945	49943	49952	49947	49963	49963	49975
49847	49889	49882	49910	49908	49906	49911	49903	49906	49915
49827	49798	49832	49827	49835	49859	49866	49853	49867	49877
49788	49788	49793	49795	49812	49830	49838	49817	49831	49849
49737	49756	49755	49745	49782	49801	49786	49798	49800	49800
49682	49700	49704	49720	49733	49729	49753	49739	49754	49758
49657	49656	49670	49664	49685	49699	49717	49697	49719	49696
49617	49635	49639	49627	49641	49671	49685	49673	49675	49654
49565	49598	49591	49571	49618	49605	49640	49643	49636	49633
49532	49540	49551	49556	49570	49574	49583	49592	49585	49596
49483	49496	49494	49514	49513	49520	49559	49530	49553	49541
49454	49452	49459	49452	49497	49488	49493	49501	49512	49486
49400	49419	49425	49409	49439	49437	49461	49463	49469	49470
49331	49375	49371	49373	49382	49407	49406	49412	49421	49422
49303	49317	49338	49327	49344	49326	49350	49353	49368	49373
49278	49273	49285	49266	49286	49300	49311	49309	49328	49333
49230	49227	49232	49212	49258	49265	49276	49272	49267	49274
49170	49203	49186	49178	49203	49205	49214	49230	49219	49231
49113	49143	49142	49149	49137	49151	49163	49176	49178	49201
49084	49081	49102	49078	49102	49118	49128	49126	49141	49134
49051	49049	49037	49023	49074	49093	49059	49082	49085	49093
48992	49010	48994	48988	49026	49037	49037	49045	49043	49053
48939	48944	48973	48932	48959	48971	48980	48998	49002	48999
48901	48918	48904	48917	48916	48932	48930	48938	48952	48951
48870	48856	48863	48862	48888	48886	48908	48895	48907	48897
48823	48841	48836	48788	48840	48848	48845	48857	48858	48859
48807	48841	48831	48829	48837	48816	48832	48848	48850	48869
48746	48740	48737	48734	48747	48747	48762	48763	48788	48798
48708	48690	48681	48685	48707	48715	48714	48720	48728	48738
48634	48653	48639	48640	48662	48657	48654	48676	48672	48694
48594	48611	48610	48597	48603	48604	48609	48634	48630	48653
48552	48561	48565	48539	48557	48553	48568	48581	48587	48611
48500	48514	48502	48507	48503	48531	48505	48526	48553	48536
48477	48468	48470	48447	48462	48481	48471	48480	48513	48499
48435	48455	48448	48426	48453	48445	48429	48457	48477	48481
48395	48408	48400	48388	48377	48385	48413	48401	48424	48424
48363	48361	48345	48339	48347	48361	48362	48363	48371	48382
48341	48331	48324	48306	48347	48341	48335	48322	48356	48355
48277	48291	48276	48257	48259	48283	48274	48294	48318	48295
48246	48242	48248	48232	48242	48243	48259	48264	48290	48276
48226	48226	48234	48226	48238	48229	48229	48232	48226	48262
48184	48175	48173	48168	48182	48180	48160	48195	48202	48229
48143	48123	48147	48137	48150	48143	48134	48152	48173	48164
48152	48125	48135	48126	48128	48132	48136	48127	48156	48168
48089	48099	48089	48108	48086	48099	48107	48097	48109	48123
48076	48060	48052	48068	48083	48069	48068	48070	48073	48088
48077	48045	48035	48052	48038	48037	48028	48026	48058	48064
48030	47996	48003	48004	48018	48008	47995	48010	48018	48029
47989	47976	47973	47987	47979	47992	47982	48005	48003	47996
47978	47973	47967	47975	47961	47942	47954	47988	47973	47984
47964	47924	47930	47942	47925	47940	47916	47927	47944	47947
47937	47894	47903	47916	47918	47914	47912	47914	47926	47919
47932	47927	47915	47914	47894	47910	47896	47916	47893	47904
47891	47870	47864	47899	47873	47861	47861	47880	47891	47887
47872	47864	47861	47878	47858	47834	47833	47845	47870	47868
47872	47843	47873	47865	47867	47848	47851	47847	47875	47878
47851	47842	47844	47847	47850	47824	47843	47836	47843	47834
47823	47809	47817	47830	47819	47804	47810	47813	47815	47839
47816	47825	47822	47857	47837	47830	47808	47841	47820	47846
47819	47788	47800	47804	47799	47807	47791	47788	47789	47811
47827	47791	47793	47843	47813	47825	47801	47785	47798	47792
47815	47782	47806	47819	47818	47795	47778	47799	47782	47785
47792	47771	47803	47811	47773	47781	47778	47779	47770	47785
47795	47789	47802	47831	47787	47781	47791	47789	47817	47808
47812	47764	47763	47775	47787	47771	47773	47780	47775	47776
47794	47783	47790	47793	47799	47770	47778	47778	47769	47770
47813	47796	47800	47835	47802	47781	47789	47797	47801	47799
47798	47792	47786	47828	47807	47768	47790	47797	47802	47805
47797	47746	47782	47805	47796	47778	47779	47774	47768	47782
47833	47793	47826	47820	47827	47810	47806	47803	47801	47810
47810	47800	47832	47833	47813	47799	47814	47792	47807	47829
47828	47800	47829	47861	47796	47791	47816	47799	47812	47829
47854	47832	47855	47890	47856	47839	47832	47837	47827	47847
47878	47841	47859	47878	47876	47843	47846	47855	47837	47855
47851	47876	47865	47883	47882	47854	47861	47851	47861	47854
47906	47886	47906	47917	47888	47887	47902	47875	47871	47909
47916	47889	47912	47930	47910	47899	47886	47899	47889	47938
47920	47913	47921	47936	47938	47947	47916	47900	47899	47897
47972	47957	47977	48000	47967	47984	47965	47954	47956	47952
47969	47952	47993	48000	47967	47982	47992	47971	47978	47978
48017	47967	47993	48033	48015	47978	48006	48008	47985	47994
48041	48042	48054	48102	48050	48033	48066	48046	48033	48055
48071	48057	48055	48084	48065	48060	48066	48059	48036	48051
48095	48084	48102	48123	48129	48073	48081	48098	48080	48070
48149	48121	48153	48167	48147	48134	48155	48138	48121	48137
48154	48159	48147	48210	48162	48159	48155	48160	48131	48163
48173	48175	48194	48228	48201	48192	48207	48196	48167	48181
48228	48238	48269	48275	48261	48229	48258	48224	48233	48253
48246	48282	48281	48307	48272	48272	48270	48274	48272	48276
48305	48313	48316	48359	48325	48307	48307	48291	48291	48308
48346	48363	48360	48385	48359	48373	48359	48345	48321	48321
48378	48390	48413	48406	48410	48417	48392	48388	48371	48355
48440	48445	48457	48459	48453	48448	48469	48450	48430	48437
48464	48459	48469	48499	48483	48477	48470	48480	48444	48468
48508	48511	48531	48535	48534	48524	48514	48507	48501	48500
48546	48561	48572	48587	48599	48576	48577	48561	48540	48556
48607	48602	48605	48621	48610	48618	48626	48609	48597	48586
48636	48675	48649	48660	48655	48655	48670	48671	48631	48640
48704	48706	48725	48712	48716	48703	48702	48702	48690	48688
48752	48762	48749	48762	48780	48759	48762	48753	48740	48744
48788	48806	48804	48794	48809	48826	48810	48814	48786	48787
48838	48871	48859	48870	48861	48877	48876	48873	48846	48832
48882	48917	48932	48914	48893	48907	48902	48912	48894	48890
48938	48980	48963	48964	48979	48959	48973	48957	48950	48959
49012	49012	49007	49015	49023	49015	49028	49006	48979	49000
49065	49103	49077	49077	49070	49063	49076	49060	49036	49040
49114	49158	49137	49141	49126	49128	49135	49132	49109	49096
49159	49190	49178	49183	49167	49177	49189	49169	49173	49169
49235	49239	49225	49227	49240	49244	49240	49235	49232	49242
49297	49308	49315	49297	49305	49311	49307	49291	49292	49277
49337	49378	49386	49356	49369	49364	49363	49362	49347	49343
49397	49420	49404	49398	49412	49396	49428	49411	49419	49403
49441	49497	49459	49458	49476	49464	49476	49442	49440	49458
49534	49536	49504	49477	49520	49522	49525	49507	49503	49489
49570	49613	49593	49565	49587	49569	49583	49577	49566	49548
49615	49659	49661	49632	49646	49635	49635	49633	49627	49638
49655	49705	49698	49676	49680	49681	49698	49672	49687	49684
49763	49778	49747	49734	49740	49765	49757	49735	49739	49746
49808	49864	49830	49801	49806	49818	49825	49802	49821	49781
49859	49912	49883	49853	49861	49851	49889	49863	49865	49846
49929	49954	49942	49913	49915	49921	49947	49929	49930	49908
50005	49984	49980	49949	49995	49985	49967	49975	49976	49945
49976	49972	49970	49927	49978	49980	49939	49961	49947	49939
50072	50092	50097	50062	50059	50078	50079	50078	50077	50056
50161	50171	50156	50138	50139	50141	50143	50126	50151	50124
50221	50219	50233	50204	50190	50200	50206	50206	50189	50190
50290	50284	50280	50256	50262	50271	50263	50265	50267	50249
50337	50327	50325	50288	50311	50312	50315	50300	50299	50289
50383	50401	50386	50359	50364	50371	50378	50374	50394	50371
50424	50447	50431	50391	50413	50412	50418	50412	50416	50409
50473	50474	50460	50435	50432	50459	50438	50435	50434	50433
50539	50551	50539	50507	50500	50521	50507	50510	50525	50497
50584	50591	50592	50555	50547	50563	50549	50553	50573	50545
50589	50615	50607	50579	50573	50587	50580	50569	50580	50564
50670	50688	50659	50624	50636	50644	50649	50631	50642	50630
50731	50727	50704	50686	50705	50711	50698	50692	50699	50688
50757	50743	50730	50695	50722	50709	50733	50721	50728	50696
50808	50801	50808	50765	50780	50767	50761	50778	50772	50752
50857	50845	50834	50823	50815	50820	50824	50803	50809	50814
50860	50858	50863	50838	50861	50858	50830	50844	50848	50824
50945	50923	50921	50888	50900	50916	50907	50902	50909	50888
50984	50981	50968	50960	50947	50942	50961	50950	50951	50925
50979	51011	50997	50962	50967	50957	50979	50950	50982	50955
51053	51038	51054	51035	51030	51019	51019	51012	51015	51025
51104	51073	51096	51066	51053	51067	51070	51061	51062	51038
51081	51099	51085	51066	51080	51069	51058	51072	51076	51063
51184	51166	51150	51150	51155	51135	51133	51140	51136	51123
51206	51198	51199	51190	51164	51167	51170	51168	51167	51155
51224	51187	51189	51181	51189	51170	51152	51168	51177	51169
51279	51247	51268	51225	51233	51226	51218	51231	51220	51210
51327	51295	51312	51299	51276	51285	51271	51275	51279	51260
51304	51287	51297	51283	51274	51260	51258	51270	51252	51258
51373	51325	51343	51333	51320	51326	51305	51305	51306	51304
51400	51363	51378	51364	51374	51373	51360	51352	51369	51343
51381	51365	51384	51361	51355	51327	51357	51347	51351	51348
51435	51408	51422	51410	51396	51382	51393	51386	51401	51377
51425	51387	51403	51414	51386	51375	51379	51370	51376	51376
51482	51453	51468	51469	51460	51446	51433	51430	51436	51432
51517	51476	51496	51477	51475	51468	51452	51464	51469	51455
51472	51464	51472	51459	51456	51433	51435	51441	51445	51423
51518	51515	51489	51515	51483	51475	51472	51480	51482	51478
51563	51526	51543	51546	51534	51509	51513	51523	51509	51508
51535	51488	51510	51513	51510	51485	51482	51494	51483	51484
51564	51528	51552	51545	51550	51533	51523	51533	51527	51515
51590	51567	51590	51577	51557	51562	51561	51557	51556	51554
51552	51541	51526	51546	51545	51508	51516	51516	51504	51526
51581	51557	51559	51555	51573	51533	51542	51548	51540	51532
51596	51564	51575	51573	51589	51548	51551	51576	51548	51549
51581	51544	51553	51573	51552	51528	51528	51545	51513	51543
51576	51556	51571	51594	51569	51548	51547	51565	51540	51568
51593	51570	51573	51590	51573	51565	51547	51560	51562	51557
51559	51523	51550	51546	51547	51529	51517	51528	51513	51514
51599	51582	51593	51592	51580	51565	51563	51571	51556	51571
51580	51573	51595	51603	51579	51558	51561	51561	51563	51576
51545	51536	51549	51543	51552	51523	51514	51518	51503	51539
51584	51570	51571	51583	51583	51567	51544	51559	51554	51552
51568	51562	51564	51570	51567	51555	51539	51549	51551	51549
51519	51528	51529	51534	51526	51507	51521	51520	51506	51511
51546	51534	51542	51561	51542	51532	51531	51520	51520	51537
51559	51533	51558	51584	51558	51550	51545	51549	51537	51545
51513	51489	51497	51511	51511	51494	51504	51494	51478	51485
51519	51520	51515	51523	51526	51508	51512	51520	51489	51498
51500	51493	51510	51527	51501	51487	51513	51500	51494	51511
51483	51453	51472	51495	51480	51461	51466	51468	51434	51478
51468	51450	51465	51481	51487	51463	51443	51459	51431	51455
51453	51451	51456	51472	51466	51458	51445	51458	51430	51441
51407	51418	51415	51438	51409	51400	51396	51415	51398	51415
51397	51393	51402	51432	51394	51405	51397	51383	51377	51411
51352	51349	51328	51375	51358	51369	51340	51331	51324	51332
51347	51351	51355	51367	51367	51357	51355	51352	51354	51349
51358	51350	51363	51369	51337	51347	51350	51337	51337	51344
51275	51281	51286	51309	51290	51276	51284	51288	51263	51287
51270	51263	51261	51294	51279	51282	51263	51269	51254	51265
51231	51257	51240	51268	51261	51262	51250	51247	51242	51245
51186	51196	51199	51202	51208	51212	51201	51201	51195	51192
51160	51181	51178	51198	51189	51179	51192	51173	51185	51195
51133	51142	51131	51172	51146	51164	51155	51150	51133	51151
51077	51088	51083	51108	51115	51108	51089	51098	51079	51093
51059	51061	51071	51082	51085	51094	51077	51083	51073	51058
51015	51037	51033	51047	51041	51026	51037	51044	51036	51040
50951	50971	50958	50983	50965	50973	50973	50983	50960	50969
50931	50947	50942	50980	50965	50960	50949	50958	50948	50946
50887	50908	50904	50919	50926	50924	50919	50925	50903	50922
50818	50849	50851	50856	50845	50852	50857	50844	50841	50843
50782	50819	50809	50821	50806	50829	50822	50829	50805	50824
50753	50778	50770	50793	50787	50789	50784	50792	50771	50792
50691	50704	50699	50722	50708	50724	50715	50706	50711	50707
50654	50676	50671	50681	50679	50689	50691	50688	50687	50686
50611	50649	50639	50645	50642	50655	50664	50657	50650	50653
50539	50576	50564	50581	50560	50587	50579	50579	50578	50587
50504	50521	50516	50538	50537	50549	50531	50540	50540	50547
50465	50481	50470	50484	50493	50507	50495	50498	50497	50491
50400	50428	50406	50420	50426	50429	50435	50438	50438	50421
50345	50383	50371	50378	50378	50383	50384	50390	50397	50388
50292	50321	50315	50331	50323	50339	50334	50333	50341	50335
50237	50247	50247	50242	50267	50266	50269	50271	50274	50258
50188	50219	50212	50214	50218	50235	50232	50231	50236	50219
50119	50161	50145	50162	50143	50180	50170	50181	50182	50153
50012	50044	50028	50044	50032	50053	50055	50049	50058	50053
50001	50016	50011	50016	50029	50045	50040	50042	50044	50044
49955	49971	49950	49955	49984	49985	49986	49988	49989	49981
49910	49938	49931	49918	49935	49937	49950	49950	49954	49943
49840	49881	49867	49856	49863	49875	49887	49882	49890	49891
49782	49793	49794	49794	49805	49823	49818	49807	49819	49825
49731	49747	49740	49741	49756	49777	49772	49765	49766	49760
49670	49694	49692	49678	49695	49711	49712	49701	49724	49709
49599	49622	49631	49618	49613	49629	49645	49641	49658	49651
49545	49559	49564	49561	49557	49577	49588	49575	49587	49590
49490	49505	49497	49493	49504	49523	49527	49517	49526	49520
49421	49445	49439	49423	49445	49456	49458	49459	49459	49456
49346	49385	49375	49363	49379	49383	49400	49399	49407	49402
49292	49313	49307	49300	49293	49309	49337	49321	49342	49339
49230	49248	49237	49240	49239	49269	49268	49260	49271	49264
49171	49178	49175	49166	49192	49201	49188	49202	49211	49191
49105	49120	49122	49102	49123	49142	49138	49139	49161	49138
49046	49060	49066	49044	49046	49068	49082	49074	49101	49099
48980	48990	48985	48979	48990	49004	49019	49006	49024	49028
48926	48929	48913	48911	48931	48945	48949	48947	48961	48946
48868	48876	48878	48853	48889	48879	48902	48900	48910	48896
48797	48807	48811	48787	48797	48808	48848	48830	48845	48837
48722	48733	48741	48720	48749	48745	48768	48766	48769	48776
48686	48684	48680	48675	48697	48718	48710	48707	48709	48715
48617	48613	48619	48613	48632	48643	48641	48648	48656	48648
48555	48556	48563	48551	48573	48567	48588	48583	48597	48590
48516	48507	48517	48505	48510	48511	48531	48536	48545	48551
48444	48448	48450	48444	48466	48464	48469	48462	48473	48483
48376	48371	48376	48375	48387	48395	48381	48392	48410	48412
48337	48345	48342	48310	48351	48340	48346	48348	48371	48365
48266	48283	48271	48253	48256	48266	48299	48282	48305	48309
48216	48214	48213	48209	48212	48216	48231	48221	48233	48241
48160	48158	48161	48162	48171	48183	48172	48176	48182	48189
48108	48092	48101	48100	48103	48122	48120	48114	48132	48127
48064	48078	48072	48061	48063	48085	48083	48078	48103	48100
48008	48008	48009	47985	48015	48009	48027	48011	48029	48015
47939	47936	47934	47939	47947	47952	47948	47951	47954	47962
47935	47900	47910	47920	47929	47923	47927	47920	47928	47932
47864	47856	47837	47847	47867	47877	47883	47873	47880	47873
47804	47789	47794	47785	47808	47805	47822	47803	47818	47804
47763	47777	47770	47781	47794	47779	47791	47776	47794	47805
47718	47710	47716	47721	47737	47725	47720	47727	47727	47739
47682	47665	47677	47673	47684	47678	47682	47674	47684	47687
47644	47629	47649	47635	47648	47643	47653	47650	47651	47660
47586	47584	47596	47609	47593	47595	47586	47606	47605	47622
47543	47546	47539	47553	47559	47552	47559	47528	47547	47573
47529	47531	47526	47543	47531	47549	47540	47542	47542	47552
47481	47465	47475	47472	47475	47478	47475	47484	47489	47493
47443	47437	47435	47459	47458	47448	47449	47437	47441	47453
47440	47422	47441	47459	47433	47453	47441	47432	47428	47448
47376	47369	47358	47393	47387	47378	47361	47365	47375	47374
47345	47334	47346	47347	47364	47353	47350	47345	47341	47345
47358	47341	47344	47360	47339	47353	47355	47340	47361	47355
47300	47292	47293	47320	47312	47297	47291	47291	47306	47311
47261	47241	47243	47280	47261	47258	47251	47260	47250	47271
47273	47249	47245	47270	47270	47264	47261	47261	47261	47264
47227	47215	47216	47245	47234	47231	47219	47213	47219	47218
47184	47194	47191	47204	47186	47192	47192	47194	47184	47193
47192	47171	47174	47203	47201	47187	47186	47173	47167	47199
47155	47128	47151	47165	47167	47159	47144	47159	47123	47143
47135	47112	47132	47147	47155	47145	47122	47137	47132	47127
47138	47159	47142	47158	47135	47129	47124	47130	47142	47146
47115	47110	47120	47147	47118	47118	47117	47111	47103	47108
47106	47097	47080	47136	47109	47116	47092	47096	47078	47093
47117	47130	47125	47134	47132	47135	47115	47113	47118	47115
47097	47069	47088	47113	47085	47095	47088	47091	47089	47084
47120	47134	47126	47137	47109	47123	47099	47104	47123	47126
47092	47092	47087	47103	47106	47095	47085	47085	47079	47096
47095	47099	47078	47104	47085	47089	47079	47097	47062	47073
47107	47113	47114	47143	47126	47127	47092	47118	47112	47105
47097	47093	47105	47115	47102	47108	47090	47104	47089	47096
47084	47115	47104	47134	47087	47104	47079	47091	47090	47090
47131	47142	47123	47158	47146	47147	47108	47116	47114	47127
47137	47134	47145	47160	47139	47132	47120	47127	47122	47121
47145	47151	47154	47163	47154	47144	47132	47122	47136	47144
47185	47202	47194	47206	47212	47181	47170	47189	47174	47185
47156	47181	47169	47205	47172	47171	47148	47168	47169	47157
47194	47200	47188	47205	47209	47187	47177	47176	47179	47182
47256	47248	47253	47261	47257	47249	47235	47245	47242	47225
47246	47249	47274	47280	47258	47240	47252	47254	47248	47234
47258	47267	47268	47295	47248	47255	47248	47261	47248	47247
47316	47311	47325	47344	47336	47325	47312	47317	47301	47300
47321	47342	47351	47344	47339	47340	47340	47325	47316	47321
47335	47346	47365	47355	47366	47337	47331	47358	47336	47330
47412	47428	47413	47442	47418	47399	47404	47425	47398	47388
47401	47426	47427	47441	47434	47439	47419	47434	47386	47411
47453	47446	47475	47466	47466	47473	47439	47448	47435	47444
47507	47502	47513	47524	47523	47504	47514	47504	47493	47484
47508	47550	47540	47566	47527	47532	47519	47540	47519	47505
47568	47580	47582	47590	47565	47560	47568	47557	47560	47561
47625	47636	47645	47635	47638	47613	47610	47633	47606	47620
47638	47653	47657	47635	47657	47657	47649	47638	47639	47613
47702	47714	47699	47690	47693	47689	47700	47702	47685	47675
47743	47787	47759	47751	47744	47753	47751	47757	47770	47743
47785	47781	47791	47804	47788	47785	47790	47782	47769	47768
47841	47839	47867	47866	47873	47823	47840	47854	47841	47813
47970	47958	47973	47964	47975	47979	47952	47979	47961	47949
47957	47967	47966	47963	47969	47950	47964	47962	47952	47941
48013	48015	48027	48029	47998	48010	48024	48003	47995	47991
48062	48046	48025	48049	48032	48033	48039	48035	48036	48022
48092	48100	48088	48077	48106	48088	48108	48094	48079	48059
48161	48175	48189	48161	48156	48159	48169	48176	48175	48163
48210	48221	48243	48219	48192	48211	48207	48221	48196	48207
48251	48257	48256	48253	48247	48257	48251	48243	48259	48268
48349	48345	48349	48331	48341	48324	48333	48340	48324	48321
48398	48422	48401	48387	48377	48385	48397	48396	48395	48376
48459	48464	48450	48448	48438	48434	48463	48445	48447	48446
48521	48506	48518	48505	48500	48485	48492	48502	48501	48502
48577	48580	48568	48557	48556	48581	48565	48566	48548	48560
48649	48656	48635	48606	48630	48636	48619	48634	48633	48599
48706	48720	48707	48686	48681	48699	48707	48688	48698	48688
48763	48757	48769	48750	48750	48742	48778	48755	48759	48766
48850	48815	48821	48812	48810	48809	48819	48816	48803	48806
48898	48885	48886	48878	48889	48899	48886	48874	48878	48865
48960	48966	48953	48927	48940	48926	48957	48941	48953	48932
49021	49036	49027	48992	48997	49002	49011	48999	49019	48990
49086	49089	49070	49065	49057	49049	49074	49079	49056	49052
49159	49138	49140	49123	49133	49139	49129	49123	49131	49114
49211	49209	49220	49186	49197	49201	49192	49191	49202	49196
49274	49274	49293	49251	49239	49247	49268	49267	49264	49269
49340	49337	49325	49305	49310	49315	49325	49315	49335	49320
49421	49413	49386	49382	49383	49381	49383	49364	49378	49377
49469	49465	49464	49439	49436	49441	49440	49446	49442	49453
49519	49531	49520	49495	49508	49488	49522	49511	49527	49502
49610	49584	49571	49560	49555	49575	49577	49578	49565	49567
49645	49638	49641	49635	49617	49634	49616	49614	49621	49617
49710	49695	49691	49669	49693	49696	49680	49676	49694	49681
49801	49761	49764	49743	49756	49732	49774	49748	49753	49743
49829	49821	49813	49786	49784	49785	49809	49800	49808	49809
49894	49875	49882	49858	49856	49871	49878	49872	49859	49874
49937	49922	49904	49912	49909	49919	49903	49878	49909	49906
50014	49994	49977	49965	49979	49968	49983	49967	49977	49980
50085	50059	50060	50035	50034	50049	50056	50039	50048	50043
50110	50083	50088	50083	50073	50079	50085	50075	50083	50079
50173	50154	50154	50153	50140	50164	50133	50128	50153	50147
50247	50199	50218	50186	50205	50195	50196	50190	50226	50212
50296	50254	50255	50222	50243	50257	50252	50240	50242	50243
50332	50321	50315	50301	50301	50306	50314	50308	50297	50301
50402	50366	50369	50366	50367	50349	50364	50351	50341	50353
50417	50376	50387	50393	50384	50401	50374	50368	50384	50377
50499	50456	50460	50459	50460	50465	50451	50454	50459	50448
50545	50510	50508	50511	50493	50511	50502	50510	50491	50492
50559	50539	50534	50548	50525	50524	50518	50527	50525	50516
50627	50602	50606	50606	50603	50590	50582	50577	50583	50605
50689	50634	50645	50640	50653	50633	50636	50633	50616	50640
50680	50666	50650	50651	50674	50654	50640	50654	50640	50639
50738	50732	50727	50725	50699	50711	50698	50720	50698	50716
50793	50785	50762	50767	50760	50753	50748	50753	50758	50762
50810	50774	50768	50774	50765	50766	50760	50752	50746	50764
50862	50835	50827	50825	50822	50828	50811	50820	50806	50819
50892	50885	50864	50877	50858	50871	50851	50851	50861	50876
50901	50888	50896	50895	50879	50881	50870	50870	50875	50877
50960	50927	50926	50927	50927	50922	50927	50910	50920	50916
51019	50970	50963	50950	50972	50962	50973	50960	50949	50943
51008	50995	50979	50965	50983	50945	50958	50976	50960	50957
51033	51021	51021	51030	51026	50992	51010	51008	50997	51016
51072	51035	51041	51057	51053	51047	51027	51046	51034	51055
51067	51045	51038	51060	51056	51046	51026	51042	51021	51036
51126	51113	51101	51103	51122	51096	51090	51098	51087	51090
51129	51120	51149	51149	51129	51107	51121	51112	51117	51124
51140	51103	51122	51134	51121	51096	51107	51094	51085	51119
51174	51153	51141	51157	51163	51153	51133	51149	51118	51152
51174	51153	51155	51162	51177	51150	51143	51147	51131	51140
51211	51196	51194	51195	51186	51180	51175	51184	51178	51180
51218	51219	51215	51218	51203	51190	51200	51193	51183	51213
51224	51224	51197	51227	51222	51208	51182	51197	51180	51189
51238	51233	51225	51244	51253	51235	51197	51229	51202	51216
51249	51241	51254	51250	51257	51248	51245	51241	51248	51230
51230	51232	51231	51229	51224	51215	51214	51203	51228	51218
51277	51285	51267	51284	51286	51260	51263	51261	51241	51252
51288	51284	51268	51285	51280	51274	51253	51280	51248	51263
51257	51246	51251	51254	51249	51242	51239	51232	51227	51228
51281	51281	51277	51287	51268	51258	51250	51261	51259	51260
51293	51299	51295	51303	51304	51285	51275	51271	51262	51269
51249	51254	51255	51272	51258	51244	51230	51245	51235	51240
51281	51293	51271	51279	51287	51265	51273	51262	51252	51268
51309	51288	51293	51288	51307	51275	51283	51289	51277	51267
51247	51262	51242	51251	51253	51229	51235	51240	51219	51245
51249	51275	51261	51273	51273	51256	51235	51257	51239	51247
51251	51273	51259	51266	51266	51266	51240	51247	51240	51253
51236	51224	51238	51234	51235	51233	51238	51231	51215	51226
51242	51243	51246	51244	51243	51243	51239	51250	51218	51222
51226	51249	51239	51259	51247	51233	51207	51231	51212	51230
51188	51202	51191	51203	51207	51197	51175	51185	51181	51178
51226	51205	51210	51214	51230	51211	51204	51207	51200	51207
51205	51218	51195	51208	51220	51187	51195	51206	51190	51171
51146	51173	51155	51165	51161	51144	51155	51164	51147	51143
51155	51179	51177	51188	51181	51170	51167	51167	51154	51162
51156	51151	51157	51167	51164	51156	51145	51140	51138	51148
51100	51107	51104	51097	51115	51107	51104	51103	51099	51085
51105	51135	51120	51122	51125	51112	51115	51129	51112	51096
51056	51126	51091	51140	51107	51103	51076	51063	51116	51123
50931	50957	50936	50966	50967	50943	50940	50925	50937	50940
50999	51018	51004	51015	51030	51026	51014	51013	51001	51002
50971	51006	50990	50989	51006	50992	50984	50989	50983	50967
50971	51002	50994	51004	50983	50992	50993	50984	50989	50980
50977	50989	50985	51001	50986	50989	50990	50975	50974	50985
50933	50928	50924	50920	50939	50934	50938	50929	50911	50908
50925	50927	50934	50921	50934	50934	50919	50929	50927	50916
50884	50917	50915	50913	50905	50901	50907	50918	50905	50907
50845	50859	50870	50856	50857	50853	50868	50865	50856	50864
50835	50840	50839	50849	50853	50856	50857	50849	50827	50834
50817	50821	50822	50814	50835	50825	50825	50835	50817	50815
50772	50785	50779	50777	50775	50781	50785	50794	50777	50773
50734	50760	50765	50777	50758	50757	50768	50763	50754	50776
50720	50733	50740	50741	50729	50732	50732	50733	50734	50740
50668	50677	50675	50675	50685	50694	50679	50686	50683	50673
50663	50679	50686	50673	50675	50678	50675	50677	50683	50667
50623	50646	50654	50643	50632	50637	50652	50647	50647	50649
50566	50583	50588	50578	50582	50586	50585	50587	50585	50587
50544	50555	50550	50568	50563	50583	50560	50559	50560	50572
50521	50540	50538	50528	50541	50546	50541	50540	50552	50542
50464	50477	50475	50475	50465	50480	50503	50486	50499	50484
50437	50445	50461	50446	50451	50458	50472	50470	50468	50465
50413	50420	50428	50428	50429	50442	50436	50433	50435	50435
50358	50358	50368	50361	50375	50373	50376	50380	50371	50375
50336	50336	50348	50331	50341	50347	50363	50350	50361	50344
50288	50297	50309	50303	50304	50301	50316	50322	50313	50321
50234	50250	50261	50259	50259	50265	50267	50266	50261	50272
50214	50216	50227	50227	50232	50240	50226	50224	50232	50239
50173	50165	50198	50183	50184	50201	50201	50192	50206	50198
50117	50127	50144	50142	50121	50137	50149	50148	50156	50147
50091	50109	50115	50114	50102	50117	50120	50118	50122	50122
50053	50062	50067	50070	50066	50075	50074	50069	50079	50081
50006	49993	50010	50009	50014	50024	50025	50025	50021	50023
49972	49976	49989	49978	49989	49988	49997	50006	49999	49996
49912	49928	49941	49927	49930	49943	49947	49950	49953	49951
49874	49895	49894	49905	49892	49916	49905	49905	49922	49916
49851	49850	49854	49859	49857	49877	49878	49865	49885	49870
49817	49791	49811	49820	49814	49825	49839	49829	49836	49825
49777	49764	49778	49781	49774	49783	49800	49809	49800	49789
49720	49724	49737	49742	49739	49745	49752	49752	49759	49763
49681	49675	49687	49680	49698	49703	49700	49696	49702	49705
49648	49636	49651	49649	49663	49669	49672	49667	49675	49665
49609	49608	49609	49605	49623	49619	49632	49638	49641	49619
49552	49565	49572	49574	49560	49578	49586	49584	49589	49591
49516	49511	49533	49548	49531	49543	49545	49544	49553	49559
49489	49473	49483	49484	49491	49506	49502	49499	49511	49514
49441	49434	49444	49433	49453	49459	49460	49462	49478	49457
49398	49408	49407	49416	49405	49414	49428	49426	49446	49432
49359	49366	49370	49375	49373	49373	49388	49390	49392	49395
49325	49308	49320	49330	49340	49336	49340	49344	49331	49348
49283	49270	49283	49285	49303	49308	49304	49310	49307	49300
49231	49239	49246	49245	49257	49263	49260	49269	49272	49268
49197	49199	49210	49212	49206	49213	49229	49221	49238	49233
49153	49157	49155	49170	49168	49170	49184	49181	49185	49184
49128	49108	49119	49126	49142	49143	49142	49142	49139	49141
49082	49072	49093	49088	49097	49100	49101	49112	49111	49101
49036	49039	49050	49049	49049	49043	49064	49066	49068	49069
48990	49005	48999	49011	49007	49011	49025	49013	49027	49031
48963	48969	48959	48976	48974	48982	48987	48979	48986	48985
48922	48923	48923	48936	48944	48946	48942	48948	48948	48947
48888	48895	48896	48902	48900	48903	48913	48918	48918	48917
48853	48857	48870	48873	48877	48876	48884	48881	48881	48892
48819	48818	48820	48830	48839	48845	48843	48849	48844	48852
48784	48785	48775	48790	48816	48810	48796	48808	48806	48802
48762	48766	48759	48764	48778	48781	48788	48789	48798	48786
48726	48723	48728	48731	48743	48731	48746	48746	48746	48751
48694	48697	48696	48719	48713	48713	48715	48720	48714	48732
48657	48667	48660	48674	48680	48685	48680	48682	48679	48695
48632	48638	48631	48638	48653	48649	48648	48655	48656	48653
48611	48616	48611	48621	48618	48622	48637	48643	48637	48638
48573	48585	48579	48589	48585	48582	48591	48592	48593	48606
48536	48549	48542	48562	48564	48557	48559	48563	48557	48575
48527	48537	48527	48542	48561	48548	48533	48544	48539	48550
48493	48510	48501	48501	48508	48512	48512	48517	48519	48521
48459	48485	48475	48481	48476	48469	48486	48482	48485	48490
48445	48466	48456	48476	48467	48478	48467	48472	48470	48489
48430	48429	48422	48440	48446	48448	48436	48442	48433	48448
48398	48409	48403	48401	48422	48422	48417	48421	48413	48420
48397	48408	48391	48397	48417	48405	48413	48421	48414	48415
48369	48384	48367	48385	48376	48378	48373	48387	48384	48384
48349	48351	48354	48367	48382	48366	48355	48361	48363	48367
48347	48352	48343	48348	48365	48357	48343	48351	48338	48347
48319	48335	48326	48323	48328	48333	48328	48331	48330	48332
48289	48314	48315	48313	48305	48320	48310	48313	48319	48315
48294	48317	48297	48325	48310	48313	48305	48312	48309	48326
48272	48286	48280	48297	48292	48282	48283	48284	48271	48288
48271	48282	48265	48276	48283	48273	48271	48285	48265	48272
48255	48296	48275	48275	48283	48270	48271	48287	48275	48283
48231	48274	48243	48258	48253	48250	48250	48253	48252	48262
48229	48250	48236	48246	48251	48253	48237	48227	48239	48243
48261	48266	48247	48250	48266	48261	48255	48247	48254	48250
48235	48240	48245	48240	48244	48240	48239	48240	48244	48235
48218	48227	48234	48247	48232	48226	48224	48236	48227	48242
48230	48239	48240	48242	48237	48248	48228	48233	48231	48245
48231	48235	48223	48227	48238	48236	48219	48229	48223	48219
48243	48246	48225	48235	48214	48236	48234	48246	48232	48224
48294	48322	48303	48309	48307	48291	48313	48302	48292	48291
48234	48251	48253	48267	48248	48241	48241	48240	48245	48254
48243	48247	48262	48253	48264	48268	48238	48242	48244	48257
48239	48250	48254	48248	48257	48260	48231	48242	48238	48245
48246	48264	48271	48249	48250	48253	48240	48244	48241	48247
48262	48277	48286	48283	48254	48260	48260	48265	48261	48263
48272	48269	48275	48277	48270	48267	48253	48260	48253	48276
48273	48272	48282	48271	48284	48275	48270	48270	48265	48270
48297	48302	48299	48291	48296	48298	48287	48288	48278	48283
48301	48308	48307	48306	48291	48300	48298	48286	48300	48293
48307	48327	48309	48329	48304	48312	48305	48295	48304	48306
48345	48348	48336	48353	48342	48346	48332	48323	48334	48318
48339	48342	48353	48351	48344	48345	48341	48335	48331	48322
48367	48364	48387	48363	48355	48353	48353	48358	48359	48354
48393	48395	48406	48397	48377	48387	48393	48388	48384	48385
48398	48402	48403	48404	48409	48400	48396	48395	48391	48383
48408	48431	48417	48421	48422	48415	48406	48407	48402	48399
48459	48455	48466	48455	48453	48440	48449	48457	48449	48432
48465	48465	48481	48474	48459	48456	48462	48459	48457	48468
48469	48478	48479	48487	48478	48481	48471	48471	48478	48473
48513	48518	48514	48526	48507	48519	48497	48501	48505	48503
48546	48534	48533	48520	48526	48533	48523	48517	48523	48519
48563	48567	48574	48561	48544	48545	48550	48541	48545	48548
48584	48594	48599	48590	48585	48565	48587	48581	48563	48573
48606	48603	48615	48611	48602	48607	48592	48593	48589	48599
48641	48630	48642	48622	48642	48630	48618	48620	48622	48619
48680	48668	48674	48663	48666	48664	48658	48660	48667	48658
48698	48699	48694	48701	48667	48673	48686	48680	48682	48676
48716	48719	48723	48725	48712	48709	48706	48705	48713	48714
48758	48742	48746	48752	48748	48755	48739	48743	48732	48736
48796	48767	48789	48777	48768	48776	48771	48766	48764	48773
48811	48810	48818	48813	48796	48797	48809	48804	48805	48796
48840	48844	48849	48845	48838	48827	48836	48826	48833	48845
48878	48867	48872	48869	48863	48853	48856	48849	48865	48865
48906	48898	48908	48903	48907	48897	48895	48887	48887	48891
48942	48930	48942	48932	48926	48928	48932	48932	48928	48917
48971	48978	48973	48974	48955	48953	48961	48961	48958	48967
49000	49008	48999	48999	48991	48997	48998	48980	48986	48997
49046	49018	49021	49018	49025	49015	49022	49019	49012	49016
49077	49058	49054	49055	49065	49063	49068	49058	49048	49047
49105	49097	49105	49097	49083	49082	49099	49097	49088	49090
49133	49128	49136	49130	49117	49115	49129	49121	49128	49125
49186	49154	49166	49160	49166	49158	49154	49142	49160	49155
49221	49195	49194	49193	49200	49195	49197	49197	49189	49187
49253	49241	49239	49232	49227	49234	49237	49235	49229	49225
49279	49276	49268	49263	49252	49248	49272	49253	49261	49259
49315	49302	49302	49297	49287	49288	49296	49288	49287	49296
49347	49332	49331	49319	49330	49326	49333	49320	49331	49320
49385	49373	49364	49357	49367	49357	49361	49362	49364	49351
49401	49397	49404	49395	49384	49386	49399	49392	49400	49388
49446	49439	49434	49445	49419	49418	49427	49421	49429	49433
49488	49465	49463	49463	49465	49465	49465	49458	49457	49458
49511	49497	49492	49486	49495	49503	49485	49490	49488	49487
49547	49540	49528	49524	49527	49523	49530	49532	49534	49519
49579	49569	49565	49554	49546	49552	49566	49549	49551	49564
49607	49591	49571	49582	49591	49589	49581	49578	49583	49573
49652	49631	49614	49619	49624	49633	49618	49613	49611	49614
49677	49657	49660	49643	49651	49654	49653	49654	49663	49651
49698	49694	49682	49683	49663	49672	49699	49678	49675	49672
49744	49723	49722	49716	49712	49713	49706	49712	49714	49721

## Sheet: DarneyWet
Partially saturated with DI water Darney Sandstone at 10cm from K-band antenna
49156	49158	49150	49156	49168	49163	49157	49162	49161	49144
48839	48834	48813	48823	48819	48814	48803	48815	48810	48804
48669	48647	48629	48645	48615	48622	48617	48620	48630	48602
48599	48564	48552	48554	48537	48537	48538	48543	48545	48513
48523	48502	48483	48479	48469	48469	48473	48488	48469	48454
48459	48458	48424	48432	48417	48418	48414	48431	48414	48386
48431	48424	48391	48407	48386	48384	48371	48379	48374	48362
48382	48346	48339	48343	48315	48325	48314	48320	48328	48307
48329	48305	48306	48296	48282	48273	48279	48287	48281	48255
48300	48283	48266	48271	48257	48255	48244	48253	48251	48229
48233	48225	48204	48207	48204	48202	48176	48203	48195	48168
48206	48187	48155	48176	48167	48146	48132	48153	48165	48138
48183	48141	48148	48139	48128	48120	48121	48132	48139	48110
48114	48100	48094	48087	48075	48070	48066	48092	48079	48049
48068	48051	48041	48042	48024	48029	48007	48032	48026	47991
48050	48040	48026	48030	48011	48003	47980	47999	48014	47987
47995	47976	47983	47982	47951	47950	47944	47950	47971	47946
47960	47936	47939	47925	47906	47920	47902	47913	47937	47898
47927	47920	47913	47909	47906	47892	47876	47899	47901	47872
47893	47883	47863	47869	47850	47854	47833	47849	47858	47832
47854	47834	47839	47838	47817	47820	47803	47810	47831	47807
47834	47813	47812	47804	47800	47787	47787	47805	47811	47786
47786	47767	47774	47771	47755	47755	47757	47774	47768	47749
47756	47742	47743	47733	47734	47723	47706	47721	47738	47709
47741	47731	47726	47743	47729	47711	47708	47720	47738	47714
47699	47671	47688	47693	47681	47665	47653	47669	47687	47668
47672	47660	47669	47658	47644	47641	47637	47665	47651	47611
47677	47662	47673	47650	47642	47635	47638	47652	47657	47606
47621	47625	47621	47613	47588	47609	47621	47610	47625	47585
47602	47569	47581	47581	47547	47560	47580	47564	47581	47547
47612	47583	47589	47591	47549	47554	47576	47579	47597	47570
47559	47553	47557	47536	47495	47535	47537	47549	47545	47525
47512	47519	47515	47525	47490	47506	47496	47522	47514	47500
47524	47545	47538	47539	47525	47528	47514	47516	47551	47528
47510	47497	47502	47509	47495	47483	47483	47505	47510	47498
47516	47501	47523	47503	47493	47483	47491	47515	47522	47517
47483	47477	47471	47471	47470	47444	47441	47466	47472	47467
47467	47459	47460	47461	47459	47447	47447	47460	47462	47474
47494	47461	47484	47481	47468	47455	47446	47471	47501	47482
47446	47434	47462	47441	47450	47419	47443	47459	47455	47476
47428	47413	47435	47416	47428	47400	47416	47428	47437	47426
47437	47448	47442	47439	47466	47441	47447	47442	47458	47463
47421	47421	47425	47442	47442	47404	47409	47423	47442	47448
47414	47380	47432	47410	47414	47382	47398	47409	47416	47430
47440	47421	47460	47424	47445	47405	47435	47454	47462	47453
47412	47412	47425	47414	47433	47411	47418	47429	47440	47429
47409	47397	47421	47406	47434	47397	47395	47425	47420	47440
47425	47425	47424	47445	47466	47411	47415	47430	47447	47460
47416	47399	47439	47415	47426	47405	47423	47435	47443	47457
47409	47416	47438	47415	47453	47404	47424	47425	47442	47443
47442	47450	47458	47450	47481	47443	47448	47458	47477	47481
47437	47446	47439	47445	47463	47442	47427	47450	47460	47475
47432	47435	47449	47448	47475	47453	47445	47460	47486	47498
47466	47478	47505	47482	47515	47484	47495	47513	47512	47522
47472	47468	47496	47483	47511	47488	47484	47499	47489	47512
47486	47481	47505	47502	47512	47508	47499	47511	47537	47539
47539	47526	47546	47551	47585	47556	47549	47560	47571	47600
47520	47522	47547	47550	47551	47541	47556	47574	47573	47596
47516	47542	47557	47549	47581	47554	47561	47564	47565	47591
47574	47591	47599	47597	47625	47606	47614	47611	47611	47640
47591	47609	47603	47595	47627	47619	47620	47607	47630	47659
47599	47622	47635	47617	47640	47630	47646	47643	47658	47672
47633	47665	47666	47660	47675	47667	47681	47676	47686	47711
47645	47665	47678	47665	47696	47695	47689	47698	47705	47735
47679	47709	47689	47712	47709	47721	47742	47729	47735	47752
47732	47740	47741	47753	47757	47763	47771	47774	47771	47810
47749	47762	47780	47773	47782	47798	47796	47792	47789	47835
47796	47825	47824	47817	47839	47841	47847	47863	47858	47868
47815	47840	47839	47860	47861	47883	47870	47874	47875	47897
47847	47856	47866	47873	47898	47887	47906	47899	47894	47932
47903	47912	47939	47940	47961	47946	47981	47955	47977	47996
47924	47949	47972	47967	47974	47984	48019	48005	47981	48020
47960	47987	47985	48002	48038	48030	48053	48041	48015	48068
48008	48040	48049	48063	48083	48076	48113	48100	48081	48136
48050	48077	48082	48083	48105	48126	48168	48147	48134	48155
48093	48123	48138	48123	48160	48159	48196	48171	48195	48191
48160	48175	48195	48185	48208	48207	48260	48242	48226	48254
48207	48196	48211	48242	48236	48287	48282	48267	48274	48296
48250	48253	48264	48282	48301	48324	48336	48307	48326	48351
48291	48318	48348	48356	48346	48374	48408	48385	48395	48402
48350	48357	48361	48381	48403	48399	48452	48425	48430	48443
48391	48407	48423	48418	48453	48461	48499	48471	48464	48490
48458	48465	48468	48513	48512	48511	48550	48535	48531	48565
48505	48496	48529	48555	48543	48558	48603	48577	48585	48607
48552	48541	48576	48608	48585	48615	48667	48640	48633	48658
48613	48623	48645	48658	48676	48672	48716	48705	48691	48698
48661	48672	48671	48708	48723	48719	48777	48745	48759	48755
48715	48729	48727	48773	48768	48778	48815	48795	48804	48823
48778	48778	48793	48834	48815	48841	48892	48859	48862	48882
48831	48840	48847	48882	48882	48900	48945	48923	48912	48916
48895	48885	48895	48923	48947	48950	49009	48968	48974	48980
48939	48947	48948	48993	48987	49038	49041	49032	49037	49046
48997	48996	49005	49051	49045	49064	49113	49091	49079	49109
49048	49040	49071	49098	49101	49135	49158	49148	49139	49155
49096	49108	49128	49168	49164	49185	49220	49203	49188	49208
49167	49184	49177	49227	49218	49241	49281	49267	49261	49266
49226	49232	49248	49279	49267	49297	49337	49323	49321	49327
49250	49249	49297	49314	49296	49330	49381	49362	49352	49350
49334	49344	49352	49393	49402	49413	49448	49442	49442	49410
49381	49409	49415	49439	49450	49476	49506	49494	49485	49487
49461	49464	49478	49528	49518	49547	49572	49558	49573	49559
49513	49514	49537	49592	49578	49596	49627	49635	49629	49600
49569	49559	49599	49610	49626	49651	49688	49678	49680	49661
49620	49645	49651	49689	49690	49710	49749	49738	49739	49723
49680	49697	49714	49752	49756	49768	49794	49790	49800	49793
49736	49729	49763	49785	49777	49818	49841	49831	49830	49828
49795	49788	49834	49855	49851	49858	49902	49886	49900	49891
49835	49849	49886	49905	49899	49933	49959	49962	49953	49938
49883	49892	49919	49945	49947	49958	49985	49980	49983	49974
49939	49950	49976	50003	50005	50023	50024	50041	50051	50035
50004	50004	50026	50049	50054	50063	50093	50096	50117	50083
50027	50035	50069	50082	50091	50112	50121	50134	50138	50115
50084	50086	50128	50147	50143	50158	50187	50203	50171	50165
50135	50149	50162	50194	50199	50228	50222	50230	50237	50223
50176	50177	50203	50241	50221	50256	50246	50263	50275	50264
50222	50219	50259	50290	50289	50300	50298	50318	50335	50310
50260	50271	50299	50321	50332	50340	50355	50369	50361	50354
50287	50303	50319	50347	50359	50350	50344	50377	50374	50368
50349	50349	50377	50409	50404	50428	50406	50431	50450	50429
50383	50384	50414	50444	50423	50429	50438	50459	50465	50462
50410	50391	50430	50447	50439	50448	50447	50476	50477	50456
50425	50448	50474	50488	50477	50503	50479	50524	50510	50496
50482	50480	50513	50522	50528	50530	50511	50551	50557	50531
50487	50480	50507	50535	50524	50531	50510	50540	50545	50543
50526	50518	50552	50578	50563	50551	50558	50594	50589	50572
50545	50557	50592	50596	50606	50596	50594	50621	50624	50603
50554	50563	50574	50599	50603	50615	50578	50612	50619	50589
50577	50602	50615	50630	50636	50641	50596	50647	50666	50627
50614	50609	50634	50644	50658	50661	50626	50665	50681	50670
50616	50607	50635	50647	50660	50661	50638	50661	50659	50651
50644	50640	50672	50666	50687	50682	50655	50680	50678	50680
50623	50651	50654	50673	50671	50668	50629	50666	50681	50679
50655	50653	50684	50687	50694	50689	50653	50692	50707	50696
50684	50672	50723	50712	50722	50703	50675	50724	50725	50718
50648	50654	50677	50681	50691	50688	50651	50685	50689	50678
50679	50685	50683	50708	50702	50697	50652	50687	50704	50698
50679	50682	50705	50721	50720	50689	50659	50694	50711	50711
50664	50656	50671	50691	50682	50674	50632	50676	50679	50682
50665	50659	50690	50695	50685	50686	50648	50677	50683	50694
50650	50671	50672	50681	50698	50681	50629	50668	50668	50670
50626	50644	50639	50663	50670	50649	50597	50639	50643	50665
50658	50639	50669	50677	50661	50656	50601	50634	50648	50664
50627	50627	50659	50650	50645	50631	50605	50631	50630	50650
50603	50598	50604	50605	50625	50600	50555	50585	50580	50617
50596	50611	50617	50618	50631	50616	50552	50583	50587	50613
50587	50581	50588	50607	50593	50593	50534	50551	50583	50613
50546	50544	50562	50551	50550	50531	50502	50508	50524	50555
50549	50546	50551	50546	50547	50533	50477	50513	50513	50539
50503	50522	50516	50513	50521	50515	50459	50480	50490	50498
50463	50474	50466	50463	50467	50464	50399	50425	50434	50452
50456	50454	50467	50449	50434	50454	50376	50408	50419	50434
50434	50427	50441	50414	50409	50422	50369	50393	50392	50420
50365	50375	50373	50345	50378	50375	50302	50329	50327	50344
50342	50356	50341	50328	50340	50341	50277	50295	50295	50320
50315	50316	50318	50296	50305	50303	50258	50250	50267	50301
50272	50277	50263	50251	50247	50243	50209	50207	50217	50243
50233	50235	50225	50213	50219	50200	50173	50181	50176	50207
50202	50207	50189	50175	50183	50174	50120	50128	50131	50164
50155	50159	50122	50129	50133	50119	50067	50080	50091	50118
50119	50106	50099	50078	50085	50066	50040	50030	50049	50071
50068	50058	50053	50038	50045	50023	49989	49990	49983	50023
49996	50004	49987	49963	49978	49954	49933	49933	49916	49950
49955	49968	49941	49936	49934	49924	49881	49874	49884	49911
49907	49914	49881	49882	49867	49849	49821	49818	49827	49848
49863	49854	49839	49822	49805	49795	49790	49775	49773	49802
49799	49807	49779	49761	49771	49754	49740	49721	49716	49738
49735	49752	49708	49699	49712	49689	49677	49664	49653	49685
49682	49699	49662	49649	49647	49635	49615	49603	49617	49627
49641	49646	49609	49599	49591	49589	49557	49552	49556	49576
49571	49583	49551	49530	49521	49517	49509	49497	49494	49515
49518	49530	49495	49458	49480	49466	49455	49442	49438	49459
49454	49473	49420	49411	49425	49407	49393	49384	49372	49398
49396	49411	49376	49354	49353	49349	49344	49308	49322	49341
49340	49351	49314	49305	49292	49280	49293	49261	49264	49286
49289	49284	49257	49227	49248	49224	49234	49203	49200	49211
49208	49236	49182	49169	49181	49162	49155	49135	49129	49147
49155	49166	49128	49120	49113	49098	49100	49076	49070	49073
49106	49105	49065	49045	49033	49024	49034	48995	49000	49024
49028	49039	49007	48977	48973	48963	48986	48952	48938	48949
48954	48981	48923	48907	48910	48897	48912	48890	48869	48879
48879	48917	48865	48833	48851	48836	48840	48811	48794	48810
48833	48846	48802	48783	48783	48767	48783	48757	48752	48768
48754	48777	48746	48719	48720	48707	48717	48691	48684	48704
48696	48709	48675	48634	48646	48633	48655	48622	48606	48614
48609	48649	48608	48580	48585	48571	48582	48570	48546	48544
48569	48577	48539	48523	48525	48507	48519	48487	48485	48478
48506	48506	48466	48450	48443	48428	48443	48422	48427	48430
48456	48450	48428	48402	48404	48380	48402	48388	48371	48359
48391	48375	48346	48312	48332	48310	48313	48306	48264	48284
48322	48319	48267	48259	48274	48243	48241	48224	48212	48226
48274	48269	48228	48201	48214	48190	48202	48181	48174	48173
48209	48188	48165	48136	48132	48108	48122	48107	48100	48089
48108	48129	48094	48081	48093	48050	48080	48073	48030	48019
48139	48147	48105	48101	48118	48086	48069	48085	48056	48061
48017	48011	47965	47955	47963	47946	47944	47948	47929	47917
47950	47938	47929	47897	47902	47883	47887	47891	47875	47865
47875	47845	47819	47796	47800	47787	47816	47799	47783	47768
47795	47788	47762	47735	47745	47724	47743	47737	47705	47686
47760	47753	47726	47706	47702	47686	47717	47680	47673	47654
47678	47644	47637	47630	47607	47591	47622	47606	47605	47584
47594	47583	47568	47545	47524	47514	47545	47523	47528	47496
47576	47554	47542	47503	47489	47501	47525	47506	47500	47460
47491	47479	47455	47443	47435	47424	47435	47405	47407	47386
47434	47422	47397	47371	47368	47339	47380	47353	47361	47319
47405	47379	47362	47330	47312	47314	47329	47325	47315	47298
47319	47299	47278	47262	47263	47231	47273	47245	47261	47219
47259	47256	47217	47184	47178	47177	47197	47201	47176	47150
47215	47211	47192	47159	47151	47161	47166	47151	47145	47115
47161	47140	47120	47083	47079	47085	47088	47085	47085	47064
47097	47067	47056	47041	47017	47032	47032	47033	47019	46983
47064	47056	47023	46999	47005	46997	47003	47017	47002	46957
46971	46950	46923	46911	46927	46904	46930	46912	46898	46873
46901	46892	46880	46895	46862	46861	46867	46855	46855	46818
46935	46876	46868	46850	46822	46845	46868	46840	46857	46820
46822	46796	46791	46777	46783	46759	46781	46786	46774	46741
46759	46728	46721	46711	46688	46696	46710	46704	46690	46672
46764	46738	46727	46726	46719	46681	46704	46704	46709	46665
46696	46677	46657	46645	46621	46596	46625	46613	46648	46604
46626	46580	46578	46572	46548	46541	46575	46589	46574	46517
46635	46594	46601	46569	46571	46562	46555	46582	46571	46538
46541	46542	46548	46516	46499	46511	46485	46505	46506	46458
46491	46497	46488	46474	46432	46452	46441	46463	46448	46429
46481	46463	46470	46463	46421	46425	46423	46453	46448	46394
46427	46395	46417	46402	46391	46387	46369	46420	46388	46354
46378	46375	46343	46339	46329	46327	46302	46353	46334	46301
46400	46364	46382	46338	46344	46315	46301	46361	46344	46322
46307	46283	46266	46275	46249	46242	46236	46287	46264	46204
46326	46278	46283	46294	46258	46243	46261	46296	46278	46257
46244	46223	46220	46214	46194	46207	46200	46215	46190	46168
46188	46161	46155	46142	46168	46142	46115	46153	46154	46115
46211	46204	46211	46172	46150	46170	46140	46174	46183	46133
46152	46141	46137	46112	46101	46063	46089	46121	46127	46103
46109	46073	46097	46088	46054	46034	46054	46072	46080	46056
46106	46091	46094	46086	46089	46065	46052	46081	46077	46033
46047	46028	46016	46039	46023	46006	45986	46039	46007	45989
46002	45983	46035	46048	46000	45986	45961	45998	45988	45972
46063	46027	46059	46043	46018	46017	45997	46039	46024	45993
45984	45934	45968	45937	45934	45946	45928	45946	45968	45928
45959	45947	45945	45914	45957	45921	45897	45925	45919	45916
45999	45979	45985	46000	45966	45937	45931	45956	45988	45946
45915	45914	45930	45907	45907	45874	45855	45898	45901	45860
45914	45894	45927	45901	45882	45881	45866	45909	45879	45872
45952	45913	45960	45941	45943	45922	45913	45897	45945	45936
45915	45900	45897	45896	45902	45886	45838	45914	45897	45835
45858	45850	45856	45854	45817	45836	45806	45826	45854	45836
45924	45905	45921	45904	45919	45875	45880	45892	45901	45909
45879	45876	45854	45856	45859	45843	45823	45832	45891	45826
45875	45843	45846	45886	45877	45825	45800	45863	45828	45838
45864	45872	45864	45877	45869	45864	45842	45865	45875	45880
45878	45871	45865	45856	45850	45816	45809	45849	45862	45852
45827	45838	45846	45851	45847	45851	45795	45846	45847	45858
45867	45867	45883	45876	45894	45886	45853	45882	45883	45879
45862	45819	45842	45852	45874	45852	45824	45832	45868	45844
45863	45856	45861	45865	45878	45832	45808	45852	45880	45855
45939	45921	45942	45924	45923	45911	45872	45935	45912	45942
45852	45864	45890	45898	45893	45859	45857	45871	45886	45883
45889	45917	45898	45890	45893	45892	45850	45874	45890	45921
45967	45935	45975	45960	45976	45964	45936	45932	45963	45973
45936	45892	45945	45951	45930	45913	45904	45947	45935	45957
45979	45967	46000	45995	46012	45982	45961	45981	45973	46020
45980	45975	45973	45970	46000	45995	45950	45945	45951	45993
45969	46009	46001	45988	46007	45989	45951	46006	46042	46018
46052	46065	46065	46059	46075	46041	46037	46023	46052	46102
46056	46044	46065	46057	46069	46082	46040	46016	46053	46061
46074	46077	46062	46061	46088	46080	46035	46077	46073	46119
46120	46133	46134	46163	46159	46144	46121	46136	46153	46193
46127	46125	46102	46137	46165	46133	46109	46104	46116	46158
46176	46159	46148	46192	46180	46184	46163	46163	46194	46212
46228	46233	46265	46264	46272	46251	46256	46243	46224	46312
46236	46257	46251	46256	46297	46274	46263	46258	46270	46285
46252	46263	46273	46307	46302	46298	46270	46264	46294	46318
46371	46373	46374	46397	46402	46373	46371	46364	46391	46403
46358	46348	46380	46442	46437	46445	46405	46382	46411	46452
46384	46415	46414	46403	46462	46470	46446	46443	46408	46448
46520	46489	46513	46516	46551	46556	46531	46525	46505	46584
46554	46536	46537	46563	46559	46571	46575	46557	46567	46592
46603	46591	46611	46609	46583	46603	46619	46596	46627	46642
46663	46677	46689	46679	46726	46723	46693	46695	46671	46711
46700	46713	46727	46723	46718	46747	46710	46709	46735	46762
46746	46779	46785	46792	46798	46834	46778	46801	46801	46854
46852	46876	46883	46925	46889	46911	46919	46903	46888	46919
46891	46892	46912	46927	46923	46939	46926	46916	46922	46964
46949	46973	46953	46997	46984	47011	47043	47012	46998	47035
47082	47109	47042	47086	47078	47139	47133	47111	47104	47132
47107	47102	47123	47139	47146	47168	47147	47134	47127	47192
47178	47212	47187	47237	47201	47233	47241	47194	47200	47249
47272	47306	47298	47277	47326	47377	47378	47310	47341	47382
47344	47350	47357	47366	47386	47403	47388	47385	47402	47463
47433	47449	47487	47441	47455	47488	47494	47493	47498	47531
47588	47639	47643	47613	47623	47686	47673	47632	47651	47712
47627	47638	47658	47680	47632	47700	47704	47649	47677	47723
47742	47739	47752	47770	47757	47811	47817	47770	47743	47826
47771	47823	47797	47813	47840	47855	47894	47831	47867	47871
47857	47901	47890	47947	47909	47949	47971	47926	47927	47976
47962	47992	48040	48032	48035	48050	48074	48054	48058	48085
48053	48072	48076	48106	48137	48165	48159	48140	48109	48196
48155	48195	48188	48221	48227	48262	48248	48257	48245	48277
48258	48277	48302	48300	48342	48354	48354	48372	48344	48368
48376	48379	48409	48434	48409	48466	48447	48442	48447	48475
48469	48478	48476	48513	48525	48563	48584	48566	48561	48581
48597	48619	48607	48613	48644	48646	48684	48666	48666	48690
48680	48704	48697	48718	48744	48764	48791	48783	48763	48806
48790	48772	48825	48828	48823	48913	48890	48857	48888	48898
48902	48914	48947	48958	48959	48982	49002	48987	48969	49003
48991	49018	49030	49023	49086	49079	49105	49108	49093	49123
49087	49140	49165	49127	49179	49216	49228	49208	49207	49243
49218	49248	49251	49269	49291	49298	49342	49328	49331	49345
49348	49360	49383	49372	49419	49425	49483	49449	49435	49427
49459	49459	49539	49509	49497	49562	49614	49548	49547	49570
49561	49566	49579	49626	49651	49650	49719	49647	49680	49641
49669	49707	49734	49723	49745	49777	49822	49808	49797	49793
49826	49832	49861	49855	49855	49894	49956	49911	49935	49942
49911	49927	49967	49968	49963	49972	50055	50023	50008	50024
50027	50049	50090	50078	50075	50116	50174	50131	50131	50136
50147	50168	50198	50186	50184	50231	50255	50275	50256	50234
50235	50260	50284	50307	50287	50308	50367	50349	50357	50345
50362	50367	50425	50440	50415	50461	50484	50468	50471	50489
50483	50490	50540	50534	50533	50567	50584	50595	50593	50579
50535	50600	50618	50635	50640	50666	50683	50706	50664	50673
50698	50748	50770	50766	50756	50801	50795	50817	50823	50813
50800	50832	50871	50896	50865	50893	50933	50950	50934	50914
50882	50906	50970	50960	50939	50945	50996	51014	51012	50981
51037	51055	51075	51082	51091	51115	51129	51182	51151	51120
51112	51133	51138	51166	51157	51197	51187	51222	51224	51177
51226	51230	51291	51296	51275	51273	51334	51357	51338	51331
51340	51338	51373	51401	51392	51418	51444	51466	51445	51429
51419	51412	51472	51478	51463	51464	51517	51567	51543	51502
51529	51539	51578	51577	51590	51596	51598	51659	51653	51629
51631	51644	51695	51695	51692	51692	51709	51755	51733	51714
51693	51692	51741	51758	51726	51745	51762	51787	51806	51779
51829	51837	51879	51902	51872	51872	51901	51941	51943	51918
51903	51931	51960	51976	51946	51992	51989	52020	52019	52000
51964	51956	52002	52002	52008	52018	52017	52053	52049	52039
52129	52084	52141	52151	52119	52140	52151	52181	52197	52156
52189	52189	52232	52224	52205	52207	52227	52287	52293	52260
52200	52219	52246	52256	52251	52216	52268	52296	52284	52258
52321	52324	52367	52362	52334	52351	52333	52387	52387	52380
52430	52429	52450	52484	52451	52449	52439	52492	52532	52472
52429	52437	52471	52495	52444	52470	52459	52496	52518	52491
52544	52521	52575	52574	52565	52550	52560	52579	52621	52591
52601	52607	52630	52645	52636	52621	52617	52684	52664	52667
52638	52643	52652	52668	52652	52659	52641	52698	52701	52701
52719	52726	52755	52770	52730	52735	52715	52767	52773	52771
52771	52777	52823	52840	52805	52792	52795	52842	52854	52829
52808	52799	52821	52823	52827	52821	52818	52848	52854	52869
52863	52877	52885	52916	52902	52890	52863	52916	52926	52936
52932	52937	52947	52976	52941	52942	52930	52977	52979	52966
52910	52897	52932	52922	52943	52890	52909	52954	52976	52968
52994	53016	53027	53055	53037	53024	53025	53046	53070	53041
53032	53043	53067	53076	53075	53061	53051	53088	53079	53080
53006	53026	53030	53030	53032	53039	52997	53023	53038	53050
53080	53087	53093	53107	53101	53079	53062	53094	53100	53102
53130	53153	53156	53176	53144	53131	53132	53166	53170	53151
53086	53088	53100	53080	53109	53099	53080	53095	53101	53099
53129	53145	53151	53154	53154	53139	53123	53154	53150	53167
53099	53114	53126	53156	53126	53107	53098	53131	53129	53141
53139	53185	53162	53189	53186	53153	53159	53159	53189	53174
53180	53171	53177	53207	53194	53168	53181	53168	53203	53192
53091	53145	53135	53112	53140	53117	53111	53118	53104	53111
53179	53178	53194	53211	53213	53180	53152	53184	53181	53202
53172	53188	53197	53174	53201	53176	53148	53162	53179	53193
53104	53114	53125	53124	53127	53102	53079	53093	53099	53122
53133	53153	53133	53146	53151	53135	53116	53128	53109	53161
53131	53163	53153	53167	53191	53146	53126	53137	53125	53160
53079	53080	53078	53078	53081	53071	53047	53023	53041	53057
53092	53077	53089	53093	53097	53069	53055	53064	53070	53084
53101	53101	53096	53103	53096	53069	53077	53065	53064	53070
52985	52985	52966	52990	52981	52956	52965	52968	52948	52975
52983	53023	52976	52997	53009	52958	52960	52956	52946	52969
52973	52970	52949	52946	52955	52935	52935	52912	52923	52946
52902	52907	52883	52865	52890	52838	52853	52851	52842	52866
52898	52890	52843	52857	52885	52831	52842	52830	52827	52840
52843	52857	52832	52821	52835	52782	52794	52781	52775	52792
52745	52739	52721	52721	52709	52702	52692	52671	52684	52703
52774	52754	52746	52734	52726	52710	52709	52688	52697	52724
52709	52701	52675	52668	52689	52655	52657	52633	52635	52646
52589	52589	52557	52548	52585	52541	52552	52521	52525	52543
52587	52601	52553	52557	52561	52537	52520	52509	52509	52526
52526	52522	52506	52501	52492	52484	52471	52447	52463	52469
52427	52412	52390	52376	52386	52369	52357	52343	52326	52347
52390	52380	52349	52348	52364	52338	52331	52324	52293	52319
52345	52331	52290	52296	52322	52303	52286	52242	52264	52288
52214	52206	52176	52183	52187	52177	52157	52137	52134	52145
52189	52172	52145	52137	52139	52134	52121	52094	52103	52115
52136	52035	52008	52005	52043	52012	52006	51995	52052	52040
51825	51801	51756	51761	51785	51768	51768	51727	51746	51763
51907	51901	51858	51859	51867	51866	51842	51816	51817	51832
51819	51811	51776	51770	51766	51761	51757	51727	51727	51729
51780	51750	51730	51709	51724	51731	51702	51680	51685	51705
51685	51688	51648	51644	51652	51658	51622	51611	51599	51616
51577	51584	51536	51539	51550	51552	51507	51488	51489	51499
51510	51518	51472	51463	51473	51474	51443	51422	51428	51413
51428	51423	51391	51382	51391	51377	51381	51341	51350	51341
51322	51314	51287	51263	51273	51281	51268	51230	51235	51241
51245	51253	51190	51182	51210	51202	51179	51158	51148	51142
51170	51160	51112	51105	51110	51118	51086	51068	51056	51065
51035	51024	51009	50991	50985	50988	50966	50947	50937	50939
50982	50969	50935	50924	50916	50923	50909	50884	50882	50875
50872	50875	50826	50806	50837	50837	50795	50805	50780	50779
50753	50747	50712	50693	50709	50721	50691	50675	50657	50648
50688	50668	50632	50619	50623	50634	50596	50591	50587	50568
50585	50584	50547	50533	50532	50535	50516	50495	50496	50486
50481	50445	50429	50404	50422	50419	50390	50385	50375	50359
50369	50368	50337	50321	50334	50325	50293	50295	50283	50272
50280	50268	50239	50228	50237	50235	50190	50201	50193	50162
50168	50134	50130	50112	50103	50100	50052	50068	50083	50048
50069	50052	50037	50018	50010	50016	49985	49988	49979	49969
49972	49950	49928	49900	49918	49917	49903	49880	49875	49864
49867	49854	49827	49809	49820	49805	49815	49778	49778	49758
49772	49754	49742	49725	49713	49707	49703	49687	49677	49658
49685	49659	49645	49625	49607	49608	49619	49597	49588	49571
49564	49555	49542	49520	49515	49511	49515	49492	49476	49476
49471	49457	49444	49413	49416	49415	49414	49401	49376	49369
49376	49362	49343	49328	49322	49319	49312	49293	49295	49262
49285	49255	49251	49228	49211	49206	49209	49198	49206	49172
49187	49152	49149	49132	49118	49104	49118	49095	49098	49063
49074	49047	49047	49019	49022	49012	49020	49006	48999	48973
48979	48977	48955	48926	48917	48930	48919	48908	48899	48874
48879	48871	48857	48831	48814	48813	48815	48800	48804	48771
48802	48769	48773	48745	48725	48717	48724	48724	48717	48683
48691	48677	48666	48629	48619	48618	48641	48624	48615	48588
48580	48588	48566	48531	48537	48526	48525	48541	48509	48491
48512	48509	48477	48449	48437	48453	48452	48447	48438	48408
48408	48390	48391	48352	48328	48343	48350	48344	48347	48303
48314	48293	48307	48253	48244	48250	48259	48256	48244	48230
48239	48228	48226	48173	48180	48178	48183	48186	48165	48154
48128	48130	48111	48089	48071	48078	48073	48073	48065	48036
48055	48055	48032	48007	47984	47989	47997	47987	47995	47952
48005	47972	47975	47937	47912	47916	47926	47931	47939	47901
47901	47870	47876	47847	47829	47819	47839	47838	47828	47809
47786	47773	47782	47743	47745	47738	47744	47734	47731	47707
47745	47745	47714	47699	47679	47674	47684	47690	47679	47648
47657	47621	47633	47615	47571	47570	47591	47597	47580	47567
47559	47540	47540	47512	47485	47496	47508	47503	47489	47480
47501	47476	47485	47433	47429	47429	47436	47449	47429	47418
47414	47381	47380	47368	47342	47337	47348	47353	47355	47317
47319	47300	47298	47285	47263	47252	47256	47264	47277	47233
47274	47252	47256	47227	47201	47190	47219	47236	47226	47191
47171	47170	47174	47135	47128	47111	47131	47134	47117	47104
47103	47085	47078	47077	47051	47060	47053	47056	47058	47050
47074	47064	47066	47048	47025	47011	47007	47021	47040	47012
46968	46947	46966	46941	46918	46909	46928	46925	46923	46914
46916	46881	46891	46875	46861	46863	46858	46877	46866	46846
46891	46852	46858	46853	46846	46842	46833	46863	46854	46847
46802	46782	46801	46776	46745	46749	46740	46761	46767	46734
46728	46686	46718	46697	46654	46653	46673	46673	46672	46672
46723	46687	46701	46671	46650	46646	46672	46665	46661	46667
46647	46588	46598	46592	46586	46578	46599	46594	46577	46582
46537	46538	46537	46531	46515	46507	46488	46510	46488	46491
46538	46528	46535	46517	46490	46506	46495	46486	46502	46476
46461	46445	46468	46444	46422	46426	46422	46416	46442	46429
46437	46434	46439	46411	46407	46401	46402	46415	46397	46420
46345	46350	46338	46338	46326	46322	46315	46307	46299	46305
46304	46292	46262	46280	46277	46267	46253	46251	46284	46264
46295	46289	46284	46285	46266	46264	46262	46282	46277	46271
46243	46216	46254	46199	46209	46196	46209	46205	46223	46190
46154	46147	46143	46143	46144	46127	46151	46146	46124	46156
46174	46179	46169	46163	46178	46148	46138	46168	46155	46169
46119	46118	46112	46103	46122	46087	46108	46084	46098	46089
46083	46058	46050	46056	46028	46012	46047	46042	46032	46062
46098	46075	46096	46050	46054	46046	46076	46079	46059	46100
46031	46022	46007	45992	46006	45997	46016	45999	46008	46014
45984	45999	45991	45974	45974	45968	45974	45968	45976	45992
45985	45986	45965	45973	45969	45972	45972	45978	45972	45990
45955	45936	45939	45932	45925	45906	45926	45938	45931	45918
45925	45883	45904	45886	45885	45901	45894	45893	45910	45895
45951	45932	45934	45915	45925	45928	45932	45920	45916	45938
45886	45838	45842	45852	45866	45837	45858	45842	45845	45855
45860	45831	45832	45864	45830	45837	45858	45836	45812	45862
45895	45866	45865	45874	45869	45849	45869	45877	45837	45882
45827	45809	45787	45796	45792	45810	45811	45829	45786	45804
45803	45815	45798	45783	45802	45797	45825	45796	45767	45805
45857	45851	45852	45844	45852	45830	45837	45848	45838	45851
45823	45797	45781	45800	45782	45813	45811	45814	45792	45847
45798	45753	45766	45754	45785	45767	45771	45791	45747	45793
45834	45819	45829	45827	45845	45824	45842	45843	45817	45843
45816	45797	45785	45817	45787	45787	45814	45784	45789	45816
45804	45799	45801	45815	45785	45789	45804	45795	45774	45806
45829	45819	45819	45811	45822	45806	45825	45827	45829	45856
45798	45771	45807	45782	45809	45807	45814	45810	45784	45815
45784	45823	45779	45798	45739	45807	45813	45811	45765	45832
46051	46075	46044	46054	46050	46075	46063	46066	46054	46097
45883	45851	45877	45897	45895	45885	45882	45905	45867	45917
45868	45892	45850	45873	45894	45886	45881	45887	45871	45916
45848	45867	45828	45864	45866	45857	45855	45835	45859	45891
45850	45837	45834	45856	45843	45876	45864	45873	45855	45872
45914	45896	45875	45875	45914	45897	45899	45878	45890	45929
45860	45867	45871	45883	45908	45924	45904	45906	45878	45938
45877	45912	45879	45901	45925	45954	45919	45920	45917	45948
45976	45982	45954	46005	46002	46004	45996	45994	45993	46023
45952	45928	45948	45967	45953	45965	45964	45951	45986	45970
45993	45965	45986	46005	46010	46008	45997	46022	46014	46016
46057	46063	46036	46048	46088	46088	46068	46080	46065	46111
46045	46047	46057	46055	46067	46088	46070	46088	46074	46120
46052	46083	46061	46082	46086	46078	46060	46086	46067	46119
46135	46129	46161	46160	46171	46149	46184	46151	46210	46218
46137	46157	46151	46177	46176	46180	46172	46195	46210	46216
46148	46171	46172	46165	46196	46208	46153	46191	46211	46216
46237	46259	46229	46264	46292	46295	46261	46287	46330	46272
46245	46279	46274	46311	46287	46309	46285	46300	46299	46306
46284	46267	46275	46329	46332	46336	46299	46316	46334	46356
46354	46399	46372	46408	46402	46422	46405	46430	46414	46434
46391	46411	46415	46437	46435	46441	46427	46424	46428	46456
46438	46436	46413	46471	46468	46502	46472	46457	46474	46516
46529	46539	46542	46539	46591	46562	46556	46591	46578	46602
46517	46541	46557	46556	46590	46597	46592	46594	46586	46617
46601	46607	46605	46589	46647	46640	46649	46661	46655	46648
46682	46686	46694	46714	46731	46753	46721	46715	46767	46752
46698	46719	46739	46740	46744	46727	46770	46776	46803	46782
46763	46789	46784	46796	46803	46825	46838	46828	46841	46837
46837	46860	46866	46879	46879	46929	46894	46956	46916	46952
46898	46898	46893	46957	46950	46949	46954	46974	46962	46953
46900	46951	46962	46993	47017	47027	46979	47033	47049	47016
47022	47044	47067	47091	47110	47121	47102	47118	47133	47130
47076	47126	47107	47113	47125	47145	47134	47192	47159	47180
47168	47221	47189	47218	47228	47273	47240	47271	47261	47260
47222	47251	47249	47270	47261	47291	47269	47289	47308	47298
47272	47295	47323	47345	47337	47346	47349	47386	47373	47367
47379	47404	47409	47459	47455	47438	47456	47473	47472	47479
47395	47447	47464	47474	47505	47505	47480	47513	47526	47516
47499	47561	47562	47555	47577	47585	47576	47607	47604	47586
47586	47644	47633	47651	47661	47681	47664	47713	47679	47708
47664	47678	47722	47715	47721	47758	47771	47777	47768	47769
47727	47744	47770	47807	47835	47809	47811	47845	47850	47832
47835	47875	47857	47882	47928	47924	47911	47937	47959	47924
47897	47939	47948	47974	47959	47989	47986	48011	48004	47989
47989	48015	48034	48064	48054	48046	48076	48105	48099	48080
48097	48101	48118	48155	48128	48164	48177	48157	48182	48165
48144	48164	48202	48208	48213	48212	48233	48256	48251	48262
48226	48262	48293	48290	48285	48308	48295	48320	48351	48331
48332	48363	48351	48397	48369	48381	48402	48409	48449	48419
48418	48425	48445	48464	48475	48467	48488	48491	48525	48476
48487	48506	48504	48552	48549	48583	48582	48576	48603	48602
48570	48593	48609	48641	48632	48652	48663	48683	48684	48664
48648	48690	48700	48745	48715	48717	48728	48773	48753	48741
48751	48786	48811	48820	48809	48820	48812	48846	48857	48837
48812	48857	48901	48904	48910	48907	48932	48916	48931	48934
48904	48953	48950	48974	49008	49017	48996	49016	49029	49047
48985	49019	49035	49079	49072	49099	49093	49093	49123	49105
49086	49111	49135	49156	49157	49159	49168	49177	49220	49209
49198	49210	49220	49254	49234	49253	49272	49302	49299	49301
49284	49273	49325	49326	49337	49329	49350	49371	49379	49381
49339	49355	49387	49415	49399	49425	49407	49453	49465	49465
49437	49466	49500	49489	49479	49496	49508	49518	49557	49544
49523	49544	49566	49604	49565	49562	49598	49616	49609	49607
49594	49617	49661	49663	49665	49649	49691	49701	49699	49682
49686	49716	49745	49746	49748	49758	49769	49784	49793	49806
49748	49777	49776	49827	49823	49799	49833	49849	49865	49845
49851	49885	49915	49899	49879	49906	49925	49936	49972	49940
49938	49945	49997	50004	49982	49976	50003	50004	50026	50035
50028	50025	50049	50078	50070	50074	50078	50075	50099	50109
50090	50122	50137	50148	50139	50157	50171	50164	50168	50167
50177	50200	50251	50245	50241	50241	50272	50265	50259	50273
50248	50248	50286	50301	50275	50268	50316	50318	50313	50341
50322	50343	50376	50343	50358	50372	50407	50413	50399	50425
50411	50411	50454	50446	50446	50430	50468	50479	50461	50479
50456	50475	50495	50510	50502	50515	50510	50509	50530	50562
50564	50552	50583	50605	50596	50588	50625	50637	50613	50618
50605	50633	50633	50661	50663	50678	50723	50673	50678	50696
50678	50666	50701	50706	50706	50714	50715	50716	50717	50750
50742	50775	50763	50795	50797	50801	50805	50796	50804	50847
50816	50827	50863	50868	50845	50851	50866	50863	50878	50884
50876	50868	50895	50888	50878	50893	50914	50910	50918	50919
50951	50949	50975	50976	51003	50985	51021	51002	50993	51035
51011	51037	51032	51038	51055	51050	51044	51068	51054	51072
51020	51048	51068	51061	51051	51047	51094	51076	51086	51095
51141	51127	51118	51130	51133	51145	51167	51135	51139	51180
51192	51171	51218	51205	51198	51191	51251	51233	51201	51260
51182	51199	51208	51211	51219	51218	51237	51238	51219	51252
51256	51270	51277	51264	51275	51288	51287	51322	51286	51328
51297	51305	51336	51324	51323	51333	51356	51317	51320	51372
51342	51356	51355	51368	51355	51367	51359	51363	51354	51404
51382	51401	51401	51420	51418	51414	51458	51436	51405	51429
51430	51453	51444	51459	51458	51481	51460	51463	51440	51492
51428	51467	51459	51460	51480	51478	51477	51475	51477	51499
51488	51498	51526	51512	51519	51503	51539	51505	51513	51540
51517	51565	51583	51583	51600	51533	51532	51516	51510	51568
51368	51394	51388	51409	51409	51375	51385	51370	51368	51412
51522	51559	51532	51543	51547	51553	51548	51545	51518	51559
51565	51594	51598	51576	51576	51587	51597	51580	51569	51587
51606	51629	51633	51633	51626	51640	51645	51618	51625	51632
51648	51662	51646	51655	51670	51662	51680	51664	51640	51684
51633	51657	51626	51615	51648	51642	51645	51640	51618	51641
51670	51707	51697	51676	51698	51711	51708	51671	51681	51707
51680	51695	51704	51705	51706	51699	51722	51709	51692	51699
51658	51679	51672	51667	51691	51678	51684	51667	51651	51668
51697	51706	51694	51698	51712	51703	51699	51707	51679	51715
51729	51746	51723	51722	51733	51750	51714	51737	51698	51732
51684	51684	51691	51691	51680	51679	51683	51661	51657	51678
51701	51706	51715	51702	51701	51688	51720	51706	51678	51699
51726	51730	51730	51723	51723	51728	51727	51715	51689	51714
51663	51676	51666	51658	51675	51652	51636	51660	51639	51662
51679	51719	51695	51677	51686	51670	51666	51677	51659	51669
51681	51695	51670	51656	51660	51661	51660	51664	51640	51656
51633	51639	51618	51618	51635	51640	51634	51616	51602	51617
51621	51645	51653	51609	51635	51636	51617	51627	51601	51617
51620	51631	51603	51591	51619	51607	51579	51603	51582	51598
51546	51573	51549	51546	51568	51572	51531	51536	51522	51523
51559	51584	51566	51556	51577	51555	51540	51540	51533	51533
51558	51554	51555	51523	51546	51529	51518	51525	51494	51513
51482	51483	51472	51455	51476	51464	51444	51445	51436	51424
51475	51493	51472	51449	51466	51463	51451	51466	51440	51424
51439	51467	51443	51417	51428	51425	51390	51408	51399	51404
51371	51376	51368	51349	51364	51351	51335	51331	51321	51317
51371	51374	51354	51308	51347	51344	51305	51324	51312	51285
51333	51352	51333	51317	51325	51320	51296	51296	51287	51273
51257	51269	51252	51234	51251	51219	51200	51216	51195	51183
51239	51241	51230	51209	51209	51206	51193	51195	51189	51172
51190	51205	51184	51169	51185	51159	51149	51160	51136	51118
51130	51137	51108	51096	51109	51112	51076	51091	51066	51037
51092	51106	51092	51070	51084	51047	51046	51046	51044	51022
51020	51018	51015	50987	50990	50977	50978	50969	50959	50937
50988	50990	50995	50966	50968	50963	50964	50952	50943	50920
50963	50953	50938	50904	50924	50914	50878	50892	50884	50849
50844	50874	50835	50818	50828	50819	50801	50811	50801	50786
50837	50821	50813	50773	50781	50778	50757	50755	50766	50723
50781	50775	50754	50724	50746	50730	50707	50713	50719	50677
50693	50684	50664	50639	50648	50644	50629	50632	50614	50586
50633	50642	50615	50597	50603	50580	50565	50581	50567	50547
50567	50576	50557	50537	50539	50514	50492	50500	50509	50474
50493	50489	50467	50448	50457	50437	50430	50426	50435	50385
50447	50430	50414	50386	50396	50384	50378	50376	50379	50346
50378	50371	50351	50330	50348	50323	50301	50300	50290	50276
50296	50302	50256	50241	50244	50244	50217	50225	50223	50183
50256	50222	50207	50187	50202	50175	50154	50154	50151	50110
50182	50158	50143	50116	50129	50094	50086	50090	50099	50052
50101	50071	50050	50023	50043	50038	50009	50018	50015	49975
50035	50023	49992	49988	49989	49953	49946	49942	49951	49915
49975	49952	49919	49917	49889	49891	49866	49871	49872	49835
49878	49855	49844	49829	49813	49798	49791	49783	49804	49750
49811	49791	49777	49747	49762	49733	49716	49725	49717	49690
49741	49734	49698	49690	49692	49676	49660	49650	49645	49625
49663	49643	49617	49602	49600	49587	49564	49559	49572	49531
49597	49563	49552	49550	49525	49502	49495	49490	49506	49458
49528	49500	49480	49461	49456	49439	49427	49418	49429	49387
49441	49402	49391	49381	49376	49361	49356	49344	49342	49325
49382	49336	49315	49304	49305	49297	49269	49255	49281	49256
49309	49258	49238	49229	49224	49209	49209	49183	49194	49169
49241	49187	49173	49151	49144	49115	49119	49104	49119	49094
49146	49094	49102	49082	49073	49051	49048	49039	49044	49032
49069	49044	49015	48998	49015	48987	48961	48959	48959	48952
49016	48968	48957	48939	48923	48906	48902	48874	48895	48876
48924	48888	48860	48863	48832	48833	48825	48806	48810	48786
48860	48804	48811	48783	48778	48761	48764	48730	48748	48727
48759	48747	48711	48716	48706	48695	48678	48648	48645	48651
48696	48652	48647	48627	48630	48607	48596	48553	48587	48573
48636	48597	48561	48561	48549	48557	48547	48510	48531	48527
48553	48521	48511	48493	48483	48479	48469	48423	48441	48441
48480	48451	48418	48417	48417	48424	48401	48372	48379	48371
48443	48387	48363	48355	48347	48362	48342	48304	48296	48321
48351	48308	48287	48289	48269	48267	48254	48221	48219	48224
48291	48238	48226	48220	48210	48192	48169	48147	48162	48168
48218	48188	48180	48147	48125	48146	48145	48104	48099	48112
48150	48126	48080	48076	48087	48059	48041	48020	48011	48035
48086	48033	47989	47999	48000	48004	47989	47955	47956	47990
48047	48005	47967	47968	47942	47954	47949	47891	47913	47930
47960	47905	47897	47905	47872	47868	47865	47839	47843	47845
47897	47849	47829	47817	47823	47818	47817	47784	47774	47798
47861	47827	47804	47773	47788	47778	47773	47752	47732	47763
47800	47738	47709	47703	47705	47701	47715	47657	47648	47668
47706	47680	47649	47648	47627	47618	47645	47580	47584	47612
47671	47638	47624	47622	47590	47597	47625	47578	47562	47569
47625	47556	47556	47545	47539	47526	47553	47480	47499	47501
47526	47524	47470	47492	47463	47480	47478	47424	47433	47457
47521	47450	47470	47456	47442	47442	47439	47376	47395	47414
47429	47409	47384	47384	47359	47359	47410	47340	47335	47356
47402	47345	47335	47338	47322	47331	47330	47275	47283	47295
47354	47327	47291	47294	47262	47293	47291	47230	47213	47247
47316	47264	47244	47245	47232	47237	47264	47205	47189	47218
47243	47206	47207	47207	47161	47170	47204	47142	47117	47172
47238	47199	47186	47179	47169	47162	47200	47156	47128	47139
47161	47128	47116	47093	47093	47126	47137	47085	47036	47094
47109	47088	47085	47042	47048	47056	47118	47036	47065	47071
47220	47225	47221	47198	47184	47206	47241	47161	47185	47191
47097	47067	47062	47045	47027	47032	47055	47021	47025	47028
47049	47024	47012	47020	46996	47018	47023	46974	46968	47009
46966	46968	46932	46923	46941	46933	46969	46896	46886	46918
46945	46930	46917	46896	46889	46896	46929	46876	46864	46892
46929	46934	46931	46947	46896	46901	46944	46903	46873	46916
46899	46854	46879	46849	46835	46840	46878	46848	46807	46842
46830	46819	46806	46819	46805	46801	46837	46793	46767	46803
46870	46856	46847	46843	46818	46846	46850	46810	46792	46834
46787	46808	46802	46792	46762	46792	46795	46787	46742	46788
46785	46752	46780	46770	46723	46743	46780	46780	46732	46755
46802	46802	46793	46821	46754	46775	46816	46800	46760	46789
46749	46747	46741	46770	46727	46760	46753	46742	46732	46751
46737	46744	46739	46743	46715	46728	46767	46741	46690	46744
46746	46734	46742	46746	46700	46725	46772	46740	46732	46736
46725	46714	46733	46714	46704	46704	46724	46721	46698	46734
46694	46691	46713	46705	46697	46706	46740	46749	46691	46729
46754	46743	46755	46737	46740	46719	46753	46779	46734	46744
46703	46697	46705	46701	46665	46663	46699	46729	46708	46718
46721	46685	46704	46717	46677	46673	46713	46741	46702	46694
46723	46754	46728	46716	46749	46726	46744	46775	46739	46745
46703	46705	46723	46717	46696	46697	46718	46728	46727	46706
46699	46732	46729	46703	46706	46682	46726	46717	46772	46728
46771	46743	46771	46764	46743	46741	46785	46770	46785	46781
46725	46730	46773	46753	46724	46752	46752	46764	46775	46751
46741	46730	46736	46752	46745	46738	46753	46754	46744	46734
46750	46815	46801	46789	46812	46787	46811	46824	46809	46819
46789	46800	46819	46820	46808	46793	46807	46820	46822	46805
46812	46818	46830	46837	46819	46813	46841	46851	46822	46839
46839	46843	46867	46852	46895	46871	46882	46903	46876	46878
46872	46864	46853	46870	46864	46872	46847	46894	46889	46897
46871	46904	46884	46884	46899	46905	46923	46908	46928	46916
46929	46939	46949	46956	46954	46949	46957	46988	46978	46953
46944	46977	46972	46961	46982	46978	47004	46995	47015	46999
47017	47038	47027	47048	47056	47047	47022	47069	47052	47055
47035	47056	47021	47023	47037	47023	47050	47091	47091	47045
47050	47053	47064	47081	47068	47043	47063	47109	47116	47075
47125	47137	47145	47144	47135	47161	47143	47195	47175	47168
47157	47152	47171	47158	47199	47158	47169	47226	47182	47182
47193	47171	47197	47169	47182	47219	47198	47253	47225	47220
47210	47279	47235	47266	47285	47252	47261	47310	47319	47274
47246	47297	47300	47315	47317	47289	47284	47343	47342	47318
47300	47324	47319	47345	47360	47357	47337	47401	47379	47372
47370	47388	47400	47413	47451	47430	47429	47465	47466	47412
47409	47451	47465	47453	47482	47451	47451	47506	47515	47491
47468	47484	47486	47533	47542	47517	47506	47581	47568	47535
47553	47581	47592	47611	47602	47600	47611	47661	47672	47623
47574	47627	47635	47637	47664	47637	47650	47705	47688	47660
47627	47673	47672	47686	47698	47704	47695	47759	47764	47704
47740	47773	47761	47783	47797	47773	47764	47836	47846	47822
47765	47815	47822	47846	47872	47817	47831	47893	47902	47870
47832	47875	47889	47867	47921	47906	47901	47975	47957	47926
47929	47964	47968	47975	48005	48006	47955	48023	48064	48049
47971	48033	48037	48033	48061	48075	48017	48094	48119	48046
48055	48076	48115	48126	48113	48117	48095	48164	48170	48148
48151	48144	48186	48190	48234	48191	48205	48241	48262	48240
48205	48247	48251	48254	48293	48298	48270	48319	48355	48332
48271	48306	48329	48348	48364	48377	48316	48384	48431	48386
48358	48407	48424	48434	48420	48416	48408	48481	48506	48460
48433	48466	48469	48511	48510	48500	48507	48556	48562	48547
48516	48547	48572	48567	48594	48587	48584	48622	48656	48605
48617	48650	48640	48673	48697	48677	48651	48732	48741	48733
48675	48723	48747	48764	48759	48759	48721	48771	48806	48779
48782	48803	48817	48833	48833	48814	48809	48865	48916	48872
48868	48872	48926	48914	48949	48933	48916	48958	48969	48961
48938	48948	48980	48992	49021	49000	49000	49029	49078	49047
49023	49055	49080	49062	49085	49104	49073	49122	49131	49148
49079	49145	49155	49179	49207	49171	49179	49196	49250	49212
49181	49221	49242	49255	49260	49254	49262	49285	49308	49299
49291	49285	49332	49349	49340	49365	49341	49373	49395	49395
49333	49391	49424	49410	49432	49434	49443	49449	49481	49493
49448	49488	49517	49505	49505	49519	49521	49550	49569	49565
49525	49558	49583	49615	49592	49619	49593	49626	49655	49622
49623	49635	49670	49685	49704	49715	49697	49723	49747	49742
49699	49734	49769	49752	49786	49789	49774	49810	49845	49825
49772	49828	49824	49832	49873	49843	49850	49857	49892	49918
49895	49891	49924	49944	49950	49977	49942	49960	50016	50016
49969	49989	50009	50031	50031	50057	50054	50049	50093	50080
50052	50059	50080	50104	50117	50107	50139	50138	50155	50188
50138	50173	50178	50210	50226	50236	50211	50221	50259	50288
50238	50264	50272	50306	50314	50308	50321	50313	50359	50371
50326	50323	50359	50356	50353	50370	50385	50381	50413	50422
50403	50429	50456	50446	50484	50493	50480	50479	50494	50550
50470	50524	50517	50529	50555	50550	50583	50559	50584	50610
50521	50579	50568	50615	50608	50623	50641	50604	50645	50677
50630	50649	50683	50691	50683	50718	50736	50714	50722	50747
50719	50741	50759	50773	50767	50792	50819	50795	50803	50842
50788	50791	50812	50831	50835	50859	50881	50850	50859	50901
50857	50891	50914	50916	50935	50970	50969	50938	50962	50988
50921	50995	50980	50993	50989	51050	51040	51013	51024	51063
50976	51025	51038	51052	51043	51060	51096	51062	51092	51099
51080	51113	51153	51155	51160	51191	51198	51176	51177	51225
51160	51204	51213	51209	51226	51245	51258	51243	51244	51290
51185	51234	51249	51255	51261	51288	51303	51270	51276	51306
51306	51331	51354	51350	51348	51366	51394	51359	51371	51415
51344	51388	51430	51452	51427	51394	51445	51481	51468	51440
51272	51261	51304	51302	51312	51316	51355	51344	51328	51355
51438	51472	51488	51488	51507	51522	51528	51502	51495	51564
51503	51540	51521	51549	51575	51577	51595	51559	51563	51599
51607	51635	51633	51654	51651	51674	51711	51632	51656	51689
51682	51713	51719	51724	51749	51752	51792	51735	51746	51803
51676	51737	51713	51743	51757	51766	51791	51748	51735	51800
51767	51823	51792	51820	51807	51835	51857	51809	51828	51867
51838	51886	51882	51893	51887	51916	51932	51886	51904	51930
51834	51874	51876	51873	51884	51894	51926	51884	51877	51928
51894	51938	51948	51953	51968	51979	52009	51961	51940	52007
51957	52007	51991	51979	52020	52041	52046	52011	52009	52061
51938	52001	52013	52011	52025	52028	52067	52032	52008	52055
52015	52057	52084	52070	52081	52098	52108	52082	52056	52109
52069	52080	52093	52094	52133	52147	52158	52123	52100	52134
52047	52075	52069	52070	52098	52139	52133	52111	52098	52135
52117	52168	52166	52145	52182	52211	52205	52176	52171	52208
52170	52189	52185	52191	52187	52212	52237	52203	52199	52225
52135	52150	52161	52154	52178	52203	52213	52192	52150	52196
52204	52234	52237	52224	52235	52264	52283	52260	52240	52283
52204	52254	52256	52253	52257	52275	52301	52258	52235	52289
52182	52223	52209	52218	52208	52225	52256	52224	52221	52230
52230	52249	52265	52264	52255	52259	52303	52269	52256	52270
52285	52274	52294	52287	52302	52311	52335	52316	52294	52330
52210	52237	52236	52235	52250	52253	52273	52265	52244	52254
52232	52288	52287	52271	52253	52274	52310	52291	52278	52292
52262	52286	52299	52291	52285	52278	52321	52307	52299	52304
52239	52251	52249	52258	52246	52253	52303	52280	52258	52259
52252	52280	52274	52267	52281	52285	52318	52307	52264	52284
52248	52286	52277	52274	52264	52278	52295	52285	52272	52287
52201	52234	52238	52234	52220	52222	52259	52255	52224	52238
52232	52243	52260	52246	52240	52238	52261	52270	52232	52243
52217	52239	52237	52232	52240	52225	52268	52259	52218	52238
52162	52168	52172	52170	52166	52154	52190	52195	52144	52160
52193	52224	52217	52207	52205	52204	52225	52233	52195	52198
52114	52133	52140	52148	52123	52107	52144	52154	52143	52120
52133	52137	52140	52144	52141	52113	52135	52146	52122	52116
52099	52120	52125	52114	52117	52118	52118	52133	52104	52120
52042	52069	52065	52054	52064	52051	52056	52072	52038	52046
52016	52053	52043	52044	52043	52036	52035	52056	52037	52027
52010	52022	52044	52030	52027	51998	52013	52031	52007	51992
51932	51952	51956	51951	51960	51928	51951	51968	51954	51930
51905	51934	51943	51932	51947	51922	51919	51941	51917	51917
51885	51905	51899	51895	51890	51877	51868	51902	51890	51873
51801	51823	51828	51825	51810	51790	51789	51815	51811	51773
51815	51814	51824	51815	51807	51788	51797	51838	51804	51760
51764	51784	51759	51765	51773	51731	51733	51768	51744	51730
51674	51685	51669	51673	51659	51651	51645	51671	51668	51629
51652	51665	51667	51649	51629	51612	51620	51639	51644	51589
51627	51611	51626	51607	51594	51575	51595	51613	51604	51560
51516	51521	51521	51506	51515	51478	51486	51519	51480	51456
51483	51473	51467	51462	51469	51447	51431	51477	51458	51433
51446	51436	51447	51426	51423	51401	51393	51440	51428	51379
51348	51330	51350	51329	51325	51301	51307	51330	51323	51287
51310	51287	51310	51279	51299	51258	51251	51298	51281	51234
51245	51241	51244	51224	51238	51216	51188	51231	51208	51187
51165	51153	51141	51133	51150	51117	51095	51145	51144	51093
51120	51097	51103	51091	51092	51056	51053	51078	51089	51036
51065	51030	51037	51028	51021	50988	50990	51016	51011	50961
50956	50933	50931	50910	50928	50897	50871	50920	50904	50865
50898	50901	50884	50868	50882	50856	50819	50866	50853	50821
50832	50823	50807	50801	50794	50771	50745	50787	50794	50749
50736	50712	50711	50701	50696	50657	50647	50673	50687	50633
50680	50647	50651	50640	50642	50605	50586	50631	50615	50577
50596	50568	50566	50545	50561	50529	50502	50539	50530	50491
50486	50476	50469	50450	50453	50425	50384	50432	50429	50399
50428	50397	50398	50386	50381	50355	50322	50348	50363	50315
50345	50311	50311	50299	50294	50257	50236	50262	50256	50221
50262	50230	50230	50212	50215	50194	50152	50195	50182	50141
50184	50146	50134	50124	50132	50115	50075	50089	50102	50078
50076	50052	50037	50034	50023	50009	49970	49995	50003	49960
50011	49970	49973	49956	49949	49928	49904	49923	49925	49888
49927	49881	49880	49870	49863	49853	49810	49831	49832	49800
49822	49787	49761	49762	49769	49748	49708	49730	49723	49707
49736	49708	49677	49670	49685	49669	49618	49634	49647	49623
49642	49611	49598	49591	49589	49573	49535	49537	49561	49521
49550	49517	49498	49488	49482	49477	49439	49444	49454	49427
49466	49415	49401	49398	49406	49389	49355	49353	49350	49332
49358	49341	49290	49303	49303	49296	49249	49262	49254	49237
49267	49245	49201	49209	49210	49190	49152	49157	49163	49133
49191	49136	49114	49125	49108	49096	49059	49057	49071	49027
49087	49047	49013	49021	49025	49009	48965	48970	48954	48937
48985	48959	48905	48932	48922	48915	48873	48870	48863	48849
48880	48860	48825	48829	48822	48809	48763	48751	48776	48740
48800	48763	48729	48748	48718	48704	48684	48649	48683	48637
48705	48669	48627	48643	48634	48614	48589	48566	48584	48552
48604	48564	48533	48541	48529	48541	48482	48464	48472	48458
48511	48479	48422	48450	48431	48438	48391	48361	48369	48380
48424	48391	48349	48366	48362	48344	48313	48278	48303	48291
48313	48275	48241	48264	48241	48237	48205	48170	48190	48169
48222	48182	48152	48157	48146	48153	48105	48077	48077	48088
48137	48117	48070	48085	48076	48088	48039	47992	48011	48011
48039	48006	47966	47986	47965	47971	47928	47892	47911	47910
47937	47901	47872	47861	47847	47850	47837	47787	47793	47796
47882	47837	47806	47810	47783	47793	47759	47726	47726	47737
47764	47722	47700	47708	47683	47700	47652	47616	47622	47635
47679	47643	47562	47628	47616	47578	47590	47504	47535	47569
47720	47700	47646	47675	47659	47635	47617	47562	47585	47604
47510	47474	47450	47472	47424	47444	47429	47370	47381	47391
47445	47397	47369	47378	47364	47366	47329	47282	47278	47310
47307	47277	47255	47249	47243	47260	47223	47191	47171	47196
47206	47175	47149	47151	47133	47146	47110	47056	47049	47081
47155	47127	47109	47111	47085	47092	47075	47009	47053	47029
47057	47008	47002	47016	46982	46999	46963	46894	46922	46928
46969	46936	46905	46915	46882	46902	46876	46818	46833	46858
46896	46860	46847	46848	46831	46856	46843	46784	46783	46789
46814	46788	46749	46768	46731	46747	46729	46667	46679	46711
46732	46681	46664	46683	46643	46661	46651	46588	46587	46618
46686	46653	46640	46639	46616	46630	46605	46567	46554	46571
46567	46542	46524	46499	46480	46509	46487	46446	46437	46461
46474	46468	46438	46437	46410	46419	46404	46371	46373	46398
46464	46421	46403	46418	46384	46400	46374	46331	46346	46345
46343	46279	46301	46270	46266	46264	46286	46219	46228	46242
46281	46218	46215	46222	46225	46216	46215	46195	46152	46181
46241	46213	46192	46196	46179	46180	46191	46150	46140	46173
46141	46125	46103	46117	46090	46109	46094	46060	46043	46069
46082	46024	46044	46032	45998	46003	46005	45977	45969	45983
46104	46023	46031	46027	45985	46019	46010	45982	45968	45978
46029	45948	45913	45915	45922	45934	45920	45905	45876	45907
45939	45891	45868	45886	45844	45859	45854	45823	45834	45829
45958	45849	45845	45839	45830	45827	45841	45787	45823	45807
45868	45776	45775	45786	45761	45767	45776	45730	45734	45743
45786	45714	45720	45719	45704	45699	45712	45662	45686	45682
45737	45691	45723	45713	45672	45693	45707	45664	45700	45700
45672	45658	45643	45648	45598	45636	45632	45605	45613	45613
45635	45600	45596	45600	45556	45583	45599	45558	45552	45561
45625	45589	45598	45608	45564	45594	45620	45608	45555	45592
45538	45497	45503	45498	45449	45483	45530	45497	45451	45488
45472	45493	45449	45472	45396	45459	45461	45439	45442	45443
45534	45507	45503	45517	45448	45470	45535	45483	45472	45495
45446	45448	45435	45423	45381	45402	45463	45449	45409	45395
45465	45449	45418	45445	45376	45407	45441	45457	45402	45417
45391	45371	45376	45351	45333	45372	45377	45391	45370	45355
45368	45365	45336	45352	45300	45333	45389	45345	45348	45358
45374	45375	45380	45406	45334	45333	45374	45412	45350	45369
45333	45326	45320	45342	45312	45300	45350	45363	45304	45299
45339	45336	45317	45333	45286	45273	45321	45325	45312	45288
45371	45371	45368	45376	45325	45304	45400	45408	45376	45378
45290	45322	45290	45316	45271	45275	45301	45334	45271	45288
45294	45280	45295	45302	45295	45252	45323	45338	45303	45283
45341	45358	45363	45366	45340	45365	45394	45411	45385	45375
45362	45315	45318	45345	45311	45292	45326	45374	45326	45314
45277	45311	45290	45307	45292	45248	45288	45341	45320	45290
45386	45384	45377	45402	45364	45365	45407	45426	45389	45386
45349	45333	45345	45381	45348	45329	45363	45384	45380	45378
45353	45324	45339	45337	45363	45280	45345	45387	45357	45353
45393	45457	45436	45423	45402	45409	45439	45473	45451	45439
45421	45408	45416	45435	45418	45364	45450	45471	45427	45447
45423	45442	45427	45434	45456	45412	45448	45487	45473	45459
45473	45490	45474	45504	45508	45461	45495	45551	45518	45510
45452	45512	45483	45506	45497	45492	45524	45555	45549	45552
45515	45529	45520	45533	45509	45499	45536	45575	45562	45571
45603	45611	45638	45612	45596	45585	45615	45656	45677	45638
45592	45595	45618	45613	45615	45575	45637	45664	45645	45646
45583	45613	45641	45639	45645	45627	45657	45680	45685	45679
45739	45731	45723	45750	45745	45739	45721	45793	45789	45749
45709	45707	45712	45716	45751	45728	45724	45779	45791	45751
45778	45769	45767	45792	45769	45752	45801	45821	45849	45823
45871	45840	45879	45857	45902	45889	45885	45931	45950	45932
45845	45881	45904	45899	45906	45913	45898	45923	45960	45910
45877	45894	45911	45922	45917	45900	45906	45973	45984	45956
45960	45997	46080	46048	46044	46015	46048	46104	46080	46107
46054	46039	46076	46068	46085	46072	46047	46139	46137	46096
46121	46182	46187	46144	46181	46152	46165	46209	46214	46213
46121	46152	46192	46168	46180	46186	46194	46245	46264	46225
46195	46225	46272	46263	46280	46253	46264	46305	46292	46308
46341	46346	46390	46359	46366	46361	46406	46432	46417	46428
46357	46364	46395	46402	46406	46368	46394	46460	46450	46431
46448	46477	46467	46475	46491	46495	46490	46515	46529	46514
46534	46569	46567	46608	46606	46592	46593	46654	46669	46630
46611	46626	46637	46658	46674	46617	46652	46728	46715	46703
46675	46686	46680	46689	46719	46705	46697	46759	46772	46735
46791	46838	46827	46824	46834	46843	46830	46906	46890	46907
46828	46868	46883	46910	46901	46929	46895	46932	46960	46960
46941	46937	46983	46973	46999	46992	46991	47046	47052	47043
47040	47058	47069	47096	47103	47095	47112	47121	47134	47131
47104	47134	47147	47155	47170	47180	47164	47236	47228	47217
47184	47223	47236	47259	47268	47255	47266	47306	47320	47319
47326	47351	47341	47380	47363	47376	47386	47405	47436	47421
47391	47426	47440	47422	47488	47460	47446	47492	47538	47521
47481	47537	47515	47534	47560	47590	47561	47592	47589	47604
47620	47656	47656	47662	47695	47687	47669	47724	47707	47738
47680	47713	47738	47743	47770	47747	47755	47782	47788	47821
47767	47824	47837	47837	47828	47873	47852	47889	47917	47897
47901	47945	47964	47945	47994	47983	47978	48003	48017	48029
47988	48029	48047	48034	48086	48103	48077	48096	48135	48134
48080	48135	48131	48139	48188	48189	48145	48199	48203	48230
48199	48259	48262	48273	48308	48313	48299	48290	48334	48349
48293	48356	48355	48365	48385	48374	48396	48400	48415	48454
48414	48443	48484	48469	48502	48495	48489	48523	48542	48540
48524	48584	48584	48604	48607	48626	48596	48610	48665	48668
48636	48679	48698	48685	48719	48717	48688	48702	48728	48758
48723	48781	48793	48781	48814	48844	48848	48799	48861	48869
48829	48863	48877	48896	48918	48941	48923	48923	48935	48941
48925	48968	48979	48997	49040	49075	49017	49021	49038	49064
49031	49089	49085	49103	49128	49151	49167	49140	49147	49168
49160	49199	49211	49237	49243	49243	49245	49233	49275	49296
49264	49288	49304	49320	49360	49355	49360	49340	49366	49370
49360	49406	49430	49425	49444	49470	49472	49462	49461	49482
49474	49520	49529	49532	49558	49582	49562	49564	49584	49601
49569	49617	49647	49659	49668	49692	49685	49658	49679	49715
49667	49696	49713	49726	49772	49778	49780	49742	49785	49797
49785	49830	49829	49855	49869	49882	49910	49855	49895	49901
49898	49945	49938	49944	49978	49999	49993	49973	49970	50008
49963	50010	50031	50005	50047	50084	50061	50045	50070	50091
50078	50127	50145	50132	50183	50203	50194	50162	50181	50219
50179	50232	50268	50239	50280	50299	50301	50272	50290	50310
50259	50305	50332	50324	50365	50386	50368	50349	50353	50390
50380	50442	50438	50452	50464	50499	50503	50480	50485	50497
50492	50528	50532	50554	50564	50617	50605	50561	50593	50615
50578	50586	50630	50616	50636	50643	50665	50624	50649	50674
50668	50728	50730	50749	50768	50757	50793	50750	50761	50787
50778	50817	50834	50821	50857	50887	50873	50847	50848	50907
50852	50903	50896	50912	50919	50955	50942	50927	50941	50963
50950	50997	51040	51006	51035	51051	51071	51047	51039	51069
51063	51082	51126	51127	51148	51149	51177	51132	51117	51168
51123	51147	51185	51181	51243	51205	51233	51195	51177	51224
51214	51275	51267	51277	51303	51317	51314	51284	51307	51311
51310	51358	51347	51373	51401	51406	51416	51368	51398	51415
51362	51406	51421	51425	51429	51456	51480	51434	51412	51464
51482	51526	51553	51539	51567	51583	51567	51543	51548	51578
51553	51606	51625	51615	51654	51663	51672	51614	51611	51664
51586	51635	51643	51637	51681	51665	51681	51641	51639	51711
51689	51754	51743	51759	51784	51767	51800	51773	51773	51784
51789	51826	51842	51827	51888	51877	51889	51857	51845	51885
51803	51846	51851	51863	51915	51890	51894	51887	51864	51900
51911	51956	51962	51988	51978	51986	51977	51976	51993	52005
51933	52001	52006	52001	52011	52002	52037	51996	52024	52056
52052	52079	52088	52101	52112	52098	52114	52118	52087	52131
52123	52152	52168	52174	52167	52182	52192	52185	52150	52185
52118	52170	52153	52173	52183	52187	52193	52184	52165	52211
52218	52276	52285	52293	52293	52282	52315	52307	52288	52315
52307	52325	52349	52339	52320	52333	52360	52343	52347	52347
52302	52298	52324	52345	52324	52340	52354	52371	52335	52347
52359	52398	52406	52424	52426	52438	52455	52438	52409	52433
52447	52483	52488	52508	52500	52471	52519	52492	52506	52524
52426	52462	52461	52465	52453	52480	52488	52480	52477	52479
52503	52537	52559	52576	52538	52541	52568	52579	52564	52549
52592	52602	52615	52628	52621	52618	52652	52640	52596	52634
52549	52587	52581	52596	52601	52600	52619	52615	52582	52611
52638	52653	52661	52669	52655	52678	52679	52674	52668	52673
52661	52687	52715	52727	52716	52677	52724	52718	52701	52731
52685	52687	52692	52722	52690	52699	52717	52725	52689	52704
52733	52747	52753	52760	52760	52758	52790	52784	52744	52747
52761	52784	52789	52797	52775	52774	52798	52804	52791	52789
52724	52746	52756	52771	52733	52706	52765	52778	52760	52744
52806	52824	52826	52853	52828	52821	52837	52853	52829	52811
52846	52834	52845	52856	52848	52807	52850	52863	52842	52838
52790	52805	52798	52805	52783	52783	52817	52821	52802	52818
52867	52867	52875	52887	52861	52859	52864	52893	52882	52864
52883	52868	52884	52914	52893	52862	52903	52891	52885	52870
52818	52820	52827	52857	52830	52793	52841	52856	52833	52809
52865	52870	52879	52893	52858	52851	52883	52914	52884	52871
52905	52921	52912	52933	52904	52905	52901	52936	52917	52908
52845	52836	52847	52876	52836	52820	52836	52863	52853	52853
52892	52883	52878	52897	52875	52853	52888	52895	52896	52873
52896	52889	52888	52898	52896	52874	52871	52923	52881	52865
52849	52859	52853	52867	52831	52823	52849	52872	52846	52853
52863	52859	52886	52896	52872	52832	52859	52883	52883	52841
52833	52820	52810	52821	52797	52780	52797	52839	52831	52787
52890	52846	52883	52885	52859	52830	52841	52887	52868	52838
52852	52837	52863	52863	52847	52807	52818	52867	52842	52826
52779	52784	52776	52785	52763	52750	52732	52815	52793	52735
52810	52817	52799	52805	52776	52767	52759	52815	52799	52776
52834	52808	52818	52833	52796	52766	52777	52824	52814	52780
52735	52720	52719	52731	52700	52689	52695	52721	52708	52683
52761	52738	52718	52736	52724	52712	52685	52745	52741	52703
52723	52717	52703	52730	52710	52681	52664	52725	52723	52675
52670	52644	52638	52649	52626	52621	52613	52664	52649	52616
52688	52662	52633	52643	52648	52611	52603	52666	52632	52602
52646	52627	52615	52613	52606	52605	52579	52635	52617	52574
52566	52572	52547	52550	52537	52510	52499	52567	52558	52516
52565	52549	52540	52544	52513	52504	52505	52550	52553	52499
52546	52509	52518	52528	52494	52475	52477	52531	52510	52469
52456	52434	52416	52430	52420	52379	52381	52428	52411	52374
52467	52439	52424	52439	52433	52411	52390	52438	52425	52404
52413	52400	52379	52403	52373	52351	52347	52380	52400	52340
52338	52292	52292	52290	52294	52252	52263	52296	52287	52255
52325	52272	52278	52287	52273	52270	52258	52276	52266	52226
52304	52265	52248	52251	52261	52235	52217	52244	52238	52217
52178	52159	52142	52152	52137	52119	52123	52146	52145	52109
52164	52145	52133	52139	52109	52101	52112	52118	52113	52088
52148	52112	52091	52099	52092	52073	52076	52084	52079	52050
52040	52008	51987	51988	51992	51985	51962	51993	51966	51932
52011	51984	51950	51961	51961	51945	51922	51956	51948	51923
51968	51931	51910	51918	51901	51882	51883	51888	51914	51871
51890	51837	51825	51831	51815	51817	51810	51816	51825	51771
51859	51800	51800	51791	51806	51779	51763	51773	51786	51737
51765	51725	51728	51706	51736	51759	51682	51674	51666	51682
51523	51508	51475	51481	51497	51478	51459	51458	51456	51454
51610	51573	51555	51567	51553	51546	51528	51530	51551	51509
51581	51522	51535	51522	51523	51503	51497	51493	51485	51467
51549	51484	51471	51478	51481	51483	51451	51452	51457	51427
51488	51435	51425	51420	51426	51415	51392	51390	51399	51379
51383	51341	51323	51332	51330	51317	51305	51287	51305	51278
51358	51299	51301	51296	51297	51277	51262	51263	51256	51234
51283	51237	51221	51223	51221	51217	51184	51178	51178	51167
51174	51135	51106	51108	51119	51108	51068	51079	51087	51065
51131	51098	51055	51079	51073	51056	51024	51019	51041	51018
51061	51012	50992	50997	50979	50982	50949	50942	50949	50947
50960	50906	50882	50883	50883	50888	50847	50840	50846	50831
50895	50849	50824	50824	50828	50830	50780	50787	50786	50782
50833	50785	50762	50757	50751	50764	50713	50704	50722	50723
50721	50679	50653	50656	50646	50649	50612	50596	50614	50611
50661	50613	50593	50601	50582	50589	50551	50542	50544	50546
50585	50535	50512	50504	50508	50515	50470	50463	50456	50462
50498	50456	50423	50406	50425	50431	50381	50363	50370	50381
50420	50384	50350	50348	50343	50364	50299	50288	50309	50306
50349	50299	50284	50266	50268	50279	50225	50203	50223	50228
50270	50215	50189	50178	50181	50196	50143	50132	50122	50136
50191	50123	50112	50093	50110	50122	50064	50053	50043	50052
50118	50064	50030	50011	50015	50040	49978	49973	49977	49995
50025	49963	49942	49925	49921	49941	49897	49865	49878	49895
49955	49888	49878	49863	49865	49865	49832	49799	49808	49810
49875	49805	49789	49760	49783	49795	49752	49718	49720	49729
49785	49715	49685	49668	49687	49698	49647	49629	49632	49638
49687	49644	49617	49604	49599	49611	49571	49540	49556	49558
49606	49556	49542	49525	49517	49536	49501	49455	49473	49483
49515	49470	49452	49437	49437	49447	49424	49383	49375	49384
49425	49394	49361	49350	49364	49368	49335	49286	49294	49317
49343	49318	49282	49267	49269	49278	49249	49214	49222	49232
49265	49233	49206	49187	49183	49194	49170	49132	49143	49153
49187	49139	49133	49105	49108	49121	49098	49054	49051	49061
49103	49060	49049	49026	49031	49051	49020	48987	48971	48990
49015	48994	48964	48939	48948	48960	48925	48902	48892	48907
48936	48914	48871	48866	48867	48886	48854	48810	48809	48831
48869	48841	48813	48795	48793	48799	48782	48740	48739	48753
48794	48755	48733	48717	48720	48727	48702	48666	48663	48666
48700	48669	48654	48629	48644	48641	48616	48584	48568	48590
48623	48610	48585	48564	48564	48565	48543	48513	48525	48532
48553	48523	48508	48488	48475	48478	48469	48437	48442	48446
48469	48439	48426	48404	48397	48395	48386	48349	48339	48358
48406	48372	48351	48351	48336	48355	48335	48298	48276	48294
48305	48301	48268	48257	48252	48254	48241	48203	48207	48216
48235	48219	48191	48177	48174	48173	48163	48121	48127	48147
48168	48149	48131	48126	48114	48109	48092	48064	48071	48084
48092	48061	48042	48039	48038	48020	48023	47992	47985	47996
48008	47995	47961	47940	47947	47944	47923	47914	47907	47914
47944	47945	47914	47901	47890	47899	47875	47861	47866	47876
47855	47851	47825	47815	47797	47801	47792	47770	47759	47777
47800	47781	47765	47753	47724	47729	47723	47703	47695	47703
47743	47724	47715	47693	47688	47690	47684	47670	47638	47663
47642	47649	47621	47601	47594	47604	47588	47577	47559	47576
47579	47578	47557	47541	47525	47521	47523	47530	47510	47513
47554	47532	47521	47502	47493	47490	47504	47488	47481	47480
47476	47443	47451	47415	47411	47399	47433	47412	47400	47392
47399	47375	47366	47344	47335	47329	47367	47326	47310	47321
47354	47360	47339	47335	47305	47313	47321	47317	47309	47301
47289	47286	47283	47251	47238	47222	47279	47240	47243	47227
47235	47219	47207	47211	47176	47185	47220	47195	47162	47157
47209	47189	47182	47169	47164	47139	47208	47158	47150	47125
47125	47130	47111	47103	47091	47064	47169	47091	47084	47076
47083	47079	47075	47071	47025	47035	47108	47053	47035	47039
47067	47059	47051	47031	46999	47001	47068	47021	47013	46999
47016	46986	46982	46977	46950	46936	46999	46980	46955	46935
46973	46986	46959	46968	46950	46927	46987	46964	46925	46936
46917	46914	46908	46897	46853	46868	46899	46898	46888	46867
46849	46866	46850	46851	46797	46790	46839	46853	46816	46807
46864	46859	46860	46847	46827	46806	46867	46866	46820	46816
46809	46802	46798	46787	46753	46751	46809	46800	46773	46754
46752	46757	46744	46733	46719	46700	46745	46755	46742	46723
46741	46756	46742	46738	46708	46712	46748	46744	46747	46732
46713	46714	46717	46689	46664	46654	46707	46715	46706	46699
46676	46661	46680	46672	46639	46625	46662	46706	46665	46644
46671	46663	46668	46662	46659	46644	46664	46707	46674	46669
46634	46641	46658	46630	46612	46581	46594	46653	46630	46619
46603	46618	46613	46606	46567	46558	46607	46615	46619	46622
46629	46653	46645	46616	46599	46597	46629	46659	46632	46620
46565	46556	46601	46570	46561	46540	46570	46602	46590	46573
46547	46556	46608	46535	46539	46541	46552	46592	46591	46578
46601	46608	46624	46603	46578	46560	46591	46628	46624	46597
46553	46567	46588	46588	46533	46530	46549	46593	46590	46558
46526	46543	46542	46524	46539	46493	46544	46560	46562	46535
46571	46584	46575	46559	46570	46574	46565	46619	46610	46597
46546	46553	46540	46545	46545	46523	46524	46581	46595	46572
46517	46546	46545	46525	46501	46502	46530	46562	46570	46547
46590	46591	46593	46599	46568	46562	46595	46626	46624	46595
46543	46561	46572	46572	46562	46527	46560	46600	46598	46578
46553	46563	46565	46566	46561	46549	46554	46616	46627	46597
46595	46603	46605	46606	46590	46597	46616	46661	46654	46633
46566	46573	46585	46599	46587	46582	46596	46647	46662	46621
46599	46609	46629	46627	46617	46585	46637	46659	46651	46641
46646	46668	46661	46676	46666	46654	46669	46726	46723	46711
46633	46668	46641	46668	46640	46623	46656	46705	46710	46701
46689	46650	46662	46706	46667	46611	46717	46725	46737	46721
46891	46879	46889	46906	46899	46853	46934	46938	46939	46929
46774	46768	46781	46784	46813	46798	46813	46856	46848	46815
46793	46804	46802	46814	46848	46801	46845	46860	46878	46880
46781	46771	46796	46812	46806	46780	46837	46848	46863	46841
46825	46810	46833	46848	46830	46839	46861	46882	46901	46881
46878	46870	46904	46907	46917	46909	46934	46974	46945	46958
46844	46876	46907	46901	46894	46910	46928	46958	46964	46951
46912	46926	46944	46942	46951	46975	46982	46991	46995	47004
46977	46990	47011	47041	47034	47028	47064	47083	47075	47081
47018	47027	47049	47052	47070	47069	47091	47100	47087	47117
47045	47043	47077	47090	47104	47111	47097	47129	47146	47127
47139	47142	47173	47175	47180	47189	47189	47209	47224	47245
47162	47178	47181	47211	47222	47210	47221	47255	47251	47276
47213	47208	47262	47271	47282	47280	47288	47297	47299	47319
47283	47305	47338	47339	47332	47340	47344	47368	47381	47397
47339	47349	47366	47378	47390	47406	47394	47413	47414	47455
47386	47412	47417	47437	47461	47458	47463	47458	47490	47496
47467	47489	47490	47529	47520	47545	47538	47537	47567	47587
47517	47532	47549	47565	47569	47591	47600	47592	47603	47615
47578	47596	47624	47631	47643	47660	47644	47667	47673	47675
47659	47705	47698	47736	47730	47743	47712	47740	47771	47759
47698	47719	47758	47783	47781	47795	47790	47787	47815	47813
47775	47794	47825	47850	47862	47856	47840	47865	47884	47876
47863	47871	47899	47935	47951	47968	47957	47951	47953	47974
47914	47939	47950	47989	47999	48020	48013	48000	48021	48036
47977	48011	48029	48068	48059	48091	48056	48063	48081	48111
48061	48081	48134	48176	48150	48178	48174	48162	48172	48193
48143	48165	48187	48237	48229	48221	48248	48251	48228	48252
48194	48229	48259	48288	48287	48309	48298	48295	48299	48317
48289	48323	48317	48370	48384	48390	48384	48387	48398	48400
48355	48379	48410	48427	48442	48456	48441	48436	48474	48488
48429	48467	48492	48513	48521	48541	48532	48500	48516	48557
48513	48528	48569	48575	48606	48637	48626	48591	48615	48639
48584	48618	48643	48654	48662	48698	48683	48672	48691	48691
48654	48705	48716	48727	48755	48767	48759	48753	48767	48789
48737	48759	48805	48814	48829	48840	48844	48829	48817	48865
48804	48836	48861	48884	48908	48915	48934	48903	48901	48932
48893	48933	48939	48947	48988	49002	48988	48983	48973	49010
48971	49009	49021	49025	49054	49072	49060	49058	49083	49089
49037	49088	49097	49127	49141	49140	49143	49123	49148	49164
49106	49148	49213	49201	49215	49219	49231	49218	49216	49254
49195	49225	49245	49249	49294	49319	49299	49297	49293	49309
49274	49305	49348	49352	49373	49389	49377	49376	49369	49392
49355	49390	49406	49433	49420	49436	49445	49443	49460	49478
49440	49464	49509	49512	49523	49524	49524	49531	49539	49542
49525	49548	49573	49599	49608	49628	49621	49614	49599	49641
49575	49618	49635	49655	49686	49695	49665	49696	49686	49689
49664	49711	49737	49741	49766	49763	49752	49774	49758	49780
49753	49789	49830	49828	49830	49835	49835	49835	49842	49862
49806	49838	49874	49884	49910	49909	49897	49914	49901	49902
49904	49933	49965	49965	49988	49992	49973	49992	49983	49997
49975	49997	50012	50034	50072	50075	50063	50057	50074	50057
50021	50074	50073	50081	50091	50123	50094	50096	50120	50140
50120	50134	50165	50177	50199	50196	50187	50196	50187	50210
50211	50206	50230	50246	50282	50279	50269	50264	50273	50277
50232	50256	50289	50284	50299	50319	50307	50314	50305	50320
50319	50357	50341	50363	50377	50400	50375	50381	50394	50415
50378	50415	50429	50435	50439	50452	50471	50443	50458	50457
50428	50453	50490	50480	50502	50502	50512	50499	50514	50524
50498	50529	50525	50556	50566	50573	50579	50571	50561	50578
50547	50595	50593	50636	50623	50625	50647	50639	50640	50642
50606	50643	50652	50660	50657	50674	50696	50689	50688	50687
50682	50702	50716	50736	50734	50747	50751	50756	50755	50755
50736	50771	50779	50800	50806	50810	50813	50801	50798	50825
50783	50790	50796	50809	50840	50830	50827	50840	50846	50855
50864	50883	50895	50897	50895	50915	50920	50923	50927	50938
50893	50903	50926	50940	50918	50928	50937	50944	50962	50946
50964	50966	50992	51001	51000	51003	51024	51025	51033	51018
51016	51044	51039	51054	51065	51063	51061	51061	51087	51064
51045	51064	51071	51080	51079	51087	51099	51091	51120	51088
51104	51129	51134	51145	51130	51140	51154	51144	51168	51161
51148	51159	51195	51190	51182	51180	51200	51194	51212	51202
51182	51191	51199	51223	51207	51197	51218	51211	51223	51212
51226	51239	51247	51255	51256	51266	51284	51283	51272	51269
51270	51291	51300	51299	51293	51292	51317	51323	51321	51318
51297	51312	51292	51313	51301	51294	51308	51307	51326	51319
51362	51350	51381	51389	51372	51363	51388	51398	51400	51382
51384	51396	51412	51414	51425	51397	51405	51421	51426	51410
51391	51403	51393	51392	51397	51402	51390	51419	51427	51401
51446	51452	51453	51463	51441	51444	51449	51470	51470	51470
51496	51477	51511	51515	51490	51486	51522	51518	51536	51508
51490	51472	51482	51501	51477	51477	51487	51510	51497	51490
51520	51530	51528	51540	51519	51524	51536	51550	51552	51530
51563	51571	51570	51577	51562	51557	51577	51610	51592	51582
51548	51543	51553	51560	51545	51534	51567	51566	51570	51570
51605	51579	51589	51602	51601	51574	51603	51625	51617	51601
51628	51615	51620	51620	51613	51613	51636	51644	51628	51632
51619	51611	51617	51613	51605	51605	51608	51623	51641	51617
51641	51657	51641	51649	51639	51630	51662	51677	51669	51654
51674	51657	51674	51679	51659	51643	51676	51693	51681	51654
51656	51622	51629	51633	51636	51633	51635	51657	51638	51637
51707	51684	51693	51688	51683	51664	51663	51711	51693	51683
51702	51698	51698	51686	51679	51666	51692	51704	51703	51701
51672	51659	51660	51664	51645	51623	51650	51666	51670	51657
51714	51686	51688	51701	51683	51675	51691	51699	51703	51687
51753	51718	51695	51684	51679	51690	51678	51701	51635	51680
51530	51515	51508	51510	51499	51487	51499	51515	51507	51512
51672	51636	51647	51642	51610	51603	51637	51653	51638	51651
51650	51637	51646	51637	51626	51601	51642	51646	51634	51630
51714	51680	51676	51689	51671	51659	51682	51695	51679	51670
51698	51685	51672	51689	51674	51663	51677	51695	51685	51670
51647	51637	51639	51625	51611	51600	51622	51639	51637	51621
51677	51661	51659	51655	51641	51618	51641	51651	51649	51647
51692	51662	51679	51676	51645	51641	51656	51663	51661	51643
51629	51608	51599	51614	51605	51578	51586	51612	51595	51590
51647	51624	51617	51618	51609	51597	51590	51621	51602	51604
51642	51620	51617	51611	51587	51578	51596	51599	51612	51601
51611	51569	51588	51576	51566	51548	51564	51575	51555	51541
51600	51565	51577	51571	51564	51550	51559	51575	51550	51539
51587	51561	51564	51558	51552	51532	51549	51541	51542	51535
51547	51517	51519	51510	51497	51490	51494	51509	51504	51493
51536	51510	51513	51511	51493	51473	51500	51505	51487	51478
51514	51497	51495	51483	51473	51462	51472	51471	51465	51456
51447	51428	51430	51424	51416	51401	51408	51417	51401	51392
51464	51449	51432	51436	51422	51408	51418	51411	51417	51413
51431	51410	51417	51415	51385	51376	51410	51392	51375	51380
51376	51341	51352	51348	51321	51311	51333	51322	51321	51303
51369	51331	51334	51336	51315	51319	51322	51316	51307	51289
51348	51335	51320	51304	51302	51297	51301	51292	51294	51286
51267	51248	51235	51234	51221	51211	51230	51227	51216	51212
51258	51243	51237	51234	51214	51208	51218	51208	51195	51198
51240	51224	51220	51209	51198	51187	51195	51195	51167	51172
51168	51150	51133	51124	51127	51120	51110	51107	51097	51089
51144	51144	51120	51113	51106	51089	51101	51090	51085	51079
51110	51100	51094	51078	51069	51060	51067	51044	51047	51033
51061	51029	51033	51031	51011	50995	51010	50995	50982	50976
51026	51006	50999	51001	50997	50980	50973	50969	50955	50950
50982	50963	50954	50947	50947	50938	50936	50933	50933	50916
50918	50903	50890	50881	50870	50863	50858	50839	50854	50838
50898	50872	50873	50861	50849	50848	50845	50838	50829	50817
50826	50807	50796	50777	50780	50781	50768	50765	50742	50739
50786	50782	50762	50745	50750	50745	50722	50728	50714	50707
50744	50740	50718	50699	50706	50701	50687	50679	50672	50670
50665	50658	50646	50629	50633	50628	50618	50598	50604	50596
50647	50621	50617	50600	50600	50598	50575	50566	50557	50552
50593	50575	50561	50541	50560	50555	50521	50528	50511	50500
50523	50516	50487	50467	50496	50496	50453	50451	50453	50442
50477	50477	50454	50427	50441	50453	50412	50398	50413	50403
50439	50421	50407	50391	50388	50406	50366	50354	50349	50340
50357	50345	50338	50308	50319	50347	50289	50283	50270	50268
50325	50321	50288	50258	50279	50316	50254	50251	50237	50226
50258	50260	50228	50213	50219	50240	50195	50183	50185	50176
50186	50186	50158	50140	50147	50158	50126	50110	50107	50111
50156	50133	50122	50096	50101	50103	50083	50080	50056	50055
50082	50079	50052	50030	50047	50051	50021	50021	49999	49989
50008	50004	49976	49961	49970	49971	49942	49942	49936	49930
49955	49951	49927	49909	49908	49911	49892	49882	49885	49879
49905	49895	49874	49856	49857	49855	49840	49830	49824	49815
49837	49817	49794	49781	49794	49790	49766	49757	49744	49732
49775	49772	49744	49721	49743	49734	49706	49705	49688	49681
49712	49714	49683	49660	49673	49662	49643	49634	49641	49628
49655	49649	49618	49605	49604	49599	49579	49562	49576	49559
49596	49582	49563	49549	49551	49543	49527	49515	49512	49492
49532	49523	49494	49485	49499	49488	49454	49450	49446	49426
49462	49469	49425	49413	49419	49414	49379	49385	49390	49372
49397	49399	49369	49358	49350	49353	49325	49320	49325	49315
49347	49332	49307	49293	49296	49287	49268	49265	49255	49241
49281	49269	49241	49229	49232	49232	49206	49207	49186	49178
49216	49208	49176	49165	49177	49173	49133	49144	49131	49120
49154	49157	49117	49106	49103	49099	49071	49064	49077	49061
49097	49087	49063	49045	49043	49040	49012	49007	49017	49005
49039	49014	48994	48981	48984	48977	48957	48953	48944	48932
48974	48958	48927	48923	48932	48925	48885	48885	48885	48874
48911	48899	48856	48850	48859	48850	48806	48806	48831	48815
48847	48833	48796	48798	48787	48787	48752	48751	48766	48751
48790	48766	48750	48735	48726	48726	48699	48694	48706	48696
48733	48701	48693	48666	48676	48667	48629	48645	48633	48620
48657	48644	48611	48597	48611	48602	48564	48570	48582	48554
48610	48605	48562	48550	48554	48547	48513	48519	48550	48518
48534	48522	48501	48485	48477	48475	48451	48452	48463	48457
48486	48460	48437	48430	48436	48422	48401	48393	48397	48386
48445	48422	48391	48378	48393	48378	48359	48356	48349	48338
48366	48360	48317	48314	48313	48307	48273	48279	48283	48285
48305	48298	48252	48253	48244	48236	48228	48220	48211	48214
48266	48252	48236	48219	48208	48204	48204	48188	48177	48175
48216	48191	48165	48148	48149	48142	48127	48134	48116	48107
48142	48129	48094	48070	48079	48079	48062	48070	48067	48057
48104	48095	48057	48050	48045	48050	48034	48034	48034	48023
48047	48029	48007	47995	47980	47987	47987	47973	47961	47968
47998	47968	47953	47943	47942	47923	47935	47930	47917	47909
47960	47926	47915	47887	47904	47908	47886	47895	47872	47870
47895	47872	47856	47834	47835	47838	47827	47837	47840	47812
47844	47827	47799	47794	47783	47781	47776	47780	47776	47770
47831	47797	47776	47773	47762	47756	47763	47759	47753	47731
47763	47720	47714	47706	47693	47693	47680	47698	47678	47676
47705	47691	47655	47655	47647	47647	47645	47646	47632	47621
47701	47677	47635	47631	47629	47631	47622	47620	47627	47614
47630	47599	47578	47570	47558	47550	47569	47557	47556	47557
47595	47555	47543	47540	47529	47526	47542	47520	47507	47501
47580	47540	47522	47525	47515	47525	47520	47529	47506	47489
47518	47488	47466	47464	47449	47442	47457	47459	47458	47458
47449	47442	47454	47466	47415	47423	47430	47427	47432	47424
47572	47538	47556	47545	47511	47517	47538	47536	47521	47513
47445	47428	47416	47405	47388	47392	47413	47419	47404	47397
47421	47390	47382	47372	47364	47368	47371	47380	47368	47364
47363	47339	47330	47318	47299	47302	47331	47324	47322	47315
47312	47298	47292	47277	47260	47258	47282	47281	47249	47277
47327	47296	47302	47289	47267	47280	47291	47296	47287	47286
47287	47260	47245	47238	47241	47243	47251	47256	47240	47229
47251	47247	47221	47215	47213	47211	47222	47233	47223	47225
47257	47232	47234	47226	47202	47215	47242	47223	47226	47228
47236	47205	47216	47199	47176	47190	47208	47208	47203	47180
47221	47175	47172	47167	47168	47170	47206	47187	47179	47172
47209	47192	47189	47177	47177	47190	47197	47202	47197	47191
47178	47165	47170	47156	47142	47149	47193	47163	47165	47180
47159	47149	47157	47151	47139	47137	47187	47158	47141	47143
47203	47170	47184	47168	47165	47173	47229	47179	47174	47191
47155	47125	47141	47150	47138	47141	47180	47156	47134	47138
47144	47148	47139	47149	47123	47139	47180	47159	47154	47148
47181	47177	47183	47180	47157	47171	47217	47194	47179	47192
47173	47130	47152	47164	47136	47152	47208	47165	47166	47167
47163	47133	47158	47146	47131	47144	47192	47167	47151	47166
47205	47184	47195	47179	47180	47186	47226	47194	47209	47196
47174	47169	47174	47174	47148	47180	47209	47182	47183	47210
47179	47159	47174	47177	47147	47168	47202	47188	47187	47194
47241	47219	47225	47218	47215	47215	47257	47249	47215	47246
47216	47204	47220	47223	47196	47224	47249	47223	47248	47240
47227	47217	47226	47231	47220	47231	47275	47240	47251	47269
47260	47274	47272	47283	47261	47268	47309	47289	47290	47284
47273	47258	47283	47295	47280	47281	47327	47306	47270	47298
47285	47279	47302	47306	47287	47314	47346	47323	47307	47321
47330	47347	47347	47357	47338	47362	47390	47369	47367	47374
47329	47327	47355	47358	47325	47365	47384	47363	47378	47377
47377	47379	47380	47408	47365	47388	47427	47402	47395	47422
47434	47412	47437	47458	47434	47456	47479	47472	47459	47477
47434	47422	47440	47456	47459	47480	47481	47480	47474	47473
47479	47505	47497	47531	47508	47526	47535	47540	47547	47543
47521	47513	47525	47553	47532	47541	47552	47552	47561	47581
47544	47545	47579	47596	47563	47585	47603	47600	47604	47601
47616	47607	47617	47641	47623	47647	47661	47660	47640	47652
47615	47647	47656	47673	47669	47678	47681	47681	47698	47697
47663	47687	47701	47712	47703	47701	47733	47721	47728	47737
47731	47742	47765	47794	47748	47773	47812	47805	47782	47792
47765	47771	47789	47823	47793	47826	47832	47822	47813	47824
47801	47818	47852	47865	47864	47869	47872	47879	47878	47896
47861	47884	47905	47939	47925	47950	47921	47952	47948	47957
47904	47916	47949	47984	47943	47965	47971	47980	47979	48015
47963	47984	47986	48024	48014	48010	48042	48040	48048	48044
48037	48051	48063	48082	48088	48099	48106	48136	48115	48118
48073	48095	48108	48127	48147	48154	48146	48155	48168	48179
48125	48153	48177	48198	48179	48207	48202	48221	48205	48228
48211	48234	48254	48276	48261	48281	48292	48289	48287	48306
48271	48274	48313	48307	48335	48346	48329	48354	48343	48355
48321	48351	48361	48381	48395	48403	48393	48412	48413	48414
48387	48419	48444	48458	48459	48468	48478	48476	48490	48486
48441	48471	48501	48530	48520	48516	48533	48536	48548	48556
48521	48533	48571	48601	48587	48583	48603	48621	48602	48621
48592	48622	48642	48642	48675	48679	48674	48699	48693	48696
48632	48698	48723	48718	48742	48731	48728	48737	48758	48763
48714	48742	48783	48794	48789	48801	48814	48802	48822	48843
48797	48822	48856	48869	48873	48882	48895	48899	48896	48910
48863	48867	48922	48925	48944	48951	48960	48967	48957	48972
48934	48959	48998	48995	49031	49012	49014	49012	49031	49037
48991	49026	49049	49063	49080	49080	49085	49101	49099	49109
49074	49107	49116	49121	49155	49149	49159	49154	49173	49178
49139	49169	49202	49217	49239	49227	49236	49237	49228	49252
49215	49240	49260	49278	49292	49298	49285	49302	49319	49319
49284	49316	49330	49335	49361	49352	49359	49363	49384	49387
49328	49386	49403	49410	49418	49416	49424	49426	49448	49458
49411	49450	49473	49491	49496	49485	49486	49511	49501	49521
49486	49494	49542	49553	49564	49557	49569	49587	49582	49590
49542	49584	49596	49605	49632	49617	49603	49653	49657	49651
49623	49649	49660	49699	49707	49693	49684	49724	49738	49740
49678	49723	49754	49780	49777	49758	49767	49786	49788	49804
49754	49779	49797	49830	49834	49831	49834	49852	49851	49863
49838	49859	49882	49887	49927	49919	49905	49926	49930	49916
49907	49935	49952	49958	49998	49991	49959	49986	50006	50003
49957	49987	50012	50022	50046	50021	50027	50040	50054	50064
50037	50064	50086	50092	50121	50115	50093	50123	50143	50120
50121	50133	50163	50175	50193	50177	50187	50196	50186	50198
50154	50169	50210	50202	50247	50220	50212	50240	50253	50243
50226	50250	50268	50273	50288	50291	50290	50304	50328	50326
50299	50331	50329	50346	50361	50353	50356	50370	50385	50387
50358	50367	50394	50403	50422	50417	50407	50428	50428	50431
50416	50442	50464	50470	50487	50476	50478	50498	50501	50504
50469	50510	50515	50517	50534	50532	50534	50548	50567	50568
50516	50556	50560	50573	50578	50565	50574	50577	50605	50609
50606	50619	50645	50647	50665	50661	50670	50669	50670	50678
50662	50663	50689	50696	50730	50715	50716	50730	50734	50727
50683	50697	50713	50721	50756	50737	50745	50747	50767	50751
50774	50775	50801	50816	50822	50817	50813	50832	50849	50834
50835	50840	50866	50858	50882	50862	50871	50873	50888	50887
50852	50849	50888	50889	50911	50897	50893	50910	50909	50904
50912	50922	50937	50945	50974	50970	50965	50972	50985	50976
50985	50988	51002	51007	51028	51029	51025	51018	51045	51039
50998	51019	51018	51024	51042	51024	51033	51040	51045	51054
51054	51076	51092	51096	51096	51109	51107	51106	51117	51115
51105	51095	51130	51099	51119	51168	51142	51155	51113	51114
50994	50985	50991	50993	51010	51033	51013	51024	51022	51018
51165	51161	51163	51165	51184	51184	51183	51181	51193	51192
51179	51188	51199	51203	51205	51204	51221	51208	51213	51211
51256	51247	51264	51275	51275	51281	51285	51282	51271	51289
51295	51297	51303	51301	51327	51332	51323	51326	51328	51313
51307	51318	51306	51309	51340	51340	51334	51341	51344	51349
51362	51368	51374	51381	51379	51381	51381	51379	51391	51393
51399	51388	51426	51412	51419	51421	51418	51426	51422	51420
51401	51408	51423	51415	51421	51431	51428	51434	51430	51422
51445	51447	51454	51456	51457	51471	51468	51470	51470	51481
51478	51478	51480	51488	51482	51490	51503	51491	51512	51517
51467	51468	51476	51485	51473	51480	51487	51472	51473	51494
51548	51539	51543	51538	51539	51547	51551	51551	51544	51553
51527	51549	51546	51553	51555	51567	51564	51554	51557	51554
51535	51532	51526	51531	51540	51533	51548	51536	51545	51536
51573	51581	51584	51587	51559	51584	51595	51583	51589	51588
51617	51605	51623	51621	51610	51624	51637	51631	51618	51626
51587	51569	51573	51595	51581	51596	51592	51593	51588	51579
51619	51618	51603	51621	51610	51629	51620	51624	51633	51628
51651	51659	51663	51660	51639	51661	51661	51658	51652	51664
51626	51606	51625	51621	51608	51632	51621	51625	51611	51623
51673	51649	51646	51660	51646	51662	51664	51663	51649	51655
51673	51666	51667	51666	51661	51680	51662	51681	51666	51650
51659	51655	51638	51656	51635	51652	51645	51629	51651	51659
51673	51672	51666	51677	51654	51666	51680	51678	51662	51679
51704	51683	51684	51687	51674	51693	51700	51683	51670	51683
51657	51651	51643	51651	51635	51648	51655	51641	51633	51630
51695	51692	51682	51693	51671	51696	51690	51683	51692	51683
51686	51700	51687	51699	51664	51684	51689	51667	51680	51678
51651	51641	51636	51656	51632	51636	51655	51636	51635	51628
51705	51667	51674	51695	51664	51670	51681	51683	51660	51665
51671	51672	51670	51673	51659	51672	51685	51675	51664	51666
51625	51640	51608	51620	51607	51618	51639	51618	51617	51624
51668	51649	51650	51654	51619	51640	51664	51653	51629	51638
51632	51629	51628	51639	51605	51625	51643	51622	51600	51603
51640	51642	51626	51636	51622	51645	51648	51634	51627	51620
51643	51649	51627	51629	51610	51627	51645	51632	51619	51626
51591	51604	51586	51597	51562	51584	51599	51569	51571	51574
51624	51619	51614	51620	51592	51608	51627	51611	51593	51602
51614	51599	51598	51609	51585	51595	51603	51590	51590	51574
51557	51550	51537	51545	51531	51531	51538	51538	51530	51520
51569	51576	51560	51564	51548	51551	51566	51566	51565	51556
51553	51555	51541	51553	51520	51530	51555	51540	51526	51524
51495	51491	51491	51499	51468	51484	51503	51498	51460	51463
51508	51497	51490	51489	51477	51495	51504	51496	51480	51461
51504	51503	51488	51491	51475	51497	51494	51489	51483	51471
51429	51445	51433	51432	51407	51406	51432	51419	51413	51406
51442	51429	51432	51441	51417	51422	51445	51423	51411	51415
51430	51409	51415	51410	51400	51409	51417	51418	51398	51389
51386	51379	51372	51366	51358	51361	51363	51359	51353	51348
51368	51376	51362	51361	51332	51343	51363	51344	51352	51345
51366	51345	51348	51341	51312	51317	51329	51330	51322	51318
51311	51289	51299	51299	51276	51274	51292	51286	51270	51259
51287	51286	51285	51279	51265	51272	51270	51271	51266	51251
51265	51273	51250	51256	51237	51243	51251	51238	51243	51234
51196	51201	51202	51195	51168	51168	51184	51182	51167	51184
51221	51210	51215	51211	51176	51182	51192	51187	51171	51175
51187	51170	51171	51168	51152	51150	51146	51150	51140	51132
51109	51117	51104	51093	51090	51081	51086	51087	51081	51073
51093	51108	51088	51078	51065	51067	51070	51077	51070	51060

## Sheet: DoddingtonDry
Dry Doddington Sandstone at 10cm from K-band antenna
49184	49196	49199	49183	49183	49178	49178	49178	49168	49178
50582	50607	50591	50596	50579	50591	50597	50583	50588	50573
51153	51159	51157	51157	51149	51145	51157	51141	51150	51134
51279	51282	51265	51271	51252	51246	51253	51258	51260	51240
51281	51288	51278	51275	51283	51266	51270	51280	51270	51262
51249	51271	51240	51246	51251	51239	51230	51234	51246	51220
51162	51175	51159	51182	51150	51163	51170	51148	51155	51141
51151	51144	51134	51139	51132	51129	51138	51127	51137	51124
51077	51085	51065	51081	51068	51050	51072	51063	51075	51066
50986	51008	50975	50985	50984	50979	50978	50960	50983	50959
50945	50960	50939	50949	50940	50942	50941	50931	50950	50933
50881	50891	50864	50887	50877	50872	50875	50867	50893	50857
50796	50799	50781	50792	50788	50774	50772	50786	50789	50780
50737	50749	50746	50737	50744	50721	50729	50733	50735	50739
50683	50701	50688	50689	50693	50671	50672	50677	50681	50674
50595	50608	50585	50606	50602	50584	50589	50586	50605	50574
50549	50541	50528	50549	50535	50519	50529	50534	50545	50536
50476	50490	50478	50472	50480	50457	50472	50473	50477	50462
50400	50416	50398	50396	50404	50381	50389	50377	50388	50384
50341	50340	50332	50338	50340	50330	50340	50321	50330	50317
50275	50263	50262	50271	50263	50258	50271	50259	50277	50256
50207	50193	50184	50193	50192	50169	50174	50186	50189	50170
50129	50140	50132	50130	50137	50113	50119	50123	50128	50120
50066	50076	50059	50078	50065	50054	50058	50044	50062	50052
49989	49979	49970	49985	49979	49977	49976	49979	49977	49961
49929	49925	49920	49929	49923	49907	49916	49914	49917	49912
49862	49863	49858	49846	49861	49834	49841	49844	49855	49847
49778	49782	49775	49776	49783	49769	49769	49764	49774	49765
49718	49719	49710	49720	49713	49707	49712	49705	49718	49703
49659	49649	49637	49650	49650	49637	49643	49639	49647	49647
49581	49581	49574	49566	49576	49562	49565	49575	49571	49575
49518	49520	49518	49510	49524	49505	49500	49505	49514	49512
49451	49447	49454	49445	49457	49442	49441	49433	49452	49443
49385	49376	49372	49379	49380	49368	49377	49381	49377	49375
49325	49310	49313	49319	49321	49300	49309	49309	49309	49315
49249	49253	49249	49248	49259	49238	49234	49232	49240	49244
49186	49187	49189	49187	49192	49179	49170	49178	49176	49178
49117	49116	49118	49123	49120	49109	49113	49106	49120	49111
49062	49055	49056	49052	49058	49040	49051	49053	49055	49056
48997	48998	48996	48986	49003	48974	48983	48984	48985	48990
48935	48931	48941	48930	48938	48912	48920	48921	48916	48936
48876	48867	48873	48874	48877	48867	48872	48864	48873	48869
48821	48808	48810	48810	48809	48797	48803	48806	48806	48805
48763	48741	48750	48748	48751	48734	48743	48740	48743	48748
48705	48698	48700	48698	48701	48687	48691	48693	48691	48702
48642	48630	48637	48635	48638	48632	48625	48624	48627	48633
48585	48568	48581	48579	48578	48565	48567	48568	48581	48570
48539	48523	48531	48532	48536	48521	48519	48527	48523	48533
48477	48469	48472	48463	48472	48460	48456	48466	48459	48473
48415	48411	48418	48414	48423	48410	48408	48406	48400	48416
48371	48365	48369	48374	48371	48376	48364	48362	48373	48370
48311	48294	48301	48302	48300	48296	48298	48300	48304	48299
48265	48242	48252	48247	48258	48241	48247	48252	48240	48256
48222	48218	48220	48210	48225	48205	48205	48209	48201	48218
48155	48145	48151	48152	48156	48150	48147	48147	48134	48154
48108	48093	48105	48099	48103	48103	48104	48098	48100	48101
48089	48060	48077	48068	48068	48063	48070	48083	48065	48076
48029	48010	48023	48012	48020	48003	48012	48009	48004	48018
47960	47954	47967	47956	47960	47958	47954	47949	47945	47961
47941	47929	47939	47937	47936	47933	47936	47938	47928	47937
47890	47870	47880	47881	47871	47881	47882	47880	47866	47880
47845	47838	47837	47835	47827	47824	47823	47839	47817	47839
47813	47804	47801	47800	47801	47803	47794	47799	47790	47805
47753	47752	47743	47757	47747	47755	47742	47744	47743	47749
47718	47703	47697	47711	47692	47709	47702	47708	47703	47705
47696	47669	47677	47680	47675	47678	47678	47690	47671	47683
47638	47633	47628	47624	47623	47621	47618	47640	47618	47637
47616	47612	47615	47613	47613	47615	47613	47623	47602	47614
47564	47547	47551	47554	47551	47557	47553	47562	47549	47549
47503	47484	47490	47499	47496	47499	47509	47500	47490	47507
47515	47496	47506	47504	47495	47500	47493	47491	47489	47507
47458	47449	47450	47443	47447	47440	47442	47443	47434	47449
47414	47396	47405	47410	47401	47411	47405	47409	47403	47409
47401	47384	47381	47397	47386	47391	47394	47386	47391	47394
47349	47343	47341	47346	47340	47336	47346	47349	47339	47349
47318	47307	47303	47303	47306	47307	47311	47304	47304	47311
47292	47291	47295	47298	47293	47301	47295	47298	47286	47290
47255	47242	47243	47249	47223	47253	47249	47264	47245	47248
47217	47207	47213	47206	47206	47220	47220	47212	47207	47209
47218	47210	47216	47194	47212	47212	47214	47206	47200	47207
47153	47150	47147	47144	47156	47156	47149	47139	47143	47152
47125	47120	47120	47124	47115	47134	47140	47123	47126	47120
47138	47117	47123	47136	47115	47133	47142	47125	47124	47130
47087	47087	47074	47077	47074	47088	47087	47084	47077	47085
47051	47047	47043	47034	47032	47043	47048	47053	47030	47045
47065	47057	47057	47066	47065	47083	47067	47058	47056	47064
47020	47017	47009	47018	47009	47038	47023	47025	47028	47010
46986	46981	46977	46986	46971	46984	46980	46981	46981	46980
47021	47003	47000	47011	47005	47007	47013	47007	46995	47008
46965	46969	46970	46961	46959	46972	46971	46954	46973	46959
46944	46948	46936	46959	46929	46955	46949	46944	46949	46942
46965	46942	46946	46935	46933	46960	46960	46950	46952	46931
46928	46910	46914	46906	46917	46932	46924	46922	46917	46912
46913	46900	46896	46891	46901	46897	46902	46887	46882	46901
46923	46911	46909	46918	46917	46930	46923	46908	46923	46916
46892	46866	46877	46872	46863	46886	46884	46880	46884	46864
46907	46905	46888	46858	46883	46847	46889	46876	46885	46851
47051	47049	47032	47016	47040	47016	47036	47029	47038	47039
46894	46902	46886	46893	46892	46900	46894	46874	46880	46880
46868	46875	46869	46886	46874	46879	46882	46872	46882	46879
46821	46827	46823	46819	46798	46823	46822	46826	46827	46808
46824	46811	46812	46808	46806	46820	46813	46811	46814	46814
46850	46851	46847	46847	46853	46856	46854	46851	46837	46845
46806	46806	46800	46797	46792	46804	46816	46787	46796	46779
46816	46790	46797	46798	46789	46813	46815	46791	46821	46781
46854	46835	46830	46834	46833	46833	46824	46838	46833	46839
46812	46816	46807	46805	46809	46827	46813	46800	46811	46818
46783	46809	46786	46785	46800	46782	46783	46780	46791	46782
46832	46833	46820	46829	46822	46824	46833	46831	46835	46811
46814	46801	46795	46818	46801	46803	46805	46814	46812	46813
46801	46810	46805	46799	46788	46804	46805	46802	46801	46808
46825	46831	46835	46821	46823	46834	46821	46829	46830	46824
46809	46816	46814	46821	46810	46831	46826	46812	46835	46813
46819	46812	46814	46814	46816	46816	46827	46819	46825	46808
46854	46849	46840	46833	46836	46844	46863	46835	46844	46841
46837	46855	46829	46829	46844	46825	46845	46825	46839	46837
46844	46844	46843	46850	46835	46849	46847	46831	46843	46832
46899	46890	46880	46907	46883	46910	46896	46892	46904	46884
46850	46868	46856	46843	46869	46863	46876	46879	46877	46856
46881	46893	46887	46867	46896	46879	46875	46881	46894	46879
46912	46947	46926	46928	46944	46952	46938	46937	46948	46936
46910	46930	46933	46934	46923	46945	46933	46932	46947	46926
46928	46940	46917	46919	46926	46927	46951	46931	46941	46934
46981	46985	47005	46993	46975	46991	46998	47000	47001	46994
47004	47003	46986	46982	46989	46997	46985	46990	46976	46984
46986	47005	47005	46992	46997	46997	46992	46985	47005	46969
47049	47046	47052	47049	47036	47058	47069	47058	47082	47039
47047	47062	47054	47053	47074	47059	47064	47060	47051	47066
47071	47072	47078	47056	47089	47090	47072	47079	47076	47066
47098	47112	47117	47120	47116	47133	47151	47127	47126	47116
47125	47146	47130	47131	47138	47141	47129	47138	47143	47132
47190	47205	47196	47181	47215	47181	47199	47202	47214	47190
47190	47196	47202	47193	47201	47194	47193	47195	47206	47203
47215	47219	47225	47201	47229	47238	47224	47215	47227	47215
47273	47283	47281	47304	47289	47293	47284	47293	47291	47293
47291	47294	47306	47298	47294	47308	47311	47321	47310	47304
47306	47313	47320	47317	47340	47305	47332	47324	47335	47334
47383	47411	47419	47394	47412	47396	47378	47404	47413	47403
47391	47418	47423	47409	47420	47427	47429	47431	47434	47417
47450	47447	47472	47451	47459	47459	47462	47474	47477	47472
47502	47491	47509	47512	47519	47512	47532	47515	47541	47515
47534	47552	47562	47540	47539	47521	47520	47541	47553	47555
47560	47603	47592	47567	47591	47577	47576	47596	47593	47586
47633	47638	47668	47642	47650	47660	47655	47667	47661	47654
47657	47675	47672	47672	47679	47667	47669	47695	47704	47690
47692	47721	47731	47712	47721	47716	47720	47740	47723	47714
47773	47797	47802	47800	47804	47796	47790	47801	47809	47799
47794	47824	47841	47821	47834	47831	47828	47836	47837	47825
47861	47870	47885	47890	47873	47886	47885	47898	47884	47878
47929	47951	47953	47932	47953	47943	47938	47961	47955	47954
47955	47996	47986	47988	47993	47981	47981	48005	48000	48010
47997	48038	48048	48030	48055	48040	48031	48057	48027	48046
48083	48105	48116	48104	48084	48116	48119	48124	48128	48127
48133	48158	48167	48136	48152	48165	48162	48170	48181	48167
48203	48225	48233	48211	48223	48230	48206	48228	48219	48222
48252	48288	48307	48267	48279	48282	48280	48315	48298	48298
48304	48332	48343	48340	48336	48323	48333	48346	48341	48330
48372	48381	48404	48398	48398	48395	48416	48413	48416	48411
48441	48452	48465	48462	48455	48466	48453	48485	48461	48459
48498	48520	48522	48510	48523	48517	48509	48538	48517	48532
48543	48569	48589	48588	48571	48588	48568	48591	48579	48597
48628	48645	48655	48653	48638	48658	48660	48667	48654	48640
48690	48696	48699	48704	48691	48703	48707	48718	48712	48711
48742	48769	48776	48757	48762	48770	48773	48786	48762	48781
48805	48825	48848	48824	48831	48842	48822	48850	48825	48834
48859	48875	48903	48902	48887	48903	48895	48906	48876	48899
48944	48941	48965	48941	48953	48956	48954	48970	48958	48951
48992	49007	49013	49009	49014	49014	49020	49031	49004	49034
49044	49070	49087	49080	49080	49077	49067	49099	49073	49093
49111	49142	49147	49138	49134	49144	49141	49155	49126	49154
49175	49196	49196	49207	49196	49206	49197	49204	49214	49195
49240	49259	49257	49268	49234	49259	49275	49284	49263	49265
49292	49318	49320	49315	49308	49312	49314	49345	49312	49329
49358	49377	49393	49384	49376	49397	49375	49396	49377	49399
49401	49448	49440	49452	49435	49438	49455	49459	49456	49442
49472	49493	49496	49493	49483	49503	49517	49529	49496	49505
49556	49558	49561	49561	49536	49549	49564	49562	49558	49570
49600	49621	49636	49622	49614	49625	49630	49634	49612	49629
49651	49667	49674	49686	49665	49679	49669	49681	49683	49669
49717	49728	49726	49736	49716	49732	49732	49749	49735	49739
49781	49786	49788	49790	49768	49779	49788	49793	49802	49794
49811	49827	49818	49834	49819	49823	49828	49840	49846	49840
49868	49897	49884	49896	49885	49913	49898	49906	49884	49901
49932	49942	49939	49956	49937	49960	49942	49962	49952	49946
49961	49980	49979	49979	49963	49988	49997	50007	49990	49993
50025	50045	50043	50050	50048	50055	50050	50054	50045	50047
50088	50111	50107	50093	50096	50097	50102	50103	50098	50106
50112	50129	50133	50133	50107	50133	50138	50127	50125	50126
50176	50195	50180	50199	50177	50203	50197	50205	50188	50198
50228	50229	50232	50238	50214	50216	50233	50241	50236	50243
50256	50266	50257	50259	50251	50255	50259	50280	50257	50259
50300	50309	50302	50309	50304	50321	50320	50310	50309	50302
50323	50338	50371	50364	50327	50350	50362	50361	50343	50336
50280	50279	50289	50286	50263	50284	50290	50299	50287	50281
50366	50383	50381	50381	50376	50382	50394	50382	50379	50380
50406	50415	50413	50410	50406	50416	50414	50405	50414	50411
50472	50466	50459	50481	50462	50472	50474	50467	50485	50469
50501	50496	50474	50499	50485	50502	50501	50489	50501	50483
50479	50492	50480	50493	50482	50481	50498	50497	50496	50499
50522	50530	50527	50519	50526	50527	50532	50523	50532	50535
50563	50565	50568	50570	50558	50570	50558	50552	50560	50549
50550	50550	50539	50542	50539	50568	50562	50542	50553	50557
50583	50583	50579	50582	50575	50574	50580	50578	50573	50555
50601	50593	50590	50584	50590	50588	50599	50595	50594	50589
50576	50594	50583	50590	50576	50589	50589	50577	50582	50585
50608	50603	50599	50606	50599	50609	50615	50585	50606	50583
50625	50604	50588	50611	50582	50604	50611	50604	50600	50592
50612	50603	50581	50589	50586	50587	50597	50584	50602	50584
50607	50618	50605	50592	50599	50596	50603	50587	50617	50597
50609	50602	50604	50599	50596	50605	50615	50586	50609	50585
50587	50580	50575	50590	50561	50587	50572	50563	50574	50559
50615	50590	50587	50597	50593	50601	50603	50585	50598	50589
50608	50589	50583	50579	50580	50579	50594	50572	50588	50590
50566	50567	50557	50555	50562	50555	50546	50525	50559	50544
50569	50554	50560	50559	50554	50554	50572	50546	50561	50541
50579	50559	50550	50564	50551	50553	50556	50550	50569	50534
50537	50529	50523	50511	50526	50511	50515	50496	50520	50502
50532	50526	50509	50506	50518	50512	50507	50497	50513	50515
50514	50515	50502	50501	50503	50513	50498	50485	50497	50497
50486	50451	50442	50465	50459	50459	50453	50440	50467	50440
50473	50452	50441	50444	50447	50446	50449	50422	50442	50437
50459	50441	50427	50411	50423	50410	50419	50405	50421	50423
50400	50398	50378	50385	50393	50393	50390	50366	50392	50378
50388	50373	50362	50372	50377	50364	50366	50335	50357	50357
50358	50333	50331	50326	50334	50329	50323	50315	50337	50328
50309	50282	50288	50275	50292	50267	50275	50267	50282	50278
50277	50272	50268	50263	50269	50254	50249	50244	50259	50263
50242	50211	50201	50215	50222	50198	50216	50194	50208	50197
50209	50183	50179	50182	50189	50178	50183	50175	50179	50173
50184	50151	50150	50149	50164	50145	50147	50139	50135	50153
50113	50100	50098	50083	50094	50086	50083	50088	50077	50086
50074	50064	50059	50060	50053	50052	50054	50038	50062	50049
50030	50021	50011	50011	50017	50019	50019	49994	50009	50000
49984	49962	49950	49957	49965	49948	49947	49937	49948	49945
49937	49922	49914	49916	49924	49918	49898	49903	49898	49907
49888	49861	49867	49850	49876	49865	49855	49855	49856	49852
49829	49802	49802	49806	49812	49808	49793	49777	49795	49789
49783	49752	49756	49760	49766	49755	49747	49744	49754	49749
49730	49714	49698	49708	49711	49700	49697	49699	49691	49694
49669	49647	49651	49648	49657	49640	49629	49623	49631	49642
49619	49602	49599	49598	49599	49597	49590	49584	49605	49589
49568	49546	49538	49544	49556	49537	49549	49528	49525	49541
49508	49495	49489	49487	49496	49475	49478	49484	49477	49480
49470	49434	49440	49438	49448	49414	49419	49426	49425	49437
49407	49380	49392	49377	49403	49373	49373	49365	49373	49383
49360	49333	49329	49334	49329	49331	49318	49313	49321	49317
49303	49270	49274	49282	49281	49271	49282	49259	49258	49266
49251	49225	49220	49224	49228	49214	49206	49221	49196	49227
49195	49180	49176	49160	49176	49145	49146	49151	49152	49156
49126	49113	49102	49107	49110	49121	49096	49098	49087	49100
49081	49057	49048	49056	49050	49059	49049	49052	49040	49044
49026	48999	48989	48998	48992	49002	48995	48987	48981	48993
48958	48938	48942	48936	48939	48924	48922	48926	48927	48945
48902	48888	48883	48877	48883	48867	48871	48856	48861	48876
48851	48821	48831	48832	48827	48829	48818	48821	48821	48815
48787	48766	48765	48761	48768	48769	48750	48757	48753	48744
48726	48719	48707	48703	48699	48701	48694	48703	48691	48695
48680	48659	48644	48661	48665	48647	48639	48656	48629	48647
48600	48588	48593	48586	48595	48595	48581	48568	48574	48580
48565	48536	48533	48547	48529	48545	48536	48527	48521	48532
48495	48468	48459	48469	48481	48473	48474	48467	48445	48466
48422	48427	48405	48414	48423	48413	48398	48406	48398	48411
48360	48357	48358	48365	48372	48356	48347	48349	48346	48360
48298	48296	48288	48289	48305	48294	48285	48292	48299	48282
48270	48238	48245	48239	48247	48228	48243	48239	48223	48240
48213	48206	48203	48204	48204	48195	48180	48200	48183	48193
48144	48124	48120	48126	48122	48128	48106	48131	48113	48127
48095	48077	48073	48061	48059	48064	48074	48049	48055	48072
48071	48040	48036	48039	48038	48042	48033	48042	48028	48026
47988	47977	47957	47978	47975	47969	47968	47965	47941	47966
47913	47926	47910	47909	47899	47896	47897	47913	47899	47901
47895	47883	47884	47873	47867	47876	47872	47863	47867	47865
47819	47823	47820	47817	47800	47823	47812	47812	47811	47800
47783	47764	47747	47753	47751	47759	47747	47735	47753	47742
47744	47747	47714	47719	47725	47730	47739	47713	47715	47736
47684	47673	47680	47680	47672	47674	47676	47668	47661	47646
47633	47633	47611	47637	47605	47630	47624	47613	47615	47606
47604	47590	47591	47589	47580	47613	47597	47598	47588	47564
47538	47557	47522	47539	47523	47538	47523	47542	47520	47517
47495	47497	47482	47486	47469	47471	47471	47476	47478	47475
47473	47477	47476	47454	47456	47479	47464	47459	47471	47469
47401	47392	47401	47388	47400	47411	47391	47405	47396	47401
47383	47368	47362	47372	47359	47372	47365	47352	47350	47364
47361	47358	47355	47347	47356	47362	47349	47338	47330	47349
47282	47297	47296	47278	47280	47296	47286	47287	47274	47278
47244	47240	47237	47253	47238	47235	47257	47230	47231	47244
47234	47256	47243	47240	47237	47240	47234	47238	47227	47224
47183	47176	47189	47161	47173	47196	47174	47178	47161	47179
47117	47186	47152	47160	47104	47154	47124	47110	47116	47174
47261	47266	47243	47263	47232	47267	47254	47225	47256	47263
47110	47119	47097	47120	47101	47127	47119	47108	47113	47103
47085	47079	47090	47071	47075	47101	47091	47057	47077	47072
47018	47031	47002	47022	47009	47018	47021	47011	47011	47012
46950	46963	46958	46979	46969	46977	46953	46955	46940	46959
46989	46981	46991	46961	46955	47003	46987	46970	46981	46963
46924	46910	46925	46909	46909	46943	46935	46924	46922	46915
46893	46892	46874	46890	46890	46898	46905	46871	46890	46889
46880	46893	46912	46888	46879	46887	46882	46885	46905	46890
46855	46856	46852	46849	46834	46869	46864	46862	46853	46846
46835	46827	46822	46839	46818	46835	46829	46813	46829	46837
46840	46825	46841	46826	46819	46827	46827	46828	46829	46849
46805	46789	46797	46808	46815	46812	46800	46792	46793	46798
46773	46791	46790	46786	46746	46779	46777	46766	46780	46759
46790	46774	46771	46802	46769	46788	46799	46795	46794	46779
46744	46752	46738	46724	46731	46745	46750	46721	46725	46747
46728	46733	46704	46719	46723	46726	46715	46724	46736	46720
46743	46763	46775	46749	46743	46760	46742	46760	46738	46742
46717	46724	46705	46718	46703	46723	46733	46717	46731	46712
46693	46706	46691	46707	46658	46675	46682	46695	46674	46687
46736	46758	46739	46730	46759	46744	46749	46739	46733	46742
46712	46723	46686	46688	46686	46702	46683	46688	46697	46696
46675	46694	46685	46701	46667	46675	46688	46658	46685	46666
46727	46721	46723	46728	46708	46743	46738	46731	46742	46723
46722	46690	46712	46713	46706	46702	46730	46705	46722	46684
46690	46707	46679	46687	46693	46683	46685	46707	46692	46695
46737	46723	46744	46719	46729	46733	46719	46700	46739	46728
46708	46728	46696	46709	46702	46702	46743	46709	46734	46719
46711	46707	46728	46710	46696	46712	46738	46704	46742	46720
46745	46769	46732	46758	46756	46782	46774	46767	46779	46779
46724	46750	46741	46722	46747	46724	46729	46763	46733	46730
46744	46742	46733	46746	46729	46742	46750	46749	46757	46763
46815	46787	46798	46821	46808	46797	46816	46789	46806	46793
46772	46776	46779	46760	46775	46772	46774	46778	46787	46779
46851	46846	46852	46829	46836	46848	46834	46846	46834	46848
46818	46840	46831	46833	46822	46833	46818	46848	46841	46835
46824	46817	46843	46879	46846	46862	46834	46840	46840	46826
46881	46883	46874	46895	46884	46872	46878	46901	46882	46899
46891	46883	46912	46882	46908	46873	46897	46886	46914	46883
46903	46890	46893	46903	46911	46915	46922	46910	46924	46920
46952	46975	46972	46987	46956	46969	46972	46947	46976	46987
46947	46960	46947	46948	46963	46965	46974	46977	46971	46969
46985	46984	46980	47008	46996	47005	47000	47009	47021	47029
47036	47064	47065	47053	47060	47050	47077	47062	47084	47065
47049	47068	47065	47051	47066	47057	47056	47054	47072	47079
47075	47095	47083	47123	47097	47108	47097	47096	47136	47095
47184	47168	47136	47166	47176	47162	47181	47178	47189	47193
47182	47170	47198	47194	47214	47195	47176	47189	47186	47188
47205	47216	47235	47216	47234	47226	47231	47244	47240	47223
47285	47295	47319	47305	47317	47302	47312	47315	47334	47305
47311	47314	47331	47342	47356	47331	47340	47336	47331	47331
47350	47367	47389	47373	47403	47368	47371	47394	47398	47407
47431	47449	47449	47441	47464	47422	47429	47461	47453	47463
47472	47477	47480	47493	47485	47498	47489	47508	47503	47498
47529	47526	47547	47545	47524	47527	47529	47558	47553	47532
47601	47612	47612	47615	47594	47597	47597	47613	47625	47640
47654	47640	47663	47626	47647	47639	47634	47689	47665	47662
47689	47695	47712	47717	47714	47714	47711	47741	47730	47713
47809	47799	47797	47796	47807	47792	47787	47806	47812	47813
47815	47823	47811	47842	47860	47837	47842	47859	47857	47867
47902	47903	47908	47926	47920	47906	47914	47908	47944	47952
47957	47983	47983	47997	48022	47987	48005	48015	48012	48015
48043	48062	48057	48061	48059	48048	48058	48061	48083	48058
48095	48109	48121	48137	48130	48121	48101	48133	48154	48120
48181	48208	48204	48200	48198	48209	48195	48227	48199	48213
48256	48267	48285	48295	48269	48236	48276	48288	48273	48306
48339	48350	48343	48348	48356	48359	48327	48367	48380	48364
48384	48412	48414	48430	48441	48427	48430	48448	48423	48434
48477	48478	48483	48491	48486	48499	48508	48522	48509	48504
48560	48562	48561	48568	48590	48575	48574	48602	48589	48590
48616	48616	48654	48620	48640	48633	48635	48650	48643	48649
48700	48701	48717	48716	48706	48715	48714	48746	48751	48747
48774	48805	48797	48808	48821	48799	48803	48837	48824	48819
48865	48875	48895	48872	48890	48869	48892	48913	48891	48903
48928	48959	48976	48973	48979	48965	48959	48969	48969	48999
49009	49045	49077	49066	49059	49042	49034	49055	49057	49069
49093	49128	49131	49142	49112	49124	49148	49147	49139	49142
49206	49205	49227	49210	49223	49219	49233	49257	49224	49231
49291	49308	49303	49312	49306	49304	49292	49323	49302	49316
49370	49392	49391	49398	49400	49377	49385	49412	49424	49416
49469	49473	49471	49485	49460	49479	49491	49504	49480	49488
49539	49563	49550	49582	49537	49557	49553	49588	49582	49561
49639	49619	49643	49614	49659	49632	49655	49677	49657	49656
49699	49729	49731	49739	49734	49741	49705	49725	49747	49737
49785	49806	49819	49799	49808	49811	49814	49831	49823	49801
49886	49892	49909	49922	49902	49915	49915	49930	49927	49917
49972	49993	49984	49980	49992	49994	49991	50017	50011	50006
50046	50073	50074	50072	50058	50042	50065	50088	50087	50075
50139	50177	50176	50175	50162	50159	50165	50179	50186	50187
50242	50243	50248	50250	50245	50259	50257	50268	50297	50256
50311	50322	50321	50325	50311	50321	50357	50354	50319	50333
50398	50440	50456	50425	50420	50402	50439	50440	50429	50432
50497	50520	50549	50527	50531	50505	50538	50541	50520	50545
50553	50579	50583	50581	50588	50595	50611	50599	50583	50576
50641	50671	50688	50676	50676	50689	50694	50678	50692	50691
50753	50751	50766	50740	50757	50728	50767	50750	50773	50751
50673	50704	50694	50684	50705	50683	50712	50683	50711	50704
50853	50873	50882	50881	50880	50891	50897	50885	50928	50889
50931	50954	50960	50941	50938	50964	50988	50961	50960	50954
51037	51070	51041	51054	51038	51037	51052	51072	51066	51043
51111	51127	51122	51117	51122	51125	51131	51139	51129	51127
51143	51183	51185	51187	51174	51172	51185	51175	51191	51190
51236	51280	51256	51258	51251	51255	51274	51269	51257	51254
51308	51334	51321	51315	51329	51329	51366	51349	51358	51311
51332	51382	51367	51386	51357	51381	51377	51396	51370	51380
51417	51463	51440	51445	51437	51453	51467	51451	51457	51451
51487	51518	51508	51502	51505	51508	51502	51515	51514	51519
51506	51543	51530	51531	51524	51533	51538	51546	51553	51518
51603	51623	51627	51635	51630	51632	51639	51627	51642	51634
51648	51688	51665	51666	51667	51684	51705	51669	51681	51684
51647	51699	51676	51691	51675	51682	51688	51685	51685	51687
51744	51783	51754	51744	51758	51778	51773	51762	51770	51760
51804	51820	51793	51808	51803	51843	51856	51831	51821	51823
51811	51820	51806	51803	51792	51791	51814	51808	51797	51805
51858	51891	51872	51855	51864	51873	51881	51860	51875	51884
51907	51938	51928	51918	51922	51947	51947	51931	51928	51939
51897	51906	51905	51910	51884	51917	51924	51900	51905	51910
51949	51977	51941	51966	51958	51958	51972	51953	51959	51970
51991	52015	52003	51986	52000	52000	52007	51988	51989	51995
51971	51990	51994	51990	52005	51987	51996	51979	51999	51984
52012	52035	52014	52036	52018	52032	52051	52032	52025	52008
52047	52057	52054	52056	52048	52052	52069	52047	52052	52052
52014	52032	52021	52017	52024	52019	52043	52016	52005	52027
52088	52113	52077	52094	52079	52082	52085	52064	52102	52088
52074	52100	52079	52088	52099	52091	52079	52062	52099	52081
52035	52050	52013	52042	52041	52043	52033	52039	52042	52028
52093	52090	52068	52080	52091	52078	52103	52080	52083	52073
52084	52079	52078	52070	52093	52073	52094	52071	52075	52080
52027	52039	52030	52032	52026	52027	52041	52026	52030	52024
52055	52043	52040	52053	52044	52057	52064	52032	52050	52034
52031	52015	52001	52014	52017	51999	52025	52014	52005	52024
52032	52039	52014	52023	52036	52013	52022	52018	52016	51999
52011	51998	52007	51995	52021	52005	51992	51985	52004	52000
51948	51936	51926	51941	51930	51921	51934	51929	51926	51928
51965	51947	51944	51953	51954	51941	51954	51941	51942	51936
51911	51914	51906	51901	51914	51897	51911	51901	51915	51908
51831	51825	51824	51810	51823	51802	51823	51833	51811	51822
51831	51829	51823	51825	51829	51840	51820	51805	51820	51817
51787	51793	51754	51780	51795	51770	51781	51756	51776	51771
51707	51685	51691	51699	51711	51695	51709	51683	51697	51696
51698	51676	51687	51670	51678	51677	51672	51665	51661	51675
51674	51652	51668	51637	51659	51655	51636	51641	51639	51638
51577	51550	51536	51549	51559	51542	51542	51541	51550	51551
51549	51498	51502	51517	51527	51514	51513	51511	51515	51515
51482	51470	51473	51466	51476	51463	51456	51453	51448	51475
51395	51391	51390	51380	51407	51378	51377	51372	51379	51390
51363	51339	51348	51346	51346	51350	51347	51326	51340	51337
51310	51269	51298	51278	51284	51275	51279	51265	51263	51274
51215	51194	51187	51196	51204	51192	51200	51186	51183	51195
51159	51145	51138	51130	51149	51131	51125	51130	51112	51146
51084	51068	51070	51068	51070	51069	51062	51054	51054	51069
50988	50949	50954	50972	50969	50978	50959	50958	50957	50951
50941	50915	50911	50915	50919	50919	50911	50908	50899	50900
50863	50827	50846	50833	50838	50834	50825	50827	50825	50836
50751	50726	50739	50729	50732	50734	50707	50712	50711	50724
50680	50662	50669	50674	50673	50676	50658	50645	50656	50662
50625	50588	50604	50599	50600	50600	50585	50594	50577	50593
50513	50486	50498	50489	50503	50485	50477	50485	50476	50483
50436	50415	50421	50419	50430	50418	50404	50405	50408	50412
50368	50348	50352	50345	50341	50351	50316	50330	50313	50341
50261	50229	50238	50242	50234	50251	50226	50223	50233	50228
50199	50140	50150	50159	50151	50163	50146	50147	50136	50149
50078	50052	50065	50060	50065	50057	50041	50052	50035	50063
50007	49984	49988	49973	49985	49986	49957	49965	49959	49972
49915	49889	49894	49883	49885	49888	49869	49871	49868	49867
49814	49776	49779	49778	49773	49787	49765	49780	49757	49776
49720	49697	49696	49682	49697	49686	49674	49675	49679	49682
49619	49600	49606	49589	49597	49603	49573	49589	49573	49588
49521	49490	49500	49493	49492	49503	49476	49496	49482	49495
49440	49392	49404	49413	49401	49407	49392	49393	49385	49385
49337	49303	49323	49307	49291	49300	49290	49299	49286	49303
49243	49211	49213	49215	49211	49202	49190	49211	49183	49210
49137	49111	49127	49127	49113	49126	49096	49113	49114	49107
49046	49021	49043	49032	49010	49044	49000	49019	49023	49013
48962	48936	48934	48945	48914	48945	48925	48929	48920	48913
48878	48853	48847	48841	48834	48855	48828	48840	48821	48835
48777	48762	48761	48755	48745	48755	48735	48740	48736	48743
48699	48681	48682	48679	48650	48679	48654	48666	48660	48659
48601	48575	48579	48572	48566	48585	48564	48573	48562	48557
48514	48494	48502	48491	48483	48487	48482	48485	48480	48473
48428	48422	48418	48420	48416	48420	48407	48409	48396	48397
48340	48327	48316	48312	48317	48320	48292	48309	48313	48311
48254	48229	48230	48234	48229	48245	48213	48224	48218	48218
48196	48176	48172	48163	48150	48166	48147	48153	48149	48146
48093	48075	48079	48065	48053	48067	48060	48072	48041	48059
47993	47999	47993	47966	47972	47979	47957	47969	47959	47977
47926	47925	47921	47923	47901	47923	47918	47921	47893	47911
47860	47833	47821	47837	47798	47833	47822	47826	47809	47806
47760	47767	47749	47762	47730	47749	47754	47757	47724	47734
47693	47694	47699	47683	47670	47691	47665	47679	47657	47668
47613	47598	47606	47591	47580	47600	47593	47585	47577	47571
47535	47537	47507	47523	47495	47536	47533	47522	47533	47515
47609	47602	47601	47610	47585	47598	47606	47591	47601	47579
47430	47436	47445	47427	47405	47423	47401	47424	47409	47411
47325	47349	47355	47336	47329	47347	47331	47320	47315	47333
47275	47256	47247	47241	47223	47255	47239	47235	47230	47236
47173	47184	47174	47179	47147	47178	47179	47176	47165	47147
47136	47153	47125	47128	47102	47139	47125	47129	47104	47108
47054	47055	47057	47036	47019	47047	47040	47056	47022	47011
46993	46995	46990	46976	46978	46966	46973	46981	46973	46970
46960	46968	46959	46954	46933	46945	46946	46966	46944	46924
46851	46862	46859	46859	46845	46841	46849	46851	46826	46820
46814	46813	46825	46793	46776	46795	46788	46800	46774	46775
46779	46785	46803	46788	46755	46790	46762	46766	46765	46771
46731	46710	46681	46695	46678	46707	46697	46692	46672	46671
46618	46623	46617	46628	46598	46606	46621	46612	46607	46601
46617	46649	46618	46611	46590	46623	46627	46617	46594	46614
46538	46540	46554	46526	46520	46540	46542	46520	46544	46514
46467	46493	46450	46463	46444	46476	46471	46456	46431	46447
46478	46473	46487	46473	46441	46469	46484	46477	46477	46468
46415	46418	46391	46386	46390	46370	46406	46402	46396	46369
46332	46366	46355	46332	46363	46363	46361	46338	46338	46329
46309	46377	46343	46341	46328	46338	46354	46337	46335	46326
46298	46288	46287	46287	46277	46289	46285	46287	46264	46259
46231	46263	46251	46255	46225	46222	46251	46251	46231	46221
46232	46274	46269	46244	46254	46220	46251	46251	46223	46229
46163	46190	46175	46145	46135	46146	46165	46153	46148	46132
46137	46158	46139	46141	46121	46148	46142	46137	46135	46133
46156	46173	46159	46160	46127	46162	46170	46154	46138	46137
46073	46098	46081	46083	46080	46091	46116	46071	46059	46055
46038	46065	46067	46066	46065	46050	46050	46062	46047	46057
46069	46101	46091	46073	46070	46061	46056	46076	46080	46065
46024	46055	46005	46015	46012	46041	46029	46028	46030	46005
45959	45987	45971	45958	45955	45959	45990	45985	45961	45949
46024	46040	46016	45989	46027	46011	46025	46024	46008	45983
45970	45982	45959	45960	45957	45956	45960	45965	45954	45967
45979	45998	45973	45982	45996	46015	46032	46003	45978	45978
45933	45919	45920	45921	45904	45915	45937	45915	45891	45909
45896	45939	45913	45902	45897	45913	45935	45891	45907	45890
45945	45989	45944	45947	45962	45944	45971	45944	45939	45943
45864	45915	45883	45896	45885	45871	45881	45884	45921	45873
45849	45862	45863	45873	45868	45896	45874	45874	45895	45900
45902	45944	45935	45920	45927	45919	45945	45914	45917	45922
45856	45879	45891	45880	45858	45895	45899	45890	45896	45886
45839	45866	45837	45842	45836	45839	45872	45841	45848	45869
45904	45912	45898	45919	45911	45907	45924	45915	45943	45900
45892	45878	45889	45888	45896	45869	45889	45876	45857	45858
45877	45885	45869	45879	45860	45879	45894	45893	45875	45857
45880	45904	45912	45882	45903	45907	45909	45917	45907	45897
45852	45865	45864	45870	45867	45858	45897	45867	45877	45859
45845	45896	45859	45893	45888	45865	45902	45891	45886	45889
45895	45933	45907	45901	45928	45905	45929	45904	45938	45923
45906	45919	45918	45903	45909	45897	45908	45893	45896	45949
45931	45882	45922	45889	45913	45905	45917	45918	45920	45888
45970	45973	45978	45989	45977	45957	45981	45992	45986	45993
45936	45933	45942	45942	45937	45959	45953	45928	45954	45937
45954	45960	45991	45978	45952	45974	45961	45992	45974	45953
46003	46038	46050	46043	46057	46021	46053	46025	46046	46053
46004	46007	46005	46012	46016	46023	46030	46018	46027	46016
46009	45998	46021	46011	46031	46032	46013	46014	46031	46036
46103	46078	46089	46094	46096	46117	46119	46096	46107	46080
46056	46077	46101	46100	46112	46069	46085	46120	46124	46106
46071	46072	46093	46084	46128	46086	46109	46089	46100	46116
46158	46162	46191	46177	46207	46169	46159	46182	46192	46199
46158	46157	46155	46176	46196	46176	46188	46198	46186	46173
46185	46225	46202	46182	46201	46188	46199	46224	46207	46216
46239	46262	46250	46269	46277	46254	46269	46235	46266	46307
46255	46267	46287	46261	46286	46256	46248	46251	46294	46293
46349	46337	46345	46347	46366	46355	46337	46366	46375	46402
46341	46321	46350	46338	46406	46340	46367	46370	46368	46359
46348	46363	46365	46367	46390	46333	46366	46366	46377	46384
46443	46438	46451	46445	46459	46467	46461	46485	46480	46457
46468	46467	46460	46472	46470	46497	46483	46464	46496	46533
46503	46483	46494	46522	46520	46492	46472	46508	46519	46536
46557	46576	46583	46595	46600	46602	46606	46588	46627	46647
46605	46620	46610	46649	46645	46629	46615	46617	46646	46671
46679	46621	46669	46667	46695	46678	46678	46675	46679	46702
46741	46731	46720	46734	46747	46729	46736	46737	46780	46761
46794	46791	46775	46791	46778	46795	46784	46809	46804	46840
46825	46823	46840	46839	46888	46873	46853	46853	46876	46888
46914	46920	46937	46962	46949	46908	46960	46933	46980	46963
46969	46944	46947	46969	46965	46939	46957	46972	46971	47000
47027	47003	47017	47025	47029	47034	47036	47035	47041	47075
47140	47097	47126	47129	47137	47123	47123	47129	47102	47161
47160	47142	47142	47179	47167	47180	47170	47158	47205	47186
47193	47197	47215	47250	47240	47264	47239	47227	47258	47250
47323	47327	47326	47355	47356	47339	47340	47347	47354	47344
47365	47375	47368	47387	47405	47371	47380	47393	47374	47438
47426	47436	47446	47435	47472	47423	47430	47446	47482	47471
47559	47504	47526	47556	47576	47565	47507	47558	47530	47568
47615	47580	47564	47620	47645	47641	47605	47618	47629	47637
47707	47650	47655	47693	47707	47683	47683	47682	47697	47718
47775	47768	47760	47777	47800	47765	47774	47775	47780	47804
47852	47811	47842	47838	47871	47828	47848	47880	47864	47870
47933	47894	47913	47953	47939	47923	47937	47914	47959	47960
48038	48009	48001	48050	48030	48034	48027	48044	48050	48049
48106	48094	48100	48114	48128	48117	48107	48110	48124	48136
48174	48165	48176	48163	48199	48193	48173	48189	48186	48230
48308	48310	48317	48327	48309	48340	48298	48312	48341	48342
48385	48367	48371	48388	48385	48386	48396	48357	48384	48384
48445	48433	48462	48476	48479	48440	48446	48443	48454	48495
48535	48508	48541	48555	48550	48534	48532	48565	48532	48576
48601	48619	48616	48648	48608	48597	48589	48605	48629	48625
48727	48667	48688	48702	48720	48705	48709	48712	48734	48722
[truncated: 918 more rows]

## Sheet: DoddingtonKerosene
Partially saturated with kerosene Doddington Sandstone at 10cm from K-band antenna
[truncated: 1,501 more rows]

[truncated: 10 more sheets: DoddingtonWet, LazonbyDry, LazonbyKerosene, LazonbyWet, LocharbriggsDry, LocharbriggsKerosene, LocharbriggsWet, RedStBeesDry, RedStBeesKerosene, RedStBeesWet]
