# Supplementary material for: Dynamic analysis of geomaterials using microwave sensing
Source: Sci Rep. 2024 Mar 26;14:7112. doi: 10.1038/s41598-024-57653-3 (PMC10965938; doi:10.1038/s41598-024-57653-3)
Supplement: Supplementary file 2 — Supplementary Information 2. [file 41598_2024_57653_MOESM2_ESM.xlsx]

## Sheet: Intro
Dynamic Load Data (figure 2) for Darney Sample 2 Bottom
See tabs for datasets

## Sheet: SteelCylinder
											In this dataset, each column represents 1 data capture from the sensor (Over 1501 data points)
Steel Cylinder Reference at 10cm from K-band antenna											These are raw datasets in the time domain, as output from the sensor. Units are a.u.
											The sensor is a K-band FMCW operating between 24 - 25.5 GHz
											The chirp duration is 300 ms
49196	49174	49151	49161	49151	49168	49160	49174	49149	49168		The time between chirps is 5 seconds
47499	47512	47505	47480	47499	47505	47497	47493	47527	47507
46167	46166	46173	46196	46161	46163	46182	46179	46210	46185
45398	45376	45399	45410	45377	45385	45389	45400	45356	45395
44759	44760	44780	44756	44767	44776	44770	44789	44761	44761
44370	44358	44383	44417	44368	44386	44368	44412	44399	44392
44231	44263	44203	44271	44241	44220	44285	44299	44237	44253
44104	44135	44112	44100	44140	44148	44169	44157	44125	44146
44277	44297	44332	44321	44323	44299	44307	44303	44292	44291
44682	44693	44678	44732	44712	44712	44701	44686	44704	44730
45124	45131	45139	45116	45140	45121	45127	45146	45167	45138
45811	45791	45792	45788	45794	45791	45786	45800	45830	45795
46617	46613	46600	46608	46614	46609	46608	46608	46589	46605
47487	47488	47487	47490	47475	47463	47481	47467	47467	47482
48443	48427	48433	48424	48436	48429	48426	48430	48432	48428
49430	49405	49425	49413	49400	49428	49417	49411	49402	49405
50391	50408	50405	50403	50392	50391	50374	50390	50375	50382
51337	51338	51350	51354	51337	51310	51320	51324	51313	51305
52137	52145	52156	52145	52129	52140	52115	52127	52163	52153
52878	52876	52872	52873	52881	52914	52831	52869	52877	52881
53431	53438	53422	53402	53427	53441	53463	53428	53401	53373
53771	53743	53747	53740	53749	53759	53710	53730	53735	53708
53961	53966	53983	53949	53939	53896	53911	53945	53954	53933
53944	53935	53931	53931	53932	53961	53938	53931	53932	53894
53646	53648	53651	53637	53641	53676	53610	53626	53641	53605
53309	53326	53294	53302	53310	53344	53306	53295	53312	53326
52731	52723	52721	52728	52721	52717	52759	52720	52742	52733
51986	51976	51961	51983	51976	51974	51983	51995	51969	51991
51180	51183	51183	51192	51181	51184	51208	51197	51195	51189
50291	50304	50296	50288	50296	50304	50303	50309	50305	50313
49356	49355	49359	49366	49353	49356	49374	49372	49377	49377
48417	48400	48406	48413	48417	48428	48425	48428	48445	48417
47472	47486	47476	47478	47483	47508	47472	47486	47499	47486
46669	46653	46648	46684	46682	46674	46688	46703	46691	46706
45876	45870	45874	45894	45882	45858	45896	45889	45904	45883
45274	45281	45265	45267	45269	45282	45280	45309	45314	45311
44645	44657	44660	44669	44619	44710	44641	44675	44666	44680
44275	44280	44248	44284	44262	44259	44293	44285	44303	44276
44107	44132	44148	44123	44148	44150	44154	44149	44150	44119
43985	43988	44011	44012	43994	43994	44037	44032	44020	44035
44055	44047	44081	44043	44067	44067	44070	44062	44056	44057
44436	44439	44424	44435	44423	44448	44442	44419	44428	44440
44819	44809	44835	44823	44795	44812	44816	44838	44835	44840
45396	45375	45377	45390	45387	45373	45388	45365	45376	45356
46161	46165	46138	46159	46138	46158	46144	46145	46133	46148
46980	46960	46963	46959	46944	46947	46944	46962	46955	46940
47874	47867	47865	47860	47861	47863	47847	47851	47841	47849
48844	48818	48813	48812	48806	48796	48800	48810	48794	48788
49790	49791	49790	49776	49778	49774	49768	49761	49772	49762
50732	50738	50733	50719	50728	50725	50713	50704	50708	50711
51564	51557	51548	51547	51553	51547	51546	51523	51541	51537
52380	52375	52379	52376	52381	52377	52361	52375	52384	52354
53032	53040	53031	53042	53029	53028	53015	53003	53025	53017
53450	53443	53425	53433	53454	53437	53447	53451	53447	53421
53871	53859	53835	53847	53855	53850	53833	53836	53849	53834
54003	54009	53985	53987	53978	53993	53980	53992	53984	53989
53880	53871	53890	53871	53871	53882	53863	53873	53857	53860
53719	53712	53709	53711	53715	53706	53687	53702	53707	53716
53353	53363	53350	53348	53349	53353	53364	53363	53355	53357
52763	52742	52749	52756	52754	52752	52752	52752	52760	52745
52111	52109	52125	52129	52123	52115	52126	52125	52125	52131
51360	51367	51366	51369	51367	51371	51362	51365	51375	51375
50524	50524	50524	50517	50529	50523	50529	50539	50525	50534
49658	49649	49647	49660	49658	49646	49663	49670	49674	49669
48766	48777	48770	48767	48766	48761	48773	48775	48781	48784
47919	47932	47921	47940	47938	47930	47937	47945	47932	47934
47105	47105	47103	47091	47110	47113	47110	47110	47107	47106
46392	46414	46403	46427	46410	46425	46411	46419	46409	46415
45713	45729	45731	45737	45746	45760	45738	45741	45760	45756
45168	45171	45153	45177	45172	45200	45175	45190	45154	45184
44869	44856	44893	44873	44875	44859	44842	44868	44868	44869
44555	44564	44577	44574	44599	44569	44617	44578	44573	44590
44463	44486	44462	44467	44500	44471	44450	44501	44490	44469
44597	44596	44604	44596	44592	44587	44581	44590	44603	44584
44803	44818	44800	44795	44824	44815	44773	44810	44819	44808
45205	45194	45194	45197	45227	45206	45204	45187	45203	45194
45764	45733	45759	45756	45767	45760	45747	45768	45777	45767
46414	46422	46414	46402	46381	46381	46407	46407	46409	46404
47193	47184	47181	47170	47189	47166	47158	47163	47162	47178
48038	48022	48039	48031	48029	48030	48012	48017	48016	48014
48918	48907	48931	48924	48912	48916	48915	48900	48897	48910
49853	49850	49824	49825	49826	49831	49825	49809	49823	49821
50710	50711	50676	50687	50665	50690	50677	50691	50682	50664
51561	51525	51544	51549	51543	51537	51529	51531	51530	51535
52311	52321	52315	52304	52312	52306	52302	52289	52310	52308
52893	52891	52870	52868	52823	52888	52873	52862	52856	52855
53399	53365	53402	53401	53425	53374	53397	53406	53372	53365
53786	53783	53760	53760	53810	53775	53753	53752	53761	53758
53827	53877	53828	53831	53818	53832	53837	53837	53825	53831
53878	53876	53872	53864	53884	53851	53854	53863	53861	53851
53692	53696	53664	53683	53640	53671	53677	53654	53677	53673
53292	53265	53278	53295	53287	53305	53284	53251	53270	53266
52811	52829	52818	52807	52805	52804	52810	52796	52809	52814
52189	52201	52194	52189	52207	52185	52192	52175	52209	52191
51439	51434	51444	51442	51456	51451	51447	51452	51441	51452
50671	50676	50674	50680	50678	50686	50689	50672	50693	50691
49842	49869	49857	49863	49856	49844	49860	49863	49877	49877
49159	49149	49169	49162	49141	49163	49173	49171	49163	49172
48224	48229	48234	48227	48245	48246	48256	48252	48262	48240
47483	47469	47466	47454	47460	47465	47464	47460	47494	47482
46736	46715	46716	46736	46729	46724	46742	46705	46733	46740
46119	46111	46106	46133	46097	46127	46123	46104	46102	46131
45690	45680	45681	45658	45710	45688	45675	45664	45698	45701
45231	45230	45236	45256	45240	45247	45249	45267	45284	45259
45023	45008	45023	45017	45016	45039	45027	45003	45047	45014
44996	45014	45001	45011	45018	44997	44991	44977	44989	45006
45035	45031	45013	45057	45007	45008	45006	45016	45040	45021
45194	45189	45183	45145	45169	45178	45172	45168	45168	45203
45595	45571	45564	45599	45583	45601	45578	45568	45591	45595
45993	46010	46008	45984	45993	45983	45982	46004	46004	45988
46542	46540	46537	46521	46548	46527	46533	46541	46513	46543
47191	47195	47194	47174	47187	47172	47182	47177	47179	47206
47885	47872	47889	47877	47873	47852	47868	47873	47864	47876
48622	48602	48595	48611	48615	48609	48599	48612	48598	48608
49348	49346	49340	49337	49339	49341	49337	49337	49322	49321
50062	50083	50068	50060	50075	50079	50056	50056	50071	50070
50782	50757	50760	50766	50758	50738	50736	50751	50762	50752
51337	51330	51322	51318	51336	51312	51329	51314	51311	51287
51921	51890	51878	51885	51885	51862	51894	51865	51871	51895
52273	52292	52291	52307	52290	52258	52286	52294	52314	52297
52500	52509	52517	52515	52492	52526	52468	52486	52523	52529
52692	52697	52676	52676	52696	52682	52681	52683	52697	52653
52702	52735	52721	52732	52720	52705	52729	52709	52695	52726
52515	52512	52523	52512	52501	52490	52536	52527	52529	52519
52310	52282	52288	52293	52291	52285	52282	52284	52308	52256
51947	51915	51933	51937	51927	51940	51912	51938	51937	51934
51419	51416	51405	51410	51412	51401	51393	51411	51415	51407
50875	50856	50870	50876	50866	50873	50856	50867	50877	50867
50249	50242	50243	50249	50234	50240	50248	50253	50256	50254
49585	49582	49586	49587	49584	49579	49605	49600	49594	49594
48920	48919	48925	48936	48928	48951	48925	48924	48926	48920
48298	48272	48299	48284	48294	48270	48291	48295	48297	48274
47650	47650	47655	47660	47651	47679	47682	47672	47672	47678
47079	47066	47079	47094	47078	47072	47081	47105	47074	47068
46654	46648	46653	46665	46640	46626	46637	46670	46638	46635
46237	46235	46252	46251	46247	46253	46266	46258	46254	46255
45908	45923	45918	45946	45924	45956	45953	45943	45947	45947
45843	45832	45835	45846	45833	45828	45826	45835	45849	45853
45759	45769	45769	45753	45790	45772	45755	45759	45761	45753
45845	45809	45827	45829	45841	45829	45841	45846	45856	45819
46048	46060	46069	46073	46066	46064	46049	46047	46073	46040
46335	46331	46335	46329	46347	46334	46323	46355	46330	46327
46742	46744	46722	46744	46744	46705	46735	46716	46717	46747
47230	47240	47227	47233	47240	47243	47250	47232	47242	47243
47759	47750	47768	47761	47765	47755	47740	47738	47753	47767
48359	48365	48366	48341	48349	48345	48342	48351	48347	48347
48968	48975	48975	48967	48953	48955	48969	48962	48954	48949
49582	49599	49594	49593	49588	49580	49588	49572	49589	49583
50188	50187	50176	50195	50173	50169	50169	50192	50176	50171
50715	50707	50711	50718	50702	50704	50696	50687	50708	50693
51221	51220	51211	51199	51205	51199	51204	51202	51200	51197
51622	51632	51650	51621	51625	51636	51625	51603	51628	51625
51879	51867	51875	51864	51874	51856	51873	51868	51868	51876
52083	52078	52079	52077	52096	52080	52091	52080	52102	52071
52180	52157	52163	52159	52160	52154	52177	52161	52155	52175
52108	52101	52097	52102	52098	52094	52095	52084	52092	52075
51963	51955	51960	51961	51962	51961	51971	51967	51963	51949
51703	51706	51700	51708	51688	51716	51724	51715	51720	51705
51338	51343	51339	51353	51334	51339	51341	51351	51338	51343
50939	50930	50923	50939	50937	50932	50945	50944	50934	50936
50456	50466	50467	50467	50459	50455	50469	50475	50478	50461
49938	49942	49932	49946	49951	49957	49953	49961	49952	49952
49422	49425	49433	49426	49429	49429	49428	49446	49429	49422
48927	48931	48931	48914	48923	48940	48930	48928	48939	48936
48433	48435	48440	48441	48437	48440	48441	48441	48455	48444
47982	47990	47984	47985	47990	47993	48010	47996	48003	48016
47627	47628	47627	47644	47637	47627	47628	47644	47615	47646
47322	47311	47330	47330	47323	47317	47341	47321	47341	47331
47103	47099	47101	47100	47092	47102	47111	47096	47109	47108
46986	46999	46984	46985	46997	46993	46983	46994	46988	46991
46914	46930	46915	46909	46941	46914	46933	46926	46914	46936
46952	46978	46973	46974	46974	46969	46971	46966	46973	46958
47131	47133	47122	47129	47128	47151	47123	47115	47115	47128
47287	47305	47289	47295	47281	47286	47279	47282	47286	47282
47561	47575	47575	47559	47577	47557	47560	47570	47559	47563
47909	47923	47901	47904	47889	47915	47907	47909	47910	47905
48279	48273	48274	48270	48269	48253	48266	48248	48260	48263
48667	48666	48670	48661	48689	48665	48659	48663	48647	48661
49091	49089	49082	49078	49079	49077	49077	49074	49081	49067
49498	49507	49502	49498	49496	49483	49505	49491	49494	49485
49916	49911	49911	49897	49907	49903	49896	49899	49893	49882
50239	50246	50244	50238	50251	50239	50247	50247	50241	50244
50589	50564	50579	50574	50562	50571	50564	50583	50565	50556
50831	50835	50828	50830	50807	50820	50819	50828	50823	50818
50994	50995	50992	50994	50965	50985	50980	50961	50981	50974
51106	51103	51085	51105	51114	51101	51084	51086	51095	51096
51119	51120	51127	51119	51117	51128	51111	51111	51121	51116
51026	51030	51036	51024	51015	51027	51031	51028	51032	51024
50926	50907	50914	50925	50941	50924	50923	50917	50920	50913
50718	50713	50702	50713	50710	50722	50721	50730	50718	50728
50443	50419	50447	50434	50438	50435	50427	50440	50445	50438
50145	50143	50144	50145	50134	50144	50157	50148	50153	50149
49813	49804	49797	49801	49808	49799	49796	49814	49796	49807
49495	49486	49481	49483	49489	49491	49499	49476	49485	49496
49098	49110	49106	49115	49109	49109	49103	49118	49112	49117
48773	48766	48764	48774	48771	48763	48788	48785	48769	48777
48447	48433	48434	48450	48435	48445	48444	48452	48459	48448
48163	48185	48186	48167	48158	48162	48159	48189	48173	48174
47963	47983	47979	47988	47976	47977	47984	47968	47963	47970
47800	47801	47802	47794	47803	47797	47803	47785	47793	47818
47669	47669	47677	47658	47678	47700	47672	47661	47687	47681
47665	47680	47644	47666	47660	47658	47672	47664	47668	47671
47650	47655	47658	47675	47660	47673	47678	47684	47675	47674
47724	47728	47748	47745	47744	47744	47731	47735	47746	47730
47873	47880	47881	47881	47863	47859	47862	47871	47867	47871
48047	48024	48030	48058	48031	48026	48021	48047	48023	48034
48247	48252	48236	48261	48256	48259	48256	48251	48258	48240
48490	48509	48490	48497	48486	48492	48486	48493	48493	48501
48746	48761	48769	48763	48761	48763	48751	48758	48753	48770
49036	49062	49059	49052	49038	49045	49040	49037	49040	49035
49321	49330	49321	49310	49326	49324	49314	49316	49309	49310
49602	49603	49594	49589	49584	49591	49579	49577	49593	49596
49845	49848	49837	49840	49832	49825	49824	49846	49836	49828
50036	50014	50029	50023	50025	50032	50022	50019	50017	50024
50193	50202	50203	50197	50196	50197	50194	50185	50205	50190
50340	50338	50310	50335	50317	50336	50325	50325	50310	50331
50365	50356	50363	50358	50363	50353	50363	50360	50358	50343
50389	50384	50379	50390	50375	50395	50378	50384	50384	50371
50346	50342	50358	50361	50356	50344	50357	50343	50358	50340
50227	50229	50240	50239	50229	50240	50247	50240	50225	50240
50118	50109	50111	50122	50114	50118	50125	50126	50129	50108
49958	49945	49959	49955	49966	49973	49969	49955	49963	49945
49758	49766	49771	49767	49769	49763	49784	49766	49758	49779
49571	49562	49578	49574	49575	49560	49567	49574	49572	49567
49359	49360	49349	49361	49362	49363	49367	49371	49361	49366
49164	49154	49167	49145	49153	49171	49179	49167	49170	49160
48976	48967	48982	48977	48975	49005	48987	48984	48971	48977
48822	48827	48806	48827	48811	48814	48842	48821	48844	48816
48709	48695	48694	48702	48702	48684	48690	48696	48694	48704
48596	48605	48602	48604	48599	48605	48611	48585	48604	48609
48567	48553	48561	48565	48554	48575	48552	48564	48561	48555
48526	48536	48526	48527	48534	48522	48539	48538	48519	48522
48546	48542	48533	48538	48541	48533	48545	48525	48537	48531
48575	48587	48578	48565	48585	48567	48563	48585	48569	48579
48637	48631	48627	48625	48633	48629	48617	48610	48615	48634
48708	48707	48706	48705	48702	48693	48702	48703	48705	48710
48799	48793	48792	48806	48811	48808	48790	48803	48800	48804
48895	48900	48903	48896	48900	48901	48881	48882	48892	48882
48997	48995	48990	48994	48983	48986	48992	48995	48993	48987
49097	49099	49091	49095	49091	49080	49084	49094	49079	49088
49194	49185	49188	49186	49191	49180	49184	49183	49185	49179
49260	49256	49256	49249	49269	49241	49251	49249	49251	49256
49294	49315	49307	49306	49299	49301	49307	49297	49302	49303
49323	49322	49338	49324	49330	49330	49322	49324	49327	49325
49332	49319	49327	49322	49317	49320	49311	49318	49317	49310
49274	49276	49257	49259	49268	49267	49274	49283	49269	49275
49185	49194	49209	49191	49207	49201	49198	49194	49189	49202
49081	49087	49083	49088	49074	49074	49086	49094	49084	49084
48944	48957	48958	48955	48955	48963	48961	48951	48963	48952
48804	48791	48805	48801	48800	48799	48791	48815	48808	48808
48640	48629	48637	48629	48639	48650	48635	48646	48637	48638
48480	48455	48471	48478	48477	48499	48493	48488	48483	48487
48313	48300	48318	48311	48320	48315	48312	48328	48311	48314
48163	48156	48165	48161	48177	48168	48168	48168	48160	48176
48059	48037	48057	48053	48058	48054	48056	48044	48065	48053
47937	47939	47935	47937	47943	47925	47947	47946	47949	47946
47875	47881	47874	47882	47878	47881	47903	47884	47886	47884
47891	47890	47894	47892	47888	47901	47888	47870	47877	47900
47921	47914	47914	47919	47905	47923	47922	47935	47906	47924
47991	48023	47997	48019	48002	48006	48005	48015	47999	48014
48144	48140	48136	48139	48131	48128	48134	48126	48146	48137
48312	48317	48308	48308	48317	48306	48318	48300	48307	48305
48533	48530	48536	48530	48532	48530	48516	48539	48533	48534
48779	48797	48757	48766	48755	48773	48787	48767	48747	48771
49039	49029	49037	49030	49038	49035	49022	49040	49027	49025
49285	49309	49300	49302	49304	49276	49278	49287	49279	49287
49575	49567	49571	49573	49565	49573	49575	49562	49572	49569
49839	49842	49819	49828	49840	49827	49830	49823	49841	49827
50065	50057	50048	50055	50062	50072	50052	50055	50045	50050
50291	50285	50277	50269	50275	50275	50274	50264	50270	50261
50468	50462	50458	50454	50460	50449	50459	50459	50451	50450
50547	50549	50546	50548	50562	50534	50538	50526	50541	50536
50630	50634	50635	50621	50613	50615	50603	50612	50611	50615
50613	50624	50628	50623	50633	50624	50624	50620	50620	50618
50517	50524	50523	50519	50520	50513	50515	50521	50515	50521
50405	50391	50387	50377	50387	50388	50377	50383	50381	50382
50177	50185	50178	50174	50182	50171	50182	50176	50186	50163
49911	49905	49924	49906	49900	49911	49900	49902	49892	49906
49606	49606	49598	49601	49584	49595	49599	49600	49612	49606
49259	49241	49261	49267	49275	49261	49265	49257	49266	49264
48915	48894	48901	48916	48906	48912	48908	48910	48916	48905
48536	48531	48530	48526	48532	48543	48544	48537	48542	48535
48181	48192	48174	48185	48199	48178	48183	48190	48185	48192
47884	47857	47884	47891	47892	47895	47900	47909	47898	47896
47575	47573	47584	47605	47590	47582	47600	47587	47583	47603
47343	47379	47375	47353	47346	47368	47372	47368	47368	47376
47221	47215	47207	47228	47235	47236	47216	47240	47228	47250
47098	47103	47096	47094	47131	47110	47108	47133	47111	47100
47075	47104	47075	47071	47085	47077	47124	47087	47118	47049
47267	47258	47273	47251	47275	47252	47274	47262	47287	47254
47321	47328	47331	47317	47294	47312	47317	47335	47317	47337
47533	47531	47513	47526	47526	47536	47523	47523	47530	47533
47781	47767	47776	47779	47791	47782	47777	47765	47783	47779
48101	48104	48088	48104	48103	48091	48094	48097	48095	48090
48496	48479	48488	48475	48481	48484	48483	48482	48488	48485
48885	48884	48882	48893	48883	48883	48871	48878	48872	48896
49316	49329	49294	49312	49287	49313	49303	49315	49303	49297
49720	49728	49734	49718	49739	49731	49720	49723	49718	49719
50156	50162	50146	50144	50156	50156	50139	50141	50149	50160
50557	50561	50555	50545	50538	50544	50535	50552	50552	50540
50870	50881	50866	50882	50864	50864	50864	50864	50853	50852
51181	51179	51188	51181	51181	51166	51180	51178	51163	51171
51407	51400	51418	51386	51407	51409	51396	51390	51392	51400
51513	51534	51509	51493	51502	51506	51498	51522	51492	51498
51592	51591	51584	51586	51597	51592	51584	51611	51592	51588
51549	51544	51551	51563	51543	51541	51546	51543	51527	51529
51359	51365	51376	51363	51358	51359	51349	51350	51346	51356
51140	51145	51141	51139	51141	51140	51151	51137	51159	51146
50827	50837	50820	50825	50837	50827	50834	50830	50857	50838
50413	50389	50397	50407	50408	50420	50415	50418	50405	50415
49960	49969	49962	49956	49961	49961	49968	49959	49964	49967
49460	49461	49454	49458	49462	49461	49456	49452	49461	49455
48933	48941	48925	48926	48940	48942	48936	48934	48939	48950
48400	48382	48393	48369	48382	48380	48397	48395	48399	48412
47852	47861	47852	47853	47861	47882	47860	47882	47878	47877
47396	47388	47395	47401	47398	47384	47407	47396	47379	47399
46915	46932	46934	46927	46929	46915	46937	46932	46947	46922
46532	46542	46562	46560	46561	46581	46526	46560	46570	46538
46280	46310	46320	46314	46304	46344	46284	46319	46303	46299
46065	46034	46067	46029	46060	46017	46037	46052	46082	46071
45959	45946	45979	45952	45954	45965	45934	45970	45940	46008
46024	46018	45991	45992	46019	45998	46026	46026	46020	46042
46103	46090	46092	46081	46092	46131	46128	46081	46104	46081
46399	46371	46353	46378	46356	46374	46376	46366	46364	46388
46687	46664	46674	46666	46660	46704	46686	46666	46668	46660
47100	47095	47091	47093	47112	47100	47108	47100	47098	47077
47621	47593	47616	47605	47627	47607	47597	47607	47613	47639
48176	48174	48181	48187	48177	48197	48159	48187	48180	48173
48811	48807	48820	48818	48794	48807	48799	48803	48787	48797
49443	49470	49432	49452	49442	49433	49443	49429	49437	49424
50113	50113	50118	50100	50089	50104	50103	50101	50096	50104
50755	50743	50736	50759	50749	50750	50727	50741	50727	50753
51283	51299	51290	51312	51304	51303	51271	51275	51292	51251
51865	51878	51875	51851	51869	51860	51842	51850	51846	51855
52293	52295	52298	52301	52304	52283	52294	52276	52287	52272
52574	52561	52557	52549	52563	52574	52544	52542	52549	52551
52801	52787	52814	52802	52797	52793	52772	52780	52799	52769
52897	52884	52881	52885	52877	52883	52894	52891	52875	52885
52734	52736	52746	52744	52727	52747	52731	52736	52725	52740
52568	52561	52567	52562	52563	52563	52551	52558	52553	52567
52223	52232	52238	52231	52232	52211	52218	52213	52224	52218
51728	51742	51744	51742	51735	51725	51737	51737	51742	51743
51185	51206	51198	51198	51210	51184	51203	51209	51200	51202
50566	50552	50564	50573	50559	50569	50560	50565	50570	50568
49856	49841	49856	49869	49865	49871	49866	49864	49866	49880
49134	49134	49142	49135	49136	49153	49152	49141	49147	49133
48395	48387	48408	48416	48408	48394	48404	48401	48427	48413
47706	47703	47730	47721	47718	47712	47715	47740	47724	47729
47014	47031	47036	47028	47016	47037	47015	47040	47041	47040
46445	46395	46425	46442	46447	46427	46454	46450	46436	46431
45962	45951	45968	45984	45979	45991	45980	45987	45987	46010
45536	45548	45551	45516	45539	45547	45560	45552	45555	45584
45221	45232	45245	45261	45227	45249	45246	45256	45253	45250
45150	45163	45150	45195	45186	45186	45185	45173	45171	45199
45129	45144	45147	45108	45149	45168	45123	45120	45148	45143
45293	45289	45317	45282	45283	45292	45286	45297	45308	45316
45537	45524	45520	45540	45537	45557	45536	45534	45513	45536
45917	45939	45926	45924	45932	45933	45941	45942	45925	45930
46477	46484	46485	46479	46497	46467	46487	46484	46486	46481
47068	47076	47052	47065	47060	47062	47068	47071	47067	47051
47758	47774	47779	47767	47778	47764	47762	47760	47776	47762
48534	48548	48539	48542	48534	48529	48527	48534	48535	48519
49328	49326	49313	49326	49312	49313	49325	49330	49323	49318
50138	50137	50137	50113	50122	50136	50137	50117	50112	50112
50847	50849	50852	50854	50851	50855	50847	50843	50840	50854
51584	51576	51571	51575	51583	51580	51569	51562	51560	51564
52215	52212	52198	52215	52213	52220	52201	52195	52181	52197
52626	52634	52640	52622	52632	52617	52622	52631	52614	52624
53016	53021	53010	53017	52997	52992	53003	52997	53007	53024
53212	53228	53223	53219	53227	53200	53224	53220	53225	53194
53215	53207	53195	53204	53218	53209	53200	53187	53192	53194
53097	53088	53094	53095	53094	53081	53093	53085	53080	53101
52792	52805	52811	52797	52795	52789	52821	52800	52803	52813
52304	52312	52322	52315	52315	52295	52314	52313	52308	52324
51783	51786	51775	51784	51769	51781	51787	51782	51785	51795
51095	51092	51084	51083	51095	51102	51095	51096	51105	51084
50297	50302	50306	50305	50298	50297	50301	50315	50317	50314
49471	49477	49475	49479	49492	49490	49484	49495	49488	49498
48624	48619	48617	48626	48629	48621	48626	48633	48640	48641
47792	47791	47803	47801	47813	47807	47822	47809	47818	47812
46951	46981	46939	46946	46978	46949	46979	46971	46970	46999
46163	46192	46187	46186	46205	46188	46178	46200	46187	46228
45547	45568	45581	45591	45627	45594	45609	45588	45592	45618
44976	44971	44982	44969	44940	45011	45021	45013	45005	44998
44491	44672	44638	44659	44578	44552	44590	44538	44646	44617
44652	44683	44720	44686	44727	44674	44700	44701	44697	44672
44272	44299	44254	44302	44256	44298	44290	44286	44291	44320
44358	44407	44398	44376	44395	44402	44383	44416	44383	44384
44532	44521	44481	44529	44550	44539	44544	44551	44545	44526
44925	44888	44902	44939	44867	44918	44923	44933	44921	44913
45504	45499	45515	45498	45519	45498	45502	45457	45503	45498
46158	46178	46166	46157	46174	46185	46168	46167	46161	46179
46980	46966	46984	46967	46978	46974	46983	46976	46994	46973
47878	47876	47881	47890	47886	47874	47880	47869	47886	47885
48859	48835	48843	48851	48845	48830	48838	48819	48835	48834
49860	49825	49826	49847	49827	49850	49832	49799	49828	49841
50787	50794	50765	50786	50767	50791	50775	50790	50776	50774
51740	51766	51722	51727	51752	51752	51744	51724	51741	51747
52592	52587	52607	52627	52586	52573	52580	52580	52562	52577
53234	53209	53275	53248	53226	53230	53218	53152	53209	53219
53845	53852	53829	53810	53828	53874	53833	53883	53829	53840
54305	54272	54274	54349	54281	54286	54289	54245	54275	54269
54399	54387	54361	54442	54395	54385	54386	54430	54364	54388
54497	54523	54522	54467	54481	54480	54479	54468	54458	54465
54352	54362	54403	54375	54376	54369	54378	54322	54330	54348
53936	53932	53885	53935	53922	53931	53918	53914	53903	53928
53457	53457	53480	53437	53467	53448	53471	53485	53481	53457
52795	52797	52808	52780	52803	52802	52806	52795	52812	52795
51998	51982	51993	51972	51981	51995	51997	51980	51982	51993
51107	51110	51105	51114	51118	51109	51114	51116	51113	51119
50156	50149	50147	50160	50151	50156	50157	50154	50162	50165
49153	49160	49179	49170	49166	49184	49181	49181	49170	49183
48188	48176	48171	48197	48179	48198	48189	48198	48211	48212
47235	47228	47214	47203	47256	47222	47233	47233	47256	47251
46399	46398	46405	46409	46434	46434	46437	46433	46415	46429
45608	45606	45605	45567	45607	45578	45635	45606	45636	45620
44957	44934	44947	44973	44951	44942	44920	44968	44968	44951
44532	44556	44572	44514	44553	44581	44526	44594	44540	44589
44164	44169	44163	44168	44181	44202	44221	44206	44247	44152
44107	44064	44076	44090	44058	44034	44135	44073	44078	44105
44068	44079	44059	44051	44058	44044	44058	44077	44039	44101
44284	44272	44265	44266	44268	44291	44252	44287	44338	44236
44720	44761	44736	44751	44752	44782	44760	44739	44709	44726
45239	45226	45251	45258	45243	45243	45299	45269	45285	45234
46005	45999	45989	45978	45972	46008	45962	45979	45954	45989
46853	46880	46880	46870	46872	46887	46876	46890	46868	46868
47805	47797	47810	47800	47798	47799	47807	47780	47794	47788
48817	48809	48792	48821	48794	48818	48803	48799	48800	48799
49828	49819	49827	49821	49823	49806	49801	49808	49791	49808
50838	50840	50826	50836	50812	50828	50812	50821	50805	50815
51782	51792	51804	51790	51797	51741	51780	51774	51785	51752
52581	52549	52570	52562	52562	52584	52569	52551	52545	52567
53293	53300	53297	53291	53313	53256	53320	53282	53267	53318
53878	53861	53873	53865	53857	53892	53881	53841	53859	53807
54186	54194	54193	54187	54147	54187	54176	54172	54193	54143
54393	54398	54394	54403	54396	54354	54356	54382	54381	54346
54407	54406	54385	54397	54380	54348	54395	54372	54386	54320
54122	54140	54146	54120	54132	54143	54107	54130	54122	54133
53769	53755	53771	53766	53753	53767	53733	53738	53751	53731
53187	53195	53201	53193	53185	53200	53189	53197	53189	53196
52426	52409	52397	52404	52431	52420	52419	52414	52411	52411
51617	51616	51619	51613	51629	51622	51620	51623	51612	51624
50665	50663	50674	50675	50663	50671	50672	50688	50679	50680
49676	49659	49671	49670	49677	49673	49679	49678	49678	49674
48640	48650	48641	48664	48644	48656	48659	48677	48659	48669
47616	47623	47618	47626	47619	47627	47642	47619	47632	47643
46683	46708	46708	46714	46722	46722	46731	46733	46742	46723
45790	45768	45827	45809	45795	45810	45808	45800	45844	45819
44968	44994	44979	44981	44984	44991	44960	44989	44992	44995
44420	44423	44423	44433	44447	44433	44457	44471	44464	44484
43881	43891	43925	43876	43882	43884	43897	43932	43921	43904
43653	43632	43654	43659	43656	43641	43668	43645	43651	43672
43426	43419	43405	43449	43408	43435	43458	43443	43433	43473
43504	43510	43522	43510	43499	43511	43513	43526	43498	43533
43887	43852	43846	43879	43867	43874	43867	43882	43886	43878
44265	44271	44270	44266	44262	44290	44285	44287	44258	44253
44899	44891	44903	44922	44903	44878	44911	44875	44868	44901
45784	45787	45771	45789	45764	45755	45770	45765	45755	45763
46703	46697	46700	46694	46697	46708	46701	46685	46695	46688
47752	47749	47750	47739	47754	47730	47735	47738	47727	47734
48893	48876	48874	48852	48865	48861	48870	48853	48863	48851
50020	50025	50014	50011	50007	49997	49995	49999	50009	49988
51153	51157	51148	51140	51150	51145	51134	51132	51136	51126
52189	52180	52191	52193	52180	52182	52177	52160	52151	52173
53184	53177	53190	53171	53160	53170	53180	53161	53169	53153
54026	54023	54009	54015	54031	54008	54021	54010	54006	53993
54605	54586	54602	54588	54591	54562	54597	54564	54543	54551
55166	55158	55161	55151	55152	55152	55139	55136	55159	55125
55409	55420	55415	55419	55405	55375	55416	55384	55394	55386
55370	55348	55352	55329	55334	55339	55343	55323	55327	55336
55275	55271	55256	55274	55262	55267	55267	55237	55244	55238
54841	54856	54861	54862	54854	54888	54860	54859	54820	54837
54174	54208	54189	54184	54174	54178	54171	54193	54189	54168
53481	53476	53483	53461	53481	53461	53452	53461	53469	53438
52587	52587	52575	52584	52581	52570	52585	52583	52584	52572
51515	51512	51510	51515	51518	51513	51506	51515	51510	51516
50420	50434	50423	50427	50426	50440	50447	50447	50444	50442
49295	49282	49287	49291	49291	49291	49308	49305	49283	49304
48166	48179	48166	48156	48198	48178	48194	48188	48187	48173
47051	47063	47059	47045	47066	47077	47059	47070	47070	47073
46059	46069	45980	46115	46032	46013	46125	45996	46041	46084
45535	45592	45527	45573	45566	45537	45580	45553	45557	45557
44447	44481	44452	44455	44508	44449	44487	44487	44451	44472
43809	43794	43822	43816	43856	43824	43834	43837	43826	43842
43300	43256	43305	43331	43356	43349	43307	43319	43338	43345
43107	43163	43108	43091	43064	43116	43126	43119	43100	43098
43143	43128	43143	43149	43129	43137	43170	43191	43151	43136
43296	43283	43337	43302	43344	43342	43319	43283	43321	43338
43716	43677	43739	43729	43708	43742	43735	43730	43738	43740
44420	44433	44434	44433	44395	44404	44400	44449	44413	44431
45149	45165	45158	45133	45149	45131	45129	45167	45119	45152
46105	46086	46086	46106	46107	46093	46095	46081	46080	46103
47186	47183	47175	47175	47173	47179	47166	47164	47166	47166
48311	48291	48302	48302	48306	48298	48285	48286	48288	48293
49486	49485	49493	49495	49479	49481	49464	49470	49471	49466
50644	50638	50641	50634	50643	50596	50600	50624	50600	50601
51774	51800	51790	51778	51776	51754	51745	51708	51731	51754
52829	52843	52854	52807	52789	52810	52814	52774	52804	52802
53630	53669	53587	53627	53636	53605	53611	53634	53587	53609
54405	54422	54337	54437	54399	54390	54385	54427	54370	54366
54938	54945	54927	54933	54915	54956	54913	54918	54890	54910
55175	55173	55136	55102	55182	55163	55174	55096	55140	55172
55288	55326	55234	55234	55285	55274	55274	55249	55255	55279
55173	55145	55093	55176	55146	55126	55133	55171	55102	55145
54674	54702	54689	54663	54691	54676	54689	54640	54640	54673
54177	54218	54189	54225	54190	54193	54202	54170	54220	54188
53419	53407	53395	53398	53420	53430	53416	53415	53448	53415
52464	52447	52432	52442	52448	52447	52444	52429	52442	52442
51440	51449	51435	51450	51446	51454	51451	51465	51449	51458
50315	50310	50312	50315	50324	50327	50323	50325	50327	50320
49142	49170	49144	49163	49153	49169	49177	49169	49146	49159
47963	47965	47973	47999	47973	47975	47971	48004	47963	48002
46759	46813	46808	46783	46822	46807	46816	46840	46779	46815
45762	45802	45796	45825	45834	45825	45805	45832	45851	45802
44776	44826	44825	44790	44813	44797	44853	44866	44883	44844
44028	44068	44060	44122	44118	44059	44114	44119	44074	44147
43313	43332	43350	43338	43337	43339	43369	43373	43342	43391
42936	42907	42921	42933	42920	42979	42981	42913	42920	42891
42737	42744	42772	42758	42797	42800	42751	42814	42758	42795
42597	42654	42630	42625	42698	42575	42744	42711	42756	42691
42877	42867	42884	42890	42868	42845	42885	42877	42905	42853
43364	43416	43411	43405	43388	43349	43331	43371	43333	43404
43938	43984	43952	43940	43981	43891	43965	43948	43954	43929
44772	44724	44724	44729	44722	44776	44734	44746	44726	44715
45783	45766	45768	45787	45761	45763	45794	45779	45750	45786
46866	46841	46858	46827	46863	46836	46846	46838	46850	46851
48055	48061	48054	48055	48043	48026	48033	48033	48045	48044
49315	49290	49304	49295	49301	49289	49268	49273	49269	49284
50541	50555	50569	50547	50557	50570	50523	50536	50530	50516
51778	51803	51785	51789	51772	51752	51726	51754	51743	51757
52881	52877	52868	52864	52863	52858	52861	52828	52848	52890
53867	53888	53881	53893	53897	53899	53885	53855	53881	53880
54747	54743	54743	54722	54729	54764	54658	54709	54707	54697
55245	55219	55240	55253	55232	55267	55166	55240	55231	55178
55759	55714	55752	55733	55749	55753	55729	55724	55726	55749
55887	55928	55864	55879	55876	55842	55838	55888	55857	55861
55697	55684	55680	55688	55676	55672	55699	55667	55657	55685
55422	55413	55413	55418	55409	55418	55381	55386	55411	55427
54903	54910	54915	54907	54897	54904	54905	54906	54906	54894
54072	54045	54053	54071	54054	54063	54050	54056	54044	54080
53191	53169	53177	53179	53169	53179	53183	53179	53186	53176
52126	52148	52124	52142	52118	52146	52143	52149	52138	52136
50930	50938	50928	50940	50935	50943	50949	50943	50945	50953
49723	49720	49723	49719	49737	49731	49750	49746	49735	49749
48489	48470	48493	48481	48483	48494	48486	48506	48500	48493
47305	47291	47319	47286	47325	47306	47330	47313	47312	47335
46168	46170	46131	46163	46178	46173	46160	46183	46180	46177
45183	45224	45195	45221	45223	45218	45235	45224	45229	45227
44304	44280	44294	44282	44313	44289	44298	44276	44309	44329
43544	43553	43533	43573	43545	43535	43550	43544	43577	43587
43147	43182	43139	43182	43171	43177	43195	43138	43173	43184
42808	42830	42803	42792	42830	42837	42843	42840	42857	42860
42710	42708	42716	42714	42733	42707	42708	42708	42727	42732
43033	43001	42955	43000	43007	43024	43055	42999	42994	43017
43291	43303	43302	43298	43307	43331	43323	43299	43301	43311
43904	43916	43902	43900	43875	43892	43898	43890	43907	43897
44723	44675	44714	44685	44713	44705	44704	44686	44696	44686
45636	45628	45631	45633	45603	45607	45620	45620	45631	45612
46715	46694	46701	46697	46698	46693	46687	46677	46685	46676
47886	47888	47890	47874	47879	47879	47881	47865	47858	47872
49090	49090	49109	49072	49085	49091	49075	49079	49072	49076
50327	50321	50316	50331	50320	50302	50305	50317	50293	50291
51477	51456	51477	51454	51457	51439	51445	51436	51419	51428
52595	52609	52601	52604	52598	52573	52579	52587	52583	52565
53576	53549	53558	53563	53549	53554	53529	53523	53513	53512
54271	54248	54252	54248	54246	54251	54214	54211	54224	54227
54925	54910	54904	54905	54899	54896	54879	54893	54874	54877
55336	55329	55332	55341	55333	55341	55314	55326	55289	55330
55381	55385	55380	55357	55365	55371	55358	55352	55343	55340
55331	55329	55364	55349	55323	55351	55342	55330	55337	55329
55041	55043	55046	55050	55048	55076	55032	55025	55033	55048
54498	54487	54465	54488	54491	54473	54467	54475	54452	54491
53817	53826	53802	53811	53810	53819	53814	53803	53805	53788
52944	52944	52947	52949	52943	52938	52939	52959	52957	52941
51939	51936	51930	51928	51925	51935	51929	51942	51934	51933
50843	50854	50840	50855	50857	50856	50861	50854	50856	50856
49723	49700	49711	49727	49728	49753	49719	49718	49727	49713
48803	48781	48787	48800	48784	48803	48807	48806	48826	48808
47505	47494	47522	47527	47527	47537	47541	47546	47524	47522
46441	46455	46453	46461	46497	46469	46478	46458	46484	46485
45497	45458	45496	45484	45481	45516	45491	45486	45509	45529
44674	44672	44672	44666	44695	44679	44700	44694	44695	44706
44099	44118	44115	44167	44074	44116	44110	44106	44127	44148
43548	43540	43556	43539	43569	43590	43555	43576	43557	43547
43295	43246	43295	43283	43217	43275	43300	43303	43326	43289
43302	43340	43336	43329	43284	43326	43335	43357	43338	43346
43399	43369	43404	43406	43342	43398	43402	43386	43413	43393
43719	43738	43705	43681	43686	43684	43677	43746	43707	43699
44335	44325	44315	44326	44392	44323	44330	44321	44339	44338
45029	45039	44991	45020	45008	45033	45024	44996	45009	45009
45893	45891	45847	45867	45885	45865	45858	45899	45858	45861
46931	46915	46932	46927	46933	46931	46901	46920	46903	46931
48033	48008	48008	48020	48018	48016	48011	48016	47993	48021
49177	49173	49185	49151	49163	49154	49149	49154	49161	49131
50308	50305	50306	50281	50282	50291	50266	50258	50287	50280
51437	51445	51453	51407	51449	51414	51406	51438	51408	51401
52481	52448	52484	52499	52439	52443	52463	52407	52447	52442
53289	53306	53241	53309	53289	53270	53262	53225	53251	53264
54110	54119	54121	54105	54081	54115	54087	54128	54072	54095
54679	54685	54723	54624	54650	54660	54667	54649	54636	54640
54957	54941	54990	54980	54908	54910	54942	54872	54906	54914
55195	55195	55219	55135	55163	55172	55176	55186	55165	55145
55088	55098	55078	55089	55101	55082	55078	55046	55085	55060
54716	54712	54773	54767	54723	54685	54708	54756	54730	54691
54307	54290	54279	54269	54283	54274	54298	54268	54278	54286
53654	53657	53657	53664	53668	53651	53659	53665	53644	53669
52750	52755	52763	52776	52760	52761	52771	52766	52755	52763
51847	51851	51836	51842	51863	51854	51859	51847	51854	51859
50819	50826	50818	50824	50820	50841	50842	50833	50818	50832
49760	49757	49757	49772	49770	49769	49767	49774	49784	49767
48704	48689	48670	48682	48700	48691	48694	48709	48699	48698
47643	47680	47665	47671	47676	47693	47696	47691	47677	47688
46658	46667	46666	46627	46661	46671	46683	46675	46651	46680
45796	45776	45764	45776	45749	45767	45767	45771	45758	45774
45096	45070	45071	45136	45093	45096	45122	45107	45081	45115
44415	44381	44410	44477	44412	44379	44432	44413	44432	44445
43854	43905	43913	43916	43931	43945	43912	43932	43975	43917
43741	43743	43754	43726	43743	43752	43715	43752	43753	43722
43571	43594	43609	43601	43610	43625	43571	43627	43635	43657
43724	43755	43740	43721	43737	43802	43731	43743	43708	43765
44131	44095	44103	44117	44124	44080	44118	44104	44104	44136
44570	44592	44557	44608	44589	44559	44591	44594	44586	44516
45298	45249	45245	45254	45242	45275	45232	45235	45228	45266
46092	46099	46119	46091	46102	46112	46081	46094	46079	46094
47027	47035	47027	47012	47022	47034	47031	47013	47011	47035
48066	48065	48067	48059	48070	48054	48043	48041	48049	48037
49130	49136	49116	49099	49116	49091	49089	49096	49098	49099
50199	50189	50183	50195	50192	50187	50185	50170	50171	50165
51202	51234	51224	51211	51218	51185	51228	51205	51196	51191
52096	52112	52121	52120	52131	52086	52035	52080	52092	52124
52996	52986	52958	52963	52960	53010	53001	52944	52971	52971
53689	53698	53687	53713	53713	53661	53717	53671	53672	53712
54097	54123	54098	54122	54091	54079	54113	54072	54071	54059
54454	54454	54450	54453	54445	54475	54480	54430	54455	54410
54633	54624	54621	54607	54625	54589	54571	54611	54594	54647
54425	54436	54420	54418	54422	54399	54377	54410	54405	54396
54187	54181	54172	54190	54164	54209	54154	54165	54170	54165
53695	53703	53715	53711	53720	53692	53699	53718	53700	53690
53042	53045	53033	53054	53037	53034	53048	53047	53043	53050
52308	52310	52303	52310	52289	52296	52309	52298	52306	52281
51429	51432	51427	51430	51432	51431	51434	51435	51429	51433
50475	50474	50469	50479	50479	50489	50483	50480	50490	50492
49504	49506	49498	49517	49519	49516	49523	49512	49528	49531
48557	48550	48560	48561	48549	48554	48565	48561	48581	48568
47574	47584	47572	47593	47576	47596	47608	47626	47601	47610
46667	46680	46673	46681	46688	46671	46688	46709	46701	46693
45929	45910	45933	45957	45960	45942	45954	45936	45929	45957
45184	45194	45183	45206	45224	45221	45232	45250	45206	45236
44633	44613	44636	44648	44655	44687	44662	44671	44672	44673
44288	44304	44310	44337	44306	44316	44313	44324	44311	44340
44034	44053	44045	44076	44069	44049	44068	44078	44087	44053
43989	43993	44013	44014	44010	44014	43998	44039	44035	44012
44230	44247	44239	44246	44222	44243	44249	44253	44229	44225
44513	44466	44472	44488	44482	44485	44488	44482	44487	44480
44987	44940	44955	44985	44996	44965	44974	44992	44967	44987
45652	45650	45660	45648	45653	45658	45650	45661	45646	45648
46373	46356	46377	46348	46367	46370	46375	46357	46369	46368
47232	47224	47220	47219	47218	47222	47207	47208	47207	47210
48159	48136	48149	48137	48137	48147	48135	48130	48126	48127
49093	49084	49095	49082	49086	49077	49078	49067	49063	49067
50031	50022	50024	50015	50030	50009	50006	50013	50005	50013
50894	50897	50875	50870	50870	50864	50866	50847	50852	50847
51725	51718	51709	51722	51707	51706	51697	51695	51684	51697
52451	52425	52425	52433	52422	52413	52408	52408	52410	52415
52986	52958	52969	52951	52942	52957	52955	52954	52921	52949
53414	53436	53417	53418	53413	53417	53406	53422	53415	53391
53667	53699	53695	53690	53667	53663	53687	53676	53678	53667
53708	53714	53721	53729	53711	53711	53730	53709	53690	53675
53663	53676	53680	53658	53684	53665	53668	53683	53658	53646
53418	53447	53435	53449	53437	53415	53442	53427	53419	53429
52965	52973	52989	52979	52975	52966	52988	52986	52976	52971
52504	52512	52512	52501	52512	52523	52499	52515	52528	52501
51897	51902	51870	51859	51862	51923	51913	51878	51942	51866
51157	51157	51160	51152	51161	51180	51167	51165	51175	51154
50396	50398	50387	50389	50383	50402	50416	50405	50407	50408
49601	49593	49577	49591	49599	49609	49602	49588	49599	49602
48769	48779	48771	48782	48785	48785	48774	48780	48785	48788
47988	47987	47988	47990	48008	47985	47986	47993	48004	47999
47269	47263	47268	47285	47293	47279	47288	47292	47279	47272
46565	46589	46579	46577	46577	46600	46592	46588	46586	46590
45965	45971	45978	45983	45947	45972	46001	45978	46008	45990
45596	45626	45577	45610	45630	45615	45580	45606	45600	45620
45223	45185	45219	45231	45255	45241	45254	45238	45238	45232
45009	44977	45011	45016	45005	44987	45036	45029	44997	45024
45064	45062	45039	45041	45069	45069	45076	45045	45061	45047
45118	45103	45116	45121	45070	45116	45126	45115	45123	45106
45372	45343	45379	45340	45365	45340	45340	45303	45335	45347
45728	45745	45760	45742	45707	45734	45741	45730	45729	45729
46204	46169	46185	46201	46213	46169	46164	46196	46171	46190
46756	46749	46752	46740	46767	46744	46746	46782	46740	46753
47418	47441	47397	47411	47403	47417	47395	47398	47415	47415
48095	48082	48084	48080	48091	48064	48077	48065	48077	48085
48805	48795	48810	48797	48791	48788	48785	48783	48773	48796
49521	49515	49526	49501	49518	49500	49495	49488	49496	49494
50213	50204	50199	50222	50217	50201	50182	50178	50187	50197
50845	50858	50856	50859	50838	50827	50831	50829	50849	50821
51363	51372	51333	51378	51359	51361	51370	51361	51348	51350
51864	51878	51875	51847	51841	51857	51847	51866	51849	51845
52243	52235	52258	52202	52230	52236	52233	52261	52246	52226
52406	52405	52399	52415	52399	52405	52414	52367	52406	52411
52576	52566	52604	52608	52576	52574	52577	52584	52564	52561
52571	52585	52558	52588	52560	52583	52576	52569	52580	52553
52409	52394	52410	52426	52408	52425	52411	52396	52412	52410
52195	52199	52217	52200	52192	52203	52200	52203	52219	52210
51882	51878	51879	51901	51872	51870	51887	51876	51860	51883
51424	51427	51408	51421	51421	51421	51429	51441	51428	51426
50932	50934	50941	50961	50934	50941	50944	50942	50954	50943
50367	50377	50373	50369	50365	50375	50386	50377	50377	50375
49795	49799	49784	49786	49784	49793	49806	49785	49809	49799
49187	49170	49182	49182	49184	49183	49183	49188	49175	49187
48589	48590	48589	48579	48598	48582	48592	48603	48616	48602
48011	47998	47999	48020	48011	48013	48008	48010	48038	48014
47480	47496	47472	47472	47477	47497	47492	47491	47454	47499
47037	47066	47032	47043	47047	47040	47051	47046	47097	47064
46657	46653	46652	46644	46666	46655	46662	46679	46675	46666
46349	46364	46379	46391	46362	46392	46389	46374	46383	46409
46222	46237	46221	46239	46238	46240	46215	46244	46197	46269
46126	46128	46133	46139	46144	46142	46089	46144	46159	46112
46142	46177	46160	46176	46174	46138	46178	46147	46140	46192
46328	46350	46330	46335	46331	46340	46356	46347	46331	46371
46556	46514	46524	46520	46523	46553	46499	46508	46550	46558
46829	46854	46848	46848	46853	46852	46835	46859	46863	46825
47270	47275	47269	47269	47273	47264	47280	47269	47268	47266
47698	47689	47705	47699	47694	47699	47698	47689	47695	47692
48180	48188	48176	48177	48192	48183	48173	48179	48177	48173
48696	48698	48696	48705	48694	48701	48693	48705	48702	48695
49215	49220	49213	49205	49213	49220	49215	49200	49197	49209
49715	49731	49721	49726	49717	49732	49714	49712	49719	49697
50153	50152	50167	50155	50167	50155	50137	50154	50145	50163
50580	50578	50578	50573	50579	50573	50585	50582	50566	50588
50926	50926	50918	50924	50908	50907	50947	50919	50922	50934
51171	51180	51173	51164	51163	51155	51164	51184	51167	51151
51379	51378	51369	51375	51369	51377	51363	51360	51367	51351
51479	51490	51483	51489	51478	51454	51482	51475	51472	51480
51479	51464	51479	51472	51454	51478	51473	51473	51465	51484
51455	51444	51448	51455	51453	51435	51441	51447	51447	51453
51298	51305	51297	51309	51289	51295	51304	51299	51291	51288
51038	51038	51032	51049	51055	51042	51056	51051	51056	51031
50777	50764	50780	50779	50775	50777	50773	50777	50788	50784
50403	50410	50410	50415	50401	50413	50424	50419	50408	50409
50020	50025	50030	50028	50014	50026	50029	50033	50025	50031
49593	49584	49590	49595	49588	49599	49597	49593	49608	49596
49148	49158	49167	49151	49164	49156	49170	49160	49159	49171
48725	48717	48717	48727	48712	48735	48732	48734	48749	48730
48317	48319	48301	48310	48312	48320	48316	48315	48313	48318
47948	47955	47963	47952	47963	47952	47966	47964	47952	47964
47603	47605	47610	47618	47616	47619	47617	47615	47611	47622
47339	47347	47344	47344	47346	47358	47351	47354	47361	47360
47171	47181	47188	47190	47189	47190	47200	47178	47195	47200
47043	47043	47047	47028	47055	47029	47048	47028	47039	47050
47011	47005	46995	47001	47014	46995	46984	46988	46999	47017
47060	47086	47096	47076	47074	47082	47069	47070	47084	47087
47184	47181	47178	47168	47176	47166	47178	47182	47171	47167
47340	47346	47356	47341	47344	47351	47339	47349	47344	47338
47633	47625	47627	47630	47623	47626	47623	47619	47627	47638
47923	47938	47938	47907	47922	47920	47913	47911	47916	47904
48267	48251	48269	48247	48264	48257	48237	48249	48267	48261
48632	48622	48633	48635	48633	48628	48621	48622	48629	48627
48993	48991	48974	48999	48994	48995	48992	48996	48986	48988
49347	49364	49345	49351	49342	49353	49336	49351	49336	49348
49681	49683	49673	49670	49670	49675	49679	49667	49677	49665
49988	49973	49978	49969	49963	49968	49963	49962	49969	49959
50210	50210	50203	50218	50208	50209	50207	50215	50207	50208
50376	50387	50397	50388	50389	50381	50377	50390	50398	50377
50558	50538	50542	50546	50548	50543	50556	50548	50543	50541
50631	50616	50634	50633	50628	50626	50630	50625	50630	50622
50620	50631	50613	50616	50631	50626	50632	50621	50625	50617
50592	50598	50598	50610	50596	50596	50599	50594	50598	50601
50482	50476	50523	50503	50469	50500	50513	50493	50488	50512
50277	50280	50292	50285	50276	50296	50293	50290	50293	50291
50085	50079	50088	50084	50094	50088	50091	50092	50080	50091
49815	49821	49828	49815	49815	49825	49832	49824	49827	49823
49551	49541	49538	49552	49536	49558	49549	49551	49537	49546
49240	49236	49249	49246	49249	49252	49250	49255	49250	49250
48934	48949	48940	48952	48944	48952	48955	48954	48961	48947
48662	48657	48663	48658	48677	48662	48681	48659	48666	48668
48395	48388	48400	48419	48392	48403	48403	48408	48411	48420
48209	48189	48215	48197	48215	48203	48217	48212	48206	48211
48018	48005	48012	48016	48040	48011	48004	48020	48018	48033
47886	47884	47883	47888	47894	47890	47878	47893	47897	47902
47822	47814	47818	47827	47820	47825	47827	47814	47844	47834
47805	47793	47804	47794	47815	47797	47789	47791	47805	47799
47816	47831	47833	47839	47842	47836	47825	47833	47838	47844
47945	47925	47925	47938	47942	47934	47930	47934	47934	47938
48051	48044	48038	48050	48056	48038	48035	48046	48050	48035
48217	48205	48221	48212	48214	48221	48209	48207	48212	48220
48419	48414	48420	48422	48413	48413	48423	48419	48419	48423
48636	48618	48623	48623	48627	48618	48635	48627	48622	48606
48842	48863	48860	48857	48854	48851	48835	48853	48841	48836
49062	49075	49073	49065	49069	49069	49064	49057	49060	49072
49278	49263	49267	49277	49266	49263	49261	49250	49270	49264
49440	49448	49430	49446	49449	49449	49441	49435	49441	49445
49572	49585	49585	49566	49575	49569	49580	49566	49573	49589
49694	49686	49679	49685	49696	49694	49684	49701	49692	49681
49769	49769	49754	49766	49764	49769	49769	49761	49756	49767
49809	49791	49812	49810	49810	49807	49819	49801	49808	49805
49825	49827	49828	49838	49829	49831	49835	49833	49839	49827
49790	49789	49803	49810	49795	49813	49795	49819	49805	49803
49741	49734	49730	49741	49743	49747	49742	49744	49743	49744
49645	49629	49642	49628	49633	49645	49643	49647	49654	49649
49511	49505	49506	49519	49506	49505	49508	49510	49509	49511
49343	49345	49348	49348	49358	49339	49348	49365	49348	49360
49168	49178	49184	49162	49183	49184	49190	49191	49193	49182
49018	49013	49013	49010	49024	49020	49023	49031	49030	49028
48845	48849	48856	48863	48863	48867	48871	48850	48861	48870
48716	48722	48714	48720	48733	48731	48723	48721	48727	48722
48600	48611	48612	48599	48615	48609	48617	48623	48629	48637
48531	48530	48542	48539	48536	48533	48529	48536	48547	48547
48494	48488	48493	48494	48489	48499	48496	48485	48482	48498
48492	48493	48490	48480	48483	48479	48488	48483	48500	48486
48528	48518	48514	48509	48513	48515	48520	48521	48504	48511
48582	48563	48570	48561	48577	48577	48586	48564	48575	48572
48666	48681	48691	48684	48683	48680	48677	48664	48683	48669
48777	48807	48787	48791	48792	48777	48789	48789	48789	48790
48925	48938	48929	48937	48933	48924	48920	48926	48944	48929
49087	49096	49084	49086	49090	49086	49081	49089	49083	49087
49244	49235	49245	49233	49236	49233	49242	49236	49225	49253
49401	49389	49399	49401	49386	49387	49390	49384	49396	49397
49512	49523	49525	49515	49529	49519	49511	49514	49514	49505
49619	49633	49625	49633	49628	49630	49608	49624	49639	49629
49721	49707	49717	49711	49710	49717	49709	49713	49708	49711
49731	49736	49739	49727	49743	49723	49728	49714	49722	49728
49748	49743	49733	49741	49747	49748	49736	49728	49752	49742
49706	49703	49690	49698	49699	49709	49687	49700	49699	49704
49617	49615	49609	49601	49610	49610	49619	49626	49615	49605
49518	49514	49517	49515	49505	49538	49528	49519	49520	49528
49401	49394	49402	49408	49408	49397	49403	49408	49396	49413
49252	49243	49258	49259	49251	49267	49245	49257	49265	49268
49087	49076	49075	49090	49090	49084	49085	49093	49086	49090
48873	48895	48892	48897	48883	48893	48892	48893	48899	48896
48693	48699	48699	48702	48708	48688	48714	48715	48722	48716
48475	48465	48484	48486	48488	48496	48498	48495	48501	48519
48306	48283	48306	48293	48307	48312	48296	48302	48324	48295
48140	48151	48141	48147	48144	48151	48158	48144	48153	48162
48013	48007	48011	48014	48018	48015	48025	48011	48023	48001
47947	47929	47947	47953	47935	47935	47950	47940	47951	47955
47902	47902	47906	47897	47915	47902	47926	47907	47908	47919
47947	47937	47946	47949	47945	47960	47953	47959	47961	47959
48065	48056	48061	48057	48063	48054	48078	48057	48061	48058
48194	48191	48194	48191	48203	48205	48206	48204	48205	48208
48410	48399	48410	48409	48396	48418	48407	48415	48410	48402
48679	48665	48666	48667	48668	48677	48667	48666	48661	48663
48955	48953	48959	48966	48956	48957	48963	48959	48963	48957
49285	49286	49280	49288	49278	49280	49259	49274	49270	49269
49610	49600	49601	49597	49607	49602	49609	49591	49588	49593
49939	49947	49940	49936	49935	49937	49930	49934	49945	49931
50274	50265	50278	50268	50270	50267	50271	50265	50267	50266
50539	50537	50535	50530	50524	50515	50521	50530	50520	50512
50803	50803	50792	50787	50802	50786	50793	50801	50795	50791
51000	51001	50995	50994	50992	50989	50993	50987	50976	50978
51103	51117	51109	51101	51105	51105	51100	51102	51081	51090
51169	51164	51177	51176	51161	51179	51167	51159	51171	51165
51143	51160	51156	51147	51151	51134	51141	51148	51144	51132
51020	51025	51010	51025	51029	51015	51025	51014	51009	51016
50859	50861	50861	50848	50843	50842	50853	50845	50860	50850
50594	50601	50600	50599	50608	50591	50589	50607	50604	50599
50262	50258	50262	50254	50264	50275	50257	50270	50262	50265
49910	49901	49911	49895	49917	49915	49921	49912	49919	49919
49481	49496	49486	49495	49478	49477	49507	49488	49501	49497
49033	49024	49019	49034	49038	49039	49032	49029	49038	49032
48539	48531	48536	48551	48526	48544	48539	48537	48554	48543
48040	48038	48041	48035	48040	48047	48041	48055	48058	48055
47596	47586	47598	47604	47611	47614	47611	47616	47632	47619
47164	47144	47134	47133	47151	47151	47150	47152	47157	47151
46773	46743	46785	46722	46813	46829	46726	46747	46744	46817
46714	46679	46698	46688	46709	46732	46716	46718	46687	46745
46323	46317	46305	46323	46325	46325	46337	46346	46339	46328
46222	46224	46237	46239	46256	46241	46243	46245	46246	46246
46179	46194	46196	46197	46207	46223	46196	46202	46210	46215
46291	46289	46279	46306	46272	46282	46301	46279	46304	46303
46580	46543	46562	46560	46560	46546	46550	46567	46549	46586
46861	46847	46848	46864	46854	46858	46857	46864	46873	46866
47267	47274	47255	47259	47285	47264	47254	47283	47272	47269
47768	47780	47778	47774	47763	47782	47762	47755	47761	47764
48297	48309	48308	48313	48293	48299	48304	48309	48318	48287
48901	48898	48904	48897	48895	48898	48893	48882	48884	48896
49497	49497	49495	49493	49490	49491	49478	49480	49479	49478
50102	50111	50093	50101	50088	50077	50085	50080	50098	50083
50676	50651	50654	50653	50645	50646	50648	50652	50649	50651
51121	51132	51144	51123	51122	51116	51123	51111	51117	51123
51609	51599	51602	51589	51613	51592	51579	51588	51597	51583
51940	51947	51929	51926	51942	51933	51934	51929	51906	51909
52108	52126	52113	52110	52116	52098	52097	52107	52103	52101
52250	52228	52262	52248	52259	52253	52261	52234	52248	52248
52267	52257	52278	52269	52282	52282	52243	52260	52246	52258
52081	52122	52093	52077	52056	52074	52095	52085	52088	52071
51877	51898	51875	51871	51890	51874	51872	51887	51867	51873
51528	51533	51531	51530	51503	51526	51530	51526	51529	51514
51054	51056	51048	51063	51060	51074	51072	51058	51062	51068
50531	50538	50538	50537	50542	50533	50537	50545	50540	50551
49920	49928	49918	49920	49930	49938	49936	49948	49933	49932
49249	49258	49265	49261	49277	49271	49285	49280	49284	49270
48578	48573	48573	48583	48593	48588	48593	48584	48588	48599
47890	47905	47868	47884	47893	47890	47898	47889	47905	47899
47270	47285	47250	47264	47256	47287	47279	47302	47289	47290
46608	46637	46617	46603	46646	46619	46638	46662	46647	46653
46077	46072	46108	46093	46119	46105	46103	46096	46110	46102
45717	45711	45757	45726	45701	45704	45733	45713	45733	45721
45353	45355	45394	45386	45351	45380	45384	45389	45372	45374
45220	45242	45218	45197	45233	45204	45224	45258	45220	45234
45115	45148	45097	45123	45121	45136	45153	45166	45156	45153
45243	45255	45242	45178	45239	45239	45244	45240	45217	45244
45518	45542	45529	45544	45497	45536	45524	45509	45536	45530
45883	45864	45846	45908	45875	45884	45887	45859	45883	45902
46397	46396	46377	46378	46387	46392	46381	46413	46392	46394
47035	47050	47047	47044	47037	47032	47036	47042	47045	47047
47725	47711	47705	47712	47715	47716	47698	47705	47717	47702
48486	48486	48486	48478	48494	48474	48460	48473	48472	48462
49265	49272	49267	49258	49259	49249	49262	49256	49251	49256
50058	50059	50072	50035	50068	50062	50054	50058	50039	50040
50852	50854	50826	50841	50841	50826	50817	50818	50802	50809
51480	51502	51487	51483	51480	51477	51491	51487	51459	51475
52109	52126	52115	52152	52107	52120	52147	52100	52135	52101
52618	52645	52641	52665	52639	52641	52661	52638	52604	52627
52925	52916	52953	52944	52920	52911	52923	52919	52950	52905
53219	53190	53193	53173	53194	53168	53178	53179	53136	53185
53248	53276	53258	53265	53268	53280	53260	53252	53253	53282
53124	53137	53119	53113	53126	53130	53115	53141	53134	53145
52924	52913	52929	52932	52915	52913	52901	52931	52946	52909
52525	52547	52544	52557	52549	52527	52537	52549	52513	52524
51998	51981	52002	51993	51993	51986	52014	52001	51994	52001
51399	51409	51406	51402	51409	51430	51400	51406	51418	51411
50679	50680	50688	50680	50679	50693	50675	50688	50683	50684
49874	49889	49877	49885	49885	49880	49897	49891	49896	49895
49040	49055	49054	49060	49057	49080	49053	49059	49071	49077
48214	48209	48210	48212	48208	48240	48213	48226	48217	48219
47427	47405	47420	47415	47422	47403	47471	47438	47459	47477
46627	46625	46617	46628	46635	46640	46672	46648	46634	46658
45866	45898	45883	45897	45900	45931	45885	45901	45935	45894
45349	45380	45378	45393	45392	45339	45413	45421	45421	45373
44884	44871	44902	44888	44898	44878	44874	44896	44881	44933
44611	44614	44608	44622	44639	44651	44694	44645	44658	44653
44408	44401	44381	44357	44382	44425	44379	44412	44415	44363
44405	44399	44408	44413	44401	44384	44387	44403	44423	44420
44678	44645	44680	44665	44672	44642	44662	44691	44659	44660
44944	44962	44951	44959	44935	44971	44971	44961	44963	44917
45479	45477	45452	45446	45448	45471	45471	45461	45461	45511
46151	46164	46142	46149	46180	46140	46152	46157	46157	46187
46918	46908	46907	46895	46875	46907	46902	46900	46898	46902
47759	47747	47751	47756	47743	47752	47747	47745	47738	47749
48689	48694	48678	48684	48670	48672	48673	48663	48672	48674
49633	49623	49621	49636	49623	49613	49624	49621	49630	49610
50581	50573	50565	50572	50564	50574	50563	50568	50560	50561
51441	51449	51469	51436	51451	51432	51427	51426	51432	51428
52285	52287	52294	52283	52294	52286	52283	52268	52258	52263
53005	52999	53000	52985	53014	52975	52985	53002	52984	52982
53519	53531	53529	53505	53513	53487	53509	53524	53509	53493
53995	54008	53979	53967	53956	53985	53971	53986	53945	53970
54232	54273	54263	54261	54255	54217	54230	54243	54232	54250
54241	54263	54242	54210	54242	54235	54241	54243	54239	54218
54230	54220	54213	54216	54226	54218	54214	54207	54231	54228
53941	53940	53933	53920	53930	53939	53945	53927	53943	53932
53411	53432	53429	53423	53431	53440	53425	53411	53424	53435
52874	52873	52883	52874	52881	52869	52877	52874	52863	52878
52166	52154	52159	52171	52170	52170	52164	52174	52167	52169
51282	51285	51287	51291	51288	51295	51303	51295	51298	51301
50373	50388	50389	50395	50387	50404	50403	50397	50396	50398
49409	49414	49418	49403	49411	49420	49436	49430	49426	49427
48436	48449	48453	48451	48470	48461	48463	48452	48469	48473
47458	47454	47453	47468	47478	47490	47484	47482	47500	47506
46607	46564	46524	46539	46605	46589	46619	46540	46589	46611
46131	46084	46087	46085	46125	46095	46114	46097	46124	46127
45078	45073	45104	45055	45081	45096	45114	45074	45119	45091
44547	44519	44507	44532	44544	44522	44527	44548	44561	44544
44038	44014	44040	44025	44012	44054	44032	44039	44017	44022
43756	43736	43740	43765	43742	43763	43785	43761	43787	43778
43722	43710	43694	43738	43740	43748	43694	43734	43727	43719
43793	43808	43793	43820	43808	43800	43820	43826	43821	43845
44111	44124	44108	44130	44121	44091	44096	44113	44120	44115
44681	44669	44667	44655	44673	44693	44694	44688	44689	44716
45259	45256	45282	45272	45264	45281	45284	45285	45277	45261
46099	46080	46091	46104	46091	46102	46078	46094	46101	46091
47049	47057	47055	47043	47055	47048	47037	47050	47041	47036
48032	48028	48030	48022	48047	48033	48036	48025	48028	48027
49113	49098	49096	49091	49093	49086	49084	49085	49080	49078
50126	50126	50131	50124	50129	50111	50122	50113	50108	50111
51172	51164	51168	51164	51171	51160	51170	51148	51143	51150
52137	52147	52147	52150	52139	52117	52133	52128	52125	52119
52905	52913	52904	52887	52884	52888	52913	52882	52889	52887
53617	53637	53623	53639	53652	53632	53626	53643	53615	53626
54159	54216	54160	54173	54150	54180	54128	54177	54166	54152
54447	54434	54471	54440	54462	54457	54447	54449	54463	54398
54642	54614	54631	54618	54610	54628	54626	54605	54639	54607
54573	54570	54575	54567	54600	54577	54563	54569	54592	54584
54252	54276	54288	54300	54285	54265	54250	54270	54257	54258
53838	53815	53862	53823	53812	53848	53826	53839	53849	53837
53214	53245	53194	53221	53231	53214	53217	53221	53224	53213
52380	52371	52378	52392	52397	52398	52400	52398	52403	52406
51531	51547	51534	51534	51544	51542	51543	51545	51542	51539
50524	50541	50543	50536	50538	50550	50549	50544	50548	50561
49480	49475	49479	49499	49498	49505	49508	49501	49515	49498
48422	48445	48434	48418	48401	48435	48449	48438	48442	48450
47358	47348	47351	47364	47360	47375	47390	47389	47390	47390
46436	46483	46388	46455	46428	46456	46466	46442	46454	46443
45510	45479	45558	45528	45463	45501	45530	45573	45538	45543
44754	44826	44791	44761	44800	44783	44786	44818	44781	44782
44092	44085	44123	44053	44122	44107	44113	44179	44127	44129
43610	43573	43670	43632	43617	43639	43654	43710	43632	43649
43436	43436	43408	43486	43427	43442	43448	43554	43431	43476
43315	43273	43263	43360	43313	43300	43285	43339	43272	43291
43444	43430	43378	43432	43385	43422	43440	43449	43416	43471
43857	43831	43811	43915	43862	43861	43875	43883	43837	43839
44343	44343	44292	44331	44339	44350	44351	44308	44327	44348
45059	45020	45054	45003	45009	45019	45015	45052	45034	45030
45973	45963	45986	45986	45961	45939	45957	45975	45960	45959
46958	46950	46943	46958	46947	46938	46938	46939	46940	46941
48039	48041	48046	48027	48036	48035	48039	48015	48027	48023
49176	49170	49167	49188	49173	49161	49158	49169	49171	49165
50343	50334	50338	50353	50306	50324	50322	50319	50301	50302
51457	51457	51451	51406	51441	51447	51429	51443	51427	51427
52459	52429	52394	52420	52430	52426	52425	52421	52453	52407
53351	53374	53373	53322	53357	53358	53316	53351	53351	53352
54126	54129	54102	54146	54094	54087	54074	54093	54115	54117
54497	54564	54576	54602	54569	54521	54528	54569	54487	54544
54953	54991	54991	54996	54991	55024	55020	54992	55021	54989
55146	55135	55103	55077	55088	55140	55085	55098	55148	55132
54947	54916	54923	54902	54916	54903	54907	54900	54852	54929
54667	54680	54692	54667	54676	54653	54663	54671	54702	54689
54118	54174	54159	54170	54149	54149	54165	54148	54185	54121
53364	53372	53377	53371	53379	53371	53379	53379	53366	53376
52527	52540	52541	52549	52548	52520	52536	52541	52537	52561
51557	51555	51551	51568	51563	51575	51573	51569	51576	51564
50443	50439	50451	50440	50448	50445	50445	50454	50454	50465
49289	49303	49295	49311	49308	49311	49322	49320	49303	49306
48145	48121	48125	48135	48140	48134	48161	48145	48158	48147
47033	47003	47012	47020	47034	47045	47000	47043	47049	47058
45908	45925	45935	45937	45926	45897	45908	45947	45985	45953
45016	45015	45040	45063	45044	45101	45008	45061	45016	45038
44137	44115	44112	44110	44112	44125	44194	44136	44160	44148
43446	43432	43465	43464	43432	43433	43413	43466	43454	43539
43091	43106	43107	43102	43060	43104	43155	43106	43096	43170
42747	42750	42756	42742	42769	42730	42822	42766	42745	42729
42690	42666	42689	42659	42670	42691	42737	42725	42696	42718
43030	42987	43005	43022	42976	43061	43018	43010	43005	43053
43377	43356	43399	43387	43364	43423	43337	43387	43390	43389
44005	43984	43991	44001	43977	44067	43968	43996	44016	43973
44891	44838	44857	44851	44856	44869	44880	44855	44872	44892
45828	45814	45827	45809	45800	45798	45827	45802	45823	45816
46954	46952	46941	46945	46937	46954	46939	46940	46931	46919
48151	48145	48149	48146	48145	48152	48131	48139	48135	48144
49396	49395	49387	49383	49382	49381	49376	49382	49374	49372
50656	50630	50647	50634	50631	50623	50621	50618	50616	50611
51791	51796	51779	51777	51791	51771	51758	51772	51760	51762
52939	52938	52915	52908	52943	52924	52909	52910	52887	52912
53879	53889	53891	53885	53870	53875	53864	53872	53866	53855
54582	54579	54566	54569	54578	54573	54581	54517	54571	54555
55234	55259	55230	55260	55254	55242	55239	55227	55240	55222
55683	55675	55677	55664	55660	55684	55638	55631	55670	55652
55697	55712	55734	55698	55704	55726	55704	55669	55687	55699
55699	55709	55709	55676	55690	55673	55703	55683	55702	55692
55440	55463	55478	55441	55445	55455	55470	55443	55462	55432
54841	54844	54838	54862	54838	54840	54828	54820	54817	54841
54201	54198	54187	54208	54201	54198	54204	54198	54195	54208
53325	53339	53350	53342	53352	53339	53339	53325	53353	53339
52314	52315	52312	52302	52309	52316	52334	52326	52318	52332
51230	51242	51240	51243	51246	51244	51258	51240	51249	51251
50051	50068	50053	50072	50070	50075	50078	50087	50083	50075
49072	49078	49087	49084	49096	49097	49091	49102	49091	49108
47715	47735	47729	47730	47732	47747	47763	47748	47756	47746
46576	46583	46596	46582	46598	46572	46622	46606	46604	46615
45476	45502	45495	45549	45514	45554	45522	45525	45528	45536
44573	44583	44577	44590	44585	44601	44595	44623	44607	44598
43905	43900	43911	43949	43914	43902	43947	43948	43938	43977
43236	43262	43299	43283	43303	43297	43332	43285	43321	43328
42914	42938	42939	42949	42960	42958	42962	42979	42996	42989
42942	42978	42957	42980	42958	42954	42963	42990	42953	42987
43011	43002	43008	43003	43028	43012	42990	43028	42971	43022
43387	43397	43411	43398	43372	43376	43411	43398	43401	43398
44059	44060	44092	44072	44067	44044	44066	44075	44067	44070
44817	44817	44805	44808	44822	44810	44815	44804	44800	44803
45746	45750	45751	45739	45735	45743	45732	45728	45765	45723
46879	46882	46891	46878	46889	46880	46883	46874	46879	46876
48054	48054	48056	48056	48061	48043	48032	48044	48037	48047
49309	49289	49297	49283	49286	49290	49270	49276	49264	49269
50524	50512	50497	50493	50497	50476	50492	50466	50470	50472
51704	51688	51681	51682	51665	51654	51669	51653	51656	51657
52788	52752	52786	52774	52776	52744	52739	52753	52749	52755
53674	53687	53675	53675	53636	53634	53651	53639	53634	53642
54466	54430	54474	54467	54525	54457	54444	54480	54465	54446
55077	55110	55075	55081	55089	55054	55070	55051	55049	55043
55346	55295	55350	55321	55302	55296	55299	55315	55310	55296
55577	55571	55576	55559	55616	55578	55569	55571	55565	55571
55494	55516	55473	55480	55463	55492	55447	55473	55448	55453
55048	55087	55048	55059	55001	55065	55039	55066	55066	55046
54618	54605	54613	54613	54652	54604	54592	54595	54591	54598
53929	53942	53959	53925	53973	53923	53937	53945	53929	53932
52985	52985	52986	52987	53012	52984	52986	52985	52995	52975
51998	52000	52017	52005	51983	52006	52028	52020	52016	52026
50893	50890	50897	50911	50899	50909	50907	50911	50908	50909
49702	49712	49715	49722	49704	49724	49735	49730	49728	49725
48490	48463	48481	48490	48520	48513	48522	48507	48517	48517
47339	47380	47337	47365	47359	47359	47363	47344	47365	47371
46167	46129	46213	46180	46164	46189	46200	46136	46212	46207
45104	45107	45148	45132	45208	45162	45156	45103	45131	45146
44318	44294	44371	44336	44360	44296	44339	44295	44361	44361
43542	43589	43587	43561	43512	43543	43541	43583	43558	43568
42956	42945	42890	42924	42955	42989	42981	43056	42996	43007
42790	42745	42871	42824	42808	42819	42842	42877	42831	42848
42670	42629	42624	42667	42681	42689	42676	42745	42689	42681
42827	42814	42760	42760	42869	42785	42821	42839	42829	42807
43343	43287	43318	43345	43300	43335	43327	43336	43340	43330
43899	43902	43939	43936	43883	43903	43923	43953	43907	43895
44750	44752	44704	44728	44725	44716	44740	44761	44731	44721
45757	45760	45723	45714	45757	45759	45732	45711	45750	45756
46875	46892	46873	46859	46870	46872	46867	46876	46861	46877
48102	48081	48075	48079	48083	48070	48074	48081	48083	48065
49338	49326	49327	49307	49324	49329	49315	49309	49317	49307
50606	50591	50606	50562	50579	50576	50568	50565	50562	50565
51798	51777	51762	51782	51760	51754	51765	51768	51741	51756
52811	52780	52761	52823	52780	52759	52755	52755	52771	52762
53787	53803	53831	53815	53771	53770	53787	53773	53816	53781
54544	54581	54547	54565	54540	54560	54546	54537	54523	54542
55004	55003	55018	54955	54998	55021	55037	55018	54947	54965
55475	55466	55465	55401	55454	55423	55462	55467	55461	55441
55684	55648	55658	55608	55645	55683	55659	55621	55554	55617
55387	55452	55436	55438	55432	55471	55445	55460	55414	55432
55258	55231	55231	55210	55219	55184	55187	55205	55243	55193
54820	54767	54744	54776	54758	54768	54771	54751	54701	54726
54073	54044	54057	54034	54054	54088	54083	54047	54070	54039
53221	53255	53261	53262	53261	53252	53270	53260	53276	53276
52283	52295	52310	52299	52299	52303	52313	52299	52321	52299
51213	51228	51217	51234	51233	51239	51230	51250	51243	51234
50100	50114	50115	50122	50120	50108	50143	50127	50131	50123
48952	48974	48978	48967	48973	48985	48980	48989	48981	48993
47824	47816	47823	47823	47828	47850	47855	47839	47858	47869
46712	46701	46694	46709	46709	46706	46705	46726	46710	46764
45752	45758	45753	45779	45790	45796	45794	45830	45787	45767
44792	44827	44841	44879	44861	44816	44924	44861	44875	44848
44108	44114	44103	44119	44103	44176	44090	44122	44091	44169
43629	43617	43607	43591	43619	43587	43604	43641	43622	43685
43231	43218	43225	43195	43191	43192	43151	43235	43233	43221
43054	43066	43066	43050	43035	43107	43146	43070	43084	43040
43245	43204	43184	43204	43199	43267	43203	43183	43233	43256
43456	43452	43477	43459	43450	43461	43420	43448	43468	43423
43978	43969	43989	43993	43946	43944	43940	43974	43976	43972
44751	44738	44724	44753	44758	44720	44707	44734	44769	44767
45554	45559	45564	45562	45551	45528	45535	45563	45537	45542
46579	46561	46569	46565	46563	46555	46584	46560	46567	46551
47697	47688	47697	47686	47680	47679	47675	47670	47693	47674
48844	48836	48845	48834	48834	48834	48828	48819	48817	48821
50025	50003	50026	50013	50004	50004	49987	49986	49987	49988
51121	51105	51114	51095	51080	51096	51091	51085	51083	51079
52182	52177	52176	52191	52165	52171	52156	52161	52164	52159
53171	53170	53167	53164	53161	53143	53147	53145	53145	53106
53841	53883	53883	53863	53847	53842	53817	53839	53825	53853
54536	54553	54536	54543	54548	54509	54516	54532	54505	54492
54997	54982	54992	54991	55007	54973	55001	54995	54971	54991
55157	55152	55166	55148	55158	55163	55149	55175	55145	55154
55238	55273	55281	55267	55240	55233	55223	55246	55211	55233
55071	55080	55059	55082	55085	55084	55080	55065	55050	55081
54638	54604	54623	54638	54605	54618	54646	54624	54612	54635
54170	54168	54144	54135	54152	54162	54159	54150	54153	54149
53437	53442	53558	53459	53470	53436	53461	53558	53450	53470
52513	52516	52540	52527	52518	52515	52522	52548	52516	52526
51606	51613	51621	51618	51612	51613	51620	51630	51617	51616
50574	50582	50587	50579	50587	50594	50595	50591	50593	50593
49515	49526	49523	49524	49533	49530	49537	49548	49544	49544
48427	48446	48458	48445	48464	48446	48465	48450	48448	48457
47432	47441	47441	47455	47444	47468	47456	47463	47456	47470
46429	46428	46427	46416	46440	46454	46430	46426	46433	46443
45562	45548	45567	45570	45554	45576	45576	45568	45553	45583
44893	44905	44888	44881	44899	44923	44902	44901	44913	44904
44268	44279	44293	44256	44308	44314	44310	44304	44324	44308
43850	43841	43834	43866	43840	43858	43861	43878	43877	43889
43788	43752	43787	43763	43747	43761	43770	43773	43775	43792
43729	43706	43698	43735	43722	43726	43749	43717	43736	43752
43919	43929	43937	43903	43912	43929	43910	43910	43907	43923
44403	44375	44377	44374	44376	44364	44371	44366	44380	44367
44947	44944	44951	44939	44925	44944	44941	44944	44940	44946
45690	45671	45682	45681	45692	45689	45694	45676	45690	45686
46597	46592	46590	46591	46595	46583	46591	46587	46571	46581
47575	47563	47563	47574	47555	47573	47550	47566	47547	47545
48627	48620	48603	48612	48611	48599	48599	48603	48608	48604
49666	49667	49670	49661	49662	49648	49656	49642	49651	49642
50737	50730	50721	50733	50732	50718	50711	50704	50715	50710
51723	51731	51719	51723	51728	51688	51729	51703	51694	51706
52567	52570	52558	52537	52536	52538	52541	52541	52514	52528
53379	53402	53377	53360	53340	53360	53352	53343	53371	53356
54058	54030	54049	54041	54047	54046	54042	54007	54008	54022
54356	54360	54383	54371	54359	54392	54379	54384	54354	54332
54728	54679	54679	54707	54709	54687	54691	54689	54670	54672
54807	54791	54835	54801	54855	54818	54797	54818	54808	54802
54579	54608	54573	54598	54582	54565	54590	54593	54563	54586
54331	54356	54309	54318	54281	54313	54290	54315	54302	54320
53847	53795	53838	53840	53784	53839	53821	53835	53816	53824
53135	53132	53164	53146	53116	53156	53149	53158	53143	53142
52390	52376	52395	52400	52388	52411	52398	52402	52398	52402
51491	51484	51493	51484	51487	51497	51499	51501	51497	51488
50562	50565	50560	50566	50567	50567	50565	50571	50573	50563
49563	49554	49558	49571	49550	49571	49583	49578	49581	49578
48574	48589	48578	48583	48574	48592	48586	48596	48592	48599
47567	47585	47571	47603	47619	47600	47585	47625	47604	47602
46643	46688	46684	46671	46645	46649	46678	46697	46663	46675
45893	45872	45910	45884	45893	45901	45924	45940	45906	45931
45143	45128	45144	45113	45163	45170	45155	45107	45177	45145
44590	44551	44653	44598	44556	44604	44593	44660	44606	44622
44259	44208	44238	44247	44239	44235	44272	44206	44281	44258
44030	43989	43966	43999	43995	43997	44037	44017	44033	44026
44008	43935	44008	43975	43971	43980	44010	43973	44008	44004
44295	44218	44294	44296	44272	44266	44258	44288	44303	44295
44534	44535	44540	44557	44577	44565	44549	44580	44553	44590
45096	45110	45127	45060	45117	45109	45094	45095	45111	45117
45858	45866	45884	45849	45861	45863	45857	45849	45850	45851
46639	46627	46610	46620	46624	46620	46625	46630	46616	46625
47567	47560	47539	47563	47536	47532	47524	47531	47532	47535
48522	48518	48520	48527	48516	48512	48506	48496	48507	48497
49507	49496	49496	49504	49511	49491	49489	49494	49492	49497
50499	50480	50473	50473	50479	50468	50468	50487	50483	50458
51335	51355	51351	51384	51347	51339	51336	51341	51352	51346
52207	52213	52200	52162	52203	52204	52205	52183	52225	52195
52935	52955	52969	52903	52937	52939	52941	52943	52949	52910
53479	53487	53501	53458	53471	53479	53487	53451	53416	53451
53921	53913	53939	53963	53930	53924	53919	53892	53890	53931
54138	54185	54169	54128	54177	54164	54160	54174	54191	54160
54157	54200	54190	54202	54160	54162	54194	54178	54188	54173
54112	54130	54126	54078	54132	54116	54081	54109	54156	54061
53886	53830	53866	53844	53838	53861	53838	53834	53855	53798
53378	53358	53338	53339	53339	53316	53360	53343	53319	53331
52830	52838	52847	52852	52846	52836	52858	52849	52839	52846
52105	52123	52121	52123	52125	52123	52130	52128	52114	52126
51390	51381	51378	51385	51377	51399	51378	51389	51392	51372
50550	50548	50549	50557	50557	50550	50550	50561	50562	50558
49676	49684	49682	49685	49685	49703	49690	49691	49704	49694
48801	48820	48816	48822	48809	48808	48837	48830	48828	48824
47958	47961	47949	47967	47967	47947	47968	47985	47963	47948
47230	47190	47210	47201	47219	47195	47200	47213	47199	47237
46476	46471	46489	46487	46502	46454	46525	46484	46511	46520
45877	45864	45892	45889	45897	45926	45908	45887	45912	45890
45491	45476	45468	45463	45481	45478	45474	45494	45480	45485
45088	45089	45072	45085	45090	45071	45086	45099	45108	45095
44932	44926	44935	44947	44949	44994	44909	44919	44953	44884
45006	44997	45003	44991	45043	45029	45043	45010	45009	45039
45139	45114	45132	45103	45126	45120	45139	45118	45136	45118
45410	45398	45395	45429	45411	45390	45433	45415	45421	45388
45919	45945	45931	45916	45924	45942	45938	45931	45934	45919
46490	46489	46491	46490	46491	46465	46485	46488	46486	46484
47172	47164	47161	47150	47148	47160	47152	47159	47151	47138
47947	47937	47944	47942	47938	47938	47924	47925	47938	47939
48754	48744	48751	48737	48741	48736	48738	48726	48733	48726
49590	49585	49579	49582	49569	49577	49561	49560	49560	49564
50380	50378	50371	50364	50371	50367	50367	50357	50353	50345
51171	51161	51165	51146	51166	51154	51140	51147	51142	51135
51870	51862	51855	51870	51866	51841	51857	51855	51855	51838
52408	52423	52405	52413	52397	52402	52395	52379	52392	52386
52954	52944	52947	52940	52933	52930	52918	52929	52921	52914
53289	53290	53286	53269	53255	53269	53276	53267	53272	53271
53407	53419	53390	53393	53395	53391	53389	53375	53381	53371
53506	53500	53513	53486	53488	53491	53500	53487	53476	53475
53468	53416	53381	53366	53355	53472	53497	53458	53351	53449
52966	52946	52943	52951	52937	52972	52978	52968	52932	52946
52725	52711	52715	52716	52704	52717	52729	52727	52708	52709
52226	52227	52220	52211	52211	52221	52222	52213	52212	52224
51693	51685	51685	51684	51689	51690	51694	51691	51675	51687
51012	51022	51006	51016	51015	51023	51031	51018	51021	51014
50277	50270	50267	50272	50282	50277	50276	50285	50282	50289
49528	49538	49527	49533	49529	49535	49543	49538	49532	49534
48760	48766	48753	48765	48774	48781	48787	48785	48777	48782
48054	48054	48064	48057	48067	48070	48070	48080	48068	48076
47353	47366	47353	47373	47373	47351	47363	47377	47375	47388
46741	46744	46746	46735	46745	46757	46767	46750	46764	46759
46263	46251	46280	46234	46273	46275	46290	46282	46289	46290
45853	45834	45836	45826	45847	45830	45844	45859	45870	45876
45563	45567	45585	45557	45579	45564	45561	45560	45568	45574
45459	45469	45484	45455	45478	45499	45492	45462	45482	45489
45437	45461	45465	45459	45431	45464	45469	45474	45473	45445
45591	45598	45596	45583	45609	45598	45590	45585	45627	45611
45918	45904	45910	45918	45912	45921	45923	45922	45927	45921
46253	46265	46271	46259	46273	46266	46267	46276	46275	46260
46798	46782	46780	46791	46783	46770	46776	46778	46791	46806
47410	47408	47415	47415	47405	47399	47399	47405	47403	47423
48072	48045	48064	48059	48065	48057	48054	48043	48055	48053
48771	48772	48759	48767	48762	48753	48752	48747	48759	48762
49481	49466	49464	49465	49474	49465	49465	49467	49464	49455
50175	50181	50173	50181	50172	50162	50162	50162	50160	50162
50847	50849	50848	50840	50854	50846	50831	50845	50826	50827
51369	51385	51375	51364	51379	51366	51341	51370	51355	51365
51870	51892	51879	51875	51880	51857	51869	51871	51867	51873
52255	52264	52279	52275	52257	52261	52256	52258	52245	52262
52479	52480	52464	52473	52491	52482	52469	52480	52467	52471
52634	52634	52620	52620	52635	52635	52632	52614	52611	52634
52633	52653	52623	52631	52614	52632	52632	52629	52622	52614
52454	52457	52448	52439	52425	52437	52456	52440	52441	52443
52257	52249	52265	52260	52230	52248	52255	52258	52247	52260
51840	51858	51849	51849	51823	51840	51846	51852	51851	51855
51421	51440	51413	51421	51416	51425	51427	51424	51430	51427
50904	50896	50902	50913	50908	50910	50908	50905	50907	50913
50294	50301	50299	50310	50300	50303	50309	50303	50308	50309
49689	49684	49686	49687	49697	49693	49697	49694	49696	49693
49050	49038	49041	49054	49059	49045	49064	49055	49052	49069
48430	48457	48448	48438	48443	48439	48447	48437	48453	48445
47831	47822	47834	47841	47837	47841	47846	47845	47842	47845
47284	47256	47307	47292	47301	47289	47301	47305	47294	47310
46859	46858	46862	46875	46843	46869	46878	46841	46862	46871
46434	46443	46399	46435	46451	46448	46439	46487	46442	46454
46145	46143	46147	46156	46165	46144	46150	46192	46159	46162
46037	46034	46061	46043	45993	46050	46035	46018	46030	46040
45910	45943	45926	45930	45888	45921	45910	45914	45921	45920
45965	45999	45968	46019	45977	45989	45988	45991	45976	45991
46191	46166	46205	46183	46179	46194	46189	46188	46187	46201
46423	46392	46410	46384	46409	46407	46426	46435	46426	46420
46758	46764	46741	46764	46793	46773	46761	46735	46770	46766
47255	47250	47258	47264	47236	47248	47238	47223	47256	47254
47747	47740	47755	47740	47740	47728	47738	47724	47748	47733
48292	48295	48298	48295	48301	48288	48284	48292	48286	48292
48867	48872	48876	48862	48867	48876	48865	48871	48870	48859
49451	49451	49444	49450	49441	49451	49441	49439	49441	49446
50015	50011	50017	50004	49999	50013	50003	49999	49995	49990
50514	50508	50500	50497	50498	50497	50506	50503	50489	50498
50969	50978	50988	50978	50970	50958	50958	50967	50963	50955
51381	51358	51379	51359	51357	51355	51351	51371	51361	51350
51622	51607	51601	51591	51605	51613	51613	51609	51612	51592
51855	51849	51864	51873	51860	51864	51862	51847	51872	51847
51978	51979	51959	51963	51967	51947	51961	51963	51967	51964
51912	51923	51928	51918	51927	51918	51930	51905	51888	51923
51860	51852	51839	51850	51836	51842	51840	51840	51853	51848
51659	51649	51640	51625	51645	51649	51661	51647	51610	51622
51411	51394	51390	51396	51384	51371	51400	51388	51390	51377
51051	51039	51038	51031	51040	51044	51035	51049	51036	51027
50615	50623	50620	50630	50622	50632	50633	50625	50624	50630
50186	50177	50175	50185	50177	50183	50194	50182	50193	50181
49693	49706	49706	49711	49708	49699	49702	49714	49709	49716
49223	49227	49222	49225	49224	49226	49231	49236	49247	49235
48762	48747	48759	48757	48752	48757	48774	48753	48766	48742
48304	48295	48310	48302	48315	48325	48313	48321	48329	48312
47914	47929	47933	47933	47944	47967	47938	47926	47932	47929
47560	47567	47573	47595	47585	47610	47582	47593	47581	47605
47276	47299	47297	47294	47301	47288	47314	47306	47292	47314
47112	47126	47121	47137	47142	47128	47166	47137	47143	47111
46985	47002	47004	46998	47003	47035	47020	47009	47002	46995
46954	46937	46942	46939	46951	46925	46951	46963	46946	46951
47049	47061	47035	47037	47043	47034	47026	47052	47049	47030
47146	47156	47155	47149	47154	47178	47140	47145	47162	47144
47363	47352	47354	47367	47367	47343	47371	47356	47364	47373
47649	47660	47656	47644	47662	47673	47658	47646	47659	47659
47996	47985	47994	47981	47990	47969	47982	47988	47986	47988
48379	48375	48377	48373	48380	48371	48365	48361	48365	48358
48795	48780	48777	48778	48778	48781	48772	48782	48775	48767
49195	49198	49195	49196	49190	49195	49197	49197	49195	49192
49624	49614	49611	49605	49600	49617	49604	49604	49597	49593
49995	49994	49995	49984	49984	49980	49986	49980	49977	49985
50369	50361	50368	50363	50352	50356	50365	50368	50350	50345
50671	50678	50673	50663	50666	50660	50665	50661	50661	50656
50902	50897	50900	50894	50890	50886	50886	50887	50897	50888
51107	51101	51091	51098	51106	51096	51097	51098	51086	51091
51205	51215	51150	51219	51211	51215	51181	51254	51222	51229
51121	51119	51105	51121	51108	51116	51110	51124	51120	51112
51167	51157	51168	51176	51167	51166	51169	51168	51173	51162
51063	51050	51043	51058	51051	51049	51046	51043	51046	51051
50913	50914	50900	50905	50896	50900	50904	50907	50902	50910
50680	50680	50684	50685	50680	50682	50674	50690	50674	50682
50375	50365	50368	50374	50373	50372	50379	50375	50381	50378
50062	50061	50050	50063	50059	50063	50065	50064	50064	50063
49716	49714	49712	49720	49708	49713	49722	49719	49723	49715
49360	49360	49354	49360	49366	49359	49361	49368	49368	49372
48995	49002	49017	49009	49006	49014	49015	49023	49004	49007
48672	48670	48676	48677	48673	48680	48681	48678	48682	48687
48386	48382	48388	48395	48383	48389	48383	48402	48397	48394
48120	48119	48123	48122	48127	48118	48134	48134	48132	48147
47905	47916	47923	47913	47922	47913	47931	47920	47931	47912
47782	47783	47789	47773	47800	47784	47798	47801	47790	47803
47681	47684	47683	47683	47690	47694	47676	47681	47681	47682
47664	47670	47672	47659	47670	47661	47665	47666	47661	47668
47760	47745	47756	47749	47755	47753	47747	47753	47769	47752
47859	47866	47867	47856	47865	47884	47862	47871	47871	47879
48058	48037	48054	48055	48047	48044	48043	48041	48049	48043
48319	48316	48303	48296	48311	48305	48298	48304	48307	48314
48582	48575	48580	48570	48571	48559	48566	48574	48572	48580
48874	48882	48872	48869	48880	48881	48864	48876	48866	48866
49171	49175	49183	49178	49169	49177	49180	49171	49172	49171
49488	49490	49489	49475	49477	49482	49477	49466	49479	49482
49758	49758	49760	49762	49763	49763	49754	49755	49758	49754
49997	49991	49993	49990	49994	49993	49994	49996	49990	49992
50221	50224	50203	50206	50204	50198	50210	50202	50208	50197
50369	50370	50367	50360	50366	50358	50368	50365	50360	50359
50459	50447	50450	50450	50449	50438	50441	50438	50443	50442
50511	50505	50515	50512	50514	50510	50512	50516	50511	50505
50509	50507	50503	50500	50490	50509	50514	50493	50506	50504
50410	50417	50417	50423	50423	50422	50417	50418	50413	50418
50323	50333	50321	50328	50329	50329	50334	50336	50327	50321
50155	50149	50149	50161	50152	50147	50152	50153	50158	50159
49967	49963	49961	49974	49961	49971	49974	49970	49969	49965
49745	49744	49747	49753	49745	49757	49751	49762	49761	49756
49512	49510	49522	49516	49522	49512	49507	49512	49513	49523
49271	49256	49259	49267	49280	49271	49282	49271	49265	49267
49031	49035	49025	49032	49034	49033	49030	49036	49053	49037
48802	48816	48807	48810	48803	48821	48815	48798	48818	48819
48594	48583	48606	48601	48608	48598	48595	48584	48599	48609
48417	48432	48426	48415	48422	48415	48421	48439	48429	48429
48294	48277	48305	48297	48285	48290	48305	48303	48299	48300
48173	48169	48170	48179	48196	48185	48187	48178	48181	48183
48139	48122	48127	48121	48130	48143	48120	48126	48137	48130
48168	48163	48160	48152	48170	48153	48163	48156	48160	48169
48207	48210	48229	48210	48203	48211	48202	48219	48214	48219
48339	48323	48336	48323	48339	48336	48329	48330	48329	48324
48528	48531	48524	48519	48529	48533	48524	48522	48529	48524
48747	48753	48747	48743	48753	48747	48754	48743	48741	48743
49011	49008	49009	49013	49006	49001	48998	48993	49007	48997
49280	49300	49274	49281	49284	49277	49274	49270	49273	49271
49550	49564	49555	49562	49569	49550	49552	49547	49554	49552
49834	49831	49833	49813	49824	49821	49820	49816	49813	49812
50051	50055	50046	50046	50048	50045	50039	50042	50039	50044
50257	50258	50252	50244	50262	50251	50258	50247	50249	50242
50418	50422	50426	50404	50421	50411	50401	50394	50411	50402
50504	50493	50499	50493	50487	50490	50491	50479	50495	50485
50550	50555	50529	50548	50553	50557	50548	50549	50556	50553
50537	50525	50529	50528	50529	50534	50531	50534	50517	50529
50429	50421	50426	50423	50428	50430	50428	50414	50435	50425
50290	50297	50291	50302	50304	50301	50305	50301	50290	50303
50120	50121	50116	50115	50115	50113	50117	50121	50118	50118
49875	49863	49871	49869	49865	49871	49870	49867	49872	49866
49595	49603	49598	49603	49602	49600	49610	49609	49600	49603
49310	49313	49311	49312	49313	49328	49328	49317	49330	49318
49016	49008	48999	49019	49006	49017	49024	49014	49022	49015
48719	48708	48709	48716	48721	48720	48746	48728	48745	48725
48472	48457	48451	48447	48465	48463	48460	48469	48457	48461
48200	48191	48190	48193	48196	48208	48202	48216	48190	48200
47985	47997	47991	47984	47994	48010	48008	48004	48037	48005
47845	47865	47863	47858	47850	47872	47853	47877	47875	47867
47759	47737	47754	47755	47750	47736	47770	47738	47735	47765
47694	47696	47704	47680	47690	47689	47712	47714	47726	47689
47733	47749	47741	47748	47743	47761	47733	47752	47750	47734
47824	47820	47831	47827	47816	47822	47833	47820	47806	47822
47975	47968	47968	47962	47962	47991	47974	47963	47970	47968
48188	48198	48210	48180	48194	48202	48201	48205	48190	48205
48472	48468	48470	48459	48466	48455	48449	48454	48460	48456
48769	48773	48771	48765	48767	48760	48765	48756	48764	48759
49099	49104	49106	49088	49104	49099	49098	49096	49087	49097
49434	49436	49436	49429	49434	49436	49425	49430	49415	49424
49770	49769	49760	49761	49768	49755	49749	49751	49763	49749
50048	50053	50058	50038	50047	50029	50049	50039	50040	50027
50335	50335	50323	50333	50315	50317	50331	50318	50316	50322
50547	50554	50552	50547	50540	50555	50536	50535	50546	50546
50692	50688	50686	50686	50679	50674	50664	50681	50675	50663
50811	50816	50816	50817	50810	50825	50816	50799	50806	50799
50848	50853	50847	50843	50849	50844	50834	50841	50845	50830
50789	50778	50790	50778	50779	50783	50779	50787	50781	50769
50692	50696	50705	50700	50708	50684	50708	50692	50690	50698
50544	50540	50538	50544	50547	50547	50542	50542	50538	50535
50291	50299	50294	50295	50295	50287	50297	50289	50289	50291
50028	50024	50020	50024	50023	50033	50024	50019	50028	50021
49702	49697	49705	49709	49707	49714	49715	49701	49706	49706
49393	49400	49396	49398	49395	49405	49405	49399	49409	49409
48986	48998	48990	48990	48995	49000	49006	49000	49003	49004
48632	48630	48629	48644	48630	48639	48646	48642	48648	48651
48261	48264	48260	48271	48267	48266	48268	48274	48284	48283
47924	47920	47947	47946	47944	47939	47953	47954	47947	47948
47657	47674	47666	47674	47677	47685	47677	47678	47688	47680
47427	47424	47434	47429	47426	47438	47440	47437	47450	47450
47255	47266	47269	47257	47263	47262	47276	47265	47275	47290
47189	47194	47187	47205	47185	47209	47209	47206	47206	47208
47192	47180	47187	47170	47175	47197	47194	47192	47190	47190
47243	47244	47246	47260	47257	47256	47269	47260	47264	47263
47455	47436	47440	47457	47457	47442	47447	47444	47448	47440
47665	47653	47652	47667	47656	47648	47662	47656	47670	47664
47972	47977	47980	47989	47985	47979	47984	47972	47981	47981
48375	48372	48390	48377	48382	48371	48379	48382	48373	48375
48799	48803	48803	48796	48805	48793	48792	48797	48801	48781
49259	49262	49262	49260	49253	49255	49241	49259	49247	49244
49713	49706	49707	49701	49704	49686	49706	49701	49700	49699
50174	50174	50162	50164	50162	50165	50164	50146	50162	50154
50619	50604	50607	50597	50608	50595	50594	50599	50607	50589
50967	50955	50951	50944	50948	50939	50935	50936	50931	50932
51286	51292	51283	51288	51272	51289	51279	51284	51274	51273
51548	51550	51548	51541	51553	51535	51526	51538	51512	51536
51675	51687	51684	51691	51686	51682	51677	51673	51681	51679
51783	51788	51779	51777	51784	51785	51784	51787	51777	51763
51777	51782	51773	51768	51774	51762	51766	51776	51779	51768
51631	51626	51641	51635	51629	51633	51633	51627	51623	51613
51484	51477	51476	51479	51474	51472	51476	51472	51481	51465
51197	51198	51200	51193	51191	51196	51193	51202	51199	51193
50820	50814	50815	50812	50821	50817	50821	50812	50812	50816
50415	50412	50417	50417	50408	50422	50412	50417	50413	50415
49939	49929	49928	49939	49932	49935	49947	49949	49942	49943
49419	49412	49419	49427	49429	49429	49430	49432	49436	49437
48894	48885	48884	48884	48891	48895	48901	48904	48899	48905
48369	48353	48356	48373	48368	48364	48378	48381	48381	48382
47826	47832	47841	47868	47864	47856	47861	47858	47873	47864
47363	47373	47370	47370	47364	47385	47374	47379	47364	47392
46996	46974	46988	46992	47014	47006	47001	47001	47001	47005
46606	46588	46602	46622	46586	46624	46609	46627	46626	46631
46351	46341	46346	46369	46392	46372	46383	46384	46354	46390
46250	46258	46277	46263	46252	46268	46278	46275	46296	46281
46186	46173	46187	46190	46202	46190	46187	46204	46183	46192
46275	46278	46264	46270	46304	46277	46282	46277	46287	46279
46525	46547	46532	46521	46541	46533	46533	46526	46526	46540
46826	46845	46826	46823	46793	46829	46833	46810	46831	46834
47227	47208	47222	47230	47247	47245	47233	47245	47241	47240
47780	47793	47770	47775	47786	47784	47771	47768	47781	47778
48363	48362	48359	48344	48344	48344	48345	48349	48345	48338
48987	48990	48977	48983	48971	48976	48974	48978	48975	48975
49631	49630	49633	49605	49621	49608	49609	49619	49606	49618
50284	50261	50283	50267	50259	50270	50264	50260	50255	50261
50917	50907	50880	50887	50923	50901	50886	50881	50884	50879
51457	51432	51444	51446	51456	51429	51428	51432	51424	51409
51950	51946	51960	51963	51957	51939	51926	51953	51933	51934
52363	52367	52339	52340	52335	52343	52337	52345	52326	52334
52587	52602	52612	52565	52548	52565	52566	52556	52558	52568
52808	52788	52785	52816	52782	52823	52802	52798	52792	52794
52851	52855	52875	52805	52837	52841	52845	52830	52836	52816
52721	52719	52658	52683	52684	52695	52702	52707	52685	52674
52534	52522	52494	52561	52531	52525	52506	52528	52513	52502

## Sheet: DARN2BLoad
						In this dataset, each column represents 1 data capture from the sensor (Over 1501 data points)
DARN2BLoad at 10cm from antenna						These are raw datasets in the time domain, as output from the sensor. Units are a.u.
						The sensor is a K-band FMCW operating between 24 - 25.5 GHz
						The chirp duration is 300 ms
						The time between chirps is 5 seconds
49148	49154	49135	49155	49142	49143	49147	49168	49145	49138	49172	49138	49148	49144	49165	49138	49164	49160	49136	49133	49165	49145	49146	49136	49136	49156	49160	49136	49157	49147	49140	49133	49139	49143	49158	49136	49130	49142	49154	49145	49156	49146	49149	49150	49152	49149	49140	49142	49132	49145
47637	47603	47602	47607	47616	47600	47627	47618	47629	47617	47622	47635	47619	47609	47635	47642	47623	47637	47638	47641	47634	47640	47645	47665	47665	47660	47662	47655	47661	47672	47674	47675	47689	47677	47687	47676	47691	47683	47697	47683	47710	47714	47719	47719	47711	47715	47718	47705	47717	47719
47002	46984	46980	46992	46986	46982	46985	46993	46974	47001	46991	46998	46984	47000	47013	46998	47000	47010	47007	47002	47020	47017	47048	47043	47030	47053	47051	47061	47066	47066	47080	47077	47077	47089	47097	47081	47108	47116	47109	47110	47112	47126	47122	47132	47134	47144	47142	47140	47158	47161
46904	46906	46903	46885	46894	46877	46894	46893	46874	46892	46896	46904	46893	46926	46897	46897	46916	46931	46936	46913	46942	46945	46945	46953	46962	46967	46985	46961	46984	46983	46997	47000	46998	47024	47017	47009	47026	47038	47027	47030	47041	47045	47062	47056	47059	47060	47054	47068	47082	47083
46983	47000	46977	46981	46980	46949	46983	46959	46973	46980	46974	46984	46969	47005	46997	46993	47005	46995	47000	47007	47030	47034	47047	47034	47054	47069	47067	47066	47071	47080	47075	47096	47101	47115	47134	47086	47108	47105	47146	47123	47140	47141	47161	47145	47153	47162	47152	47184	47163	47183
47232	47210	47203	47226	47208	47209	47219	47211	47203	47221	47226	47202	47216	47219	47235	47220	47242	47248	47244	47249	47285	47269	47258	47295	47294	47294	47297	47303	47324	47313	47316	47326	47332	47343	47350	47325	47359	47370	47362	47365	47366	47383	47380	47376	47398	47397	47413	47415	47402	47402
47575	47565	47574	47568	47583	47566	47591	47563	47579	47577	47584	47577	47579	47569	47592	47593	47594	47606	47609	47601	47628	47618	47620	47649	47648	47660	47649	47659	47665	47680	47666	47691	47685	47699	47702	47697	47716	47714	47724	47728	47743	47728	47746	47756	47754	47770	47736	47768	47775	47761
47953	47961	47961	47946	47986	47967	47951	47940	47940	47939	47950	47948	47948	47963	47962	47958	47951	47981	47980	47987	48000	47995	47984	48027	48006	48026	48031	48039	48042	48053	48055	48057	48069	48074	48096	48074	48093	48086	48102	48105	48098	48099	48125	48121	48113	48125	48124	48133	48131	48118
48404	48393	48414	48410	48431	48418	48405	48396	48402	48399	48391	48403	48396	48405	48413	48411	48412	48419	48421	48430	48429	48436	48450	48476	48462	48460	48464	48464	48477	48482	48500	48510	48491	48500	48508	48524	48521	48525	48532	48537	48540	48527	48531	48547	48552	48553	48547	48571	48577	48553
48872	48876	48887	48881	48894	48881	48876	48871	48875	48873	48871	48872	48860	48863	48865	48879	48867	48880	48893	48902	48904	48893	48916	48915	48917	48925	48939	48919	48938	48955	48943	48955	48959	48956	48973	48985	48979	48980	48980	48985	48991	48995	48986	49008	48989	49000	48992	49008	48997	48995
49352	49360	49375	49361	49368	49363	49355	49352	49347	49335	49348	49338	49341	49348	49342	49355	49358	49357	49362	49368	49369	49369	49384	49395	49407	49390	49409	49401	49404	49400	49422	49407	49429	49421	49439	49446	49427	49416	49447	49445	49451	49444	49432	49455	49456	49453	49459	49467	49452	49473
49818	49840	49832	49832	49821	49831	49819	49835	49827	49812	49829	49809	49810	49812	49812	49821	49836	49830	49821	49845	49830	49838	49855	49848	49849	49840	49857	49857	49865	49862	49864	49865	49865	49860	49885	49876	49872	49876	49880	49899	49893	49893	49889	49891	49892	49888	49902	49879	49888	49912
50247	50244	50249	50255	50246	50267	50267	50254	50261	50242	50240	50232	50240	50222	50233	50235	50249	50247	50244	50252	50246	50248	50261	50256	50254	50254	50266	50267	50254	50264	50256	50267	50269	50256	50271	50257	50264	50254	50265	50275	50266	50277	50267	50282	50289	50271	50270	50273	50269	50280
50676	50665	50682	50651	50647	50671	50668	50661	50660	50649	50660	50649	50636	50648	50656	50649	50652	50658	50657	50657	50642	50670	50653	50656	50658	50655	50662	50658	50651	50644	50645	50652	50653	50645	50661	50643	50647	50631	50635	50663	50643	50655	50639	50652	50644	50625	50642	50626	50630	50658
51011	51019	51010	51003	51015	51027	51015	50999	51014	50998	51007	51002	51000	50996	50993	51017	51005	51003	50997	51002	50998	50997	50986	50986	50997	50992	50977	50973	50977	50968	50969	50974	50976	50959	50966	50966	50954	50961	50955	50958	50967	50951	50957	50951	50955	50927	50944	50937	50944	50937
51216	51232	51225	51219	51210	51242	51231	51225	51225	51213	51214	51220	51209	51196	51218	51215	51200	51197	51199	51194	51193	51196	51195	51174	51186	51181	51175	51184	51176	51167	51167	51161	51169	51156	51147	51149	51133	51137	51133	51127	51124	51122	51132	51125	51114	51123	51112	51102	51096	51101
51409	51407	51413	51407	51398	51420	51397	51419	51393	51399	51388	51391	51377	51371	51380	51385	51366	51379	51364	51380	51378	51360	51354	51341	51352	51354	51348	51335	51338	51335	51323	51317	51320	51316	51309	51297	51283	51301	51299	51272	51280	51274	51278	51265	51248	51263	51257	51252	51246	51255
51455	51463	51464	51456	51452	51479	51464	51460	51455	51462	51449	51445	51441	51443	51445	51453	51438	51437	51423	51410	51409	51404	51408	51394	51395	51393	51375	51383	51373	51374	51367	51367	51367	51357	51343	51352	51337	51350	51329	51327	51304	51311	51312	51289	51303	51309	51294	51292	51279	51268
51382	51386	51383	51395	51391	51395	51378	51389	51401	51387	51379	51379	51370	51368	51380	51379	51374	51362	51352	51350	51347	51341	51335	51316	51317	51307	51307	51306	51289	51282	51275	51274	51283	51276	51249	51261	51238	51250	51235	51239	51225	51235	51221	51219	51232	51210	51209	51201	51198	51200
51274	51278	51268	51266	51270	51269	51270	51259	51276	51262	51252	51271	51260	51258	51248	51262	51256	51244	51242	51211	51220	51205	51218	51202	51189	51175	51184	51172	51165	51162	51161	51156	51141	51143	51129	51136	51122	51121	51112	51098	51113	51091	51093	51084	51082	51080	51089	51071	51062	51057
51064	51070	51048	51051	51061	51052	51041	51038	51052	51047	51041	51055	51060	51032	51047	51044	51027	51019	51037	51011	51004	50995	50983	50991	50977	50969	50956	50947	50948	50940	50946	50937	50925	50923	50902	50907	50913	50894	50890	50883	50876	50884	50878	50865	50874	50870	50864	50854	50845	50841
50759	50749	50749	50740	50764	50729	50758	50755	50763	50744	50752	50751	50755	50753	50748	50746	50732	50741	50727	50702	50705	50698	50693	50690	50669	50679	50666	50665	50648	50640	50629	50638	50618	50617	50610	50612	50599	50590	50595	50605	50588	50577	50569	50552	50566	50571	50562	50562	50555	50560
50421	50408	50425	50405	50411	50417	50407	50416	50421	50402	50424	50411	50428	50413	50412	50404	50401	50385	50400	50375	50376	50349	50348	50364	50343	50346	50316	50323	50321	50303	50308	50299	50297	50287	50284	50274	50284	50263	50265	50263	50248	50254	50248	50233	50224	50240	50233	50231	50239	50225
50013	50002	50000	49993	50012	49990	50016	50006	50005	49995	50004	50020	50006	50027	50016	49986	49986	49994	49981	49983	49966	49955	49957	49954	49938	49952	49944	49949	49927	49918	49909	49904	49892	49908	49895	49887	49895	49878	49871	49874	49851	49860	49863	49845	49859	49855	49842	49845	49843	49847
49564	49576	49563	49552	49556	49551	49567	49560	49576	49571	49574	49568	49571	49592	49576	49558	49551	49568	49545	49534	49550	49519	49523	49529	49527	49522	49496	49520	49493	49491	49495	49487	49480	49476	49464	49462	49466	49456	49463	49451	49437	49450	49453	49445	49452	49443	49438	49433	49438	49423
49116	49106	49114	49119	49096	49102	49116	49097	49122	49122	49126	49117	49130	49139	49118	49122	49115	49107	49095	49110	49109	49081	49081	49086	49083	49074	49063	49073	49058	49053	49064	49053	49053	49058	49037	49034	49044	49032	49032	49027	49018	49005	49017	49013	49012	49022	49020	49012	49032	48993
48658	48670	48662	48666	48654	48650	48668	48671	48681	48674	48676	48681	48681	48704	48669	48677	48661	48669	48666	48660	48643	48645	48654	48646	48632	48645	48630	48639	48641	48640	48635	48625	48613	48615	48621	48618	48629	48626	48601	48599	48600	48602	48600	48598	48588	48580	48598	48597	48590	48578
48243	48265	48255	48243	48243	48222	48253	48254	48274	48271	48279	48272	48290	48277	48256	48260	48251	48261	48255	48247	48244	48251	48253	48261	48235	48233	48249	48234	48235	48235	48235	48223	48237	48249	48223	48231	48226	48233	48225	48229	48228	48219	48219	48225	48210	48229	48215	48226	48218	48208
47856	47851	47826	47855	47857	47829	47849	47846	47863	47838	47871	47871	47865	47868	47859	47864	47872	47859	47852	47844	47855	47851	47846	47849	47854	47838	47860	47844	47850	47854	47858	47845	47847	47849	47861	47862	47865	47862	47854	47823	47861	47850	47835	47853	47854	47841	47842	47852	47848	47855
47469	47465	47480	47489	47463	47483	47498	47485	47471	47484	47484	47489	47490	47510	47495	47483	47493	47489	47483	47489	47481	47502	47490	47479	47495	47510	47489	47482	47495	47507	47482	47487	47499	47502	47508	47490	47508	47515	47510	47495	47509	47513	47493	47530	47511	47533	47507	47524	47521	47510
47198	47206	47219	47226	47225	47194	47215	47215	47202	47225	47212	47233	47211	47238	47228	47222	47222	47232	47239	47245	47222	47244	47234	47235	47221	47232	47244	47237	47246	47265	47250	47252	47266	47248	47285	47254	47270	47281	47267	47253	47271	47277	47278	47279	47288	47274	47308	47298	47295	47292
46940	46954	46940	46945	46952	46930	46947	46963	46940	46945	46955	46946	46956	46955	46975	46964	46976	46949	46978	46960	46981	46969	46991	46995	46997	46989	46978	46990	47006	47007	46995	46990	47006	47001	47016	47016	47022	47028	47024	47031	47044	47018	47014	47048	47052	47038	47057	47056	47048	47041
46748	46750	46743	46771	46759	46751	46748	46751	46728	46789	46772	46763	46756	46799	46752	46765	46780	46789	46774	46782	46791	46790	46805	46807	46823	46800	46813	46817	46811	46825	46813	46828	46825	46841	46861	46854	46862	46848	46862	46875	46878	46896	46865	46860	46854	46878	46894	46887	46894	46909
46709	46704	46699	46701	46697	46703	46711	46692	46702	46719	46720	46706	46705	46723	46724	46735	46736	46723	46743	46752	46751	46758	46761	46767	46774	46783	46768	46777	46777	46773	46804	46795	46811	46819	46841	46803	46821	46810	46814	46833	46857	46840	46845	46847	46852	46859	46878	46881	46874	46875
46661	46658	46648	46672	46645	46662	46670	46655	46670	46680	46689	46663	46666	46681	46669	46680	46693	46708	46703	46708	46717	46722	46713	46716	46718	46729	46747	46742	46754	46740	46760	46763	46754	46778	46804	46788	46787	46797	46794	46801	46812	46820	46823	46825	46833	46822	46853	46841	46833	46846
46768	46760	46747	46761	46751	46749	46747	46746	46747	46766	46767	46768	46758	46773	46748	46773	46767	46779	46788	46793	46820	46824	46812	46820	46832	46827	46855	46842	46833	46851	46849	46866	46863	46866	46887	46905	46880	46897	46913	46917	46918	46917	46926	46940	46913	46950	46940	46953	46933	46959
46825	46856	46853	46843	46832	46869	46858	46838	46870	46864	46850	46865	46839	46848	46853	46863	46854	46882	46885	46880	46906	46904	46905	46916	46923	46927	46953	46934	46944	46965	46968	46957	46968	46966	46993	46984	46980	46983	47021	47021	47004	47018	47030	47016	47041	47037	47027	47047	47041	47072
47053	47046	47066	47059	47078	47083	47065	47060	47083	47049	47069	47057	47064	47056	47068	47064	47039	47071	47088	47081	47103	47113	47111	47100	47123	47117	47147	47133	47141	47144	47164	47171	47186	47176	47183	47201	47179	47207	47220	47201	47216	47207	47235	47240	47232	47237	47237	47225	47241	47245
47348	47349	47363	47342	47371	47397	47353	47354	47376	47360	47340	47343	47342	47350	47354	47360	47368	47388	47381	47372	47390	47392	47385	47394	47424	47411	47427	47426	47445	47450	47451	47452	47472	47450	47461	47482	47463	47489	47497	47495	47486	47487	47510	47520	47513	47529	47494	47522	47511	47528
47646	47641	47666	47637	47676	47677	47638	47672	47666	47642	47615	47641	47646	47624	47649	47660	47648	47660	47652	47664	47668	47673	47674	47680	47693	47695	47694	47694	47704	47734	47722	47742	47731	47741	47749	47750	47751	47752	47768	47759	47765	47769	47770	47791	47785	47788	47790	47779	47807	47808
48006	47976	48005	47994	48012	48028	48002	48015	48009	47998	47993	47960	47983	47966	47978	48002	48009	47988	48001	47995	48013	48022	48022	48047	48037	48034	48048	48043	48038	48070	48054	48079	48071	48077	48089	48082	48090	48096	48092	48091	48095	48119	48112	48115	48111	48121	48119	48119	48127	48125
48392	48381	48409	48372	48404	48413	48400	48397	48393	48373	48387	48385	48387	48379	48388	48398	48413	48387	48404	48417	48410	48410	48419	48430	48436	48428	48440	48452	48458	48452	48469	48467	48454	48463	48451	48471	48452	48464	48476	48464	48495	48479	48492	48483	48475	48488	48497	48492	48490	48517
48794	48785	48806	48792	48805	48810	48795	48792	48793	48783	48794	48789	48788	48788	48786	48783	48816	48805	48806	48811	48806	48834	48826	48818	48820	48842	48828	48832	48846	48832	48844	48843	48841	48856	48855	48852	48851	48850	48842	48865	48875	48870	48874	48861	48868	48854	48868	48867	48877	48874
49223	49222	49227	49215	49218	49220	49211	49197	49212	49224	49204	49184	49209	49203	49215	49203	49224	49214	49236	49219	49221	49222	49237	49233	49234	49245	49243	49255	49243	49243	49249	49244	49249	49254	49242	49250	49252	49243	49243	49249	49264	49250	49267	49254	49249	49260	49255	49246	49256	49261
49624	49617	49619	49624	49594	49604	49626	49597	49605	49599	49622	49602	49601	49594	49622	49597	49619	49619	49601	49618	49602	49610	49621	49613	49624	49611	49618	49628	49629	49618	49627	49628	49627	49632	49617	49614	49613	49624	49603	49605	49629	49600	49608	49622	49608	49611	49616	49603	49606	49613
50001	50007	50002	50022	49990	49984	50012	49989	49984	50003	49992	49999	49989	49988	49993	49989	49981	49992	49996	49980	49985	49991	50010	49996	49997	50007	49969	49985	50000	49982	49976	49983	49985	49985	49977	49982	49992	49965	49982	49981	49977	49968	49958	49976	49970	49979	49968	49957	49974	49962
50348	50350	50339	50364	50329	50333	50355	50345	50324	50343	50331	50325	50321	50331	50335	50327	50333	50328	50321	50317	50333	50318	50311	50326	50308	50331	50305	50312	50301	50292	50312	50302	50328	50309	50303	50289	50294	50281	50291	50290	50292	50268	50282	50293	50285	50285	50276	50272	50261	50252
50624	50623	50618	50619	50607	50599	50597	50606	50591	50590	50600	50593	50584	50613	50582	50586	50579	50580	50583	50577	50583	50575	50576	50577	50563	50584	50557	50567	50555	50550	50554	50545	50556	50550	50533	50539	50528	50530	50525	50519	50520	50532	50514	50521	50528	50507	50501	50509	50501	50491
50829	50830	50837	50838	50826	50805	50813	50827	50838	50823	50815	50825	50819	50826	50810	50821	50820	50812	50820	50806	50806	50800	50790	50791	50788	50792	50779	50794	50771	50756	50770	50771	50769	50755	50758	50755	50740	50729	50738	50721	50725	50720	50710	50716	50719	50709	50704	50693	50703	50688
50985	50982	50978	50981	50979	50970	50974	50973	50981	50978	50965	50978	50971	50971	50967	50974	50960	50958	50960	50938	50940	50942	50939	50934	50919	50923	50920	50905	50892	50906	50894	50898	50882	50887	50890	50874	50869	50856	50849	50860	50857	50853	50847	50823	50825	50829	50807	50822	50829	50805
51008	51001	51003	51009	51009	50982	50993	51012	51003	50996	50998	51018	50999	51001	51002	51006	50979	50997	50988	50978	50979	50961	50963	50957	50943	50971	50937	50932	50923	50906	50921	50907	50898	50911	50901	50892	50901	50887	50867	50857	50868	50875	50847	50840	50863	50851	50836	50837	50828	50814
51032	51014	51008	51000	51017	51000	50993	51009	51008	51015	50992	51025	51002	50993	50990	51007	50995	50978	50992	50979	50980	50966	50958	50950	50952	50948	50939	50926	50919	50916	50900	50906	50894	50904	50889	50876	50883	50875	50874	50860	50855	50856	50850	50822	50851	50835	50832	50837	50838	50807
50919	50925	50901	50903	50917	50890	50911	50909	50910	50912	50912	50904	50907	50900	50885	50896	50891	50870	50893	50875	50872	50860	50849	50860	50825	50838	50817	50815	50801	50804	50802	50793	50793	50776	50772	50768	50787	50782	50761	50763	50740	50759	50740	50718	50730	50743	50723	50732	50710	50706
50730	50730	50726	50717	50722	50704	50717	50721	50718	50712	50712	50710	50722	50707	50708	50700	50703	50690	50676	50680	50677	50669	50649	50645	50647	50652	50627	50636	50632	50618	50616	50613	50599	50598	50610	50587	50584	50576	50568	50578	50560	50570	50559	50536	50553	50547	50547	50548	50528	50522
50549	50541	50529	50514	50534	50518	50523	50522	50527	50531	50545	50539	50546	50533	50517	50510	50519	50504	50491	50507	50490	50484	50481	50469	50469	50456	50462	50439	50453	50425	50429	50427	50428	50403	50429	50402	50399	50406	50400	50412	50394	50385	50396	50355	50370	50366	50376	50365	50349	50347
50284	50277	50281	50281	50267	50271	50278	50280	50278	50289	50278	50281	50280	50283	50268	50269	50277	50252	50261	50257	50239	50238	50243	50216	50222	50217	50199	50210	50193	50195	50187	50190	50181	50179	50183	50173	50166	50169	50156	50170	50134	50148	50147	50118	50130	50138	50139	50144	50110	50120
49981	49994	49973	49978	49972	49986	49964	49979	49978	49987	49987	49985	49993	49986	49970	49979	49990	49969	49970	49962	49957	49950	49947	49930	49943	49927	49927	49929	49913	49910	49912	49899	49904	49895	49907	49895	49891	49888	49885	49880	49873	49880	49861	49866	49870	49859	49868	49866	49860	49854
49675	49675	49685	49683	49666	49678	49680	49660	49672	49679	49690	49694	49684	49692	49688	49671	49682	49665	49666	49670	49667	49656	49652	49648	49646	49638	49634	49620	49623	49620	49626	49603	49614	49604	49625	49627	49601	49601	49609	49608	49593	49592	49596	49592	49584	49599	49607	49597	49597	49599
49331	49337	49349	49346	49345	49359	49339	49336	49340	49353	49364	49346	49363	49354	49373	49343	49351	49339	49331	49346	49336	49330	49325	49326	49334	49308	49307	49323	49324	49307	49313	49305	49306	49290	49307	49304	49285	49292	49304	49301	49305	49290	49296	49293	49292	49286	49302	49292	49301	49312
48996	49007	49025	49017	49028	49029	49011	49030	49002	49028	49027	49015	49031	49025	49039	49010	49029	49022	49024	49023	49030	49020	49013	48999	49000	49003	49019	49018	48999	49009	48998	49013	48991	48998	49006	49009	48993	49003	49011	49009	49004	48995	49000	49021	49008	48987	48995	48990	49002	48997
48668	48686	48687	48716	48678	48707	48691	48705	48694	48695	48698	48706	48702	48706	48717	48693	48688	48678	48691	48697	48688	48699	48708	48704	48716	48691	48683	48699	48693	48700	48704	48694	48693	48695	48705	48707	48690	48695	48717	48704	48703	48706	48700	48718	48708	48708	48697	48701	48709	48720
48372	48381	48377	48390	48380	48401	48400	48400	48402	48393	48388	48397	48407	48394	48406	48405	48392	48399	48400	48408	48392	48410	48402	48396	48397	48402	48424	48412	48418	48418	48400	48411	48411	48405	48419	48432	48408	48422	48440	48425	48432	48426	48434	48433	48434	48430	48437	48447	48453	48444
48118	48132	48109	48128	48125	48135	48127	48125	48150	48135	48136	48131	48138	48146	48147	48159	48136	48154	48156	48147	48129	48149	48161	48154	48170	48162	48167	48158	48155	48161	48163	48202	48180	48179	48177	48171	48174	48190	48193	48192	48197	48208	48217	48201	48215	48198	48214	48215	48205	48218
47886	47879	47879	47872	47873	47914	47922	47884	47899	47913	47906	47896	47919	47899	47910	47913	47912	47920	47924	47935	47917	47928	47933	47931	47929	47928	47929	47939	47943	47948	47954	47959	47949	47974	47978	47962	47982	47984	47979	47993	47980	47995	47992	48009	47967	47992	47997	48010	48017	48025
47720	47715	47690	47702	47714	47726	47709	47725	47724	47715	47727	47713	47717	47727	47721	47727	47714	47755	47758	47752	47734	47751	47768	47748	47757	47760	47771	47787	47791	47766	47795	47785	47787	47817	47792	47819	47805	47825	47825	47818	47818	47818	47851	47850	47849	47826	47843	47842	47852	47872
47619	47605	47601	47595	47619	47611	47612	47617	47626	47616	47622	47636	47613	47629	47625	47622	47645	47651	47634	47664	47651	47659	47672	47666	47665	47661	47686	47677	47701	47700	47708	47694	47711	47723	47713	47716	47721	47719	47736	47732	47730	47746	47766	47760	47743	47756	47769	47768	47797	47784
47542	47525	47534	47532	47553	47567	47541	47550	47563	47543	47561	47549	47545	47549	47555	47557	47569	47573	47575	47576	47587	47595	47586	47609	47614	47613	47609	47618	47633	47630	47635	47639	47652	47667	47657	47663	47666	47670	47647	47667	47688	47697	47688	47709	47691	47710	47705	47703	47721	47740
47551	47552	47556	47551	47556	47573	47569	47564	47569	47563	47574	47558	47567	47557	47569	47573	47572	47603	47587	47594	47595	47601	47601	47627	47615	47622	47635	47640	47661	47656	47654	47656	47664	47669	47670	47687	47680	47683	47680	47689	47694	47711	47716	47735	47721	47723	47723	47718	47736	47740
47579	47567	47595	47575	47583	47584	47596	47589	47590	47585	47590	47588	47589	47568	47592	47594	47602	47609	47614	47609	47611	47629	47606	47633	47630	47651	47658	47646	47679	47669	47662	47677	47692	47697	47686	47688	47694	47707	47710	47730	47718	47725	47746	47752	47751	47755	47752	47752	47751	47764
47659	47649	47670	47653	47662	47657	47661	47672	47678	47662	47646	47673	47666	47643	47655	47666	47660	47665	47693	47682	47704	47693	47702	47713	47718	47721	47733	47734	47750	47763	47757	47749	47773	47767	47773	47773	47777	47792	47784	47777	47795	47813	47819	47828	47814	47819	47835	47835	47835	47843
47821	47813	47851	47828	47830	47817	47824	47839	47821	47831	47821	47834	47830	47811	47832	47826	47819	47829	47838	47822	47861	47851	47850	47869	47860	47885	47899	47896	47907	47911	47919	47896	47942	47932	47919	47938	47941	47952	47953	47931	47965	47960	47970	47977	47955	48002	47972	47978	47976	47980
47986	47979	48006	48007	47991	47988	47986	48011	47989	47983	47977	47978	48000	47978	47973	48003	48012	48018	48020	48001	48017	48028	48027	48039	48037	48040	48045	48062	48055	48059	48054	48076	48088	48063	48084	48097	48103	48103	48100	48097	48099	48090	48110	48123	48117	48111	48112	48125	48121	48125
48203	48204	48223	48221	48213	48178	48201	48210	48193	48201	48199	48206	48204	48195	48200	48205	48217	48205	48235	48212	48233	48240	48263	48254	48253	48259	48277	48259	48270	48264	48288	48292	48293	48281	48273	48294	48290	48299	48286	48302	48304	48292	48316	48312	48314	48321	48306	48317	48317	48318
48465	48456	48463	48461	48455	48442	48449	48456	48448	48450	48448	48451	48454	48465	48428	48469	48466	48454	48482	48460	48472	48483	48483	48493	48502	48504	48512	48493	48496	48498	48507	48530	48501	48535	48516	48521	48531	48509	48528	48517	48531	48533	48528	48521	48536	48538	48535	48536	48544	48527
48731	48723	48734	48717	48723	48696	48712	48700	48707	48722	48720	48732	48710	48733	48724	48723	48724	48732	48731	48743	48734	48740	48741	48748	48744	48755	48750	48751	48738	48744	48776	48759	48759	48768	48741	48747	48752	48740	48772	48751	48770	48753	48770	48747	48771	48763	48761	48790	48768	48759
48992	49001	49008	48986	48986	48977	48971	48968	48982	48995	48992	48979	48990	48978	48993	48989	48976	48998	48996	48997	48992	48993	49008	49006	48995	49015	49004	49003	49013	48990	49016	49022	49003	49007	48998	49002	49015	48990	49011	49003	49007	49009	48999	49000	49010	49007	48997	49010	49005	48992
49257	49279	49277	49250	49250	49255	49257	49245	49241	49262	49262	49247	49244	49262	49241	49248	49240	49233	49251	49249	49250	49240	49264	49263	49254	49261	49255	49259	49255	49237	49260	49244	49231	49265	49252	49242	49257	49238	49248	49237	49264	49240	49243	49224	49237	49221	49255	49247	49237	49230
49524	49528	49517	49518	49526	49504	49519	49489	49503	49513	49511	49518	49513	49521	49489	49508	49490	49497	49496	49485	49484	49481	49494	49497	49496	49493	49486	49480	49491	49473	49485	49484	49489	49479	49493	49485	49478	49469	49476	49477	49470	49479	49469	49467	49464	49461	49461	49463	49455	49466
49732	49769	49749	49763	49767	49755	49763	49749	49754	49762	49735	49748	49718	49751	49731	49729	49740	49735	49732	49725	49733	49698	49720	49731	49712	49717	49704	49725	49696	49715	49699	49706	49710	49700	49705	49692	49706	49687	49700	49686	49687	49690	49661	49672	49685	49663	49671	49652	49666	49652
49952	49964	49945	49961	49968	49947	49953	49956	49939	49944	49927	49941	49933	49940	49935	49930	49934	49921	49921	49929	49923	49912	49907	49912	49916	49909	49901	49896	49890	49905	49879	49893	49888	49877	49889	49870	49869	49870	49871	49866	49855	49859	49829	49856	49852	49838	49845	49836	49825	49832
50155	50176	50171	50166	50177	50171	50155	50166	50152	50158	50149	50146	50142	50138	50145	50128	50136	50131	50124	50131	50121	50093	50112	50084	50093	50103	50095	50093	50083	50080	50071	50085	50065	50069	50081	50059	50060	50045	50057	50051	50051	50046	50020	50014	50027	50026	50017	50011	50014	50004
50323	50318	50314	50321	50315	50296	50298	50303	50293	50298	50288	50295	50286	50288	50289	50286	50282	50282	50273	50269	50283	50271	50242	50256	50241	50230	50234	50218	50227	50228	50214	50225	50202	50192	50214	50195	50193	50185	50186	50175	50175	50167	50157	50141	50149	50148	50155	50137	50126	50126
50390	50382	50384	50392	50391	50388	50383	50389	50386	50375	50367	50377	50371	50380	50373	50380	50368	50356	50359	50372	50348	50359	50342	50333	50337	50316	50322	50299	50312	50302	50282	50294	50277	50271	50273	50271	50265	50273	50258	50257	50229	50226	50237	50225	50224	50227	50222	50219	50205	50203
50455	50468	50456	50464	50456	50468	50450	50437	50442	50456	50447	50454	50448	50437	50450	50449	50441	50438	50433	50453	50426	50405	50410	50398	50410	50391	50390	50368	50384	50372	50360	50367	50341	50348	50335	50339	50315	50336	50327	50325	50303	50315	50294	50294	50297	50299	50297	50287	50276	50278
50485	50474	50458	50476	50468	50487	50467	50475	50476	50471	50458	50463	50474	50470	50472	50461	50461	50450	50447	50465	50449	50450	50437	50415	50425	50405	50404	50402	50397	50374	50392	50379	50369	50347	50371	50359	50341	50339	50341	50347	50323	50344	50330	50330	50316	50311	50312	50321	50291	50299
50428	50404	50434	50408	50393	50425	50406	50418	50419	50402	50411	50411	50423	50416	50396	50412	50389	50398	50387	50392	50386	50380	50375	50365	50384	50338	50354	50349	50326	50333	50336	50331	50332	50323	50311	50306	50296	50304	50288	50291	50277	50294	50288	50275	50277	50266	50271	50256	50252	50254
50374	50378	50364	50363	50344	50377	50373	50358	50361	50351	50363	50369	50360	50357	50373	50347	50361	50352	50332	50342	50332	50333	50329	50307	50312	50300	50301	50297	50288	50287	50287	50263	50279	50274	50268	50251	50243	50247	50245	50262	50237	50243	50221	50241	50230	50214	50233	50223	50216	50229
50285	50284	50286	50270	50234	50299	50281	50273	50281	50268	50265	50269	50274	50274	50271	50267	50259	50265	50255	50272	50250	50249	50230	50225	50234	50234	50222	50224	50208	50206	50210	50189	50205	50196	50191	50192	50189	50171	50169	50173	50169	50186	50161	50166	50177	50153	50155	50156	50159	50149
50105	50132	50144	50131	50115	50135	50135	50127	50134	50131	50141	50140	50130	50131	50128	50126	50134	50117	50112	50121	50116	50117	50099	50090	50093	50086	50077	50083	50069	50074	50078	50067	50060	50065	50061	50050	50053	50047	50034	50053	50042	50048	50046	50053	50034	50039	50032	50033	50035	50040
49984	49965	50007	50007	49981	49983	49996	49995	49999	49973	50010	49990	50000	49981	49991	49987	49995	49986	49971	49982	49974	49984	49963	49970	49969	49966	49957	49954	49951	49948	49944	49947	49947	49949	49936	49945	49938	49936	49937	49931	49931	49916	49923	49939	49905	49929	49919	49917	49927	49931
49836	49816	49845	49843	49819	49852	49825	49836	49837	49837	49840	49824	49835	49834	49844	49835	49849	49837	49828	49809	49820	49825	49816	49816	49818	49817	49803	49820	49808	49820	49829	49800	49785	49801	49808	49796	49783	49810	49792	49803	49801	49787	49794	49806	49784	49815	49797	49793	49793	49806
49653	49632	49646	49660	49670	49675	49649	49666	49662	49656	49647	49649	49660	49659	49663	49660	49658	49669	49662	49644	49645	49660	49642	49650	49627	49655	49653	49657	49650	49650	49650	49648	49640	49656	49633	49660	49645	49662	49644	49641	49638	49635	49654	49657	49632	49657	49651	49639	49665	49652
49500	49472	49474	49478	49502	49516	49471	49491	49500	49472	49472	49475	49477	49487	49475	49497	49490	49487	49486	49471	49474	49490	49480	49474	49486	49483	49475	49491	49477	49490	49485	49486	49491	49485	49485	49497	49502	49505	49495	49488	49503	49495	49513	49517	49512	49525	49508	49513	49516	49518
49310	49303	49300	49304	49313	49312	49314	49304	49308	49314	49314	49310	49299	49327	49317	49322	49313	49319	49314	49317	49308	49311	49313	49317	49301	49327	49325	49336	49329	49332	49334	49338	49338	49340	49322	49345	49353	49363	49367	49346	49357	49361	49370	49366	49364	49376	49360	49368	49375	49379
49144	49154	49147	49139	49151	49159	49137	49147	49167	49162	49159	49159	49160	49166	49160	49166	49161	49163	49152	49158	49162	49167	49166	49173	49162	49183	49198	49192	49192	49186	49185	49200	49206	49213	49188	49200	49214	49222	49211	49212	49235	49233	49227	49230	49243	49236	49244	49237	49256	49258
49017	49032	49000	49018	49037	49007	49013	49020	49039	49044	49030	49026	49030	49036	49035	49037	49030	49038	49046	49030	49038	49024	49051	49054	49051	49066	49052	49071	49073	49065	49090	49087	49094	49105	49081	49096	49114	49089	49116	49099	49123	49119	49135	49131	49140	49137	49129	49147	49151	49149
48904	48909	48908	48906	48920	48876	48908	48899	48917	48918	48930	48928	48911	48923	48905	48938	48930	48929	48933	48929	48929	48935	48950	48951	48962	48951	48968	48964	48977	48987	48986	48991	48978	48996	48996	48994	49030	49001	49013	49010	49029	49040	49037	49037	49040	49030	49043	49045	49057	49069
48870	48857	48844	48856	48872	48844	48854	48849	48865	48848	48871	48856	48867	48867	48868	48851	48871	48886	48880	48872	48880	48898	48907	48907	48904	48907	48918	48936	48928	48928	48935	48928	48954	48956	48948	48957	48975	48969	48954	48962	48985	48979	48988	48983	48987	49007	48998	49005	48999	49008
48766	48769	48752	48765	48787	48757	48759	48779	48772	48759	48785	48771	48773	48768	48762	48787	48773	48787	48790	48796	48805	48803	48828	48834	48833	48845	48853	48843	48864	48873	48859	48877	48860	48876	48881	48877	48897	48882	48917	48899	48917	48902	48922	48917	48926	48933	48936	48944	48931	48938
48712	48716	48720	48727	48748	48701	48732	48731	48734	48747	48736	48739	48719	48716	48731	48725	48736	48752	48758	48752	48779	48783	48775	48785	48782	48795	48790	48820	48815	48815	48833	48836	48840	48834	48827	48844	48853	48846	48861	48859	48873	48873	48859	48880	48882	48885	48899	48912	48901	48891
48677	48680	48680	48669	48677	48667	48690	48679	48687	48697	48696	48697	48701	48682	48686	48706	48696	48698	48718	48718	48736	48743	48739	48745	48765	48757	48779	48777	48789	48781	48782	48796	48794	48800	48800	48796	48822	48808	48819	48826	48823	48847	48829	48838	48841	48856	48861	48850	48862	48851
48672	48663	48661	48657	48667	48625	48657	48680	48680	48692	48671	48678	48668	48663	48661	48679	48680	48694	48701	48707	48714	48699	48710	48728	48735	48728	48751	48747	48744	48766	48753	48772	48765	48767	48781	48787	48791	48775	48792	48801	48789	48803	48803	48810	48810	48822	48818	48841	48832	48822
48656	48648	48655	48649	48637	48633	48667	48677	48650	48661	48683	48678	48655	48652	48644	48673	48681	48676	48699	48687	48696	48707	48700	48715	48713	48718	48728	48718	48732	48729	48725	48735	48753	48760	48746	48762	48773	48755	48772	48781	48758	48786	48784	48772	48792	48786	48789	48801	48814	48792
48617	48626	48616	48617	48618	48611	48643	48628	48628	48639	48639	48638	48640	48640	48629	48641	48641	48643	48662	48651	48664	48646	48666	48674	48671	48665	48676	48683	48684	48693	48686	48706	48694	48705	48714	48710	48724	48728	48724	48738	48730	48725	48699	48722	48723	48757	48729	48734	48744	48747
48593	48601	48613	48628	48613	48605	48631	48623	48604	48628	48633	48618	48610	48628	48626	48619	48624	48624	48624	48628	48639	48633	48642	48653	48656	48651	48657	48650	48644	48649	48667	48661	48669	48669	48676	48678	48689	48682	48683	48676	48703	48699	48680	48687	48679	48681	48699	48701	48683	48697
48619	48621	48621	48614	48639	48628	48614	48625	48609	48622	48632	48638	48639	48635	48623	48648	48631	48627	48629	48628	48628	48641	48639	48650	48633	48640	48652	48649	48656	48643	48655	48657	48660	48656	48664	48656	48650	48655	48676	48672	48657	48664	48666	48672	48669	48662	48667	48665	48675	48670
48612	48635	48642	48621	48635	48636	48625	48624	48615	48647	48630	48640	48646	48632	48632	48623	48609	48624	48635	48633	48638	48640	48637	48644	48643	48627	48651	48629	48644	48642	48640	48626	48654	48646	48659	48639	48646	48641	48649	48640	48649	48651	48649	48640	48648	48622	48634	48648	48635	48657
48639	48661	48647	48646	48666	48654	48649	48640	48648	48652	48663	48651	48645	48650	48642	48659	48630	48644	48635	48652	48639	48640	48645	48650	48648	48651	48637	48642	48645	48643	48647	48643	48647	48641	48640	48632	48626	48626	48636	48639	48634	48650	48637	48636	48624	48617	48617	48627	48614	48614
48681	48674	48679	48656	48668	48677	48681	48676	48680	48672	48683	48674	48675	48671	48675	48681	48663	48661	48656	48667	48670	48666	48661	48666	48664	48649	48650	48657	48661	48648	48661	48631	48638	48646	48645	48636	48626	48645	48647	48635	48631	48632	48633	48625	48625	48629	48622	48616	48605	48608
48679	48696	48686	48674	48671	48697	48679	48679	48686	48676	48686	48676	48679	48694	48678	48664	48665	48664	48656	48673	48657	48662	48662	48662	48661	48640	48648	48648	48639	48626	48645	48631	48635	48645	48633	48632	48610	48644	48628	48613	48616	48614	48592	48593	48588	48585	48569	48582	48579	48579
48699	48694	48696	48684	48678	48713	48676	48695	48683	48685	48687	48685	48682	48683	48695	48687	48669	48675	48677	48675	48655	48665	48640	48655	48656	48648	48648	48629	48632	48625	48631	48639	48618	48620	48614	48621	48596	48613	48618	48593	48608	48592	48590	48581	48579	48602	48577	48573	48583	48564
48726	48705	48705	48717	48705	48731	48705	48689	48684	48687	48713	48694	48713	48691	48710	48692	48702	48699	48687	48685	48672	48675	48660	48646	48661	48666	48656	48670	48635	48640	48636	48633	48628	48612	48625	48629	48597	48594	48616	48603	48600	48584	48600	48594	48570	48573	48562	48574	48570	48551
48716	48718	48720	48739	48721	48747	48728	48710	48703	48712	48697	48707	48696	48701	48709	48690	48704	48692	48684	48694	48672	48692	48676	48671	48667	48673	48655	48659	48639	48643	48635	48633	48633	48610	48628	48614	48603	48613	48605	48618	48597	48595	48593	48579	48579	48583	48574	48575	48559	48551
48738	48727	48734	48761	48733	48760	48724	48729	48726	48727	48728	48731	48724	48713	48750	48736	48734	48728	48714	48703	48683	48692	48703	48682	48678	48683	48681	48654	48657	48676	48648	48651	48647	48637	48637	48631	48618	48615	48610	48595	48597	48596	48603	48588	48600	48595	48573	48574	48580	48566
48777	48763	48776	48775	48778	48789	48762	48764	48770	48755	48753	48760	48757	48760	48757	48751	48761	48744	48730	48728	48743	48731	48723	48704	48705	48708	48709	48695	48668	48702	48671	48683	48672	48664	48661	48643	48637	48642	48624	48636	48637	48603	48621	48619	48615	48609	48610	48601	48612	48573
48811	48789	48788	48803	48795	48811	48791	48783	48779	48771	48765	48788	48782	48779	48782	48792	48782	48785	48791	48768	48766	48736	48746	48724	48738	48735	48738	48718	48695	48717	48685	48695	48697	48678	48702	48677	48650	48680	48651	48661	48659	48650	48657	48637	48643	48642	48621	48621	48616	48622
48843	48829	48824	48827	48823	48839	48826	48808	48815	48820	48820	48819	48809	48816	48819	48807	48815	48790	48797	48781	48790	48784	48780	48760	48760	48772	48764	48759	48732	48738	48732	48706	48711	48718	48707	48702	48700	48712	48662	48696	48691	48667	48678	48681	48693	48661	48663	48637	48651	48648
48859	48867	48865	48840	48863	48862	48851	48837	48875	48837	48842	48859	48839	48859	48849	48854	48857	48839	48832	48833	48837	48821	48816	48811	48806	48804	48809	48784	48767	48771	48776	48752	48760	48763	48744	48749	48736	48736	48734	48732	48710	48719	48727	48732	48723	48721	48696	48712	48725	48714
48897	48882	48892	48887	48881	48885	48897	48886	48874	48881	48873	48886	48873	48877	48873	48884	48868	48881	48869	48854	48862	48849	48847	48821	48847	48834	48832	48820	48819	48816	48820	48797	48810	48808	48783	48801	48801	48798	48768	48779	48772	48775	48766	48777	48779	48755	48772	48765	48753	48759
48934	48944	48958	48943	48950	48918	48924	48922	48919	48926	48926	48935	48917	48926	48924	48923	48935	48916	48912	48899	48913	48905	48907	48880	48889	48892	48883	48881	48876	48873	48874	48872	48865	48864	48843	48861	48867	48855	48845	48845	48848	48830	48836	48844	48845	48838	48843	48841	48835	48824
49009	48988	48996	48993	48994	48956	48999	48992	49000	48997	48973	48988	48972	48989	48992	48989	48983	48972	48975	48968	48966	48953	48960	48951	48948	48965	48955	48943	48940	48943	48937	48927	48948	48947	48913	48930	48937	48931	48929	48924	48917	48920	48915	48931	48929	48921	48915	48910	48906	48911
49059	49042	49058	49046	49032	49026	49044	49040	49045	49046	49054	49036	49034	49043	49045	49043	49052	49053	49040	49025	49029	49030	49031	49032	49011	49011	49003	49025	49016	49016	49021	49005	49012	49013	49003	49015	49018	49008	49012	48996	48999	48999	48999	49001	48997	49001	49027	49006	49007	49002
49113	49120	49121	49133	49093	49093	49100	49108	49093	49102	49101	49099	49110	49108	49111	49103	49109	49096	49103	49109	49101	49084	49101	49096	49095	49093	49083	49099	49103	49070	49101	49093	49092	49100	49088	49087	49109	49086	49108	49083	49096	49112	49098	49095	49099	49101	49120	49115	49094	49112
49171	49177	49181	49184	49161	49143	49180	49171	49170	49184	49173	49161	49169	49169	49172	49166	49178	49177	49172	49165	49188	49172	49195	49180	49180	49177	49171	49189	49213	49169	49182	49200	49176	49191	49192	49171	49206	49185	49189	49192	49197	49200	49187	49208	49187	49204	49207	49214	49219	49210
49275	49261	49242	49257	49223	49226	49246	49254	49248	49255	49251	49251	49251	49251	49251	49246	49257	49273	49272	49281	49255	49257	49276	49281	49276	49265	49278	49280	49291	49260	49283	49284	49282	49281	49299	49279	49308	49284	49299	49304	49307	49310	49293	49316	49308	49306	49324	49340	49309	49333
49323	49333	49325	49335	49331	49312	49339	49326	49320	49343	49342	49349	49347	49336	49339	49347	49343	49343	49357	49354	49362	49365	49368	49376	49359	49368	49373	49369	49392	49381	49393	49393	49371	49382	49414	49405	49408	49402	49408	49420	49418	49419	49413	49414	49424	49444	49439	49437	49449	49445
49406	49423	49399	49404	49426	49405	49405	49399	49404	49439	49406	49428	49423	49418	49422	49414	49418	49432	49439	49437	49417	49430	49430	49452	49456	49445	49462	49459	49479	49490	49466	49491	49479	49475	49489	49491	49504	49496	49511	49496	49520	49508	49515	49523	49517	49532	49527	49537	49534	49540
49479	49500	49481	49482	49493	49493	49494	49483	49488	49506	49495	49517	49498	49492	49504	49496	49503	49507	49516	49516	49510	49526	49526	49536	49526	49544	49554	49552	49570	49585	49562	49583	49571	49581	49586	49583	49582	49591	49595	49597	49603	49627	49608	49605	49615	49634	49625	49645	49631	49637
49560	49565	49562	49561	49593	49574	49561	49572	49576	49579	49565	49596	49573	49573	49565	49574	49574	49579	49589	49595	49610	49605	49604	49617	49626	49625	49633	49632	49643	49658	49660	49670	49668	49661	49667	49674	49684	49686	49705	49699	49714	49722	49694	49717	49713	49727	49720	49730	49729	49731
49621	49631	49624	49635	49660	49647	49641	49641	49641	49647	49639	49647	49629	49652	49639	49658	49643	49654	49655	49663	49669	49674	49684	49699	49686	49697	49708	49721	49743	49727	49721	49736	49762	49756	49759	49763	49765	49761	49786	49778	49773	49805	49773	49783	49799	49811	49804	49808	49818	49813
49702	49709	49712	49725	49746	49744	49716	49740	49716	49724	49737	49728	49704	49716	49719	49723	49719	49733	49745	49743	49755	49768	49766	49782	49775	49785	49798	49800	49807	49823	49796	49832	49826	49835	49842	49838	49847	49850	49851	49864	49870	49884	49874	49887	49898	49891	49897	49901	49898	49886
49746	49770	49752	49766	49779	49790	49769	49797	49772	49767	49777	49772	49780	49768	49771	49782	49775	49779	49786	49805	49821	49814	49817	49827	49841	49834	49846	49839	49871	49867	49856	49876	49881	49879	49897	49899	49889	49902	49913	49913	49920	49935	49926	49935	49937	49944	49934	49934	49946	49946
49794	49800	49803	49808	49827	49816	49820	49824	49827	49803	49831	49815	49811	49802	49830	49819	49827	49832	49831	49855	49870	49865	49868	49880	49878	49885	49895	49902	49892	49908	49906	49926	49921	49910	49930	49923	49930	49942	49938	49947	49955	49962	49952	49958	49975	49959	49966	49971	49988	49993
49818	49799	49837	49804	49819	49823	49818	49851	49832	49814	49836	49827	49811	49824	49831	49829	49834	49834	49841	49872	49847	49866	49866	49878	49899	49884	49897	49909	49903	49895	49926	49914	49917	49930	49931	49937	49919	49917	49926	49955	49945	49959	49969	49954	49953	49967	49974	49971	49975	49977
49773	49763	49785	49748	49771	49778	49796	49791	49784	49783	49793	49781	49802	49806	49801	49791	49783	49780	49809	49817	49819	49819	49830	49833	49844	49827	49848	49833	49845	49856	49863	49856	49863	49850	49880	49863	49853	49876	49881	49884	49885	49887	49905	49892	49897	49885	49886	49894	49909	49912
49715	49728	49732	49725	49724	49715	49740	49743	49748	49745	49737	49734	49755	49738	49737	49741	49735	49739	49755	49760	49760	49779	49760	49769	49779	49779	49766	49784	49772	49798	49794	49798	49782	49792	49792	49817	49791	49814	49808	49820	49812	49809	49825	49808	49820	49813	49806	49814	49824	49829
49639	49643	49645	49657	49641	49659	49646	49661	49662	49651	49677	49668	49673	49674	49649	49659	49659	49660	49670	49677	49669	49682	49675	49678	49684	49672	49677	49689	49677	49704	49687	49707	49702	49701	49699	49708	49692	49716	49719	49716	49702	49708	49725	49709	49705	49719	49693	49704	49699	49721
49534	49556	49551	49551	49524	49551	49550	49551	49553	49547	49559	49538	49563	49557	49562	49545	49554	49551	49564	49562	49553	49565	49566	49561	49559	49563	49548	49563	49575	49574	49571	49567	49559	49567	49573	49585	49568	49575	49582	49560	49567	49575	49582	49577	49574	49584	49569	49560	49564	49564
49426	49425	49427	49424	49411	49440	49430	49440	49432	49424	49434	49417	49436	49449	49435	49427	49425	49438	49430	49430	49439	49427	49428	49414	49419	49436	49432	49430	49433	49426	49423	49426	49415	49445	49414	49425	49421	49434	49422	49403	49431	49417	49424	49417	49425	49418	49413	49414	49412	49433
49264	49271	49287	49273	49271	49275	49272	49268	49273	49262	49267	49276	49274	49279	49279	49273	49271	49291	49276	49267	49286	49262	49271	49247	49256	49272	49260	49259	49260	49254	49254	49250	49242	49247	49253	49241	49268	49250	49232	49229	49248	49246	49243	49226	49244	49234	49243	49218	49216	49231
49105	49100	49127	49119	49095	49122	49104	49110	49116	49110	49107	49111	49101	49098	49100	49109	49111	49131	49097	49100	49100	49097	49104	49090	49098	49091	49084	49084	49070	49081	49079	49094	49065	49076	49066	49061	49072	49062	49047	49048	49062	49031	49033	49046	49029	49038	49037	49031	49032	49031
48933	48938	48932	48949	48921	48946	48940	48940	48939	48933	48930	48947	48926	48937	48937	48943	48928	48939	48914	48898	48916	48911	48920	48909	48888	48909	48908	48891	48884	48882	48883	48872	48867	48876	48868	48870	48872	48855	48847	48865	48863	48848	48842	48849	48828	48840	48841	48822	48826	48816
48753	48754	48757	48748	48759	48754	48746	48761	48755	48764	48746	48754	48753	48747	48761	48751	48747	48755	48717	48728	48721	48720	48721	48717	48708	48709	48719	48698	48709	48687	48699	48692	48685	48688	48666	48666	48670	48661	48662	48651	48634	48636	48628	48637	48625	48626	48628	48607	48619	48602
48598	48598	48590	48584	48601	48591	48591	48597	48578	48584	48568	48591	48586	48595	48584	48586	48577	48573	48555	48550	48541	48535	48567	48538	48530	48524	48525	48513	48521	48509	48512	48499	48499	48495	48473	48472	48479	48466	48465	48453	48447	48455	48426	48450	48437	48430	48436	48433	48414	48428
48409	48407	48407	48388	48411	48402	48377	48403	48395	48389	48382	48399	48396	48386	48395	48398	48379	48363	48381	48350	48340	48352	48359	48346	48334	48331	48323	48323	48320	48313	48288	48284	48296	48282	48284	48271	48281	48276	48275	48252	48253	48244	48248	48243	48217	48223	48223	48210	48201	48194
48243	48241	48229	48240	48252	48231	48227	48227	48232	48231	48233	48241	48238	48230	48225	48211	48223	48203	48202	48195	48199	48185	48177	48154	48154	48162	48149	48152	48152	48143	48134	48111	48126	48112	48107	48095	48096	48105	48083	48089	48083	48065	48078	48098	48070	48050	48064	48051	48054	48050
48142	48114	48107	48124	48127	48116	48100	48102	48113	48123	48103	48115	48110	48103	48108	48082	48111	48084	48101	48065	48082	48080	48058	48041	48039	48043	48039	48020	48027	48008	48013	48017	48004	48002	48004	47993	47993	47973	47975	47959	47945	47961	47974	47953	47939	47933	47938	47956	47925	47925
48007	47997	48006	48010	47998	47986	47992	47958	47991	48001	47987	48003	47983	47994	47985	47990	47982	47978	47954	47966	47962	47947	47955	47933	47922	47911	47907	47921	47909	47891	47890	47879	47884	47868	47885	47865	47872	47853	47841	47837	47844	47838	47834	47854	47830	47819	47835	47812	47823	47824
47956	47952	47937	47960	47935	47932	47933	47927	47941	47938	47931	47943	47927	47957	47958	47923	47932	47932	47920	47925	47912	47912	47882	47879	47896	47874	47858	47873	47860	47857	47857	47845	47839	47828	47857	47846	47841	47818	47814	47826	47808	47797	47797	47809	47795	47789	47798	47789	47790	47802
47967	47957	47962	47992	47969	47965	47939	47966	47938	47960	47945	47974	47951	47982	47959	47955	47953	47952	47956	47944	47943	47919	47911	47915	47918	47896	47905	47899	47897	47885	47897	47876	47897	47887	47864	47861	47862	47868	47859	47856	47840	47844	47846	47847	47839	47846	47840	47828	47839	47835
47995	48000	48000	47999	47979	47977	47996	47994	47979	47999	47973	47979	47989	47998	47998	47977	47985	47968	47989	47978	47972	47971	47945	47964	47951	47944	47930	47946	47922	47928	47921	47939	47931	47913	47911	47921	47915	47910	47918	47897	47904	47913	47886	47891	47880	47890	47885	47877	47892	47893
48074	48072	48085	48083	48059	48061	48063	48065	48062	48068	48065	48067	48061	48086	48065	48064	48075	48080	48051	48068	48059	48055	48051	48038	48047	48030	48042	48023	48034	48036	48022	48034	47994	48016	48028	48009	48020	48001	48014	47992	48013	48001	47988	47993	48003	47993	47995	48014	47987	47991
48221	48241	48220	48223	48216	48212	48228	48236	48204	48208	48202	48209	48223	48216	48200	48202	48205	48220	48220	48202	48195	48216	48198	48205	48215	48190	48188	48200	48195	48178	48187	48180	48183	48172	48180	48183	48193	48181	48203	48183	48203	48188	48167	48182	48195	48176	48157	48178	48167	48176
48387	48384	48395	48399	48376	48364	48386	48396	48371	48371	48375	48366	48387	48377	48345	48370	48398	48383	48399	48399	48364	48373	48378	48378	48377	48367	48379	48370	48371	48370	48376	48358	48365	48378	48382	48365	48376	48349	48389	48384	48378	48359	48373	48373	48381	48362	48388	48353	48360	48357
48602	48599	48589	48592	48580	48588	48598	48596	48573	48585	48585	48587	48593	48565	48563	48582	48599	48595	48595	48594	48587	48597	48578	48588	48592	48601	48596	48567	48593	48583	48587	48601	48596	48598	48593	48595	48595	48588	48618	48596	48607	48619	48619	48608	48599	48605	48602	48612	48620	48608
48837	48848	48827	48837	48820	48831	48820	48803	48842	48834	48828	48820	48829	48828	48810	48834	48840	48818	48836	48851	48857	48836	48846	48851	48838	48843	48845	48837	48841	48845	48856	48861	48851	48852	48844	48864	48849	48851	48870	48875	48870	48865	48872	48877	48891	48887	48885	48890	48895	48887
49108	49092	49090	49102	49079	49094	49079	49099	49099	49101	49097	49099	49104	49092	49086	49098	49103	49106	49113	49109	49105	49105	49120	49128	49118	49120	49122	49136	49127	49141	49136	49148	49138	49143	49139	49138	49147	49140	49164	49176	49165	49170	49170	49179	49193	49172	49182	49195	49181	49181
49403	49413	49389	49403	49368	49388	49386	49392	49389	49388	49389	49393	49392	49399	49396	49400	49400	49411	49399	49396	49413	49407	49413	49421	49437	49440	49419	49421	49441	49451	49436	49444	49461	49480	49467	49471	49470	49461	49473	49489	49486	49483	49490	49475	49491	49503	49498	49497	49504	49501
49678	49686	49688	49682	49671	49683	49684	49680	49676	49678	49674	49677	49690	49690	49683	49693	49692	49697	49688	49694	49707	49708	49709	49720	49726	49741	49733	49744	49725	49746	49747	49759	49766	49763	49765	49777	49763	49796	49777	49798	49798	49793	49798	49810	49817	49835	49821	49810	49828	49830
49968	49974	49992	49968	49973	49962	49993	49987	49969	49975	49992	49968	49970	49966	49983	50004	49975	49992	49982	49996	49990	49997	50028	50019	50038	50044	50021	50046	50059	50066	50046	50078	50063	50085	50085	50089	50090	50100	50080	50100	50110	50114	50107	50125	50124	50125	50137	50139	50144	50144
50243	50244	50253	50249	50269	50252	50272	50271	50268	50243	50243	50251	50261	50233	50257	50261	50272	50269	50258	50260	50268	50300	50300	50302	50293	50322	50313	50326	50342	50335	50332	50339	50352	50367	50371	50383	50369	50373	50375	50377	50382	50403	50407	50416	50419	50411	50424	50413	50428	50439
50449	50450	50468	50483	50473	50483	50468	50484	50465	50451	50472	50453	50459	50446	50468	50476	50480	50475	50494	50487	50485	50511	50515	50524	50515	50538	50544	50544	50558	50554	50574	50568	50575	50587	50599	50599	50589	50609	50603	50604	50621	50612	50621	50634	50640	50637	50635	50638	50643	50646
50693	50680	50697	50712	50728	50712	50704	50700	50709	50696	50696	50698	50691	50676	50705	50717	50708	50708	50712	50721	50722	50747	50747	50752	50762	50773	50779	50798	50788	50791	50811	50819	50811	50817	50824	50826	50832	50828	50826	50849	50851	50841	50870	50853	50867	50881	50889	50881	50876	50904
50824	50835	50838	50834	50860	50863	50851	50850	50856	50828	50834	50843	50837	50827	50841	50853	50843	50859	50854	50852	50894	50894	50902	50907	50905	50906	50928	50917	50931	50944	50934	50954	50950	50955	50955	50980	50973	50960	50972	50980	50983	50967	51009	50985	51006	51005	51011	51018	51003	51022
50973	50985	50986	50990	51017	51003	51000	50991	51011	51006	50999	51003	51002	51000	50993	50983	51000	51013	51026	51022	51036	51055	51064	51055	51067	51065	51070	51086	51084	51093	51096	51102	51106	51111	51117	51117	51122	51128	51133	51123	51127	51135	51146	51143	51149	51156	51159	51144	51142	51164
51076	51058	51077	51058	51085	51083	51073	51070	51088	51078	51106	51083	51093	51071	51086	51086	51081	51107	51109	51113	51117	51130	51129	51132	51150	51149	51146	51168	51147	51171	51181	51166	51189	51199	51184	51179	51193	51199	51208	51203	51208	51209	51223	51197	51202	51223	51219	51216	51218	51210
51061	51047	51074	51027	51056	51060	51061	51058	51076	51069	51078	51079	51067	51062	51078	51075	51082	51074	51086	51082	51106	51107	51101	51106	51120	51125	51125	51137	51142	51143	51144	51128	51135	51163	51156	51153	51164	51165	51157	51159	51168	51173	51169	51166	51168	51173	51182	51193	51198	51186
51009	51003	51002	51004	51001	51010	51007	51016	51039	51030	51024	51027	51023	51021	51032	51025	51022	51045	51031	51039	51049	51051	51048	51055	51060	51046	51061	51064	51061	51070	51084	51063	51074	51085	51062	51077	51073	51090	51080	51093	51094	51091	51095	51078	51095	51098	51104	51096	51103	51091
50888	50889	50884	50876	50886	50888	50880	50889	50908	50903	50901	50886	50906	50904	50912	50909	50904	50910	50899	50904	50903	50905	50907	50912	50911	50913	50918	50919	50925	50918	50924	50906	50909	50914	50919	50923	50934	50937	50938	50914	50918	50923	50923	50929	50950	50927	50933	50931	50941	50936
50696	50695	50685	50683	50682	50680	50691	50699	50693	50711	50701	50703	50701	50713	50693	50690	50696	50707	50706	50694	50690	50704	50681	50685	50700	50698	50699	50712	50711	50696	50698	50691	50697	50691	50684	50703	50693	50710	50705	50688	50689	50697	50698	50693	50704	50705	50697	50691	50698	50693
50462	50453	50472	50467	50466	50456	50456	50478	50457	50466	50471	50456	50472	50475	50469	50458	50468	50464	50468	50464	50448	50466	50453	50460	50446	50443	50446	50456	50455	50453	50444	50453	50456	50441	50434	50452	50462	50449	50451	50438	50436	50439	50445	50438	50433	50421	50428	50436	50427	50433
50167	50167	50166	50159	50155	50176	50157	50172	50171	50176	50171	50160	50172	50168	50160	50163	50168	50162	50168	50171	50151	50153	50154	50154	50148	50142	50142	50137	50149	50131	50141	50135	50145	50126	50124	50119	50136	50119	50127	50116	50105	50111	50106	50116	50091	50101	50093	50105	50089	50089
49825	49826	49813	49809	49821	49815	49808	49808	49812	49828	49827	49834	49813	49828	49803	49805	49807	49811	49803	49809	49804	49799	49787	49784	49789	49783	49779	49795	49785	49762	49771	49759	49770	49759	49754	49766	49745	49750	49747	49735	49754	49734	49736	49721	49715	49725	49714	49710	49715	49718
49447	49452	49449	49458	49439	49452	49442	49435	49431	49442	49455	49458	49442	49463	49451	49441	49445	49441	49419	49437	49412	49400	49415	49412	49411	49400	49407	49393	49402	49370	49378	49377	49375	49367	49373	49377	49371	49332	49350	49344	49347	49319	49321	49327	49309	49319	49321	49309	49303	49314
49030	49041	49024	49013	49014	49016	49047	49027	49022	49035	49026	49042	49037	49043	49036	49027	49035	49035	49016	49026	49005	49009	48987	48992	48994	48969	48981	48971	48969	48951	48956	48950	48955	48923	48937	48917	48925	48902	48904	48922	48904	48904	48902	48896	48869	48883	48885	48880	48879	48877
48617	48633	48614	48618	48608	48613	48622	48618	48596	48621	48629	48629	48620	48640	48627	48616	48631	48604	48591	48592	48592	48581	48564	48570	48559	48557	48552	48544	48539	48534	48516	48523	48515	48498	48502	48492	48505	48496	48495	48475	48494	48484	48465	48470	48457	48462	48444	48458	48449	48444
48185	48203	48194	48224	48194	48190	48195	48186	48189	48210	48192	48213	48212	48204	48197	48198	48208	48186	48170	48172	48160	48140	48137	48138	48136	48132	48102	48110	48087	48118	48080	48097	48101	48072	48076	48067	48071	48056	48074	48044	48043	48052	48042	48022	48019	48045	48018	48017	48030	47994
47803	47797	47803	47809	47810	47796	47808	47822	47812	47801	47802	47803	47799	47815	47804	47813	47818	47776	47773	47778	47762	47739	47766	47743	47719	47716	47714	47711	47699	47696	47672	47696	47687	47662	47683	47657	47659	47657	47639	47654	47632	47650	47633	47623	47644	47624	47622	47611	47608	47601
47505	47516	47504	47509	47527	47501	47502	47495	47495	47487	47485	47506	47505	47529	47487	47475	47474	47465	47480	47480	47482	47434	47451	47437	47417	47427	47406	47399	47401	47398	47390	47378	47389	47368	47390	47374	47381	47356	47364	47363	47352	47359	47330	47336	47351	47324	47328	47338	47325	47311
47221	47205	47198	47219	47229	47211	47215	47233	47214	47198	47199	47219	47201	47200	47217	47197	47195	47194	47193	47162	47191	47171	47158	47146	47141	47123	47128	47127	47117	47093	47103	47091	47077	47081	47109	47085	47071	47052	47057	47075	47063	47081	47051	47051	47056	47036	47030	47044	47042	47039
47008	47006	46987	46978	47007	46971	46995	46986	46990	46993	47003	46995	46986	47001	46986	46994	46973	46949	46952	46965	46981	46958	46945	46927	46935	46932	46916	46910	46904	46903	46879	46883	46884	46880	46881	46880	46862	46860	46846	46891	46857	46852	46836	46845	46844	46827	46827	46821	46811	46808
46910	46921	46900	46904	46919	46901	46910	46884	46903	46899	46915	46897	46920	46919	46914	46915	46914	46897	46877	46880	46886	46870	46862	46850	46852	46843	46845	46835	46816	46815	46837	46825	46815	46821	46833	46782	46796	46801	46792	46781	46775	46795	46777	46785	46773	46774	46777	46772	46772	46767
46835	46825	46824	46833	46830	46829	46825	46828	46833	46837	46856	46832	46849	46833	46818	46830	46813	46817	46815	46829	46826	46820	46808	46793	46800	46808	46770	46780	46774	46773	46765	46786	46763	46754	46756	46753	46737	46753	46749	46747	46750	46745	46716	46739	46729	46717	46725	46720	46719	46713
46873	46846	46873	46872	46862	46878	46859	46876	46849	46872	46867	46857	46864	46868	46861	46875	46865	46864	46840	46845	46849	46841	46836	46835	46845	46828	46838	46827	46813	46817	46824	46830	46828	46801	46793	46813	46793	46813	46808	46799	46808	46804	46791	46814	46775	46799	46798	46786	46796	46795
47010	47004	47009	47007	46986	47009	47001	46996	46993	46988	47000	46992	46999	46989	47006	46989	46998	46993	47014	47010	46986	46995	46977	46995	46981	46973	46979	46989	46975	46981	46977	46973	46967	46986	46975	46984	46935	46978	46960	46949	46970	46945	46961	46966	46968	46977	46955	46955	46968	46965
47177	47161	47197	47196	47160	47192	47171	47189	47171	47184	47160	47186	47186	47211	47183	47180	47181	47177	47194	47179	47162	47180	47187	47164	47179	47164	47180	47169	47183	47201	47183	47176	47184	47202	47159	47173	47188	47169	47188	47192	47176	47179	47202	47189	47182	47178	47161	47173	47185	47180
47457	47448	47473	47462	47443	47472	47448	47473	47445	47445	47437	47442	47437	47443	47437	47450	47440	47451	47456	47454	47437	47446	47448	47463	47469	47444	47448	47473	47460	47466	47465	47476	47447	47472	47464	47485	47466	47463	47473	47477	47484	47473	47483	47484	47504	47491	47485	47496	47496	47504
47823	47807	47829	47825	47802	47820	47811	47807	47798	47810	47797	47800	47799	47810	47783	47802	47824	47806	47827	47819	47819	47823	47825	47828	47819	47825	47846	47865	47846	47853	47833	47862	47827	47861	47852	47844	47863	47850	47860	47863	47866	47856	47893	47877	47875	47870	47884	47883	47881	47892
48184	48212	48209	48191	48184	48183	48190	48193	48179	48191	48170	48192	48187	48172	48169	48185	48202	48180	48205	48191	48212	48211	48212	48224	48230	48217	48228	48243	48239	48243	48239	48249	48243	48256	48261	48262	48268	48264	48236	48260	48283	48263	48295	48289	48286	48282	48289	48312	48302	48290
48653	48657	48661	48643	48642	48656	48653	48633	48658	48661	48643	48638	48633	48643	48632	48647	48658	48647	48668	48652	48659	48683	48688	48693	48694	48689	48710	48720	48714	48704	48705	48727	48715	48746	48737	48727	48744	48744	48733	48754	48749	48757	48755	48776	48778	48775	48781	48783	48778	48790
49124	49140	49141	49132	49132	49138	49128	49109	49143	49109	49131	49119	49125	49145	49124	49129	49137	49159	49140	49148	49162	49151	49168	49176	49178	49191	49200	49203	49208	49200	49212	49225	49213	49229	49231	49240	49236	49248	49227	49258	49260	49251	49267	49279	49258	49286	49288	49294	49278	49292
49643	49641	49629	49643	49622	49643	49630	49622	49643	49627	49632	49640	49645	49641	49639	49643	49640	49648	49650	49667	49662	49680	49679	49681	49701	49703	49714	49725	49728	49713	49741	49737	49747	49749	49745	49767	49753	49777	49755	49776	49760	49780	49793	49797	49791	49808	49812	49807	49794	49825
50105	50115	50114	50115	50132	50143	50143	50153	50154	50130	50139	50141	50140	50125	50151	50166	50145	50165	50167	50151	50163	50153	50177	50197	50214	50222	50210	50204	50233	50237	50230	50231	50251	50257	50263	50253	50251	50308	50292	50276	50287	50276	50294	50291	50290	50306	50326	50351	50337	50343
50409	50403	50412	50430	50418	50446	50425	50425	50428	50419	50416	50431	50426	50429	50441	50442	50421	50436	50451	50434	50457	50461	50461	50471	50485	50488	50495	50502	50514	50522	50516	50520	50555	50545	50547	50556	50556	50562	50567	50583	50577	50579	50587	50576	50592	50596	50607	50603	50612	50613
50962	50950	50955	50962	50966	50966	50969	50956	50954	50953	50950	50945	50956	50938	50972	50958	50962	50968	50972	50982	50996	50994	50999	51018	51016	51030	51039	51037	51054	51053	51049	51068	51082	51072	51078	51096	51097	51116	51119	51103	51118	51114	51126	51126	51140	51146	51134	51143	51139	51151
51300	51279	51289	51280	51308	51331	51300	51311	51311	51285	51285	51291	51287	51288	51303	51301	51292	51307	51300	51321	51341	51344	51338	51354	51351	51365	51371	51374	51408	51385	51387	51407	51423	51409	51431	51422	51433	51433	51457	51441	51453	51457	51464	51458	51467	51493	51485	51476	51489	51484
51629	51634	51620	51619	51645	51653	51640	51628	51630	51625	51642	51636	51621	51633	51643	51634	51639	51651	51652	51671	51675	51678	51677	51696	51695	51706	51703	51714	51748	51723	51725	51721	51762	51730	51768	51768	51762	51768	51785	51771	51779	51785	51774	51780	51791	51790	51818	51789	51816	51810
51823	51815	51824	51812	51853	51850	51838	51822	51832	51826	51858	51826	51836	51854	51825	51829	51841	51861	51847	51879	51892	51869	51883	51907	51911	51910	51905	51909	51914	51930	51928	51915	51949	51941	51936	51949	51945	51951	51959	51957	51970	51977	51957	51965	51986	51976	51978	51984	51981	51991
51877	51885	51875	51864	51896	51901	51884	51893	51878	51884	51905	51887	51887	51891	51891	51881	51892	51897	51913	51936	51921	51942	51930	51947	51935	51959	51946	51953	51965	51955	51979	51950	51976	51973	51966	51990	51999	51967	51995	51989	51987	52008	52000	51994	52004	51992	52010	52012	52008	52006
51922	51924	51916	51902	51929	51929	51913	51936	51926	51935	51959	51924	51924	51943	51925	51932	51932	51933	51947	51948	51972	51965	51980	51963	51970	51981	51973	51979	51991	51978	51989	51980	51987	51993	52000	51992	52002	51999	51995	52012	52015	52019	52002	52013	52013	52007	52000	52006	52026	52007
51835	51863	51851	51844	51862	51845	51863	51864	51867	51871	51895	51866	51886	51880	51870	51867	51860	51861	51883	51875	51899	51889	51891	51895	51898	51892	51899	51894	51883	51889	51907	51883	51903	51894	51902	51903	51911	51891	51916	51900	51900	51923	51911	51911	51909	51903	51907	51909	51918	51921
51618	51635	51610	51622	51616	51588	51618	51639	51637	51645	51641	51630	51633	51648	51628	51629	51635	51630	51624	51641	51645	51634	51641	51631	51644	51628	51643	51641	51621	51633	51639	51641	51633	51646	51645	51625	51649	51621	51642	51631	51631	51637	51639	51636	51627	51619	51619	51642	51625	51614
51370	51359	51378	51373	51373	51331	51377	51381	51389	51389	51375	51371	51377	51386	51378	51371	51382	51363	51381	51371	51362	51371	51365	51355	51363	51366	51373	51367	51351	51348	51361	51356	51348	51353	51354	51348	51359	51346	51343	51345	51350	51348	51335	51333	51337	51336	51331	51339	51342	51323
50996	51009	51012	51001	50997	50958	51020	51011	50998	51011	50998	50992	51012	51006	51001	51005	50997	51008	51007	50968	50989	50989	50967	50983	50976	50977	50978	50964	50961	50955	50954	50958	50956	50946	50970	50931	50954	50939	50943	50941	50947	50933	50938	50925	50934	50921	50924	50927	50924	50911
50516	50507	50514	50524	50517	50476	50522	50552	50514	50536	50523	50525	50524	50527	50529	50527	50528	50509	50502	50507	50489	50499	50501	50486	50477	50485	50477	50465	50473	50468	50467	50472	50443	50448	50460	50434	50443	50434	50448	50431	50427	50437	50425	50419	50416	50403	50396	50412	50408	50394
49990	49993	49983	49996	49995	49975	49999	49988	49995	50001	50001	50007	50008	49990	49998	50006	49997	49983	49980	49978	49958	49961	49965	49945	49954	49939	49925	49931	49909	49920	49906	49919	49903	49901	49901	49893	49880	49878	49889	49891	49876	49870	49864	49865	49857	49858	49851	49842	49837	49836
49411	49426	49424	49418	49410	49402	49417	49411	49403	49424	49423	49415	49425	49413	49428	49413	49415	49395	49393	49387	49372	49370	49371	49363	49353	49336	49346	49334	49320	49334	49326	49313	49315	49304	49294	49300	49294	49293	49276	49277	49251	49254	49261	49249	49255	49257	49240	49236	49242	49226
48832	48816	48817	48831	48790	48811	48829	48831	48819	48833	48835	48862	48840	48833	48834	48820	48806	48816	48806	48799	48805	48791	48776	48772	48765	48741	48737	48731	48704	48744	48710	48703	48703	48705	48690	48698	48687	48699	48672	48660	48665	48661	48639	48635	48645	48641	48641	48629	48633	48622
48227	48228	48216	48218	48217	48213	48223	48230	48235	48257	48231	48250	48253	48246	48254	48211	48211	48216	48210	48207	48193	48194	48188	48179	48159	48148	48161	48142	48127	48113	48116	48112	48106	48099	48078	48082	48086	48085	48071	48053	48050	48053	48055	48051	48040	48040	48052	48037	48029	48022
47683	47673	47634	47658	47640	47656	47659	47656	47673	47667	47664	47683	47672	47666	47663	47664	47669	47652	47639	47659	47625	47616	47620	47592	47593	47576	47581	47560	47542	47546	47543	47540	47506	47546	47523	47519	47493	47489	47491	47504	47478	47483	47503	47482	47460	47472	47472	47477	47449	47457
47180	47191	47180	47178	47165	47198	47171	47160	47201	47184	47190	47182	47192	47181	47187	47172	47189	47160	47153	47151	47128	47142	47129	47107	47109	47109	47091	47095	47080	47078	47063	47071	47040	47063	47037	47025	47040	47012	47012	47032	47020	47026	47009	47014	46988	46979	47002	46995	46979	46994
46709	46710	46695	46706	46704	46722	46691	46706	46705	46700	46697	46703	46724	46713	46697	46683	46699	46675	46676	46695	46661	46645	46663	46624	46617	46634	46609	46599	46604	46599	46598	46571	46577	46582	46588	46559	46545	46551	46550	46541	46539	46531	46537	46531	46512	46504	46501	46515	46503	46519
46344	46348	46364	46349	46369	46379	46348	46362	46367	46354	46359	46339	46354	46361	46354	46346	46351	46341	46329	46312	46313	46295	46297	46299	46284	46281	46288	46291	46254	46274	46242	46263	46241	46220	46236	46244	46231	46203	46199	46209	46221	46202	46215	46204	46180	46183	46175	46187	46167	46209
46174	46174	46175	46202	46202	46190	46170	46174	46148	46183	46153	46174	46177	46187	46162	46175	46173	46167	46143	46141	46147	46130	46117	46123	46115	46097	46113	46102	46084	46099	46086	46068	46076	46047	46076	46043	46038	46050	46056	46039	46032	46037	46045	46031	46027	46031	46000	46010	46015	46021
46006	45999	46014	46035	46021	46030	46013	46030	46025	45989	46012	46013	46015	46023	46015	46020	46000	46008	45998	45975	45987	45976	45958	45945	45979	45964	45943	45961	45966	45954	45940	45950	45944	45952	45910	45940	45896	45926	45916	45891	45908	45884	45888	45923	45895	45902	45881	45896	45872	45897
45990	45993	45996	45979	45994	46005	45998	45986	45961	45969	45972	45971	45989	45992	45993	45976	45962	45951	45946	45961	45950	45943	45950	45952	45935	45951	45944	45926	45913	45941	45947	45913	45897	45924	45903	45916	45903	45921	45913	45908	45918	45901	45909	45911	45892	45905	45893	45888	45886	45904
46165	46168	46155	46143	46143	46147	46160	46132	46135	46128	46124	46145	46133	46153	46143	46126	46154	46151	46146	46124	46134	46130	46136	46102	46137	46115	46109	46123	46138	46139	46121	46123	46124	46090	46102	46106	46098	46109	46098	46117	46131	46090	46098	46099	46070	46111	46121	46081	46106	46103
46338	46326	46344	46328	46334	46345	46337	46323	46331	46336	46334	46327	46325	46325	46318	46329	46335	46335	46328	46326	46318	46350	46315	46317	46333	46330	46348	46310	46339	46341	46340	46337	46351	46326	46324	46328	46324	46328	46320	46333	46342	46316	46322	46352	46336	46351	46334	46340	46340	46338
46649	46651	46684	46630	46655	46676	46642	46645	46645	46652	46648	46643	46655	46638	46636	46639	46672	46675	46676	46656	46663	46672	46656	46665	46683	46662	46645	46654	46689	46667	46674	46672	46672	46662	46683	46691	46702	46677	46681	46683	46692	46685	46704	46697	46688	46702	46682	46702	46713	46705
47127	47145	47150	47145	47142	47158	47133	47122	47130	47131	47139	47129	47117	47135	47130	47134	47144	47147	47165	47140	47159	47150	47160	47180	47162	47181	47177	47185	47181	47188	47186	47172	47201	47197	47203	47208	47216	47208	47211	47201	47221	47239	47235	47223	47249	47236	47215	47226	47236	47245
47672	47703	47700	47685	47665	47687	47679	47667	47661	47655	47657	47660	47653	47672	47650	47676	47674	47674	47679	47679	47699	47680	47696	47720	47695	47713	47722	47720	47717	47724	47730	47729	47727	47761	47744	47763	47773	47754	47766	47764	47793	47799	47765	47788	47795	47790	47796	47803	47802	47806
48299	48288	48297	48310	48271	48308	48285	48303	48286	48280	48272	48268	48274	48261	48272	48282	48288	48304	48297	48321	48306	48312	48331	48335	48348	48353	48361	48360	48366	48340	48365	48386	48392	48368	48386	48403	48396	48419	48396	48411	48426	48443	48414	48436	48439	48442	48443	48441	48458	48443
48963	48967	48965	48980	48955	48969	48949	48960	48941	48942	48941	48946	48929	48933	48941	48954	48951	48966	48963	48981	48978	48987	49009	49019	49013	49032	49029	49048	49037	49031	49056	49047	49070	49066	49071	49091	49085	49089	49083	49121	49102	49112	49092	49123	49135	49136	49149	49131	49144	49146
49655	49676	49665	49681	49666	49660	49656	49656	49673	49657	49653	49643	49648	49652	49640	49652	49672	49673	49675	49692	49693	49696	49719	49725	49743	49737	49744	49757	49741	49756	49778	49777	49800	49798	49812	49792	49814	49817	49831	49831	49826	49855	49830	49835	49851	49861	49879	49856	49867	49858
50385	50377	50381	50390	50384	50379	50387	50379	50369	50368	50375	50368	50380	50350	50373	50370	50377	50404	50403	50418	50428	50432	50428	50440	50466	50447	50477	50483	50479	50476	50499	50516	50522	50504	50527	50504	50537	50549	50536	50558	50550	50575	50568	50568	50582	50577	50603	50596	50597	50598
51021	51021	51020	51032	51020	51004	51051	51024	51016	51030	51027	51013	51021	51032	51042	51034	51030	51048	51057	51075	51081	51071	51092	51095	51113	51102	51140	51138	51133	51135	51153	51150	51177	51187	51182	51179	51198	51188	51198	51196	51207	51226	51208	51224	51239	51245	51252	51260	51253	51243
51687	51706	51696	51684	51682	51657	51692	51682	51675	51695	51702	51692	51693	51679	51681	51699	51700	51709	51707	51729	51746	51739	51763	51759	51777	51785	51779	51793	51806	51831	51830	51823	51849	51840	51857	51851	51859	51882	51885	51884	51885	51887	51900	51887	51901	51921	51918	51921	51917	51914
52178	52182	52193	52171	52170	52139	52183	52168	52185	52184	52182	52184	52182	52179	52184	52175	52196	52184	52203	52230	52233	52246	52251	52267	52251	52264	52284	52276	52287	52308	52312	52317	52330	52325	52326	52327	52328	52355	52344	52340	52354	52359	52357	52371	52378	52388	52392	52400	52399	52386
52673	52675	52654	52664	52653	52640	52679	52656	52676	52672	52667	52664	52646	52667	52674	52653	52670	52691	52696	52703	52718	52732	52731	52730	52750	52750	52744	52762	52761	52782	52799	52778	52816	52794	52795	52802	52809	52795	52830	52842	52826	52838	52842	52837	52854	52866	52843	52855	52847	52851
53030	53023	53006	53009	53048	53036	53015	53035	53040	53036	53031	53017	53031	53036	53023	53017	53038	53040	53043	53062	53043	53081	53102	53102	53098	53102	53089	53114	53125	53149	53124	53128	53126	53129	53155	53138	53135	53136	53162	53154	53169	53154	53176	53174	53180	53202	53169	53198	53194	53182
53116	53140	53124	53144	53151	53112	53120	53126	53134	53133	53135	53124	53133	53118	53125	53130	53141	53131	53153	53135	53167	53182	53170	53173	53172	53185	53179	53198	53211	53220	53205	53204	53193	53224	53214	53225	53212	53223	53226	53239	53252	53233	53233	53234	53238	53232	53251	53255	53243	53267
53187	53203	53205	53211	53228	53206	53206	53229	53207	53193	53206	53198	53220	53201	53205	53213	53216	53220	53221	53228	53224	53232	53260	53244	53266	53242	53239	53251	53242	53269	53250	53259	53250	53267	53268	53275	53251	53267	53260	53279	53271	53283	53262	53279	53280	53293	53259	53281	53275	53299
53087	53075	53102	53101	53125	53097	53123	53111	53109	53097	53091	53106	53112	53097	53112	53103	53104	53100	53105	53107	53120	53114	53110	53113	53127	53119	53120	53132	53139	53129	53117	53135	53102	53145	53121	53121	53120	53130	53143	53129	53128	53127	53141	53143	53111	53129	53138	53131	53134	53141
52791	52789	52809	52817	52822	52798	52823	52823	52838	52795	52810	52818	52805	52807	52821	52830	52807	52808	52818	52814	52821	52813	52807	52820	52826	52816	52805	52816	52806	52805	52794	52821	52793	52807	52818	52785	52789	52816	52810	52809	52812	52822	52794	52797	52774	52801	52813	52799	52782	52792
52434	52418	52442	52434	52447	52446	52451	52454	52445	52438	52453	52443	52452	52442	52445	52444	52446	52425	52438	52433	52449	52443	52424	52424	52426	52428	52411	52413	52414	52412	52413	52408	52398	52425	52426	52390	52405	52406	52394	52410	52402	52394	52401	52407	52379	52370	52382	52400	52386	52379
51911	51886	51897	51896	51890	51902	51913	51925	51918	51918	51925	51920	51935	51915	51912	51927	51910	51895	51916	51907	51897	51895	51874	51877	51889	51872	51872	51868	51870	51853	51863	51856	51848	51850	51844	51837	51846	51840	51844	51842	51839	51829	51822	51823	51810	51801	51821	51820	51811	51815
51227	51242	51228	51228	51222	51233	51229	51242	51258	51232	51237	51255	51250	51236	51249	51242	51230	51223	51226	51209	51210	51202	51199	51200	51184	51186	51182	51168	51180	51181	51157	51157	51144	51149	51153	51144	51139	51135	51135	51136	51130	51109	51113	51108	51115	51103	51108	51105	51095	51105
50532	50526	50540	50537	50527	50541	50535	50537	50538	50542	50539	50562	50570	50544	50547	50546	50543	50534	50523	50517	50490	50490	50495	50474	50479	50461	50460	50448	50451	50449	50443	50429	50429	50423	50423	50428	50409	50402	50402	50391	50391	50368	50378	50377	50355	50356	50368	50360	50355	50359
49740	49728	49725	49742	49731	49741	49733	49737	49748	49746	49745	49751	49757	49745	49752	49759	49743	49727	49726	49690	49672	49673	49682	49659	49667	49670	49649	49643	49635	49636	49598	49621	49601	49604	49590	49616	49584	49599	49576	49573	49576	49553	49567	49543	49539	49550	49543	49527	49521	49539
48896	48906	48899	48895	48898	48916	48897	48893	48904	48912	48914	48932	48946	48931	48915	48923	48908	48899	48894	48877	48856	48852	48842	48836	48822	48829	48831	48790	48804	48798	48778	48784	48774	48749	48754	48765	48755	48743	48742	48741	48710	48714	48722	48685	48696	48702	48693	48678	48687	48701
48029	48027	48026	48037	48026	48059	48042	48048	48046	48059	48053	48044	48056	48059	48072	48053	48045	48055	48015	48007	48003	47986	47986	47976	47949	47949	47947	47914	47925	47932	47909	47904	47907	47894	47880	47876	47883	47886	47840	47861	47842	47851	47840	47853	47815	47819	47807	47812	47814	47812
47214	47208	47195	47204	47165	47231	47211	47194	47219	47221	47229	47223	47226	47230	47243	47203	47213	47221	47190	47176	47177	47163	47145	47142	47138	47108	47106	47109	47108	47080	47101	47082	47060	47054	47047	47069	47049	47036	47038	47018	47029	47015	47017	46996	47005	46988	46972	46982	46976	46969
46491	46487	46494	46480	46456	46499	46486	46475	46502	46488	46490	46508	46494	46515	46496	46482	46499	46485	46467	46443	46442	46436	46432	46407	46396	46400	46408	46373	46373	46366	46364	46336	46349	46342	46351	46323	46353	46325	46316	46296	46321	46307	46323	46296	46286	46271	46275	46276	46253	46269
45767	45757	45758	45748	45760	45793	45785	45773	45773	45785	45757	45775	45777	45785	45793	45755	45771	45744	45725	45729	45723	45715	45709	45678	45709	45669	45677	45679	45657	45624	45648	45630	45643	45610	45634	45598	45609	45587	45602	45607	45601	45586	45598	45561	45589	45564	45582	45562	45544	45557
45140	45135	45136	45133	45122	45127	45139	45130	45146	45126	45134	45139	45134	45167	45155	45123	45133	45140	45083	45096	45103	45102	45064	45042	45067	45037	45042	45030	45032	45030	45018	44989	45017	45014	45018	44987	45003	44988	44996	45008	44967	44979	44983	44983	44962	44932	44926	44936	44958	44969
44768	44741	44774	44771	44783	44791	44778	44772	44776	44754	44773	44776	44765	44767	44738	44740	44752	44747	44733	44725	44711	44701	44722	44700	44688	44694	44680	44671	44669	44656	44667	44650	44668	44654	44630	44656	44645	44637	44639	44649	44624	44634	44631	44623	44614	44632	44596	44591	44597	44582
44371	44344	44386	44402	44417	44422	44390	44396	44375	44383	44399	44387	44358	44375	44373	44356	44400	44354	44374	44352	44335	44337	44347	44343	44315	44325	44331	44320	44309	44322	44311	44288	44312	44310	44308	44288	44297	44294	44300	44300	44283	44274	44288	44263	44242	44277	44244	44273	44244	44269
44168	44183	44180	44220	44210	44232	44180	44191	44195	44201	44186	44204	44207	44208	44191	44194	44174	44213	44191	44161	44152	44153	44179	44154	44138	44184	44155	44160	44160	44168	44168	44163	44157	44130	44132	44147	44109	44135	44122	44105	44102	44111	44106	44119	44124	44103	44121	44110	44103	44100
44218	44221	44213	44244	44241	44248	44243	44228	44220	44253	44237	44242	44216	44229	44204	44225	44233	44241	44227	44223	44206	44199	44211	44218	44226	44203	44196	44209	44212	44168	44228	44201	44195	44198	44173	44173	44203	44195	44202	44198	44190	44210	44225	44202	44176	44176	44214	44180	44228	44167
44378	44370	44360	44355	44369	44375	44373	44339	44345	44380	44370	44357	44328	44370	44372	44329	44359	44351	44401	44369	44350	44343	44347	44372	44365	44361	44337	44373	44352	44361	44366	44368	44371	44363	44334	44361	44353	44358	44358	44358	44377	44369	44355	44395	44361	44381	44371	44412	44392	44353
44724	44708	44675	44703	44708	44688	44727	44685	44690	44725	44710	44717	44699	44693	44689	44729	44691	44704	44721	44715	44691	44705	44718	44745	44705	44725	44738	44758	44731	44709	44738	44733	44752	44741	44756	44738	44734	44741	44759	44755	44763	44762	44752	44756	44770	44746	44744	44766	44798	44746
45281	45289	45287	45276	45270	45246	45268	45300	45235	45271	45257	45259	45251	45263	45264	45262	45276	45268	45272	45277	45298	45302	45293	45284	45298	45292	45296	45316	45312	45302	45303	45328	45306	45331	45337	45322	45355	45340	45344	45345	45351	45372	45355	45368	45376	45359	45371	45379	45375	45359
45949	45930	45918	45928	45914	45885	45896	45915	45904	45898	45881	45903	45890	45914	45902	45899	45935	45940	45931	45928	45943	45934	45958	45939	45961	45973	45958	45974	45965	45980	45981	45996	46003	46000	46015	45998	46015	46001	46013	46034	46037	46056	46022	46032	46053	46054	46068	46074	46070	46066
46724	46711	46735	46727	46698	46695	46703	46725	46675	46687	46688	46688	46671	46677	46713	46690	46720	46728	46726	46732	46744	46753	46759	46771	46766	46774	46775	46782	46785	46785	46806	46824	46821	46828	46823	46828	46842	46839	46845	46867	46857	46879	46854	46861	46871	46891	46884	46892	46910	46903
47638	47611	47616	47628	47611	47577	47609	47616	47602	47576	47583	47605	47591	47593	47604	47605	47637	47623	47631	47647	47657	47667	47663	47657	47687	47702	47694	47693	47709	47727	47735	47727	47736	47750	47754	47755	47766	47769	47784	47779	47787	47805	47797	47793	47814	47800	47845	47814	47823	47820
48543	48557	48544	48550	48546	48513	48542	48551	48512	48510	48521	48531	48528	48519	48530	48537	48548	48552	48563	48608	48612	48610	48617	48621	48646	48640	48651	48663	48656	48676	48683	48700	48682	48718	48716	48718	48706	48742	48723	48757	48749	48759	48746	48754	48765	48789	48784	48786	48782	48803
49538	49541	49528	49526	49524	49521	49523	49532	49532	49515	49510	49516	49534	49491	49526	49535	49547	49546	49560	49573	49592	49604	49602	49614	49629	49638	49644	49659	49651	49689	49670	49683	49712	49717	49691	49715	49706	49729	49740	49745	49735	49765	49755	49771	49771	49783	49789	49776	49783	49790
50503	50484	50482	50473	50481	50470	50489	50473	50479	50463	50447	50451	50469	50441	50481	50479	50479	50483	50499	50522	50531	50555	50549	50563	50580	50586	50590	50602	50603	50617	50625	50639	50647	50649	50661	50667	50659	50691	50672	50671	50689	50691	50689	50708	50713	50715	50724	50719	50720	50726
51431	51414	51445	51423	51436	51428	51440	51432	51416	51411	51416	51408	51424	51402	51421	51423	51440	51440	51460	51472	51478	51488	51505	51501	51531	51520	51538	51531	51551	51564	51556	51594	51588	51597	51590	51589	51615	51614	51612	51617	51628	51635	51636	51641	51651	51664	51663	51663	51672	51669
52232	52251	52255	52241	52255	52242	52261	52216	52250	52224	52205	52224	52212	52219	52229	52228	52235	52235	52266	52280	52284	52300	52295	52289	52326	52335	52329	52347	52365	52371	52366	52378	52377	52393	52397	52377	52405	52417	52423	52432	52429	52421	52436	52445	52461	52455	52467	52465	52457	52480
52972	52983	52998	52998	53000	53033	53003	52973	52998	52992	52981	52987	52997	52981	52994	52995	53000	53011	53036	53030	53043	53072	53060	53078	53090	53095	53094	53097	53114	53100	53119	53123	53132	53119	53137	53134	53147	53149	53163	53165	53175	53161	53197	53171	53192	53175	53217	53205	53220	53214
53594	53588	53599	53620	53600	53634	53604	53588	53605	53603	53591	53598	53611	53583	53600	53604	53615	53630	53638	53640	53657	53651	53640	53668	53671	53664	53691	53683	53698	53704	53707	53708	53698	53712	53729	53710	53740	53739	53730	53747	53755	53760	53758	53754	53763	53759	53779	53791	53767	53799
53971	53968	53974	53987	53994	54018	53964	53992	53987	53981	53981	53993	53978	53974	53984	53954	53998	53992	54009	54007	54018	54034	54004	54025	54029	54033	54039	54033	54061	54056	54086	54086	54070	54061	54061	54087	54067	54079	54064	54097	54097	54091	54106	54089	54104	54123	54123	54099	54121	54118
54255	54259	54273	54285	54285	54310	54275	54264	54266	54255	54264	54261	54270	54268	54267	54269	54280	54289	54275	54287	54263	54300	54290	54317	54309	54297	54282	54311	54323	54328	54317	54321	54312	54302	54320	54338	54333	54313	54330	54322	54337	54326	54351	54324	54335	54342	54357	54331	54334	54351
54318	54332	54314	54327	54320	54367	54339	54340	54320	54319	54309	54310	54333	54320	54323	54324	54313	54324	54331	54313	54312	54324	54321	54332	54312	54318	54346	54320	54345	54326	54347	54348	54331	54334	54326	54350	54347	54329	54319	54325	54329	54329	54341	54343	54334	54358	54318	54338	54329	54350
54059	54080	54076	54087	54084	54103	54102	54095	54100	54078	54110	54103	54104	54097	54088	54105	54087	54072	54089	54065	54076	54081	54096	54077	54072	54094	54083	54060	54099	54086	54079	54096	54082	54063	54099	54077	54067	54073	54083	54085	54065	54075	54070	54069	54061	54061	54053	54049	54035	54047
53812	53828	53804	53823	53821	53849	53832	53820	53828	53844	53832	53853	53850	53844	53838	53826	53819	53817	53803	53825	53813	53808	53804	53811	53788	53824	53794	53793	53811	53801	53774	53801	53787	53773	53806	53792	53766	53770	53800	53771	53756	53757	53764	53758	53750	53776	53744	53742	53742	53737
53285	53290	53289	53275	53286	53316	53286	53295	53306	53306	53307	53319	53323	53334	53299	53308	53298	53298	53283	53299	53272	53275	53275	53266	53266	53248	53252	53237	53247	53239	53232	53222	53237	53233	53232	53225	53217	53216	53217	53211	53206	53198	53203	53185	53198	53189	53195	53185	53175	53177
52551	52542	52544	52543	52546	52559	52542	52550	52562	52563	52578	52572	52576	52574	52570	52566	52562	52551	52545	52535	52533	52523	52509	52508	52491	52514	52497	52491	52486	52488	52467	52451	52478	52459	52468	52456	52466	52446	52432	52435	52437	52430	52431	52425	52416	52405	52401	52401	52413	52401
51759	51769	51757	51774	51760	51763	51751	51773	51782	51783	51784	51785	51773	51804	51767	51769	51774	51771	51747	51747	51744	51736	51722	51700	51704	51682	51695	51692	51672	51674	51673	51653	51656	51645	51645	51645	51653	51625	51617	51626	51623	51617	51605	51608	51592	51585	51585	51593	51588	51574
50861	50870	50856	50868	50846	50858	50868	50884	50870	50881	50880	50889	50878	50886	50876	50865	50867	50860	50833	50827	50824	50807	50805	50803	50785	50782	50788	50769	50756	50745	50742	50719	50737	50722	50718	50730	50728	50707	50693	50691	50680	50681	50688	50664	50663	50659	50652	50649	50660	50658
49870	49893	49862	49874	49872	49849	49870	49895	49885	49873	49880	49882	49900	49893	49885	49860	49869	49853	49849	49842	49816	49809	49806	49807	49783	49781	49774	49770	49749	49755	49737	49735	49737	49715	49720	49716	49705	49710	49688	49678	49671	49681	49673	49676	49664	49649	49637	49651	49653	49643
48874	48877	48872	48845	48874	48850	48879	48879	48875	48881	48883	48896	48879	48904	48891	48863	48847	48845	48826	48829	48819	48795	48797	48777	48779	48766	48764	48748	48720	48737	48732	48732	48719	48702	48718	48707	48702	48684	48682	48660	48651	48650	48647	48648	48649	48640	48612	48637	48632	48619
47843	47854	47841	47830	47857	47836	47866	47865	47861	47870	47878	47884	47849	47875	47869	47852	47837	47824	47796	47805	47796	47796	47794	47786	47754	47762	47751	47747	47704	47721	47718	47711	47700	47693	47690	47669	47665	47655	47665	47641	47619	47650	47638	47608	47621	47618	47597	47609	47617	47605
46939	46914	46919	46924	46923	46909	46945	46917	46924	46943	46947	46960	46949	46961	46940	46935	46926	46919	46906	46900	46884	46868	46886	46855	46846	46835	46848	46828	46784	46795	46790	46801	46803	46783	46783	46770	46783	46756	46769	46730	46745	46740	46721	46725	46719	46704	46706	46701	46697	46698
46005	45999	45994	46021	46003	45990	46021	45993	46019	46031	46020	46027	46004	46038	46028	46014	46013	46001	45983	45990	45985	45963	45970	45944	45945	45918	45898	45919	45891	45902	45884	45882	45866	45866	45871	45841	45848	45871	45856	45829	45815	45837	45815	45805	45812	45802	45811	45799	45786	45772
45249	45202	45196	45217	45209	45186	45170	45228	45218	45225	45244	45224	45222	45238	45235	45196	45215	45193	45195	45192	45187	45189	45176	45172	45166	45146	45123	45127	45100	45112	45097	45092	45098	45092	45086	45065	45096	45068	45063	45039	45046	45058	45048	45037	45033	45032	45025	45005	45034	45035
44668	44619	44620	44617	44609	44597	44611	44622	44630	44636	44609	44655	44644	44640	44625	44642	44620	44614	44620	44605	44590	44590	44563	44578	44568	44584	44562	44574	44522	44545	44541	44540	44548	44531	44528	44485	44509	44475	44523	44489	44506	44509	44477	44484	44476	44496	44482	44493	44467	44441
44112	44105	44084	44104	44089	44076	44087	44098	44102	44129	44093	44128	44094	44099	44095	44120	44125	44059	44075	44093	44096	44085	44078	44062	44075	44047	44012	44048	44016	44015	44011	44005	44011	44018	44006	43993	43985	44012	44017	43999	43997	44001	43972	43987	43992	43981	43979	43983	44008	43964
43768	43745	43792	43778	43772	43756	43800	43789	43785	43789	43779	43793	43784	43769	43772	43787	43756	43765	43769	43760	43755	43742	43743	43765	43777	43721	43734	43733	43733	43741	43703	43727	43697	43735	43723	43732	43697	43695	43714	43708	43699	43733	43701	43678	43727	43720	43693	43691	43683	43676
43751	43723	43736	43725	43715	43683	43715	43751	43715	43739	43738	43746	43752	43749	43709	43748	43729	43725	43725	43713	43685	43715	43721	43698	43740	43725	43725	43734	43708	43729	43725	43739	43692	43710	43677	43706	43703	43723	43712	43724	43727	43708	43690	43690	43727	43681	43702	43709	43684	43679
43699	43705	43690	43688	43694	43695	43692	43706	43701	43696	43687	43685	43696	43696	43668	43703	43695	43697	43709	43704	43695	43703	43715	43696	43715	43715	43685	43721	43722	43694	43720	43718	43707	43695	43697	43724	43707	43712	43692	43703	43732	43714	43698	43692	43681	43727	43727	43715	43706	43718
43968	43962	44002	43961	43983	43948	43986	43984	43977	43973	43953	43971	43974	43943	43987	43953	43966	43989	43971	43995	43993	44006	43984	43992	44015	43995	44001	43982	43996	44008	44042	44027	44023	44023	44043	44007	44018	44032	44017	44053	44035	44033	44035	44016	44036	44025	44053	44042	44056	44055
44540	44516	44549	44515	44529	44532	44517	44542	44507	44513	44498	44518	44519	44491	44510	44522	44545	44504	44528	44523	44540	44551	44541	44571	44573	44578	44589	44563	44569	44570	44595	44586	44603	44582	44614	44595	44614	44604	44620	44618	44616	44620	44638	44629	44653	44616	44632	44643	44616	44641
45112	45102	45107	45092	45107	45104	45111	45090	45096	45087	45072	45079	45092	45075	45099	45083	45096	45096	45106	45132	45135	45137	45154	45154	45139	45143	45160	45169	45177	45172	45155	45169	45184	45202	45201	45193	45186	45203	45207	45206	45234	45194	45246	45238	45261	45250	45288	45264	45248	45282
45949	45932	45927	45940	45947	45939	45923	45901	45925	45898	45885	45877	45898	45893	45915	45920	45926	45924	45931	45934	45914	45968	45954	45968	45980	45985	45985	45965	46002	46000	46012	46029	46033	46030	46027	46017	46054	46051	46043	46073	46085	46063	46080	46103	46122	46104	46116	46088	46110	46141
46900	46892	46889	46904	46918	46924	46876	46890	46884	46865	46858	46842	46864	46868	46860	46875	46911	46893	46879	46906	46905	46930	46936	46936	46939	46949	46957	46954	46993	46983	46986	47002	47023	47006	47032	47032	47044	47038	47046	47054	47055	47062	47065	47072	47095	47088	47101	47081	47102	47114
47900	47907	47902	47931	47923	47939	47909	47885	47906	47873	47873	47874	47865	47857	47868	47880	47892	47910	47912	47930	47936	47943	47965	47972	47962	47983	47980	48007	48003	48012	48007	48048	48046	48034	48046	48074	48056	48090	48089	48088	48107	48082	48113	48098	48106	48119	48125	48129	48135	48147
49000	48996	49021	49009	49014	49061	49005	49005	48999	48987	48985	48988	48978	48985	48995	48991	48997	49019	49014	49025	49056	49052	49078	49081	49100	49101	49117	49118	49149	49126	49154	49119	49153	49177	49162	49195	49185	49208	49199	49224	49205	49219	49223	49214	49255	49251	49256	49225	49237	49254
49854	49856	49883	49876	49863	49914	49866	49867	49858	49872	49865	49853	49833	49851	49855	49851	49873	49879	49902	49892	49917	49918	49944	49952	49967	49978	49990	49983	49999	50001	50002	50013	50033	50034	50032	50051	50035	50068	50077	50077	50069	50061	50071	50087	50098	50111	50104	50116	50097	50099
51163	51171	51170	51169	51160	51193	51153	51144	51147	51148	51153	51135	51145	51153	51155	51165	51171	51187	51182	51222	51224	51218	51230	51242	51267	51270	51284	51299	51306	51313	51307	51322	51348	51333	51343	51351	51336	51356	51352	51386	51373	51382	51391	51375	51400	51404	51407	51412	51394	51401
52197	52197	52194	52203	52169	52217	52195	52189	52178	52180	52180	52169	52187	52171	52189	52188	52208	52229	52231	52242	52248	52244	52245	52269	52283	52287	52308	52315	52314	52317	52336	52340	52350	52366	52352	52357	52361	52370	52362	52378	52376	52411	52387	52411	52419	52412	52401	52407	52414	52432
53161	53154	53165	53178	53139	53168	53172	53151	53140	53154	53166	53147	53144	53162	53163	53147	53165	53182	53195	53193	53211	53198	53236	53212	53245	53243	53262	53272	53274	53263	53287	53295	53291	53299	53313	53306	53319	53327	53314	53328	53345	53361	53351	53347	53358	53349	53365	53353	53377	53373
53962	53970	53962	53974	53975	53987	53980	53950	53966	53959	53976	53956	53957	53953	53971	53965	53979	53988	53997	54010	54013	54000	54014	54033	54035	54050	54047	54060	54057	54058	54097	54093	54095	54079	54096	54097	54099	54098	54106	54109	54113	54132	54125	54134	54143	54114	54140	54141	54132	54128
54421	54454	54457	54442	54451	54451	54447	54428	54440	54428	54430	54428	54437	54433	54439	54448	54445	54428	54467	54457	54474	54479	54468	54479	54513	54513	54496	54513	54527	54519	54527	54520	54531	54518	54527	54525	54529	54526	54532	54559	54546	54551	54583	54571	54555	54543	54575	54552	54587	54575
54880	54887	54886	54904	54909	54899	54902	54879	54869	54880	54870	54890	54878	54911	54886	54885	54902	54891	54906	54896	54910	54908	54901	54907	54910	54897	54933	54928	54928	54932	54930	54940	54954	54931	54949	54936	54961	54937	54945	54953	54967	54957	54976	54975	54972	54962	54962	54954	54993	54961
55083	55076	55055	55088	55083	55086	55056	55070	55043	55053	55043	55064	55056	55084	55056	55074	55099	55091	55059	55098	55084	55080	55069	55074	55078	55104	55090	55073	55083	55102	55081	55068	55085	55108	55101	55105	55094	55086	55097	55092	55105	55123	55098	55114	55097	55106	55112	55092	55100	55078
54963	54981	54975	54955	54966	54945	54965	54969	54985	54976	54976	54973	54948	54977	54964	54977	54985	54956	54951	54967	54958	54969	54977	54968	54962	54957	54950	55000	54954	54954	54963	54962	54973	54949	54954	54948	54950	54965	54954	54951	54970	54959	54946	54936	54956	54959	54950	54949	54928	54918
54760	54752	54741	54727	54757	54723	54748	54752	54759	54736	54755	54758	54747	54761	54745	54758	54746	54741	54732	54756	54726	54760	54709	54739	54730	54732	54702	54715	54706	54718	54702	54718	54705	54699	54698	54709	54683	54704	54693	54687	54691	54693	54670	54674	54659	54679	54682	54680	54684	54650
54277	54254	54261	54246	54243	54232	54275	54272	54277	54281	54274	54306	54280	54270	54271	54283	54268	54285	54271	54258	54266	54238	54234	54254	54233	54218	54205	54220	54211	54228	54217	54208	54216	54197	54185	54187	54188	54192	54172	54165	54160	54151	54142	54151	54146	54159	54142	54155	54138	54124
53546	53538	53532	53523	53518	53488	53543	53543	53543	53549	53552	53556	53556	53560	53561	53542	53552	53549	53526	53528	53519	53504	53489	53507	53500	53478	53478	53467	53461	53464	53459	53444	53448	53444	53435	53436	53414	53421	53420	53399	53416	53409	53395	53373	53386	53383	53383	53370	53374	53361
52718	52714	52702	52723	52702	52691	52711	52732	52730	52737	52731	52732	52743	52721	52739	52715	52717	52697	52702	52682	52683	52671	52672	52656	52644	52642	52637	52633	52620	52621	52602	52614	52595	52613	52589	52569	52586	52563	52554	52550	52561	52555	52538	52526	52538	52527	52525	52529	52518	52508
51738	51729	51723	51723	51727	51698	51736	51734	51730	51762	51751	51760	51756	51752	51747	51730	51736	51729	51710	51703	51695	51680	51679	51670	51660	51637	51641	51636	51625	51622	51624	51603	51603	51613	51592	51578	51594	51559	51555	51568	51573	51534	51541	51536	51523	51523	51520	51530	51510	51513
50665	50648	50631	50653	50655	50637	50655	50664	50663	50679	50667	50669	50668	50654	50662	50641	50648	50625	50633	50601	50606	50601	50574	50594	50568	50561	50550	50534	50543	50525	50524	50511	50496	50505	50506	50491	50499	50472	50468	50472	50461	50450	50463	50442	50426	50412	50426	50427	50423	50412
49549	49562	49543	49551	49556	49535	49568	49565	49574	49572	49568	49569	49580	49572	49571	49548	49550	49538	49519	49503	49500	49500	49491	49480	49477	49442	49427	49445	49421	49411	49404	49413	49385	49395	49400	49383	49384	49360	49348	49347	49349	49346	49341	49322	49319	49309	49313	49309	49326	49310
48418	48395	48396	48408	48414	48388	48409	48431	48431	48425	48411	48420	48442	48424	48427	48406	48402	48395	48392	48353	48354	48360	48337	48338	48320	48324	48313	48289	48282	48280	48272	48260	48253	48248	48227	48239	48222	48218	48213	48212	48201	48190	48193	48171	48169	48171	48150	48173	48164	48152
47331	47316	47324	47314	47334	47311	47344	47363	47353	47359	47354	47354	47363	47344	47346	47345	47318	47321	47295	47282	47291	47274	47262	47270	47242	47243	47211	47223	47220	47203	47188	47192	47174	47180	47173	47176	47149	47148	47156	47127	47116	47101	47114	47107	47095	47114	47088	47082	47104	47080
46236	46233	46233	46207	46238	46219	46262	46277	46281	46275	46269	46269	46294	46277	46276	46261	46229	46221	46236	46218	46210	46205	46188	46168	46154	46171	46133	46127	46148	46146	46102	46114	46099	46080	46070	46082	46063	46085	46072	46060	46055	46033	46036	46020	46035	46032	46007	46024	46022	46027
45253	45244	45229	45218	45228	45272	45251	45281	45299	45251	45267	45250	45294	45265	45270	45280	45213	45256	45243	45222	45196	45218	45200	45185	45167	45179	45142	45163	45137	45130	45125	45136	45134	45081	45098	45112	45081	45097	45094	45113	45072	45063	45045	45048	45059	45072	45028	45065	45050	45045
44493	44520	44499	44482	44517	44522	44495	44531	44515	44510	44553	44520	44539	44531	44529	44534	44491	44507	44502	44507	44450	44481	44490	44446	44434	44439	44422	44443	44429	44440	44426	44420	44373	44390	44391	44385	44369	44401	44356	44395	44378	44378	44361	44361	44357	44344	44327	44355	44352	44334
43763	43782	43765	43768	43766	43777	43787	43768	43762	43780	43769	43802	43811	43804	43812	43778	43800	43766	43762	43756	43737	43754	43763	43731	43730	43726	43701	43722	43739	43717	43688	43731	43691	43682	43709	43705	43695	43680	43695	43692	43633	43676	43648	43696	43662	43680	43667	43681	43683	43662
43253	43261	43247	43233	43258	43247	43255	43235	43280	43238	43262	43218	43282	43283	43254	43250	43255	43257	43223	43206	43224	43240	43220	43223	43215	43206	43170	43204	43183	43185	43214	43191	43187	43184	43211	43173	43174	43159	43209	43181	43211	43186	43205	43177	43192	43156	43163	43155	43154	43178
43107	43114	43104	43084	43065	43107	43113	43119	43112	43069	43120	43098	43104	43132	43100	43113	43098	43119	43071	43130	43107	43050	43108	43081	43088	43086	43118	43103	43055	43056	43069	43055	43029	43098	43070	43052	43078	43064	43061	43102	43070	43074	43074	43062	43075	43062	43042	43089	43077	43090
42978	42969	42993	42964	42953	43018	42966	42968	42980	42961	42973	42981	42956	42963	42973	42976	42991	42992	42956	43000	42951	42970	42964	42949	42992	42960	43004	42981	42968	42964	42977	42985	42948	42963	42965	42961	42989	42951	42972	42971	42980	42977	42996	42996	42993	42977	43023	42979	42985	42990
43124	43136	43168	43110	43150	43167	43124	43119	43125	43114	43146	43098	43137	43140	43118	43138	43095	43138	43129	43139	43165	43138	43143	43131	43137	43161	43145	43163	43142	43153	43149	43149	43175	43167	43163	43178	43162	43178	43169	43182	43183	43165	43173	43180	43178	43195	43192	43189	43193	43220
43565	43576	43577	43573	43605	43574	43534	43556	43560	43555	43562	43545	43570	43561	43549	43584	43562	43587	43544	43614	43549	43555	43578	43597	43613	43586	43622	43602	43595	43613	43607	43606	43624	43623	43623	43643	43626	43628	43645	43664	43657	43653	43651	43664	43693	43668	43661	43675	43680	43650
44114	44121	44122	44134	44138	44136	44102	44103	44120	44117	44097	44091	44113	44105	44106	44113	44120	44131	44130	44135	44129	44127	44158	44145	44174	44169	44173	44185	44178	44199	44184	44198	44192	44222	44201	44216	44198	44218	44235	44241	44218	44268	44228	44248	44264	44233	44249	44255	44268	44263
44878	44878	44886	44898	44883	44892	44871	44855	44871	44861	44822	44849	44845	44885	44884	44893	44877	44890	44899	44929	44935	44936	44922	44934	44968	44965	44951	44998	44965	44997	44983	45005	44992	44983	45001	45013	45004	45027	45019	45036	45052	45049	45031	45040	45062	45044	45080	45070	45048	45066
45877	45881	45865	45878	45849	45881	45846	45848	45844	45840	45856	45833	45831	45833	45848	45828	45873	45888	45888	45911	45912	45929	45904	45915	45935	45948	45966	45968	45942	45956	45983	45970	45992	46005	46012	46030	46002	46027	46011	46024	46031	46055	46040	46063	46075	46041	46063	46048	46062	46088
46862	46870	46888	46870	46863	46869	46870	46863	46832	46849	46848	46843	46837	46865	46864	46824	46864	46883	46892	46897	46914	46931	46925	46927	46949	46957	46947	46960	46971	46996	47001	46992	47000	47020	47020	47017	47046	47043	47033	47054	47061	47065	47075	47090	47093	47102	47094	47105	47121	47108
48018	48037	48038	48021	48019	48010	48029	48020	48002	48007	47999	48005	47997	48007	48015	47982	48024	48030	48043	48050	48053	48077	48083	48104	48097	48110	48123	48133	48138	48154	48154	48166	48199	48195	48188	48191	48213	48210	48209	48227	48212	48247	48243	48247	48254	48278	48280	48264	48269	48269
49213	49224	49235	49232	49204	49200	49203	49202	49186	49199	49189	49186	49168	49192	49189	49193	49216	49228	49239	49236	49253	49266	49280	49297	49301	49305	49303	49330	49322	49348	49353	49363	49390	49373	49374	49403	49413	49395	49408	49408	49415	49431	49428	49433	49445	49457	49472	49442	49471	49468
50441	50455	50454	50440	50433	50413	50423	50428	50403	50431	50411	50402	50403	50403	50404	50404	50421	50458	50457	50463	50485	50496	50508	50525	50522	50543	50554	50553	50558	50563	50574	50571	50611	50614	50602	50615	50621	50625	50628	50632	50647	50670	50660	50661	50676	50692	50683	50677	50673	50688
51549	51531	51535	51559	51537	51532	51512	51518	51519	51511	51519	51525	51520	51511	51523	51521	51530	51565	51573	51587	51609	51588	51621	51623	51639	51645	51654	51655	51657	51685	51688	51694	51715	51710	51715	51707	51733	51722	51729	51758	51748	51757	51729	51753	51757	51774	51779	51784	51759	51766
52642	52636	52617	52669	52644	52636	52625	52607	52595	52614	52603	52617	52619	52627	52622	52636	52654	52667	52646	52679	52699	52694	52717	52717	52723	52727	52728	52744	52771	52763	52784	52766	52775	52782	52801	52789	52796	52804	52819	52816	52815	52820	52808	52842	52832	52839	52854	52847	52837	52835
53584	53590	53565	53597	53574	53578	53547	53531	53550	53569	53543	53555	53565	53546	53560	53559	53583	53579	53608	53637	53621	53651	53627	53652	53655	53648	53658	53656	53679	53681	53681	53671	53700	53706	53713	53674	53708	53688	53710	53731	53740	53744	53733	53742	53731	53721	53736	53754	53742	53760
54300	54316	54270	54283	54272	54255	54283	54270	54284	54274	54272	54267	54272	54279	54271	54256	54290	54307	54311	54304	54324	54334	54319	54307	54316	54330	54336	54358	54347	54339	54382	54365	54367	54370	54387	54366	54385	54367	54363	54410	54429	54409	54401	54415	54415	54404	54408	54424	54402	54410
54891	54905	54916	54906	54889	54860	54902	54906	54914	54882	54865	54863	54876	54872	54884	54867	54867	54895	54892	54883	54899	54914	54914	54922	54941	54920	54943	54929	54945	54933	54921	54954	54941	54958	54952	54944	54966	54970	54954	54964	54969	54992	54950	54996	54973	54942	54973	54971	54988	54998
55286	55268	55274	55259	55257	55257	55257	55261	55238	55261	55253	55247	55248	55228	55247	55259	55270	55244	55252	55241	55252	55292	55253	55277	55276	55273	55256	55267	55278	55272	55269	55275	55266	55287	55269	55290	55262	55269	55285	55287	55278	55275	55309	55279	55275	55269	55281	55280	55286	55281
55266	55282	55281	55273	55267	55268	55280	55305	55283	55267	55270	55274	55277	55274	55266	55258	55298	55251	55272	55280	55267	55273	55267	55267	55286	55278	55287	55257	55261	55263	55261	55275	55258	55255	55282	55285	55249	55273	55265	55253	55258	55240	55265	55258	55277	55263	55274	55252	55239	55253
55259	55283	55283	55281	55262	55276	55298	55291	55263	55275	55290	55270	55281	55278	55289	55304	55283	55271	55274	55239	55254	55236	55262	55238	55237	55262	55235	55256	55246	55242	55248	55254	55226	55245	55208	55231	55228	55233	55230	55208	55213	55193	55205	55218	55203	55233	55202	55197	55230	55211
54909	54925	54924	54919	54923	54941	54931	54937	54934	54933	54954	54944	54945	54937	54943	54948	54937	54921	54905	54934	54887	54903	54883	54888	54895	54881	54871	54858	54884	54883	54860	54880	54864	54859	54844	54873	54849	54845	54858	54843	54843	54845	54820	54823	54845	54847	54786	54833	54818	54828
54310	54303	54318	54278	54293	54317	54306	54304	54337	54303	54323	54329	54328	54321	54306	54311	54314	54295	54290	54288	54286	54259	54274	54263	54256	54248	54244	54249	54248	54234	54227	54237	54212	54219	54215	54214	54196	54210	54194	54186	54192	54175	54186	54181	54177	54177	54158	54168	54168	54177
53688	53668	53666	53664	53648	53680	53681	53681	53702	53688	53670	53697	53695	53696	53695	53693	53674	53669	53667	53658	53650	53644	53635	53611	53628	53602	53605	53594	53598	53576	53567	53571	53543	53548	53542	53546	53546	53531	53538	53523	53536	53488	53508	53491	53498	53499	53467	53489	53497	53497
52787	52795	52764	52778	52770	52790	52788	52805	52806	52803	52804	52785	52801	52779	52795	52790	52783	52777	52772	52771	52759	52746	52727	52702	52719	52698	52700	52699	52691	52651	52668	52660	52636	52647	52649	52632	52639	52615	52609	52623	52613	52591	52588	52589	52576	52563	52571	52609	52583	52575
51744	51731	51734	51721	51735	51743	51754	51757	51757	51748	51759	51764	51758	51756	51757	51748	51752	51713	51716	51706	51704	51693	51694	51665	51663	51651	51644	51641	51622	51607	51608	51591	51592	51585	51588	51564	51555	51571	51559	51551	51554	51536	51552	51522	51522	51507	51509	51517	51528	51520
50665	50655	50676	50641	50668	50672	50675	50689	50686	50691	50689	50691	50691	50675	50683	50671	50655	50655	50655	50648	50616	50622	50614	50583	50575	50571	50559	50551	50546	50533	50518	50514	50498	50502	50514	50501	50483	50488	50472	50480	50478	50448	50460	50451	50438	50439	50423	50433	50436	50447
49489	49497	49524	49505	49520	49518	49525	49523	49525	49539	49546	49536	49544	49545	49541	49528	49529	49496	49489	49465	49459	49442	49473	49441	49434	49425	49404	49403	49390	49396	49361	49361	49346	49346	49350	49343	49342	49314	49326	49318	49305	49318	49306	49296	49290	49283	49284	49273	49271	49279
48359	48369	48389	48361	48383	48393	48383	48390	48391	48406	48408	48392	48433	48427	48384	48399	48368	48361	48350	48326	48325	48316	48322	48306	48293	48295	48260	48272	48249	48265	48243	48243	48226	48229	48222	48225	48189	48205	48202	48178	48175	48193	48179	48173	48154	48161	48148	48148	48143	48134
47227	47256	47244	47252	47248	47250	47243	47255	47298	47246	47283	47288	47283	47279	47286	47268	47248	47237	47234	47204	47200	47184	47174	47183	47156	47154	47150	47147	47127	47123	47111	47120	47120	47099	47079	47100	47082	47101	47078	47062	47067	47060	47045	47038	47037	47050	47030	47005	47026	47026
46190	46196	46196	46216	46232	46219	46225	46231	46245	46216	46235	46243	46257	46255	46250	46244	46193	46214	46187	46186	46149	46161	46150	46153	46155	46145	46125	46110	46117	46128	46082	46090	46090	46092	46072	46079	46064	46091	46074	46062	46028	46048	46047	46012	46038	46049	46007	46024	46018	45997
45354	45328	45339	45350	45348	45346	45368	45374	45383	45361	45409	45374	45377	45390	45380	45360	45354	45337	45360	45312	45309	45319	45312	45307	45296	45281	45303	45248	45276	45263	45251	45243	45243	45228	45223	45225	45246	45232	45227	45237	45222	45193	45201	45211	45186	45186	45191	45177	45196	45175
44540	44553	44547	44544	44560	44562	44578	44533	44581	44538	44585	44581	44605	44585	44560	44556	44549	44542	44523	44555	44556	44512	44506	44510	44509	44523	44491	44509	44478	44473	44492	44451	44466	44481	44484	44454	44469	44472	44438	44457	44462	44492	44432	44414	44445	44420	44459	44434	44439	44409
43943	43947	43943	43934	43911	43936	43932	43933	43966	43947	43967	43979	43975	43960	43962	43937	43944	43955	43937	43934	43924	43910	43884	43912	43896	43905	43900	43922	43895	43889	43897	43908	43897	43917	43860	43852	43897	43882	43858	43868	43871	43862	43874	43854	43888	43835	43869	43859	43863	43847
43596	43624	43579	43583	43593	43595	43594	43596	43577	43580	43586	43573	43586	43616	43595	43555	43581	43598	43585	43598	43603	43569	43592	43567	43578	43577	43592	43573	43540	43551	43572	43562	43544	43578	43551	43563	43565	43549	43556	43567	43578	43587	43562	43555	43549	43554	43557	43555	43565	43573
43342	43344	43341	43345	43361	43320	43343	43332	43322	43350	43357	43327	43339	43380	43373	43328	43348	43319	43355	43359	43330	43332	43358	43353	43359	43348	43334	43371	43343	43327	43339	43349	43337	43371	43361	43366	43395	43347	43330	43329	43320	43355	43353	43360	43386	43330	43396	43368	43362	43364
43350	43347	43340	43352	43342	43351	43353	43351	43320	43339	43356	43344	43315	43354	43321	43333	43370	43336	43365	43358	43383	43354	43373	43363	43361	43375	43332	43372	43378	43381	43367	43379	43381	43380	43391	43397	43374	43370	43382	43382	43423	43410	43411	43414	43411	43394	43396	43397	43417	43417
43656	43697	43684	43667	43674	43638	43673	43653	43654	43643	43665	43664	43641	43648	43659	43661	43670	43651	43671	43670	43670	43674	43677	43695	43689	43694	43713	43696	43734	43704	43722	43722	43717	43754	43732	43740	43725	43712	43752	43707	43715	43742	43759	43733	43753	43754	43757	43782	43759	43750
44034	44032	44021	44025	44003	44023	44022	44006	44007	44015	43979	44017	43986	43999	43987	44008	44012	44027	44027	44049	44039	44083	44048	44050	44059	44082	44090	44085	44071	44131	44114	44115	44112	44100	44106	44091	44125	44137	44102	44126	44139	44129	44145	44154	44126	44139	44155	44146	44166	44155
44684	44679	44689	44673	44685	44654	44681	44647	44652	44672	44650	44675	44634	44670	44654	44663	44665	44676	44692	44700	44700	44707	44705	44701	44721	44758	44738	44743	44763	44767	44779	44777	44788	44784	44777	44782	44781	44802	44825	44802	44817	44806	44816	44830	44826	44823	44820	44846	44823	44846
45545	45537	45540	45538	45522	45519	45525	45514	45531	45528	45515	45507	45503	45527	45541	45533	45550	45545	45547	45585	45592	45597	45587	45572	45605	45612	45623	45646	45655	45665	45669	45652	45676	45651	45684	45665	45678	45680	45677	45711	45695	45696	45692	45730	45717	45736	45743	45740	45736	45749
46464	46437	46446	46430	46444	46435	46427	46434	46434	46442	46428	46457	46430	46420	46457	46443	46449	46459	46477	46481	46507	46516	46518	46511	46531	46532	46561	46557	46573	46565	46576	46592	46605	46605	46596	46624	46611	46627	46639	46656	46655	46642	46619	46658	46683	46651	46682	46670	46680	46679
47525	47501	47518	47518	47502	47498	47495	47494	47468	47503	47464	47471	47455	47488	47488	47507	47522	47524	47541	47527	47566	47569	47579	47585	47587	47603	47617	47622	47625	47633	47654	47648	47654	47665	47666	47667	47688	47692	47704	47708	47723	47703	47719	47729	47739	47736	47745	47751	47749	47761
48652	48634	48656	48657	48633	48643	48635	48640	48628	48641	48614	48619	48627	48608	48624	48636	48658	48651	48665	48669	48683	48705	48706	48709	48748	48755	48738	48755	48755	48755	48762	48794	48786	48796	48817	48806	48820	48813	48820	48857	48865	48861	48852	48869	48892	48856	48891	48894	48885	48884
49816	49812	49802	49808	49769	49799	49787	49779	49783	49787	49766	49764	49756	49778	49776	49787	49810	49819	49823	49806	49827	49857	49870	49855	49886	49878	49900	49923	49902	49915	49921	49930	49933	49938	49955	49963	49960	49950	49964	50003	50002	50010	50003	50016	50025	50006	50034	50022	50013	50036
50892	50880	50889	50913	50868	50895	50872	50886	50877	50863	50877	50865	50860	50847	50855	50873	50895	50908	50901	50917	50936	50933	50960	50939	50966	50966	50981	50983	51003	50998	51006	51022	51026	51011	51042	51040	51039	51045	51039	51065	51083	51087	51060	51097	51085	51075	51104	51104	51089	51113
51939	51940	51926	51959	51943	51951	51930	51900	51917	51912	51930	51927	51924	51889	51896	51939	51939	51942	51951	51959	51982	51986	51985	51988	52005	52014	52014	52020	52031	52040	52061	52085	52067	52052	52082	52071	52063	52086	52087	52099	52069	52086	52121	52109	52102	52121	52132	52113	52110	52124
52879	52879	52872	52890	52867	52881	52866	52846	52863	52849	52857	52830	52866	52841	52842	52858	52868	52889	52877	52899	52891	52903	52912	52915	52942	52933	52936	52945	52942	52972	52977	52989	52965	52984	52966	52989	52970	53008	53004	52993	53005	52991	53005	53012	53017	53038	53015	53016	53020	53010
53551	53572	53581	53580	53569	53592	53563	53548	53541	53556	53534	53523	53561	53548	53545	53571	53552	53581	53575	53580	53580	53588	53610	53610	53605	53597	53613	53631	53660	53637	53636	53636	53635	53642	53648	53655	53653	53668	53677	53658	53663	53660	53660	53707	53659	53692	53665	53678	53685	53664
54266	54267	54274	54283	54240	54291	54264	54251	54236	54239	54256	54243	54239	54233	54249	54250	54263	54252	54270	54263	54258	54285	54281	54284	54274	54280	54290	54273	54318	54318	54313	54308	54322	54311	54317	54325	54313	54327	54325	54342	54326	54326	54349	54324	54321	54323	54339	54348	54323	54349
54665	54662	54673	54694	54669	54696	54674	54666	54661	54654	54651	54653	54675	54650	54651	54658	54685	54667	54655	54660	54694	54690	54673	54700	54681	54702	54684	54709	54701	54702	54702	54693	54704	54688	54699	54703	54706	54709	54699	54698	54692	54672	54732	54699	54702	54704	54716	54703	54708	54705
54772	54790	54803	54843	54784	54793	54802	54814	54765	54801	54775	54781	54763	54760	54816	54792	54815	54779	54784	54804	54783	54796	54776	54799	54794	54797	54808	54799	54796	54797	54798	54809	54786	54808	54795	54790	54784	54789	54786	54781	54786	54775	54781	54794	54754	54779	54772	54802	54780	54767
54874	54874	54851	54895	54869	54862	54896	54866	54871	54850	54852	54875	54860	54851	54874	54858	54867	54839	54855	54872	54857	54870	54862	54814	54862	54853	54838	54845	54834	54859	54843	54837	54824	54831	54843	54831	54793	54823	54827	54826	54820	54825	54813	54799	54792	54826	54805	54804	54843	54793
54693	54681	54699	54689	54728	54716	54698	54712	54714	54719	54696	54708	54698	54719	54714	54699	54693	54691	54683	54683	54671	54669	54661	54679	54665	54655	54654	54664	54668	54655	54645	54643	54628	54639	54629	54632	54625	54642	54610	54623	54617	54610	54607	54608	54610	54602	54605	54593	54612	54574
54176	54175	54175	54153	54191	54198	54185	54162	54177	54185	54173	54194	54189	54189	54185	54166	54169	54177	54163	54165	54160	54137	54149	54136	54137	54130	54116	54106	54118	54094	54101	54084	54083	54090	54083	54082	54075	54060	54053	54081	54071	54058	54057	54039	54046	54053	54041	54022	54042	54027
53587	53596	53587	53569	53602	53609	53601	53580	53595	53605	53608	53619	53608	53627	53622	53613	53601	53593	53594	53578	53583	53578	53547	53568	53534	53528	53523	53527	53498	53512	53508	53477	53503	53500	53482	53470	53474	53464	53450	53465	53451	53453	53449	53423	53435	53429	53441	53422	53419	53417
52837	52832	52820	52798	52833	52827	52832	52819	52845	52847	52871	52851	52859	52865	52854	52835	52832	52817	52829	52809	52793	52787	52783	52780	52763	52750	52751	52727	52725	52721	52710	52709	52707	52706	52697	52686	52688	52680	52665	52671	52674	52675	52655	52641	52629	52637	52653	52625	52632	52620
51856	51876	51847	51822	51848	51855	51864	51872	51869	51883	51893	51880	51888	51901	51882	51867	51858	51845	51862	51827	51825	51803	51792	51794	51781	51763	51771	51767	51736	51729	51730	51722	51722	51719	51720	51695	51710	51704	51673	51685	51670	51689	51670	51635	51660	51645	51664	51649	51643	51642
50870	50879	50866	50861	50858	50851	50885	50904	50901	50899	50899	50896	50897	50913	50892	50878	50857	50857	50866	50835	50827	50804	50805	50807	50773	50777	50769	50759	50742	50737	50735	50723	50744	50716	50729	50690	50714	50707	50691	50688	50677	50671	50676	50652	50664	50660	50638	50652	50650	50638
49814	49813	49795	49800	49806	49779	49812	49840	49829	49835	49837	49825	49838	49827	49829	49816	49792	49789	49780	49772	49764	49741	49735	49729	49721	49701	49692	49688	49686	49664	49678	49649	49670	49642	49645	49637	49649	49637	49615	49602	49600	49610	49596	49573	49585	49585	49569	49565	49579	49565
48726	48728	48733	48743	48729	48696	48746	48753	48755	48736	48743	48755	48742	48760	48747	48743	48716	48706	48705	48678	48682	48659	48656	48652	48630	48637	48625	48603	48603	48609	48584	48595	48593	48577	48561	48572	48579	48548	48569	48533	48508	48515	48511	48503	48499	48490	48479	48493	48492	48499
47632	47617	47622	47640	47637	47636	47635	47675	47645	47649	47664	47669	47661	47642	47668	47649	47613	47625	47599	47585	47588	47563	47574	47555	47534	47542	47533	47542	47525	47524	47525	47493	47511	47483	47470	47473	47494	47475	47475	47449	47435	47442	47444	47423	47425	47440	47434	47422	47410	47405
46578	46575	46579	46584	46591	46569	46579	46605	46592	46602	46634	46607	46607	46621	46609	46602	46575	46587	46577	46554	46551	46543	46539	46521	46521	46493	46510	46491	46505	46491	46483	46469	46474	46446	46455	46458	46464	46440	46445	46430	46432	46425	46388	46402	46409	46406	46414	46382	46394	46396
45690	45688	45688	45697	45685	45674	45683	45703	45719	45722	45733	45745	45734	45724	45718	45695	45734	45693	45704	45673	45678	45659	45671	45640	45636	45653	45649	45619	45646	45606	45620	45608	45598	45592	45589	45565	45601	45576	45598	45592	45560	45585	45576	45560	45546	45554	45543	45521	45547	45544
44825	44761	44770	44799	44789	44794	44775	44782	44787	44787	44833	44822	44834	44837	44798	44814	44792	44807	44808	44760	44780	44772	44790	44775	44764	44732	44739	44729	44746	44749	44711	44707	44729	44728	44715	44696	44707	44690	44716	44699	44685	44696	44667	44685	44688	44663	44672	44681	44695	44670
44151	44146	44081	44124	44127	44075	44121	44093	44116	44126	44126	44136	44177	44116	44125	44095	44116	44133	44130	44143	44124	44128	44108	44077	44105	44096	44105	44075	44106	44060	44078	44060	44065	44082	44079	44056	44089	44068	44055	44040	44043	44047	44068	44053	44033	44052	44037	44069	44040	44053
43756	43738	43723	43697	43717	43681	43728	43733	43747	43713	43734	43738	43764	43728	43728	43728	43723	43757	43697	43711	43751	43710	43724	43687	43684	43722	43701	43680	43708	43710	43716	43716	43690	43706	43704	43695	43712	43674	43683	43663	43703	43683	43687	43680	43707	43653	43664	43695	43695	43709
43318	43357	43306	43305	43305	43286	43356	43344	43346	43336	43339	43317	43343	43314	43305	43342	43304	43321	43319	43315	43339	43312	43294	43312	43329	43302	43296	43327	43327	43320	43306	43307	43315	43331	43302	43311	43319	43313	43329	43297	43303	43315	43285	43307	43274	43305	43336	43330	43299	43310
43217	43213	43229	43230	43213	43208	43229	43232	43223	43205	43212	43217	43227	43216	43229	43225	43225	43225	43207	43196	43234	43251	43223	43198	43229	43235	43197	43240	43237	43242	43250	43233	43233	43237	43245	43277	43225	43226	43249	43227	43247	43246	43236	43271	43236	43246	43291	43247	43261	43259
43409	43376	43403	43452	43423	43415	43383	43412	43400	43384	43397	43416	43398	43379	43423	43411	43436	43388	43427	43437	43409	43425	43461	43452	43417	43430	43445	43453	43423	43433	43434	43486	43466	43469	43450	43476	43478	43462	43447	43466	43498	43440	43483	43515	43478	43490	43488	43533	43498	43499
43617	43613	43660	43641	43627	43678	43631	43636	43641	43621	43630	43615	43626	43636	43627	43640	43659	43651	43655	43664	43659	43661	43682	43682	43655	43680	43691	43706	43710	43717	43701	43703	43698	43710	43712	43739	43701	43738	43731	43729	43744	43759	43737	43770	43732	43778	43769	43768	43772	43773
44082	44082	44074	44085	44073	44122	44090	44083	44096	44082	44072	44088	44095	44082	44068	44098	44111	44116	44088	44114	44136	44142	44159	44139	44147	44148	44157	44182	44189	44217	44157	44209	44178	44174	44200	44216	44193	44218	44213	44206	44201	44213	44252	44270	44229	44287	44260	44263	44237	44268
44854	44868	44860	44884	44864	44902	44885	44860	44877	44865	44842	44850	44851	44860	44850	44881	44861	44873	44894	44894	44920	44919	44921	44922	44955	44933	44961	44958	44974	44963	44992	44986	44976	45011	45006	45010	44983	45009	45026	45033	45033	45046	45042	45031	45042	45064	45040	45054	45041	45079
45670	45658	45671	45668	45628	45678	45664	45653	45652	45632	45645	45651	45633	45641	45645	45675	45686	45681	45673	45704	45709	45755	45727	45760	45757	45749	45783	45761	45763	45775	45788	45793	45798	45825	45820	45807	45805	45830	45831	45851	45852	45860	45836	45873	45869	45868	45884	45902	45875	45892
46666	46635	46619	46648	46627	46656	46626	46619	46610	46567	46564	46644	46627	46626	46634	46622	46679	46654	46640	46658	46693	46678	46715	46710	46703	46744	46736	46752	46739	46778	46777	46793	46802	46803	46837	46811	46794	46815	46801	46807	46817	46811	46853	46841	46828	46862	46892	46867	46854	46878
47604	47601	47594	47618	47605	47597	47604	47572	47574	47581	47552	47574	47570	47590	47576	47606	47634	47618	47628	47620	47659	47654	47673	47657	47662	47696	47702	47711	47713	47704	47736	47744	47729	47760	47754	47768	47757	47766	47760	47784	47779	47790	47807	47808	47806	47816	47826	47800	47822	47831
48745	48764	48765	48773	48756	48772	48751	48744	48735	48743	48740	48735	48725	48736	48745	48756	48764	48779	48765	48797	48800	48810	48829	48848	48835	48862	48871	48858	48882	48891	48907	48895	48903	48920	48933	48918	48931	48937	48936	48949	48942	48971	48973	48973	48992	48981	48997	48983	48992	49014
49877	49872	49877	49918	49864	49893	49882	49881	49851	49875	49847	49857	49854	49846	49869	49868	49887	49899	49925	49907	49915	49928	49938	49957	49956	49971	49972	49985	49982	49988	49993	50009	50024	50023	50023	50038	50056	50058	50047	50048	50052	50064	50079	50096	50078	50095	50094	50089	50089	50093
50998	51007	51008	51004	50996	50997	50984	50988	50962	50983	50975	50963	50967	50973	50956	50982	50991	51019	51018	51022	51007	51029	51051	51061	51063	51070	51083	51088	51104	51101	51118	51117	51122	51116	51125	51126	51141	51146	51152	51144	51165	51164	51166	51177	51163	51196	51197	51171	51189	51177
52027	52031	52036	52048	52036	52049	52031	52015	52004	52026	52013	51994	51997	51998	51992	52020	52009	52037	52030	52031	52033	52051	52075	52087	52074	52103	52083	52104	52099	52112	52109	52120	52135	52139	52129	52147	52164	52146	52158	52152	52145	52152	52170	52171	52167	52199	52195	52187	52182	52191
52891	52900	52896	52884	52901	52899	52877	52879	52877	52866	52857	52865	52837	52852	52870	52856	52865	52880	52873	52892	52904	52907	52922	52934	52903	52931	52950	52930	52955	52945	52958	52962	52961	52973	52959	52964	52974	52977	52978	52983	52987	52979	52986	53002	52981	53003	53002	52985	53002	52996
53645	53669	53671	53673	53678	53658	53664	53651	53637	53627	53660	53649	53645	53634	53634	53664	53654	53675	53669	53669	53656	53681	53675	53688	53688	53694	53701	53717	53698	53707	53714	53703	53708	53717	53719	53711	53722	53726	53741	53754	53732	53728	53745	53733	53720	53729	53752	53718	53752	53739
54252	54254	54272	54241	54268	54236	54234	54243	54205	54239	54236	54209	54229	54230	54240	54237	54232	54244	54255	54238	54238	54246	54247	54248	54257	54268	54284	54272	54246	54285	54273	54243	54272	54279	54271	54271	54287	54273	54280	54288	54284	54294	54287	54279	54270	54279	54286	54268	54290	54286
54575	54577	54590	54547	54582	54556	54591	54571	54549	54536	54557	54573	54563	54563	54570	54547	54558	54557	54588	54557	54565	54564	54570	54558	54554	54570	54576	54564	54585	54580	54567	54551	54589	54549	54567	54536	54560	54578	54577	54559	54574	54558	54571	54547	54579	54549	54558	54531	54575	54550
54821	54815	54819	54813	54822	54789	54811	54808	54803	54827	54785	54815	54810	54813	54793	54789	54784	54776	54817	54809	54795	54792	54801	54794	54795	54794	54813	54785	54802	54771	54795	54769	54779	54778	54772	54767	54767	54769	54770	54773	54779	54766	54780	54733	54785	54755	54749	54753	54770	54752
54807	54827	54822	54794	54838	54801	54811	54827	54821	54805	54807	54813	54802	54816	54813	54785	54774	54767	54784	54792	54795	54782	54792	54761	54765	54766	54788	54779	54772	54775	54759	54748	54755	54750	54746	54739	54749	54739	54746	54745	54733	54728	54751	54718	54726	54732	54708	54719	54715	54726
54534	54528	54544	54527	54539	54520	54537	54526	54546	54553	54507	54524	54512	54539	54536	54517	54508	54521	54526	54499	54498	54499	54498	54484	54478	54471	54469	54475	54452	54457	54448	54460	54454	54448	54425	54452	54443	54415	54418	54425	54419	54414	54405	54407	54413	54424	54392	54419	54392	54379
54272	54239	54208	54210	54248	54222	54227	54225	54264	54224	54231	54230	54245	54237	54215	54207	54204	54195	54196	54205	54201	54169	54183	54158	54173	54161	54139	54130	54147	54146	54141	54128	54132	54107	54114	54108	54090	54080	54102	54090	54086	54079	54071	54063	54067	54073	54038	54051	54061	54035
53658	53641	53643	53633	53664	53649	53681	53655	53672	53651	53667	53659	53663	53660	53663	53638	53628	53631	53612	53602	53630	53595	53595	53586	53583	53574	53556	53554	53564	53547	53539	53534	53541	53507	53532	53519	53498	53484	53497	53482	53478	53472	53473	53457	53479	53470	53447	53462	53455	53445
52877	52869	52856	52853	52882	52861	52859	52869	52869	52875	52886	52885	52884	52888	52882	52865	52856	52862	52824	52827	52824	52826	52819	52797	52781	52796	52766	52754	52761	52745	52757	52734	52738	52711	52732	52733	52713	52722	52699	52690	52690	52686	52680	52673	52666	52672	52651	52648	52643	52660
52071	52033	52043	52037	52059	52058	52044	52064	52069	52075	52079	52076	52077	52080	52089	52059	52057	52052	52045	52021	52026	52027	51988	51995	51984	51968	51955	51960	51959	51953	51940	51927	51926	51915	51907	51914	51903	51898	51877	51874	51863	51871	51863	51861	51853	51845	51848	51846	51841	51844
51147	51141	51142	51143	51153	51135	51143	51149	51151	51155	51170	51171	51168	51159	51171	51149	51131	51138	51107	51106	51110	51092	51073	51082	51073	51048	51043	51035	51027	51024	51012	50998	50991	51002	51015	50993	50975	50973	50961	50978	50953	50961	50960	50947	50947	50921	50935	50925	50913	50934
50156	50136	50149	50151	50147	50150	50160	50163	50177	50161	50177	50180	50179	50174	50179	50165	50154	50146	50141	50126	50125	50107	50098	50089	50081	50060	50058	50058	50052	50037	50032	50028	50011	50015	50018	50017	50001	49996	49982	49995	49975	49972	49975	49961	49959	49955	49960	49963	49958	49950
49171	49171	49173	49171	49160	49188	49189	49221	49194	49172	49192	49191	49217	49202	49193	49191	49188	49157	49172	49160	49144	49134	49119	49121	49109	49085	49094	49096	49079	49067	49057	49046	49037	49040	49026	49055	49025	49015	49019	49035	49012	49019	49003	49001	48994	48996	48981	48995	49000	48993
48206	48188	48203	48177	48193	48203	48211	48228	48233	48222	48227	48220	48240	48213	48220	48230	48212	48204	48194	48182	48164	48158	48151	48128	48127	48129	48120	48122	48129	48090	48107	48102	48080	48084	48071	48081	48055	48071	48055	48056	48048	48038	48032	48051	48024	48025	48026	48034	48043	48040
47321	47281	47303	47291	47277	47325	47327	47353	47335	47315	47341	47342	47357	47338	47337	47317	47311	47316	47300	47310	47269	47274	47283	47279	47268	47254	47263	47250	47264	47244	47230	47227	47225	47219	47208	47211	47203	47210	47215	47182	47189	47172	47182	47176	47173	47182	47178	47169	47159	47175
46419	46436	46430	46421	46414	46430	46459	46464	46457	46444	46458	46464	46474	46453	46446	46445	46443	46438	46401	46433	46408	46421	46411	46401	46399	46400	46385	46401	46362	46370	46371	46361	46369	46358	46358	46359	46337	46321	46369	46347	46339	46323	46312	46320	46323	46321	46318	46319	46307	46318
45670	45669	45678	45660	45663	45686	45658	45669	45687	45697	45715	45708	45692	45720	45709	45679	45693	45680	45673	45683	45696	45670	45653	45663	45653	45651	45655	45654	45652	45626	45629	45647	45614	45646	45618	45624	45631	45635	45631	45604	45611	45605	45599	45633	45601	45594	45592	45633	45624	45587
45096	45108	45099	45145	45098	45131	45133	45110	45131	45130	45146	45151	45165	45128	45151	45174	45144	45134	45105	45120	45143	45138	45117	45096	45102	45121	45110	45080	45095	45103	45093	45084	45103	45098	45076	45076	45104	45103	45097	45054	45079	45068	45095	45072	45078	45059	45079	45106	45096	45084
44645	44665	44640	44649	44647	44607	44657	44631	44640	44661	44652	44656	44664	44658	44655	44653	44665	44648	44642	44661	44650	44656	44638	44659	44641	44649	44656	44629	44623	44648	44672	44650	44636	44648	44640	44633	44644	44657	44651	44644	44644	44674	44619	44645	44640	44636	44657	44656	44640	44630
44363	44354	44355	44341	44343	44368	44380	44356	44362	44361	44349	44365	44382	44371	44379	44389	44359	44409	44385	44350	44350	44367	44372	44379	44383	44381	44373	44401	44379	44397	44387	44412	44391	44388	44388	44403	44392	44395	44387	44416	44396	44405	44397	44410	44388	44397	44393	44408	44403	44399
44323	44318	44340	44348	44349	44363	44353	44343	44328	44367	44337	44334	44344	44346	44344	44376	44391	44371	44374	44351	44354	44377	44367	44368	44345	44378	44397	44375	44401	44412	44420	44388	44408	44389	44393	44406	44400	44432	44433	44413	44388	44408	44396	44419	44413	44407	44454	44423	44454	44441
44339	44345	44359	44368	44398	44389	44349	44366	44392	44371	44354	44361	44358	44354	44360	44378	44368	44377	44356	44406	44380	44390	44395	44373	44400	44397	44427	44427	44388	44421	44416	44416	44429	44431	44458	44453	44440	44443	44467	44442	44454	44453	44472	44472	44465	44488	44499	44454	44488	44507
44625	44639	44675	44643	44654	44686	44635	44665	44630	44643	44635	44647	44632	44642	44624	44636	44667	44650	44681	44692	44670	44654	44674	44668	44688	44708	44731	44686	44713	44728	44732	44715	44708	44740	44739	44717	44777	44747	44764	44744	44755	44779	44803	44788	44779	44801	44813	44774	44795	44791
45141	45154	45151	45174	45165	45173	45152	45140	45112	45131	45168	45150	45151	45153	45154	45148	45174	45171	45197	45173	45194	45199	45201	45211	45208	45227	45249	45230	45252	45249	45270	45249	45282	45261	45265	45261	45286	45269	45280	45291	45306	45310	45329	45320	45303	45336	45326	45321	45337	45321
45661	45679	45680	45660	45680	45698	45639	45655	45642	45687	45640	45662	45669	45686	45698	45679	45707	45696	45727	45739	45718	45738	45739	45751	45753	45765	45782	45769	45779	45791	45822	45793	45791	45822	45800	45812	45818	45829	45833	45845	45863	45857	45849	45862	45858	45862	45874	45872	45889	45873
46385	46422	46418	46399	46396	46394	46396	46389	46383	46413	46384	46381	46385	46397	46413	46409	46438	46429	46455	46454	46445	46463	46481	46459	46495	46495	46507	46519	46518	46513	46527	46514	46536	46543	46566	46550	46560	46579	46569	46578	46594	46598	46587	46596	46626	46583	46609	46606	46623	46600
47264	47270	47242	47249	47254	47258	47253	47236	47230	47259	47235	47243	47250	47250	47229	47248	47267	47276	47302	47297	47301	47317	47320	47336	47337	47361	47364	47374	47365	47368	47397	47407	47395	47397	47395	47417	47417	47416	47423	47442	47437	47448	47446	47435	47458	47452	47460	47453	47474	47463
48139	48161	48143	48128	48120	48121	48120	48118	48138	48134	48118	48120	48117	48133	48121	48126	48146	48171	48175	48161	48184	48194	48196	48184	48206	48233	48232	48237	48249	48249	48258	48265	48273	48281	48269	48276	48287	48301	48288	48298	48307	48309	48318	48323	48326	48325	48313	48334	48351	48335
49072	49074	49056	49061	49063	49048	49061	49069	49062	49052	49051	49057	49054	49037	49049	49068	49054	49076	49098	49087	49100	49097	49141	49126	49150	49147	49140	49158	49166	49162	49190	49167	49184	49179	49185	49222	49210	49197	49212	49221	49215	49242	49240	49236	49244	49245	49229	49255	49248	49262
50024	50029	50026	50033	50011	49994	50010	50017	50010	49999	49995	49995	49984	49985	49989	49998	50007	50022	50024	50030	50027	50045	50061	50070	50067	50077	50083	50094	50093	50109	50114	50118	50129	50107	50135	50125	50141	50132	50155	50152	50149	50152	50168	50184	50187	50184	50165	50172	50169	50178
50945	50934	50932	50941	50944	50939	50922	50923	50911	50898	50897	50892	50898	50890	50899	50894	50909	50932	50933	50931	50938	50937	50974	50952	50979	50971	50998	50986	50991	51017	51005	51013	51038	51019	51034	51042	51026	51033	51035	51028	51056	51042	51043	51052	51059	51079	51050	51051	51069	51076
51730	51698	51718	51722	51722	51721	51703	51675	51694	51683	51695	51685	51672	51676	51701	51696	51686	51701	51729	51694	51721	51712	51731	51761	51742	51740	51736	51758	51756	51779	51791	51773	51791	51777	51767	51793	51780	51784	51785	51792	51805	51788	51812	51817	51811	51821	51811	51808	51798	51806
52517	52499	52516	52503	52499	52494	52484	52476	52461	52443	52464	52475	52431	52450	52457	52455	52463	52477	52464	52473	52491	52494	52507	52500	52514	52520	52518	52522	52515	52532	52536	52518	52541	52525	52535	52547	52546	52536	52534	52542	52555	52549	52558	52560	52560	52559	52568	52565	52559	52552
53088	53096	53123	53102	53091	53074	53069	53085	53071	53073	53059	53078	53059	53059	53061	53057	53062	53058	53059	53039	53074	53095	53080	53087	53077	53088	53078	53116	53100	53098	53111	53108	53109	53098	53113	53127	53110	53108	53113	53112	53107	53115	53105	53107	53111	53108	53108	53111	53119	53124
53467	53485	53469	53460	53455	53452	53461	53433	53441	53428	53443	53440	53427	53430	53456	53438	53435	53444	53458	53450	53444	53445	53436	53466	53436	53463	53464	53451	53469	53465	53449	53453	53456	53445	53454	53442	53458	53444	53440	53457	53450	53442	53454	53469	53466	53431	53443	53459	53446	53444
53835	53843	53843	53814	53841	53822	53812	53814	53799	53794	53816	53802	53809	53804	53800	53793	53800	53801	53793	53822	53808	53795	53809	53802	53801	53790	53797	53806	53786	53794	53788	53792	53808	53786	53792	53785	53776	53801	53787	53795	53767	53796	53767	53789	53779	53779	53776	53776	53757	53772
53953	53917	53928	53931	53942	53915	53947	53919	53917	53922	53917	53913	53916	53893	53914	53910	53907	53902	53891	53915	53895	53887	53911	53896	53907	53894	53891	53886	53872	53883	53872	53880	53860	53874	53885	53863	53845	53846	53851	53874	53858	53845	53849	53846	53824	53832	53819	53839	53839	53843
53781	53778	53774	53767	53785	53766	53762	53758	53757	53778	53772	53760	53765	53770	53766	53754	53765	53755	53751	53767	53739	53754	53737	53748	53736	53730	53702	53723	53731	53720	53704	53709	53692	53698	53709	53703	53690	53691	53677	53700	53688	53663	53661	53660	53664	53663	53669	53667	53637	53659
53594	53590	53570	53568	53599	53586	53596	53583	53588	53594	53589	53592	53597	53593	53572	53572	53572	53560	53533	53551	53555	53553	53532	53547	53536	53513	53514	53523	53529	53494	53492	53502	53490	53481	53497	53497	53465	53476	53460	53470	53437	53465	53442	53449	53438	53442	53441	53440	53436	53432
53219	53206	53203	53206	53234	53224	53219	53235	53205	53226	53238	53209	53242	53222	53231	53220	53218	53185	53175	53184	53168	53178	53153	53144	53147	53141	53129	53134	53130	53106	53106	53110	53097	53114	53090	53094	53068	53087	53078	53065	53059	53059	53054	53049	53031	53060	53051	53059	53034	53039
52584	52586	52600	52589	52610	52605	52609	52620	52616	52614	52615	52606	52610	52595	52607	52596	52589	52571	52569	52560	52558	52553	52543	52519	52517	52529	52513	52492	52504	52488	52484	52491	52485	52486	52458	52478	52455	52462	52443	52447	52439	52443	52439	52441	52419	52427	52426	52415	52411	52409
51963	51974	51969	51953	51962	51971	51972	51996	51987	51983	51983	51971	51990	51990	51978	51963	51965	51958	51938	51943	51936	51927	51907	51894	51890	51892	51883	51861	51856	51848	51851	51849	51855	51845	51822	51832	51831	51823	51816	51803	51797	51793	51783	51772	51771	51781	51778	51767	51774	51765
51203	51208	51211	51200	51181	51206	51214	51234	51248	51225	51230	51223	51233	51217	51228	51211	51218	51195	51189	51183	51175	51169	51153	51144	51128	51139	51135	51111	51116	51101	51103	51089	51091	51092	51067	51071	51068	51068	51050	51051	51044	51045	51027	51026	51027	51017	51038	51019	51018	50995
50365	50372	50370	50366	50334	50372	50380	50399	50409	50395	50393	50398	50399	50396	50386	50395	50384	50372	50366	50353	50345	50332	50314	50313	50302	50308	50307	50281	50276	50264	50275	50259	50254	50253	50249	50235	50245	50235	50233	50237	50222	50205	50205	50198	50209	50200	50203	50207	50193	50187
49510	49524	49519	49510	49495	49513	49540	49535	49545	49545	49535	49547	49557	49566	49538	49542	49523	49518	49502	49513	49489	49480	49476	49474	49455	49447	49454	49442	49448	49423	49439	49403	49410	49416	49402	49401	49395	49385	49381	49387	49379	49384	49371	49346	49363	49346	49375	49352	49344	49340
48636	48652	48650	48649	48633	48644	48677	48667	48676	48678	48669	48685	48693	48694	48687	48689	48669	48662	48663	48670	48622	48632	48628	48621	48598	48598	48591	48576	48591	48573	48572	48561	48554	48565	48572	48559	48532	48539	48544	48547	48544	48526	48526	48516	48523	48508	48525	48506	48520	48505
47831	47832	47831	47846	47829	47859	47857	47871	47871	47861	47867	47866	47868	47878	47868	47872	47872	47854	47845	47850	47803	47823	47814	47799	47787	47793	47779	47785	47774	47765	47771	47756	47743	47767	47763	47751	47764	47752	47747	47758	47743	47727	47731	47716	47747	47729	47743	47717	47718	47749
47024	47068	47032	47048	47062	47047	47054	47062	47050	47075	47057	47069	47059	47079	47062	47043	47055	47029	47057	47049	47021	47037	47032	47010	47014	46999	46993	46985	46991	46998	46980	47006	46977	46969	46975	46971	46959	46979	46959	46978	46944	46963	46949	46966	46970	46974	46937	46951	46950	46935
46291	46331	46314	46332	46317	46329	46326	46327	46334	46334	46317	46337	46365	46343	46338	46327	46328	46315	46331	46314	46299	46301	46303	46300	46282	46279	46274	46290	46274	46281	46265	46280	46275	46292	46260	46269	46268	46267	46276	46266	46259	46238	46259	46258	46273	46264	46253	46254	46242	46257
45757	45739	45737	45793	45774	45776	45759	45782	45773	45769	45800	45791	45790	45772	45784	45775	45776	45778	45785	45756	45764	45755	45761	45755	45763	45765	45757	45739	45746	45739	45756	45753	45743	45746	45740	45737	45738	45731	45724	45754	45724	45723	45737	45724	45728	45756	45708	45721	45725	45730
45188	45193	45203	45209	45204	45209	45200	45209	45188	45225	45237	45238	45240	45255	45205	45225	45215	45213	45226	45219	45199	45220	45210	45202	45215	45188	45224	45206	45227	45189	45197	45195	45197	45198	45210	45196	45190	45214	45218	45206	45182	45205	45209	45198	45190	45213	45180	45205	45190	45191
44837	44840	44844	44828	44840	44849	44846	44848	44851	44858	44857	44882	44881	44881	44874	44871	44879	44888	44845	44849	44877	44863	44877	44875	44879	44852	44885	44900	44874	44851	44876	44882	44859	44870	44886	44878	44874	44890	44888	44881	44886	44895	44898	44887	44882	44900	44895	44875	44902	44912
44714	44712	44721	44697	44726	44730	44746	44703	44729	44727	44739	44751	44765	44729	44726	44740	44740	44736	44753	44735	44748	44742	44748	44757	44775	44740	44760	44751	44767	44771	44775	44775	44776	44788	44787	44760	44758	44774	44783	44782	44791	44796	44802	44761	44791	44793	44797	44810	44833	44812
44627	44628	44645	44628	44648	44646	44648	44624	44635	44635	44639	44632	44633	44654	44648	44634	44608	44658	44655	44653	44667	44676	44674	44701	44662	44689	44684	44705	44675	44701	44708	44702	44722	44687	44725	44690	44712	44700	44716	44721	44734	44741	44755	44732	44759	44769	44723	44789	44751	44755
44737	44753	44744	44733	44752	44727	44723	44732	44721	44707	44720	44743	44753	44749	44756	44751	44735	44745	44762	44733	44792	44758	44791	44801	44756	44768	44769	44789	44822	44803	44798	44813	44813	44803	44822	44829	44837	44844	44850	44826	44845	44855	44868	44855	44871	44861	44858	44869	44891	44888
45115	45085	45105	45115	45124	45103	45108	45100	45111	45103	45098	45120	45065	45088	45109	45124	45099	45106	45150	45117	45161	45115	45178	45154	45156	45168	45167	45154	45175	45200	45190	45214	45210	45174	45218	45253	45208	45215	45231	45228	45228	45231	45229	45260	45257	45241	45251	45244	45274	45252
45484	45492	45484	45490	45495	45491	45481	45494	45488	45460	45462	45489	45481	45472	45497	45508	45497	45514	45494	45511	45526	45544	45545	45538	45553	45563	45551	45559	45568	45588	45562	45619	45579	45590	45593	45603	45610	45603	45607	45587	45612	45637	45635	45656	45652	45646	45646	45667	45681	45664
45994	46007	46012	45995	46021	45996	45998	45997	45989	45987	45991	45992	45974	45990	45993	46005	46002	46028	46028	46024	46051	46049	46051	46053	46077	46069	46072	46088	46111	46116	46079	46097	46126	46119	46110	46132	46147	46139	46148	46155	46161	46151	46178	46175	46163	46188	46171	46181	46181	46177
46681	46662	46683	46667	46690	46692	46674	46664	46679	46697	46676	46669	46660	46691	46675	46676	46700	46704	46716	46723	46726	46747	46725	46739	46761	46767	46762	46781	46790	46774	46786	46790	46805	46818	46813	46818	46823	46815	46830	46854	46831	46858	46835	46850	46852	46855	46880	46883	46867	46864
47390	47389	47395	47391	47390	47363	47384	47373	47374	47367	47369	47382	47365	47354	47390	47368	47387	47401	47405	47421	47427	47438	47455	47455	47478	47477	47438	47483	47486	47503	47503	47494	47507	47511	47522	47514	47530	47523	47518	47540	47538	47569	47546	47547	47553	47549	47561	47558	47564	47568
48200	48184	48196	48174	48187	48176	48183	48176	48155	48161	48172	48155	48155	48165	48170	48175	48184	48213	48201	48221	48224	48236	48242	48225	48268	48257	48251	48278	48277	48288	48281	48291	48292	48300	48300	48299	48314	48323	48312	48334	48328	48331	48325	48339	48347	48343	48352	48364	48345	48363
49027	49022	49023	49013	49037	49000	48996	49007	48993	49001	49003	48986	48989	48978	48999	49005	49016	49015	49015	49045	49053	49049	49049	49063	49074	49084	49071	49091	49087	49096	49108	49110	49113	49126	49123	49103	49148	49121	49121	49153	49154	49147	49162	49154	49160	49149	49176	49162	49162	49170
49879	49864	49858	49878	49877	49859	49863	49874	49852	49830	49826	49831	49826	49831	49834	49861	49843	49866	49851	49864	49871	49867	49884	49893	49907	49920	49908	49924	49922	49932	49942	49936	49934	49954	49957	49932	49961	49953	49974	49971	49961	49973	49967	49970	49983	49989	49987	49988	49985	49975
50661	50647	50647	50647	50661	50651	50652	50647	50634	50641	50623	50610	50607	50598	50600	50616	50624	50644	50610	50636	50646	50651	50663	50664	50686	50676	50691	50667	50684	50683	50690	50703	50718	50713	50692	50723	50715	50716	50726	50730	50731	50731	50729	50738	50740	50748	50737	50739	50729	50732
51407	51421	51424	51440	51429	51429	51403	51415	51408	51403	51391	51377	51375	51371	51376	51383	51378	51400	51396	51401	51401	51414	51423	51427	51438	51434	51439	51442	51442	51457	51440	51454	51458	51472	51462	51480	51446	51459	51481	51467	51481	51485	51458	51489	51479	51491	51483	51474	51471	51464
52089	52101	52113	52116	52104	52119	52096	52073	52078	52088	52071	52063	52061	52053	52065	52072	52068	52077	52073	52101	52089	52087	52105	52106	52114	52117	52113	52113	52122	52119	52121	52138	52105	52115	52128	52119	52101	52131	52142	52123	52135	52113	52142	52136	52120	52148	52141	52122	52132	52129
52568	52590	52580	52596	52583	52595	52574	52575	52561	52572	52555	52542	52569	52553	52535	52558	52559	52564	52577	52565	52565	52559	52601	52594	52576	52588	52594	52580	52580	52574	52583	52580	52580	52588	52574	52583	52558	52583	52578	52573	52596	52582	52565	52582	52581	52603	52588	52578	52571	52574
53050	53069	53059	53059	53021	53057	53037	53037	53028	53047	53023	53026	53025	53023	53021	53029	53030	53032	53042	53056	53045	53044	53033	53031	53054	53042	53037	53046	53043	53018	53026	53024	53017	53033	53029	53032	52999	53032	53035	53025	53023	53027	52995	53006	52986	53032	53007	53020	52997	53003
53394	53394	53384	53381	53385	53370	53394	53390	53378	53384	53365	53374	53375	53378	53369	53349	53363	53364	53378	53365	53366	53375	53361	53375	53345	53355	53360	53339	53343	53336	53342	53333	53339	53338	53347	53335	53313	53327	53322	53333	53316	53326	53327	53311	53313	53332	53325	53327	53304	53319
53453	53452	53446	53456	53437	53449	53450	53433	53445	53437	53433	53442	53428	53432	53421	53435	53432	53397	53431	53447	53416	53427	53406	53417	53404	53414	53423	53397	53395	53389	53400	53376	53379	53385	53387	53372	53343	53372	53354	53359	53367	53367	53352	53340	53349	53334	53354	53352	53360	53329
53491	53501	53501	53477	53493	53477	53490	53491	53471	53495	53485	53482	53477	53482	53493	53500	53471	53473	53475	53470	53450	53460	53460	53444	53432	53432	53443	53419	53419	53418	53423	53410	53406	53413	53397	53416	53393	53389	53360	53380	53382	53373	53370	53365	53371	53341	53381	53371	53360	53366
53365	53367	53370	53353	53355	53362	53352	53358	53351	53358	53356	53360	53353	53352	53358	53373	53359	53325	53336	53325	53319	53289	53296	53296	53290	53298	53280	53283	53282	53273	53272	53261	53268	53253	53240	53259	53239	53229	53244	53251	53235	53240	53225	53215	53234	53201	53227	53211	53224	53210
53020	53014	53034	53019	53042	53041	53010	53026	53016	53022	53032	53031	53030	53037	53021	53030	53019	53002	53010	52996	52993	52970	52959	52965	52963	52970	52947	52944	52939	52929	52918	52935	52920	52912	52927	52921	52911	52911	52903	52906	52889	52903	52891	52877	52881	52867	52882	52871	52877	52853
52617	52628	52628	52640	52652	52636	52624	52647	52645	52625	52634	52632	52649	52658	52636	52638	52630	52616	52613	52605	52585	52586	52565	52565	52569	52555	52558	52548	52537	52525	52524	52520	52515	52513	52521	52507	52503	52516	52509	52500	52484	52476	52491	52483	52465	52479	52462	52465	52472	52454
52113	52106	52106	52121	52116	52104	52108	52111	52118	52104	52121	52126	52127	52119	52121	52126	52116	52091	52091	52078	52072	52075	52050	52050	52035	52025	52035	52031	52011	52002	52002	52010	51996	51990	51996	51989	51987	51984	51976	51973	51948	51958	51970	51943	51946	51933	51936	51939	51939	51927
51462	51468	51470	51461	51472	51470	51477	51468	51487	51472	51486	51496	51497	51507	51485	51484	51488	51457	51465	51457	51428	51447	51426	51432	51410	51405	51401	51395	51379	51367	51366	51374	51366	51348	51362	51356	51361	51362	51332	51339	51326	51329	51342	51318	51322	51323	51293	51309	51308	51301
50847	50860	50842	50848	50834	50837	50865	50860	50876	50849	50865	50865	50876	50894	50874	50866	50870	50855	50849	50836	50830	50836	50815	50808	50794	50792	50782	50783	50783	50767	50771	50761	50752	50733	50741	50744	50731	50751	50719	50725	50716	50715	50707	50701	50704	50701	50693	50699	50684	50688
50146	50149	50146	50154	50140	50147	50173	50160	50167	50150	50163	50180	50172	50176	50177	50168	50159	50163	50157	50137	50134	50131	50119	50101	50105	50107	50090	50085	50081	50076	50067	50061	50061	50046	50038	50056	50054	50039	50040	50028	50044	50025	50037	50018	50025	50026	50003	50006	50021	50022
49454	49442	49423	49429	49413	49427	49441	49443	49448	49445	49447	49465	49459	49457	49458	49450	49451	49454	49429	49426	49431	49410	49411	49377	49385	49379	49390	49385	49373	49371	49371	49358	49363	49341	49340	49343	49370	49338	49349	49320	49323	49335	49334	49327	49337	49319	49315	49313	49324	49345
48715	48707	48701	48702	48692	48731	48706	48720	48726	48741	48736	48747	48752	48738	48737	48736	48718	48725	48702	48693	48710	48689	48706	48681	48681	48661	48668	48671	48667	48659	48653	48652	48662	48632	48639	48653	48680	48640	48641	48634	48643	48636	48632	48648	48631	48639	48625	48635	48620	48637
48025	48016	48027	48014	48023	48048	48033	48038	48036	48055	48047	48060	48049	48047	48071	48035	48047	48064	48007	48015	48031	48016	48030	47992	48014	48015	47990	47998	48018	48006	48001	47999	47998	47970	47985	47971	48009	47982	47988	47983	47978	47989	47973	47994	47983	47991	47985	47979	47966	47990
47442	47430	47438	47435	47427	47451	47446	47462	47451	47465	47455	47473	47469	47462	47475	47456	47464	47458	47445	47433	47458	47429	47463	47438	47440	47419	47444	47422	47430	47445	47428	47436	47426	47419	47443	47432	47433	47438	47437	47413	47431	47416	47409	47435	47430	47424	47433	47429	47416	47425
46875	46876	46867	46859	46896	46896	46889	46910	46911	46914	46888	46905	46926	46927	46926	46893	46908	46903	46883	46891	46896	46908	46915	46903	46898	46908	46902	46887	46896	46894	46900	46906	46900	46900	46883	46893	46897	46920	46894	46887	46909	46900	46892	46889	46882	46906	46897	46919	46881	46915
46431	46433	46419	46449	46470	46435	46421	46442	46450	46448	46459	46456	46478	46442	46469	46449	46455	46446	46438	46450	46439	46448	46454	46476	46469	46477	46457	46448	46444	46474	46464	46464	46469	46479	46455	46446	46464	46472	46466	46465	46485	46462	46473	46465	46470	46467	46457	46483	46476	46480
46181	46172	46180	46181	46186	46176	46187	46174	46166	46171	46179	46193	46187	46184	46198	46174	46189	46184	46191	46193	46209	46202	46217	46218	46234	46208	46229	46207	46202	46226	46218	46228	46214	46217	46240	46205	46210	46247	46216	46227	46241	46212	46228	46210	46233	46223	46241	46235	46239	46245
45921	45924	45927	45911	45946	45955	45940	45932	45942	45942	45934	45940	45946	45948	45965	45950	45952	45945	45949	45975	45951	45985	45978	45973	45991	45981	45980	45993	45988	45986	45982	45994	46005	45999	45984	45992	46002	45982	46010	46000	45999	46005	46025	46009	45999	46007	46020	46038	46047	46036
45833	45818	45817	45837	45827	45825	45827	45832	45824	45833	45841	45848	45837	45805	45826	45834	45847	45845	45837	45868	45862	45867	45881	45853	45872	45875	45886	45881	45883	45888	45892	45896	45895	45916	45929	45911	45919	45927	45927	45918	45918	45926	45922	45954	45921	45941	45953	45955	45957	45960
45864	45879	45883	45884	45891	45872	45880	45888	45889	45871	45900	45885	45877	45864	45877	45890	45910	45889	45918	45908	45902	45929	45932	45912	45944	45938	45932	45944	45946	45960	45977	45976	45960	45986	45985	45957	45983	45981	45977	45992	45994	46004	46027	46009	46035	46016	46025	46007	46021	46037
45971	45976	45973	45999	46003	45982	45996	46005	46000	46012	45993	45987	45989	46000	46012	46012	46011	46007	46032	46015	46019	46056	46041	46044	46052	46067	46057	46083	46080	46061	46072	46073	46087	46103	46106	46093	46086	46124	46130	46102	46121	46130	46112	46133	46120	46150	46155	46134	46152	46154
46297	46302	46323	46303	46255	46251	46257	46254	46233	46213	46253	46267	46185	46282	46228	46225	46214	46290	46227	46362	46270	46264	46328	46309	46313	46306	46351	46303	46273	46311	46329	46420	46340	46435	46345	46336	46411	46338	46329	46355	46354	46463	46376	46456	46459	46424	46362	46361	46351	46392
46760	46751	46764	46755	46757	46733	46743	46753	46744	46734	46727	46739	46719	46744	46738	46742	46720	46769	46755	46784	46777	46768	46797	46788	46788	46794	46814	46815	46793	46810	46835	46836	46836	46870	46822	46839	46860	46848	46844	46848	46847	46887	46853	46867	46864	46888	46874	46869	46870	46864
47118	47116	47117	47109	47110	47104	47099	47109	47104	47111	47104	47090	47093	47093	47088	47121	47105	47131	47112	47141	47150	47125	47170	47153	47154	47172	47182	47186	47158	47187	47183	47191	47191	47212	47202	47202	47224	47229	47215	47233	47239	47249	47235	47240	47235	47253	47235	47226	47237	47264
47610	47627	47625	47602	47612	47594	47614	47594	47617	47602	47601	47592	47590	47593	47583	47604	47611	47609	47617	47618	47621	47645	47640	47672	47672	47662	47676	47686	47696	47680	47688	47677	47689	47697	47711	47715	47702	47704	47707	47734	47724	47723	47735	47741	47733	47753	47752	47739	47739	47740
48152	48165	48163	48148	48161	48157	48153	48161	48157	48158	48142	48137	48148	48143	48130	48139	48162	48163	48156	48158	48179	48184	48180	48202	48193	48198	48210	48208	48229	48218	48225	48237	48232	48246	48244	48239	48244	48254	48250	48262	48260	48267	48268	48262	48264	48296	48284	48286	48291	48297
48762	48760	48761	48756	48745	48748	48753	48763	48720	48744	48729	48736	48718	48739	48733	48743	48759	48765	48761	48769	48771	48786	48773	48778	48793	48774	48808	48799	48796	48811	48816	48820	48821	48824	48826	48824	48846	48840	48830	48855	48859	48853	48868	48847	48861	48859	48856	48853	48864	48872
49349	49333	49361	49368	49354	49365	49348	49341	49339	49327	49334	49327	49350	49327	49324	49337	49356	49351	49368	49353	49355	49375	49356	49377	49375	49384	49392	49396	49391	49398	49401	49403	49399	49414	49408	49414	49423	49421	49417	49429	49444	49416	49447	49419	49428	49424	49423	49433	49438	49427
49949	49943	49950	49958	49955	49970	49945	49931	49928	49920	49928	49924	49932	49926	49925	49929	49941	49939	49951	49957	49948	49952	49961	49966	49972	49965	49963	49965	49978	49981	49979	49997	49986	49989	49989	49995	49985	49983	49995	50004	50009	49989	50000	50000	50007	50006	49983	50006	49999	49994
50506	50515	50503	50522	50523	50515	50490	50491	50491	50489	50478	50468	50473	50486	50480	50485	50490	50490	50501	50496	50491	50501	50513	50518	50503	50513	50508	50498	50520	50521	50523	50522	50519	50519	50515	50521	50528	50511	50542	50534	50542	50520	50533	50539	50526	50530	50526	50535	50511	50520
50951	50973	50951	50967	50954	50969	50954	50955	50929	50937	50934	50932	50917	50940	50923	50935	50928	50941	50951	50954	50944	50949	50967	50951	50949	50942	50951	50954	50954	50944	50944	50961	50943	50954	50941	50965	50946	50950	50954	50958	50944	50944	50952	50954	50940	50945	50950	50936	50949	50947
51408	51428	51410	51424	51401	51397	51394	51381	51390	51380	51372	51371	51381	51379	51354	51383	51383	51366	51379	51385	51371	51381	51388	51380	51385	51379	51382	51398	51382	51368	51375	51368	51366	51372	51360	51369	51388	51360	51374	51359	51348	51360	51367	51361	51362	51359	51349	51359	51339	51348
51742	51715	51742	51721	51718	51728	51716	51695	51711	51700	51708	51703	51696	51693	51681	51697	51693	51689	51691	51693	51699	51705	51704	51709	51686	51693	51692	51685	51687	51686	51680	51675	51677	51665	51667	51659	51667	51664	51671	51682	51640	51651	51652	51647	51669	51639	51659	51636	51641	51639
51901	51901	51908	51892	51881	51897	51899	51879	51882	51873	51872	51887	51882	51876	51890	51890	51877	51877	51880	51870	51878	51888	51877	51864	51869	51865	51857	51865	51844	51853	51846	51822	51853	51829	51828	51825	51829	51837	51821	51814	51806	51813	51809	51798	51809	51798	51801	51787	51802	51795
52064	52064	52084	52055	52036	52063	52076	52041	52065	52053	52056	52055	52073	52065	52053	52063	52048	52043	52042	52033	52050	52035	52044	52029	52035	52030	52010	52015	51998	52015	51997	51983	52002	51973	51995	51953	51994	51985	51974	51991	51973	51969	51975	51947	51971	51960	51952	51960	51962	51943
52139	52141	52135	52144	52114	52139	52136	52130	52127	52117	52135	52121	52113	52131	52139	52115	52115	52117	52103	52089	52092	52095	52083	52070	52065	52058	52056	52060	52042	52056	52045	52056	52051	52029	52030	52035	52046	52034	52027	52025	52016	52003	52016	52003	52000	52004	51997	51992	52002	51992
52025	52023	52002	52009	52002	52016	51997	52003	51992	51989	52012	52009	52000	52012	52012	51996	51982	51983	51957	51960	51956	51948	51948	51940	51934	51932	51920	51935	51898	51915	51915	51913	51905	51895	51893	51890	51912	51885	51893	51884	51879	51866	51884	51885	51876	51868	51859	51862	51865	51858
51862	51857	51857	51859	51869	51865	51842	51860	51838	51845	51857	51856	51851	51843	51857	51834	51827	51842	51826	51810	51801	51799	51787	51787	51788	51782	51772	51770	51762	51763	51745	51743	51742	51747	51742	51751	51749	51742	51718	51713	51740	51710	51708	51730	51710	51708	51703	51697	51712	51703
51601	51591	51577	51598	51600	51582	51581	51582	51583	51580	51586	51599	51598	51585	51582	51570	51572	51564	51561	51558	51549	51537	51518	51528	51519	51512	51513	51527	51494	51501	51497	51493	51490	51492	51482	51485	51479	51483	51470	51460	51460	51453	51454	51463	51455	51450	51443	51433	51433	51434
51183	51172	51189	51169	51190	51176	51172	51174	51194	51198	51192	51200	51196	51185	51189	51173	51165	51175	51160	51167	51156	51153	51132	51137	51127	51116	51116	51109	51116	51103	51105	51097	51097	51084	51071	51092	51083	51072	51058	51055	51071	51065	51054	51051	51047	51045	51053	51049	51038	51044
50770	50769	50782	50764	50778	50758	50767	50761	50783	50791	50792	50782	50792	50775	50788	50767	50769	50778	50761	50779	50754	50753	50733	50743	50727	50735	50720	50722	50715	50706	50716	50691	50696	50694	50683	50696	50685	50689	50680	50658	50669	50675	50653	50661	50649	50652	50666	50648	50646	50638
50310	50306	50308	50294	50301	50279	50301	50294	50311	50340	50320	50324	50318	50325	50328	50336	50313	50318	50301	50306	50296	50288	50280	50261	50282	50265	50262	50260	50244	50259	50246	50241	50248	50248	50231	50218	50225	50231	50216	50208	50207	50219	50194	50221	50192	50194	50209	50207	50192	50190
49801	49793	49799	49781	49792	49774	49810	49792	49811	49823	49828	49805	49821	49822	49821	49822	49816	49813	49782	49795	49797	49790	49776	49776	49763	49783	49757	49759	49750	49747	49754	49744	49758	49752	49739	49738	49725	49743	49737	49733	49726	49737	49727	49724	49723	49711	49726	49708	49720	49712
49305	49295	49281	49287	49265	49268	49300	49293	49298	49309	49304	49314	49315	49300	49308	49302	49285	49299	49279	49292	49286	49279	49273	49270	49270	49271	49270	49266	49257	49239	49253	49251	49250	49267	49253	49230	49244	49246	49249	49230	49233	49224	49216	49230	49219	49222	49240	49237	49221	49232
48780	48774	48774	48778	48787	48766	48791	48778	48790	48802	48782	48802	48810	48803	48801	48806	48788	48793	48792	48783	48783	48779	48770	48767	48758	48776	48773	48765	48766	48750	48752	48739	48755	48761	48746	48731	48740	48755	48749	48764	48744	48733	48737	48733	48744	48745	48752	48746	48747	48754
48308	48302	48313	48343	48330	48316	48330	48341	48323	48344	48307	48329	48347	48337	48338	48334	48318	48308	48314	48306	48334	48319	48320	48303	48321	48314	48308	48304	48304	48305	48309	48290	48309	48316	48310	48303	48291	48312	48300	48293	48301	48313	48303	48314	48311	48303	48308	48316	48304	48314
47850	47844	47862	47870	47867	47875	47864	47874	47870	47872	47865	47859	47879	47862	47867	47863	47862	47854	47866	47873	47858	47853	47863	47867	47873	47863	47863	47858	47863	47859	47850	47860	47870	47857	47865	47861	47868	47859	47873	47873	47867	47878	47861	47891	47889	47870	47876	47890	47889	47894
47451	47459	47461	47476	47475	47484	47456	47487	47476	47478	47455	47470	47484	47481	47461	47478	47475	47480	47478	47470	47468	47485	47486	47488	47489	47493	47485	47492	47479	47482	47514	47504	47494	47499	47493	47484	47490	47503	47504	47509	47508	47480	47506	47533	47505	47498	47503	47514	47528	47524
47175	47141	47165	47175	47165	47185	47148	47181	47189	47179	47184	47164	47174	47182	47183	47184	47180	47165	47186	47177	47181	47189	47179	47202	47212	47192	47193	47181	47199	47192	47219	47205	47202	47210	47210	47227	47209	47219	47199	47231	47216	47212	47217	47212	47246	47227	47218	47244	47253	47227
46857	46856	46855	46846	46853	46855	46868	46848	46882	46882	46889	46863	46874	46875	46879	46881	46880	46883	46890	46881	46867	46898	46896	46905	46906	46912	46900	46916	46903	46920	46912	46912	46906	46931	46933	46924	46934	46928	46936	46942	46931	46923	46948	46935	46945	46955	46939	46946	46950	46950
46666	46670	46659	46670	46639	46662	46658	46671	46679	46682	46669	46688	46694	46683	46678	46681	46695	46691	46705	46708	46694	46731	46710	46713	46727	46735	46730	46727	46736	46751	46733	46743	46719	46751	46750	46759	46733	46742	46760	46763	46756	46764	46774	46750	46756	46766	46778	46775	46774	46776
46596	46623	46588	46611	46618	46591	46609	46614	46617	46598	46629	46634	46638	46623	46620	46628	46635	46633	46646	46651	46646	46658	46667	46675	46672	46670	46697	46697	46671	46692	46698	46689	46679	46701	46696	46707	46685	46686	46710	46702	46719	46711	46721	46707	46732	46705	46712	46742	46714	46719
46545	46582	46564	46583	46558	46577	46546	46571	46568	46589	46574	46570	46570	46549	46573	46590	46592	46579	46595	46617	46603	46610	46612	46612	46607	46630	46631	46644	46645	46658	46651	46662	46648	46661	46663	46655	46669	46656	46689	46675	46664	46662	46692	46669	46685	46681	46669	46682	46694	46714
46599	46605	46616	46613	46614	46613	46606	46631	46609	46630	46638	46632	46617	46627	46627	46618	46641	46627	46659	46650	46655	46655	46660	46655	46665	46649	46687	46695	46667	46685	46674	46691	46681	46691	46702	46699	46729	46692	46735	46729	46722	46720	46730	46710	46749	46743	46728	46727	46756	46752
46794	46812	46792	46807	46821	46806	46803	46799	46822	46801	46821	46813	46792	46809	46802	46815	46815	46831	46818	46839	46825	46844	46856	46855	46843	46854	46868	46868	46880	46877	46865	46863	46878	46889	46893	46910	46912	46889	46910	46917	46923	46903	46922	46921	46918	46927	46923	46923	46919	46939
46978	46999	46985	47022	47016	47006	46995	47024	47007	46995	47017	46981	47003	47000	47010	47025	47025	47002	47036	47024	47038	47039	47045	47042	47067	47058	47068	47053	47073	47081	47070	47079	47083	47074	47117	47096	47101	47096	47099	47091	47111	47122	47128	47117	47124	47126	47108	47115	47114	47134
47295	47304	47316	47296	47300	47309	47296	47305	47318	47299	47309	47306	47300	47304	47299	47312	47349	47316	47320	47328	47340	47335	47319	47362	47346	47363	47361	47357	47361	47360	47371	47386	47395	47385	47385	47395	47411	47399	47408	47418	47403	47414	47426	47422	47422	47417	47407	47410	47419	47403
47607	47609	47619	47609	47612	47612	47618	47591	47597	47608	47603	47606	47613	47612	47631	47615	47629	47629	47615	47630	47648	47645	47644	47669	47663	47659	47665	47675	47668	47697	47667	47672	47669	47673	47684	47671	47689	47707	47690	47681	47685	47699	47700	47703	47699	47741	47697	47706	47712	47715
47996	47985	47981	47971	47975	47983	47993	47970	47990	47971	47994	47984	47986	47979	47989	47982	47983	48001	48009	47992	48014	48005	48017	48014	48028	48029	48026	48029	48030	48061	48042	48036	48052	48041	48046	48055	48063	48073	48043	48049	48062	48046	48060	48061	48047	48066	48070	48067	48059	48061
48405	48399	48381	48384	48380	48406	48390	48372	48387	48363	48381	48382	48384	48389	48384	48389	48378	48396	48406	48396	48420	48411	48399	48411	48416	48430	48405	48416	48430	48428	48438	48417	48435	48422	48415	48435	48443	48415	48432	48438	48439	48442	48448	48443	48435	48445	48450	48439	48434	48446
48786	48793	48773	48780	48770	48765	48780	48764	48766	48781	48781	48766	48762	48762	48773	48769	48762	48774	48775	48779	48794	48790	48784	48787	48797	48801	48802	48792	48802	48801	48814	48799	48800	48805	48801	48793	48808	48789	48798	48797	48816	48820	48805	48803	48814	48820	48803	48815	48803	48810
49207	49184	49185	49180	49174	49189	49193	49175	49161	49176	49161	49167	49162	49188	49166	49153	49170	49167	49173	49191	49186	49179	49179	49182	49183	49190	49174	49180	49192	49182	49192	49199	49175	49198	49189	49197	49187	49187	49180	49177	49187	49185	49190	49192	49202	49190	49187	49182	49176	49182
49575	49561	49578	49571	49554	49579	49578	49569	49551	49550	49545	49543	49550	49558	49550	49556	49531	49542	49526	49546	49543	49542	49547	49553	49555	49547	49535	49561	49546	49549	49551	49540	49541	49562	49552	49527	49548	49549	49547	49553	49547	49550	49548	49557	49549	49546	49541	49549	49536	49538
49944	49941	49936	49940	49942	49971	49930	49935	49930	49917	49909	49908	49907	49906	49914	49898	49906	49914	49891	49908	49892	49902	49903	49906	49921	49916	49908	49902	49916	49915	49895	49913	49902	49912	49890	49911	49910	49908	49915	49903	49892	49896	49905	49916	49894	49885	49898	49891	49892	49893
50301	50282	50292	50290	50271	50299	50281	50262	50261	50266	50254	50262	50253	50255	50245	50233	50245	50241	50230	50254	50262	50244	50246	50245	50246	50244	50229	50239	50242	50238	50248	50237	50239	50243	50227	50220	50227	50219	50228	50225	50217	50224	50225	50220	50206	50211	50217	50223	50211	50206
50551	50553	50554	50555	50532	50533	50536	50523	50538	50527	50501	50515	50507	50506	50508	50492	50495	50500	50501	50498	50495	50491	50500	50489	50502	50497	50486	50494	50488	50482	50473	50488	50480	50475	50465	50467	50474	50472	50470	50451	50461	50448	50440	50451	50448	50448	50453	50443	50432	50425
50785	50788	50798	50785	50775	50786	50783	50762	50765	50760	50759	50762	50762	50760	50759	50758	50738	50753	50738	50735	50746	50739	50731	50741	50737	50722	50721	50718	50732	50722	50704	50708	50718	50709	50711	50700	50685	50699	50700	50687	50675	50699	50675	50670	50674	50684	50689	50669	50664	50669
50940	50946	50963	50954	50946	50936	50928	50937	50946	50941	50922	50940	50928	50928	50939	50920	50911	50926	50917	50922	50905	50904	50901	50907	50896	50882	50882	50880	50873	50872	50877	50874	50864	50867	50857	50855	50837	50875	50847	50848	50833	50833	50844	50838	50823	50829	50833	50812	50826	50817
51026	51018	51023	51034	51026	51013	51014	51018	51003	51020	51006	51014	51005	51011	51019	51004	50999	51005	50989	50987	50993	50978	50974	50965	50961	50960	50962	50946	50949	50946	50944	50950	50955	50939	50940	50932	50917	50932	50910	50906	50904	50914	50919	50902	50896	50891	50902	50895	50915	50893
51076	51084	51072	51088	51099	51063	51065	51067	51062	51059	51047	51059	51055	51070	51082	51069	51066	51063	51046	51038	51037	51029	51033	51015	51006	51006	51034	51016	51000	50996	51004	50996	50999	50987	50978	50981	50984	50991	50953	50952	50966	50962	50957	50962	50960	50939	50955	50948	50952	50966
51070	51068	51048	51070	51090	51050	51040	51060	51056	51048	51056	51053	51065	51055	51047	51068	51050	51035	51033	51027	51028	51020	51013	51011	50995	50998	51002	50997	50996	50969	50978	50987	50973	50980	50960	50973	50956	50973	50953	50948	50956	50949	50931	50959	50962	50915	50958	50944	50948	50952
50971	50976	50978	50976	50998	50946	50969	50979	50975	50989	50969	50970	50979	50972	50967	50980	50979	50972	50965	50942	50930	50933	50944	50924	50922	50918	50927	50900	50906	50886	50891	50909	50905	50905	50897	50881	50877	50890	50881	50882	50884	50879	50867	50881	50880	50861	50869	50863	50858	50877
50873	50863	50880	50863	50873	50850	50871	50868	50870	50869	50861	50865	50864	50879	50864	50874	50866	50859	50852	50835	50832	50827	50834	50817	50831	50815	50816	50823	50813	50801	50795	50800	50798	50801	50805	50783	50780	50793	50786	50793	50783	50770	50766	50774	50778	50765	50765	50776	50775	50784
50703	50678	50692	50697	50693	50680	50696	50710	50698	50699	50694	50695	50702	50704	50669	50695	50696	50690	50682	50659	50676	50659	50669	50659	50659	50635	50651	50650	50651	50643	50649	50630	50641	50647	50635	50627	50620	50626	50611	50629	50644	50608	50610	50615	50613	50604	50607	50618	50615	50591
50445	50444	50456	50445	50451	50453	50448	50458	50464	50462	50458	50466	50464	50449	50453	50459	50461	50451	50451	50448	50444	50442	50425	50433	50441	50428	50432	50410	50435	50420	50414	50409	50412	50399	50393	50402	50392	50403	50407	50414	50408	50405	50392	50396	50397	50392	50392	50394	50400	50388
50210	50205	50210	50213	50211	50223	50225	50211	50224	50229	50219	50230	50231	50226	50215	50234	50237	50216	50219	50224	50191	50218	50214	50206	50202	50197	50202	50197	50192	50200	50192	50198	50196	50182	50191	50186	50170	50168	50192	50195	50190	50178	50169	50173	50168	50185	50176	50185	50184	50169
49912	49939	49942	49935	49938	49946	49941	49949	49931	49939	49947	49968	49959	49954	49961	49940	49966	49952	49955	49955	49942	49938	49944	49937	49921	49941	49936	49928	49930	49937	49926	49939	49922	49926	49929	49927	49932	49931	49938	49947	49939	49925	49930	49911	49931	49925	49925	49924	49934	49927
49647	49661	49644	49667	49660	49663	49668	49664	49657	49663	49652	49669	49674	49673	49677	49672	49655	49662	49664	49672	49644	49663	49658	49663	49643	49672	49641	49655	49668	49660	49666	49660	49651	49649	49661	49662	49676	49659	49661	49668	49667	49662	49658	49659	49664	49665	49667	49670	49663	49669
49371	49384	49383	49382	49387	49381	49382	49402	49390	49377	49395	49410	49415	49418	49419	49391	49405	49400	49401	49404	49407	49397	49399	49406	49400	49395	49410	49406	49417	49407	49408	49426	49408	49404	49410	49408	49424	49404	49411	49421	49408	49426	49416	49409	49417	49431	49407	49411	49421	49427
49114	49128	49102	49101	49114	49119	49139	49132	49132	49125	49130	49144	49139	49134	49147	49134	49145	49131	49137	49148	49133	49137	49144	49143	49135	49138	49141	49145	49146	49150	49151	49156	49139	49163	49166	49169	49167	49141	49160	49174	49173	49173	49177	49165	49182	49172	49179	49183	49174	49181
48861	48868	48864	48854	48871	48855	48875	48874	48886	48864	48895	48888	48903	48899	48888	48885	48890	48885	48885	48901	48898	48897	48911	48913	48890	48897	48908	48911	48912	48916	48909	48930	48912	48937	48925	48936	48933	48916	48926	48928	48915	48922	48941	48945	48938	48946	48926	48947	48936	48937
48620	48629	48610	48623	48617	48636	48638	48623	48639	48644	48637	48640	48645	48649	48647	48639	48624	48651	48650	48657	48662	48677	48655	48669	48672	48660	48652	48694	48668	48676	48685	48685	48670	48698	48685	48688	48711	48685	48693	48684	48681	48703	48691	48716	48698	48723	48717	48699	48708	48705
48373	48406	48381	48394	48403	48414	48387	48406	48403	48408	48429	48406	48403	48426	48427	48424	48418	48416	48423	48459	48441	48449	48448	48453	48444	48453	48447	48451	48469	48457	48465	48463	48463	48468	48465	48475	48488	48490	48483	48475	48466	48473	48482	48490	48482	48503	48498	48507	48497	48493
48224	48231	48226	48219	48226	48238	48236	48232	48248	48264	48257	48252	48252	48250	48249	48257	48257	48273	48264	48266	48288	48275	48281	48278	48282	48289	48304	48308	48291	48296	48314	48294	48309	48323	48299	48305	48316	48324	48338	48322	48329	48319	48337	48340	48331	48347	48345	48332	48339	48346
48082	48089	48061	48073	48085	48070	48093	48104	48089	48115	48104	48106	48102	48091	48124	48117	48121	48137	48121	48118	48136	48131	48135	48128	48141	48160	48161	48155	48163	48181	48153	48155	48167	48167	48177	48170	48197	48190	48202	48179	48189	48184	48189	48197	48185	48195	48196	48202	48190	48193
47979	48004	47987	47973	47963	47978	48003	47995	48015	47999	48004	48005	48002	48006	48022	48006	48023	48021	48036	48004	48048	48046	48036	48038	48045	48053	48060	48075	48058	48088	48069	48069	48086	48082	48081	48064	48107	48097	48096	48087	48097	48098	48109	48100	48095	48114	48125	48124	48125	48110
47966	47956	47965	47935	47939	47944	47959	47968	47973	47969	47983	47964	47972	47968	47999	47981	47985	47999	47990	47992	47986	48003	47999	47996	48008	48020	48012	48020	48017	48045	48036	48040	48040	48049	48038	48053	48054	48067	48062	48044	48058	48075	48064	48054	48053	48062	48082	48073	48088	48085
47941	47927	47922	47912	47930	47934	47948	47941	47939	47950	47947	47939	47945	47937	47946	47946	47940	47957	47964	47959	47968	47974	47975	47974	47979	47978	47984	47992	47995	48004	47991	48001	47992	48000	48018	48011	48009	48023	48025	48019	48026	48032	48019	48038	48041	48023	48042	48025	48024	48044
47976	47948	47943	47957	47940	47962	47956	47946	47963	47968	47963	47961	47963	47969	47975	47962	47963	47967	47968	47975	47993	47991	47994	47995	48004	48016	47974	48006	47995	48013	48016	48021	48024	48008	48011	48031	48035	48033	48020	48028	48026	48035	48033	48042	48047	48033	48036	48041	48032	48028
47990	47992	47999	47983	47970	47995	47990	47980	47983	47998	47996	47989	47983	47979	47992	47979	47978	48000	47988	48000	47988	48020	47985	48012	48015	48015	48021	48006	48023	48011	48031	48021	48035	48017	48026	48031	48033	48043	48029	48050	48035	48054	48052	48053	48045	48051	48051	48045	48029	48048
48044	48045	48064	48059	48042	48060	48049	48033	48032	48044	48047	48046	48045	48041	48051	48035	48040	48036	48043	48042	48059	48059	48042	48063	48060	48080	48063	48077	48064	48069	48068	48087	48084	48077	48072	48083	48065	48082	48090	48093	48075	48086	48093	48091	48088	48079	48088	48099	48077	48092
48172	48164	48163	48159	48189	48176	48160	48159	48159	48170	48168	48171	48159	48154	48147	48152	48148	48155	48163	48175	48164	48168	48169	48175	48196	48174	48183	48193	48177	48175	48188	48178	48178	48191	48178	48195	48164	48186	48195	48184	48198	48191	48198	48200	48183	48200	48184	48183	48186	48185
48286	48294	48315	48291	48310	48311	48295	48298	48283	48289	48285	48288	48284	48289	48267	48266	48272	48269	48287	48281	48290	48293	48292	48304	48283	48286	48281	48282	48287	48301	48305	48289	48309	48290	48298	48297	48292	48297	48299	48298	48307	48298	48294	48307	48314	48279	48309	48296	48288	48299
48445	48451	48463	48437	48474	48453	48452	48454	48440	48438	48429	48446	48434	48427	48437	48416	48410	48422	48435	48435	48433	48418	48446	48440	48430	48410	48437	48432	48444	48427	48442	48444	48425	48425	48434	48441	48433	48441	48422	48435	48432	48432	48428	48421	48445	48414	48430	48434	48430	48422
48633	48620	48656	48617	48648	48645	48640	48624	48626	48627	48612	48610	48615	48617	48618	48615	48606	48613	48607	48608	48623	48619	48626	48623	48603	48614	48607	48600	48609	48609	48606	48594	48612	48601	48603	48602	48592	48609	48598	48574	48583	48587	48599	48605	48599	48594	48594	48574	48603	48578
48807	48787	48816	48798	48805	48799	48808	48813	48793	48787	48789	48803	48782	48795	48759	48789	48777	48783	48785	48786	48781	48772	48791	48784	48754	48777	48763	48770	48767	48751	48761	48760	48772	48781	48750	48754	48755	48751	48750	48756	48758	48749	48740	48744	48747	48748	48749	48744	48757	48728
48983	48979	48984	48989	48970	48961	48962	48971	48946	48971	48968	48969	48968	48953	48968	48956	48957	48955	48949	48938	48939	48928	48949	48931	48929	48932	48933	48947	48923	48918	48924	48927	48925	48922	48934	48913	48912	48914	48924	48905	48924	48898	48891	48881	48899	48893	48913	48903	48901	48896
49125	49135	49146	49152	49141	49123	49125	49145	49109	49126	49121	49117	49128	49109	49111	49115	49101	49113	49102	49112	49085	49103	49106	49079	49111	49091	49088	49073	49078	49065	49077	49076	49072	49082	49077	49065	49061	49069	49056	49049	49072	49054	49048	49040	49047	49038	49046	49043	49040	49034
49297	49290	49306	49318	49285	49287	49280	49291	49282	49281	49288	49275	49290	49276	49285	49271	49270	49270	49273	49255	49258	49248	49241	49251	49237	49235	49244	49249	49212	49240	49217	49234	49214	49221	49217	49225	49203	49193	49200	49211	49198	49189	49188	49183	49186	49198	49189	49182	49177	49173
49451	49456	49436	49452	49433	49433	49436	49433	49437	49431	49422	49418	49440	49418	49414	49426	49423	49432	49424	49403	49401	49392	49392	49397	49374	49380	49391	49381	49375	49361	49362	49379	49359	49353	49352	49356	49349	49347	49345	49343	49351	49327	49334	49325	49315	49331	49318	49318	49300	49311
49586	49587	49567	49601	49564	49577	49559	49560	49560	49547	49565	49558	49546	49564	49557	49577	49571	49556	49551	49532	49531	49530	49531	49523	49512	49508	49516	49523	49513	49501	49509	49497	49501	49488	49496	49492	49489	49473	49477	49479	49473	49471	49475	49465	49455	49457	49448	49443	49451	49444
49720	49712	49716	49720	49697	49697	49709	49711	49705	49692	49688	49683	49685	49691	49691	49680	49688	49689	49677	49675	49672	49668	49663	49657	49642	49645	49649	49637	49638	49625	49645	49623	49622	49623	49606	49604	49603	49597	49597	49624	49615	49605	49599	49603	49597	49607	49581	49583	49570	49586
49809	49797	49822	49828	49814	49787	49807	49806	49791	49792	49781	49790	49797	49794	49801	49787	49799	49789	49777	49786	49762	49762	49762	49754	49755	49772	49749	49752	49750	49742	49739	49716	49726	49741	49713	49716	49712	49710	49716	49732	49719	49726	49709	49716	49702	49694	49688	49693	49703	49695
49879	49884	49888	49899	49888	49864	49866	49873	49874	49865	49850	49863	49851	49864	49862	49876	49877	49856	49846	49851	49837	49853	49831	49840	49834	49832	49829	49820	49829	49808	49805	49810	49821	49801	49808	49798	49804	49787	49793	49799	49811	49787	49787	49794	49788	49786	49785	49779	49793	49778
49955	49961	49967	49973	49984	49966	49965	49955	49955	49949	49958	49953	49947	49953	49949	49950	49977	49945	49938	49930	49935	49932	49931	49916	49912	49925	49934	49917	49902	49934	49906	49910	49908	49889	49901	49905	49911	49900	49893	49909	49898	49893	49887	49912	49901	49897	49897	49896	49896	49898
50039	50044	50035	50030	50056	50051	50030	50015	50035	50033	50032	50032	50026	50030	50030	50035	50027	50010	50020	50018	50021	50021	50011	50013	49995	50004	50006	50004	49991	50001	49984	50013	50006	49989	49982	50009	50003	49999	49995	49995	49985	49980	50000	49998	49993	50011	49993	49980	49992	49979
50093	50099	50092	50084	50089	50081	50085	50085	50084	50081	50089	50086	50080	50094	50086	50094	50091	50075	50077	50077	50109	50080	50081	50069	50077	50068	50060	50071	50067	50072	50063	50065	50062	50063	50073	50069	50061	50065	50067	50069	50078	50069	50049	50065	50066	50080	50062	50064	50058	50059
50150	50155	50147	50140	50134	50157	50146	50141	50158	50151	50160	50145	50154	50160	50157	50152	50151	50156	50136	50141	50172	50149	50151	50149	50155	50152	50160	50145	50143	50161	50153	50147	50143	50153	50149	50157	50165	50147	50142	50144	50153	50142	50143	50152	50146	50157	50151	50153	50134	50149
50176	50185	50176	50157	50160	50169	50169	50178	50183	50185	50191	50187	50180	50193	50192	50197	50182	50196	50176	50207	50197	50181	50184	50202	50187	50205	50197	50202	50200	50209	50199	50197	50194	50198	50189	50202	50205	50204	50194	50196	50193	50194	50179	50194	50194	50206	50199	50203	50184	50190
50142	50142	50141	50133	50137	50138	50139	50148	50149	50140	50152	50153	50158	50160	50165	50141	50150	50165	50164	50173	50171	50169	50169	50174	50179	50170	50165	50160	50172	50173	50170	50179	50168	50190	50191	50176	50178	50168	50181	50185	50169	50171	50178	50170	50180	50183	50179	50188	50179	50180
50108	50092	50080	50086	50107	50108	50105	50118	50105	50111	50118	50123	50105	50138	50146	50111	50119	50128	50138	50139	50136	50147	50142	50148	50137	50150	50137	50130	50146	50159	50151	50153	50157	50163	50151	50155	50167	50152	50163	50155	50141	50146	50170	50162	50158	50170	50171	50163	50163	50176
50037	50030	50018	50009	50037	50037	50025	50036	50033	50050	50041	50052	50050	50058	50052	50039	50047	50058	50072	50071	50052	50079	50086	50068	50074	50073	50062	50082	50069	50071	50096	50085	50082	50102	50084	50089	50104	50099	50081	50088	50092	50104	50107	50104	50094	50101	50116	50107	50101	50114
49926	49924	49909	49902	49928	49923	49939	49934	49929	49935	49947	49937	49939	49954	49950	49948	49948	49936	49962	49964	49959	49976	49960	49974	49985	49972	49975	49966	49981	49980	49997	49986	49986	50007	49997	49984	49995	49988	49996	49995	49992	50002	50016	50019	50018	50006	50032	50016	50019	50021
49833	49810	49831	49798	49821	49825	49817	49811	49836	49840	49836	49838	49830	49847	49825	49834	49833	49841	49856	49853	49862	49848	49865	49850	49866	49860	49869	49878	49863	49882	49882	49884	49891	49899	49907	49897	49899	49896	49904	49898	49892	49908	49927	49923	49918	49923	49941	49929	49926	49918
49698	49696	49691	49672	49681	49703	49696	49683	49707	49713	49708	49703	49716	49717	49707	49718	49713	49702	49709	49711	49722	49727	49727	49741	49735	49733	49744	49757	49748	49749	49752	49767	49766	49764	49771	49774	49776	49792	49785	49781	49778	49789	49788	49802	49808	49807	49801	49803	49798	49809
49550	49556	49557	49532	49532	49561	49552	49554	49569	49557	49562	49559	49563	49566	49577	49564	49557	49576	49567	49584	49597	49579	49596	49598	49607	49589	49593	49600	49611	49613	49627	49618	49637	49633	49635	49627	49632	49643	49641	49627	49650	49650	49647	49644	49659	49652	49652	49651	49667	49663
49413	49408	49409	49379	49392	49400	49413	49407	49415	49427	49417	49411	49417	49417	49430	49423	49404	49426	49422	49422	49439	49446	49445	49437	49448	49440	49461	49461	49477	49480	49480	49468	49476	49491	49486	49491	49472	49494	49493	49480	49494	49497	49510	49488	49502	49512	49509	49512	49513	49511
49256	49260	49274	49248	49251	49257	49268	49267	49283	49275	49282	49264	49273	49271	49282	49278	49273	49276	49293	49277	49287	49300	49308	49312	49302	49301	49307	49315	49316	49325	49327	49327	49347	49344	49342	49343	49335	49355	49353	49351	49355	49369	49340	49338	49353	49357	49351	49365	49370	49353
49128	49127	49156	49147	49127	49140	49167	49157	49157	49153	49155	49169	49173	49155	49168	49164	49164	49161	49196	49183	49176	49177	49176	49179	49170	49181	49176	49207	49201	49193	49210	49201	49211	49213	49210	49215	49211	49219	49229	49225	49232	49228	49226	49217	49243	49216	49232	49237	49245	49233
48975	48974	48998	49004	48980	48992	49002	49013	49009	49009	49004	49009	49006	48998	49004	49003	49000	49019	49024	49008	49010	49030	49018	49025	49030	49024	49035	49029	49042	49041	49038	49045	49051	49066	49079	49047	49060	49054	49064	49058	49069	49058	49056	49055	49073	49044	49049	49091	49073	49082
48841	48838	48837	48871	48865	48870	48862	48881	48851	48860	48854	48855	48847	48854	48851	48865	48867	48867	48879	48867	48864	48874	48881	48880	48883	48878	48886	48881	48896	48884	48889	48894	48892	48896	48923	48914	48898	48898	48910	48914	48916	48916	48918	48911	48925	48896	48915	48923	48932	48935
48702	48697	48691	48731	48724	48727	48710	48727	48723	48707	48712	48709	48697	48706	48696	48700	48712	48717	48711	48704	48706	48724	48721	48718	48731	48737	48733	48742	48721	48713	48722	48731	48739	48737	48747	48745	48734	48735	48738	48753	48746	48749	48755	48735	48752	48749	48739	48753	48749	48758
48552	48553	48559	48564	48567	48572	48559	48565	48560	48568	48561	48559	48553	48549	48552	48566	48566	48551	48565	48558	48561	48544	48572	48555	48571	48574	48566	48573	48558	48565	48562	48571	48567	48575	48567	48570	48567	48569	48572	48579	48590	48577	48571	48581	48581	48580	48575	48589	48576	48590
48432	48429	48419	48421	48448	48435	48431	48448	48434	48422	48433	48426	48440	48431	48411	48438	48437	48440	48438	48438	48421	48438	48430	48429	48440	48445	48440	48427	48451	48444	48434	48431	48421	48431	48434	48428	48416	48421	48425	48443	48425	48434	48423	48427	48434	48451	48427	48425	48429	48443
48313	48311	48296	48286	48321	48304	48308	48306	48300	48314	48300	48294	48312	48298	48283	48310	48296	48294	48296	48297	48292	48289	48288	48300	48279	48300	48299	48296	48300	48298	48289	48293	48279	48279	48277	48278	48283	48293	48294	48290	48279	48274	48278	48264	48283	48295	48290	48283	48275	48267
48224	48239	48222	48184	48227	48200	48216	48214	48219	48222	48221	48229	48222	48213	48221	48219	48226	48215	48221	48224	48218	48198	48216	48209	48202	48218	48221	48185	48203	48212	48191	48204	48208	48199	48188	48193	48202	48200	48188	48198	48190	48193	48188	48178	48178	48187	48193	48174	48183	48189
48192	48195	48203	48187	48215	48168	48205	48184	48180	48199	48193	48193	48194	48196	48193	48198	48183	48177	48182	48191	48179	48184	48169	48171	48160	48176	48147	48154	48162	48163	48170	48163	48140	48140	48150	48145	48140	48153	48148	48163	48150	48138	48141	48144	48127	48138	48144	48130	48139	48136
48163	48169	48172	48189	48186	48163	48154	48157	48153	48173	48164	48173	48157	48164	48152	48150	48161	48142	48145	48169	48140	48122	48133	48141	48125	48129	48132	48122	48125	48119	48118	48118	48091	48097	48104	48094	48116	48091	48111	48114	48099	48085	48089	48081	48084	48095	48106	48088	48078	48081
48161	48165	48169	48186	48155	48154	48143	48163	48156	48150	48165	48170	48159	48158	48146	48137	48155	48139	48141	48142	48136	48133	48125	48110	48123	48122	48099	48103	48105	48101	48106	48101	48088	48096	48104	48077	48090	48088	48087	48092	48089	48080	48086	48088	48065	48068	48076	48077	48057	48064
48212	48211	48209	48241	48202	48210	48199	48194	48197	48192	48207	48218	48207	48203	48188	48197	48196	48166	48188	48178	48168	48182	48170	48164	48163	48169	48153	48169	48144	48132	48143	48123	48127	48124	48141	48130	48108	48114	48113	48107	48117	48121	48120	48118	48102	48101	48116	48107	48092	48090
48261	48255	48263	48265	48251	48252	48235	48245	48240	48250	48245	48254	48247	48238	48240	48222	48234	48227	48201	48209	48209	48197	48196	48204	48211	48185	48199	48178	48173	48186	48192	48165	48165	48178	48169	48145	48169	48152	48158	48152	48140	48152	48146	48136	48146	48144	48140	48129	48119	48131
48319	48329	48331	48339	48314	48319	48314	48299	48313	48307	48301	48306	48299	48306	48295	48299	48303	48294	48280	48284	48283	48272	48258	48264	48257	48272	48248	48246	48258	48246	48233	48232	48230	48242	48222	48251	48229	48209	48228	48216	48209	48221	48194	48209	48213	48210	48195	48185	48191	48203
48430	48434	48437	48446	48433	48434	48440	48436	48428	48429	48410	48442	48431	48407	48426	48418	48421	48417	48400	48394	48405	48385	48392	48386	48391	48379	48364	48373	48370	48376	48358	48366	48371	48368	48323	48369	48349	48350	48335	48339	48327	48328	48318	48328	48322	48345	48321	48322	48324	48309
48573	48579	48587	48581	48560	48569	48566	48566	48551	48554	48554	48548	48555	48543	48558	48561	48539	48563	48536	48536	48537	48526	48525	48515	48520	48516	48509	48508	48514	48520	48504	48500	48506	48493	48476	48492	48480	48482	48495	48467	48467	48464	48475	48462	48464	48478	48467	48458	48455	48452
48754	48761	48755	48748	48750	48757	48753	48748	48753	48714	48736	48741	48738	48734	48748	48739	48728	48736	48709	48711	48713	48719	48704	48714	48705	48696	48703	48688	48685	48698	48685	48696	48702	48678	48674	48676	48675	48686	48690	48657	48662	48662	48672	48658	48668	48653	48667	48650	48651	48655
48975	48990	48962	48967	48959	48971	48974	48948	48966	48945	48943	48950	48941	48947	48949	48951	48962	48953	48958	48944	48955	48946	48930	48933	48946	48924	48917	48928	48927	48920	48915	48914	48906	48921	48910	48910	48902	48907	48897	48889	48887	48896	48902	48893	48885	48881	48891	48896	48891	48894
49195	49203	49199	49203	49201	49210	49184	49171	49178	49185	49169	49177	49183	49188	49204	49185	49204	49189	49179	49181	49191	49187	49171	49172	49178	49146	49168	49167	49171	49164	49165	49157	49148	49157	49164	49136	49153	49144	49152	49141	49152	49153	49162	49149	49152	49134	49148	49143	49144	49136
49441	49458	49440	49442	49452	49464	49425	49425	49428	49428	49430	49427	49415	49430	49442	49427	49440	49442	49424	49422	49427	49432	49429	49436	49429	49421	49429	49423	49424	49418	49413	49416	49418	49415	49419	49400	49416	49406	49403	49407	49421	49427	49422	49420	49429	49394	49421	49417	49421	49412
49683	49667	49682	49677	49701	49697	49675	49666	49669	49687	49677	49675	49667	49673	49671	49668	49683	49673	49685	49667	49681	49681	49686	49678	49685	49674	49675	49687	49680	49666	49677	49669	49678	49677	49684	49666	49669	49663	49676	49657	49672	49672	49678	49685	49677	49665	49685	49682	49676	49675
49955	49932	49933	49928	49958	49956	49937	49921	49929	49942	49946	49930	49935	49947	49941	49946	49935	49947	49958	49948	49958	49957	49961	49952	49951	49965	49959	49960	49946	49963	49958	49953	49963	49967	49974	49957	49955	49952	49960	49961	49973	49966	49954	49970	49959	49956	49955	49968	49953	49962
50193	50175	50186	50160	50199	50180	50189	50180	50188	50198	50190	50195	50181	50200	50203	50197	50172	50197	50209	50202	50199	50197	50209	50201	50211	50191	50209	50216	50224	50219	50229	50212	50221	50210	50223	50221	50206	50226	50225	50223	50223	50235	50217	50217	50229	50226	50228	50222	50217	50216
50397	50395	50398	50369	50378	50385	50382	50399	50392	50394	50391	50390	50395	50397	50410	50400	50387	50397	50411	50403	50427	50414	50405	50406	50409	50413	50421	50428	50431	50430	50437	50442	50432	50428	50430	50444	50422	50435	50426	50439	50441	50450	50429	50449	50450	50439	50434	50454	50442	50442
50613	50600	50602	50586	50575	50586	50611	50601	50590	50605	50597	50588	50609	50615	50606	50601	50600	50611	50627	50634	50633	50624	50635	50603	50620	50647	50627	50635	50646	50646	50653	50648	50647	50654	50648	50652	50654	50665	50647	50654	50674	50662	50666	50653	50675	50661	50683	50679	50663	50681
50735	50745	50734	50730	50719	50713	50741	50735	50726	50725	50722	50733	50733	50728	50725	50739	50737	50738	50773	50763	50753	50765	50769	50764	50761	50763	50791	50776	50788	50787	50797	50792	50789	50793	50802	50797	50791	50800	50803	50811	50804	50807	50814	50831	50820	50813	50835	50829	50839	50842
50794	50799	50794	50792	50776	50782	50799	50801	50789	50781	50796	50791	50809	50802	50790	50785	50801	50813	50817	50821	50815	50836	50832	50827	50826	50834	50844	50837	50851	50842	50843	50866	50859	50868	50872	50869	50883	50873	50873	50880	50885	50882	50887	50892	50901	50895	50906	50905	50916	50917
50831	50864	50851	50846	50838	50851	50849	50869	50851	50864	50858	50859	50860	50864	50868	50845	50868	50873	50887	50892	50882	50891	50901	50901	50893	50905	50912	50904	50909	50910	50916	50940	50922	50922	50945	50933	50936	50953	50938	50954	50951	50956	50954	50953	50969	50966	50974	50984	50989	50977
50866	50869	50878	50876	50871	50866	50874	50885	50870	50892	50889	50872	50898	50880	50876	50873	50894	50889	50898	50903	50896	50909	50926	50921	50919	50928	50931	50941	50913	50934	50930	50945	50948	50946	50960	50947	50968	50970	50967	50981	50957	50968	50983	50981	50982	50989	50990	51006	50993	50996
50785	50789	50779	50788	50782	50782	50802	50811	50810	50804	50802	50800	50797	50796	50805	50803	50806	50820	50813	50818	50807	50830	50834	50844	50841	50858	50846	50854	50857	50858	50853	50862	50867	50871	50863	50885	50875	50887	50884	50893	50879	50875	50888	50885	50884	50914	50891	50901	50911	50892
50691	50700	50704	50709	50705	50699	50708	50716	50725	50728	50728	50723	50721	50708	50710	50738	50724	50742	50737	50748	50744	50756	50755	50770	50767	50777	50773	50771	50765	50772	50771	50786	50791	50787	50791	50802	50794	50808	50801	50803	50793	50808	50783	50801	50791	50833	50814	50811	50823	50818
50554	50537	50546	50563	50556	50541	50558	50577	50580	50580	50566	50575	50561	50565	50562	50575	50568	50576	50574	50577	50582	50596	50594	50609	50610	50612	50602	50613	50613	50611	50629	50610	50626	50631	50621	50633	50625	50629	50628	50654	50642	50640	50638	50641	50643	50655	50654	50655	50648	50644
50319	50312	50316	50342	50326	50318	50338	50345	50351	50340	50342	50341	50346	50341	50330	50351	50340	50350	50337	50351	50351	50362	50370	50376	50368	50381	50374	50376	50372	50375	50372	50372	50382	50396	50388	50385	50402	50383	50394	50397	50405	50409	50408	50404	50407	50407	50401	50399	50405	50423
50069	50066	50056	50091	50084	50058	50080	50089	50094	50082	50086	50090	50088	50080	50075	50092	50089	50089	50082	50093	50099	50102	50099	50102	50099	50116	50107	50103	50115	50115	50119	50115	50114	50112	50128	50125	50133	50123	50124	50136	50128	50132	50143	50144	50135	50147	50143	50144	50139	50143
49747	49734	49758	49787	49769	49761	49763	49784	49787	49777	49766	49797	49777	49771	49776	49785	49791	49771	49782	49789	49788	49792	49783	49789	49784	49794	49785	49791	49798	49793	49801	49791	49795	49796	49811	49801	49813	49806	49811	49817	49806	49824	49820	49819	49824	49826	49808	49817	49822	49830
49422	49443	49438	49473	49447	49462	49451	49460	49448	49456	49462	49466	49469	49465	49461	49462	49480	49444	49460	49471	49461	49464	49458	49472	49468	49475	49461	49476	49472	49470	49469	49459	49463	49483	49478	49480	49480	49477	49465	49480	49479	49483	49497	49488	49493	49479	49481	49478	49479	49494
49103	49120	49116	49125	49130	49135	49116	49136	49118	49120	49140	49137	49128	49133	49121	49124	49132	49123	49132	49135	49131	49099	49120	49127	49134	49112	49108	49128	49127	49134	49144	49119	49128	49122	49135	49136	49135	49116	49131	49141	49131	49131	49142	49129	49132	49129	49121	49122	49131	49140
48809	48807	48806	48804	48834	48837	48815	48821	48821	48804	48826	48821	48816	48823	48819	48816	48830	48814	48812	48824	48812	48813	48805	48814	48814	48795	48798	48815	48824	48816	48816	48804	48808	48806	48794	48809	48814	48807	48809	48805	48797	48811	48801	48800	48789	48786	48787	48797	48796	48794
48513	48505	48504	48500	48527	48529	48509	48517	48524	48498	48520	48513	48513	48511	48524	48518	48503	48517	48506	48516	48521	48506	48504	48501	48499	48499	48500	48494	48490	48497	48500	48494	48476	48482	48469	48470	48478	48486	48475	48486	48473	48458	48478	48470	48450	48461	48462	48460	48463	48459
48217	48233	48211	48224	48231	48222	48227	48217	48240	48216	48235	48211	48219	48226	48226	48216	48209	48215	48189	48216	48213	48189	48189	48213	48187	48179	48179	48183	48195	48185	48178	48183	48180	48188	48165	48160	48170	48167	48179	48178	48159	48155	48151	48132	48137	48153	48161	48141	48147	48139
47968	47991	47979	47994	47988	47974	47971	47982	47981	47959	47986	47968	47965	47995	47977	47972	47955	47970	47929	47952	47965	47932	47961	47956	47931	47932	47917	47921	47928	47931	47917	47923	47923	47920	47912	47924	47912	47913	47887	47890	47899	47894	47894	47891	47888	47892	47905	47879	47883	47862
47730	47720	47740	47710	47745	47729	47711	47713	47708	47730	47741	47717	47717	47721	47736	47707	47698	47691	47674	47669	47691	47678	47678	47683	47670	47667	47652	47648	47667	47667	47662	47652	47642	47666	47646	47621	47634	47646	47633	47637	47634	47618	47621	47625	47609	47603	47617	47614	47616	47598
47519	47508	47518	47514	47516	47503	47510	47497	47509	47515	47517	47512	47494	47517	47513	47486	47487	47479	47486	47474	47473	47466	47471	47459	47461	47438	47434	47455	47457	47437	47442	47437	47418	47442	47441	47420	47408	47425	47415	47417	47411	47411	47395	47398	47405	47392	47395	47381	47386	47388
47379	47375	47399	47372	47386	47369	47380	47360	47370	47391	47371	47366	47367	47387	47384	47366	47366	47353	47355	47341	47347	47344	47347	47344	47322	47322	47321	47302	47315	47315	47304	47304	47315	47298	47298	47289	47290	47305	47281	47273	47262	47281	47263	47261	47267	47270	47271	47261	47271	47255
47283	47283	47272	47268	47288	47269	47259	47240	47251	47291	47257	47275	47263	47260	47256	47257	47259	47244	47257	47233	47236	47247	47229	47215	47218	47196	47215	47198	47196	47197	47208	47192	47202	47170	47174	47184	47179	47179	47160	47147	47160	47157	47162	47161	47156	47149	47151	47152	47146	47148
47240	47253	47235	47261	47226	47223	47249	47265	47237	47240	47230	47241	47219	47235	47239	47212	47214	47215	47232	47217	47209	47203	47192	47196	47183	47186	47167	47172	47151	47164	47178	47169	47168	47159	47165	47158	47158	47159	47148	47131	47125	47128	47126	47141	47123	47143	47129	47104	47109	47119
47305	47327	47303	47303	47302	47300	47313	47308	47292	47315	47279	47283	47293	47285	47294	47296	47289	47286	47285	47269	47273	47257	47276	47261	47253	47269	47251	47251	47233	47227	47240	47226	47227	47206	47225	47232	47211	47210	47213	47196	47195	47211	47186	47202	47185	47187	47167	47179	47185	47184
47440	47434	47424	47427	47410	47402	47415	47423	47393	47412	47395	47401	47398	47416	47411	47396	47396	47390	47402	47382	47385	47373	47382	47361	47379	47362	47368	47359	47349	47356	47351	47350	47348	47348	47341	47337	47337	47310	47319	47315	47317	47328	47328	47308	47318	47316	47302	47305	47315	47309
47607	47604	47601	47592	47571	47590	47599	47592	47577	47589	47581	47574	47591	47587	47591	47579	47580	47592	47592	47585	47590	47569	47571	47560	47581	47566	47552	47565	47545	47537	47550	47549	47559	47520	47553	47527	47530	47511	47533	47530	47534	47529	47518	47517	47500	47509	47521	47513	47515	47504
47878	47881	47863	47854	47827	47844	47861	47828	47822	47861	47841	47848	47847	47856	47840	47846	47849	47844	47853	47859	47851	47851	47853	47846	47841	47844	47848	47836	47833	47822	47815	47828	47820	47818	47829	47800	47818	47793	47795	47816	47808	47815	47800	47799	47790	47791	47803	47804	47795	47798
48149	48136	48144	48123	48122	48139	48134	48109	48109	48142	48110	48130	48119	48129	48113	48126	48130	48117	48135	48140	48134	48136	48124	48118	48133	48123	48119	48133	48125	48109	48113	48122	48116	48101	48110	48105	48104	48086	48101	48129	48123	48121	48109	48115	48091	48082	48101	48112	48103	48102
48502	48480	48501	48457	48478	48491	48497	48451	48469	48491	48455	48477	48480	48475	48459	48470	48470	48467	48494	48485	48483	48482	48474	48468	48480	48497	48490	48484	48474	48458	48478	48480	48490	48478	48468	48475	48476	48460	48467	48477	48483	48490	48466	48470	48483	48464	48459	48487	48484	48488
48898	48883	48905	48870	48876	48892	48900	48869	48871	48867	48851	48865	48872	48867	48857	48868	48872	48868	48884	48872	48873	48872	48883	48871	48869	48880	48889	48882	48883	48877	48884	48885	48895	48879	48889	48883	48883	48878	48877	48888	48896	48878	48876	48890	48874	48889	48893	48886	48891	48892
49298	49285	49306	49283	49290	49307	49290	49285	49283	49275	49272	49270	49269	49280	49277	49286	49277	49275	49296	49294	49283	49293	49292	49302	49290	49302	49297	49312	49289	49312	49305	49323	49329	49309	49308	49321	49316	49313	49316	49319	49311	49313	49315	49321	49338	49337	49331	49323	49326	49325
49716	49711	49715	49709	49723	49726	49719	49710	49710	49701	49694	49697	49691	49704	49699	49717	49706	49712	49707	49724	49717	49724	49721	49724	49730	49742	49741	49728	49730	49738	49736	49757	49747	49739	49746	49768	49760	49772	49769	49766	49760	49762	49757	49761	49774	49780	49762	49773	49778	49792
50091	50084	50095	50105	50099	50106	50092	50096	50093	50087	50085	50068	50088	50083	50088	50106	50101	50086	50096	50105	50095	50107	50102	50113	50113	50129	50128	50133	50126	50147	50140	50152	50147	50150	50141	50159	50139	50160	50151	50163	50157	50158	50155	50177	50177	50182	50169	50176	50170	50187
50482	50467	50474	50494	50479	50498	50475	50486	50482	50475	50485	50482	50484	50477	50473	50489	50496	50500	50495	50509	50514	50510	50514	50532	50526	50524	50523	50536	50523	50543	50519	50542	50541	50549	50555	50555	50557	50553	50561	50565	50553	50558	50566	50595	50575	50584	50561	50595	50587	50592
50835	50832	50815	50847	50846	50859	50835	50847	50839	50844	50843	50835	50834	50824	50843	50845	50859	50869	50867	50863	50884	50878	50883	50878	50894	50901	50893	50907	50897	50913	50895	50893	50909	50924	50910	50921	50923	50937	50931	50939	50939	50935	50945	50945	50939	50962	50965	50966	50955	50970
51078	51085	51070	51100	51096	51103	51087	51093	51087	51092	51105	51096	51096	51096	51085	51101	51113	51120	51110	51121	51143	51128	51126	51151	51147	51152	51150	51146	51157	51165	51174	51169	51165	51176	51179	51171	51180	51179	51195	51198	51195	51202	51203	51200	51200	51203	51225	51215	51212	51215
51332	51332	51331	51338	51343	51327	51334	51346	51351	51349	51364	51348	51354	51356	51362	51363	51355	51380	51361	51390	51389	51401	51393	51414	51389	51406	51402	51402	51419	51415	51429	51413	51438	51450	51449	51424	51454	51463	51459	51470	51463	51444	51470	51467	51463	51477	51480	51481	51489	51466
51499	51530	51506	51529	51530	51523	51525	51531	51524	51527	51551	51527	51533	51549	51535	51551	51536	51552	51551	51553	51543	51563	51570	51584	51569	51567	51578	51574	51597	51608	51600	51589	51592	51621	51617	51624	51629	51639	51639	51626	51654	51628	51630	51639	51648	51652	51662	51651	51653	51653
51581	51581	51579	51586	51585	51583	51587	51599	51603	51568	51601	51605	51600	51600	51584	51606	51611	51615	51604	51607	51607	51605	51627	51629	51633	51628	51626	51627	51656	51655	51668	51641	51657	51678	51675	51666	51677	51686	51678	51692	51693	51687	51685	51698	51706	51708	51703	51687	51704	51701
51581	51582	51581	51603	51589	51574	51579	51605	51601	51578	51606	51600	51593	51593	51601	51594	51601	51595	51599	51604	51623	51610	51633	51633	51633	51628	51628	51639	51650	51657	51644	51662	51651	51664	51675	51662	51677	51687	51677	51667	51679	51678	51676	51697	51701	51701	51697	51699	51689	51688
51456	51473	51465	51487	51477	51473	51468	51477	51478	51465	51471	51490	51491	51476	51489	51472	51483	51488	51479	51488	51506	51491	51511	51495	51520	51503	51521	51520	51527	51530	51530	51535	51529	51553	51537	51544	51539	51562	51543	51559	51539	51554	51562	51567	51573	51557	51565	51563	51557	51552
51226	51224	51230	51230	51224	51226	51239	51234	51237	51232	51232	51249	51223	51228	51235	51253	51234	51240	51228	51249	51257	51246	51266	51256	51268	51258	51261	51266	51275	51284	51277	51284	51285	51284	51275	51289	51279	51292	51280	51287	51285	51289	51296	51285	51312	51294	51295	51302	51304	51282
50964	50965	50971	50983	50968	50963	50979	50972	50991	50971	50988	51004	50983	50979	50985	50986	50982	50976	50984	50996	50988	50993	51002	50992	51004	51004	51010	50999	51005	51017	51017	51023	51011	51015	51016	51020	51008	51022	51026	51012	51016	51023	51021	51028	51017	51019	51023	51028	51025	51010
50596	50595	50596	50615	50598	50590	50616	50611	50605	50610	50617	50615	50609	50614	50624	50619	50624	50602	50630	50626	50615	50618	50614	50615	50628	50623	50626	50620	50627	50639	50630	50620	50637	50627	50628	50631	50640	50644	50634	50623	50628	50624	50631	50627	50634	50625	50653	50633	50634	50633
50217	50221	50226	50222	50221	50215	50236	50225	50229	50234	50231	50242	50234	50237	50251	50243	50232	50233	50241	50232	50229	50221	50235	50225	50226	50234	50242	50231	50231	50234	50243	50230	50240	50247	50235	50233	50219	50231	50228	50220	50232	50237	50242	50244	50223	50223	50240	50237	50234	50236
49794	49804	49810	49799	49803	49789	49810	49797	49807	49816	49820	49825	49813	49829	49824	49794	49816	49790	49816	49815	49791	49793	49808	49795	49789	49791	49807	49803	49790	49786	49802	49787	49796	49796	49804	49791	49793	49787	49781	49786	49796	49798	49808	49776	49792	49776	49799	49800	49790	49805
49342	49349	49342	49342	49360	49354	49354	49347	49352	49371	49363	49349	49368	49364	49352	49337	49345	49340	49341	49350	49344	49325	49334	49333	49339	49329	49320	49331	49319	49309	49328	49318	49306	49308	49321	49304	49333	49290	49306	49313	49299	49319	49322	49316	49314	49288	49314	49306	49314	49310
48874	48885	48861	48863	48887	48888	48881	48872	48884	48905	48888	48881	48875	48887	48872	48862	48872	48855	48857	48859	48853	48854	48857	48851	48856	48849	48828	48851	48840	48825	48826	48820	48822	48831	48828	48827	48841	48806	48827	48815	48817	48833	48833	48810	48824	48822	48804	48811	48805	48814
48395	48405	48389	48372	48404	48413	48411	48396	48409	48418	48405	48412	48408	48405	48396	48400	48395	48392	48366	48364	48386	48371	48353	48361	48360	48355	48354	48353	48343	48353	48335	48342	48356	48321	48337	48336	48320	48316	48317	48309	48318	48317	48323	48303	48322	48321	48312	48299	48297	48305
47979	47976	47961	47948	47971	47965	47971	47969	47970	47984	47970	47959	47980	47987	47961	47956	47938	47959	47955	47922	47923	47944	47916	47913	47910	47904	47896	47908	47907	47905	47907	47902	47894	47882	47875	47890	47876	47878	47880	47855	47868	47865	47869	47847	47857	47858	47844	47865	47842	47833
47556	47549	47550	47524	47553	47526	47555	47550	47552	47561	47535	47536	47552	47543	47537	47543	47516	47533	47520	47513	47514	47489	47494	47479	47477	47482	47493	47467	47469	47467	47464	47472	47463	47447	47446	47444	47443	47438	47429	47431	47431	47421	47420	47412	47403	47429	47395	47405	47411	47403
47177	47159	47187	47154	47155	47150	47164	47178	47162	47165	47166	47150	47167	47168	47173	47158	47140	47162	47149	47143	47134	47136	47118	47106	47116	47117	47110	47107	47096	47104	47088	47076	47076	47081	47062	47078	47049	47073	47060	47046	47048	47052	47053	47032	47034	47052	47021	47021	47020	47030
46912	46889	46896	46897	46874	46908	46886	46906	46873	46900	46885	46889	46882	46906	46888	46881	46872	46882	46872	46869	46872	46888	46848	46844	46838	46845	46830	46825	46821	46833	46809	46818	46801	46806	46789	46796	46783	46796	46792	46788	46768	46772	46770	46777	46757	46769	46741	46753	46769	46747
46616	46611	46613	46627	46575	46624	46591	46600	46589	46614	46607	46614	46610	46615	46594	46593	46586	46610	46594	46577	46567	46574	46567	46564	46554	46550	46556	46555	46544	46539	46538	46508	46509	46499	46497	46523	46505	46510	46489	46497	46491	46509	46497	46500	46485	46494	46481	46454	46481	46484
46453	46457	46475	46452	46457	46481	46437	46460	46450	46465	46438	46449	46445	46450	46451	46433	46451	46445	46437	46441	46431	46420	46412	46401	46406	46428	46410	46411	46391	46397	46386	46385	46371	46377	46395	46373	46364	46353	46353	46366	46362	46359	46345	46366	46354	46343	46356	46335	46344	46355
46454	46459	46446	46465	46432	46485	46439	46443	46452	46442	46449	46445	46461	46443	46434	46422	46469	46446	46422	46431	46429	46421	46427	46411	46412	46412	46410	46408	46394	46377	46376	46379	46369	46367	46371	46365	46361	46350	46359	46379	46364	46365	46350	46348	46358	46362	46363	46339	46362	46355
46460	46479	46436	46438	46448	46478	46453	46431	46451	46453	46453	46444	46451	46431	46436	46435	46424	46418	46429	46434	46430	46412	46418	46426	46421	46418	46398	46401	46408	46399	46384	46392	46379	46367	46391	46383	46366	46359	46364	46372	46384	46360	46373	46356	46355	46339	46359	46358	46364	46365
46604	46610	46597	46593	46583	46612	46592	46591	46593	46572	46590	46571	46594	46581	46586	46589	46578	46593	46564	46590	46583	46589	46565	46568	46556	46564	46562	46549	46561	46542	46543	46553	46556	46555	46540	46543	46537	46524	46536	46541	46520	46510	46519	46527	46537	46537	46525	46529	46520	46515
46855	46884	46890	46891	46851	46866	46885	46851	46858	46844	46866	46861	46846	46835	46860	46886	46855	46836	46846	46862	46857	46854	46838	46862	46841	46833	46845	46847	46852	46846	46828	46825	46835	46856	46823	46826	46828	46823	46810	46838	46829	46803	46813	46817	46806	46812	46814	46801	46815	46805
47168	47151	47189	47189	47162	47159	47158	47162	47165	47154	47162	47167	47162	47137	47163	47160	47171	47162	47140	47151	47152	47170	47156	47180	47142	47162	47156	47160	47136	47172	47152	47162	47155	47168	47151	47149	47160	47156	47136	47168	47159	47131	47129	47148	47132	47136	47146	47134	47128	47127
47551	47560	47563	47568	47556	47550	47548	47565	47551	47543	47555	47553	47544	47536	47544	47572	47538	47549	47561	47549	47558	47568	47557	47575	47558	47556	47559	47565	47546	47562	47555	47559	47570	47594	47557	47558	47562	47558	47572	47567	47566	47552	47560	47573	47568	47582	47581	47566	47543	47545
48039	48045	48037	48048	48033	48040	48030	48030	48043	48019	48033	48046	48040	48017	48041	48051	48039	48041	48043	48043	48045	48051	48045	48068	48058	48059	48070	48052	48057	48067	48051	48076	48062	48061	48067	48045	48057	48071	48077	48073	48072	48067	48082	48069	48067	48088	48092	48063	48066	48075
48529	48535	48536	48550	48548	48533	48523	48536	48546	48520	48520	48542	48518	48531	48511	48537	48541	48545	48539	48556	48544	48564	48579	48570	48553	48565	48559	48558	48569	48580	48573	48577	48568	48585	48578	48567	48581	48595	48590	48594	48593	48588	48602	48597	48598	48604	48605	48592	48590	48609
49070	49080	49071	49107	49085	49070	49069	49075	49072	49046	49068	49059	49071	49063	49063	49061	49084	49077	49086	49086	49079	49086	49105	49094	49103	49113	49117	49107	49113	49117	49126	49132	49129	49142	49138	49130	49149	49154	49129	49147	49148	49148	49160	49163	49161	49170	49173	49170	49156	49170
49628	49619	49614	49633	49631	49611	49632	49617	49620	49614	49609	49621	49616	49620	49601	49624	49636	49625	49633	49633	49637	49641	49655	49664	49671	49670	49659	49674	49669	49683	49679	49690	49673	49685	49694	49692	49699	49710	49702	49718	49706	49715	49722	49723	49718	49715	49718	49729	49726	49731
50189	50189	50172	50189	50175	50177	50190	50182	50185	50182	50177	50178	50168	50186	50173	50177	50201	50208	50194	50215	50203	50204	50218	50218	50225	50231	50232	50235	50253	50261	50253	50261	50264	50259	50250	50278	50257	50286	50278	50268	50275	50283	50278	50290	50288	50297	50291	50296	50288	50300
50719	50719	50716	50733	50707	50711	50734	50707	50710	50702	50725	50719	50706	50721	50715	50725	50734	50722	50729	50728	50738	50744	50766	50761	50768	50783	50777	50773	50793	50790	50791	50791	50789	50821	50788	50809	50803	50832	50812	50821	50817	50808	50821	50822	50833	50843	50832	50840	50834	50846
51163	51163	51177	51186	51169	51149	51157	51148	51146	51173	51174	51171	51180	51173	51181	51188	51182	51200	51186	51201	51205	51198	51222	51208	51239	51222	51228	51238	51249	51253	51242	51243	51247	51250	51264	51263	51266	51271	51274	51263	51268	51284	51279	51284	51281	51300	51288	51298	51293	51302
51579	51573	51580	51585	51597	51586	51596	51579	51579	51582	51596	51589	51587	51588	51610	51595	51608	51621	51609	51622	51633	51627	51648	51630	51648	51659	51653	51657	51673	51673	51683	51673	51691	51680	51695	51704	51704	51697	51700	51712	51710	51715	51707	51707	51712	51725	51725	51728	51731	51730
51915	51928	51913	51906	51925	51913	51905	51906	51931	51914	51924	51910	51924	51929	51921	51914	51934	51938	51934	51947	51956	51965	51957	51973	51988	51979	51963	51987	51994	51992	51990	51999	52015	51998	52019	52021	52025	52014	52032	52038	52038	52033	52053	52036	52056	52050	52063	52072	52056	52064
52108	52114	52107	52098	52100	52092	52102	52092	52098	52095	52103	52095	52072	52102	52124	52101	52112	52121	52109	52119	52132	52130	52129	52131	52137	52145	52165	52164	52170	52165	52179	52161	52174	52171	52205	52191	52192	52193	52199	52202	52203	52222	52212	52229	52223	52227	52236	52225	52232	52221
52262	52273	52258	52269	52295	52284	52268	52262	52278	52270	52256	52257	52260	52264	52282	52279	52290	52262	52281	52281	52288	52297	52303	52306	52318	52303	52315	52319	52325	52323	52331	52329	52339	52324	52362	52337	52358	52352	52359	52350	52365	52380	52386	52370	52398	52371	52371	52383	52392	52398
52286	52308	52397	52293	52349	52262	52346	52301	52382	52270	52393	52258	52326	52280	52323	52323	52273	52246	52340	52399	52309	52391	52261	52343	52349	52372	52331	52346	52380	52325	52333	52369	52327	52343	52403	52439	52365	52419	52348	52345	52467	52499	52428	52396	52496	52385	52381	52407	52436	52415
51984	51987	52018	51995	52016	51991	51998	51994	52020	52000	52016	51978	52003	51990	52005	51998	51980	51974	52022	52028	51995	52023	51986	52012	52033	52020	52006	52037	52032	52025	52021	52037	52023	52017	52051	52055	52034	52060	52031	52036	52061	52085	52057	52045	52083	52058	52043	52067	52068	52063
51886	51893	51923	51896	51912	51921	51916	51902	51902	51931	51919	51932	51913	51913	51907	51905	51903	51895	51932	51929	51916	51925	51908	51930	51930	51926	51934	51935	51939	51924	51946	51929	51936	51934	51935	51954	51942	51951	51949	51937	51931	51955	51932	51948	51951	51947	51953	51957	51952	51954
51589	51585	51580	51571	51599	51611	51579	51590	51596	51609	51605	51605	51590	51599	51610	51576	51582	51597	51598	51614	51591	51606	51596	51613	51604	51612	51620	51608	51609	51603	51614	51608	51629	51608	51608	51625	51598	51615	51617	51610	51609	51608	51610	51604	51614	51615	51604	51607	51608	51624
51244	51234	51243	51233	51226	51233	51241	51251	51243	51268	51253	51262	51258	51247	51259	51245	51240	51245	51257	51253	51245	51249	51239	51260	51231	51249	51257	51245	51236	51238	51248	51240	51248	51251	51239	51251	51246	51248	51246	51234	51237	51225	51236	51238	51225	51236	51238	51237	51245	51246
50769	50760	50774	50753	50745	50771	50781	50774	50768	50779	50780	50779	50789	50791	50778	50769	50773	50772	50772	50775	50762	50767	50754	50763	50763	50753	50766	50770	50758	50738	50763	50757	50754	50744	50754	50742	50747	50748	50741	50747	50740	50743	50742	50749	50736	50716	50734	50730	50745	50742
50211	50211	50223	50206	50204	50216	50222	50224	50224	50239	50237	50220	50243	50232	50235	50213	50230	50220	50215	50217	50209	50211	50192	50205	50204	50191	50201	50184	50178	50183	50186	50178	50191	50177	50185	50164	50175	50156	50166	50179	50175	50178	50172	50179	50169	50159	50180	50165	50176	50167
49644	49643	49637	49632	49629	49648	49649	49655	49659	49657	49650	49634	49666	49664	49646	49645	49642	49638	49632	49633	49624	49615	49610	49613	49604	49599	49607	49603	49590	49584	49586	49594	49582	49581	49593	49566	49594	49572	49568	49588	49575	49581	49571	49571	49563	49558	49574	49571	49567	49565
49021	49022	49025	49030	49017	49024	49025	49056	49036	49030	49048	49043	49045	49045	49030	49033	49040	49031	49002	49002	49013	48999	48994	48993	48985	48980	48981	48990	48974	48957	48953	48950	48947	48951	48967	48947	48967	48941	48927	48947	48937	48934	48933	48932	48920	48919	48931	48938	48941	48916
48442	48422	48426	48434	48428	48442	48438	48453	48436	48438	48441	48441	48451	48434	48427	48431	48432	48441	48415	48398	48407	48395	48400	48385	48394	48380	48368	48376	48357	48354	48365	48356	48333	48347	48341	48339	48359	48330	48320	48351	48342	48327	48321	48327	48316	48310	48310	48305	48316	48317
47822	47819	47823	47834	47821	47817	47819	47846	47830	47835	47839	47839	47830	47832	47827	47829	47827	47824	47792	47815	47787	47797	47791	47780	47777	47783	47781	47762	47747	47757	47737	47754	47731	47747	47708	47729	47736	47725	47719	47709	47716	47702	47698	47706	47685	47697	47685	47691	47684	47687
47260	47243	47247	47267	47273	47271	47247	47267	47261	47257	47282	47303	47267	47255	47252	47271	47248	47245	47241	47241	47240	47213	47225	47225	47219	47229	47212	47183	47188	47191	47171	47187	47187	47170	47147	47169	47136	47181	47159	47138	47145	47138	47138	47135	47138	47132	47115	47119	47108	47122
46828	46833	46825	46828	46827	46815	46828	46839	46832	46838	46841	46841	46834	46822	46826	46829	46800	46820	46791	46811	46794	46787	46793	46789	46784	46775	46779	46754	46755	46762	46736	46744	46748	46739	46732	46751	46713	46731	46714	46703	46719	46701	46691	46701	46689	46699	46685	46691	46659	46685
46419	46396	46403	46413	46407	46400	46397	46399	46397	46400	46404	46426	46411	46408	46400	46409	46413	46399	46389	46399	46376	46377	46378	46357	46355	46352	46348	46336	46355	46355	46325	46307	46315	46309	46307	46329	46314	46312	46310	46305	46279	46280	46278	46279	46270	46272	46271	46280	46267	46265
46110	46115	46092	46095	46098	46091	46091	46095	46103	46097	46104	46113	46094	46121	46078	46099	46110	46070	46080	46082	46063	46094	46069	46069	46029	46049	46034	46012	46041	46034	46009	46017	46027	46009	46009	46016	45988	46013	46000	45985	45985	45984	45985	45984	45992	45977	45991	45967	45973	45970
45950	45959	45932	45931	45936	45930	45944	45943	45948	45938	45941	45932	45932	45951	45925	45939	45931	45947	45918	45887	45924	45891	45920	45893	45889	45878	45891	45888	45873	45867	45875	45864	45848	45849	45853	45868	45858	45835	45847	45853	45840	45840	45830	45838	45831	45830	45829	45815	45826	45824
45835	45859	45804	45820	45811	45818	45817	45802	45822	45812	45803	45816	45799	45814	45799	45831	45822	45804	45809	45813	45793	45810	45797	45786	45784	45766	45772	45775	45793	45757	45769	45754	45748	45733	45748	45736	45748	45744	45730	45736	45750	45742	45743	45728	45723	45723	45724	45733	45724	45711
45824	45837	45830	45834	45826	45791	45822	45811	45826	45823	45811	45815	45811	45821	45802	45809	45812	45790	45811	45788	45788	45788	45818	45814	45794	45795	45769	45781	45797	45771	45769	45777	45776	45772	45774	45767	45785	45761	45739	45751	45750	45760	45743	45753	45736	45766	45751	45752	45752	45728
45987	46004	46005	45989	45997	45977	45960	45979	45992	45978	45972	45978	45951	46002	45976	45988	45976	45977	45966	45960	45980	45952	45947	45992	45960	45968	45958	45968	45957	45961	45965	45925	45952	45966	45959	45938	45948	45931	45953	45927	45932	45943	45937	45931	45938	45942	45928	45915	45921	45922
46159	46169	46167	46183	46156	46150	46143	46164	46156	46140	46147	46139	46138	46141	46132	46162	46142	46144	46122	46140	46137	46139	46142	46141	46134	46144	46132	46163	46140	46152	46134	46161	46124	46139	46133	46127	46127	46135	46125	46118	46116	46122	46137	46131	46108	46131	46114	46124	46113	46119
46503	46488	46498	46501	46504	46498	46493	46476	46496	46478	46468	46476	46477	46465	46458	46480	46478	46485	46486	46471	46480	46483	46483	46486	46488	46494	46487	46483	46497	46493	46504	46490	46498	46467	46496	46488	46496	46481	46498	46495	46480	46493	46499	46484	46494	46501	46486	46476	46499	46454
46944	46955	46963	46967	46983	46943	46962	46947	46940	46944	46936	46952	46945	46937	46937	46951	46952	46951	46956	46960	46946	46961	46962	46958	46962	46962	46973	46965	46971	46984	46991	46967	46990	46963	46991	46980	46979	46980	46980	46957	46968	46990	46972	46981	46986	46987	46966	46973	46963	46988
47435	47447	47453	47462	47450	47435	47445	47442	47429	47433	47422	47426	47425	47417	47444	47441	47438	47450	47466	47459	47451	47464	47448	47447	47463	47462	47472	47476	47477	47481	47490	47506	47468	47474	47499	47478	47493	47500	47471	47472	47493	47503	47493	47491	47481	47509	47493	47496	47499	47495
48055	48039	48061	48040	48037	48025	48040	48025	48016	48032	48025	48023	48014	48025	48034	48024	48041	48045	48041	48062	48050	48068	48058	48048	48060	48072	48080	48060	48081	48078	48085	48087	48083	48081	48095	48107	48103	48085	48089	48107	48103	48105	48108	48117	48111	48119	48113	48111	48115	48132
48675	48675	48654	48656	48669	48650	48671	48649	48654	48673	48648	48664	48656	48655	48657	48650	48662	48670	48680	48690	48694	48702	48699	48689	48700	48719	48701	48710	48711	48713	48719	48736	48741	48720	48746	48738	48753	48744	48744	48744	48753	48754	48763	48766	48760	48768	48755	48776	48779	48779
49320	49321	49324	49303	49323	49307	49320	49305	49289	49312	49303	49301	49307	49314	49316	49300	49311	49308	49321	49341	49342	49343	49327	49341	49352	49375	49358	49381	49373	49372	49373	49394	49399	49382	49398	49388	49403	49407	49409	49402	49421	49426	49427	49435	49433	49447	49439	49445	49435	49437
49987	49968	49952	49960	49972	49974	49955	49955	49948	49962	49966	49962	49964	49967	49967	49949	49990	49960	49967	49996	50005	50002	50011	50011	50032	50029	50022	50036	50035	50027	50039	50048	50058	50047	50059	50075	50069	50060	50089	50085	50089	50079	50091	50098	50113	50102	50094	50108	50114	50111
50568	50561	50544	50566	50559	50577	50560	50555	50556	50555	50566	50561	50561	50561	50571	50557	50582	50564	50572	50596	50620	50597	50609	50627	50626	50639	50637	50631	50636	50637	50649	50650	50661	50656	50677	50671	50678	50683	50681	50695	50703	50704	50717	50701	50723	50714	50716	50728	50722	50733
51176	51181	51175	51192	51177	51182	51188	51179	51162	51172	51176	51169	51171	51177	51191	51177	51181	51197	51180	51204	51220	51229	51217	51234	51251	51243	51252	51258	51247	51259	51262	51264	51277	51268	51301	51278	51278	51300	51303	51299	51320	51299	51316	51329	51333	51329	51330	51338	51336	51344
51696	51704	51709	51719	51691	51716	51680	51699	51695	51695	51680	51704	51703	51709	51730	51712	51701	51718	51729	51741	51729	51747	51744	51748	51765	51761	51777	51765	51767	51777	51787	51799	51797	51803	51804	51811	51813	51808	51831	51821	51830	51835	51834	51845	51849	51858	51864	51864	51862	51880
52090	52097	52097	52089	52090	52095	52093	52090	52095	52088	52085	52083	52064	52098	52092	52082	52087	52103	52115	52103	52119	52142	52118	52144	52145	52139	52146	52147	52138	52161	52158	52184	52167	52191	52182	52191	52200	52201	52197	52213	52214	52214	52210	52221	52233	52249	52238	52224	52224	52250
52402	52429	52422	52426	52413	52440	52404	52419	52419	52429	52419	52400	52413	52410	52426	52425	52434	52427	52454	52448	52438	52456	52452	52448	52473	52462	52471	52473	52460	52490	52510	52496	52496	52502	52510	52522	52512	52519	52517	52521	52536	52531	52523	52546	52547	52541	52558	52551	52546	52562
52631	52648	52640	52623	52631	52639	52631	52648	52637	52625	52621	52624	52629	52633	52634	52626	52635	52645	52646	52653	52652	52657	52665	52673	52662	52665	52675	52670	52683	52676	52695	52698	52703	52709	52693	52706	52700	52710	52734	52715	52717	52723	52717	52737	52740	52722	52729	52735	52746	52761
52671	52671	52680	52679	52683	52671	52668	52673	52691	52676	52680	52674	52680	52663	52677	52681	52697	52691	52669	52703	52688	52702	52712	52701	52703	52717	52709	52720	52720	52717	52736	52725	52744	52752	52730	52739	52742	52754	52745	52753	52749	52751	52746	52777	52763	52742	52776	52764	52760	52781
52677	52662	52674	52664	52674	52679	52686	52683	52690	52684	52683	52675	52673	52689	52672	52675	52683	52677	52692	52678	52706	52700	52710	52707	52703	52705	52709	52715	52700	52733	52716	52723	52721	52737	52735	52737	52724	52741	52736	52728	52750	52729	52731	52737	52736	52715	52752	52746	52752	52754
52500	52483	52503	52473	52499	52501	52497	52502	52520	52491	52498	52501	52513	52507	52487	52501	52499	52501	52498	52498	52507	52516	52513	52496	52507	52495	52510	52500	52525	52518	52509	52515	52520	52528	52513	52531	52520	52533	52533	52526	52505	52517	52515	52540	52532	52520	52543	52523	52533	52537
52291	52287	52294	52295	52308	52303	52308	52293	52324	52290	52310	52299	52290	52292	52284	52309	52293	52291	52293	52299	52303	52304	52309	52299	52301	52298	52303	52306	52293	52314	52289	52299	52300	52303	52292	52296	52297	52285	52301	52315	52288	52287	52286	52299	52297	52286	52303	52291	52299	52294
51954	51944	51958	51965	51944	51965	51958	51968	51990	51965	51970	51982	51976	51965	51943	51967	51958	51957	51962	51958	51960	51969	51960	51947	51952	51953	51950	51954	51952	51950	51947	51940	51954	51953	51943	51939	51943	51928	51942	51944	51932	51937	51933	51945	51935	51934	51933	51934	51927	51916
51439	51449	51449	51472	51438	51463	51461	51465	51472	51471	51480	51475	51466	51476	51459	51470	51460	51465	51460	51456	51455	51450	51457	51440	51446	51440	51437	51451	51442	51428	51432	51419	51412	51419	51423	51408	51415	51409	51400	51419	51413	51404	51398	51401	51394	51399	51410	51400	51394	51383
50923	50929	50933	50959	50907	50930	50936	50939	50942	50949	50950	50954	50947	50939	50934	50956	50941	50937	50941	50917	50918	50918	50915	50906	50910	50897	50899	50897	50893	50898	50886	50885	50869	50882	50882	50868	50874	50869	50858	50865	50859	50862	50857	50853	50844	50853	50865	50849	50841	50836
50312	50317	50313	50322	50320	50326	50322	50327	50334	50336	50352	50345	50340	50349	50320	50351	50321	50325	50311	50307	50290	50289	50291	50285	50278	50279	50258	50274	50279	50265	50255	50250	50242	50261	50264	50241	50245	50237	50229	50235	50231	50231	50237	50226	50224	50203	50215	50221	50209	50201
49663	49653	49667	49662	49646	49666	49675	49688	49678	49679	49680	49685	49690	49690	49670	49683	49667	49666	49653	49640	49633	49635	49627	49630	49630	49621	49615	49613	49603	49607	49594	49591	49573	49594	49579	49582	49573	49580	49570	49569	49563	49551	49564	49561	49552	49550	49533	49550	49548	49530
49000	48998	49002	48995	49002	48987	49017	49013	48998	49008	49010	49031	49014	49017	49021	49014	48997	48994	48975	48963	48961	48971	48944	48958	48945	48943	48932	48925	48930	48939	48921	48924	48916	48907	48904	48913	48907	48885	48892	48894	48873	48878	48871	48875	48866	48862	48859	48861	48860	48849
48344	48341	48345	48343	48348	48336	48362	48371	48351	48362	48351	48365	48352	48348	48355	48346	48337	48341	48314	48309	48305	48307	48310	48292	48288	48286	48280	48259	48276	48260	48255	48271	48260	48239	48241	48245	48231	48226	48245	48213	48215	48213	48207	48220	48212	48213	48181	48183	48203	48184
47745	47741	47743	47741	47743	47728	47758	47763	47743	47744	47754	47760	47743	47749	47755	47746	47736	47729	47708	47715	47711	47696	47686	47677	47684	47683	47673	47662	47667	47670	47659	47646	47640	47653	47642	47656	47633	47627	47634	47610	47599	47596	47608	47587	47592	47615	47577	47593	47584	47582
47167	47153	47139	47145	47154	47154	47159	47138	47159	47159	47165	47158	47173	47158	47176	47139	47148	47148	47129	47115	47125	47124	47111	47100	47121	47104	47075	47091	47101	47073	47072	47076	47054	47065	47057	47057	47043	47053	47028	47024	47028	47021	47026	47006	47003	47017	47000	46988	47008	46986
46659	46661	46628	46658	46656	46641	46656	46646	46648	46669	46648	46666	46661	46653	46664	46648	46651	46646	46620	46629	46630	46629	46619	46608	46596	46599	46581	46587	46576	46582	46580	46537	46552	46549	46551	46535	46547	46542	46527	46535	46527	46531	46520	46513	46506	46502	46492	46508	46496	46500
46305	46309	46300	46305	46292	46285	46277	46294	46288	46293	46295	46307	46301	46313	46301	46272	46314	46304	46275	46295	46276	46259	46254	46261	46267	46228	46260	46237	46229	46233	46219	46219	46214	46197	46200	46193	46218	46208	46178	46199	46198	46192	46186	46151	46190	46183	46168	46162	46146	46161
45949	45956	45929	45933	45942	45947	45932	45942	45948	45944	45943	45937	45952	45955	45962	45925	45929	45917	45932	45928	45909	45913	45907	45907	45916	45894	45880	45879	45868	45859	45870	45863	45861	45860	45847	45846	45872	45826	45847	45836	45856	45854	45854	45835	45821	45834	45793	45831	45814	45835
45761	45769	45747	45763	45771	45750	45740	45743	45761	45772	45741	45769	45762	45755	45750	45739	45744	45741	45733	45755	45731	45730	45719	45725	45701	45718	45706	45713	45690	45712	45682	45674	45698	45699	45691	45669	45688	45674	45678	45668	45676	45678	45638	45684	45672	45640	45673	45654	45655	45669
45734	45742	45766	45755	45753	45752	45721	45747	45737	45753	45724	45732	45736	45747	45745	45734	45735	45741	45733	45738	45720	45685	45725	45703	45698	45700	45715	45721	45689	45712	45683	45693	45713	45677	45683	45688	45681	45695	45685	45673	45685	45695	45664	45663	45666	45682	45673	45673	45679	45672
45742	45746	45729	45737	45738	45734	45757	45736	45709	45745	45741	45732	45721	45722	45746	45718	45726	45712	45727	45726	45728	45723	45732	45730	45712	45733	45723	45719	45697	45723	45697	45701	45734	45716	45717	45735	45714	45697	45701	45691	45702	45707	45674	45697	45707	45715	45719	45681	45688	45715
45855	45867	45866	45863	45839	45873	45839	45850	45851	45861	45847	45840	45853	45849	45849	45832	45860	45846	45840	45854	45854	45847	45857	45851	45849	45840	45856	45854	45842	45839	45842	45853	45872	45844	45849	45853	45845	45856	45862	45856	45848	45863	45854	45872	45849	45855	45851	45874	45861	45862
46195	46172	46166	46180	46185	46187	46172	46155	46163	46170	46175	46164	46149	46150	46162	46161	46169	46157	46184	46164	46185	46197	46180	46194	46193	46195	46186	46185	46189	46183	46183	46203	46199	46169	46180	46199	46173	46195	46192	46197	46174	46196	46201	46195	46191	46221	46206	46200	46207	46222
46498	46486	46498	46481	46515	46512	46492	46495	46491	46479	46499	46486	46491	46491	46494	46482	46508	46493	46507	46517	46507	46527	46530	46518	46499	46523	46513	46530	46513	46530	46528	46536	46543	46518	46549	46539	46520	46547	46541	46545	46531	46551	46543	46554	46559	46552	46572	46555	46548	46569
46946	46928	46928	46931	46951	46919	46933	46924	46935	46909	46915	46922	46918	46914	46915	46907	46918	46919	46957	46947	46944	46960	46953	46950	46955	46964	46963	46967	46963	46958	46995	46972	46984	46978	46985	46985	46975	47003	46991	47002	47014	46991	47005	46991	47014	47014	47008	47019	47028	47018
47489	47491	47500	47493	47502	47501	47499	47477	47479	47491	47487	47474	47494	47477	47493	47482	47483	47500	47501	47510	47524	47513	47531	47525	47514	47525	47541	47535	47547	47527	47559	47555	47553	47556	47556	47545	47549	47573	47574	47569	47577	47559	47592	47595	47591	47586	47601	47584	47595	47600
48076	48067	48070	48075	48071	48069	48074	48075	48053	48045	48076	48057	48061	48062	48072	48072	48065	48093	48083	48086	48093	48093	48119	48104	48116	48133	48126	48115	48140	48124	48151	48139	48141	48153	48143	48149	48153	48157	48168	48181	48187	48173	48177	48183	48183	48177	48207	48200	48208	48202
48709	48708	48697	48698	48719	48707	48690	48699	48693	48704	48692	48682	48699	48698	48693	48695	48713	48719	48726	48715	48729	48739	48746	48749	48749	48751	48762	48758	48776	48763	48783	48780	48784	48808	48793	48804	48796	48798	48791	48817	48817	48810	48825	48831	48840	48823	48853	48840	48852	48838
49340	49342	49320	49327	49343	49347	49339	49337	49331	49331	49326	49323	49337	49339	49322	49329	49351	49346	49356	49358	49378	49369	49375	49386	49378	49406	49396	49404	49408	49414	49419	49419	49418	49449	49430	49444	49442	49444	49453	49469	49470	49481	49485	49497	49495	49477	49514	49494	49499	49483
49978	49971	49970	49974	49986	49986	49957	49981	49955	49975	49969	49961	49968	49971	49977	49977	49979	49994	49979	49997	50013	50010	50015	50025	50041	50023	50043	50060	50062	50066	50065	50071	50072	50088	50076	50084	50086	50073	50101	50128	50121	50103	50128	50130	50139	50125	50141	50149	50140	50165
50584	50596	50593	50598	50581	50598	50594	50591	50589	50576	50592	50571	50576	50593	50586	50595	50603	50594	50598	50618	50618	50621	50633	50643	50642	50647	50650	50664	50671	50677	50671	50695	50693	50707	50704	50702	50709	50718	50730	50737	50728	50736	50728	50760	50736	50747	50757	50756	50758	50768
51103	51111	51107	51116	51090	51126	51114	51131	51104	51091	51108	51099	51109	51120	51108	51119	51131	51121	51130	51139	51151	51147	51167	51153	51167	51177	51176	51180	51199	51201	51203	51216	51223	51224	51213	51224	51227	51246	51219	51240	51241	51247	51257	51258	51271	51282	51270	51267	51279	51272
51630	51643	51650	51652	51635	51649	51640	51656	51645	51633	51628	51648	51625	51630	51632	51657	51651	51656	51659	51656	51665	51667	51686	51684	51693	51693	51696	51710	51711	51734	51728	51730	51738	51742	51737	51748	51748	51758	51772	51750	51737	51755	51762	51792	51773	51779	51779	51774	51772	51783
52035	52033	52050	52042	52026	52033	52045	52057	52043	52030	52035	52027	52029	52037	52024	52042	52033	52063	52062	52047	52045	52068	52069	52077	52081	52102	52100	52102	52105	52110	52113	52122	52117	52116	52106	52128	52130	52139	52149	52134	52132	52132	52149	52162	52162	52169	52161	52159	52161	52136
52272	52297	52297	52291	52261	52281	52297	52290	52282	52276	52280	52285	52280	52271	52283	52286	52280	52290	52283	52289	52304	52308	52305	52317	52303	52315	52323	52324	52331	52331	52358	52323	52345	52327	52341	52340	52346	52351	52355	52354	52363	52363	52377	52374	52369	52368	52371	52364	52386	52363
52515	52530	52531	52536	52527	52528	52545	52519	52525	52542	52531	52535	52524	52517	52517	52541	52534	52544	52544	52529	52531	52549	52549	52561	52553	52579	52557	52549	52565	52572	52577	52577	52569	52570	52570	52594	52579	52567	52567	52580	52582	52585	52606	52598	52585	52593	52592	52593	52606	52600
52534	52547	52538	52545	52525	52534	52544	52532	52557	52541	52536	52541	52532	52532	52527	52544	52549	52557	52542	52550	52537	52550	52539	52556	52559	52558	52551	52573	52544	52549	52560	52565	52555	52564	52559	52565	52579	52569	52560	52574	52573	52583	52576	52581	52573	52591	52587	52584	52560	52561
52537	52539	52523	52542	52521	52537	52537	52521	52540	52535	52525	52531	52532	52514	52519	52537	52537	52538	52544	52534	52536	52533	52525	52538	52552	52542	52530	52535	52542	52533	52523	52523	52528	52528	52549	52543	52554	52538	52528	52538	52558	52549	52527	52532	52540	52536	52539	52541	52523	52529
52391	52385	52377	52398	52367	52372	52386	52372	52376	52385	52366	52371	52378	52377	52379	52374	52394	52371	52381	52362	52369	52373	52362	52374	52387	52358	52361	52378	52351	52373	52376	52358	52356	52371	52367	52364	52370	52359	52341	52362	52365	52364	52368	52345	52347	52341	52355	52366	52347	52347
52080	52071	52075	52082	52072	52068	52074	52071	52074	52077	52086	52088	52092	52063	52064	52076	52079	52075	52072	52064	52073	52054	52061	52058	52060	52057	52050	52060	52050	52051	52047	52043	52049	52025	52045	52043	52055	52049	52042	52023	52046	52044	52034	52027	52022	52028	52026	52012	52011	52025
51717	51721	51743	51731	51713	51714	51728	51736	51721	51735	51723	51718	51731	51703	51732	51717	51722	51704	51714	51695	51722	51706	51704	51703	51700	51691	51685	51695	51669	51677	51677	51680	51673	51661	51681	51671	51674	51669	51663	51653	51651	51659	51654	51637	51639	51645	51628	51624	51640	51633
51254	51263	51265	51241	51240	51243	51263	51274	51250	51260	51257	51260	51266	51254	51273	51254	51244	51248	51243	51242	51240	51237	51220	51205	51221	51218	51208	51190	51202	51197	51202	51200	51200	51173	51184	51188	51183	51185	51181	51167	51159	51156	51168	51147	51153	51167	51133	51144	51148	51151
50697	50698	50699	50670	50683	50687	50703	50711	50693	50699	50705	50698	50695	50682	50713	50694	50679	50689	50683	50681	50663	50653	50652	50661	50654	50647	50641	50631	50638	50623	50622	50629	50626	50594	50603	50602	50597	50608	50608	50588	50578	50587	50583	50560	50566	50586	50560	50558	50570	50575
50111	50124	50110	50089	50102	50099	50116	50119	50114	50127	50125	50135	50121	50106	50136	50112	50100	50090	50087	50093	50071	50077	50078	50069	50061	50063	50054	50047	50046	50031	50034	50029	50040	50017	50016	50016	50004	50009	50023	49987	49989	49989	49979	49978	49982	49978	49965	49977	49969	49979
49471	49472	49468	49445	49465	49454	49464	49466	49473	49483	49486	49491	49483	49478	49488	49460	49459	49456	49453	49447	49449	49442	49433	49427	49412	49416	49420	49393	49413	49383	49381	49382	49377	49366	49361	49373	49366	49349	49355	49330	49336	49343	49334	49326	49326	49321	49319	49315	49329	49330
48828	48835	48816	48825	48817	48832	48811	48808	48820	48833	48837	48837	48832	48840	48837	48808	48823	48810	48804	48802	48801	48790	48792	48782	48763	48763	48755	48755	48751	48728	48733	48736	48727	48730	48724	48717	48708	48706	48705	48692	48699	48692	48697	48685	48678	48664	48676	48674	48675	48665
48175	48165	48143	48165	48162	48165	48160	48152	48158	48164	48172	48166	48173	48181	48176	48166	48169	48156	48137	48140	48134	48134	48145	48121	48106	48103	48101	48107	48083	48066	48062	48067	48051	48074	48057	48050	48052	48036	48041	48025	48034	48027	48027	48017	48021	47997	48020	48017	48008	48014
47572	47552	47545	47581	47553	47570	47539	47533	47563	47561	47553	47566	47568	47557	47560	47534	47549	47541	47525	47535	47537	47515	47515	47508	47486	47484	47499	47509	47473	47466	47455	47465	47447	47485	47457	47447	47445	47417	47428	47429	47424	47432	47407	47415	47420	47394	47383	47389	47398	47380
47042	47038	47028	47059	47066	47063	47021	47039	47062	47046	47051	47053	47054	47075	47063	47041	47051	47051	47037	47017	47037	47008	47011	47008	46977	46986	46989	46970	46978	46969	46970	46935	46936	46968	46956	46950	46955	46920	46954	46929	46939	46922	46919	46901	46908	46874	46907	46913	46903	46894
46562	46536	46532	46557	46569	46540	46546	46536	46568	46558	46567	46562	46543	46560	46555	46543	46549	46541	46539	46527	46530	46524	46530	46513	46511	46508	46497	46504	46479	46496	46511	46490	46475	46463	46469	46460	46469	46495	46453	46444	46454	46441	46431	46423	46433	46418	46434	46433	46442	46413
46157	46136	46137	46150	46176	46168	46159	46176	46165	46170	46169	46155	46168	46181	46164	46154	46177	46157	46153	46139	46149	46125	46139	46131	46127	46127	46109	46107	46108	46142	46115	46108	46109	46106	46087	46082	46067	46086	46080	46081	46082	46064	46059	46056	46070	46054	46053	46077	46053	46054
45969	45958	45965	45960	45974	45963	45952	45959	45975	45951	45950	45955	45972	45975	45965	45976	45968	45962	45964	45955	45933	45926	45937	45958	45936	45937	45922	45930	45934	45943	45941	45912	45916	45928	45891	45912	45887	45907	45905	45901	45903	45904	45880	45898	45889	45892	45889	45887	45877	45902
45775	45762	45771	45775	45795	45771	45763	45773	45761	45775	45771	45770	45791	45772	45778	45780	45773	45767	45777	45757	45766	45774	45763	45763	45764	45758	45769	45759	45750	45764	45766	45752	45753	45763	45745	45772	45741	45762	45748	45760	45748	45744	45742	45759	45748	45740	45742	45724	45739	45725
45736	45727	45727	45733	45743	45737	45746	45727	45737	45734	45728	45726	45742	45745	45727	45738	45742	45730	45735	45738	45725	45753	45730	45731	45715	45736	45761	45730	45721	45737	45721	45728	45727	45743	45734	45730	45720	45734	45715	45733	45726	45733	45736	45742	45742	45721	45738	45740	45727	45711
45840	45843	45839	45850	45858	45828	45850	45846	45847	45836	45864	45849	45866	45867	45833	45853	45846	45859	45853	45847	45841	45858	45855	45849	45870	45857	45842	45841	45856	45876	45855	45845	45869	45866	45856	45871	45851	45872	45868	45874	45865	45862	45865	45890	45863	45877	45870	45866	45875	45866
46011	46025	46019	45999	46023	46013	46006	46018	46008	46009	46033	46013	46009	46016	46001	46029	46027	46027	46034	46045	46021	46055	46032	46034	46030	46051	46040	46047	46056	46053	46055	46043	46066	46044	46065	46064	46052	46060	46054	46064	46061	46057	46072	46064	46062	46057	46074	46075	46080	46046
46294	46288	46302	46303	46299	46290	46297	46312	46313	46288	46297	46296	46305	46309	46293	46314	46296	46317	46327	46329	46336	46338	46337	46335	46334	46348	46327	46335	46324	46331	46371	46341	46356	46353	46368	46361	46348	46358	46381	46394	46400	46366	46367	46395	46362	46363	46369	46386	46401	46377
46716	46699	46709	46714	46736	46699	46705	46705	46744	46703	46711	46710	46715	46720	46710	46728	46717	46730	46734	46742	46736	46749	46732	46746	46761	46733	46757	46776	46763	46771	46762	46757	46757	46756	46784	46776	46796	46781	46770	46810	46812	46799	46799	46800	46801	46809	46802	46821	46807	46811
47160	47152	47165	47147	47176	47169	47162	47191	47153	47158	47167	47157	47163	47159	47156	47181	47163	47198	47162	47172	47195	47180	47186	47197	47202	47202	47221	47207	47223	47207	47221	47216	47226	47226	47240	47227	47244	47250	47253	47264	47272	47265	47266	47271	47256	47271	47288	47279	47285	47285
47691	47694	47695	47687	47716	47710	47708	47721	47707	47703	47680	47705	47674	47709	47691	47705	47705	47716	47704	47724	47726	47719	47717	47742	47739	47748	47753	47754	47746	47763	47762	47763	47776	47788	47798	47782	47800	47793	47794	47815	47796	47826	47811	47820	47821	47827	47838	47827	47818	47831
48296	48315	48296	48317	48305	48307	48303	48309	48298	48286	48274	48279	48268	48289	48278	48300	48303	48296	48286	48289	48317	48315	48324	48330	48349	48336	48340	48353	48353	48363	48367	48365	48382	48373	48397	48390	48404	48386	48412	48410	48418	48431	48434	48425	48432	48447	48447	48446	48450	48445
48907	48921	48917	48926	48922	48917	48913	48919	48902	48899	48893	48899	48900	48884	48901	48898	48918	48916	48910	48926	48940	48941	48942	48972	48978	48978	48977	48975	48977	48992	48993	49011	49011	49014	49016	49011	49025	49028	49031	49028	49047	49052	49052	49078	49063	49071	49063	49070	49068	49072
49543	49581	49561	49575	49558	49552	49553	49546	49551	49560	49552	49547	49536	49530	49544	49556	49552	49553	49557	49569	49571	49581	49595	49598	49611	49609	49618	49633	49635	49648	49650	49664	49665	49657	49662	49662	49674	49661	49681	49675	49677	49694	49697	49704	49713	49716	49701	49713	49722	49732
50155	50164	50161	50169	50149	50161	50162	50150	50144	50161	50149	50152	50135	50142	50149	50157	50160	50167	50162	50178	50183	50188	50189	50203	50206	50216	50216	50218	50218	50240	50242	50252	50258	50243	50262	50269	50274	50260	50285	50274	50279	50283	50290	50296	50298	50302	50295	50316	50306	50319
50754	50768	50774	50771	50739	50766	50765	50745	50744	50767	50756	50762	50757	50739	50763	50760	50764	50775	50778	50781	50792	50801	50813	50799	50819	50825	50817	50827	50817	50838	50852	50848	50857	50858	50854	50871	50850	50859	50888	50870	50881	50885	50878	50888	50883	50889	50885	50901	50883	50904
51349	51314	51316	51322	51273	51261	51242	51254	51234	51322	51282	51335	51284	51294	51346	51296	51243	51281	51308	51331	51332	51358	51295	51347	51297	51346	51376	51377	51381	51367	51381	51400	51384	51401	51401	51321	51404	51331	51398	51384	51399	51395	51399	51424	51412	51383	51347	51445	51419	51397
51531	51518	51519	51518	51500	51502	51502	51483	51488	51532	51500	51535	51525	51494	51541	51524	51510	51513	51534	51545	51547	51551	51540	51564	51549	51562	51570	51570	51561	51579	51583	51589	51580	51597	51587	51568	51590	51568	51599	51586	51585	51594	51611	51609	51620	51605	51587	51620	51611	51603
52081	52073	52083	52078	52061	52066	52064	52050	52072	52074	52065	52069	52057	52053	52062	52079	52070	52082	52095	52090	52095	52099	52099	52090	52096	52116	52109	52110	52104	52096	52127	52122	52118	52119	52131	52121	52124	52114	52119	52142	52149	52132	52144	52145	52153	52137	52135	52152	52150	52152
52325	52322	52314	52315	52337	52323	52312	52304	52322	52323	52325	52317	52312	52314	52309	52321	52317	52328	52327	52327	52334	52327	52341	52339	52339	52344	52357	52351	52357	52342	52365	52349	52343	52357	52368	52352	52361	52354	52340	52355	52371	52361	52372	52375	52376	52361	52378	52379	52373	52367
52527	52523	52502	52510	52525	52519	52507	52498	52513	52496	52501	52504	52504	52504	52514	52491	52499	52501	52517	52520	52518	52514	52533	52509	52516	52512	52508	52504	52533	52505	52523	52510	52505	52524	52519	52512	52539	52517	52513	52524	52536	52535	52537	52547	52535	52541	52513	52520	52543	52549
52557	52562	52562	52568	52573	52576	52551	52554	52567	52563	52554	52554	52529	52546	52573	52531	52549	52553	52533	52549	52543	52554	52548	52547	52559	52549	52546	52544	52542	52549	52552	52544	52552	52547	52547	52530	52551	52553	52539	52539	52544	52547	52557	52555	52538	52549	52537	52530	52553	52566
52388	52378	52386	52394	52403	52395	52374	52383	52379	52391	52381	52381	52373	52387	52397	52369	52395	52365	52381	52367	52370	52373	52371	52370	52363	52373	52365	52369	52360	52365	52351	52386	52373	52357	52360	52355	52356	52368	52363	52340	52361	52357	52340	52348	52343	52345	52340	52331	52341	52351
52210	52224	52214	52222	52212	52216	52205	52217	52211	52212	52212	52207	52219	52217	52215	52213	52213	52199	52189	52194	52185	52191	52194	52174	52187	52178	52181	52187	52186	52174	52172	52167	52168	52173	52160	52171	52156	52176	52170	52143	52147	52150	52138	52148	52140	52140	52149	52133	52142	52150
51925	51917	51910	51927	51913	51926	51921	51933	51918	51926	51919	51923	51929	51928	51933	51917	51918	51916	51913	51912	51905	51894	51901	51887	51884	51882	51875	51879	51886	51868	51861	51864	51867	51871	51850	51862	51851	51863	51859	51844	51836	51827	51833	51835	51816	51844	51813	51817	51824	51816
51462	51463	51480	51465	51467	51467	51463	51479	51461	51477	51477	51483	51475	51467	51481	51469	51462	51456	51463	51449	51455	51452	51446	51443	51429	51432	51420	51423	51416	51412	51402	51413	51412	51416	51395	51398	51378	51411	51398	51389	51370	51360	51360	51356	51350	51353	51348	51342	51333	51335
50992	50998	50992	51016	51002	50993	50998	50993	51007	51005	51012	51006	51032	51012	51009	50995	50990	50996	50998	50985	50990	50973	50975	50965	50954	50955	50955	50950	50944	50928	50932	50935	50919	50929	50907	50925	50890	50905	50900	50895	50896	50880	50885	50867	50865	50875	50865	50858	50852	50851
50433	50431	50404	50418	50413	50415	50414	50421	50434	50442	50445	50436	50457	50449	50450	50435	50421	50430	50431	50410	50411	50395	50398	50398	50378	50372	50381	50371	50374	50345	50351	50347	50332	50349	50333	50324	50318	50325	50313	50309	50302	50285	50295	50295	50292	50277	50289	50280	50287	50264
49807	49801	49777	49790	49776	49782	49780	49789	49804	49796	49819	49810	49811	49819	49799	49806	49790	49798	49779	49770	49782	49767	49762	49757	49750	49743	49742	49743	49736	49714	49708	49694	49689	49711	49702	49677	49689	49673	49669	49686	49674	49667	49665	49661	49661	49615	49667	49647	49647	49641
49140	49141	49119	49136	49127	49116	49130	49138	49143	49145	49152	49139	49162	49160	49145	49138	49140	49145	49114	49112	49123	49083	49084	49100	49077	49080	49084	49081	49061	49051	49047	49048	49027	49043	49042	49016	49034	48996	49004	49024	49015	49020	49005	48997	49007	48973	48995	48991	48985	48981
48471	48477	48462	48474	48475	48451	48473	48489	48483	48474	48485	48493	48486	48509	48486	48483	48478	48472	48444	48455	48454	48434	48421	48444	48418	48415	48419	48417	48406	48404	48376	48388	48361	48370	48372	48370	48376	48357	48349	48362	48363	48351	48340	48356	48344	48318	48336	48347	48329	48325
47863	47852	47859	47881	47863	47856	47881	47884	47876	47874	47881	47874	47880	47892	47875	47874	47879	47847	47837	47830	47853	47837	47825	47823	47823	47821	47796	47807	47794	47825	47786	47801	47777	47773	47762	47783	47775	47769	47766	47763	47748	47760	47754	47744	47733	47744	47727	47737	47725	47741
47242	47247	47255	47253	47255	47261	47253	47269	47255	47237	47262	47241	47272	47256	47251	47258	47264	47233	47237	47236	47217	47220	47206	47208	47203	47194	47176	47183	47169	47198	47177	47182	47194	47147	47153	47170	47144	47160	47154	47146	47128	47138	47146	47127	47143	47135	47119	47130	47115	47115
46706	46710	46706	46706	46713	46718	46717	46718	46709	46689	46714	46720	46717	46732	46714	46722	46696	46691	46690	46700	46688	46704	46674	46650	46666	46660	46663	46682	46641	46666	46643	46664	46651	46631	46635	46643	46636	46651	46636	46619	46621	46610	46607	46601	46617	46630	46582	46613	46593	46593
46291	46281	46298	46280	46301	46307	46282	46295	46297	46296	46305	46311	46330	46297	46311	46328	46305	46297	46302	46290	46296	46273	46267	46285	46270	46271	46251	46242	46262	46256	46256	46247	46251	46236	46230	46253	46228	46227	46228	46221	46224	46230	46242	46230	46218	46225	46210	46200	46210	46187
45844	45867	45856	45845	45860	45872	45895	45867	45897	45879	45874	45866	45878	45886	45883	45901	45854	45871	45870	45875	45849	45878	45868	45875	45840	45853	45849	45850	45838	45834	45837	45845	45816	45821	45829	45821	45834	45842	45817	45835	45808	45833	45819	45826	45822	45795	45809	45810	45800	45810
45608	45597	45601	45585	45620	45616	45629	45618	45632	45638	45612	45628	45625	45639	45599	45631	45594	45611	45609	45617	45598	45621	45633	45601	45620	45596	45599	45608	45587	45593	45596	45602	45592	45595	45595	45597	45589	45578	45583	45587	45586	45608	45571	45584	45576	45571	45597	45584	45594	45570
45528	45532	45526	45513	45527	45528	45522	45536	45543	45557	45575	45544	45572	45546	45515	45540	45562	45565	45527	45541	45558	45537	45556	45537	45554	45535	45542	45526	45546	45532	45545	45532	45546	45536	45531	45532	45527	45537	45549	45542	45531	45559	45552	45538	45570	45541	45562	45550	45547	45554
45492	45493	45492	45486	45505	45476	45493	45487	45513	45508	45491	45518	45505	45511	45482	45502	45521	45496	45489	45522	45488	45499	45497	45505	45526	45490	45508	45494	45493	45503	45523	45505	45513	45511	45540	45511	45528	45524	45514	45520	45528	45549	45537	45525	45524	45540	45541	45549	45529	45547
45596	45594	45598	45612	45598	45592	45599	45611	45597	45612	45605	45574	45590	45577	45587	45612	45613	45600	45617	45598	45611	45611	45611	45614	45616	45616	45609	45624	45602	45642	45655	45618	45637	45623	45650	45643	45665	45659	45650	45644	45654	45654	45646	45658	45678	45659	45662	45668	45667	45681
45930	45921	45900	45925	45898	45921	45913	45929	45920	45908	45926	45910	45898	45897	45910	45927	45929	45929	45931	45941	45951	45946	45947	45941	45970	45931	45954	45953	45949	45969	45962	45961	45988	45948	45985	45970	45982	45995	45987	45992	46004	45988	46000	45991	46025	45989	46010	46030	46022	46019
46257	46259	46258	46266	46248	46260	46248	46256	46245	46250	46241	46225	46245	46221	46254	46241	46269	46259	46246	46256	46263	46276	46281	46290	46288	46286	46294	46303	46297	46293	46299	46309	46329	46320	46312	46326	46342	46335	46342	46336	46366	46351	46353	46365	46362	46370	46356	46367	46371	46388
46693	46719	46705	46710	46703	46710	46697	46697	46706	46685	46683	46689	46681	46681	46704	46691	46708	46705	46710	46716	46736	46734	46726	46732	46737	46751	46763	46753	46757	46773	46751	46784	46802	46787	46792	46785	46800	46817	46811	46787	46827	46816	46815	46827	46830	46827	46829	46840	46833	46844
47249	47240	47256	47244	47245	47255	47239	47234	47248	47240	47239	47239	47218	47229	47268	47231	47241	47251	47269	47271	47269	47273	47279	47278	47294	47293	47303	47299	47314	47310	47316	47345	47339	47345	47332	47357	47360	47348	47359	47330	47358	47362	47361	47378	47387	47382	47391	47376	47385	47397
47816	47820	47824	47809	47821	47827	47825	47804	47821	47806	47792	47812	47796	47793	47836	47803	47842	47818	47845	47836	47841	47843	47853	47859	47875	47868	47899	47891	47906	47894	47902	47911	47921	47936	47912	47913	47933	47940	47927	47948	47947	47928	47952	47946	47960	47976	47975	47970	47967	47981
48448	48453	48461	48461	48459	48459	48451	48436	48438	48449	48441	48445	48443	48432	48456	48443	48448	48463	48482	48479	48485	48476	48500	48500	48485	48502	48514	48521	48543	48534	48541	48539	48549	48572	48559	48552	48567	48569	48567	48577	48577	48583	48585	48586	48588	48607	48604	48603	48603	48612
49097	49121	49111	49119	49111	49110	49093	49078	49086	49102	49081	49085	49077	49067	49103	49080	49101	49110	49125	49118	49123	49139	49156	49146	49145	49177	49164	49182	49188	49177	49193	49201	49189	49212	49201	49201	49210	49187	49212	49223	49235	49211	49229	49254	49242	49244	49259	49249	49257	49266
49768	49768	49771	49776	49785	49775	49765	49746	49760	49750	49752	49751	49736	49752	49756	49759	49767	49777	49777	49791	49797	49792	49817	49807	49797	49832	49819	49837	49842	49837	49838	49830	49846	49860	49865	49859	49858	49857	49869	49879	49887	49888	49892	49897	49885	49891	49909	49896	49906	49908
50422	50414	50413	50414	50424	50443	50409	50397	50400	50408	50407	50395	50404	50396	50407	50415	50413	50413	50426	50419	50446	50446	50447	50458	50452	50456	50478	50475	50481	50482	50496	50485	50492	50511	50511	50508	50501	50498	50514	50515	50529	50516	50519	50537	50538	50533	50540	50530	50549	50543
50994	50984	50991	50991	50994	50992	50982	50968	50967	50967	50967	50961	50970	50970	50984	50968	50975	50979	50987	50992	51001	50999	50998	51010	51019	51018	51040	51027	51037	51021	51058	51041	51049	51068	51049	51056	51056	51060	51054	51064	51073	51080	51077	51088	51076	51072	51099	51081	51092	51083
51574	51557	51561	51586	51567	51565	51557	51562	51549	51554	51550	51537	51535	51544	51545	51541	51550	51568	51563	51549	51584	51582	51565	51577	51593	51580	51595	51588	51606	51595	51614	51608	51608	51615	51611	51614	51616	51635	51617	51624	51635	51642	51628	51639	51639	51616	51659	51648	51627	51641
51967	51955	51968	51971	51968	51953	51956	51957	51950	51965	51949	51953	51942	51946	51946	51954	51964	51954	51945	51950	51970	51960	51951	51974	51972	51968	51972	51970	51973	51985	52002	51988	51987	52002	51995	52001	52003	52001	51994	51990	52016	52006	52000	52010	52009	52002	52029	52014	52010	52008
52353	52344	52346	52357	52346	52336	52336	52329	52330	52334	52324	52320	52329	52338	52332	52338	52354	52347	52346	52352	52344	52335	52336	52328	52352	52343	52347	52338	52344	52356	52358	52356	52363	52355	52345	52358	52355	52376	52359	52361	52356	52367	52360	52353	52347	52364	52350	52364	52354	52356
52595	52581	52587	52577	52587	52593	52573	52579	52583	52586	52579	52570	52592	52585	52574	52567	52584	52591	52578	52572	52589	52569	52567	52598	52578	52598	52585	52587	52573	52591	52562	52577	52587	52581	52585	52595	52581	52580	52578	52589	52565	52569	52577	52579	52568	52583	52570	52568	52570	52561
52656	52648	52676	52665	52672	52641	52660	52660	52649	52637	52661	52650	52651	52649	52653	52653	52648	52649	52658	52676	52659	52652	52646	52644	52652	52646	52641	52638	52641	52665	52651	52668	52636	52632	52640	52652	52633	52655	52648	52631	52626	52630	52621	52628	52629	52627	52606	52624	52617	52609
52683	52680	52689	52679	52703	52667	52673	52685	52672	52673	52668	52664	52668	52676	52674	52665	52670	52661	52676	52679	52679	52676	52661	52674	52657	52659	52658	52660	52653	52658	52658	52654	52660	52635	52632	52659	52623	52648	52636	52621	52613	52614	52619	52619	52631	52636	52603	52603	52615	52599
52545	52555	52569	52563	52573	52550	52551	52572	52557	52548	52546	52552	52549	52565	52549	52563	52545	52551	52551	52542	52550	52540	52539	52532	52532	52530	52525	52528	52528	52525	52525	52524	52510	52507	52495	52504	52495	52497	52502	52490	52488	52491	52477	52491	52486	52475	52460	52474	52470	52470
52276	52283	52276	52285	52297	52289	52280	52294	52286	52283	52306	52280	52291	52287	52287	52294	52279	52285	52281	52276	52279	52268	52272	52262	52264	52253	52250	52248	52240	52249	52237	52226	52225	52237	52230	52215	52228	52211	52207	52218	52203	52187	52193	52209	52194	52179	52179	52184	52170	52178
51954	51950	51941	51951	51975	51966	51951	51971	51958	51967	51972	51989	51976	51971	51956	51967	51963	51951	51952	51951	51937	51929	51929	51930	51937	51920	51927	51927	51904	51913	51907	51903	51899	51893	51888	51857	51872	51867	51863	51875	51862	51871	51854	51845	51849	51831	51841	51839	51826	51825
51506	51509	51492	51510	51503	51494	51512	51517	51522	51517	51518	51514	51527	51524	51503	51506	51499	51502	51495	51496	51477	51486	51482	51467	51476	51460	51460	51454	51440	51437	51438	51425	51429	51418	51429	51409	51432	51393	51403	51405	51402	51397	51392	51384	51383	51356	51366	51371	51354	51358
50940	50942	50933	50931	50936	50922	50951	50947	50951	50951	50936	50954	50961	50967	50933	50945	50952	50935	50933	50921	50909	50917	50915	50905	50898	50898	50883	50887	50868	50865	50862	50854	50853	50853	50850	50830	50851	50821	50831	50829	50820	50823	50818	50813	50809	50790	50804	50808	50786	50784
50364	50373	50344	50361	50351	50346	50365	50363	50387	50367	50376	50386	50370	50379	50368	50375	50363	50364	50346	50348	50322	50321	50325	50317	50313	50304	50299	50304	50291	50288	50271	50267	50257	50264	50268	50250	50253	50239	50238	50238	50236	50227	50232	50224	50223	50211	50208	50219	50207	50209
49703	49713	49690	49691	49688	49679	49704	49707	49715	49709	49707	49719	49714	49723	49718	49715	49702	49695	49687	49678	49664	49672	49672	49646	49654	49641	49637	49625	49634	49619	49609	49614	49601	49601	49611	49595	49595	49589	49586	49581	49572	49582	49584	49564	49562	49565	49551	49553	49558	49561
49034	49025	49027	49026	49019	49014	49035	49033	49039	49029	49047	49059	49047	49038	49041	49040	49027	49020	49012	49003	48984	48991	48999	48983	48972	48965	48971	48951	48963	48955	48939	48946	48940	48929	48944	48939	48922	48915	48931	48912	48910	48915	48913	48906	48899	48897	48881	48888	48893	48902
48354	48336	48341	48342	48353	48356	48349	48343	48356	48355	48344	48353	48350	48357	48369	48347	48341	48343	48333	48316	48311	48303	48314	48315	48291	48291	48298	48279	48271	48278	48271	48272	48261	48255	48266	48260	48249	48253	48255	48227	48231	48241	48219	48237	48215	48245	48217	48219	48216	48232
47669	47661	47673	47664	47679	47679	47677	47688	47680	47687	47687	47691	47683	47693	47686	47686	47676	47663	47656	47650	47653	47652	47645	47624	47633	47642	47615	47629	47612	47615	47612	47619	47615	47591	47610	47620	47600	47601	47586	47572	47580	47576	47575	47572	47566	47581	47578	47559	47574	47563
47097	47097	47104	47102	47111	47104	47098	47105	47121	47129	47132	47125	47113	47106	47123	47128	47112	47114	47117	47104	47101	47083	47098	47085	47074	47076	47083	47080	47046	47074	47049	47065	47065	47048	47051	47066	47036	47053	47042	47027	47029	47031	47043	47044	47023	47025	47041	47043	47025	47027
46532	46534	46538	46524	46516	46562	46539	46548	46543	46548	46569	46548	46562	46551	46563	46544	46567	46558	46555	46533	46540	46541	46522	46512	46525	46501	46510	46514	46519	46471	46510	46506	46505	46503	46523	46513	46489	46506	46492	46504	46493	46494	46505	46475	46471	46488	46499	46484	46487	46486
46055	46042	46063	46038	46048	46053	46049	46042	46088	46077	46060	46065	46079	46060	46070	46071	46072	46056	46081	46083	46061	46047	46044	46064	46048	46056	46053	46029	46044	46031	46035	46044	46044	46056	46041	46042	46025	46006	46018	46031	46046	46034	46037	46014	46041	46029	46052	46038	46036	46029
45784	45789	45772	45756	45763	45779	45789	45774	45802	45808	45777	45790	45812	45784	45799	45795	45784	45786	45782	45798	45805	45774	45776	45766	45767	45772	45779	45771	45778	45770	45778	45751	45777	45802	45779	45778	45772	45763	45762	45785	45777	45779	45783	45772	45789	45773	45796	45821	45776	45779
45535	45510	45501	45487	45496	45503	45538	45546	45507	45542	45523	45527	45503	45492	45529	45506	45522	45521	45516	45522	45542	45500	45517	45518	45511	45512	45528	45516	45518	45507	45538	45515	45517	45520	45535	45506	45526	45533	45524	45541	45547	45536	45552	45537	45547	45549	45539	45548	45550	45574
45432	45417	45416	45387	45396	45425	45411	45416	45413	45427	45420	45404	45413	45386	45421	45431	45422	45407	45396	45409	45415	45408	45424	45437	45419	45409	45435	45414	45403	45425	45423	45408	45423	45452	45462	45458	45451	45449	45449	45442	45455	45459	45451	45449	45497	45465	45479	45466	45503	45497
45491	45486	45484	45500	45481	45522	45500	45475	45512	45491	45475	45482	45478	45499	45488	45481	45483	45510	45500	45504	45514	45497	45513	45513	45490	45524	45521	45513	45523	45505	45512	45530	45520	45560	45531	45545	45552	45542	45570	45534	45562	45559	45566	45566	45568	45582	45595	45578	45593	45590
45626	45614	45642	45631	45632	45650	45636	45645	45631	45641	45630	45620	45633	45630	45628	45639	45626	45647	45643	45649	45637	45667	45630	45664	45652	45672	45671	45683	45682	45695	45695	45690	45695	45703	45687	45714	45704	45729	45715	45715	45720	45730	45744	45745	45721	45764	45744	45744	45755	45754
45917	45903	45925	45913	45910	45923	45924	45917	45923	45918	45938	45907	45913	45930	45936	45914	45921	45929	45927	45940	45955	45957	45959	45965	45951	45984	45976	45979	45984	46003	45988	45990	45987	45992	45981	46012	45995	46019	46024	46014	46039	46027	46016	46027	46022	46043	46040	46033	46045	46051
46365	46361	46352	46373	46356	46374	46369	46371	46350	46344	46365	46341	46333	46358	46363	46369	46339	46376	46372	46393	46384	46383	46390	46400	46413	46411	46411	46411	46423	46437	46435	46440	46444	46448	46439	46455	46453	46454	46465	46467	46475	46460	46455	46479	46478	46475	46485	46491	46497	46499
46807	46814	46811	46832	46805	46808	46826	46822	46822	46814	46820	46805	46816	46824	46829	46798	46815	46839	46827	46843	46836	46855	46870	46870	46879	46875	46863	46870	46894	46885	46893	46912	46884	46910	46898	46892	46909	46919	46922	46925	46934	46931	46933	46966	46955	46939	46944	46944	46965	46960
47408	47389	47410	47410	47390	47401	47391	47390	47394	47403	47402	47389	47383	47397	47397	47393	47407	47422	47416	47423	47433	47433	47448	47443	47443	47456	47471	47470	47470	47467	47473	47487	47487	47487	47502	47484	47518	47504	47514	47509	47524	47533	47518	47532	47539	47532	47526	47534	47543	47546
48056	48070	48073	48071	48061	48066	48053	48055	48052	48057	48059	48043	48048	48053	48040	48058	48066	48069	48083	48083	48082	48086	48087	48115	48111	48105	48125	48120	48120	48126	48149	48152	48135	48149	48153	48137	48165	48144	48169	48177	48174	48182	48178	48192	48192	48196	48187	48190	48198	48195
48759	48743	48739	48743	48745	48724	48727	48715	48728	48721	48725	48718	48719	48725	48710	48722	48738	48748	48747	48746	48760	48757	48761	48776	48782	48777	48784	48777	48797	48801	48809	48809	48816	48816	48821	48820	48819	48823	48834	48852	48848	48860	48839	48854	48844	48859	48855	48866	48857	48862
49449	49448	49454	49448	49439	49438	49430	49429	49436	49429	49410	49427	49435	49431	49421	49441	49456	49450	49437	49452	49470	49457	49464	49483	49483	49478	49492	49492	49492	49511	49511	49507	49506	49511	49518	49521	49529	49525	49536	49542	49548	49564	49549	49555	49557	49560	49559	49554	49561	49555
50133	50133	50134	50141	50159	50133	50110	50134	50121	50105	50107	50104	50110	50114	50104	50120	50118	50131	50129	50142	50140	50144	50161	50160	50156	50166	50160	50182	50167	50196	50197	50183	50200	50194	50196	50194	50187	50207	50204	50218	50223	50212	50216	50230	50224	50219	50224	50225	50210	50226
50847	50842	50841	50852	50877	50833	50817	50835	50814	50806	50805	50800	50805	50819	50818	50819	50819	50828	50825	50848	50837	50827	50851	50847	50862	50850	50866	50872	50874	50881	50882	50879	50887	50889	50885	50884	50891	50892	50898	50905	50900	50909	50903	50906	50899	50905	50907	50925	50896	50901
51446	51460	51463	51468	51504	51454	51440	51452	51442	51429	51424	51430	51428	51431	51428	51442	51437	51449	51444	51455	51465	51470	51449	51472	51486	51462	51474	51484	51478	51500	51491	51492	51510	51496	51503	51500	51493	51504	51509	51507	51495	51515	51493	51503	51512	51505	51511	51512	51495	51506
52051	52058	52047	52065	52076	52065	52035	52046	52032	52023	52034	52021	52035	52015	52023	52030	52039	52044	52037	52054	52038	52045	52055	52057	52070	52063	52077	52064	52073	52092	52070	52066	52085	52062	52082	52072	52075	52069	52095	52080	52089	52079	52087	52090	52087	52089	52090	52074	52062	52078
52541	52530	52518	52542	52544	52525	52537	52516	52530	52523	52515	52512	52512	52527	52492	52511	52520	52527	52545	52543	52538	52544	52552	52531	52528	52542	52555	52548	52553	52550	52554	52560	52544	52549	52535	52536	52535	52550	52545	52551	52540	52531	52545	52543	52535	52552	52549	52528	52541	52537
52843	52837	52833	52843	52846	52826	52836	52825	52820	52810	52836	52828	52824	52815	52808	52825	52821	52809	52837	52847	52835	52842	52835	52830	52832	52851	52830	52843	52829	52850	52830	52828	52823	52811	52829	52830	52829	52828	52837	52824	52820	52824	52831	52814	52822	52821	52831	52807	52814	52813
53138	53138	53146	53134	53142	53129	53136	53130	53117	53147	53142	53133	53128	53136	53123	53125	53130	53135	53138	53132	53143	53134	53144	53147	53160	53139	53120	53123	53128	53127	53134	53122	53118	53115	53112	53125	53109	53109	53110	53124	53126	53113	53111	53111	53110	53096	53113	53111	53104	53087
53251	53239	53248	53227	53236	53232	53246	53206	53222	53247	53227	53252	53244	53243	53222	53239	53244	53227	53229	53237	53233	53242	53230	53221	53230	53231	53211	53232	53222	53208	53211	53196	53192	53209	53198	53209	53205	53201	53201	53184	53190	53200	53182	53167	53186	53159	53181	53172	53169	53157
53151	53144	53163	53152	53132	53135	53135	53139	53149	53139	53137	53147	53132	53140	53135	53141	53139	53150	53135	53133	53135	53131	53136	53127	53114	53131	53119	53114	53115	53090	53085	53101	53084	53097	53097	53084	53105	53102	53088	53077	53075	53076	53098	53067	53065	53041	53061	53076	53053	53054
53089	53076	53047	53062	53039	53069	53058	53066	53063	53071	53050	53061	53053	53068	53077	53072	53062	53058	53062	53039	53042	53037	53040	53027	53017	53030	53011	53014	53009	52990	53000	53008	52999	53004	52998	52994	53000	52980	52983	52961	52966	52992	52984	52973	52968	52939	52967	52974	52969	52946
52793	52811	52789	52785	52776	52774	52776	52798	52789	52798	52792	52788	52780	52793	52793	52797	52774	52775	52778	52752	52749	52748	52748	52742	52743	52728	52722	52737	52723	52708	52723	52711	52710	52701	52713	52696	52705	52678	52699	52689	52691	52680	52685	52665	52674	52670	52679	52675	52669	52657
52343	52360	52350	52347	52329	52359	52350	52355	52352	52364	52346	52356	52345	52366	52355	52366	52340	52339	52335	52328	52327	52322	52304	52306	52301	52293	52286	52285	52297	52279	52270	52273	52267	52272	52283	52266	52266	52262	52247	52230	52240	52236	52241	52230	52233	52226	52243	52211	52228	52226
51894	51910	51896	51909	51891	51898	51894	51903	51899	51900	51891	51902	51913	51896	51919	51899	51894	51883	51870	51867	51873	51848	51853	51850	51842	51845	51834	51835	51828	51824	51824	51821	51816	51809	51817	51801	51799	51808	51795	51791	51782	51771	51785	51775	51784	51767	51767	51763	51770	51767
51329	51337	51336	51338	51332	51332	51336	51351	51337	51351	51338	51349	51341	51355	51373	51340	51336	51341	51328	51307	51319	51312	51306	51290	51280	51290	51291	51269	51269	51264	51267	51254	51247	51252	51253	51254	51246	51251	51236	51227	51224	51216	51227	51209	51216	51230	51208	51206	51212	51229
50659	50657	50653	50656	50651	50659	50665	50664	50681	50667	50677	50685	50676	50679	50682	50670	50656	50678	50667	50642	50643	50640	50632	50632	50619	50618	50612	50602	50608	50603	50602	50599	50584	50585	50585	50584	50565	50572	50566	50552	50552	50550	50556	50557	50552	50554	50544	50543	50545	50547
49977	49974	49969	49963	49967	49985	49986	49977	50003	49993	50000	50010	49998	49999	50008	49988	49977	49995	49981	49959	49956	49971	49950	49956	49932	49942	49941	49923	49933	49919	49919	49919	49907	49917	49899	49907	49887	49910	49889	49887	49881	49878	49877	49871	49877	49885	49867	49865	49872	49868
49259	49251	49253	49238	49246	49267	49256	49263	49269	49283	49278	49284	49273	49276	49287	49257	49257	49264	49265	49247	49237	49238	49224	49232	49222	49221	49218	49208	49205	49197	49216	49193	49202	49198	49189	49199	49187	49189	49175	49179	49172	49177	49179	49179	49169	49179	49169	49171	49165	49163
48552	48539	48539	48547	48550	48567	48554	48558	48565	48577	48589	48583	48574	48577	48579	48564	48559	48557	48552	48552	48538	48539	48533	48537	48524	48513	48526	48514	48517	48503	48496	48491	48501	48503	48490	48503	48490	48494	48476	48493	48488	48492	48484	48477	48486	48467	48473	48477	48487	48481
47852	47857	47839	47845	47866	47863	47860	47861	47870	47872	47875	47848	47878	47873	47870	47864	47851	47853	47862	47850	47849	47841	47836	47835	47834	47824	47818	47823	47826	47810	47816	47814	47810	47811	47796	47801	47805	47811	47791	47808	47807	47806	47813	47794	47805	47786	47800	47789	47798	47795
47209	47207	47195	47189	47213	47217	47212	47213	47220	47222	47222	47213	47222	47216	47218	47222	47214	47200	47196	47204	47190	47201	47201	47189	47183	47169	47187	47177	47164	47166	47170	47166	47161	47157	47173	47167	47179	47160	47154	47168	47163	47175	47173	47173	47162	47151	47179	47170	47157	47165
46654	46656	46645	46639	46647	46675	46659	46669	46667	46677	46681	46674	46685	46665	46677	46664	46661	46657	46654	46657	46648	46651	46659	46640	46630	46649	46647	46644	46620	46640	46628	46637	46641	46631	46628	46641	46638	46632	46612	46645	46656	46627	46638	46618	46643	46630	46653	46643	46639	46648
46145	46139	46138	46117	46133	46140	46148	46159	46173	46154	46181	46156	46185	46151	46141	46163	46169	46143	46134	46147	46160	46150	46134	46148	46145	46144	46150	46144	46158	46154	46138	46129	46151	46127	46141	46130	46134	46129	46155	46150	46153	46165	46128	46133	46151	46153	46137	46147	46143	46126
45760	45744	45739	45731	45698	45708	45738	45766	45764	45747	45758	45784	45754	45742	45755	45763	45758	45749	45759	45747	45753	45744	45755	45741	45761	45744	45750	45763	45749	45755	45744	45743	45767	45755	45747	45748	45762	45748	45762	45756	45755	45741	45760	45764	45768	45769	45765	45794	45775	45787
45508	45500	45504	45514	45479	45494	45512	45546	45522	45524	45544	45541	45539	45538	45525	45509	45524	45507	45509	45529	45528	45530	45509	45535	45528	45526	45542	45530	45515	45569	45526	45520	45549	45530	45533	45535	45535	45556	45557	45553	45548	45540	45540	45540	45540	45558	45556	45553	45555	45575
45272	45264	45261	45270	45251	45271	45284	45279	45285	45272	45301	45283	45295	45276	45256	45275	45300	45270	45276	45277	45277	45269	45300	45280	45283	45294	45293	45291	45311	45306	45302	45316	45290	45317	45292	45321	45305	45314	45322	45313	45328	45306	45306	45345	45346	45341	45341	45339	45341	45318
45215	45247	45247	45258	45236	45239	45252	45246	45241	45231	45246	45253	45245	45253	45256	45243	45243	45245	45247	45264	45249	45248	45271	45256	45265	45271	45276	45289	45274	45299	45290	45287	45282	45298	45295	45300	45293	45286	45308	45283	45288	45308	45301	45309	45342	45326	45312	45326	45331	45334
45394	45411	45407	45416	45414	45419	45419	45390	45392	45410	45401	45409	45417	45434	45412	45420	45421	45435	45430	45446	45432	45428	45456	45451	45439	45466	45458	45455	45447	45464	45477	45465	45482	45485	45485	45492	45490	45481	45507	45508	45483	45496	45497	45517	45504	45519	45505	45493	45520	45520
45635	45624	45625	45647	45629	45632	45611	45613	45624	45619	45615	45626	45629	45629	45611	45640	45630	45639	45638	45667	45638	45659	45667	45653	45671	45666	45683	45678	45695	45677	45685	45709	45698	45680	45700	45705	45734	45720	45710	45729	45709	45740	45721	45737	45751	45743	45735	45719	45737	45759
45994	45995	45995	46012	46022	45999	45979	45979	45985	45980	45981	45983	45987	45981	45975	46002	45992	46005	46020	46028	46016	46024	46039	46034	46044	46054	46036	46049	46062	46054	46075	46073	46079	46076	46095	46068	46090	46088	46091	46115	46106	46110	46088	46111	46132	46112	46119	46119	46111	46094
46552	46549	46560	46559	46586	46559	46550	46568	46533	46543	46546	46540	46556	46542	46537	46572	46568	46571	46582	46591	46583	46591	46577	46604	46601	46610	46606	46601	46611	46609	46634	46639	46624	46627	46659	46648	46649	46656	46641	46651	46667	46669	46661	46664	46671	46669	46680	46678	46676	46684
47124	47128	47130	47140	47144	47122	47134	47122	47122	47116	47105	47104	47115	47107	47116	47129	47128	47143	47145	47154	47140	47153	47163	47178	47185	47163	47179	47188	47189	47182	47208	47192	47186	47209	47215	47205	47213	47216	47215	47238	47229	47246	47233	47244	47240	47236	47248	47250	47232	47243
47829	47820	47809	47811	47805	47782	47796	47792	47800	47800	47784	47735	47788	47804	47772	47813	47748	47805	47829	47813	47818	47844	47833	47848	47839	47857	47850	47847	47851	47852	47870	47879	47874	47901	47894	47889	47878	47880	47887	47896	47898	47902	47906	47904	47880	47905	47863	47919	47901	47914
48443	48444	48442	48424	48434	48407	48436	48417	48418	48417	48405	48399	48405	48423	48421	48436	48414	48416	48437	48438	48441	48447	48463	48460	48461	48467	48466	48476	48461	48474	48491	48491	48491	48488	48512	48495	48497	48502	48502	48505	48508	48506	48514	48526	48501	48518	48513	48516	48517	48508
49229	49233	49234	49217	49223	49198	49208	49210	49219	49210	49193	49188	49204	49195	49205	49208	49195	49209	49217	49217	49224	49244	49248	49251	49253	49251	49252	49260	49259	49266	49265	49271	49270	49281	49288	49272	49275	49288	49278	49281	49296	49280	49293	49294	49293	49293	49296	49294	49289	49304
49942	49951	49945	49934	49939	49925	49938	49925	49929	49916	49908	49905	49905	49907	49909	49915	49922	49924	49938	49940	49948	49947	49952	49947	49948	49950	49964	49970	49965	49978	49978	49978	49981	49982	49978	49972	49986	49995	49983	49976	49981	49977	49996	50004	49990	50013	49998	49996	50001	49994
50647	50651	50643	50641	50640	50640	50619	50629	50618	50623	50606	50623	50599	50609	50623	50608	50618	50623	50646	50633	50645	50655	50642	50648	50647	50654	50657	50667	50651	50675	50680	50670	50675	50665	50667	50658	50671	50684	50671	50673	50676	50658	50671	50681	50661	50679	50665	50667	50658	50677
51282	51298	51285	51285	51282	51296	51254	51266	51271	51276	51249	51255	51241	51237	51248	51250	51250	51274	51276	51267	51288	51280	51272	51285	51282	51286	51290	51286	51291	51306	51290	51302	51308	51295	51278	51294	51277	51300	51299	51291	51290	51286	51286	51291	51308	51302	51292	51297	51288	51291
51763	51768	51763	51775	51769	51774	51753	51740	51743	51763	51750	51758	51745	51723	51739	51735	51754	51754	51767	51757	51763	51766	51750	51758	51773	51768	51786	51780	51760	51762	51765	51783	51771	51792	51753	51770	51759	51777	51771	51756	51768	51765	51758	51758	51752	51765	51762	51768	51763	51751
52252	52249	52247	52238	52254	52257	52228	52221	52228	52227	52234	52236	52215	52199	52229	52211	52224	52242	52247	52245	52238	52233	52232	52239	52237	52241	52257	52237	52235	52234	52241	52226	52252	52234	52227	52224	52222	52227	52219	52222	52221	52226	52235	52211	52219	52218	52223	52205	52222	52204
52605	52607	52576	52578	52597	52592	52585	52569	52588	52590	52587	52573	52562	52556	52579	52576	52564	52588	52585	52578	52582	52582	52577	52574	52567	52581	52597	52585	52574	52560	52579	52576	52566	52570	52580	52572	52582	52540	52545	52552	52558	52561	52553	52545	52553	52545	52550	52565	52554	52542
52794	52776	52763	52769	52783	52763	52766	52759	52755	52763	52771	52768	52759	52745	52773	52756	52753	52765	52775	52764	52775	52759	52759	52768	52749	52768	52762	52746	52757	52738	52736	52732	52719	52734	52728	52722	52728	52726	52721	52726	52725	52738	52718	52715	52722	52708	52718	52697	52725	52711
52928	52920	52911	52899	52893	52905	52906	52894	52891	52900	52902	52913	52907	52895	52896	52895	52900	52894	52882	52884	52891	52892	52884	52881	52897	52873	52881	52866	52866	52860	52856	52850	52840	52868	52851	52851	52848	52830	52841	52837	52856	52845	52823	52830	52827	52814	52837	52828	52827	52821
52897	52901	52902	52894	52889	52882	52895	52887	52889	52891	52894	52895	52890	52880	52903	52875	52882	52860	52868	52874	52871	52880	52863	52870	52852	52854	52847	52849	52841	52833	52826	52830	52840	52827	52820	52822	52832	52817	52826	52809	52823	52828	52809	52810	52831	52809	52796	52799	52803	52805
52686	52686	52689	52672	52673	52693	52690	52695	52683	52675	52687	52676	52686	52672	52679	52675	52670	52661	52656	52647	52646	52666	52647	52630	52641	52633	52630	52613	52619	52643	52611	52609	52613	52611	52603	52605	52601	52607	52601	52593	52598	52586	52589	52594	52587	52593	52577	52581	52575	52576
52458	52451	52454	52471	52456	52475	52483	52472	52473	52474	52477	52457	52475	52467	52491	52472	52460	52440	52451	52436	52438	52431	52422	52419	52416	52416	52412	52420	52412	52418	52388	52402	52411	52398	52386	52388	52393	52390	52399	52390	52360	52372	52373	52386	52366	52362	52368	52360	52363	52354
52060	52062	52062	52055	52047	52067	52058	52077	52076	52066	52089	52069	52086	52087	52078	52059	52067	52055	52035	52045	52032	52035	52027	52031	52011	52030	52008	52015	51999	52015	51994	52002	51998	51995	51990	51987	51973	51993	51992	51990	51976	51973	51968	51970	51959	51976	51964	51959	51951	51952
51529	51524	51523	51527	51504	51521	51526	51523	51525	51537	51547	51545	51553	51542	51537	51543	51523	51528	51514	51514	51503	51499	51498	51494	51490	51497	51483	51474	51466	51468	51462	51476	51463	51451	51450	51462	51441	51459	51454	51464	51452	51441	51454	51439	51434	51431	51431	51429	51422	51426
50975	50971	50973	50994	50958	50983	50964	50989	50986	50994	51003	50998	51019	51002	50996	50994	50982	50983	50968	50983	50962	50965	50966	50954	50954	50955	50940	50935	50933	50926	50922	50922	50928	50913	50903	50921	50909	50911	50893	50922	50907	50892	50890	50893	50887	50887	50896	50884	50884	50885
50315	50318	50302	50344	50297	50328	50323	50327	50330	50322	50348	50349	50362	50336	50330	50335	50327	50330	50311	50321	50309	50304	50314	50297	50298	50299	50285	50285	50285	50271	50287	50277	50265	50248	50265	50264	50251	50256	50247	50266	50245	50249	50242	50241	50240	50229	50235	50243	50232	50246
49614	49625	49617	49645	49618	49633	49625	49641	49635	49641	49653	49661	49661	49645	49642	49649	49645	49639	49634	49640	49631	49606	49616	49603	49607	49610	49599	49589	49601	49580	49595	49575	49579	49573	49579	49574	49570	49567	49568	49573	49565	49575	49561	49555	49562	49549	49552	49561	49565	49553
48922	48924	48919	48946	48916	48938	48923	48947	48948	48951	48956	48947	48970	48952	48937	48937	48937	48929	48920	48935	48920	48912	48915	48899	48901	48885	48894	48896	48888	48887	48890	48881	48878	48879	48891	48880	48886	48877	48884	48880	48869	48872	48872	48866	48882	48869	48864	48874	48866	48875
48208	48199	48218	48229	48223	48222	48232	48247	48233	48235	48258	48233	48250	48257	48224	48239	48242	48223	48216	48207	48205	48184	48208	48193	48196	48182	48181	48190	48185	48193	48189	48180	48195	48180	48184	48174	48184	48172	48183	48183	48166	48192	48174	48191	48187	48158	48172	48187	48191	48185
47581	47567	47581	47588	47585	47584	47586	47601	47586	47600	47609	47599	47612	47601	47577	47593	47597	47578	47587	47581	47565	47564	47567	47549	47579	47547	47564	47564	47556	47572	47568	47539	47563	47558	47564	47561	47576	47548	47553	47564	47540	47568	47552	47551	47551	47554	47558	47560	47558	47545
46926	46916	46931	46930	46950	46932	46974	46962	46969	46961	46951	46965	46973	46962	46937	46948	46939	46941	46940	46921	46921	46911	46928	46930	46919	46914	46933	46914	46916	46935	46928	46914	46934	46939	46937	46923	46929	46919	46933	46938	46912	46944	46930	46930	46929	46930	46937	46938	46938	46923
46363	46365	46379	46362	46385	46375	46391	46384	46388	46386	46396	46396	46393	46405	46369	46392	46377	46362	46390	46377	46360	46355	46366	46370	46370	46347	46363	46376	46361	46383	46362	46364	46370	46376	46377	46383	46366	46364	46385	46370	46367	46376	46370	46373	46366	46378	46390	46391	46367	46370
45947	45923	45960	45931	45954	45938	45959	45956	45952	45959	45945	45951	45952	45963	45953	45948	45943	45939	45956	45932	45951	45933	45945	45944	45947	45945	45943	45941	45928	45952	45947	45974	45949	45953	45969	45950	45950	45942	45961	45965	45948	45969	45950	45955	45948	45981	45971	45978	45968	45971
45547	45552	45568	45537	45557	45555	45543	45572	45565	45565	45550	45565	45559	45555	45578	45560	45553	45547	45569	45597	45540	45555	45578	45569	45567	45587	45578	45581	45588	45592	45575	45592	45589	45595	45595	45574	45579	45572	45601	45597	45589	45580	45575	45594	45606	45613	45600	45591	45605	45602
45300	45278	45302	45297	45308	45302	45315	45331	45334	45322	45315	45340	45311	45320	45310	45319	45338	45296	45326	45311	45327	45319	45331	45352	45315	45344	45347	45349	45339	45325	45332	45349	45349	45350	45365	45384	45368	45356	45360	45349	45363	45354	45350	45366	45368	45377	45361	45369	45398	45405
45230	45247	45252	45238	45266	45249	45252	45267	45267	45234	45250	45268	45254	45264	45255	45251	45265	45268	45281	45279	45270	45282	45269	45297	45261	45289	45287	45289	45279	45288	45307	45280	45294	45306	45304	45317	45310	45311	45294	45308	45310	45327	45332	45316	45327	45331	45320	45322	45338	45336
45241	45241	45241	45226	45254	45246	45234	45239	45234	45253	45252	45247	45243	45246	45244	45240	45271	45241	45275	45260	45277	45274	45277	45285	45263	45278	45293	45294	45283	45286	45307	45304	45285	45316	45316	45292	45350	45313	45293	45309	45311	45313	45327	45322	45352	45321	45329	45340	45334	45347
45402	45423	45409	45387	45427	45423	45400	45379	45410	45403	45396	45374	45381	45398	45419	45398	45393	45422	45399	45427	45430	45434	45421	45427	45440	45438	45444	45455	45434	45444	45460	45459	45437	45470	45478	45438	45484	45475	45453	45494	45484	45488	45493	45490	45500	45475	45506	45492	45501	45517
45742	45754	45743	45737	45755	45743	45735	45722	45741	45739	45740	45731	45753	45739	45747	45760	45750	45750	45760	45759	45766	45785	45769	45769	45769	45784	45786	45786	45794	45781	45799	45798	45803	45816	45817	45803	45823	45821	45804	45816	45827	45824	45833	45840	45818	45810	45848	45827	45851	45845
46107	46100	46092	46088	46104	46097	46082	46075	46093	46096	46109	46096	46091	46093	46107	46098	46106	46103	46102	46110	46132	46146	46131	46130	46134	46140	46169	46149	46149	46154	46151	46159	46169	46175	46178	46161	46174	46192	46177	46186	46189	46183	46195	46193	46193	46187	46196	46205	46194	46183
46646	46655	46639	46622	46652	46635	46627	46619	46627	46616	46622	46628	46644	46629	46631	46645	46643	46658	46657	46657	46664	46674	46677	46687	46667	46682	46705	46684	46685	46686	46697	46703	46703	46704	46694	46712	46715	46727	46717	46719	46710	46716	46731	46723	46736	46733	46722	46727	46727	46711
47290	47299	47282	47288	47283	47287	47287	47265	47278	47279	47272	47274	47273	47275	47303	47290	47289	47299	47291	47302	47300	47322	47321	47332	47329	47333	47339	47342	47358	47341	47343	47353	47361	47362	47342	47353	47357	47365	47368	47355	47368	47364	47354	47362	47363	47383	47378	47368	47366	47363
47977	47971	47978	47948	47963	47955	47940	47944	47960	47956	47940	47931	47938	47949	47959	47945	47968	47973	47974	47968	47973	47993	48000	47998	48006	47994	48006	48014	48007	48011	48016	48019	48041	48010	48019	48022	48025	48020	48041	48022	48035	48027	48034	48024	48033	48050	48031	48021	48031	48031
48697	48691	48691	48700	48682	48677	48680	48671	48663	48671	48663	48650	48663	48649	48664	48668	48672	48679	48691	48692	48700	48720	48706	48721	48709	48719	48717	48729	48724	48731	48729	48740	48740	48731	48735	48752	48732	48738	48744	48738	48752	48735	48753	48758	48751	48758	48745	48754	48739	48743
49436	49434	49449	49448	49428	49432	49415	49409	49403	49408	49399	49392	49401	49393	49405	49393	49413	49417	49432	49427	49433	49433	49432	49448	49446	49448	49456	49459	49455	49467	49466	49454	49463	49446	49462	49473	49462	49447	49468	49476	49462	49478	49478	49481	49491	49476	49472	49481	49473	49475
50166	50163	50173	50181	50173	50151	50171	50134	50148	50137	50141	50140	50122	50117	50129	50134	50129	50153	50151	50146	50165	50176	50163	50163	50174	50165	50175	50174	50173	50181	50179	50179	50193	50183	50181	50189	50175	50166	50184	50180	50186	50194	50196	50196	50198	50189	50182	50174	50171	50191
50833	50828	50821	50841	50826	50825	50818	50804	50795	50806	50811	50796	50785	50775	50789	50786	50785	50808	50816	50815	50822	50829	50817	50819	50822	50833	50824	50836	50836	50833	50835	50842	50838	50824	50829	50842	50834	50825	50832	50849	50834	50840	50834	50833	50834	50827	50827	50826	50823	50814
51462	51454	51455	51453	51440	51453	51451	51436	51436	51442	51437	51439	51444	51425	51424	51425	51443	51439	51447	51450	51453	51455	51446	51448	51463	51453	51440	51454	51451	51462	51464	51446	51450	51455	51449	51457	51442	51426	51453	51453	51455	51466	51444	51439	51452	51439	51445	51442	51438	51426
51993	51987	51996	51988	51979	51986	51981	51974	51969	51968	51982	51966	51969	51970	51974	51980	51971	51967	51975	51979	51975	51968	51974	51984	51987	51986	51979	51981	51985	51994	51985	51972	51992	51986	51975	51968	51958	51959	51975	51994	51968	51975	51962	51952	51968	51953	51962	51969	51942	51939
52354	52364	52367	52358	52347	52362	52357	52350	52333	52340	52345	52352	52354	52330	52347	52355	52343	52346	52345	52357	52347	52347	52351	52330	52360	52343	52334	52345	52343	52357	52337	52347	52339	52347	52334	52332	52329	52323	52328	52336	52326	52316	52324	52315	52308	52313	52311	52298	52301	52295
52732	52729	52738	52722	52715	52720	52737	52728	52717	52703	52720	52728	52707	52714	52714	52712	52707	52711	52712	52710	52696	52706	52711	52694	52700	52703	52701	52695	52685	52703	52697	52704	52681	52704	52684	52687	52683	52673	52680	52677	52653	52673	52661	52661	52667	52655	52667	52656	52653	52658
52908	52900	52900	52914	52880	52888	52885	52897	52879	52884	52875	52883	52873	52874	52863	52896	52877	52870	52872	52867	52866	52837	52869	52847	52865	52847	52862	52853	52845	52850	52850	52850	52844	52838	52832	52842	52841	52844	52834	52833	52825	52827	52828	52818	52802	52829	52828	52807	52830	52816
52866	52863	52865	52870	52876	52867	52868	52873	52869	52859	52844	52864	52863	52857	52850	52867	52866	52854	52834	52841	52839	52819	52835	52831	52837	52839	52812	52807	52823	52825	52800	52817	52804	52812	52810	52795	52810	52796	52783	52814	52793	52791	52799	52808	52790	52789	52793	52790	52792	52782
52817	52828	52829	52837	52815	52835	52827	52807	52812	52823	52816	52828	52813	52822	52806	52829	52812	52803	52788	52798	52794	52768	52788	52764	52782	52774	52765	52779	52760	52762	52754	52770	52745	52741	52751	52760	52766	52754	52736	52754	52760	52741	52731	52746	52741	52742	52747	52738	52739	52752
52645	52649	52628	52654	52629	52653	52650	52630	52633	52643	52643	52640	52659	52663	52626	52622	52642	52624	52621	52631	52602	52596	52608	52579	52605	52588	52590	52591	52582	52577	52571	52596	52560	52564	52572	52579	52555	52573	52556	52565	52564	52543	52553	52546	52571	52546	52562	52556	52549	52554
52237	52246	52250	52251	52227	52241	52252	52257	52235	52261	52248	52264	52259	52287	52248	52252	52253	52251	52233	52237	52221	52201	52218	52206	52212	52195	52194	52203	52211	52193	52203	52192	52193	52179	52187	52179	52176	52202	52176	52191	52181	52165	52166	52172	52169	52158	52173	52169	52155	52163
51827	51823	51839	51835	51824	51832	51838	51852	51837	51845	51836	51853	51855	51855	51851	51845	51840	51840	51831	51825	51820	51811	51803	51808	51808	51788	51794	51785	51797	51798	51780	51786	51781	51766	51789	51783	51761	51790	51765	51769	51761	51752	51751	51759	51761	51759	51768	51753	51755	51737
51313	51311	51318	51314	51303	51306	51328	51329	51327	51322	51318	51339	51337	51337	51335	51323	51329	51316	51325	51301	51291	51290	51295	51292	51284	51272	51283	51279	51283	51271	51274	51270	51267	51255	51270	51256	51253	51265	51250	51248	51246	51243	51243	51240	51240	51241	51245	51246	51235	51235
50680	50667	50672	50668	50673	50669	50679	50689	50693	50686	50680	50699	50696	50704	50696	50679	50681	50682	50692	50665	50667	50661	50662	50650	50646	50642	50648	50645	50647	50633	50637	50628	50635	50632	50637	50620	50632	50625	50614	50616	50606	50619	50617	50612	50609	50613	50604	50625	50618	50618
50023	50030	50030	50026	50031	50012	50046	50045	50053	50049	50051	50057	50037	50045	50052	50028	50032	50034	50038	50023	50028	50021	50018	50022	49994	50010	49999	50006	50006	49996	50005	49983	49982	49987	50006	49979	49995	49989	49974	49980	49979	49976	49980	49991	49968	49974	49967	49994	49989	50000
49336	49342	49336	49345	49349	49329	49345	49349	49368	49364	49364	49364	49363	49375	49355	49346	49359	49345	49338	49339	49344	49332	49332	49325	49322	49319	49321	49322	49314	49312	49316	49309	49311	49310	49317	49303	49323	49296	49303	49305	49302	49308	49306	49310	49302	49292	49300	49306	49321	49324
48649	48642	48642	48651	48669	48643	48655	48661	48674	48685	48674	48665	48678	48673	48667	48661	48668	48666	48643	48648	48646	48651	48645	48664	48633	48632	48639	48643	48628	48645	48629	48623	48625	48631	48626	48620	48639	48621	48630	48620	48638	48631	48622	48628	48628	48619	48607	48627	48643	48646
47931	47939	47938	47964	47954	47944	47951	47961	47960	47973	47971	47971	47968	47965	47973	47974	47955	47954	47952	47955	47946	47953	47937	47935	47929	47938	47947	47934	47935	47939	47944	47934	47946	47945	47935	47924	47931	47929	47934	47931	47935	47940	47940	47934	47930	47949	47921	47934	47929	47943
47250	47260	47277	47285	47286	47264	47271	47293	47295	47293	47305	47300	47301	47288	47308	47303	47288	47300	47272	47292	47294	47287	47270	47283	47262	47272	47285	47277	47261	47262	47284	47282	47272	47258	47275	47287	47262	47273	47280	47264	47285	47267	47269	47279	47281	47286	47281	47272	47273	47266
46693	46712	46720	46715	46735	46742	46727	46731	46731	46733	46738	46717	46723	46724	46749	46719	46733	46727	46739	46737	46735	46733	46721	46722	46701	46700	46713	46717	46733	46713	46730	46734	46718	46717	46715	46733	46720	46720	46739	46725	46738	46734	46725	46732	46732	46728	46739	46720	46730	46733
46128	46131	46132	46147	46155	46143	46147	46156	46146	46161	46147	46147	46155	46154	46164	46169	46148	46166	46145	46148	46149	46168	46154	46141	46147	46162	46138	46151	46166	46151	46149	46165	46137	46175	46154	46155	46167	46164	46168	46153	46155	46138	46170	46162	46163	46187	46174	46164	46163	46173
45717	45714	45717	45704	45745	45727	45722	45726	45709	45726	45730	45737	45728	45747	45744	45738	45728	45738	45745	45724	45736	45776	45724	45731	45725	45758	45737	45718	45756	45760	45748	45742	45728	45743	45763	45755	45749	45748	45759	45768	45763	45750	45764	45761	45753	45757	45767	45758	45791	45765
45460	45476	45449	45456	45503	45485	45477	45490	45471	45482	45489	45513	45502	45490	45481	45493	45505	45495	45485	45489	45489	45516	45499	45509	45488	45524	45502	45499	45512	45512	45492	45513	45532	45528	45515	45532	45519	45509	45537	45515	45519	45520	45526	45532	45529	45519	45532	45539	45535	45534
45222	45215	45211	45187	45239	45230	45205	45220	45242	45220	45251	45238	45237	45233	45246	45247	45229	45243	45236	45254	45249	45241	45225	45250	45247	45267	45273	45255	45247	45255	45272	45240	45256	45284	45301	45268	45284	45262	45284	45273	45281	45285	45308	45261	45286	45272	45286	45293	45312	45325
45144	45166	45152	45127	45178	45163	45178	45148	45175	45161	45188	45181	45183	45169	45170	45177	45187	45185	45189	45195	45169	45194	45181	45201	45191	45210	45208	45199	45210	45214	45208	45211	45212	45236	45222	45219	45233	45207	45230	45232	45236	45220	45259	45237	45220	45238	45243	45245	45248	45258
45287	45305	45306	45287	45336	45306	45291	45293	45317	45302	45322	45323	45310	45300	45298	45310	45347	45321	45329	45320	45321	45333	45319	45348	45364	45350	45360	45364	45357	45355	45360	45352	45361	45383	45367	45356	45388	45379	45379	45379	45362	45384	45401	45400	45369	45396	45368	45395	45388	45408
45478	45468	45467	45453	45464	45472	45461	45469	45481	45462	45477	45463	45462	45441	45478	45478	45489	45484	45464	45477	45485	45513	45507	45501	45525	45524	45512	45521	45521	45537	45519	45536	45532	45525	45540	45563	45540	45556	45554	45527	45535	45558	45558	45548	45544	45548	45556	45542	45541	45541
45785	45770	45768	45764	45783	45775	45781	45787	45765	45763	45787	45759	45771	45773	45767	45771	45769	45790	45773	45784	45796	45791	45802	45800	45814	45817	45814	45828	45813	45827	45829	45825	45830	45824	45826	45831	45832	45836	45828	45852	45838	45842	45848	45853	45849	45864	45843	45848	45857	45840
46276	46281	46281	46285	46276	46279	46289	46287	46281	46262	46261	46265	46275	46248	46277	46265	46265	46275	46289	46298	46307	46302	46318	46288	46335	46328	46321	46316	46323	46321	46347	46338	46341	46335	46339	46356	46333	46348	46353	46334	46342	46348	46352	46345	46351	46355	46352	46348	46345	46330
46815	46799	46840	46826	46811	46813	46819	46790	46796	46811	46787	46795	46795	46809	46811	46805	46796	46820	46821	46826	46835	46819	46843	46837	46858	46850	46853	46865	46857	46866	46864	46867	46859	46869	46858	46871	46858	46869	46877	46879	46866	46875	46880	46864	46874	46888	46898	46878	46876	46867
47493	47480	47497	47487	47484	47494	47487	47475	47473	47481	47449	47468	47456	47469	47472	47475	47470	47492	47490	47484	47505	47498	47512	47501	47519	47498	47520	47529	47521	47524	47523	47525	47533	47535	47528	47538	47531	47531	47520	47553	47543	47535	47546	47531	47542	47544	47532	47527	47535	47534
48185	48184	48188	48192	48187	48192	48179	48176	48161	48169	48155	48164	48163	48161	48148	48159	48174	48167	48170	48192	48191	48180	48205	48195	48202	48200	48208	48213	48202	48204	48203	48216	48217	48219	48222	48214	48220	48221	48218	48219	48219	48225	48230	48232	48239	48225	48214	48220	48214	48231
48946	48949	48938	48958	48931	48947	48928	48922	48924	48923	48901	48917	48914	48913	48891	48914	48922	48930	48927	48938	48942	48937	48951	48950	48947	48948	48946	48964	48963	48967	48956	48961	48953	48970	48963	48959	48954	48950	48958	48978	48964	48963	48965	48979	48961	48958	48960	48962	48960	48961
49674	49696	49678	49693	49677	49682	49662	49666	49651	49655	49651	49652	49648	49653	49649	49658	49666	49661	49672	49674	49669	49669	49681	49683	49678	49669	49690	49686	49685	49687	49681	49696	49694	49691	49694	49676	49689	49687	49691	49699	49694	49694	49689	49707	49703	49679	49696	49699	49686	49696
50445	50452	50432	50443	50419	50424	50418	50430	50414	50398	50399	50398	50402	50396	50390	50404	50407	50420	50425	50412	50404	50420	50423	50420	50426	50417	50424	50421	50429	50436	50439	50437	50431	50423	50438	50420	50439	50416	50433	50427	50423	50430	50424	50432	50436	50424	50428	50434	50418	50430
51129	51123	51148	51140	51104	51107	51121	51108	51091	51085	51080	51074	51089	51077	51086	51080	51102	51090	51096	51105	51090	51090	51104	51097	51102	51091	51091	51108	51101	51097	51101	51099	51103	51091	51109	51091	51104	51099	51109	51095	51097	51094	51084	51098	51101	51097	51108	51107	51093	51097
51693	51703	51715	51692	51669	51676	51673	51671	51665	51655	51651	51653	51662	51652	51648	51651	51656	51649	51648	51654	51659	51649	51675	51660	51666	51664	51671	51651	51666	51660	51658	51667	51664	51651	51677	51651	51656	51665	51650	51649	51647	51654	51640	51634	51646	51650	51664	51648	51634	51641
52245	52247	52254	52243	52214	52223	52242	52225	52223	52225	52209	52222	52189	52205	52188	52219	52226	52208	52236	52217	52217	52194	52217	52205	52221	52207	52205	52221	52220	52218	52208	52209	52209	52192	52199	52203	52202	52203	52200	52199	52200	52187	52171	52178	52181	52198	52204	52189	52185	52183
52679	52693	52689	52664	52657	52664	52676	52667	52671	52681	52668	52664	52651	52648	52644	52646	52663	52652	52662	52674	52646	52639	52663	52661	52649	52658	52643	52663	52660	52654	52660	52654	52658	52634	52643	52631	52627	52624	52642	52635	52641	52631	52616	52624	52623	52630	52626	52630	52601	52616
52859	52880	52889	52882	52884	52855	52872	52862	52867	52870	52858	52867	52873	52850	52843	52859	52863	52857	52864	52854	52852	52847	52851	52858	52852	52867	52846	52846	52856	52848	52847	52853	52854	52832	52844	52832	52831	52835	52833	52811	52834	52809	52828	52816	52817	52815	52819	52817	52830	52821
53075	53077	53064	53068	53054	53040	53080	53056	53058	53069	53047	53059	53044	53070	53042	53056	53066	53049	53061	53051	53048	53049	53048	53039	53049	53038	53039	53021	53029	53021	53030	53020	53026	53028	53033	53037	53021	53014	53017	53016	53006	53001	53000	53016	53011	53010	52991	53016	53006	53002
53097	53091	53073	53100	53095	53071	53087	53094	53098	53104	53088	53079	53074	53089	53092	53085	53076	53073	53076	53085	53074	53065	53064	53051	53045	53055	53041	53035	53047	53026	53037	53040	53029	53053	53039	53033	53047	53028	53032	53032	53030	53020	53024	53050	53037	53027	53030	53045	53024	53062
52954	52962	52934	52957	52952	52939	52947	52950	52960	52952	52954	52948	52951	52947	52946	52947	52943	52920	52931	52923	52926	52931	52903	52918	52903	52912	52915	52895	52890	52886	52901	52901	52896	52907	52899	52901	52903	52881	52885	52876	52889	52873	52905	52914	52895	52877	52881	52894	52904	52913
52751	52745	52727	52742	52756	52737	52732	52746	52762	52754	52766	52760	52750	52745	52755	52744	52759	52738	52718	52732	52715	52716	52703	52709	52704	52703	52701	52706	52700	52689	52707	52703	52702	52698	52697	52701	52686	52696	52681	52692	52696	52687	52695	52698	52692	52687	52699	52681	52691	52685
52407	52387	52398	52414	52397	52385	52412	52407	52414	52410	52416	52404	52391	52400	52411	52411	52400	52387	52391	52385	52401	52374	52352	52385	52369	52368	52350	52359	52358	52356	52361	52347	52361	52349	52341	52350	52348	52357	52331	52345	52351	52338	52342	52339	52343	52340	52341	52336	52347	52338
51922	51917	51921	51927	51929	51923	51926	51905	51940	51928	51940	51936	51927	51937	51957	51937	51919	51923	51916	51929	51915	51901	51901	51896	51897	51899	51902	51888	51886	51879	51886	51882	51875	51888	51878	51878	51868	51872	51866	51863	51869	51874	51873	51866	51877	51871	51859	51868	51878	51852
51396	51395	51392	51400	51405	51399	51422	51409	51404	51425	51421	51415	51426	51417	51435	51409	51399	51392	51406	51403	51407	51405	51382	51374	51376	51391	51382	51387	51378	51362	51372	51351	51365	51359	51357	51376	51358	51370	51363	51358	51362	51365	51369	51351	51349	51357	51342	51353	51360	51357
50792	50789	50788	50809	50802	50808	50806	50789	50812	50825	50819	50819	50819	50817	50825	50814	50810	50803	50799	50802	50807	50791	50795	50783	50778	50781	50787	50789	50784	50776	50782	50769	50774	50778	50764	50767	50777	50762	50773	50770	50768	50775	50771	50770	50766	50770	50761	50770	50773	50768
50127	50130	50128	50135	50137	50149	50139	50140	50144	50155	50162	50163	50168	50160	50161	50150	50141	50136	50149	50139	50144	50148	50141	50122	50126	50113	50133	50130	50117	50125	50124	50125	50114	50111	50116	50126	50107	50116	50137	50113	50114	50133	50123	50114	50116	50117	50110	50122	50115	50120
49461	49454	49455	49473	49473	49489	49475	49471	49495	49493	49484	49496	49495	49491	49501	49477	49487	49477	49472	49467	49481	49477	49465	49463	49467	49462	49475	49463	49455	49473	49455	49459	49457	49465	49452	49468	49453	49455	49478	49452	49465	49475	49460	49460	49455	49459	49459	49455	49464	49461
48779	48773	48773	48779	48780	48792	48788	48789	48799	48809	48802	48816	48804	48803	48808	48799	48807	48798	48797	48779	48786	48804	48797	48782	48788	48781	48790	48786	48793	48793	48779	48782	48791	48783	48777	48780	48783	48790	48801	48778	48780	48802	48799	48788	48783	48781	48780	48779	48778	48794
48124	48130	48129	48139	48149	48148	48161	48153	48160	48154	48171	48188	48170	48170	48190	48169	48161	48166	48159	48162	48151	48160	48155	48136	48147	48148	48150	48147	48159	48164	48156	48162	48147	48144	48149	48163	48152	48164	48161	48150	48164	48165	48162	48146	48146	48152	48168	48168	48162	48165
47487	47479	47501	47499	47524	47517	47528	47529	47538	47542	47534	47552	47548	47546	47541	47534	47539	47549	47537	47526	47525	47524	47524	47523	47539	47530	47537	47530	47522	47524	47516	47553	47524	47516	47529	47531	47539	47536	47537	47544	47530	47534	47532	47526	47530	47520	47552	47540	47535	47543
46922	46918	46931	46904	46931	46938	46944	46958	46943	46937	46951	46985	46963	46966	46959	46962	46971	46959	46962	46971	46952	46966	46962	46957	46955	46959	46955	46964	46946	46982	46977	46961	46954	46969	46948	46974	46966	46952	46959	46984	46949	46972	46970	46947	46967	46955	46990	46969	46984	46969
46510	46512	46510	46484	46518	46503	46537	46514	46549	46525	46529	46543	46537	46535	46534	46552	46535	46533	46531	46551	46541	46546	46539	46548	46544	46546	46543	46544	46555	46548	46537	46549	46535	46548	46546	46547	46541	46554	46539	46567	46556	46555	46548	46550	46555	46538	46554	46555	46553	46558
46103	46091	46113	46069	46092	46086	46095	46118	46113	46123	46125	46119	46107	46106	46108	46123	46104	46111	46139	46138	46119	46105	46116	46128	46124	46138	46108	46130	46133	46139	46133	46136	46122	46125	46162	46125	46132	46140	46146	46155	46136	46135	46157	46149	46147	46150	46158	46118	46140	46150
45787	45781	45790	45748	45789	45786	45788	45798	45806	45790	45802	45796	45808	45801	45802	45821	45815	45796	45799	45820	45806	45803	45801	45825	45814	45819	45808	45826	45839	45823	45817	45814	45826	45847	45843	45819	45838	45833	45835	45845	45830	45840	45868	45840	45836	45834	45832	45825	45851	45867
45667	45683	45679	45673	45710	45695	45690	45699	45690	45702	45683	45719	45712	45709	45693	45735	45709	45693	45712	45705	45707	45701	45725	45730	45725	45735	45726	45730	45729	45720	45730	45713	45716	45728	45738	45730	45749	45715	45734	45740	45729	45731	45753	45743	45744	45745	45758	45732	45755	45743
45596	45594	45609	45591	45622	45619	45606	45607	45592	45612	45606	45622	45624	45617	45598	45620	45616	45619	45627	45638	45628	45604	45628	45644	45615	45635	45635	45624	45625	45660	45644	45633	45648	45632	45664	45647	45652	45669	45647	45648	45659	45662	45672	45655	45657	45671	45673	45642	45677	45661
45652	45668	45613	45707	45747	45681	45613	45735	45594	45640	45595	45699	45757	45679	45669	45716	45700	45697	45771	45633	45758	45708	45707	45782	45665	45770	45696	45749	45775	45632	45638	45696	45677	45697	45783	45736	45704	45801	45724	45667	45647	45654	45773	45728	45661	45717	45755	45726	45725	45723
46081	46083	46066	46086	46099	46087	46067	46080	46052	46069	46060	46085	46098	46072	46095	46098	46102	46093	46123	46081	46110	46105	46095	46133	46078	46124	46116	46118	46140	46109	46103	46108	46100	46127	46139	46128	46131	46154	46134	46128	46110	46087	46160	46117	46095	46122	46133	46126	46115	46124
46243	46266	46265	46270	46275	46265	46259	46261	46240	46256	46248	46272	46263	46245	46252	46276	46266	46267	46278	46269	46279	46278	46281	46300	46293	46316	46288	46291	46290	46292	46310	46300	46299	46306	46311	46306	46307	46320	46303	46316	46297	46287	46289	46297	46297	46285	46299	46299	46312	46298
46727	46725	46722	46724	46729	46731	46728	46719	46705	46706	46696	46692	46703	46710	46709	46716	46711	46710	46728	46719	46724	46726	46737	46743	46728	46732	46728	46734	46735	46736	46751	46739	46746	46744	46754	46739	46755	46751	46753	46757	46750	46741	46746	46753	46757	46741	46751	46757	46748	46753
47196	47200	47217	47216	47200	47207	47205	47207	47199	47182	47186	47191	47182	47184	47181	47186	47194	47199	47198	47195	47194	47207	47210	47210	47221	47216	47214	47228	47231	47206	47227	47214	47224	47228	47226	47222	47222	47228	47207	47229	47229	47218	47217	47231	47244	47219	47214	47224	47223	47233
47800	47805	47796	47808	47789	47782	47784	47781	47787	47760	47771	47775	47761	47766	47756	47767	47783	47776	47777	47777	47788	47795	47795	47799	47791	47801	47797	47794	47808	47792	47798	47794	47804	47803	47808	47792	47805	47785	47803	47800	47807	47808	47798	47816	47812	47803	47793	47815	47806	47801
48449	48455	48445	48455	48422	48427	48430	48440	48432	48423	48424	48412	48412	48411	48417	48408	48415	48424	48411	48432	48438	48428	48437	48436	48429	48444	48449	48441	48447	48450	48450	48435	48446	48435	48447	48448	48430	48437	48455	48446	48435	48446	48445	48450	48453	48446	48443	48429	48443	48433
49130	49130	49131	49112	49105	49093	49109	49095	49099	49101	49096	49095	49085	49097	49094	49087	49100	49105	49095	49102	49105	49103	49113	49120	49105	49117	49115	49115	49115	49118	49112	49110	49120	49109	49110	49101	49102	49108	49114	49098	49106	49112	49096	49104	49108	49111	49095	49105	49109	49104
49814	49810	49807	49800	49790	49770	49787	49778	49782	49799	49774	49763	49772	49776	49774	49767	49771	49771	49771	49779	49782	49793	49783	49777	49777	49783	49789	49784	49792	49788	49797	49774	49792	49777	49764	49787	49774	49784	49784	49770	49774	49786	49776	49767	49773	49782	49764	49777	49768	49776
50412	50420	50419	50408	50387	50380	50396	50382	50403	50388	50391	50373	50373	50374	50381	50368	50378	50386	50382	50385	50387	50401	50385	50389	50386	50393	50393	50384	50395	50399	50383	50384	50392	50388	50376	50384	50382	50374	50396	50372	50389	50364	50368	50368	50379	50379	50364	50367	50367	50369
51020	51014	51019	51013	51003	50991	51000	51000	51007	50994	50992	50982	50984	50977	50988	50981	50981	50980	50983	50978	50984	50993	50975	50970	50979	51000	50979	50980	50985	50981	50982	50983	50986	50970	50966	50979	50960	50957	50974	50968	50978	50963	50962	50966	50963	50976	50979	50964	50955	50960
51511	51506	51498	51514	51505	51498	51486	51487	51491	51493	51486	51464	51470	51462	51474	51477	51479	51486	51468	51467	51473	51484	51468	51470	51466	51485	51470	51476	51460	51470	51476	51461	51468	51464	51463	51464	51465	51449	51446	51459	51476	51460	51462	51447	51462	51470	51467	51463	51451	51448
51869	51879	51868	51891	51862	51866	51850	51846	51848	51858	51850	51843	51834	51827	51845	51837	51838	51844	51838	51842	51830	51833	51822	51818	51834	51829	51822	51840	51824	51830	51824	51827	51814	51834	51813	51818	51831	51809	51815	51811	51819	51811	51808	51814	51814	51832	51808	51811	51815	51817
52237	52226	52231	52246	52246	52242	52214	52228	52210	52215	52214	52206	52214	52202	52212	52211	52210	52215	52212	52204	52206	52198	52196	52173	52205	52195	52203	52184	52188	52193	52194	52191	52175	52200	52176	52192	52196	52171	52170	52186	52182	52173	52180	52189	52171	52175	52180	52176	52179	52179
52430	52434	52426	52438	52436	52445	52408	52423	52426	52413	52419	52404	52405	52401	52416	52418	52417	52417	52401	52405	52409	52406	52403	52396	52395	52413	52403	52392	52400	52387	52392	52387	52393	52401	52385	52394	52397	52381	52379	52378	52373	52381	52392	52375	52395	52371	52379	52376	52390	52388
52464	52470	52460	52477	52487	52480	52478	52467	52445	52453	52445	52454	52439	52448	52452	52458	52454	52440	52437	52447	52437	52458	52433	52427	52438	52437	52433	52425	52424	52427	52408	52432	52419	52438	52414	52439	52427	52450	52433	52413	52413	52426	52430	52431	52425	52422	52429	52423	52424	52412
52483	52490	52483	52473	52493	52497	52482	52480	52486	52482	52488	52485	52481	52484	52486	52483	52473	52470	52469	52472	52481	52468	52463	52452	52465	52454	52462	52451	52445	52447	52446	52448	52447	52454	52460	52448	52433	52456	52449	52445	52434	52435	52466	52445	52445	52445	52443	52440	52448	52449
52364	52370	52375	52368	52387	52388	52376	52367	52386	52379	52376	52380	52374	52376	52388	52364	52380	52372	52367	52368	52370	52373	52363	52359	52369	52353	52362	52355	52341	52351	52355	52365	52343	52349	52335	52360	52344	52355	52345	52337	52328	52341	52358	52331	52355	52343	52346	52341	52344	52326
52060	52067	52063	52061	52081	52072	52077	52063	52069	52075	52067	52079	52071	52087	52079	52071	52060	52058	52070	52067	52068	52055	52055	52062	52064	52055	52057	52055	52051	52042	52039	52052	52038	52047	52059	52040	52045	52049	52038	52029	52038	52050	52053	52038	52031	52040	52039	52041	52038	52048
51735	51733	51740	51729	51756	51737	51758	51738	51736	51749	51748	51757	51762	51744	51755	51746	51752	51746	51755	51727	51734	51741	51733	51739	51745	51722	51729	51729	51736	51707	51721	51730	51720	51724	51718	51729	51713	51721	51725	51723	51708	51726	51726	51726	51713	51713	51720	51713	51718	51720
51298	51289	51307	51291	51312	51304	51332	51311	51315	51323	51312	51317	51323	51323	51324	51315	51312	51317	51318	51302	51307	51302	51312	51304	51310	51284	51290	51298	51300	51291	51287	51305	51285	51292	51295	51290	51295	51287	51292	51297	51288	51295	51294	51288	51293	51287	51286	51281	51290	51288
50782	50774	50775	50783	50783	50785	50797	50798	50801	50790	50798	50803	50799	50801	50807	50790	50801	50790	50798	50790	50792	50783	50787	50790	50789	50784	50781	50783	50783	50788	50784	50779	50771	50771	50779	50774	50780	50785	50774	50785	50789	50785	50786	50786	50778	50763	50775	50781	50788	50784
50243	50229	50239	50249	50240	50249	50265	50256	50257	50258	50256	50271	50270	50267	50258	50260	50263	50262	50272	50251	50254	50251	50250	50257	50250	50236	50241	50263	50251	50260	50250	50234	50245	50241	50241	50240	50253	50253	50249	50252	50246	50237	50251	50249	50254	50245	50249	50255	50257	50258
49669	49668	49669	49679	49662	49670	49666	49685	49687	49684	49685	49697	49693	49699	49692	49690	49697	49679	49694	49684	49678	49676	49681	49674	49669	49666	49680	49679	49679	49683	49668	49677	49671	49667	49678	49671	49689	49683	49672	49683	49679	49680	49673	49684	49682	49671	49687	49685	49697	49690
49092	49080	49090	49077	49073	49091	49086	49102	49100	49091	49098	49119	49121	49109	49100	49113	49119	49100	49106	49097	49100	49111	49102	49107	49104	49089	49100	49099	49108	49113	49100	49100	49107	49094	49106	49103	49107	49108	49113	49101	49107	49102	49110	49102	49113	49106	49112	49117	49117	49111
48496	48500	48500	48492	48496	48499	48505	48512	48518	48514	48527	48536	48543	48529	48523	48533	48530	48511	48527	48519	48519	48518	48518	48527	48506	48516	48515	48516	48526	48531	48531	48514	48541	48520	48543	48537	48533	48529	48526	48528	48534	48520	48534	48534	48536	48541	48543	48539	48551	48541
47927	47922	47934	47924	47922	47935	47945	47959	47953	47947	47975	47987	47980	47965	47960	47977	47960	47958	47956	47962	47955	47963	47976	47985	47955	47972	47957	47978	47971	47979	47972	47967	47973	47982	47982	47988	47975	47984	47977	47968	47972	47975	47974	47951	47977	47981	47972	47988	47979	47984
47450	47449	47455	47444	47445	47451	47463	47467	47476	47479	47473	47491	47497	47475	47489	47503	47473	47477	47493	47494	47483	47480	47485	47498	47490	47495	47486	47482	47500	47492	47496	47504	47496	47492	47500	47496	47496	47487	47503	47500	47497	47501	47492	47495	47487	47499	47494	47503	47513	47498
46959	46942	46949	46938	46958	46959	46971	46984	46974	46989	46986	46995	46996	46995	46984	46989	46983	46996	46994	46997	46985	46993	47009	47003	47014	47013	46997	46995	47012	46985	47008	46987	47012	47009	47005	46996	47009	47016	47005	47012	47018	47019	46998	46999	47012	47010	47013	47023	47011	47003
46578	46584	46588	46565	46557	46572	46564	46597	46582	46596	46584	46590	46601	46612	46592	46613	46610	46603	46581	46615	46606	46603	46621	46612	46607	46625	46626	46610	46617	46593	46615	46608	46611	46626	46622	46618	46613	46614	46604	46625	46631	46624	46611	46618	46631	46640	46625	46628	46627	46613
46327	46331	46330	46327	46324	46335	46350	46355	46339	46345	46344	46361	46338	46369	46343	46351	46364	46365	46358	46362	46355	46354	46351	46352	46371	46369	46373	46370	46346	46360	46371	46359	46375	46375	46381	46351	46394	46361	46382	46375	46394	46369	46356	46379	46373	46381	46363	46368	46371	46388
46125	46117	46089	46117	46088	46092	46098	46120	46100	46119	46117	46105	46108	46137	46121	46116	46129	46143	46109	46120	46126	46119	46128	46127	46128	46138	46131	46141	46128	46136	46145	46136	46147	46142	46147	46134	46142	46149	46154	46134	46153	46146	46122	46142	46152	46149	46155	46161	46147	46161
45995	46012	46011	45992	45991	45990	45981	46006	46014	46005	46022	45986	46003	46018	46014	46013	46016	46020	45992	46023	46018	46019	46020	45999	46017	46028	46027	46025	46017	46018	46033	46017	46020	46025	46027	46006	46038	46028	46045	46037	46025	46021	46021	46043	46051	46064	46042	46030	46025	46057
46091	46104	46081	46089	46089	46122	46087	46081	46100	46098	46086	46089	46090	46083	46106	46100	46112	46096	46100	46090	46095	46112	46112	46108	46123	46105	46120	46114	46115	46110	46102	46108	46109	46123	46114	46122	46122	46129	46118	46121	46122	46130	46132	46144	46140	46133	46122	46121	46131	46120
46214	46208	46189	46197	46189	46213	46194	46201	46216	46200	46199	46196	46198	46202	46204	46202	46210	46204	46192	46208	46225	46213	46208	46195	46216	46216	46210	46200	46205	46225	46221	46218	46229	46221	46224	46232	46230	46216	46235	46231	46227	46218	46221	46244	46244	46232	46246	46215	46224	46228
46490	46479	46473	46467	46481	46476	46480	46466	46468	46473	46455	46437	46469	46463	46493	46461	46465	46480	46462	46487	46493	46481	46471	46478	46487	46493	46473	46489	46478	46478	46497	46486	46505	46487	46487	46518	46475	46504	46477	46482	46499	46495	46499	46484	46502	46499	46502	46486	46463	46481
46807	46817	46809	46828	46809	46787	46816	46790	46801	46796	46793	46771	46789	46784	46781	46782	46783	46797	46784	46801	46820	46811	46801	46801	46805	46801	46820	46813	46803	46806	46828	46800	46816	46813	46811	46818	46817	46795	46809	46811	46805	46807	46798	46806	46807	46800	46797	46801	46789	46784
47234	47236	47250	47237	47219	47213	47215	47203	47223	47216	47198	47206	47202	47209	47213	47202	47211	47204	47216	47218	47229	47236	47219	47208	47225	47225	47236	47240	47234	47218	47231	47241	47226	47235	47203	47233	47223	47222	47239	47222	47220	47232	47230	47220	47215	47229	47222	47215	47204	47199
47744	47750	47738	47735	47727	47718	47724	47716	47717	47710	47722	47714	47716	47713	47712	47710	47709	47711	47738	47719	47733	47743	47729	47722	47724	47732	47740	47745	47740	47723	47736	47730	47730	47730	47724	47726	47725	47723	47729	47734	47722	47734	47733	47715	47724	47717	47720	47715	47714	47710
48248	48244	48250	48254	48260	48246	48243	48222	48212	48233	48219	48218	48232	48213	48221	48213	48219	48226	48233	48231	48221	48242	48237	48223	48246	48232	48240	48232	48236	48240	48241	48239	48230	48231	48210	48221	48221	48233	48225	48232	48230	48228	48240	48226	48224	48230	48220	48227	48224	48224
48815	48816	48812	48816	48811	48806	48799	48785	48773	48785	48785	48784	48776	48771	48785	48775	48789	48779	48793	48779	48783	48792	48790	48791	48786	48789	48797	48791	48786	48796	48782	48787	48778	48770	48775	48781	48777	48778	48776	48789	48784	48790	48794	48779	48772	48767	48777	48781	48789	48772
49372	49370	49369	49390	49381	49384	49368	49346	49332	49343	49354	49343	49338	49331	49335	49339	49342	49344	49344	49339	49327	49347	49341	49347	49360	49334	49347	49342	49335	49342	49340	49342	49329	49329	49323	49331	49331	49346	49331	49340	49331	49337	49337	49340	49333	49336	49325	49333	49328	49326
49931	49925	49930	49946	49925	49947	49921	49903	49901	49895	49892	49904	49888	49883	49894	49903	49899	49905	49897	49899	49895	49903	49906	49901	49901	49900	49899	49886	49894	49899	49888	49904	49885	49883	49876	49884	49888	49901	49888	49889	49878	49887	49887	49887	49884	49882	49884	49881	49869	49866
50468	50464	50474	50483	50469	50475	50456	50449	50440	50434	50443	50445	50436	50430	50439	50451	50426	50441	50439	50427	50435	50450	50435	50443	50432	50423	50429	50428	50414	50436	50421	50441	50409	50411	50429	50423	50416	50427	50423	50421	50423	50417	50421	50423	50403	50426	50411	50411	50400	50411
50907	50919	50907	50915	50908	50902	50894	50898	50875	50872	50875	50887	50870	50870	50879	50883	50891	50876	50891	50877	50861	50886	50876	50879	50880	50864	50862	50859	50871	50882	50859	50887	50865	50860	50868	50864	50847	50866	50879	50864	50857	50862	50869	50845	50855	50850	50845	50855	50843	50837
51351	51345	51361	51355	51353	51332	51344	51334	51342	51308	51312	51331	51308	51319	51319	51318	51315	51301	51327	51321	51308	51319	51304	51324	51317	51309	51296	51303	51302	51304	51293	51317	51312	51311	51302	51299	51297	51287	51296	51296	51294	51285	51294	51289	51287	51294	51288	51288	51283	51284
51720	51708	51713	51714	51705	51700	51707	51694	51697	51673	51672	51709	51685	51687	51678	51685	51691	51672	51686	51681	51677	51678	51672	51676	51668	51663	51668	51667	51677	51658	51678	51664	51672	51678	51672	51658	51662	51671	51670	51647	51665	51666	51656	51662	51652	51662	51659	51657	51661	51667
51889	51892	51896	51884	51880	51872	51897	51880	51890	51867	51875	51898	51877	51870	51867	51865	51866	51863	51865	51874	51866	51856	51863	51863	51868	51863	51851	51853	51858	51842	51853	51856	51855	51864	51859	51844	51849	51850	51841	51845	51854	51851	51849	51848	51859	51847	51855	51850	51856	51852
52061	52054	52056	52043	52053	52043	52052	52054	52044	52053	52045	52052	52027	52044	52039	52035	52051	52043	52026	52026	52035	52016	52040	52021	52032	52022	52012	52012	52021	52001	52021	52020	52015	52021	52026	52011	52021	52021	51998	52016	52018	52031	52023	52028	52034	52017	52020	52017	52016	52044
52079	52073	52093	52083	52087	52085	52080	52083	52064	52082	52082	52081	52072	52071	52058	52075	52081	52062	52056	52066	52091	52037	52059	52063	52054	52060	52057	52053	52053	52050	52059	52038	52065	52055	52071	52046	52066	52052	52049	52062	52063	52059	52052	52065	52073	52039	52061	52062	52078	52063
51969	51971	51971	51967	51976	51963	51969	51969	51973	51968	51959	51957	51971	51973	51963	51971	51967	51958	51943	51963	51963	51944	51956	51952	51955	51944	51952	51954	51960	51957	51949	51950	51948	51950	51962	51936	51956	51957	51967	51956	51941	51958	51954	51954	51953	51942	51961	51968	51960	51977
51808	51813	51810	51803	51816	51798	51816	51828	51800	51825	51823	51821	51810	51826	51813	51818	51803	51813	51787	51802	51815	51789	51804	51803	51800	51800	51792	51806	51803	51803	51802	51789	51800	51794	51801	51802	51805	51814	51801	51813	51793	51798	51806	51809	51807	51808	51813	51797	51795	51801
51547	51546	51564	51545	51552	51548	51542	51563	51562	51567	51564	51555	51568	51558	51561	51562	51536	51555	51550	51559	51559	51544	51552	51547	51550	51546	51535	51556	51539	51550	51544	51545	51551	51539	51542	51549	51554	51562	51544	51550	51545	51537	51542	51548	51544	51548	51553	51556	51558	51553
51180	51192	51194	51175	51197	51187	51194	51211	51200	51198	51199	51192	51211	51210	51210	51196	51180	51211	51193	51189	51187	51180	51191	51194	51183	51180	51186	51200	51193	51189	51195	51186	51207	51186	51186	51201	51193	51195	51199	51187	51189	51194	51178	51183	51191	51214	51196	51193	51192	51202
50819	50819	50828	50822	50824	50829	50824	50858	50849	50839	50833	50840	50853	50842	50850	50840	50843	50854	50842	50838	50832	50832	50833	50839	50827	50824	50834	50845	50837	50833	50835	50831	50842	50836	50839	50840	50827	50854	50853	50836	50836	50827	50830	50832	50838	50857	50839	50838	50838	50843
50366	50367	50363	50363	50363	50366	50369	50394	50394	50390	50395	50389	50396	50402	50396	50379	50386	50386	50395	50384	50383	50390	50385	50392	50387	50385	50392	50393	50389	50385	50398	50381	50396	50397	50396	50391	50393	50392	50400	50399	50396	50395	50389	50394	50389	50393	50399	50399	50398	50403
[truncated: 485 more rows]
[truncated: 22 more columns]

## Sheet: FMCWTimes
Time (duration of exp from FMCW view) in seconds
0
5
10
15
20
25
30
35
40
45
50
55
60
65
70
75
80
85
90
95
100
105
110
115
120
125
130
135
140
145
150
155
160
165
170
175
180
185
190
195
200
205
[truncated: 30 more rows]

## Sheet: AppliedLoad
Applied Load in kN
[truncated: 367 more rows]

[truncated: 2 more sheets: AxialStress, Axial Strain]
