# Supplementary material for: Dynamic analysis of geomaterials using microwave sensing
Source: Sci Rep. 2024 Mar 26;14:7112. doi: 10.1038/s41598-024-57653-3 (PMC10965938; doi:10.1038/s41598-024-57653-3)
Supplement: Supplementary file 3 — Supplementary Information 3. [file 41598_2024_57653_MOESM3_ESM.xlsx]

## Sheet: Intro
Dynamic Load Data (figure 2) for Darney Sample 2 Top
See tabs for datasets

## Sheet: SteelCylinder
						In this dataset, each column represents 1 data capture from the sensor (Over 1501 data points)
Steel Cylinder Reference at 10cm from K-band antenna						These are raw datasets in the time domain, as output from the sensor. Units are a.u.
						The sensor is a K-band FMCW operating between 24 - 25.5 GHz
						The chirp duration is 300 ms
						The time between chirps is 5 seconds
49196	49174	49151	49161	49151	49168	49160	49174	49149	49168
47499	47512	47505	47480	47499	47505	47497	47493	47527	47507
46167	46166	46173	46196	46161	46163	46182	46179	46210	46185
45398	45376	45399	45410	45377	45385	45389	45400	45356	45395
44759	44760	44780	44756	44767	44776	44770	44789	44761	44761
44370	44358	44383	44417	44368	44386	44368	44412	44399	44392
44231	44263	44203	44271	44241	44220	44285	44299	44237	44253
44104	44135	44112	44100	44140	44148	44169	44157	44125	44146
44277	44297	44332	44321	44323	44299	44307	44303	44292	44291
44682	44693	44678	44732	44712	44712	44701	44686	44704	44730
45124	45131	45139	45116	45140	45121	45127	45146	45167	45138
45811	45791	45792	45788	45794	45791	45786	45800	45830	45795
46617	46613	46600	46608	46614	46609	46608	46608	46589	46605
47487	47488	47487	47490	47475	47463	47481	47467	47467	47482
48443	48427	48433	48424	48436	48429	48426	48430	48432	48428
49430	49405	49425	49413	49400	49428	49417	49411	49402	49405
50391	50408	50405	50403	50392	50391	50374	50390	50375	50382
51337	51338	51350	51354	51337	51310	51320	51324	51313	51305
52137	52145	52156	52145	52129	52140	52115	52127	52163	52153
52878	52876	52872	52873	52881	52914	52831	52869	52877	52881
53431	53438	53422	53402	53427	53441	53463	53428	53401	53373
53771	53743	53747	53740	53749	53759	53710	53730	53735	53708
53961	53966	53983	53949	53939	53896	53911	53945	53954	53933
53944	53935	53931	53931	53932	53961	53938	53931	53932	53894
53646	53648	53651	53637	53641	53676	53610	53626	53641	53605
53309	53326	53294	53302	53310	53344	53306	53295	53312	53326
52731	52723	52721	52728	52721	52717	52759	52720	52742	52733
51986	51976	51961	51983	51976	51974	51983	51995	51969	51991
51180	51183	51183	51192	51181	51184	51208	51197	51195	51189
50291	50304	50296	50288	50296	50304	50303	50309	50305	50313
49356	49355	49359	49366	49353	49356	49374	49372	49377	49377
48417	48400	48406	48413	48417	48428	48425	48428	48445	48417
47472	47486	47476	47478	47483	47508	47472	47486	47499	47486
46669	46653	46648	46684	46682	46674	46688	46703	46691	46706
45876	45870	45874	45894	45882	45858	45896	45889	45904	45883
45274	45281	45265	45267	45269	45282	45280	45309	45314	45311
44645	44657	44660	44669	44619	44710	44641	44675	44666	44680
44275	44280	44248	44284	44262	44259	44293	44285	44303	44276
44107	44132	44148	44123	44148	44150	44154	44149	44150	44119
43985	43988	44011	44012	43994	43994	44037	44032	44020	44035
44055	44047	44081	44043	44067	44067	44070	44062	44056	44057
44436	44439	44424	44435	44423	44448	44442	44419	44428	44440
44819	44809	44835	44823	44795	44812	44816	44838	44835	44840
45396	45375	45377	45390	45387	45373	45388	45365	45376	45356
46161	46165	46138	46159	46138	46158	46144	46145	46133	46148
46980	46960	46963	46959	46944	46947	46944	46962	46955	46940
47874	47867	47865	47860	47861	47863	47847	47851	47841	47849
48844	48818	48813	48812	48806	48796	48800	48810	48794	48788
49790	49791	49790	49776	49778	49774	49768	49761	49772	49762
50732	50738	50733	50719	50728	50725	50713	50704	50708	50711
51564	51557	51548	51547	51553	51547	51546	51523	51541	51537
52380	52375	52379	52376	52381	52377	52361	52375	52384	52354
53032	53040	53031	53042	53029	53028	53015	53003	53025	53017
53450	53443	53425	53433	53454	53437	53447	53451	53447	53421
53871	53859	53835	53847	53855	53850	53833	53836	53849	53834
54003	54009	53985	53987	53978	53993	53980	53992	53984	53989
53880	53871	53890	53871	53871	53882	53863	53873	53857	53860
53719	53712	53709	53711	53715	53706	53687	53702	53707	53716
53353	53363	53350	53348	53349	53353	53364	53363	53355	53357
52763	52742	52749	52756	52754	52752	52752	52752	52760	52745
52111	52109	52125	52129	52123	52115	52126	52125	52125	52131
51360	51367	51366	51369	51367	51371	51362	51365	51375	51375
50524	50524	50524	50517	50529	50523	50529	50539	50525	50534
49658	49649	49647	49660	49658	49646	49663	49670	49674	49669
48766	48777	48770	48767	48766	48761	48773	48775	48781	48784
47919	47932	47921	47940	47938	47930	47937	47945	47932	47934
47105	47105	47103	47091	47110	47113	47110	47110	47107	47106
46392	46414	46403	46427	46410	46425	46411	46419	46409	46415
45713	45729	45731	45737	45746	45760	45738	45741	45760	45756
45168	45171	45153	45177	45172	45200	45175	45190	45154	45184
44869	44856	44893	44873	44875	44859	44842	44868	44868	44869
44555	44564	44577	44574	44599	44569	44617	44578	44573	44590
44463	44486	44462	44467	44500	44471	44450	44501	44490	44469
44597	44596	44604	44596	44592	44587	44581	44590	44603	44584
44803	44818	44800	44795	44824	44815	44773	44810	44819	44808
45205	45194	45194	45197	45227	45206	45204	45187	45203	45194
45764	45733	45759	45756	45767	45760	45747	45768	45777	45767
46414	46422	46414	46402	46381	46381	46407	46407	46409	46404
47193	47184	47181	47170	47189	47166	47158	47163	47162	47178
48038	48022	48039	48031	48029	48030	48012	48017	48016	48014
48918	48907	48931	48924	48912	48916	48915	48900	48897	48910
49853	49850	49824	49825	49826	49831	49825	49809	49823	49821
50710	50711	50676	50687	50665	50690	50677	50691	50682	50664
51561	51525	51544	51549	51543	51537	51529	51531	51530	51535
52311	52321	52315	52304	52312	52306	52302	52289	52310	52308
52893	52891	52870	52868	52823	52888	52873	52862	52856	52855
53399	53365	53402	53401	53425	53374	53397	53406	53372	53365
53786	53783	53760	53760	53810	53775	53753	53752	53761	53758
53827	53877	53828	53831	53818	53832	53837	53837	53825	53831
53878	53876	53872	53864	53884	53851	53854	53863	53861	53851
53692	53696	53664	53683	53640	53671	53677	53654	53677	53673
53292	53265	53278	53295	53287	53305	53284	53251	53270	53266
52811	52829	52818	52807	52805	52804	52810	52796	52809	52814
52189	52201	52194	52189	52207	52185	52192	52175	52209	52191
51439	51434	51444	51442	51456	51451	51447	51452	51441	51452
50671	50676	50674	50680	50678	50686	50689	50672	50693	50691
49842	49869	49857	49863	49856	49844	49860	49863	49877	49877
49159	49149	49169	49162	49141	49163	49173	49171	49163	49172
48224	48229	48234	48227	48245	48246	48256	48252	48262	48240
47483	47469	47466	47454	47460	47465	47464	47460	47494	47482
46736	46715	46716	46736	46729	46724	46742	46705	46733	46740
46119	46111	46106	46133	46097	46127	46123	46104	46102	46131
45690	45680	45681	45658	45710	45688	45675	45664	45698	45701
45231	45230	45236	45256	45240	45247	45249	45267	45284	45259
45023	45008	45023	45017	45016	45039	45027	45003	45047	45014
44996	45014	45001	45011	45018	44997	44991	44977	44989	45006
45035	45031	45013	45057	45007	45008	45006	45016	45040	45021
45194	45189	45183	45145	45169	45178	45172	45168	45168	45203
45595	45571	45564	45599	45583	45601	45578	45568	45591	45595
45993	46010	46008	45984	45993	45983	45982	46004	46004	45988
46542	46540	46537	46521	46548	46527	46533	46541	46513	46543
47191	47195	47194	47174	47187	47172	47182	47177	47179	47206
47885	47872	47889	47877	47873	47852	47868	47873	47864	47876
48622	48602	48595	48611	48615	48609	48599	48612	48598	48608
49348	49346	49340	49337	49339	49341	49337	49337	49322	49321
50062	50083	50068	50060	50075	50079	50056	50056	50071	50070
50782	50757	50760	50766	50758	50738	50736	50751	50762	50752
51337	51330	51322	51318	51336	51312	51329	51314	51311	51287
51921	51890	51878	51885	51885	51862	51894	51865	51871	51895
52273	52292	52291	52307	52290	52258	52286	52294	52314	52297
52500	52509	52517	52515	52492	52526	52468	52486	52523	52529
52692	52697	52676	52676	52696	52682	52681	52683	52697	52653
52702	52735	52721	52732	52720	52705	52729	52709	52695	52726
52515	52512	52523	52512	52501	52490	52536	52527	52529	52519
52310	52282	52288	52293	52291	52285	52282	52284	52308	52256
51947	51915	51933	51937	51927	51940	51912	51938	51937	51934
51419	51416	51405	51410	51412	51401	51393	51411	51415	51407
50875	50856	50870	50876	50866	50873	50856	50867	50877	50867
50249	50242	50243	50249	50234	50240	50248	50253	50256	50254
49585	49582	49586	49587	49584	49579	49605	49600	49594	49594
48920	48919	48925	48936	48928	48951	48925	48924	48926	48920
48298	48272	48299	48284	48294	48270	48291	48295	48297	48274
47650	47650	47655	47660	47651	47679	47682	47672	47672	47678
47079	47066	47079	47094	47078	47072	47081	47105	47074	47068
46654	46648	46653	46665	46640	46626	46637	46670	46638	46635
46237	46235	46252	46251	46247	46253	46266	46258	46254	46255
45908	45923	45918	45946	45924	45956	45953	45943	45947	45947
45843	45832	45835	45846	45833	45828	45826	45835	45849	45853
45759	45769	45769	45753	45790	45772	45755	45759	45761	45753
45845	45809	45827	45829	45841	45829	45841	45846	45856	45819
46048	46060	46069	46073	46066	46064	46049	46047	46073	46040
46335	46331	46335	46329	46347	46334	46323	46355	46330	46327
46742	46744	46722	46744	46744	46705	46735	46716	46717	46747
47230	47240	47227	47233	47240	47243	47250	47232	47242	47243
47759	47750	47768	47761	47765	47755	47740	47738	47753	47767
48359	48365	48366	48341	48349	48345	48342	48351	48347	48347
48968	48975	48975	48967	48953	48955	48969	48962	48954	48949
49582	49599	49594	49593	49588	49580	49588	49572	49589	49583
50188	50187	50176	50195	50173	50169	50169	50192	50176	50171
50715	50707	50711	50718	50702	50704	50696	50687	50708	50693
51221	51220	51211	51199	51205	51199	51204	51202	51200	51197
51622	51632	51650	51621	51625	51636	51625	51603	51628	51625
51879	51867	51875	51864	51874	51856	51873	51868	51868	51876
52083	52078	52079	52077	52096	52080	52091	52080	52102	52071
52180	52157	52163	52159	52160	52154	52177	52161	52155	52175
52108	52101	52097	52102	52098	52094	52095	52084	52092	52075
51963	51955	51960	51961	51962	51961	51971	51967	51963	51949
51703	51706	51700	51708	51688	51716	51724	51715	51720	51705
51338	51343	51339	51353	51334	51339	51341	51351	51338	51343
50939	50930	50923	50939	50937	50932	50945	50944	50934	50936
50456	50466	50467	50467	50459	50455	50469	50475	50478	50461
49938	49942	49932	49946	49951	49957	49953	49961	49952	49952
49422	49425	49433	49426	49429	49429	49428	49446	49429	49422
48927	48931	48931	48914	48923	48940	48930	48928	48939	48936
48433	48435	48440	48441	48437	48440	48441	48441	48455	48444
47982	47990	47984	47985	47990	47993	48010	47996	48003	48016
47627	47628	47627	47644	47637	47627	47628	47644	47615	47646
47322	47311	47330	47330	47323	47317	47341	47321	47341	47331
47103	47099	47101	47100	47092	47102	47111	47096	47109	47108
46986	46999	46984	46985	46997	46993	46983	46994	46988	46991
46914	46930	46915	46909	46941	46914	46933	46926	46914	46936
46952	46978	46973	46974	46974	46969	46971	46966	46973	46958
47131	47133	47122	47129	47128	47151	47123	47115	47115	47128
47287	47305	47289	47295	47281	47286	47279	47282	47286	47282
47561	47575	47575	47559	47577	47557	47560	47570	47559	47563
47909	47923	47901	47904	47889	47915	47907	47909	47910	47905
48279	48273	48274	48270	48269	48253	48266	48248	48260	48263
48667	48666	48670	48661	48689	48665	48659	48663	48647	48661
49091	49089	49082	49078	49079	49077	49077	49074	49081	49067
49498	49507	49502	49498	49496	49483	49505	49491	49494	49485
49916	49911	49911	49897	49907	49903	49896	49899	49893	49882
50239	50246	50244	50238	50251	50239	50247	50247	50241	50244
50589	50564	50579	50574	50562	50571	50564	50583	50565	50556
50831	50835	50828	50830	50807	50820	50819	50828	50823	50818
50994	50995	50992	50994	50965	50985	50980	50961	50981	50974
51106	51103	51085	51105	51114	51101	51084	51086	51095	51096
51119	51120	51127	51119	51117	51128	51111	51111	51121	51116
51026	51030	51036	51024	51015	51027	51031	51028	51032	51024
50926	50907	50914	50925	50941	50924	50923	50917	50920	50913
50718	50713	50702	50713	50710	50722	50721	50730	50718	50728
50443	50419	50447	50434	50438	50435	50427	50440	50445	50438
50145	50143	50144	50145	50134	50144	50157	50148	50153	50149
49813	49804	49797	49801	49808	49799	49796	49814	49796	49807
49495	49486	49481	49483	49489	49491	49499	49476	49485	49496
49098	49110	49106	49115	49109	49109	49103	49118	49112	49117
48773	48766	48764	48774	48771	48763	48788	48785	48769	48777
48447	48433	48434	48450	48435	48445	48444	48452	48459	48448
48163	48185	48186	48167	48158	48162	48159	48189	48173	48174
47963	47983	47979	47988	47976	47977	47984	47968	47963	47970
47800	47801	47802	47794	47803	47797	47803	47785	47793	47818
47669	47669	47677	47658	47678	47700	47672	47661	47687	47681
47665	47680	47644	47666	47660	47658	47672	47664	47668	47671
47650	47655	47658	47675	47660	47673	47678	47684	47675	47674
47724	47728	47748	47745	47744	47744	47731	47735	47746	47730
47873	47880	47881	47881	47863	47859	47862	47871	47867	47871
48047	48024	48030	48058	48031	48026	48021	48047	48023	48034
48247	48252	48236	48261	48256	48259	48256	48251	48258	48240
48490	48509	48490	48497	48486	48492	48486	48493	48493	48501
48746	48761	48769	48763	48761	48763	48751	48758	48753	48770
49036	49062	49059	49052	49038	49045	49040	49037	49040	49035
49321	49330	49321	49310	49326	49324	49314	49316	49309	49310
49602	49603	49594	49589	49584	49591	49579	49577	49593	49596
49845	49848	49837	49840	49832	49825	49824	49846	49836	49828
50036	50014	50029	50023	50025	50032	50022	50019	50017	50024
50193	50202	50203	50197	50196	50197	50194	50185	50205	50190
50340	50338	50310	50335	50317	50336	50325	50325	50310	50331
50365	50356	50363	50358	50363	50353	50363	50360	50358	50343
50389	50384	50379	50390	50375	50395	50378	50384	50384	50371
50346	50342	50358	50361	50356	50344	50357	50343	50358	50340
50227	50229	50240	50239	50229	50240	50247	50240	50225	50240
50118	50109	50111	50122	50114	50118	50125	50126	50129	50108
49958	49945	49959	49955	49966	49973	49969	49955	49963	49945
49758	49766	49771	49767	49769	49763	49784	49766	49758	49779
49571	49562	49578	49574	49575	49560	49567	49574	49572	49567
49359	49360	49349	49361	49362	49363	49367	49371	49361	49366
49164	49154	49167	49145	49153	49171	49179	49167	49170	49160
48976	48967	48982	48977	48975	49005	48987	48984	48971	48977
48822	48827	48806	48827	48811	48814	48842	48821	48844	48816
48709	48695	48694	48702	48702	48684	48690	48696	48694	48704
48596	48605	48602	48604	48599	48605	48611	48585	48604	48609
48567	48553	48561	48565	48554	48575	48552	48564	48561	48555
48526	48536	48526	48527	48534	48522	48539	48538	48519	48522
48546	48542	48533	48538	48541	48533	48545	48525	48537	48531
48575	48587	48578	48565	48585	48567	48563	48585	48569	48579
48637	48631	48627	48625	48633	48629	48617	48610	48615	48634
48708	48707	48706	48705	48702	48693	48702	48703	48705	48710
48799	48793	48792	48806	48811	48808	48790	48803	48800	48804
48895	48900	48903	48896	48900	48901	48881	48882	48892	48882
48997	48995	48990	48994	48983	48986	48992	48995	48993	48987
49097	49099	49091	49095	49091	49080	49084	49094	49079	49088
49194	49185	49188	49186	49191	49180	49184	49183	49185	49179
49260	49256	49256	49249	49269	49241	49251	49249	49251	49256
49294	49315	49307	49306	49299	49301	49307	49297	49302	49303
49323	49322	49338	49324	49330	49330	49322	49324	49327	49325
49332	49319	49327	49322	49317	49320	49311	49318	49317	49310
49274	49276	49257	49259	49268	49267	49274	49283	49269	49275
49185	49194	49209	49191	49207	49201	49198	49194	49189	49202
49081	49087	49083	49088	49074	49074	49086	49094	49084	49084
48944	48957	48958	48955	48955	48963	48961	48951	48963	48952
48804	48791	48805	48801	48800	48799	48791	48815	48808	48808
48640	48629	48637	48629	48639	48650	48635	48646	48637	48638
48480	48455	48471	48478	48477	48499	48493	48488	48483	48487
48313	48300	48318	48311	48320	48315	48312	48328	48311	48314
48163	48156	48165	48161	48177	48168	48168	48168	48160	48176
48059	48037	48057	48053	48058	48054	48056	48044	48065	48053
47937	47939	47935	47937	47943	47925	47947	47946	47949	47946
47875	47881	47874	47882	47878	47881	47903	47884	47886	47884
47891	47890	47894	47892	47888	47901	47888	47870	47877	47900
47921	47914	47914	47919	47905	47923	47922	47935	47906	47924
47991	48023	47997	48019	48002	48006	48005	48015	47999	48014
48144	48140	48136	48139	48131	48128	48134	48126	48146	48137
48312	48317	48308	48308	48317	48306	48318	48300	48307	48305
48533	48530	48536	48530	48532	48530	48516	48539	48533	48534
48779	48797	48757	48766	48755	48773	48787	48767	48747	48771
49039	49029	49037	49030	49038	49035	49022	49040	49027	49025
49285	49309	49300	49302	49304	49276	49278	49287	49279	49287
49575	49567	49571	49573	49565	49573	49575	49562	49572	49569
49839	49842	49819	49828	49840	49827	49830	49823	49841	49827
50065	50057	50048	50055	50062	50072	50052	50055	50045	50050
50291	50285	50277	50269	50275	50275	50274	50264	50270	50261
50468	50462	50458	50454	50460	50449	50459	50459	50451	50450
50547	50549	50546	50548	50562	50534	50538	50526	50541	50536
50630	50634	50635	50621	50613	50615	50603	50612	50611	50615
50613	50624	50628	50623	50633	50624	50624	50620	50620	50618
50517	50524	50523	50519	50520	50513	50515	50521	50515	50521
50405	50391	50387	50377	50387	50388	50377	50383	50381	50382
50177	50185	50178	50174	50182	50171	50182	50176	50186	50163
49911	49905	49924	49906	49900	49911	49900	49902	49892	49906
49606	49606	49598	49601	49584	49595	49599	49600	49612	49606
49259	49241	49261	49267	49275	49261	49265	49257	49266	49264
48915	48894	48901	48916	48906	48912	48908	48910	48916	48905
48536	48531	48530	48526	48532	48543	48544	48537	48542	48535
48181	48192	48174	48185	48199	48178	48183	48190	48185	48192
47884	47857	47884	47891	47892	47895	47900	47909	47898	47896
47575	47573	47584	47605	47590	47582	47600	47587	47583	47603
47343	47379	47375	47353	47346	47368	47372	47368	47368	47376
47221	47215	47207	47228	47235	47236	47216	47240	47228	47250
47098	47103	47096	47094	47131	47110	47108	47133	47111	47100
47075	47104	47075	47071	47085	47077	47124	47087	47118	47049
47267	47258	47273	47251	47275	47252	47274	47262	47287	47254
47321	47328	47331	47317	47294	47312	47317	47335	47317	47337
47533	47531	47513	47526	47526	47536	47523	47523	47530	47533
47781	47767	47776	47779	47791	47782	47777	47765	47783	47779
48101	48104	48088	48104	48103	48091	48094	48097	48095	48090
48496	48479	48488	48475	48481	48484	48483	48482	48488	48485
48885	48884	48882	48893	48883	48883	48871	48878	48872	48896
49316	49329	49294	49312	49287	49313	49303	49315	49303	49297
49720	49728	49734	49718	49739	49731	49720	49723	49718	49719
50156	50162	50146	50144	50156	50156	50139	50141	50149	50160
50557	50561	50555	50545	50538	50544	50535	50552	50552	50540
50870	50881	50866	50882	50864	50864	50864	50864	50853	50852
51181	51179	51188	51181	51181	51166	51180	51178	51163	51171
51407	51400	51418	51386	51407	51409	51396	51390	51392	51400
51513	51534	51509	51493	51502	51506	51498	51522	51492	51498
51592	51591	51584	51586	51597	51592	51584	51611	51592	51588
51549	51544	51551	51563	51543	51541	51546	51543	51527	51529
51359	51365	51376	51363	51358	51359	51349	51350	51346	51356
51140	51145	51141	51139	51141	51140	51151	51137	51159	51146
50827	50837	50820	50825	50837	50827	50834	50830	50857	50838
50413	50389	50397	50407	50408	50420	50415	50418	50405	50415
49960	49969	49962	49956	49961	49961	49968	49959	49964	49967
49460	49461	49454	49458	49462	49461	49456	49452	49461	49455
48933	48941	48925	48926	48940	48942	48936	48934	48939	48950
48400	48382	48393	48369	48382	48380	48397	48395	48399	48412
47852	47861	47852	47853	47861	47882	47860	47882	47878	47877
47396	47388	47395	47401	47398	47384	47407	47396	47379	47399
46915	46932	46934	46927	46929	46915	46937	46932	46947	46922
46532	46542	46562	46560	46561	46581	46526	46560	46570	46538
46280	46310	46320	46314	46304	46344	46284	46319	46303	46299
46065	46034	46067	46029	46060	46017	46037	46052	46082	46071
45959	45946	45979	45952	45954	45965	45934	45970	45940	46008
46024	46018	45991	45992	46019	45998	46026	46026	46020	46042
46103	46090	46092	46081	46092	46131	46128	46081	46104	46081
46399	46371	46353	46378	46356	46374	46376	46366	46364	46388
46687	46664	46674	46666	46660	46704	46686	46666	46668	46660
47100	47095	47091	47093	47112	47100	47108	47100	47098	47077
47621	47593	47616	47605	47627	47607	47597	47607	47613	47639
48176	48174	48181	48187	48177	48197	48159	48187	48180	48173
48811	48807	48820	48818	48794	48807	48799	48803	48787	48797
49443	49470	49432	49452	49442	49433	49443	49429	49437	49424
50113	50113	50118	50100	50089	50104	50103	50101	50096	50104
50755	50743	50736	50759	50749	50750	50727	50741	50727	50753
51283	51299	51290	51312	51304	51303	51271	51275	51292	51251
51865	51878	51875	51851	51869	51860	51842	51850	51846	51855
52293	52295	52298	52301	52304	52283	52294	52276	52287	52272
52574	52561	52557	52549	52563	52574	52544	52542	52549	52551
52801	52787	52814	52802	52797	52793	52772	52780	52799	52769
52897	52884	52881	52885	52877	52883	52894	52891	52875	52885
52734	52736	52746	52744	52727	52747	52731	52736	52725	52740
52568	52561	52567	52562	52563	52563	52551	52558	52553	52567
52223	52232	52238	52231	52232	52211	52218	52213	52224	52218
51728	51742	51744	51742	51735	51725	51737	51737	51742	51743
51185	51206	51198	51198	51210	51184	51203	51209	51200	51202
50566	50552	50564	50573	50559	50569	50560	50565	50570	50568
49856	49841	49856	49869	49865	49871	49866	49864	49866	49880
49134	49134	49142	49135	49136	49153	49152	49141	49147	49133
48395	48387	48408	48416	48408	48394	48404	48401	48427	48413
47706	47703	47730	47721	47718	47712	47715	47740	47724	47729
47014	47031	47036	47028	47016	47037	47015	47040	47041	47040
46445	46395	46425	46442	46447	46427	46454	46450	46436	46431
45962	45951	45968	45984	45979	45991	45980	45987	45987	46010
45536	45548	45551	45516	45539	45547	45560	45552	45555	45584
45221	45232	45245	45261	45227	45249	45246	45256	45253	45250
45150	45163	45150	45195	45186	45186	45185	45173	45171	45199
45129	45144	45147	45108	45149	45168	45123	45120	45148	45143
45293	45289	45317	45282	45283	45292	45286	45297	45308	45316
45537	45524	45520	45540	45537	45557	45536	45534	45513	45536
45917	45939	45926	45924	45932	45933	45941	45942	45925	45930
46477	46484	46485	46479	46497	46467	46487	46484	46486	46481
47068	47076	47052	47065	47060	47062	47068	47071	47067	47051
47758	47774	47779	47767	47778	47764	47762	47760	47776	47762
48534	48548	48539	48542	48534	48529	48527	48534	48535	48519
49328	49326	49313	49326	49312	49313	49325	49330	49323	49318
50138	50137	50137	50113	50122	50136	50137	50117	50112	50112
50847	50849	50852	50854	50851	50855	50847	50843	50840	50854
51584	51576	51571	51575	51583	51580	51569	51562	51560	51564
52215	52212	52198	52215	52213	52220	52201	52195	52181	52197
52626	52634	52640	52622	52632	52617	52622	52631	52614	52624
53016	53021	53010	53017	52997	52992	53003	52997	53007	53024
53212	53228	53223	53219	53227	53200	53224	53220	53225	53194
53215	53207	53195	53204	53218	53209	53200	53187	53192	53194
53097	53088	53094	53095	53094	53081	53093	53085	53080	53101
52792	52805	52811	52797	52795	52789	52821	52800	52803	52813
52304	52312	52322	52315	52315	52295	52314	52313	52308	52324
51783	51786	51775	51784	51769	51781	51787	51782	51785	51795
51095	51092	51084	51083	51095	51102	51095	51096	51105	51084
50297	50302	50306	50305	50298	50297	50301	50315	50317	50314
49471	49477	49475	49479	49492	49490	49484	49495	49488	49498
48624	48619	48617	48626	48629	48621	48626	48633	48640	48641
47792	47791	47803	47801	47813	47807	47822	47809	47818	47812
46951	46981	46939	46946	46978	46949	46979	46971	46970	46999
46163	46192	46187	46186	46205	46188	46178	46200	46187	46228
45547	45568	45581	45591	45627	45594	45609	45588	45592	45618
44976	44971	44982	44969	44940	45011	45021	45013	45005	44998
44491	44672	44638	44659	44578	44552	44590	44538	44646	44617
44652	44683	44720	44686	44727	44674	44700	44701	44697	44672
44272	44299	44254	44302	44256	44298	44290	44286	44291	44320
44358	44407	44398	44376	44395	44402	44383	44416	44383	44384
44532	44521	44481	44529	44550	44539	44544	44551	44545	44526
44925	44888	44902	44939	44867	44918	44923	44933	44921	44913
45504	45499	45515	45498	45519	45498	45502	45457	45503	45498
46158	46178	46166	46157	46174	46185	46168	46167	46161	46179
46980	46966	46984	46967	46978	46974	46983	46976	46994	46973
47878	47876	47881	47890	47886	47874	47880	47869	47886	47885
48859	48835	48843	48851	48845	48830	48838	48819	48835	48834
49860	49825	49826	49847	49827	49850	49832	49799	49828	49841
50787	50794	50765	50786	50767	50791	50775	50790	50776	50774
51740	51766	51722	51727	51752	51752	51744	51724	51741	51747
52592	52587	52607	52627	52586	52573	52580	52580	52562	52577
53234	53209	53275	53248	53226	53230	53218	53152	53209	53219
53845	53852	53829	53810	53828	53874	53833	53883	53829	53840
54305	54272	54274	54349	54281	54286	54289	54245	54275	54269
54399	54387	54361	54442	54395	54385	54386	54430	54364	54388
54497	54523	54522	54467	54481	54480	54479	54468	54458	54465
54352	54362	54403	54375	54376	54369	54378	54322	54330	54348
53936	53932	53885	53935	53922	53931	53918	53914	53903	53928
53457	53457	53480	53437	53467	53448	53471	53485	53481	53457
52795	52797	52808	52780	52803	52802	52806	52795	52812	52795
51998	51982	51993	51972	51981	51995	51997	51980	51982	51993
51107	51110	51105	51114	51118	51109	51114	51116	51113	51119
50156	50149	50147	50160	50151	50156	50157	50154	50162	50165
49153	49160	49179	49170	49166	49184	49181	49181	49170	49183
48188	48176	48171	48197	48179	48198	48189	48198	48211	48212
47235	47228	47214	47203	47256	47222	47233	47233	47256	47251
46399	46398	46405	46409	46434	46434	46437	46433	46415	46429
45608	45606	45605	45567	45607	45578	45635	45606	45636	45620
44957	44934	44947	44973	44951	44942	44920	44968	44968	44951
44532	44556	44572	44514	44553	44581	44526	44594	44540	44589
44164	44169	44163	44168	44181	44202	44221	44206	44247	44152
44107	44064	44076	44090	44058	44034	44135	44073	44078	44105
44068	44079	44059	44051	44058	44044	44058	44077	44039	44101
44284	44272	44265	44266	44268	44291	44252	44287	44338	44236
44720	44761	44736	44751	44752	44782	44760	44739	44709	44726
45239	45226	45251	45258	45243	45243	45299	45269	45285	45234
46005	45999	45989	45978	45972	46008	45962	45979	45954	45989
46853	46880	46880	46870	46872	46887	46876	46890	46868	46868
47805	47797	47810	47800	47798	47799	47807	47780	47794	47788
48817	48809	48792	48821	48794	48818	48803	48799	48800	48799
49828	49819	49827	49821	49823	49806	49801	49808	49791	49808
50838	50840	50826	50836	50812	50828	50812	50821	50805	50815
51782	51792	51804	51790	51797	51741	51780	51774	51785	51752
52581	52549	52570	52562	52562	52584	52569	52551	52545	52567
53293	53300	53297	53291	53313	53256	53320	53282	53267	53318
53878	53861	53873	53865	53857	53892	53881	53841	53859	53807
54186	54194	54193	54187	54147	54187	54176	54172	54193	54143
54393	54398	54394	54403	54396	54354	54356	54382	54381	54346
54407	54406	54385	54397	54380	54348	54395	54372	54386	54320
54122	54140	54146	54120	54132	54143	54107	54130	54122	54133
53769	53755	53771	53766	53753	53767	53733	53738	53751	53731
53187	53195	53201	53193	53185	53200	53189	53197	53189	53196
52426	52409	52397	52404	52431	52420	52419	52414	52411	52411
51617	51616	51619	51613	51629	51622	51620	51623	51612	51624
50665	50663	50674	50675	50663	50671	50672	50688	50679	50680
49676	49659	49671	49670	49677	49673	49679	49678	49678	49674
48640	48650	48641	48664	48644	48656	48659	48677	48659	48669
47616	47623	47618	47626	47619	47627	47642	47619	47632	47643
46683	46708	46708	46714	46722	46722	46731	46733	46742	46723
45790	45768	45827	45809	45795	45810	45808	45800	45844	45819
44968	44994	44979	44981	44984	44991	44960	44989	44992	44995
44420	44423	44423	44433	44447	44433	44457	44471	44464	44484
43881	43891	43925	43876	43882	43884	43897	43932	43921	43904
43653	43632	43654	43659	43656	43641	43668	43645	43651	43672
43426	43419	43405	43449	43408	43435	43458	43443	43433	43473
43504	43510	43522	43510	43499	43511	43513	43526	43498	43533
43887	43852	43846	43879	43867	43874	43867	43882	43886	43878
44265	44271	44270	44266	44262	44290	44285	44287	44258	44253
44899	44891	44903	44922	44903	44878	44911	44875	44868	44901
45784	45787	45771	45789	45764	45755	45770	45765	45755	45763
46703	46697	46700	46694	46697	46708	46701	46685	46695	46688
47752	47749	47750	47739	47754	47730	47735	47738	47727	47734
48893	48876	48874	48852	48865	48861	48870	48853	48863	48851
50020	50025	50014	50011	50007	49997	49995	49999	50009	49988
51153	51157	51148	51140	51150	51145	51134	51132	51136	51126
52189	52180	52191	52193	52180	52182	52177	52160	52151	52173
53184	53177	53190	53171	53160	53170	53180	53161	53169	53153
54026	54023	54009	54015	54031	54008	54021	54010	54006	53993
54605	54586	54602	54588	54591	54562	54597	54564	54543	54551
55166	55158	55161	55151	55152	55152	55139	55136	55159	55125
55409	55420	55415	55419	55405	55375	55416	55384	55394	55386
55370	55348	55352	55329	55334	55339	55343	55323	55327	55336
55275	55271	55256	55274	55262	55267	55267	55237	55244	55238
54841	54856	54861	54862	54854	54888	54860	54859	54820	54837
54174	54208	54189	54184	54174	54178	54171	54193	54189	54168
53481	53476	53483	53461	53481	53461	53452	53461	53469	53438
52587	52587	52575	52584	52581	52570	52585	52583	52584	52572
51515	51512	51510	51515	51518	51513	51506	51515	51510	51516
50420	50434	50423	50427	50426	50440	50447	50447	50444	50442
49295	49282	49287	49291	49291	49291	49308	49305	49283	49304
48166	48179	48166	48156	48198	48178	48194	48188	48187	48173
47051	47063	47059	47045	47066	47077	47059	47070	47070	47073
46059	46069	45980	46115	46032	46013	46125	45996	46041	46084
45535	45592	45527	45573	45566	45537	45580	45553	45557	45557
44447	44481	44452	44455	44508	44449	44487	44487	44451	44472
43809	43794	43822	43816	43856	43824	43834	43837	43826	43842
43300	43256	43305	43331	43356	43349	43307	43319	43338	43345
43107	43163	43108	43091	43064	43116	43126	43119	43100	43098
43143	43128	43143	43149	43129	43137	43170	43191	43151	43136
43296	43283	43337	43302	43344	43342	43319	43283	43321	43338
43716	43677	43739	43729	43708	43742	43735	43730	43738	43740
44420	44433	44434	44433	44395	44404	44400	44449	44413	44431
45149	45165	45158	45133	45149	45131	45129	45167	45119	45152
46105	46086	46086	46106	46107	46093	46095	46081	46080	46103
47186	47183	47175	47175	47173	47179	47166	47164	47166	47166
48311	48291	48302	48302	48306	48298	48285	48286	48288	48293
49486	49485	49493	49495	49479	49481	49464	49470	49471	49466
50644	50638	50641	50634	50643	50596	50600	50624	50600	50601
51774	51800	51790	51778	51776	51754	51745	51708	51731	51754
52829	52843	52854	52807	52789	52810	52814	52774	52804	52802
53630	53669	53587	53627	53636	53605	53611	53634	53587	53609
54405	54422	54337	54437	54399	54390	54385	54427	54370	54366
54938	54945	54927	54933	54915	54956	54913	54918	54890	54910
55175	55173	55136	55102	55182	55163	55174	55096	55140	55172
55288	55326	55234	55234	55285	55274	55274	55249	55255	55279
55173	55145	55093	55176	55146	55126	55133	55171	55102	55145
54674	54702	54689	54663	54691	54676	54689	54640	54640	54673
54177	54218	54189	54225	54190	54193	54202	54170	54220	54188
53419	53407	53395	53398	53420	53430	53416	53415	53448	53415
52464	52447	52432	52442	52448	52447	52444	52429	52442	52442
51440	51449	51435	51450	51446	51454	51451	51465	51449	51458
50315	50310	50312	50315	50324	50327	50323	50325	50327	50320
49142	49170	49144	49163	49153	49169	49177	49169	49146	49159
47963	47965	47973	47999	47973	47975	47971	48004	47963	48002
46759	46813	46808	46783	46822	46807	46816	46840	46779	46815
45762	45802	45796	45825	45834	45825	45805	45832	45851	45802
44776	44826	44825	44790	44813	44797	44853	44866	44883	44844
44028	44068	44060	44122	44118	44059	44114	44119	44074	44147
43313	43332	43350	43338	43337	43339	43369	43373	43342	43391
42936	42907	42921	42933	42920	42979	42981	42913	42920	42891
42737	42744	42772	42758	42797	42800	42751	42814	42758	42795
42597	42654	42630	42625	42698	42575	42744	42711	42756	42691
42877	42867	42884	42890	42868	42845	42885	42877	42905	42853
43364	43416	43411	43405	43388	43349	43331	43371	43333	43404
43938	43984	43952	43940	43981	43891	43965	43948	43954	43929
44772	44724	44724	44729	44722	44776	44734	44746	44726	44715
45783	45766	45768	45787	45761	45763	45794	45779	45750	45786
46866	46841	46858	46827	46863	46836	46846	46838	46850	46851
48055	48061	48054	48055	48043	48026	48033	48033	48045	48044
49315	49290	49304	49295	49301	49289	49268	49273	49269	49284
50541	50555	50569	50547	50557	50570	50523	50536	50530	50516
51778	51803	51785	51789	51772	51752	51726	51754	51743	51757
52881	52877	52868	52864	52863	52858	52861	52828	52848	52890
53867	53888	53881	53893	53897	53899	53885	53855	53881	53880
54747	54743	54743	54722	54729	54764	54658	54709	54707	54697
55245	55219	55240	55253	55232	55267	55166	55240	55231	55178
55759	55714	55752	55733	55749	55753	55729	55724	55726	55749
55887	55928	55864	55879	55876	55842	55838	55888	55857	55861
55697	55684	55680	55688	55676	55672	55699	55667	55657	55685
55422	55413	55413	55418	55409	55418	55381	55386	55411	55427
54903	54910	54915	54907	54897	54904	54905	54906	54906	54894
54072	54045	54053	54071	54054	54063	54050	54056	54044	54080
53191	53169	53177	53179	53169	53179	53183	53179	53186	53176
52126	52148	52124	52142	52118	52146	52143	52149	52138	52136
50930	50938	50928	50940	50935	50943	50949	50943	50945	50953
49723	49720	49723	49719	49737	49731	49750	49746	49735	49749
48489	48470	48493	48481	48483	48494	48486	48506	48500	48493
47305	47291	47319	47286	47325	47306	47330	47313	47312	47335
46168	46170	46131	46163	46178	46173	46160	46183	46180	46177
45183	45224	45195	45221	45223	45218	45235	45224	45229	45227
44304	44280	44294	44282	44313	44289	44298	44276	44309	44329
43544	43553	43533	43573	43545	43535	43550	43544	43577	43587
43147	43182	43139	43182	43171	43177	43195	43138	43173	43184
42808	42830	42803	42792	42830	42837	42843	42840	42857	42860
42710	42708	42716	42714	42733	42707	42708	42708	42727	42732
43033	43001	42955	43000	43007	43024	43055	42999	42994	43017
43291	43303	43302	43298	43307	43331	43323	43299	43301	43311
43904	43916	43902	43900	43875	43892	43898	43890	43907	43897
44723	44675	44714	44685	44713	44705	44704	44686	44696	44686
45636	45628	45631	45633	45603	45607	45620	45620	45631	45612
46715	46694	46701	46697	46698	46693	46687	46677	46685	46676
47886	47888	47890	47874	47879	47879	47881	47865	47858	47872
49090	49090	49109	49072	49085	49091	49075	49079	49072	49076
50327	50321	50316	50331	50320	50302	50305	50317	50293	50291
51477	51456	51477	51454	51457	51439	51445	51436	51419	51428
52595	52609	52601	52604	52598	52573	52579	52587	52583	52565
53576	53549	53558	53563	53549	53554	53529	53523	53513	53512
54271	54248	54252	54248	54246	54251	54214	54211	54224	54227
54925	54910	54904	54905	54899	54896	54879	54893	54874	54877
55336	55329	55332	55341	55333	55341	55314	55326	55289	55330
55381	55385	55380	55357	55365	55371	55358	55352	55343	55340
55331	55329	55364	55349	55323	55351	55342	55330	55337	55329
55041	55043	55046	55050	55048	55076	55032	55025	55033	55048
54498	54487	54465	54488	54491	54473	54467	54475	54452	54491
53817	53826	53802	53811	53810	53819	53814	53803	53805	53788
52944	52944	52947	52949	52943	52938	52939	52959	52957	52941
51939	51936	51930	51928	51925	51935	51929	51942	51934	51933
50843	50854	50840	50855	50857	50856	50861	50854	50856	50856
49723	49700	49711	49727	49728	49753	49719	49718	49727	49713
48803	48781	48787	48800	48784	48803	48807	48806	48826	48808
47505	47494	47522	47527	47527	47537	47541	47546	47524	47522
46441	46455	46453	46461	46497	46469	46478	46458	46484	46485
45497	45458	45496	45484	45481	45516	45491	45486	45509	45529
44674	44672	44672	44666	44695	44679	44700	44694	44695	44706
44099	44118	44115	44167	44074	44116	44110	44106	44127	44148
43548	43540	43556	43539	43569	43590	43555	43576	43557	43547
43295	43246	43295	43283	43217	43275	43300	43303	43326	43289
43302	43340	43336	43329	43284	43326	43335	43357	43338	43346
43399	43369	43404	43406	43342	43398	43402	43386	43413	43393
43719	43738	43705	43681	43686	43684	43677	43746	43707	43699
44335	44325	44315	44326	44392	44323	44330	44321	44339	44338
45029	45039	44991	45020	45008	45033	45024	44996	45009	45009
45893	45891	45847	45867	45885	45865	45858	45899	45858	45861
46931	46915	46932	46927	46933	46931	46901	46920	46903	46931
48033	48008	48008	48020	48018	48016	48011	48016	47993	48021
49177	49173	49185	49151	49163	49154	49149	49154	49161	49131
50308	50305	50306	50281	50282	50291	50266	50258	50287	50280
51437	51445	51453	51407	51449	51414	51406	51438	51408	51401
52481	52448	52484	52499	52439	52443	52463	52407	52447	52442
53289	53306	53241	53309	53289	53270	53262	53225	53251	53264
54110	54119	54121	54105	54081	54115	54087	54128	54072	54095
54679	54685	54723	54624	54650	54660	54667	54649	54636	54640
54957	54941	54990	54980	54908	54910	54942	54872	54906	54914
55195	55195	55219	55135	55163	55172	55176	55186	55165	55145
55088	55098	55078	55089	55101	55082	55078	55046	55085	55060
54716	54712	54773	54767	54723	54685	54708	54756	54730	54691
54307	54290	54279	54269	54283	54274	54298	54268	54278	54286
53654	53657	53657	53664	53668	53651	53659	53665	53644	53669
52750	52755	52763	52776	52760	52761	52771	52766	52755	52763
51847	51851	51836	51842	51863	51854	51859	51847	51854	51859
50819	50826	50818	50824	50820	50841	50842	50833	50818	50832
49760	49757	49757	49772	49770	49769	49767	49774	49784	49767
48704	48689	48670	48682	48700	48691	48694	48709	48699	48698
47643	47680	47665	47671	47676	47693	47696	47691	47677	47688
46658	46667	46666	46627	46661	46671	46683	46675	46651	46680
45796	45776	45764	45776	45749	45767	45767	45771	45758	45774
45096	45070	45071	45136	45093	45096	45122	45107	45081	45115
44415	44381	44410	44477	44412	44379	44432	44413	44432	44445
43854	43905	43913	43916	43931	43945	43912	43932	43975	43917
43741	43743	43754	43726	43743	43752	43715	43752	43753	43722
43571	43594	43609	43601	43610	43625	43571	43627	43635	43657
43724	43755	43740	43721	43737	43802	43731	43743	43708	43765
44131	44095	44103	44117	44124	44080	44118	44104	44104	44136
44570	44592	44557	44608	44589	44559	44591	44594	44586	44516
45298	45249	45245	45254	45242	45275	45232	45235	45228	45266
46092	46099	46119	46091	46102	46112	46081	46094	46079	46094
47027	47035	47027	47012	47022	47034	47031	47013	47011	47035
48066	48065	48067	48059	48070	48054	48043	48041	48049	48037
49130	49136	49116	49099	49116	49091	49089	49096	49098	49099
50199	50189	50183	50195	50192	50187	50185	50170	50171	50165
51202	51234	51224	51211	51218	51185	51228	51205	51196	51191
52096	52112	52121	52120	52131	52086	52035	52080	52092	52124
52996	52986	52958	52963	52960	53010	53001	52944	52971	52971
53689	53698	53687	53713	53713	53661	53717	53671	53672	53712
54097	54123	54098	54122	54091	54079	54113	54072	54071	54059
54454	54454	54450	54453	54445	54475	54480	54430	54455	54410
54633	54624	54621	54607	54625	54589	54571	54611	54594	54647
54425	54436	54420	54418	54422	54399	54377	54410	54405	54396
54187	54181	54172	54190	54164	54209	54154	54165	54170	54165
53695	53703	53715	53711	53720	53692	53699	53718	53700	53690
53042	53045	53033	53054	53037	53034	53048	53047	53043	53050
52308	52310	52303	52310	52289	52296	52309	52298	52306	52281
51429	51432	51427	51430	51432	51431	51434	51435	51429	51433
50475	50474	50469	50479	50479	50489	50483	50480	50490	50492
49504	49506	49498	49517	49519	49516	49523	49512	49528	49531
48557	48550	48560	48561	48549	48554	48565	48561	48581	48568
47574	47584	47572	47593	47576	47596	47608	47626	47601	47610
46667	46680	46673	46681	46688	46671	46688	46709	46701	46693
45929	45910	45933	45957	45960	45942	45954	45936	45929	45957
45184	45194	45183	45206	45224	45221	45232	45250	45206	45236
44633	44613	44636	44648	44655	44687	44662	44671	44672	44673
44288	44304	44310	44337	44306	44316	44313	44324	44311	44340
44034	44053	44045	44076	44069	44049	44068	44078	44087	44053
43989	43993	44013	44014	44010	44014	43998	44039	44035	44012
44230	44247	44239	44246	44222	44243	44249	44253	44229	44225
44513	44466	44472	44488	44482	44485	44488	44482	44487	44480
44987	44940	44955	44985	44996	44965	44974	44992	44967	44987
45652	45650	45660	45648	45653	45658	45650	45661	45646	45648
46373	46356	46377	46348	46367	46370	46375	46357	46369	46368
47232	47224	47220	47219	47218	47222	47207	47208	47207	47210
48159	48136	48149	48137	48137	48147	48135	48130	48126	48127
49093	49084	49095	49082	49086	49077	49078	49067	49063	49067
50031	50022	50024	50015	50030	50009	50006	50013	50005	50013
50894	50897	50875	50870	50870	50864	50866	50847	50852	50847
51725	51718	51709	51722	51707	51706	51697	51695	51684	51697
52451	52425	52425	52433	52422	52413	52408	52408	52410	52415
52986	52958	52969	52951	52942	52957	52955	52954	52921	52949
53414	53436	53417	53418	53413	53417	53406	53422	53415	53391
53667	53699	53695	53690	53667	53663	53687	53676	53678	53667
53708	53714	53721	53729	53711	53711	53730	53709	53690	53675
53663	53676	53680	53658	53684	53665	53668	53683	53658	53646
53418	53447	53435	53449	53437	53415	53442	53427	53419	53429
52965	52973	52989	52979	52975	52966	52988	52986	52976	52971
52504	52512	52512	52501	52512	52523	52499	52515	52528	52501
51897	51902	51870	51859	51862	51923	51913	51878	51942	51866
51157	51157	51160	51152	51161	51180	51167	51165	51175	51154
50396	50398	50387	50389	50383	50402	50416	50405	50407	50408
49601	49593	49577	49591	49599	49609	49602	49588	49599	49602
48769	48779	48771	48782	48785	48785	48774	48780	48785	48788
47988	47987	47988	47990	48008	47985	47986	47993	48004	47999
47269	47263	47268	47285	47293	47279	47288	47292	47279	47272
46565	46589	46579	46577	46577	46600	46592	46588	46586	46590
45965	45971	45978	45983	45947	45972	46001	45978	46008	45990
45596	45626	45577	45610	45630	45615	45580	45606	45600	45620
45223	45185	45219	45231	45255	45241	45254	45238	45238	45232
45009	44977	45011	45016	45005	44987	45036	45029	44997	45024
45064	45062	45039	45041	45069	45069	45076	45045	45061	45047
45118	45103	45116	45121	45070	45116	45126	45115	45123	45106
45372	45343	45379	45340	45365	45340	45340	45303	45335	45347
45728	45745	45760	45742	45707	45734	45741	45730	45729	45729
46204	46169	46185	46201	46213	46169	46164	46196	46171	46190
46756	46749	46752	46740	46767	46744	46746	46782	46740	46753
47418	47441	47397	47411	47403	47417	47395	47398	47415	47415
48095	48082	48084	48080	48091	48064	48077	48065	48077	48085
48805	48795	48810	48797	48791	48788	48785	48783	48773	48796
49521	49515	49526	49501	49518	49500	49495	49488	49496	49494
50213	50204	50199	50222	50217	50201	50182	50178	50187	50197
50845	50858	50856	50859	50838	50827	50831	50829	50849	50821
51363	51372	51333	51378	51359	51361	51370	51361	51348	51350
51864	51878	51875	51847	51841	51857	51847	51866	51849	51845
52243	52235	52258	52202	52230	52236	52233	52261	52246	52226
52406	52405	52399	52415	52399	52405	52414	52367	52406	52411
52576	52566	52604	52608	52576	52574	52577	52584	52564	52561
52571	52585	52558	52588	52560	52583	52576	52569	52580	52553
52409	52394	52410	52426	52408	52425	52411	52396	52412	52410
52195	52199	52217	52200	52192	52203	52200	52203	52219	52210
51882	51878	51879	51901	51872	51870	51887	51876	51860	51883
51424	51427	51408	51421	51421	51421	51429	51441	51428	51426
50932	50934	50941	50961	50934	50941	50944	50942	50954	50943
50367	50377	50373	50369	50365	50375	50386	50377	50377	50375
49795	49799	49784	49786	49784	49793	49806	49785	49809	49799
49187	49170	49182	49182	49184	49183	49183	49188	49175	49187
48589	48590	48589	48579	48598	48582	48592	48603	48616	48602
48011	47998	47999	48020	48011	48013	48008	48010	48038	48014
47480	47496	47472	47472	47477	47497	47492	47491	47454	47499
47037	47066	47032	47043	47047	47040	47051	47046	47097	47064
46657	46653	46652	46644	46666	46655	46662	46679	46675	46666
46349	46364	46379	46391	46362	46392	46389	46374	46383	46409
46222	46237	46221	46239	46238	46240	46215	46244	46197	46269
46126	46128	46133	46139	46144	46142	46089	46144	46159	46112
46142	46177	46160	46176	46174	46138	46178	46147	46140	46192
46328	46350	46330	46335	46331	46340	46356	46347	46331	46371
46556	46514	46524	46520	46523	46553	46499	46508	46550	46558
46829	46854	46848	46848	46853	46852	46835	46859	46863	46825
47270	47275	47269	47269	47273	47264	47280	47269	47268	47266
47698	47689	47705	47699	47694	47699	47698	47689	47695	47692
48180	48188	48176	48177	48192	48183	48173	48179	48177	48173
48696	48698	48696	48705	48694	48701	48693	48705	48702	48695
49215	49220	49213	49205	49213	49220	49215	49200	49197	49209
49715	49731	49721	49726	49717	49732	49714	49712	49719	49697
50153	50152	50167	50155	50167	50155	50137	50154	50145	50163
50580	50578	50578	50573	50579	50573	50585	50582	50566	50588
50926	50926	50918	50924	50908	50907	50947	50919	50922	50934
51171	51180	51173	51164	51163	51155	51164	51184	51167	51151
51379	51378	51369	51375	51369	51377	51363	51360	51367	51351
51479	51490	51483	51489	51478	51454	51482	51475	51472	51480
51479	51464	51479	51472	51454	51478	51473	51473	51465	51484
51455	51444	51448	51455	51453	51435	51441	51447	51447	51453
51298	51305	51297	51309	51289	51295	51304	51299	51291	51288
51038	51038	51032	51049	51055	51042	51056	51051	51056	51031
50777	50764	50780	50779	50775	50777	50773	50777	50788	50784
50403	50410	50410	50415	50401	50413	50424	50419	50408	50409
50020	50025	50030	50028	50014	50026	50029	50033	50025	50031
49593	49584	49590	49595	49588	49599	49597	49593	49608	49596
49148	49158	49167	49151	49164	49156	49170	49160	49159	49171
48725	48717	48717	48727	48712	48735	48732	48734	48749	48730
48317	48319	48301	48310	48312	48320	48316	48315	48313	48318
47948	47955	47963	47952	47963	47952	47966	47964	47952	47964
47603	47605	47610	47618	47616	47619	47617	47615	47611	47622
47339	47347	47344	47344	47346	47358	47351	47354	47361	47360
47171	47181	47188	47190	47189	47190	47200	47178	47195	47200
47043	47043	47047	47028	47055	47029	47048	47028	47039	47050
47011	47005	46995	47001	47014	46995	46984	46988	46999	47017
47060	47086	47096	47076	47074	47082	47069	47070	47084	47087
47184	47181	47178	47168	47176	47166	47178	47182	47171	47167
47340	47346	47356	47341	47344	47351	47339	47349	47344	47338
47633	47625	47627	47630	47623	47626	47623	47619	47627	47638
47923	47938	47938	47907	47922	47920	47913	47911	47916	47904
48267	48251	48269	48247	48264	48257	48237	48249	48267	48261
48632	48622	48633	48635	48633	48628	48621	48622	48629	48627
48993	48991	48974	48999	48994	48995	48992	48996	48986	48988
49347	49364	49345	49351	49342	49353	49336	49351	49336	49348
49681	49683	49673	49670	49670	49675	49679	49667	49677	49665
49988	49973	49978	49969	49963	49968	49963	49962	49969	49959
50210	50210	50203	50218	50208	50209	50207	50215	50207	50208
50376	50387	50397	50388	50389	50381	50377	50390	50398	50377
50558	50538	50542	50546	50548	50543	50556	50548	50543	50541
50631	50616	50634	50633	50628	50626	50630	50625	50630	50622
50620	50631	50613	50616	50631	50626	50632	50621	50625	50617
50592	50598	50598	50610	50596	50596	50599	50594	50598	50601
50482	50476	50523	50503	50469	50500	50513	50493	50488	50512
50277	50280	50292	50285	50276	50296	50293	50290	50293	50291
50085	50079	50088	50084	50094	50088	50091	50092	50080	50091
49815	49821	49828	49815	49815	49825	49832	49824	49827	49823
49551	49541	49538	49552	49536	49558	49549	49551	49537	49546
49240	49236	49249	49246	49249	49252	49250	49255	49250	49250
48934	48949	48940	48952	48944	48952	48955	48954	48961	48947
48662	48657	48663	48658	48677	48662	48681	48659	48666	48668
48395	48388	48400	48419	48392	48403	48403	48408	48411	48420
48209	48189	48215	48197	48215	48203	48217	48212	48206	48211
48018	48005	48012	48016	48040	48011	48004	48020	48018	48033
47886	47884	47883	47888	47894	47890	47878	47893	47897	47902
47822	47814	47818	47827	47820	47825	47827	47814	47844	47834
47805	47793	47804	47794	47815	47797	47789	47791	47805	47799
47816	47831	47833	47839	47842	47836	47825	47833	47838	47844
47945	47925	47925	47938	47942	47934	47930	47934	47934	47938
48051	48044	48038	48050	48056	48038	48035	48046	48050	48035
48217	48205	48221	48212	48214	48221	48209	48207	48212	48220
48419	48414	48420	48422	48413	48413	48423	48419	48419	48423
48636	48618	48623	48623	48627	48618	48635	48627	48622	48606
48842	48863	48860	48857	48854	48851	48835	48853	48841	48836
49062	49075	49073	49065	49069	49069	49064	49057	49060	49072
49278	49263	49267	49277	49266	49263	49261	49250	49270	49264
49440	49448	49430	49446	49449	49449	49441	49435	49441	49445
49572	49585	49585	49566	49575	49569	49580	49566	49573	49589
49694	49686	49679	49685	49696	49694	49684	49701	49692	49681
49769	49769	49754	49766	49764	49769	49769	49761	49756	49767
49809	49791	49812	49810	49810	49807	49819	49801	49808	49805
49825	49827	49828	49838	49829	49831	49835	49833	49839	49827
49790	49789	49803	49810	49795	49813	49795	49819	49805	49803
49741	49734	49730	49741	49743	49747	49742	49744	49743	49744
49645	49629	49642	49628	49633	49645	49643	49647	49654	49649
49511	49505	49506	49519	49506	49505	49508	49510	49509	49511
49343	49345	49348	49348	49358	49339	49348	49365	49348	49360
49168	49178	49184	49162	49183	49184	49190	49191	49193	49182
49018	49013	49013	49010	49024	49020	49023	49031	49030	49028
48845	48849	48856	48863	48863	48867	48871	48850	48861	48870
48716	48722	48714	48720	48733	48731	48723	48721	48727	48722
48600	48611	48612	48599	48615	48609	48617	48623	48629	48637
48531	48530	48542	48539	48536	48533	48529	48536	48547	48547
48494	48488	48493	48494	48489	48499	48496	48485	48482	48498
48492	48493	48490	48480	48483	48479	48488	48483	48500	48486
48528	48518	48514	48509	48513	48515	48520	48521	48504	48511
48582	48563	48570	48561	48577	48577	48586	48564	48575	48572
48666	48681	48691	48684	48683	48680	48677	48664	48683	48669
48777	48807	48787	48791	48792	48777	48789	48789	48789	48790
48925	48938	48929	48937	48933	48924	48920	48926	48944	48929
49087	49096	49084	49086	49090	49086	49081	49089	49083	49087
49244	49235	49245	49233	49236	49233	49242	49236	49225	49253
49401	49389	49399	49401	49386	49387	49390	49384	49396	49397
49512	49523	49525	49515	49529	49519	49511	49514	49514	49505
49619	49633	49625	49633	49628	49630	49608	49624	49639	49629
49721	49707	49717	49711	49710	49717	49709	49713	49708	49711
49731	49736	49739	49727	49743	49723	49728	49714	49722	49728
49748	49743	49733	49741	49747	49748	49736	49728	49752	49742
49706	49703	49690	49698	49699	49709	49687	49700	49699	49704
49617	49615	49609	49601	49610	49610	49619	49626	49615	49605
49518	49514	49517	49515	49505	49538	49528	49519	49520	49528
49401	49394	49402	49408	49408	49397	49403	49408	49396	49413
49252	49243	49258	49259	49251	49267	49245	49257	49265	49268
49087	49076	49075	49090	49090	49084	49085	49093	49086	49090
48873	48895	48892	48897	48883	48893	48892	48893	48899	48896
48693	48699	48699	48702	48708	48688	48714	48715	48722	48716
48475	48465	48484	48486	48488	48496	48498	48495	48501	48519
48306	48283	48306	48293	48307	48312	48296	48302	48324	48295
48140	48151	48141	48147	48144	48151	48158	48144	48153	48162
48013	48007	48011	48014	48018	48015	48025	48011	48023	48001
47947	47929	47947	47953	47935	47935	47950	47940	47951	47955
47902	47902	47906	47897	47915	47902	47926	47907	47908	47919
47947	47937	47946	47949	47945	47960	47953	47959	47961	47959
48065	48056	48061	48057	48063	48054	48078	48057	48061	48058
48194	48191	48194	48191	48203	48205	48206	48204	48205	48208
48410	48399	48410	48409	48396	48418	48407	48415	48410	48402
48679	48665	48666	48667	48668	48677	48667	48666	48661	48663
48955	48953	48959	48966	48956	48957	48963	48959	48963	48957
49285	49286	49280	49288	49278	49280	49259	49274	49270	49269
49610	49600	49601	49597	49607	49602	49609	49591	49588	49593
49939	49947	49940	49936	49935	49937	49930	49934	49945	49931
50274	50265	50278	50268	50270	50267	50271	50265	50267	50266
50539	50537	50535	50530	50524	50515	50521	50530	50520	50512
50803	50803	50792	50787	50802	50786	50793	50801	50795	50791
51000	51001	50995	50994	50992	50989	50993	50987	50976	50978
51103	51117	51109	51101	51105	51105	51100	51102	51081	51090
51169	51164	51177	51176	51161	51179	51167	51159	51171	51165
51143	51160	51156	51147	51151	51134	51141	51148	51144	51132
51020	51025	51010	51025	51029	51015	51025	51014	51009	51016
50859	50861	50861	50848	50843	50842	50853	50845	50860	50850
50594	50601	50600	50599	50608	50591	50589	50607	50604	50599
50262	50258	50262	50254	50264	50275	50257	50270	50262	50265
49910	49901	49911	49895	49917	49915	49921	49912	49919	49919
49481	49496	49486	49495	49478	49477	49507	49488	49501	49497
49033	49024	49019	49034	49038	49039	49032	49029	49038	49032
48539	48531	48536	48551	48526	48544	48539	48537	48554	48543
48040	48038	48041	48035	48040	48047	48041	48055	48058	48055
47596	47586	47598	47604	47611	47614	47611	47616	47632	47619
47164	47144	47134	47133	47151	47151	47150	47152	47157	47151
46773	46743	46785	46722	46813	46829	46726	46747	46744	46817
46714	46679	46698	46688	46709	46732	46716	46718	46687	46745
46323	46317	46305	46323	46325	46325	46337	46346	46339	46328
46222	46224	46237	46239	46256	46241	46243	46245	46246	46246
46179	46194	46196	46197	46207	46223	46196	46202	46210	46215
46291	46289	46279	46306	46272	46282	46301	46279	46304	46303
46580	46543	46562	46560	46560	46546	46550	46567	46549	46586
46861	46847	46848	46864	46854	46858	46857	46864	46873	46866
47267	47274	47255	47259	47285	47264	47254	47283	47272	47269
47768	47780	47778	47774	47763	47782	47762	47755	47761	47764
48297	48309	48308	48313	48293	48299	48304	48309	48318	48287
48901	48898	48904	48897	48895	48898	48893	48882	48884	48896
49497	49497	49495	49493	49490	49491	49478	49480	49479	49478
50102	50111	50093	50101	50088	50077	50085	50080	50098	50083
50676	50651	50654	50653	50645	50646	50648	50652	50649	50651
51121	51132	51144	51123	51122	51116	51123	51111	51117	51123
51609	51599	51602	51589	51613	51592	51579	51588	51597	51583
51940	51947	51929	51926	51942	51933	51934	51929	51906	51909
52108	52126	52113	52110	52116	52098	52097	52107	52103	52101
52250	52228	52262	52248	52259	52253	52261	52234	52248	52248
52267	52257	52278	52269	52282	52282	52243	52260	52246	52258
52081	52122	52093	52077	52056	52074	52095	52085	52088	52071
51877	51898	51875	51871	51890	51874	51872	51887	51867	51873
51528	51533	51531	51530	51503	51526	51530	51526	51529	51514
51054	51056	51048	51063	51060	51074	51072	51058	51062	51068
50531	50538	50538	50537	50542	50533	50537	50545	50540	50551
49920	49928	49918	49920	49930	49938	49936	49948	49933	49932
49249	49258	49265	49261	49277	49271	49285	49280	49284	49270
48578	48573	48573	48583	48593	48588	48593	48584	48588	48599
47890	47905	47868	47884	47893	47890	47898	47889	47905	47899
47270	47285	47250	47264	47256	47287	47279	47302	47289	47290
46608	46637	46617	46603	46646	46619	46638	46662	46647	46653
46077	46072	46108	46093	46119	46105	46103	46096	46110	46102
45717	45711	45757	45726	45701	45704	45733	45713	45733	45721
45353	45355	45394	45386	45351	45380	45384	45389	45372	45374
45220	45242	45218	45197	45233	45204	45224	45258	45220	45234
45115	45148	45097	45123	45121	45136	45153	45166	45156	45153
45243	45255	45242	45178	45239	45239	45244	45240	45217	45244
45518	45542	45529	45544	45497	45536	45524	45509	45536	45530
45883	45864	45846	45908	45875	45884	45887	45859	45883	45902
46397	46396	46377	46378	46387	46392	46381	46413	46392	46394
47035	47050	47047	47044	47037	47032	47036	47042	47045	47047
47725	47711	47705	47712	47715	47716	47698	47705	47717	47702
48486	48486	48486	48478	48494	48474	48460	48473	48472	48462
49265	49272	49267	49258	49259	49249	49262	49256	49251	49256
50058	50059	50072	50035	50068	50062	50054	50058	50039	50040
50852	50854	50826	50841	50841	50826	50817	50818	50802	50809
51480	51502	51487	51483	51480	51477	51491	51487	51459	51475
52109	52126	52115	52152	52107	52120	52147	52100	52135	52101
52618	52645	52641	52665	52639	52641	52661	52638	52604	52627
52925	52916	52953	52944	52920	52911	52923	52919	52950	52905
53219	53190	53193	53173	53194	53168	53178	53179	53136	53185
53248	53276	53258	53265	53268	53280	53260	53252	53253	53282
53124	53137	53119	53113	53126	53130	53115	53141	53134	53145
52924	52913	52929	52932	52915	52913	52901	52931	52946	52909
52525	52547	52544	52557	52549	52527	52537	52549	52513	52524
51998	51981	52002	51993	51993	51986	52014	52001	51994	52001
51399	51409	51406	51402	51409	51430	51400	51406	51418	51411
50679	50680	50688	50680	50679	50693	50675	50688	50683	50684
49874	49889	49877	49885	49885	49880	49897	49891	49896	49895
49040	49055	49054	49060	49057	49080	49053	49059	49071	49077
48214	48209	48210	48212	48208	48240	48213	48226	48217	48219
47427	47405	47420	47415	47422	47403	47471	47438	47459	47477
46627	46625	46617	46628	46635	46640	46672	46648	46634	46658
45866	45898	45883	45897	45900	45931	45885	45901	45935	45894
45349	45380	45378	45393	45392	45339	45413	45421	45421	45373
44884	44871	44902	44888	44898	44878	44874	44896	44881	44933
44611	44614	44608	44622	44639	44651	44694	44645	44658	44653
44408	44401	44381	44357	44382	44425	44379	44412	44415	44363
44405	44399	44408	44413	44401	44384	44387	44403	44423	44420
44678	44645	44680	44665	44672	44642	44662	44691	44659	44660
44944	44962	44951	44959	44935	44971	44971	44961	44963	44917
45479	45477	45452	45446	45448	45471	45471	45461	45461	45511
46151	46164	46142	46149	46180	46140	46152	46157	46157	46187
46918	46908	46907	46895	46875	46907	46902	46900	46898	46902
47759	47747	47751	47756	47743	47752	47747	47745	47738	47749
48689	48694	48678	48684	48670	48672	48673	48663	48672	48674
49633	49623	49621	49636	49623	49613	49624	49621	49630	49610
50581	50573	50565	50572	50564	50574	50563	50568	50560	50561
51441	51449	51469	51436	51451	51432	51427	51426	51432	51428
52285	52287	52294	52283	52294	52286	52283	52268	52258	52263
53005	52999	53000	52985	53014	52975	52985	53002	52984	52982
53519	53531	53529	53505	53513	53487	53509	53524	53509	53493
53995	54008	53979	53967	53956	53985	53971	53986	53945	53970
54232	54273	54263	54261	54255	54217	54230	54243	54232	54250
54241	54263	54242	54210	54242	54235	54241	54243	54239	54218
54230	54220	54213	54216	54226	54218	54214	54207	54231	54228
53941	53940	53933	53920	53930	53939	53945	53927	53943	53932
53411	53432	53429	53423	53431	53440	53425	53411	53424	53435
52874	52873	52883	52874	52881	52869	52877	52874	52863	52878
52166	52154	52159	52171	52170	52170	52164	52174	52167	52169
51282	51285	51287	51291	51288	51295	51303	51295	51298	51301
50373	50388	50389	50395	50387	50404	50403	50397	50396	50398
49409	49414	49418	49403	49411	49420	49436	49430	49426	49427
48436	48449	48453	48451	48470	48461	48463	48452	48469	48473
47458	47454	47453	47468	47478	47490	47484	47482	47500	47506
46607	46564	46524	46539	46605	46589	46619	46540	46589	46611
46131	46084	46087	46085	46125	46095	46114	46097	46124	46127
45078	45073	45104	45055	45081	45096	45114	45074	45119	45091
44547	44519	44507	44532	44544	44522	44527	44548	44561	44544
44038	44014	44040	44025	44012	44054	44032	44039	44017	44022
43756	43736	43740	43765	43742	43763	43785	43761	43787	43778
43722	43710	43694	43738	43740	43748	43694	43734	43727	43719
43793	43808	43793	43820	43808	43800	43820	43826	43821	43845
44111	44124	44108	44130	44121	44091	44096	44113	44120	44115
44681	44669	44667	44655	44673	44693	44694	44688	44689	44716
45259	45256	45282	45272	45264	45281	45284	45285	45277	45261
46099	46080	46091	46104	46091	46102	46078	46094	46101	46091
47049	47057	47055	47043	47055	47048	47037	47050	47041	47036
48032	48028	48030	48022	48047	48033	48036	48025	48028	48027
49113	49098	49096	49091	49093	49086	49084	49085	49080	49078
50126	50126	50131	50124	50129	50111	50122	50113	50108	50111
51172	51164	51168	51164	51171	51160	51170	51148	51143	51150
52137	52147	52147	52150	52139	52117	52133	52128	52125	52119
52905	52913	52904	52887	52884	52888	52913	52882	52889	52887
53617	53637	53623	53639	53652	53632	53626	53643	53615	53626
54159	54216	54160	54173	54150	54180	54128	54177	54166	54152
54447	54434	54471	54440	54462	54457	54447	54449	54463	54398
54642	54614	54631	54618	54610	54628	54626	54605	54639	54607
54573	54570	54575	54567	54600	54577	54563	54569	54592	54584
54252	54276	54288	54300	54285	54265	54250	54270	54257	54258
53838	53815	53862	53823	53812	53848	53826	53839	53849	53837
53214	53245	53194	53221	53231	53214	53217	53221	53224	53213
52380	52371	52378	52392	52397	52398	52400	52398	52403	52406
51531	51547	51534	51534	51544	51542	51543	51545	51542	51539
50524	50541	50543	50536	50538	50550	50549	50544	50548	50561
49480	49475	49479	49499	49498	49505	49508	49501	49515	49498
48422	48445	48434	48418	48401	48435	48449	48438	48442	48450
47358	47348	47351	47364	47360	47375	47390	47389	47390	47390
46436	46483	46388	46455	46428	46456	46466	46442	46454	46443
45510	45479	45558	45528	45463	45501	45530	45573	45538	45543
44754	44826	44791	44761	44800	44783	44786	44818	44781	44782
44092	44085	44123	44053	44122	44107	44113	44179	44127	44129
43610	43573	43670	43632	43617	43639	43654	43710	43632	43649
43436	43436	43408	43486	43427	43442	43448	43554	43431	43476
43315	43273	43263	43360	43313	43300	43285	43339	43272	43291
43444	43430	43378	43432	43385	43422	43440	43449	43416	43471
43857	43831	43811	43915	43862	43861	43875	43883	43837	43839
44343	44343	44292	44331	44339	44350	44351	44308	44327	44348
45059	45020	45054	45003	45009	45019	45015	45052	45034	45030
45973	45963	45986	45986	45961	45939	45957	45975	45960	45959
46958	46950	46943	46958	46947	46938	46938	46939	46940	46941
48039	48041	48046	48027	48036	48035	48039	48015	48027	48023
49176	49170	49167	49188	49173	49161	49158	49169	49171	49165
50343	50334	50338	50353	50306	50324	50322	50319	50301	50302
51457	51457	51451	51406	51441	51447	51429	51443	51427	51427
52459	52429	52394	52420	52430	52426	52425	52421	52453	52407
53351	53374	53373	53322	53357	53358	53316	53351	53351	53352
54126	54129	54102	54146	54094	54087	54074	54093	54115	54117
54497	54564	54576	54602	54569	54521	54528	54569	54487	54544
54953	54991	54991	54996	54991	55024	55020	54992	55021	54989
55146	55135	55103	55077	55088	55140	55085	55098	55148	55132
54947	54916	54923	54902	54916	54903	54907	54900	54852	54929
54667	54680	54692	54667	54676	54653	54663	54671	54702	54689
54118	54174	54159	54170	54149	54149	54165	54148	54185	54121
53364	53372	53377	53371	53379	53371	53379	53379	53366	53376
52527	52540	52541	52549	52548	52520	52536	52541	52537	52561
51557	51555	51551	51568	51563	51575	51573	51569	51576	51564
50443	50439	50451	50440	50448	50445	50445	50454	50454	50465
49289	49303	49295	49311	49308	49311	49322	49320	49303	49306
48145	48121	48125	48135	48140	48134	48161	48145	48158	48147
47033	47003	47012	47020	47034	47045	47000	47043	47049	47058
45908	45925	45935	45937	45926	45897	45908	45947	45985	45953
45016	45015	45040	45063	45044	45101	45008	45061	45016	45038
44137	44115	44112	44110	44112	44125	44194	44136	44160	44148
43446	43432	43465	43464	43432	43433	43413	43466	43454	43539
43091	43106	43107	43102	43060	43104	43155	43106	43096	43170
42747	42750	42756	42742	42769	42730	42822	42766	42745	42729
42690	42666	42689	42659	42670	42691	42737	42725	42696	42718
43030	42987	43005	43022	42976	43061	43018	43010	43005	43053
43377	43356	43399	43387	43364	43423	43337	43387	43390	43389
44005	43984	43991	44001	43977	44067	43968	43996	44016	43973
44891	44838	44857	44851	44856	44869	44880	44855	44872	44892
45828	45814	45827	45809	45800	45798	45827	45802	45823	45816
46954	46952	46941	46945	46937	46954	46939	46940	46931	46919
48151	48145	48149	48146	48145	48152	48131	48139	48135	48144
49396	49395	49387	49383	49382	49381	49376	49382	49374	49372
50656	50630	50647	50634	50631	50623	50621	50618	50616	50611
51791	51796	51779	51777	51791	51771	51758	51772	51760	51762
52939	52938	52915	52908	52943	52924	52909	52910	52887	52912
53879	53889	53891	53885	53870	53875	53864	53872	53866	53855
54582	54579	54566	54569	54578	54573	54581	54517	54571	54555
55234	55259	55230	55260	55254	55242	55239	55227	55240	55222
55683	55675	55677	55664	55660	55684	55638	55631	55670	55652
55697	55712	55734	55698	55704	55726	55704	55669	55687	55699
55699	55709	55709	55676	55690	55673	55703	55683	55702	55692
55440	55463	55478	55441	55445	55455	55470	55443	55462	55432
54841	54844	54838	54862	54838	54840	54828	54820	54817	54841
54201	54198	54187	54208	54201	54198	54204	54198	54195	54208
53325	53339	53350	53342	53352	53339	53339	53325	53353	53339
52314	52315	52312	52302	52309	52316	52334	52326	52318	52332
51230	51242	51240	51243	51246	51244	51258	51240	51249	51251
50051	50068	50053	50072	50070	50075	50078	50087	50083	50075
49072	49078	49087	49084	49096	49097	49091	49102	49091	49108
47715	47735	47729	47730	47732	47747	47763	47748	47756	47746
46576	46583	46596	46582	46598	46572	46622	46606	46604	46615
45476	45502	45495	45549	45514	45554	45522	45525	45528	45536
44573	44583	44577	44590	44585	44601	44595	44623	44607	44598
43905	43900	43911	43949	43914	43902	43947	43948	43938	43977
43236	43262	43299	43283	43303	43297	43332	43285	43321	43328
42914	42938	42939	42949	42960	42958	42962	42979	42996	42989
42942	42978	42957	42980	42958	42954	42963	42990	42953	42987
43011	43002	43008	43003	43028	43012	42990	43028	42971	43022
43387	43397	43411	43398	43372	43376	43411	43398	43401	43398
44059	44060	44092	44072	44067	44044	44066	44075	44067	44070
44817	44817	44805	44808	44822	44810	44815	44804	44800	44803
45746	45750	45751	45739	45735	45743	45732	45728	45765	45723
46879	46882	46891	46878	46889	46880	46883	46874	46879	46876
48054	48054	48056	48056	48061	48043	48032	48044	48037	48047
49309	49289	49297	49283	49286	49290	49270	49276	49264	49269
50524	50512	50497	50493	50497	50476	50492	50466	50470	50472
51704	51688	51681	51682	51665	51654	51669	51653	51656	51657
52788	52752	52786	52774	52776	52744	52739	52753	52749	52755
53674	53687	53675	53675	53636	53634	53651	53639	53634	53642
54466	54430	54474	54467	54525	54457	54444	54480	54465	54446
55077	55110	55075	55081	55089	55054	55070	55051	55049	55043
55346	55295	55350	55321	55302	55296	55299	55315	55310	55296
55577	55571	55576	55559	55616	55578	55569	55571	55565	55571
55494	55516	55473	55480	55463	55492	55447	55473	55448	55453
55048	55087	55048	55059	55001	55065	55039	55066	55066	55046
54618	54605	54613	54613	54652	54604	54592	54595	54591	54598
53929	53942	53959	53925	53973	53923	53937	53945	53929	53932
52985	52985	52986	52987	53012	52984	52986	52985	52995	52975
51998	52000	52017	52005	51983	52006	52028	52020	52016	52026
50893	50890	50897	50911	50899	50909	50907	50911	50908	50909
49702	49712	49715	49722	49704	49724	49735	49730	49728	49725
48490	48463	48481	48490	48520	48513	48522	48507	48517	48517
47339	47380	47337	47365	47359	47359	47363	47344	47365	47371
46167	46129	46213	46180	46164	46189	46200	46136	46212	46207
45104	45107	45148	45132	45208	45162	45156	45103	45131	45146
44318	44294	44371	44336	44360	44296	44339	44295	44361	44361
43542	43589	43587	43561	43512	43543	43541	43583	43558	43568
42956	42945	42890	42924	42955	42989	42981	43056	42996	43007
42790	42745	42871	42824	42808	42819	42842	42877	42831	42848
42670	42629	42624	42667	42681	42689	42676	42745	42689	42681
42827	42814	42760	42760	42869	42785	42821	42839	42829	42807
43343	43287	43318	43345	43300	43335	43327	43336	43340	43330
43899	43902	43939	43936	43883	43903	43923	43953	43907	43895
44750	44752	44704	44728	44725	44716	44740	44761	44731	44721
45757	45760	45723	45714	45757	45759	45732	45711	45750	45756
46875	46892	46873	46859	46870	46872	46867	46876	46861	46877
48102	48081	48075	48079	48083	48070	48074	48081	48083	48065
49338	49326	49327	49307	49324	49329	49315	49309	49317	49307
50606	50591	50606	50562	50579	50576	50568	50565	50562	50565
51798	51777	51762	51782	51760	51754	51765	51768	51741	51756
52811	52780	52761	52823	52780	52759	52755	52755	52771	52762
53787	53803	53831	53815	53771	53770	53787	53773	53816	53781
54544	54581	54547	54565	54540	54560	54546	54537	54523	54542
55004	55003	55018	54955	54998	55021	55037	55018	54947	54965
55475	55466	55465	55401	55454	55423	55462	55467	55461	55441
55684	55648	55658	55608	55645	55683	55659	55621	55554	55617
55387	55452	55436	55438	55432	55471	55445	55460	55414	55432
55258	55231	55231	55210	55219	55184	55187	55205	55243	55193
54820	54767	54744	54776	54758	54768	54771	54751	54701	54726
54073	54044	54057	54034	54054	54088	54083	54047	54070	54039
53221	53255	53261	53262	53261	53252	53270	53260	53276	53276
52283	52295	52310	52299	52299	52303	52313	52299	52321	52299
51213	51228	51217	51234	51233	51239	51230	51250	51243	51234
50100	50114	50115	50122	50120	50108	50143	50127	50131	50123
48952	48974	48978	48967	48973	48985	48980	48989	48981	48993
47824	47816	47823	47823	47828	47850	47855	47839	47858	47869
46712	46701	46694	46709	46709	46706	46705	46726	46710	46764
45752	45758	45753	45779	45790	45796	45794	45830	45787	45767
44792	44827	44841	44879	44861	44816	44924	44861	44875	44848
44108	44114	44103	44119	44103	44176	44090	44122	44091	44169
43629	43617	43607	43591	43619	43587	43604	43641	43622	43685
43231	43218	43225	43195	43191	43192	43151	43235	43233	43221
43054	43066	43066	43050	43035	43107	43146	43070	43084	43040
43245	43204	43184	43204	43199	43267	43203	43183	43233	43256
43456	43452	43477	43459	43450	43461	43420	43448	43468	43423
43978	43969	43989	43993	43946	43944	43940	43974	43976	43972
44751	44738	44724	44753	44758	44720	44707	44734	44769	44767
45554	45559	45564	45562	45551	45528	45535	45563	45537	45542
46579	46561	46569	46565	46563	46555	46584	46560	46567	46551
47697	47688	47697	47686	47680	47679	47675	47670	47693	47674
48844	48836	48845	48834	48834	48834	48828	48819	48817	48821
50025	50003	50026	50013	50004	50004	49987	49986	49987	49988
51121	51105	51114	51095	51080	51096	51091	51085	51083	51079
52182	52177	52176	52191	52165	52171	52156	52161	52164	52159
53171	53170	53167	53164	53161	53143	53147	53145	53145	53106
53841	53883	53883	53863	53847	53842	53817	53839	53825	53853
54536	54553	54536	54543	54548	54509	54516	54532	54505	54492
54997	54982	54992	54991	55007	54973	55001	54995	54971	54991
55157	55152	55166	55148	55158	55163	55149	55175	55145	55154
55238	55273	55281	55267	55240	55233	55223	55246	55211	55233
55071	55080	55059	55082	55085	55084	55080	55065	55050	55081
54638	54604	54623	54638	54605	54618	54646	54624	54612	54635
54170	54168	54144	54135	54152	54162	54159	54150	54153	54149
53437	53442	53558	53459	53470	53436	53461	53558	53450	53470
52513	52516	52540	52527	52518	52515	52522	52548	52516	52526
51606	51613	51621	51618	51612	51613	51620	51630	51617	51616
50574	50582	50587	50579	50587	50594	50595	50591	50593	50593
49515	49526	49523	49524	49533	49530	49537	49548	49544	49544
48427	48446	48458	48445	48464	48446	48465	48450	48448	48457
47432	47441	47441	47455	47444	47468	47456	47463	47456	47470
46429	46428	46427	46416	46440	46454	46430	46426	46433	46443
45562	45548	45567	45570	45554	45576	45576	45568	45553	45583
44893	44905	44888	44881	44899	44923	44902	44901	44913	44904
44268	44279	44293	44256	44308	44314	44310	44304	44324	44308
43850	43841	43834	43866	43840	43858	43861	43878	43877	43889
43788	43752	43787	43763	43747	43761	43770	43773	43775	43792
43729	43706	43698	43735	43722	43726	43749	43717	43736	43752
43919	43929	43937	43903	43912	43929	43910	43910	43907	43923
44403	44375	44377	44374	44376	44364	44371	44366	44380	44367
44947	44944	44951	44939	44925	44944	44941	44944	44940	44946
45690	45671	45682	45681	45692	45689	45694	45676	45690	45686
46597	46592	46590	46591	46595	46583	46591	46587	46571	46581
47575	47563	47563	47574	47555	47573	47550	47566	47547	47545
48627	48620	48603	48612	48611	48599	48599	48603	48608	48604
49666	49667	49670	49661	49662	49648	49656	49642	49651	49642
50737	50730	50721	50733	50732	50718	50711	50704	50715	50710
51723	51731	51719	51723	51728	51688	51729	51703	51694	51706
52567	52570	52558	52537	52536	52538	52541	52541	52514	52528
53379	53402	53377	53360	53340	53360	53352	53343	53371	53356
54058	54030	54049	54041	54047	54046	54042	54007	54008	54022
54356	54360	54383	54371	54359	54392	54379	54384	54354	54332
54728	54679	54679	54707	54709	54687	54691	54689	54670	54672
54807	54791	54835	54801	54855	54818	54797	54818	54808	54802
54579	54608	54573	54598	54582	54565	54590	54593	54563	54586
54331	54356	54309	54318	54281	54313	54290	54315	54302	54320
53847	53795	53838	53840	53784	53839	53821	53835	53816	53824
53135	53132	53164	53146	53116	53156	53149	53158	53143	53142
52390	52376	52395	52400	52388	52411	52398	52402	52398	52402
51491	51484	51493	51484	51487	51497	51499	51501	51497	51488
50562	50565	50560	50566	50567	50567	50565	50571	50573	50563
49563	49554	49558	49571	49550	49571	49583	49578	49581	49578
48574	48589	48578	48583	48574	48592	48586	48596	48592	48599
47567	47585	47571	47603	47619	47600	47585	47625	47604	47602
46643	46688	46684	46671	46645	46649	46678	46697	46663	46675
45893	45872	45910	45884	45893	45901	45924	45940	45906	45931
45143	45128	45144	45113	45163	45170	45155	45107	45177	45145
44590	44551	44653	44598	44556	44604	44593	44660	44606	44622
44259	44208	44238	44247	44239	44235	44272	44206	44281	44258
44030	43989	43966	43999	43995	43997	44037	44017	44033	44026
44008	43935	44008	43975	43971	43980	44010	43973	44008	44004
44295	44218	44294	44296	44272	44266	44258	44288	44303	44295
44534	44535	44540	44557	44577	44565	44549	44580	44553	44590
45096	45110	45127	45060	45117	45109	45094	45095	45111	45117
45858	45866	45884	45849	45861	45863	45857	45849	45850	45851
46639	46627	46610	46620	46624	46620	46625	46630	46616	46625
47567	47560	47539	47563	47536	47532	47524	47531	47532	47535
48522	48518	48520	48527	48516	48512	48506	48496	48507	48497
49507	49496	49496	49504	49511	49491	49489	49494	49492	49497
50499	50480	50473	50473	50479	50468	50468	50487	50483	50458
51335	51355	51351	51384	51347	51339	51336	51341	51352	51346
52207	52213	52200	52162	52203	52204	52205	52183	52225	52195
52935	52955	52969	52903	52937	52939	52941	52943	52949	52910
53479	53487	53501	53458	53471	53479	53487	53451	53416	53451
53921	53913	53939	53963	53930	53924	53919	53892	53890	53931
54138	54185	54169	54128	54177	54164	54160	54174	54191	54160
54157	54200	54190	54202	54160	54162	54194	54178	54188	54173
54112	54130	54126	54078	54132	54116	54081	54109	54156	54061
53886	53830	53866	53844	53838	53861	53838	53834	53855	53798
53378	53358	53338	53339	53339	53316	53360	53343	53319	53331
52830	52838	52847	52852	52846	52836	52858	52849	52839	52846
52105	52123	52121	52123	52125	52123	52130	52128	52114	52126
51390	51381	51378	51385	51377	51399	51378	51389	51392	51372
50550	50548	50549	50557	50557	50550	50550	50561	50562	50558
49676	49684	49682	49685	49685	49703	49690	49691	49704	49694
48801	48820	48816	48822	48809	48808	48837	48830	48828	48824
47958	47961	47949	47967	47967	47947	47968	47985	47963	47948
47230	47190	47210	47201	47219	47195	47200	47213	47199	47237
46476	46471	46489	46487	46502	46454	46525	46484	46511	46520
45877	45864	45892	45889	45897	45926	45908	45887	45912	45890
45491	45476	45468	45463	45481	45478	45474	45494	45480	45485
45088	45089	45072	45085	45090	45071	45086	45099	45108	45095
44932	44926	44935	44947	44949	44994	44909	44919	44953	44884
45006	44997	45003	44991	45043	45029	45043	45010	45009	45039
45139	45114	45132	45103	45126	45120	45139	45118	45136	45118
45410	45398	45395	45429	45411	45390	45433	45415	45421	45388
45919	45945	45931	45916	45924	45942	45938	45931	45934	45919
46490	46489	46491	46490	46491	46465	46485	46488	46486	46484
47172	47164	47161	47150	47148	47160	47152	47159	47151	47138
47947	47937	47944	47942	47938	47938	47924	47925	47938	47939
48754	48744	48751	48737	48741	48736	48738	48726	48733	48726
49590	49585	49579	49582	49569	49577	49561	49560	49560	49564
50380	50378	50371	50364	50371	50367	50367	50357	50353	50345
51171	51161	51165	51146	51166	51154	51140	51147	51142	51135
51870	51862	51855	51870	51866	51841	51857	51855	51855	51838
52408	52423	52405	52413	52397	52402	52395	52379	52392	52386
52954	52944	52947	52940	52933	52930	52918	52929	52921	52914
53289	53290	53286	53269	53255	53269	53276	53267	53272	53271
53407	53419	53390	53393	53395	53391	53389	53375	53381	53371
53506	53500	53513	53486	53488	53491	53500	53487	53476	53475
53468	53416	53381	53366	53355	53472	53497	53458	53351	53449
52966	52946	52943	52951	52937	52972	52978	52968	52932	52946
52725	52711	52715	52716	52704	52717	52729	52727	52708	52709
52226	52227	52220	52211	52211	52221	52222	52213	52212	52224
51693	51685	51685	51684	51689	51690	51694	51691	51675	51687
51012	51022	51006	51016	51015	51023	51031	51018	51021	51014
50277	50270	50267	50272	50282	50277	50276	50285	50282	50289
49528	49538	49527	49533	49529	49535	49543	49538	49532	49534
48760	48766	48753	48765	48774	48781	48787	48785	48777	48782
48054	48054	48064	48057	48067	48070	48070	48080	48068	48076
47353	47366	47353	47373	47373	47351	47363	47377	47375	47388
46741	46744	46746	46735	46745	46757	46767	46750	46764	46759
46263	46251	46280	46234	46273	46275	46290	46282	46289	46290
45853	45834	45836	45826	45847	45830	45844	45859	45870	45876
45563	45567	45585	45557	45579	45564	45561	45560	45568	45574
45459	45469	45484	45455	45478	45499	45492	45462	45482	45489
45437	45461	45465	45459	45431	45464	45469	45474	45473	45445
45591	45598	45596	45583	45609	45598	45590	45585	45627	45611
45918	45904	45910	45918	45912	45921	45923	45922	45927	45921
46253	46265	46271	46259	46273	46266	46267	46276	46275	46260
46798	46782	46780	46791	46783	46770	46776	46778	46791	46806
47410	47408	47415	47415	47405	47399	47399	47405	47403	47423
48072	48045	48064	48059	48065	48057	48054	48043	48055	48053
48771	48772	48759	48767	48762	48753	48752	48747	48759	48762
49481	49466	49464	49465	49474	49465	49465	49467	49464	49455
50175	50181	50173	50181	50172	50162	50162	50162	50160	50162
50847	50849	50848	50840	50854	50846	50831	50845	50826	50827
51369	51385	51375	51364	51379	51366	51341	51370	51355	51365
51870	51892	51879	51875	51880	51857	51869	51871	51867	51873
52255	52264	52279	52275	52257	52261	52256	52258	52245	52262
52479	52480	52464	52473	52491	52482	52469	52480	52467	52471
52634	52634	52620	52620	52635	52635	52632	52614	52611	52634
52633	52653	52623	52631	52614	52632	52632	52629	52622	52614
52454	52457	52448	52439	52425	52437	52456	52440	52441	52443
52257	52249	52265	52260	52230	52248	52255	52258	52247	52260
51840	51858	51849	51849	51823	51840	51846	51852	51851	51855
51421	51440	51413	51421	51416	51425	51427	51424	51430	51427
50904	50896	50902	50913	50908	50910	50908	50905	50907	50913
50294	50301	50299	50310	50300	50303	50309	50303	50308	50309
49689	49684	49686	49687	49697	49693	49697	49694	49696	49693
49050	49038	49041	49054	49059	49045	49064	49055	49052	49069
48430	48457	48448	48438	48443	48439	48447	48437	48453	48445
47831	47822	47834	47841	47837	47841	47846	47845	47842	47845
47284	47256	47307	47292	47301	47289	47301	47305	47294	47310
46859	46858	46862	46875	46843	46869	46878	46841	46862	46871
46434	46443	46399	46435	46451	46448	46439	46487	46442	46454
46145	46143	46147	46156	46165	46144	46150	46192	46159	46162
46037	46034	46061	46043	45993	46050	46035	46018	46030	46040
45910	45943	45926	45930	45888	45921	45910	45914	45921	45920
45965	45999	45968	46019	45977	45989	45988	45991	45976	45991
46191	46166	46205	46183	46179	46194	46189	46188	46187	46201
46423	46392	46410	46384	46409	46407	46426	46435	46426	46420
46758	46764	46741	46764	46793	46773	46761	46735	46770	46766
47255	47250	47258	47264	47236	47248	47238	47223	47256	47254
47747	47740	47755	47740	47740	47728	47738	47724	47748	47733
48292	48295	48298	48295	48301	48288	48284	48292	48286	48292
48867	48872	48876	48862	48867	48876	48865	48871	48870	48859
49451	49451	49444	49450	49441	49451	49441	49439	49441	49446
50015	50011	50017	50004	49999	50013	50003	49999	49995	49990
50514	50508	50500	50497	50498	50497	50506	50503	50489	50498
50969	50978	50988	50978	50970	50958	50958	50967	50963	50955
51381	51358	51379	51359	51357	51355	51351	51371	51361	51350
51622	51607	51601	51591	51605	51613	51613	51609	51612	51592
51855	51849	51864	51873	51860	51864	51862	51847	51872	51847
51978	51979	51959	51963	51967	51947	51961	51963	51967	51964
51912	51923	51928	51918	51927	51918	51930	51905	51888	51923
51860	51852	51839	51850	51836	51842	51840	51840	51853	51848
51659	51649	51640	51625	51645	51649	51661	51647	51610	51622
51411	51394	51390	51396	51384	51371	51400	51388	51390	51377
51051	51039	51038	51031	51040	51044	51035	51049	51036	51027
50615	50623	50620	50630	50622	50632	50633	50625	50624	50630
50186	50177	50175	50185	50177	50183	50194	50182	50193	50181
49693	49706	49706	49711	49708	49699	49702	49714	49709	49716
49223	49227	49222	49225	49224	49226	49231	49236	49247	49235
48762	48747	48759	48757	48752	48757	48774	48753	48766	48742
48304	48295	48310	48302	48315	48325	48313	48321	48329	48312
47914	47929	47933	47933	47944	47967	47938	47926	47932	47929
47560	47567	47573	47595	47585	47610	47582	47593	47581	47605
47276	47299	47297	47294	47301	47288	47314	47306	47292	47314
47112	47126	47121	47137	47142	47128	47166	47137	47143	47111
46985	47002	47004	46998	47003	47035	47020	47009	47002	46995
46954	46937	46942	46939	46951	46925	46951	46963	46946	46951
47049	47061	47035	47037	47043	47034	47026	47052	47049	47030
47146	47156	47155	47149	47154	47178	47140	47145	47162	47144
47363	47352	47354	47367	47367	47343	47371	47356	47364	47373
47649	47660	47656	47644	47662	47673	47658	47646	47659	47659
47996	47985	47994	47981	47990	47969	47982	47988	47986	47988
48379	48375	48377	48373	48380	48371	48365	48361	48365	48358
48795	48780	48777	48778	48778	48781	48772	48782	48775	48767
49195	49198	49195	49196	49190	49195	49197	49197	49195	49192
49624	49614	49611	49605	49600	49617	49604	49604	49597	49593
49995	49994	49995	49984	49984	49980	49986	49980	49977	49985
50369	50361	50368	50363	50352	50356	50365	50368	50350	50345
50671	50678	50673	50663	50666	50660	50665	50661	50661	50656
50902	50897	50900	50894	50890	50886	50886	50887	50897	50888
51107	51101	51091	51098	51106	51096	51097	51098	51086	51091
51205	51215	51150	51219	51211	51215	51181	51254	51222	51229
51121	51119	51105	51121	51108	51116	51110	51124	51120	51112
51167	51157	51168	51176	51167	51166	51169	51168	51173	51162
51063	51050	51043	51058	51051	51049	51046	51043	51046	51051
50913	50914	50900	50905	50896	50900	50904	50907	50902	50910
50680	50680	50684	50685	50680	50682	50674	50690	50674	50682
50375	50365	50368	50374	50373	50372	50379	50375	50381	50378
50062	50061	50050	50063	50059	50063	50065	50064	50064	50063
49716	49714	49712	49720	49708	49713	49722	49719	49723	49715
49360	49360	49354	49360	49366	49359	49361	49368	49368	49372
48995	49002	49017	49009	49006	49014	49015	49023	49004	49007
48672	48670	48676	48677	48673	48680	48681	48678	48682	48687
48386	48382	48388	48395	48383	48389	48383	48402	48397	48394
48120	48119	48123	48122	48127	48118	48134	48134	48132	48147
47905	47916	47923	47913	47922	47913	47931	47920	47931	47912
47782	47783	47789	47773	47800	47784	47798	47801	47790	47803
47681	47684	47683	47683	47690	47694	47676	47681	47681	47682
47664	47670	47672	47659	47670	47661	47665	47666	47661	47668
47760	47745	47756	47749	47755	47753	47747	47753	47769	47752
47859	47866	47867	47856	47865	47884	47862	47871	47871	47879
48058	48037	48054	48055	48047	48044	48043	48041	48049	48043
48319	48316	48303	48296	48311	48305	48298	48304	48307	48314
48582	48575	48580	48570	48571	48559	48566	48574	48572	48580
48874	48882	48872	48869	48880	48881	48864	48876	48866	48866
49171	49175	49183	49178	49169	49177	49180	49171	49172	49171
49488	49490	49489	49475	49477	49482	49477	49466	49479	49482
49758	49758	49760	49762	49763	49763	49754	49755	49758	49754
49997	49991	49993	49990	49994	49993	49994	49996	49990	49992
50221	50224	50203	50206	50204	50198	50210	50202	50208	50197
50369	50370	50367	50360	50366	50358	50368	50365	50360	50359
50459	50447	50450	50450	50449	50438	50441	50438	50443	50442
50511	50505	50515	50512	50514	50510	50512	50516	50511	50505
50509	50507	50503	50500	50490	50509	50514	50493	50506	50504
50410	50417	50417	50423	50423	50422	50417	50418	50413	50418
50323	50333	50321	50328	50329	50329	50334	50336	50327	50321
50155	50149	50149	50161	50152	50147	50152	50153	50158	50159
49967	49963	49961	49974	49961	49971	49974	49970	49969	49965
49745	49744	49747	49753	49745	49757	49751	49762	49761	49756
49512	49510	49522	49516	49522	49512	49507	49512	49513	49523
49271	49256	49259	49267	49280	49271	49282	49271	49265	49267
49031	49035	49025	49032	49034	49033	49030	49036	49053	49037
48802	48816	48807	48810	48803	48821	48815	48798	48818	48819
48594	48583	48606	48601	48608	48598	48595	48584	48599	48609
48417	48432	48426	48415	48422	48415	48421	48439	48429	48429
48294	48277	48305	48297	48285	48290	48305	48303	48299	48300
48173	48169	48170	48179	48196	48185	48187	48178	48181	48183
48139	48122	48127	48121	48130	48143	48120	48126	48137	48130
48168	48163	48160	48152	48170	48153	48163	48156	48160	48169
48207	48210	48229	48210	48203	48211	48202	48219	48214	48219
48339	48323	48336	48323	48339	48336	48329	48330	48329	48324
48528	48531	48524	48519	48529	48533	48524	48522	48529	48524
48747	48753	48747	48743	48753	48747	48754	48743	48741	48743
49011	49008	49009	49013	49006	49001	48998	48993	49007	48997
49280	49300	49274	49281	49284	49277	49274	49270	49273	49271
49550	49564	49555	49562	49569	49550	49552	49547	49554	49552
49834	49831	49833	49813	49824	49821	49820	49816	49813	49812
50051	50055	50046	50046	50048	50045	50039	50042	50039	50044
50257	50258	50252	50244	50262	50251	50258	50247	50249	50242
50418	50422	50426	50404	50421	50411	50401	50394	50411	50402
50504	50493	50499	50493	50487	50490	50491	50479	50495	50485
50550	50555	50529	50548	50553	50557	50548	50549	50556	50553
50537	50525	50529	50528	50529	50534	50531	50534	50517	50529
50429	50421	50426	50423	50428	50430	50428	50414	50435	50425
50290	50297	50291	50302	50304	50301	50305	50301	50290	50303
50120	50121	50116	50115	50115	50113	50117	50121	50118	50118
49875	49863	49871	49869	49865	49871	49870	49867	49872	49866
49595	49603	49598	49603	49602	49600	49610	49609	49600	49603
49310	49313	49311	49312	49313	49328	49328	49317	49330	49318
49016	49008	48999	49019	49006	49017	49024	49014	49022	49015
48719	48708	48709	48716	48721	48720	48746	48728	48745	48725
48472	48457	48451	48447	48465	48463	48460	48469	48457	48461
48200	48191	48190	48193	48196	48208	48202	48216	48190	48200
47985	47997	47991	47984	47994	48010	48008	48004	48037	48005
47845	47865	47863	47858	47850	47872	47853	47877	47875	47867
47759	47737	47754	47755	47750	47736	47770	47738	47735	47765
47694	47696	47704	47680	47690	47689	47712	47714	47726	47689
47733	47749	47741	47748	47743	47761	47733	47752	47750	47734
47824	47820	47831	47827	47816	47822	47833	47820	47806	47822
47975	47968	47968	47962	47962	47991	47974	47963	47970	47968
48188	48198	48210	48180	48194	48202	48201	48205	48190	48205
48472	48468	48470	48459	48466	48455	48449	48454	48460	48456
48769	48773	48771	48765	48767	48760	48765	48756	48764	48759
49099	49104	49106	49088	49104	49099	49098	49096	49087	49097
49434	49436	49436	49429	49434	49436	49425	49430	49415	49424
49770	49769	49760	49761	49768	49755	49749	49751	49763	49749
50048	50053	50058	50038	50047	50029	50049	50039	50040	50027
50335	50335	50323	50333	50315	50317	50331	50318	50316	50322
50547	50554	50552	50547	50540	50555	50536	50535	50546	50546
50692	50688	50686	50686	50679	50674	50664	50681	50675	50663
50811	50816	50816	50817	50810	50825	50816	50799	50806	50799
50848	50853	50847	50843	50849	50844	50834	50841	50845	50830
50789	50778	50790	50778	50779	50783	50779	50787	50781	50769
50692	50696	50705	50700	50708	50684	50708	50692	50690	50698
50544	50540	50538	50544	50547	50547	50542	50542	50538	50535
50291	50299	50294	50295	50295	50287	50297	50289	50289	50291
50028	50024	50020	50024	50023	50033	50024	50019	50028	50021
49702	49697	49705	49709	49707	49714	49715	49701	49706	49706
49393	49400	49396	49398	49395	49405	49405	49399	49409	49409
48986	48998	48990	48990	48995	49000	49006	49000	49003	49004
48632	48630	48629	48644	48630	48639	48646	48642	48648	48651
48261	48264	48260	48271	48267	48266	48268	48274	48284	48283
47924	47920	47947	47946	47944	47939	47953	47954	47947	47948
47657	47674	47666	47674	47677	47685	47677	47678	47688	47680
47427	47424	47434	47429	47426	47438	47440	47437	47450	47450
47255	47266	47269	47257	47263	47262	47276	47265	47275	47290
47189	47194	47187	47205	47185	47209	47209	47206	47206	47208
47192	47180	47187	47170	47175	47197	47194	47192	47190	47190
47243	47244	47246	47260	47257	47256	47269	47260	47264	47263
47455	47436	47440	47457	47457	47442	47447	47444	47448	47440
47665	47653	47652	47667	47656	47648	47662	47656	47670	47664
47972	47977	47980	47989	47985	47979	47984	47972	47981	47981
48375	48372	48390	48377	48382	48371	48379	48382	48373	48375
48799	48803	48803	48796	48805	48793	48792	48797	48801	48781
49259	49262	49262	49260	49253	49255	49241	49259	49247	49244
49713	49706	49707	49701	49704	49686	49706	49701	49700	49699
50174	50174	50162	50164	50162	50165	50164	50146	50162	50154
50619	50604	50607	50597	50608	50595	50594	50599	50607	50589
50967	50955	50951	50944	50948	50939	50935	50936	50931	50932
51286	51292	51283	51288	51272	51289	51279	51284	51274	51273
51548	51550	51548	51541	51553	51535	51526	51538	51512	51536
51675	51687	51684	51691	51686	51682	51677	51673	51681	51679
51783	51788	51779	51777	51784	51785	51784	51787	51777	51763
51777	51782	51773	51768	51774	51762	51766	51776	51779	51768
51631	51626	51641	51635	51629	51633	51633	51627	51623	51613
51484	51477	51476	51479	51474	51472	51476	51472	51481	51465
51197	51198	51200	51193	51191	51196	51193	51202	51199	51193
50820	50814	50815	50812	50821	50817	50821	50812	50812	50816
50415	50412	50417	50417	50408	50422	50412	50417	50413	50415
49939	49929	49928	49939	49932	49935	49947	49949	49942	49943
49419	49412	49419	49427	49429	49429	49430	49432	49436	49437
48894	48885	48884	48884	48891	48895	48901	48904	48899	48905
48369	48353	48356	48373	48368	48364	48378	48381	48381	48382
47826	47832	47841	47868	47864	47856	47861	47858	47873	47864
47363	47373	47370	47370	47364	47385	47374	47379	47364	47392
46996	46974	46988	46992	47014	47006	47001	47001	47001	47005
46606	46588	46602	46622	46586	46624	46609	46627	46626	46631
46351	46341	46346	46369	46392	46372	46383	46384	46354	46390
46250	46258	46277	46263	46252	46268	46278	46275	46296	46281
46186	46173	46187	46190	46202	46190	46187	46204	46183	46192
46275	46278	46264	46270	46304	46277	46282	46277	46287	46279
46525	46547	46532	46521	46541	46533	46533	46526	46526	46540
46826	46845	46826	46823	46793	46829	46833	46810	46831	46834
47227	47208	47222	47230	47247	47245	47233	47245	47241	47240
47780	47793	47770	47775	47786	47784	47771	47768	47781	47778
48363	48362	48359	48344	48344	48344	48345	48349	48345	48338
48987	48990	48977	48983	48971	48976	48974	48978	48975	48975
49631	49630	49633	49605	49621	49608	49609	49619	49606	49618
50284	50261	50283	50267	50259	50270	50264	50260	50255	50261
50917	50907	50880	50887	50923	50901	50886	50881	50884	50879
51457	51432	51444	51446	51456	51429	51428	51432	51424	51409
51950	51946	51960	51963	51957	51939	51926	51953	51933	51934
52363	52367	52339	52340	52335	52343	52337	52345	52326	52334
52587	52602	52612	52565	52548	52565	52566	52556	52558	52568
52808	52788	52785	52816	52782	52823	52802	52798	52792	52794
52851	52855	52875	52805	52837	52841	52845	52830	52836	52816
52721	52719	52658	52683	52684	52695	52702	52707	52685	52674
52534	52522	52494	52561	52531	52525	52506	52528	52513	52502

## Sheet: DARN2TLoad
						In this dataset, each column represents 1 data capture from the sensor (Over 1501 data points)
DARN2TLoad at 10cm from antenna						These are raw datasets in the time domain, as output from the sensor. Units are a.u.
						The sensor is a K-band FMCW operating between 24 - 25.5 GHz
						The chirp duration is 300 ms
						The time between chirps is 5 seconds
49152	49150	49176	49152	49147	49156	49141	49145	49147	49155	49152	49151	49153	49147	49134	49137	49131	49163	49139	49164	49143	49172	49139	49150	49158	49151	49144	49141	49145	49135	49151	49150	49147	49153	49134	49145	49151	49138	49144	49151	49148	49145	49146	49150	49148	49154	49139	49145	49150	49150
47513	47526	47530	47530	47536	47534	47553	47528	47544	47555	47543	47553	47585	47568	47595	47570	47593	47589	47597	47626	47616	47633	47635	47647	47654	47680	47683	47674	47670	47699	47691	47686	47705	47712	47737	47733	47743	47734	47748	47744	47749	47754	47733	47749	47722	47731	47705	47493	47395	47338
46874	46853	46889	46890	46894	46878	46890	46913	46916	46912	46924	46909	46941	46935	46966	46948	46978	46992	47011	46999	47009	47025	47032	47042	47068	47069	47101	47081	47104	47126	47121	47138	47133	47137	47161	47152	47195	47172	47189	47196	47187	47204	47190	47194	47193	47168	47133	46836	46648	46583
46786	46793	46822	46809	46802	46818	46808	46839	46836	46835	46837	46831	46870	46884	46893	46882	46930	46911	46907	46927	46936	46968	46971	46998	47010	47002	47035	47024	47033	47066	47062	47082	47079	47085	47098	47116	47120	47134	47143	47162	47138	47157	47132	47147	47134	47100	47058	46728	46523	46475
46897	46903	46922	46914	46912	46948	46915	46931	46944	46950	46950	46966	46961	47000	46991	47008	47042	47041	47027	47043	47050	47065	47072	47097	47099	47101	47135	47148	47159	47186	47196	47191	47201	47203	47226	47230	47256	47258	47260	47270	47240	47275	47252	47253	47252	47221	47177	46812	46604	46569
47165	47161	47182	47195	47205	47202	47194	47210	47216	47215	47210	47222	47238	47259	47258	47269	47303	47289	47285	47297	47322	47337	47352	47358	47364	47367	47399	47410	47438	47456	47471	47456	47465	47475	47472	47492	47507	47504	47535	47523	47515	47533	47504	47506	47504	47478	47430	47099	46871	46813
47554	47553	47553	47563	47589	47607	47585	47588	47608	47599	47613	47626	47629	47626	47649	47653	47666	47689	47680	47696	47706	47712	47756	47742	47751	47772	47760	47801	47794	47805	47824	47830	47833	47842	47865	47853	47892	47879	47887	47895	47884	47889	47879	47879	47847	47832	47811	47477	47279	47233
47984	47963	47964	47986	48001	48016	48009	47996	48007	48016	48035	48020	48024	48043	48055	48071	48067	48094	48086	48100	48116	48123	48149	48145	48153	48158	48161	48189	48181	48192	48218	48221	48218	48228	48251	48250	48249	48251	48275	48264	48252	48264	48265	48262	48236	48227	48193	47889	47707	47685
48463	48446	48456	48455	48453	48480	48469	48485	48474	48476	48504	48496	48489	48503	48523	48543	48544	48555	48549	48577	48579	48584	48604	48599	48605	48614	48616	48627	48642	48641	48644	48668	48675	48678	48694	48681	48680	48684	48692	48689	48694	48709	48680	48694	48647	48660	48631	48367	48225	48187
48970	48950	48949	48977	48958	48980	48970	48961	48981	48965	48981	49001	48979	48985	48999	49034	49017	49034	49028	49030	49048	49045	49055	49047	49078	49075	49084	49072	49099	49087	49096	49097	49118	49117	49129	49112	49117	49131	49129	49122	49132	49139	49126	49139	49110	49106	49086	48870	48769	48748
49467	49477	49466	49464	49478	49471	49483	49468	49472	49482	49477	49496	49481	49497	49494	49514	49505	49508	49515	49505	49526	49504	49514	49520	49526	49545	49532	49564	49541	49544	49549	49555	49552	49575	49581	49568	49564	49576	49572	49574	49565	49584	49579	49584	49559	49562	49548	49405	49343	49315
49967	49965	49963	49949	49962	49942	49979	49968	49974	49977	49969	49993	49963	49980	49980	49996	49992	49970	49978	49971	49985	49977	49967	49973	49985	49986	49973	49985	49986	49989	49983	49997	49997	50011	49990	49976	49981	49993	49979	49993	49992	49986	49991	49984	49980	49994	49985	49910	49874	49880
50392	50411	50381	50400	50383	50376	50417	50407	50401	50401	50411	50400	50397	50398	50395	50415	50404	50397	50381	50373	50378	50371	50369	50369	50365	50377	50368	50363	50373	50342	50352	50365	50352	50369	50351	50339	50332	50351	50341	50351	50346	50344	50345	50337	50342	50336	50355	50355	50379	50384
50812	50832	50818	50806	50806	50792	50825	50814	50810	50821	50804	50816	50795	50795	50793	50812	50782	50783	50770	50775	50757	50759	50741	50747	50743	50743	50748	50746	50727	50723	50729	50723	50713	50725	50701	50702	50682	50716	50687	50671	50682	50670	50682	50675	50685	50695	50694	50799	50847	50882
51181	51180	51167	51149	51153	51133	51152	51176	51162	51151	51144	51169	51136	51145	51130	51131	51112	51111	51096	51093	51085	51057	51064	51080	51057	51056	51064	51039	51042	51019	51019	51012	51010	50998	50985	50977	50977	50972	50963	50980	50976	50950	50967	50954	50969	50982	50990	51184	51267	51304
51369	51377	51343	51354	51356	51345	51352	51359	51344	51346	51339	51347	51333	51333	51307	51326	51284	51289	51283	51255	51259	51247	51240	51235	51220	51229	51230	51202	51196	51196	51175	51161	51162	51153	51139	51149	51114	51139	51106	51107	51119	51099	51107	51116	51144	51127	51163	51388	51528	51578
51548	51544	51520	51533	51512	51514	51523	51522	51510	51495	51496	51500	51486	51467	51474	51465	51448	51449	51444	51415	51416	51399	51381	51372	51359	51361	51348	51345	51331	51317	51299	51281	51290	51274	51278	51268	51244	51247	51230	51217	51245	51222	51233	51242	51258	51251	51273	51582	51753	51807
51598	51592	51562	51573	51574	51566	51564	51554	51570	51555	51535	51544	51524	51513	51504	51494	51464	51478	51471	51438	51444	51434	51402	51395	51391	51364	51366	51325	51347	51332	51333	51309	51298	51286	51271	51292	51255	51246	51240	51225	51244	51217	51229	51235	51257	51259	51292	51633	51845	51903
51498	51493	51481	51480	51468	51459	51463	51471	51472	51470	51456	51433	51442	51419	51407	51383	51375	51372	51379	51347	51340	51320	51306	51287	51282	51257	51237	51224	51217	51219	51197	51201	51201	51163	51165	51168	51138	51117	51133	51120	51121	51115	51117	51116	51146	51162	51177	51560	51795	51827
51353	51342	51353	51338	51327	51329	51326	51348	51337	51313	51302	51307	51290	51285	51275	51240	51231	51204	51210	51197	51184	51172	51144	51139	51131	51129	51093	51066	51067	51047	51060	51021	51027	51020	51000	51006	50981	50971	50984	50972	50965	50968	50971	50954	50988	51001	51046	51419	51660	51712
51108	51108	51122	51109	51097	51085	51070	51079	51083	51061	51056	51016	51041	51028	51030	50983	50985	50963	50978	50951	50933	50929	50907	50888	50885	50871	50845	50851	50839	50822	50808	50793	50790	50779	50765	50767	50746	50747	50734	50738	50732	50737	50737	50727	50750	50760	50785	51189	51416	51461
50776	50757	50784	50762	50763	50754	50747	50744	50737	50717	50717	50703	50713	50686	50686	50661	50671	50640	50641	50626	50616	50605	50594	50579	50568	50557	50544	50532	50515	50519	50499	50475	50471	50464	50455	50448	50448	50442	50437	50440	50440	50427	50437	50432	50433	50458	50517	50854	51061	51104
50404	50389	50394	50394	50400	50396	50363	50362	50355	50368	50345	50329	50336	50313	50304	50287	50304	50282	50273	50264	50260	50239	50246	50218	50219	50201	50186	50177	50180	50172	50155	50138	50137	50121	50105	50109	50104	50090	50096	50082	50084	50100	50089	50098	50097	50111	50158	50479	50674	50712
49959	49944	49963	49961	49960	49938	49928	49931	49930	49915	49912	49906	49909	49899	49884	49872	49869	49860	49854	49851	49846	49833	49818	49822	49799	49798	49801	49776	49762	49771	49742	49733	49737	49732	49722	49723	49722	49708	49714	49712	49704	49717	49700	49693	49699	49741	49758	50034	50200	50236
49488	49492	49505	49503	49481	49484	49467	49474	49474	49461	49455	49455	49464	49439	49423	49414	49424	49405	49401	49401	49381	49390	49373	49373	49365	49357	49372	49345	49336	49333	49334	49315	49298	49298	49315	49307	49306	49304	49296	49292	49283	49306	49289	49299	49303	49332	49340	49559	49688	49718
49017	49026	49023	49022	49025	49000	48996	48996	48988	48992	48993	48987	48981	48996	48964	48966	48975	48967	48949	48950	48953	48933	48932	48931	48919	48920	48925	48908	48901	48899	48898	48885	48899	48889	48884	48890	48888	48881	48878	48878	48870	48887	48889	48886	48887	48898	48906	49076	49170	49171
48538	48548	48561	48561	48541	48538	48532	48542	48527	48525	48532	48530	48534	48517	48516	48501	48513	48515	48498	48495	48512	48506	48499	48502	48494	48510	48489	48484	48486	48494	48484	48463	48466	48476	48473	48474	48477	48475	48480	48481	48468	48490	48479	48476	48498	48506	48506	48596	48639	48645
48117	48134	48124	48134	48124	48121	48102	48122	48108	48120	48107	48114	48108	48117	48106	48113	48112	48102	48101	48112	48110	48112	48124	48124	48122	48126	48108	48114	48112	48117	48105	48119	48120	48108	48104	48102	48124	48117	48140	48128	48125	48113	48118	48131	48138	48121	48153	48168	48163	48178
47691	47708	47721	47717	47711	47705	47696	47695	47693	47697	47703	47696	47696	47692	47709	47699	47722	47705	47719	47725	47746	47742	47745	47739	47749	47739	47740	47751	47753	47753	47763	47754	47744	47746	47753	47767	47772	47761	47784	47788	47784	47788	47770	47786	47777	47792	47780	47734	47697	47676
47310	47316	47312	47334	47315	47320	47313	47325	47326	47331	47341	47337	47326	47325	47334	47351	47364	47340	47355	47387	47378	47392	47398	47387	47405	47413	47405	47409	47411	47419	47426	47438	47426	47423	47456	47439	47448	47467	47469	47462	47456	47447	47484	47459	47457	47453	47462	47361	47270	47225
47042	47060	47056	47065	47051	47072	47074	47049	47065	47074	47077	47066	47081	47092	47114	47106	47096	47117	47139	47155	47154	47154	47136	47160	47173	47187	47192	47172	47184	47213	47202	47209	47215	47223	47230	47231	47261	47229	47257	47248	47246	47259	47275	47254	47231	47252	47227	47066	46973	46905
46761	46781	46780	46763	46794	46802	46815	46789	46793	46805	46816	46811	46837	46822	46856	46869	46856	46869	46884	46907	46885	46896	46913	46932	46923	46954	46953	46958	46953	46995	46995	46985	46988	46994	47023	47017	47025	47020	47031	47043	47036	47046	47049	47052	47043	47029	47005	46784	46627	46572
46603	46595	46590	46594	46613	46602	46638	46625	46623	46616	46637	46655	46651	46656	46689	46694	46705	46691	46688	46726	46738	46754	46765	46768	46782	46793	46786	46821	46826	46830	46826	46840	46850	46864	46889	46873	46904	46896	46894	46912	46908	46917	46912	46917	46890	46878	46849	46581	46417	46343
46563	46577	46556	46578	46591	46592	46602	46589	46600	46611	46633	46623	46655	46624	46681	46657	46668	46690	46705	46700	46689	46721	46734	46744	46765	46765	46791	46807	46809	46819	46842	46840	46870	46848	46885	46877	46898	46908	46902	46892	46900	46903	46908	46906	46890	46868	46848	46529	46322	46299
46550	46538	46547	46550	46575	46571	46587	46574	46587	46582	46607	46603	46612	46639	46646	46642	46656	46668	46662	46693	46702	46693	46736	46744	46765	46746	46797	46779	46807	46826	46847	46859	46859	46875	46877	46881	46878	46890	46907	46903	46918	46875	46907	46909	46882	46856	46834	46517	46282	46226
46668	46677	46671	46656	46680	46704	46693	46683	46722	46704	46722	46714	46716	46732	46757	46789	46777	46789	46786	46795	46824	46815	46850	46868	46864	46892	46893	46939	46939	46941	46972	46960	46976	46982	47003	47014	46994	47018	47026	47035	47040	47025	47032	47037	47004	46993	46950	46602	46376	46346
46766	46788	46783	46783	46780	46801	46807	46811	46810	46821	46825	46834	46835	46845	46851	46879	46870	46914	46911	46908	46947	46937	46966	46983	47002	46999	47015	47036	47043	47059	47070	47084	47095	47112	47116	47116	47104	47135	47140	47152	47145	47149	47160	47142	47155	47116	47062	46726	46501	46458
47001	46989	47023	47004	47018	47026	47039	47051	47046	47042	47056	47045	47055	47078	47091	47111	47101	47125	47151	47147	47157	47175	47201	47204	47218	47249	47235	47261	47274	47268	47299	47304	47317	47327	47326	47339	47331	47344	47355	47356	47352	47361	47360	47357	47348	47343	47301	46938	46734	46697
47322	47339	47321	47332	47343	47357	47347	47336	47362	47344	47361	47357	47371	47386	47398	47437	47433	47465	47448	47453	47482	47497	47501	47502	47518	47527	47529	47552	47554	47557	47564	47598	47605	47606	47619	47605	47627	47632	47646	47629	47652	47636	47639	47637	47623	47621	47587	47258	47104	47033
47636	47649	47639	47664	47679	47693	47685	47674	47678	47673	47681	47693	47679	47701	47703	47748	47738	47754	47767	47775	47769	47779	47784	47801	47808	47807	47838	47836	47850	47850	47855	47877	47906	47890	47893	47902	47892	47897	47904	47916	47909	47906	47920	47916	47897	47896	47869	47580	47409	47404
48027	48005	48017	48023	48024	48050	48037	48035	48037	48062	48040	48061	48057	48066	48075	48093	48101	48117	48106	48108	48123	48135	48137	48152	48161	48153	48173	48173	48179	48167	48188	48197	48219	48231	48213	48212	48220	48203	48235	48222	48226	48226	48218	48242	48208	48208	48202	47946	47813	47790
48455	48450	48472	48453	48456	48478	48467	48481	48472	48472	48459	48475	48473	48484	48499	48491	48519	48512	48514	48512	48510	48524	48524	48529	48543	48539	48550	48553	48567	48559	48559	48573	48592	48591	48593	48593	48582	48597	48587	48594	48594	48586	48596	48595	48573	48574	48555	48383	48291	48280
48895	48878	48875	48869	48883	48894	48882	48912	48894	48905	48907	48914	48901	48926	48916	48900	48923	48917	48914	48914	48917	48941	48923	48941	48935	48931	48948	48931	48927	48945	48950	48958	48960	48973	48957	48953	48949	48966	48946	48954	48959	48965	48935	48952	48939	48936	48918	48831	48756	48781
49329	49316	49309	49311	49316	49306	49329	49342	49339	49343	49331	49352	49351	49344	49338	49316	49352	49333	49332	49306	49331	49335	49347	49326	49343	49330	49345	49331	49338	49329	49332	49345	49339	49348	49325	49326	49328	49313	49329	49320	49336	49343	49314	49302	49323	49307	49281	49278	49260	49279
49725	49727	49751	49735	49723	49738	49729	49751	49744	49739	49736	49761	49736	49748	49737	49723	49734	49711	49701	49705	49705	49708	49707	49710	49708	49705	49705	49689	49697	49689	49705	49685	49675	49675	49669	49675	49660	49676	49678	49665	49673	49669	49648	49643	49654	49650	49639	49694	49721	49746
50136	50135	50125	50131	50139	50131	50132	50132	50138	50132	50132	50143	50139	50141	50113	50103	50126	50110	50076	50085	50076	50082	50075	50078	50083	50058	50056	50044	50041	50032	50032	50024	50027	50018	49997	50012	49999	50009	50005	50009	50007	50014	49982	49996	50004	49980	49988	50106	50189	50226
50500	50493	50489	50488	50476	50482	50456	50471	50482	50468	50475	50462	50469	50462	50454	50460	50436	50431	50410	50396	50408	50384	50395	50390	50367	50356	50355	50349	50325	50344	50338	50323	50318	50308	50295	50286	50281	50293	50279	50267	50287	50291	50280	50271	50286	50285	50290	50462	50597	50640
50758	50770	50759	50766	50755	50745	50740	50737	50734	50727	50730	50726	50737	50715	50695	50691	50688	50675	50669	50647	50621	50613	50620	50609	50613	50583	50585	50568	50557	50556	50549	50539	50515	50518	50506	50516	50497	50495	50480	50481	50487	50486	50489	50481	50493	50488	50508	50742	50914	50951
50987	50992	50986	50988	50969	50974	50951	50964	50965	50952	50954	50932	50938	50935	50907	50913	50890	50884	50864	50849	50827	50820	50814	50805	50793	50793	50776	50767	50744	50753	50729	50729	50706	50688	50683	50691	50669	50680	50676	50668	50644	50651	50662	50643	50658	50673	50705	50979	51182	51232
51129	51114	51114	51121	51117	51099	51094	51083	51070	51064	51078	51048	51078	51059	51030	51028	51011	51003	50990	50978	50954	50944	50917	50931	50908	50901	50873	50873	50852	50855	50841	50813	50807	50810	50792	50791	50787	50768	50775	50740	50740	50747	50748	50741	50749	50790	50817	51142	51348	51411
51136	51143	51139	51122	51122	51096	51101	51095	51096	51081	51079	51072	51085	51049	51046	51039	51027	50985	51001	50973	50969	50932	50937	50916	50903	50895	50858	50882	50839	50848	50835	50822	50808	50796	50787	50799	50773	50771	50768	50754	50750	50732	50748	50759	50759	50786	50822	51162	51389	51444
51128	51131	51121	51124	51108	51115	51080	51090	51088	51089	51076	51045	51047	51028	51029	51029	51006	50974	50983	50968	50943	50943	50915	50899	50892	50881	50863	50843	50836	50811	50803	50804	50791	50783	50773	50770	50764	50747	50748	50742	50728	50719	50721	50726	50744	50758	50817	51171	51409	51457
50997	51010	50998	51006	50994	50979	50964	50965	50949	50957	50948	50913	50926	50919	50902	50898	50881	50849	50851	50830	50822	50821	50799	50772	50781	50772	50732	50730	50707	50694	50695	50684	50667	50665	50663	50640	50645	50623	50613	50609	50603	50605	50617	50628	50635	50647	50695	51065	51306	51318
50801	50777	50794	50786	50785	50780	50764	50758	50747	50746	50731	50712	50732	50709	50698	50687	50688	50654	50640	50640	50639	50615	50606	50577	50579	50556	50546	50550	50525	50513	50500	50483	50472	50472	50475	50470	50465	50441	50446	50447	50427	50419	50441	50439	50450	50473	50506	50843	51068	51083
50585	50575	50569	50582	50580	50556	50547	50551	50537	50527	50528	50503	50513	50504	50501	50485	50462	50456	50449	50439	50417	50425	50399	50390	50384	50376	50363	50371	50335	50331	50317	50309	50284	50295	50286	50279	50283	50269	50263	50279	50254	50258	50259	50264	50279	50287	50319	50645	50842	50870
50316	50295	50301	50293	50287	50278	50280	50270	50266	50275	50253	50257	50235	50231	50232	50196	50211	50187	50193	50178	50155	50163	50136	50154	50122	50122	50131	50124	50105	50095	50090	50082	50071	50052	50068	50054	50065	50048	50047	50040	50043	50030	50038	50043	50064	50060	50096	50365	50540	50529
49989	49975	49965	49962	49961	49943	49959	49959	49953	49950	49949	49940	49929	49903	49912	49898	49883	49892	49895	49874	49879	49873	49872	49864	49845	49836	49849	49847	49833	49825	49802	49812	49793	49797	49798	49784	49799	49803	49780	49773	49790	49790	49784	49786	49789	49809	49820	50045	50165	50171
49651	49655	49633	49634	49644	49621	49638	49624	49627	49624	49614	49635	49605	49587	49617	49587	49585	49582	49596	49589	49581	49567	49572	49559	49566	49555	49547	49560	49552	49547	49526	49537	49524	49516	49529	49514	49543	49525	49516	49529	49512	49527	49527	49515	49529	49533	49570	49724	49805	49796
49280	49299	49280	49306	49283	49257	49274	49280	49306	49280	49294	49279	49269	49262	49279	49255	49249	49274	49281	49268	49265	49254	49256	49256	49252	49260	49247	49240	49235	49243	49239	49247	49230	49235	49237	49246	49243	49240	49241	49236	49234	49236	49243	49249	49247	49254	49275	49366	49395	49388
48921	48931	48917	48939	48924	48925	48948	48928	48951	48936	48948	48952	48921	48918	48933	48927	48924	48949	48952	48951	48946	48960	48954	48947	48950	48944	48942	48938	48946	48947	48945	48960	48952	48945	48951	48940	48965	48954	48953	48958	48969	48977	48965	48963	48975	48978	48993	49001	48996	48965
48571	48593	48570	48596	48600	48579	48597	48573	48602	48604	48623	48617	48606	48601	48605	48611	48586	48622	48644	48625	48643	48643	48653	48656	48655	48657	48652	48643	48646	48647	48659	48676	48666	48665	48679	48675	48680	48667	48678	48689	48692	48700	48704	48707	48706	48706	48713	48653	48591	48560
48247	48266	48267	48283	48282	48277	48285	48281	48290	48290	48307	48297	48299	48297	48316	48305	48300	48327	48342	48344	48360	48365	48353	48365	48380	48383	48378	48377	48397	48395	48402	48408	48404	48416	48423	48404	48437	48432	48431	48449	48425	48434	48473	48463	48437	48466	48449	48319	48213	48177
47982	48011	47995	48005	48022	48009	48030	48020	48038	48023	48049	48032	48046	48052	48057	48065	48072	48082	48080	48093	48105	48124	48119	48160	48132	48149	48160	48151	48172	48179	48183	48189	48213	48204	48223	48200	48209	48216	48223	48250	48256	48256	48245	48254	48253	48233	48211	48025	47878	47866
47755	47752	47765	47773	47785	47778	47778	47793	47794	47791	47820	47814	47814	47837	47852	47813	47844	47853	47868	47880	47875	47887	47891	47926	47927	47928	47966	47945	47971	47972	47990	47984	48007	48008	48017	48020	48022	48036	48046	48077	48062	48064	48069	48059	48068	48052	48029	47781	47582	47550
47587	47585	47580	47577	47601	47609	47615	47606	47624	47611	47621	47639	47644	47667	47672	47654	47699	47691	47674	47695	47721	47740	47751	47767	47745	47775	47798	47815	47831	47854	47856	47848	47865	47871	47875	47885	47893	47904	47913	47916	47936	47943	47923	47919	47902	47892	47884	47573	47366	47328
47479	47500	47487	47502	47497	47507	47513	47519	47511	47523	47528	47544	47534	47557	47550	47584	47589	47618	47611	47630	47620	47657	47665	47699	47687	47700	47736	47734	47746	47757	47781	47778	47791	47798	47813	47815	47808	47828	47833	47839	47864	47853	47874	47852	47853	47808	47811	47466	47241	47227
47414	47414	47435	47433	47441	47444	47449	47454	47457	47450	47457	47480	47483	47515	47507	47537	47542	47544	47553	47582	47599	47613	47612	47636	47656	47650	47662	47681	47683	47697	47720	47747	47736	47755	47764	47769	47780	47784	47788	47798	47800	47797	47799	47798	47775	47767	47752	47387	47167	47112
47445	47434	47441	47446	47460	47492	47474	47476	47470	47482	47484	47512	47497	47512	47528	47553	47577	47581	47578	47584	47624	47642	47656	47659	47665	47698	47703	47735	47721	47728	47750	47756	47776	47798	47785	47801	47773	47809	47800	47818	47832	47837	47824	47821	47815	47792	47764	47410	47177	47130
47467	47484	47492	47486	47500	47499	47515	47493	47502	47510	47528	47527	47537	47557	47572	47611	47595	47618	47611	47617	47656	47654	47699	47679	47704	47712	47716	47739	47732	47757	47757	47801	47799	47809	47830	47813	47809	47830	47856	47858	47867	47836	47854	47848	47825	47815	47790	47435	47204	47156
47575	47567	47603	47584	47594	47605	47609	47633	47602	47619	47602	47610	47634	47668	47657	47680	47684	47694	47714	47711	47757	47756	47763	47767	47783	47796	47801	47812	47816	47854	47853	47862	47871	47891	47894	47910	47897	47925	47912	47908	47924	47910	47913	47917	47898	47899	47855	47508	47312	47260
47758	47759	47763	47756	47776	47795	47785	47810	47760	47796	47793	47792	47801	47828	47852	47862	47861	47898	47889	47900	47931	47923	47933	47912	47932	47961	47959	47971	47979	47997	47993	48005	48031	48050	48033	48051	48033	48044	48069	48038	48067	48049	48035	48054	48034	48034	47997	47688	47512	47496
47937	47938	47944	47961	47941	47954	47963	47954	47988	47973	47968	47968	47987	48002	48021	48028	48037	48055	48055	48075	48080	48080	48095	48108	48116	48114	48115	48130	48130	48152	48140	48158	48179	48184	48170	48195	48182	48192	48198	48188	48199	48179	48206	48181	48181	48163	48119	47865	47740	47701
48169	48181	48188	48200	48160	48177	48181	48205	48204	48197	48199	48221	48222	48241	48239	48250	48242	48273	48272	48273	48272	48281	48293	48296	48300	48326	48313	48312	48351	48329	48320	48344	48348	48369	48353	48374	48362	48360	48379	48358	48356	48363	48346	48360	48351	48328	48301	48111	47985	47977
48456	48459	48446	48460	48461	48458	48469	48456	48471	48475	48476	48490	48486	48499	48493	48502	48514	48516	48515	48510	48511	48524	48513	48538	48527	48550	48573	48546	48561	48567	48559	48553	48564	48576	48572	48586	48569	48579	48575	48575	48571	48565	48551	48554	48554	48555	48510	48378	48294	48293
48749	48744	48743	48747	48750	48742	48734	48771	48752	48735	48737	48743	48768	48775	48761	48761	48786	48758	48751	48764	48750	48765	48772	48775	48766	48771	48795	48794	48792	48801	48793	48799	48777	48791	48780	48796	48793	48792	48779	48786	48775	48770	48766	48763	48778	48764	48735	48683	48630	48635
49050	49031	49042	49048	49040	49058	49038	49051	49036	49048	49024	49023	49044	49049	49044	49050	49049	49020	49025	49018	49017	49035	49025	49034	49018	49032	49026	49042	49032	49038	49038	49018	49017	49010	49003	49007	49017	48996	49007	48989	49004	49002	49000	48986	48984	48989	48974	48986	48969	49011
49311	49343	49306	49327	49343	49341	49312	49313	49317	49308	49321	49304	49313	49317	49306	49291	49325	49280	49289	49269	49269	49261	49267	49277	49264	49261	49267	49260	49251	49260	49238	49256	49244	49235	49214	49224	49241	49228	49215	49220	49214	49216	49207	49193	49205	49195	49187	49271	49315	49344
49591	49611	49599	49595	49601	49608	49581	49579	49582	49580	49573	49581	49583	49583	49552	49574	49555	49529	49533	49518	49522	49513	49509	49502	49497	49496	49484	49482	49473	49463	49460	49465	49443	49434	49430	49423	49434	49428	49423	49416	49410	49411	49413	49405	49406	49408	49391	49542	49654	49685
49837	49862	49848	49856	49837	49859	49821	49829	49832	49833	49819	49818	49820	49802	49795	49783	49783	49758	49771	49750	49738	49745	49736	49701	49697	49701	49682	49678	49665	49660	49653	49642	49648	49624	49627	49623	49624	49600	49607	49606	49595	49583	49588	49589	49589	49605	49611	49805	49967	49993
50067	50074	50076	50055	50045	50056	50035	50029	50028	50017	50031	50014	50031	49993	49988	49972	49974	49972	49957	49941	49947	49916	49912	49878	49900	49875	49861	49858	49847	49825	49832	49833	49808	49797	49807	49774	49790	49769	49768	49761	49745	49757	49752	49751	49760	49776	49777	50025	50221	50262
50278	50271	50265	50266	50256	50261	50251	50223	50224	50229	50235	50212	50217	50194	50186	50166	50171	50166	50167	50141	50115	50116	50090	50071	50066	50069	50048	50030	50025	50000	50003	49981	49984	49979	49971	49950	49959	49951	49922	49936	49915	49909	49920	49927	49927	49939	49941	50241	50473	50495
50421	50424	50429	50423	50413	50396	50409	50377	50376	50388	50373	50363	50354	50335	50325	50309	50307	50308	50306	50282	50252	50244	50238	50206	50216	50198	50172	50171	50164	50134	50143	50117	50104	50088	50113	50082	50078	50066	50051	50063	50056	50043	50046	50049	50051	50081	50088	50415	50654	50708
50511	50508	50514	50512	50505	50485	50496	50464	50482	50483	50457	50452	50438	50422	50417	50393	50382	50388	50371	50362	50331	50302	50299	50304	50286	50258	50255	50259	50235	50222	50214	50194	50191	50162	50173	50154	50168	50155	50134	50130	50121	50113	50121	50127	50136	50154	50185	50521	50768	50797
50584	50573	50584	50574	50563	50560	50578	50550	50556	50546	50536	50519	50513	50479	50495	50474	50470	50453	50433	50419	50403	50373	50365	50366	50354	50334	50322	50321	50318	50274	50284	50255	50238	50230	50239	50209	50216	50226	50198	50209	50195	50178	50197	50187	50195	50221	50262	50604	50856	50895
50611	50592	50603	50585	50603	50558	50579	50567	50581	50578	50565	50542	50535	50523	50507	50487	50481	50449	50456	50443	50423	50416	50380	50377	50360	50363	50351	50338	50323	50325	50296	50293	50257	50239	50259	50240	50237	50241	50219	50229	50216	50220	50221	50227	50234	50253	50300	50635	50872	50908
50554	50523	50530	50506	50519	50497	50523	50507	50518	50504	50513	50482	50472	50462	50453	50454	50438	50405	50389	50390	50352	50338	50340	50330	50307	50295	50312	50285	50288	50264	50262	50244	50242	50214	50222	50206	50212	50209	50198	50211	50192	50198	50191	50199	50196	50231	50263	50564	50797	50825
50499	50476	50458	50465	50456	50439	50450	50460	50443	50458	50454	50421	50426	50390	50406	50393	50357	50350	50337	50348	50305	50326	50313	50295	50277	50271	50253	50254	50232	50243	50232	50211	50212	50206	50200	50189	50188	50193	50167	50185	50176	50182	50175	50181	50190	50202	50257	50522	50737	50738
50393	50361	50364	50350	50347	50336	50345	50351	50373	50345	50345	50336	50322	50302	50313	50301	50288	50274	50259	50266	50224	50244	50247	50216	50213	50200	50191	50176	50172	50162	50161	50166	50146	50144	50131	50137	50133	50136	50130	50129	50123	50146	50138	50139	50151	50153	50212	50442	50597	50608
50221	50206	50189	50202	50195	50176	50183	50193	50200	50170	50185	50157	50169	50173	50165	50160	50148	50126	50099	50129	50098	50105	50090	50097	50082	50085	50093	50065	50062	50048	50049	50048	50061	50051	50041	50028	50038	50043	50025	50034	50051	50049	50037	50054	50056	50069	50104	50298	50403	50423
50063	50059	50039	50048	50033	50028	50040	50038	50058	50030	50045	50024	50017	50015	50011	50019	50005	49999	49992	50000	49989	49982	49974	49977	49974	49985	49977	49953	49961	49955	49954	49943	49955	49944	49958	49956	49941	49958	49954	49955	49940	49952	49956	49956	49983	49994	50018	50141	50208	50210
49876	49884	49859	49855	49874	49862	49851	49852	49861	49863	49849	49845	49846	49854	49850	49849	49846	49868	49841	49849	49848	49844	49846	49843	49854	49849	49840	49824	49815	49823	49832	49831	49837	49847	49834	49847	49838	49845	49848	49832	49855	49840	49854	49861	49878	49896	49897	49982	49989	49963
49661	49682	49667	49657	49670	49677	49658	49678	49673	49671	49674	49672	49649	49653	49662	49664	49670	49691	49677	49690	49692	49689	49685	49687	49707	49700	49686	49690	49690	49682	49685	49689	49709	49713	49721	49698	49705	49717	49712	49721	49721	49727	49743	49739	49750	49764	49760	49777	49761	49712
49471	49491	49473	49477	49478	49492	49462	49494	49499	49474	49486	49492	49482	49495	49499	49508	49496	49515	49516	49525	49548	49532	49531	49542	49549	49567	49544	49553	49542	49567	49569	49566	49576	49585	49584	49583	49573	49599	49584	49601	49598	49610	49622	49633	49633	49638	49638	49584	49490	49470
49273	49293	49287	49300	49295	49310	49289	49305	49305	49304	49304	49317	49311	49321	49332	49322	49332	49356	49357	49365	49375	49381	49373	49391	49408	49401	49405	49417	49416	49421	49434	49439	49442	49454	49456	49458	49472	49474	49476	49486	49499	49481	49487	49504	49501	49503	49501	49369	49226	49192
49103	49117	49123	49104	49132	49150	49133	49140	49147	49138	49149	49156	49159	49157	49171	49187	49191	49190	49201	49215	49224	49218	49238	49242	49251	49247	49258	49291	49292	49298	49322	49323	49327	49331	49333	49338	49334	49356	49353	49376	49380	49376	49371	49371	49366	49371	49359	49182	48996	48971
48953	48965	48974	48981	48981	48985	49000	48986	48991	48992	48993	49011	49028	49048	49028	49048	49045	49055	49087	49076	49099	49103	49097	49136	49138	49142	49161	49173	49191	49208	49210	49208	49228	49249	49244	49260	49249	49262	49279	49267	49272	49283	49295	49269	49270	49268	49243	48999	48784	48773
48812	48829	48838	48837	48832	48863	48847	48874	48873	48861	48870	48880	48905	48905	48916	48904	48934	48939	48968	48960	48997	49000	49016	49029	49029	49034	49069	49071	49112	49105	49130	49116	49131	49159	49162	49168	49163	49177	49191	49180	49204	49202	49185	49185	49181	49159	49126	48866	48604	48588
48765	48772	48775	48790	48780	48809	48819	48814	48785	48801	48818	48831	48852	48868	48868	48849	48890	48891	48896	48907	48930	48935	48956	48980	48984	48988	49008	49034	49053	49052	49064	49053	49078	49086	49095	49114	49098	49131	49136	49120	49121	49135	49116	49107	49125	49106	49057	48793	48536	48513
48659	48663	48665	48664	48683	48691	48699	48722	48693	48700	48710	48727	48737	48754	48756	48776	48790	48798	48831	48813	48851	48850	48871	48905	48902	48931	48934	48942	48958	48977	48970	48994	48984	49024	49003	49027	49036	49045	49067	49048	49061	49057	49067	49054	49036	49014	48964	48662	48384	48361
48605	48609	48613	48603	48634	48632	48626	48643	48636	48638	48651	48657	48688	48695	48699	48733	48731	48742	48770	48780	48800	48812	48822	48831	48837	48864	48880	48893	48909	48915	48929	48931	48927	48961	48972	48984	48964	48977	49002	48984	49001	48996	48981	48996	48999	48965	48912	48569	48345	48302
48556	48569	48579	48573	48588	48575	48613	48607	48587	48600	48607	48604	48637	48658	48672	48696	48684	48694	48710	48726	48755	48770	48787	48783	48800	48821	48829	48850	48838	48867	48858	48882	48885	48895	48895	48919	48907	48914	48936	48933	48934	48931	48918	48923	48916	48888	48839	48518	48272	48238
48542	48541	48544	48555	48557	48561	48579	48577	48560	48591	48578	48579	48596	48606	48643	48656	48649	48670	48685	48692	48714	48723	48738	48723	48757	48773	48787	48796	48805	48813	48820	48816	48836	48848	48856	48868	48863	48844	48876	48849	48867	48864	48863	48873	48839	48829	48794	48473	48246	48234
48536	48531	48542	48558	48551	48535	48556	48546	48553	48580	48571	48571	48565	48596	48612	48623	48617	48619	48651	48671	48689	48674	48695	48702	48722	48722	48722	48739	48747	48749	48751	48770	48760	48791	48791	48786	48788	48786	48803	48812	48817	48789	48798	48796	48782	48753	48727	48463	48268	48242
48498	48497	48511	48508	48521	48487	48542	48510	48518	48541	48526	48540	48547	48564	48576	48581	48578	48583	48602	48604	48629	48624	48633	48642	48657	48650	48671	48669	48673	48682	48687	48689	48699	48707	48734	48719	48725	48714	48723	48728	48711	48707	48713	48717	48678	48659	48650	48410	48270	48258
48465	48481	48511	48507	48496	48483	48516	48523	48515	48534	48510	48518	48525	48540	48536	48538	48554	48556	48553	48555	48572	48587	48590	48595	48609	48599	48606	48611	48609	48616	48630	48633	48637	48630	48641	48642	48664	48641	48646	48640	48649	48644	48637	48619	48601	48602	48573	48397	48279	48277
48490	48504	48515	48530	48509	48505	48525	48515	48532	48548	48532	48535	48526	48531	48527	48557	48547	48562	48550	48549	48566	48576	48582	48570	48568	48571	48580	48575	48585	48570	48583	48603	48589	48593	48599	48585	48607	48586	48584	48582	48581	48574	48576	48594	48558	48553	48524	48426	48363	48371
48514	48527	48528	48546	48537	48536	48529	48528	48527	48552	48537	48529	48529	48531	48545	48543	48540	48551	48545	48537	48555	48545	48546	48554	48529	48560	48535	48564	48543	48541	48566	48551	48551	48545	48556	48536	48550	48542	48534	48532	48542	48515	48518	48515	48514	48499	48492	48427	48432	48444
48551	48567	48552	48566	48551	48574	48549	48540	48561	48555	48550	48569	48535	48548	48560	48566	48537	48563	48543	48552	48547	48547	48549	48544	48540	48540	48529	48528	48529	48523	48539	48528	48528	48505	48516	48494	48510	48503	48488	48492	48493	48463	48471	48473	48473	48464	48458	48466	48510	48532
48633	48618	48616	48617	48600	48614	48598	48587	48593	48587	48582	48587	48577	48571	48582	48572	48575	48564	48564	48554	48548	48554	48567	48567	48545	48540	48529	48530	48531	48523	48510	48515	48499	48498	48497	48498	48493	48490	48469	48479	48477	48462	48472	48459	48465	48460	48453	48516	48610	48645
48649	48643	48632	48640	48640	48643	48625	48601	48608	48603	48604	48617	48601	48584	48580	48575	48572	48580	48553	48561	48541	48542	48531	48537	48514	48509	48516	48503	48493	48490	48482	48484	48465	48444	48453	48444	48444	48439	48432	48441	48422	48425	48426	48428	48416	48415	48414	48536	48708	48731
48667	48648	48664	48654	48638	48685	48632	48626	48635	48623	48631	48634	48611	48593	48589	48584	48580	48573	48569	48559	48541	48539	48524	48535	48510	48492	48485	48480	48473	48451	48470	48471	48461	48417	48421	48423	48426	48412	48400	48396	48395	48393	48387	48378	48398	48403	48392	48575	48793	48808
48726	48714	48710	48712	48688	48688	48674	48669	48674	48643	48678	48667	48641	48636	48624	48617	48593	48585	48587	48568	48565	48561	48556	48531	48524	48513	48492	48475	48464	48457	48459	48431	48444	48432	48422	48414	48410	48400	48382	48379	48382	48392	48373	48374	48387	48381	48418	48624	48864	48888
48748	48747	48715	48716	48707	48706	48715	48712	48723	48693	48697	48674	48688	48666	48644	48629	48628	48626	48613	48590	48571	48565	48567	48546	48527	48534	48508	48479	48484	48466	48472	48437	48442	48408	48416	48403	48403	48395	48362	48384	48371	48391	48371	48374	48401	48398	48416	48684	48946	48994
48796	48780	48771	48765	48765	48769	48764	48740	48752	48734	48739	48729	48714	48687	48678	48660	48666	48644	48650	48636	48593	48593	48571	48572	48568	48549	48521	48518	48510	48495	48478	48461	48473	48439	48438	48432	48429	48424	48393	48404	48407	48409	48390	48396	48393	48426	48467	48749	49038	49065
48855	48831	48822	48822	48806	48822	48795	48799	48801	48789	48789	48768	48773	48746	48733	48720	48711	48722	48683	48677	48648	48639	48616	48621	48613	48586	48590	48566	48561	48555	48539	48491	48517	48495	48497	48467	48483	48463	48458	48464	48469	48466	48440	48469	48467	48488	48526	48813	49115	49146
48894	48883	48875	48876	48842	48848	48857	48849	48862	48827	48818	48821	48828	48800	48783	48770	48766	48763	48730	48725	48697	48679	48666	48660	48640	48625	48623	48617	48609	48589	48595	48556	48571	48553	48536	48542	48534	48522	48520	48503	48516	48517	48511	48516	48540	48554	48569	48886	49169	49198
48943	48942	48927	48936	48908	48893	48884	48901	48907	48877	48886	48875	48865	48855	48830	48823	48824	48791	48783	48785	48756	48731	48722	48709	48704	48689	48688	48669	48659	48666	48644	48630	48612	48619	48611	48614	48570	48589	48605	48584	48581	48582	48578	48590	48602	48631	48656	48948	49229	49244
48988	48998	48988	48970	48964	48959	48948	48962	48964	48954	48940	48935	48924	48905	48908	48892	48866	48853	48849	48829	48835	48809	48795	48783	48779	48746	48769	48753	48740	48741	48705	48725	48700	48712	48695	48690	48671	48678	48684	48669	48665	48678	48680	48682	48711	48715	48758	49035	49247	49280
49025	49054	49039	49017	49017	48997	49016	48999	49017	49006	49006	48985	48975	48963	48968	48945	48937	48914	48910	48889	48897	48870	48866	48861	48852	48840	48851	48825	48805	48797	48793	48797	48800	48789	48801	48780	48762	48776	48764	48764	48760	48775	48760	48791	48808	48800	48866	49124	49308	49319
49093	49091	49100	49080	49075	49058	49072	49075	49068	49052	49056	49033	49039	49034	49032	49029	49004	48994	48990	48975	48962	48962	48957	48949	48944	48941	48941	48923	48904	48924	48900	48913	48911	48903	48892	48899	48874	48880	48892	48874	48869	48891	48893	48893	48926	48917	48963	49187	49326	49347
49138	49141	49145	49122	49137	49125	49141	49130	49131	49114	49118	49132	49107	49108	49107	49098	49093	49075	49093	49082	49070	49064	49061	49038	49045	49043	49046	49037	49021	49025	49018	49019	49024	49017	49014	49022	49005	49004	49013	49005	49006	49016	49015	49026	49037	49050	49094	49268	49346	49356
49191	49195	49199	49189	49201	49190	49200	49191	49201	49197	49204	49187	49185	49188	49190	49180	49174	49174	49185	49155	49170	49172	49152	49152	49154	49163	49155	49139	49137	49129	49129	49133	49114	49149	49129	49140	49124	49151	49139	49135	49142	49140	49147	49137	49178	49208	49207	49354	49369	49357
49259	49264	49255	49244	49270	49251	49252	49287	49254	49270	49261	49271	49262	49254	49265	49264	49272	49262	49247	49249	49245	49264	49260	49222	49259	49267	49255	49251	49243	49257	49262	49249	49252	49274	49248	49267	49253	49282	49274	49271	49290	49269	49289	49296	49283	49315	49343	49421	49373	49379
49301	49320	49308	49319	49310	49315	49316	49357	49336	49332	49337	49324	49337	49347	49328	49336	49352	49350	49320	49337	49329	49345	49359	49345	49355	49370	49364	49362	49382	49368	49385	49365	49382	49386	49377	49400	49391	49392	49400	49396	49417	49399	49414	49409	49408	49448	49440	49477	49368	49365
49379	49387	49383	49378	49367	49402	49386	49419	49381	49399	49411	49412	49426	49418	49418	49426	49441	49435	49422	49443	49454	49451	49481	49446	49469	49475	49472	49486	49491	49504	49508	49505	49514	49511	49516	49531	49528	49525	49538	49543	49541	49552	49571	49552	49561	49573	49562	49525	49378	49363
49434	49429	49430	49441	49455	49459	49456	49484	49452	49486	49467	49483	49511	49495	49521	49499	49523	49525	49515	49534	49553	49559	49579	49557	49583	49593	49602	49604	49612	49609	49619	49621	49619	49634	49637	49656	49657	49659	49684	49669	49682	49667	49685	49683	49679	49691	49671	49582	49392	49368
49505	49488	49487	49514	49502	49523	49502	49524	49501	49526	49531	49529	49548	49543	49566	49571	49581	49588	49587	49612	49640	49624	49640	49645	49643	49655	49680	49699	49709	49704	49724	49722	49711	49737	49733	49759	49761	49759	49773	49777	49778	49775	49782	49788	49776	49776	49751	49613	49381	49371
49535	49538	49554	49557	49557	49576	49554	49564	49561	49585	49593	49609	49613	49621	49621	49628	49644	49653	49678	49678	49702	49701	49710	49730	49714	49744	49766	49769	49796	49793	49800	49825	49805	49828	49833	49859	49859	49855	49879	49880	49865	49859	49880	49870	49872	49853	49838	49661	49384	49349
49573	49596	49588	49612	49612	49630	49613	49614	49628	49637	49643	49649	49671	49667	49673	49693	49699	49730	49745	49731	49749	49749	49777	49793	49808	49817	49813	49844	49858	49864	49868	49905	49901	49904	49907	49933	49936	49951	49939	49956	49955	49962	49956	49943	49962	49931	49905	49674	49367	49342
49634	49638	49637	49665	49654	49667	49684	49658	49665	49679	49683	49691	49694	49710	49714	49745	49756	49763	49795	49785	49795	49808	49824	49850	49852	49874	49868	49890	49899	49922	49924	49948	49953	49971	49968	49986	49994	49998	50013	50020	50016	50020	50012	50003	49996	49982	49954	49673	49377	49343
49670	49707	49694	49702	49713	49734	49720	49704	49710	49726	49722	49739	49755	49765	49780	49797	49818	49819	49829	49849	49864	49862	49876	49895	49912	49917	49931	49940	49961	49967	49983	50010	50027	50033	50023	50045	50051	50061	50051	50056	50071	50070	50057	50058	50045	50024	49991	49681	49401	49361
49701	49715	49738	49721	49729	49754	49746	49718	49746	49731	49750	49763	49763	49783	49791	49827	49832	49827	49852	49841	49881	49890	49899	49930	49949	49943	49955	49948	49983	49976	49994	50018	50037	50043	50049	50037	50068	50064	50052	50085	50061	50080	50066	50056	50047	50026	49990	49670	49414	49369
49714	49719	49739	49745	49766	49742	49766	49738	49771	49753	49754	49765	49777	49802	49816	49819	49839	49847	49856	49865	49896	49900	49911	49934	49949	49952	49949	49951	49971	49980	49995	50011	50013	50032	50041	50039	50048	50049	50043	50076	50050	50083	50052	50052	50024	50007	49968	49638	49419	49382
49711	49713	49736	49718	49732	49723	49744	49728	49734	49742	49720	49771	49761	49773	49797	49792	49787	49804	49833	49825	49858	49861	49872	49876	49917	49902	49913	49921	49935	49952	49957	49984	49964	49973	49974	49981	49990	50001	49984	50017	49999	50019	49986	49991	49973	49948	49904	49614	49408	49375
49633	49631	49651	49656	49656	49659	49679	49664	49678	49662	49681	49693	49688	49705	49714	49707	49720	49733	49741	49747	49774	49789	49793	49806	49805	49812	49823	49826	49828	49839	49844	49858	49851	49855	49857	49857	49898	49875	49860	49880	49864	49886	49869	49877	49842	49823	49813	49521	49372	49331
49570	49571	49585	49575	49589	49566	49604	49587	49596	49585	49596	49593	49602	49616	49609	49634	49640	49645	49664	49657	49668	49697	49682	49703	49702	49702	49711	49713	49720	49729	49729	49729	49739	49733	49737	49734	49738	49722	49731	49737	49740	49743	49743	49737	49713	49685	49662	49419	49331	49316
49482	49471	49479	49487	49481	49466	49498	49494	49501	49488	49502	49509	49485	49509	49503	49525	49526	49529	49552	49525	49544	49561	49570	49586	49565	49595	49577	49581	49577	49603	49595	49578	49596	49587	49591	49583	49599	49587	49589	49585	49576	49589	49585	49573	49557	49550	49511	49320	49260	49261
49366	49371	49367	49374	49369	49359	49381	49353	49388	49361	49385	49376	49369	49374	49369	49382	49372	49386	49388	49386	49394	49398	49410	49423	49410	49397	49416	49403	49423	49429	49422	49412	49428	49399	49408	49411	49429	49412	49417	49419	49406	49396	49405	49399	49380	49370	49345	49205	49211	49204
49262	49250	49247	49243	49250	49232	49257	49235	49250	49232	49253	49257	49237	49243	49238	49230	49255	49251	49257	49243	49241	49242	49233	49251	49233	49224	49254	49250	49246	49242	49229	49227	49225	49221	49237	49222	49239	49216	49213	49219	49213	49209	49205	49189	49179	49164	49157	49062	49137	49160
49105	49122	49099	49093	49085	49089	49114	49097	49105	49093	49091	49111	49080	49072	49073	49082	49077	49102	49079	49080	49081	49058	49063	49065	49063	49050	49050	49047	49046	49034	49058	49030	49027	49001	49025	49009	49011	49000	49003	48996	48998	48990	48995	48972	48979	48962	48971	48937	49048	49074
48959	48959	48944	48950	48949	48944	48959	48942	48951	48942	48952	48944	48922	48914	48928	48924	48899	48891	48908	48888	48905	48877	48883	48870	48862	48861	48848	48859	48841	48836	48844	48821	48817	48804	48798	48786	48794	48795	48778	48775	48794	48768	48777	48769	48788	48764	48773	48795	48976	48998
48809	48803	48781	48789	48787	48804	48789	48788	48795	48773	48762	48773	48750	48763	48744	48746	48732	48734	48725	48712	48700	48696	48694	48690	48681	48680	48652	48641	48639	48632	48630	48610	48599	48588	48601	48585	48575	48587	48579	48551	48569	48546	48563	48566	48560	48575	48564	48664	48873	48912
48668	48663	48651	48631	48628	48649	48634	48635	48639	48613	48602	48600	48610	48591	48583	48579	48564	48552	48537	48549	48528	48506	48520	48488	48482	48478	48466	48456	48434	48421	48422	48423	48416	48402	48391	48377	48373	48367	48383	48354	48365	48341	48354	48359	48368	48372	48386	48524	48789	48828
48523	48528	48504	48499	48502	48511	48470	48483	48467	48481	48465	48463	48443	48449	48421	48429	48418	48400	48373	48381	48372	48355	48343	48319	48320	48302	48293	48297	48268	48261	48259	48251	48253	48233	48221	48226	48196	48204	48195	48184	48179	48171	48176	48185	48221	48209	48221	48412	48673	48726
48366	48360	48353	48341	48338	48355	48327	48337	48329	48317	48301	48272	48289	48275	48253	48251	48243	48226	48217	48211	48191	48171	48170	48155	48139	48125	48114	48112	48093	48097	48066	48047	48044	48050	48025	48018	48016	47994	48018	48001	47999	47998	47971	47989	48008	48025	48053	48293	48573	48623
48240	48230	48231	48202	48208	48229	48193	48204	48185	48196	48178	48161	48159	48151	48153	48113	48105	48105	48090	48089	48070	48052	48022	48017	48012	47998	47959	47969	47960	47944	47942	47924	47915	47900	47879	47891	47871	47864	47884	47864	47845	47848	47842	47846	47856	47879	47899	48184	48472	48533
48160	48137	48159	48145	48113	48148	48130	48136	48105	48123	48097	48079	48088	48063	48059	48038	48044	48017	48012	48003	47972	47976	47951	47926	47932	47923	47896	47891	47888	47873	47849	47827	47829	47836	47819	47812	47780	47772	47796	47767	47757	47793	47768	47802	47796	47806	47852	48160	48424	48472
48065	48060	48070	48049	48041	48041	48043	48050	48013	48052	48033	48009	48010	47979	47974	47945	47956	47933	47916	47921	47897	47888	47878	47873	47861	47851	47828	47824	47801	47790	47774	47768	47768	47774	47757	47751	47708	47726	47730	47714	47701	47714	47710	47720	47723	47759	47779	48116	48349	48408
48046	48032	48041	48040	48020	48040	48019	48038	47992	48008	48015	48002	47990	47963	47971	47960	47923	47920	47915	47909	47898	47880	47865	47865	47857	47857	47828	47823	47790	47809	47788	47781	47762	47785	47753	47763	47738	47753	47746	47734	47710	47730	47740	47738	47749	47778	47819	48120	48348	48374
48096	48102	48079	48089	48077	48076	48067	48083	48049	48070	48069	48047	48054	48038	48036	48008	48012	48000	47961	47975	47951	47947	47940	47922	47908	47912	47910	47891	47868	47879	47840	47869	47847	47865	47841	47847	47830	47830	47830	47818	47829	47840	47845	47830	47844	47876	47903	48213	48394	48405
48143	48163	48157	48144	48135	48127	48142	48121	48103	48135	48126	48113	48121	48091	48101	48067	48074	48068	48055	48054	48035	48034	48025	48016	48024	48010	48002	47988	47963	47980	47958	47995	47941	47953	47936	47959	47953	47935	47944	47923	47947	47943	47951	47964	47961	47998	48021	48320	48450	48437
48257	48255	48249	48243	48251	48231	48229	48244	48223	48236	48248	48227	48235	48227	48214	48206	48210	48209	48193	48194	48174	48169	48170	48164	48161	48134	48149	48119	48130	48120	48114	48120	48116	48130	48100	48120	48097	48109	48104	48122	48111	48109	48119	48102	48143	48139	48184	48418	48513	48504
48398	48413	48401	48424	48404	48404	48409	48415	48404	48411	48401	48386	48409	48391	48382	48383	48392	48365	48384	48378	48364	48377	48367	48341	48357	48344	48350	48327	48341	48338	48323	48319	48332	48341	48328	48339	48342	48334	48326	48339	48338	48329	48349	48353	48355	48377	48421	48599	48639	48619
48587	48566	48568	48591	48574	48574	48578	48583	48575	48574	48576	48577	48594	48578	48596	48577	48588	48588	48590	48582	48565	48560	48575	48566	48554	48553	48566	48559	48551	48553	48540	48548	48580	48580	48558	48570	48579	48553	48551	48574	48559	48577	48588	48599	48583	48611	48641	48787	48740	48734
48791	48791	48795	48817	48794	48793	48803	48800	48797	48797	48811	48795	48813	48810	48806	48821	48814	48800	48806	48817	48804	48788	48819	48815	48808	48807	48810	48794	48823	48809	48821	48814	48818	48839	48828	48838	48851	48840	48843	48848	48844	48854	48854	48863	48878	48880	48891	48998	48900	48897
49035	49020	49023	49048	49029	49032	49024	49028	49038	49025	49058	49055	49043	49059	49062	49064	49065	49057	49053	49062	49068	49060	49085	49095	49089	49083	49107	49086	49112	49094	49117	49117	49115	49117	49127	49124	49133	49137	49141	49147	49145	49143	49147	49172	49160	49172	49185	49223	49075	49063
49295	49280	49295	49308	49299	49302	49304	49309	49293	49305	49316	49327	49321	49324	49348	49366	49345	49347	49349	49333	49368	49341	49349	49375	49369	49379	49396	49408	49421	49411	49435	49431	49436	49439	49471	49462	49488	49457	49455	49489	49483	49474	49487	49495	49505	49498	49501	49483	49270	49249
49563	49559	49571	49584	49579	49552	49596	49568	49590	49596	49616	49610	49615	49623	49627	49637	49635	49641	49647	49647	49653	49648	49664	49693	49686	49710	49717	49717	49728	49738	49759	49759	49767	49769	49775	49784	49808	49805	49806	49818	49822	49829	49840	49832	49834	49829	49817	49731	49493	49465
49832	49831	49826	49848	49850	49845	49846	49829	49863	49854	49888	49896	49883	49893	49903	49917	49928	49915	49938	49941	49955	49971	49962	49986	49975	50002	50011	50018	50035	50048	50055	50063	50077	50083	50109	50099	50111	50114	50121	50147	50134	50144	50144	50123	50133	50133	50118	49958	49708	49658
50094	50098	50090	50112	50135	50103	50121	50120	50145	50131	50161	50155	50146	50173	50175	50196	50214	50210	50226	50225	50236	50253	50269	50272	50281	50302	50304	50323	50335	50351	50377	50378	50383	50393	50415	50407	50434	50418	50422	50450	50449	50448	50443	50441	50437	50434	50416	50216	49929	49882
50340	50348	50347	50356	50355	50359	50382	50357	50387	50382	50372	50408	50400	50424	50412	50472	50449	50460	50485	50485	50496	50510	50527	50543	50539	50553	50556	50592	50603	50600	50627	50637	50637	50655	50672	50659	50682	50675	50680	50696	50704	50708	50710	50700	50695	50685	50653	50406	50111	50077
50522	50515	50526	50519	50554	50541	50547	50548	50558	50544	50555	50567	50568	50595	50596	50637	50631	50647	50676	50674	50682	50699	50716	50710	50738	50747	50743	50770	50771	50778	50794	50807	50825	50819	50840	50833	50860	50851	50847	50872	50869	50873	50871	50877	50849	50838	50819	50544	50259	50217
50701	50706	50714	50698	50746	50738	50762	50726	50745	50720	50750	50772	50783	50795	50797	50820	50829	50858	50863	50867	50882	50897	50902	50923	50938	50947	50931	50955	50974	50967	51010	51005	51014	51003	51033	51022	51047	51053	51040	51062	51066	51070	51059	51064	51049	51021	51004	50692	50426	50377
50815	50819	50819	50826	50839	50857	50854	50837	50863	50852	50847	50863	50880	50900	50901	50901	50915	50941	50963	50959	50975	50993	50995	51002	51027	51038	51026	51064	51062	51083	51072	51093	51088	51090	51120	51116	51126	51125	51134	51150	51142	51145	51131	51132	51122	51108	51060	50744	50513	50475
50943	50938	50938	50935	50963	50971	50971	50963	50972	50966	50966	50983	50981	51017	51013	51023	51032	51035	51074	51070	51086	51094	51091	51111	51134	51129	51126	51156	51153	51173	51173	51185	51188	51187	51203	51215	51221	51218	51233	51214	51225	51221	51202	51201	51185	51183	51127	50798	50630	50581
50993	50981	50996	50991	51004	51025	51006	51016	51020	51033	51012	51045	51031	51048	51057	51045	51062	51067	51086	51092	51100	51131	51122	51134	51149	51147	51164	51187	51179	51193	51181	51197	51214	51202	51215	51225	51217	51245	51241	51230	51217	51229	51231	51204	51188	51182	51141	50808	50680	50661
50960	50973	50946	50950	50958	50985	50968	50968	50981	50977	50979	50989	50978	51001	51002	51001	51020	51009	51024	51038	51034	51049	51065	51065	51063	51068	51083	51106	51092	51122	51110	51116	51114	51120	51136	51125	51144	51141	51161	51127	51125	51128	51138	51115	51110	51086	51036	50731	50658	50638
50871	50870	50884	50877	50880	50894	50885	50888	50897	50898	50887	50883	50902	50913	50909	50896	50914	50908	50899	50927	50936	50944	50945	50962	50945	50946	50970	50981	50970	51001	50967	50993	51004	50983	50998	50997	50995	50992	51015	50997	50991	50996	50975	50976	50975	50942	50899	50640	50613	50600
50699	50720	50724	50708	50715	50729	50714	50726	50722	50734	50736	50716	50718	50739	50719	50717	50742	50743	50745	50735	50753	50768	50765	50762	50750	50755	50778	50774	50767	50793	50762	50769	50783	50784	50774	50772	50772	50782	50798	50763	50774	50781	50773	50744	50761	50710	50698	50463	50496	50497
50492	50502	50494	50498	50485	50501	50487	50515	50491	50498	50501	50503	50487	50487	50501	50492	50497	50501	50507	50503	50529	50520	50511	50510	50507	50521	50511	50502	50510	50515	50490	50519	50515	50502	50505	50499	50486	50497	50496	50480	50492	50485	50482	50476	50471	50455	50406	50257	50342	50357
50259	50255	50258	50233	50247	50257	50243	50258	50240	50244	50245	50238	50231	50224	50235	50235	50237	50237	50251	50241	50260	50256	50238	50235	50231	50241	50239	50212	50217	50224	50198	50209	50211	50204	50195	50206	50183	50178	50187	50162	50186	50161	50160	50158	50159	50161	50128	50017	50145	50174
49960	49983	49965	49953	49949	49945	49934	49951	49948	49932	49948	49926	49925	49922	49934	49919	49918	49916	49917	49916	49936	49916	49912	49912	49904	49893	49885	49882	49885	49876	49867	49854	49851	49839	49845	49840	49833	49809	49831	49800	49812	49789	49792	49793	49799	49795	49757	49726	49919	49946
49616	49640	49617	49608	49612	49612	49592	49611	49595	49601	49590	49583	49584	49570	49575	49562	49571	49549	49570	49552	49561	49549	49552	49528	49522	49514	49510	49487	49505	49494	49482	49454	49458	49464	49444	49449	49428	49431	49426	49418	49421	49398	49388	49389	49395	49392	49393	49418	49632	49666
49267	49266	49260	49250	49262	49236	49234	49250	49215	49218	49230	49209	49211	49200	49188	49196	49193	49174	49169	49161	49157	49159	49146	49123	49135	49099	49101	49105	49087	49088	49077	49055	49055	49040	49035	49025	49021	49014	48996	48996	49007	48977	48984	48989	48979	48990	48989	49091	49324	49391
48865	48861	48856	48865	48850	48844	48850	48846	48829	48817	48828	48808	48822	48793	48795	48775	48782	48760	48755	48768	48757	48733	48722	48705	48696	48704	48676	48679	48667	48633	48642	48633	48629	48626	48609	48595	48586	48584	48578	48567	48557	48556	48553	48563	48552	48575	48596	48762	49002	49045
48478	48472	48465	48473	48463	48444	48452	48457	48449	48425	48429	48418	48447	48406	48403	48389	48397	48376	48358	48351	48339	48323	48331	48307	48293	48291	48273	48270	48250	48244	48232	48225	48225	48221	48185	48190	48179	48171	48179	48160	48145	48148	48155	48157	48138	48177	48200	48415	48663	48722
48067	48064	48073	48074	48051	48051	48060	48073	48046	48053	48065	48029	48029	48018	48018	47989	47973	47967	47957	47963	47919	47904	47936	47902	47902	47890	47857	47876	47841	47815	47817	47825	47814	47802	47793	47799	47754	47769	47753	47745	47764	47750	47747	47763	47746	47773	47804	48081	48316	48367
47722	47722	47702	47712	47706	47709	47710	47711	47679	47690	47704	47674	47662	47664	47625	47658	47608	47603	47578	47608	47576	47558	47570	47539	47531	47534	47509	47497	47481	47462	47466	47440	47434	47430	47402	47430	47409	47387	47385	47389	47380	47413	47390	47396	47397	47413	47435	47770	48019	48043
47458	47459	47466	47475	47434	47473	47443	47441	47434	47429	47435	47403	47396	47398	47376	47364	47343	47350	47343	47335	47299	47305	47278	47279	47280	47261	47255	47231	47225	47207	47226	47209	47200	47182	47189	47163	47147	47144	47139	47153	47149	47154	47165	47161	47163	47175	47210	47553	47755	47798
47202	47210	47204	47215	47207	47211	47192	47190	47192	47167	47193	47171	47168	47144	47130	47114	47106	47082	47082	47090	47049	47036	47031	47050	47012	46995	47003	46990	46976	46982	46978	46962	46971	46946	46938	46937	46918	46910	46906	46900	46909	46930	46921	46923	46941	46953	46964	47326	47536	47567
47034	47039	47019	47052	47015	47014	47014	47007	46995	47003	46974	46991	46982	46979	46950	46925	46945	46905	46905	46913	46886	46883	46884	46871	46838	46844	46831	46803	46800	46818	46808	46785	46789	46799	46773	46785	46760	46750	46756	46773	46760	46778	46767	46777	46802	46774	46835	47162	47345	47374
46985	46981	46989	46982	46986	46964	46974	46961	46981	46962	46949	46950	46932	46944	46925	46902	46908	46896	46847	46893	46854	46854	46845	46832	46835	46820	46836	46793	46803	46763	46808	46783	46752	46770	46760	46744	46749	46759	46762	46750	46767	46762	46744	46784	46800	46809	46839	47158	47288	47286
46950	46939	46926	46942	46932	46927	46931	46920	46920	46910	46899	46928	46917	46903	46899	46867	46887	46877	46856	46880	46863	46856	46839	46820	46831	46819	46841	46795	46797	46789	46797	46779	46780	46773	46766	46782	46789	46755	46760	46757	46781	46761	46780	46790	46802	46829	46854	47160	47231	47225
47009	46997	46981	46985	46993	46977	46997	46974	46985	46979	46979	46986	46975	46980	46975	46956	46945	46973	46956	46947	46948	46940	46936	46919	46931	46901	46915	46922	46871	46893	46899	46890	46875	46890	46893	46888	46893	46879	46882	46885	46895	46902	46921	46926	46934	46924	46980	47245	47282	47266
47175	47152	47161	47162	47175	47136	47171	47141	47146	47165	47151	47154	47146	47147	47129	47163	47131	47138	47140	47148	47130	47141	47127	47104	47123	47127	47112	47124	47106	47098	47100	47120	47106	47118	47111	47106	47113	47101	47124	47123	47126	47101	47119	47132	47140	47179	47195	47404	47376	47374
47362	47355	47368	47340	47346	47346	47378	47356	47355	47364	47359	47368	47357	47342	47352	47354	47361	47376	47357	47351	47363	47349	47344	47359	47360	47349	47353	47350	47349	47332	47361	47362	47355	47355	47375	47348	47378	47370	47369	47380	47380	47388	47395	47408	47395	47427	47478	47610	47529	47501
47632	47620	47646	47650	47647	47633	47649	47622	47636	47656	47644	47640	47659	47631	47664	47675	47659	47668	47669	47673	47653	47663	47667	47672	47661	47665	47693	47679	47671	47683	47682	47701	47703	47708	47685	47701	47723	47713	47729	47719	47719	47719	47747	47760	47727	47781	47795	47891	47749	47731
47996	47991	47994	48000	48025	47988	48000	47999	48018	48018	48012	48026	48015	48016	48037	48041	48024	48054	48055	48044	48055	48044	48052	48078	48057	48061	48092	48100	48078	48098	48090	48091	48114	48109	48117	48097	48135	48142	48170	48151	48144	48167	48166	48163	48174	48185	48196	48230	48037	48012
48381	48395	48391	48408	48406	48390	48399	48407	48416	48441	48429	48418	48426	48417	48449	48436	48452	48460	48459	48451	48466	48455	48455	48485	48478	48478	48507	48507	48522	48517	48537	48531	48556	48546	48562	48571	48591	48585	48601	48592	48604	48604	48610	48619	48605	48619	48617	48571	48369	48335
48832	48841	48836	48843	48849	48849	48857	48845	48882	48882	48898	48884	48881	48896	48910	48914	48914	48925	48925	48912	48954	48930	48939	48951	48956	48966	48982	49017	49010	49021	49031	49032	49048	49043	49058	49062	49068	49090	49102	49103	49096	49087	49110	49103	49102	49105	49102	48999	48755	48708
49314	49320	49316	49302	49332	49292	49313	49333	49349	49361	49345	49365	49367	49368	49389	49389	49400	49399	49405	49410	49416	49424	49422	49427	49463	49464	49476	49491	49500	49520	49519	49532	49536	49551	49569	49569	49583	49594	49592	49600	49591	49593	49607	49601	49609	49603	49591	49405	49152	49123
49801	49807	49803	49803	49809	49799	49816	49819	49835	49859	49842	49859	49865	49875	49883	49887	49893	49906	49903	49907	49930	49930	49945	49935	49961	49982	49977	50011	50028	50050	50026	50042	50067	50058	50063	50077	50108	50109	50106	50126	50125	50115	50126	50126	50123	50115	50095	49858	49592	49529
50250	50263	50275	50281	50255	50292	50296	50307	50330	50311	50316	50314	50375	50351	50370	50316	50409	50419	50407	50416	50383	50416	50451	50442	50463	50469	50484	50499	50537	50551	50503	50540	50534	50545	50595	50579	50559	50619	50571	50633	50609	50618	50560	50580	50585	50603	50551	50297	50018	49957
50518	50521	50531	50539	50530	50545	50546	50563	50573	50577	50576	50568	50604	50590	50602	50602	50623	50668	50649	50647	50655	50667	50684	50695	50725	50731	50720	50731	50761	50777	50754	50792	50776	50784	50817	50811	50806	50833	50828	50848	50854	50846	50833	50825	50831	50823	50788	50495	50261	50212
51033	51019	51033	51022	51020	51055	51050	51050	51050	51057	51059	51081	51081	51106	51104	51115	51124	51145	51159	51154	51163	51192	51190	51191	51218	51234	51222	51231	51247	51278	51269	51282	51285	51311	51304	51324	51322	51338	51337	51327	51346	51331	51331	51328	51319	51289	51254	50937	50707	50674
51323	51337	51345	51337	51345	51368	51350	51391	51360	51358	51365	51373	51395	51402	51407	51428	51425	51438	51450	51453	51474	51483	51492	51491	51507	51529	51515	51543	51537	51557	51556	51562	51581	51574	51591	51604	51584	51603	51602	51601	51614	51626	51607	51594	51613	51559	51522	51193	50998	50989
51631	51625	51626	51637	51651	51672	51656	51662	51651	51631	51663	51661	51665	51684	51690	51713	51725	51714	51747	51731	51730	51767	51762	51803	51798	51815	51806	51816	51817	51846	51841	51854	51856	51846	51873	51879	51861	51869	51882	51874	51880	51888	51869	51863	51855	51834	51786	51438	51274	51277
51790	51801	51796	51798	51813	51828	51805	51811	51815	51799	51830	51824	51818	51849	51859	51869	51877	51878	51881	51881	51891	51906	51908	51925	51919	51943	51935	51953	51965	51961	51982	51972	51994	51994	51997	52004	51998	51997	51993	51993	51999	51991	51977	51962	51960	51932	51918	51554	51479	51447
51801	51827	51817	51830	51832	51842	51824	51841	51817	51825	51839	51825	51830	51854	51868	51869	51878	51870	51880	51865	51892	51888	51880	51915	51887	51911	51943	51942	51970	51944	51948	51949	51966	51956	51964	51977	51960	51961	51967	51958	51967	51966	51934	51919	51917	51912	51864	51558	51509	51516
51817	51813	51828	51824	51849	51826	51823	51814	51819	51792	51836	51836	51828	51841	51848	51848	51851	51831	51865	51862	51862	51862	51875	51890	51868	51873	51915	51899	51916	51893	51915	51912	51915	51922	51923	51909	51890	51916	51914	51911	51895	51899	51882	51856	51867	51843	51796	51543	51554	51542
51719	51724	51725	51726	51710	51732	51724	51710	51701	51693	51725	51729	51733	51734	51745	51722	51735	51719	51733	51742	51741	51755	51742	51750	51754	51760	51768	51749	51760	51753	51772	51758	51772	51776	51766	51766	51743	51743	51764	51745	51747	51743	51725	51706	51696	51693	51646	51431	51494	51498
51467	51466	51448	51477	51460	51469	51453	51456	51452	51432	51458	51456	51466	51464	51454	51441	51461	51435	51452	51464	51449	51456	51463	51451	51464	51459	51469	51448	51455	51450	51467	51451	51447	51448	51446	51458	51430	51453	51423	51423	51405	51426	51401	51384	51370	51369	51341	51181	51288	51307
51184	51186	51168	51171	51169	51174	51182	51178	51164	51160	51167	51160	51163	51161	51151	51143	51151	51157	51166	51165	51143	51164	51154	51137	51151	51159	51147	51123	51131	51124	51127	51122	51113	51103	51102	51110	51094	51093	51087	51078	51086	51076	51065	51050	51041	51035	51005	50916	51070	51095
50791	50775	50777	50794	50770	50769	50776	50776	50769	50779	50768	50749	50767	50747	50750	50745	50730	50746	50744	50740	50741	50735	50741	50719	50726	50729	50700	50691	50699	50675	50690	50689	50661	50661	50661	50655	50642	50635	50632	50634	50630	50622	50607	50607	50584	50575	50560	50547	50750	50758
50303	50280	50295	50289	50287	50262	50288	50282	50297	50266	50265	50268	50261	50256	50244	50225	50227	50242	50234	50244	50226	50228	50214	50201	50203	50193	50176	50184	50154	50144	50157	50137	50125	50135	50111	50123	50108	50109	50093	50095	50099	50084	50083	50080	50051	50062	50032	50117	50339	50379
49760	49736	49757	49748	49760	49740	49734	49742	49745	49740	49733	49724	49713	49694	49712	49682	49688	49678	49691	49680	49669	49668	49658	49641	49640	49627	49603	49609	49592	49577	49584	49579	49557	49562	49543	49538	49532	49531	49511	49504	49511	49487	49517	49503	49478	49488	49490	49623	49870	49904
49177	49155	49184	49186	49159	49146	49161	49143	49158	49160	49151	49139	49124	49115	49099	49083	49076	49088	49081	49065	49074	49062	49056	49044	49030	49030	49006	49006	48988	48972	48973	48970	48953	48944	48938	48943	48919	48912	48899	48889	48896	48885	48886	48904	48888	48892	48895	49109	49371	49396
48621	48597	48612	48609	48598	48585	48577	48577	48583	48581	48579	48576	48536	48531	48515	48510	48513	48511	48502	48507	48472	48474	48476	48461	48422	48437	48424	48405	48389	48374	48393	48371	48361	48363	48340	48341	48342	48322	48326	48311	48303	48295	48303	48308	48317	48326	48338	48594	48842	48881
48043	48037	48029	48034	48013	48013	48029	48005	48009	48006	47988	47990	47959	47954	47957	47939	47924	47915	47902	47913	47904	47889	47875	47888	47865	47834	47844	47827	47816	47809	47804	47786	47773	47761	47739	47745	47727	47725	47710	47715	47703	47708	47715	47726	47741	47741	47771	48083	48313	48355
47517	47512	47492	47482	47487	47472	47474	47467	47463	47470	47435	47433	47442	47417	47409	47392	47394	47367	47368	47367	47359	47340	47345	47325	47309	47284	47288	47261	47258	47251	47249	47215	47227	47218	47197	47189	47201	47168	47186	47173	47175	47173	47186	47188	47227	47198	47255	47599	47793	47848
47062	47070	47048	47045	47041	47032	47024	47036	47009	47029	46995	47001	46985	46982	46960	46969	46944	46923	46928	46920	46913	46891	46884	46861	46842	46836	46858	46833	46842	46813	46811	46807	46798	46776	46760	46746	46760	46744	46742	46742	46739	46747	46740	46761	46808	46786	46854	47213	47389	47422
46605	46583	46579	46586	46597	46596	46583	46552	46558	46576	46562	46543	46536	46546	46515	46532	46494	46507	46487	46469	46467	46471	46443	46436	46406	46413	46414	46391	46398	46379	46377	46381	46355	46337	46341	46331	46344	46323	46313	46321	46319	46323	46334	46343	46352	46388	46421	46783	46953	46980
46273	46254	46269	46266	46263	46288	46274	46247	46265	46270	46267	46243	46223	46240	46226	46223	46206	46202	46194	46182	46160	46159	46169	46136	46152	46133	46138	46107	46087	46094	46068	46077	46070	46072	46059	46046	46058	46062	46053	46064	46032	46055	46057	46065	46090	46135	46161	46530	46628	46645
46147	46110	46134	46148	46146	46117	46128	46129	46121	46121	46119	46109	46091	46105	46083	46097	46073	46086	46086	46071	46068	46057	46042	46061	46027	46050	46021	45996	45961	45978	45982	45968	45974	45976	45959	45950	45988	45964	45974	45965	45964	45964	45993	45984	46014	46052	46068	46390	46476	46474
46040	46044	46016	46006	46045	46017	46015	46009	46026	46008	46032	46011	46008	45989	46014	45992	45978	46011	45989	45986	45999	45956	45947	45950	45956	45961	45944	45917	45906	45925	45893	45924	45900	45906	45923	45907	45918	45916	45891	45915	45912	45913	45938	45937	45949	45995	46034	46294	46341	46331
46053	46049	46048	46049	46059	46059	46027	46052	46023	46058	46035	46053	46032	46022	46028	46015	46001	46007	46006	46001	46009	46004	45993	45988	45988	45989	45974	45969	45949	45978	45952	45941	45968	45970	45956	45953	45975	45975	45975	45980	45971	45964	45978	45999	46029	46039	46076	46325	46314	46320
46259	46254	46248	46233	46265	46235	46271	46260	46263	46250	46232	46264	46243	46256	46256	46243	46242	46223	46227	46221	46256	46205	46220	46231	46224	46221	46231	46213	46224	46230	46217	46207	46226	46217	46226	46233	46215	46217	46242	46219	46239	46261	46258	46272	46266	46292	46343	46559	46474	46476
46475	46495	46475	46489	46491	46489	46502	46519	46495	46498	46488	46488	46503	46505	46515	46481	46494	46480	46470	46466	46487	46463	46480	46489	46464	46474	46489	46507	46474	46505	46488	46479	46496	46487	46501	46495	46523	46504	46525	46535	46547	46539	46524	46562	46543	46557	46612	46760	46659	46646
46849	46837	46853	46831	46838	46846	46853	46864	46850	46854	46849	46838	46852	46865	46898	46850	46872	46848	46856	46860	46855	46861	46862	46857	46858	46864	46881	46885	46890	46916	46907	46891	46896	46889	46906	46915	46916	46930	46941	46929	46932	46957	46949	46960	46970	46971	47010	47087	46922	46919
47344	47344	47353	47351	47347	47371	47385	47384	47383	47361	47389	47370	47395	47379	47412	47409	47416	47393	47406	47401	47389	47426	47401	47405	47415	47439	47411	47444	47434	47457	47451	47461	47458	47441	47479	47460	47472	47465	47493	47489	47495	47513	47510	47518	47535	47533	47555	47553	47376	47372
47906	47906	47908	47907	47886	47909	47921	47943	47934	47906	47951	47918	47937	47957	47953	47978	47984	47977	47988	47973	47977	47967	47976	47993	48018	48013	48009	48023	48030	48044	48050	48059	48065	48048	48072	48083	48076	48066	48081	48112	48099	48121	48111	48111	48121	48122	48121	48068	47858	47834
48534	48516	48529	48539	48534	48542	48547	48552	48565	48560	48575	48562	48579	48587	48581	48616	48612	48626	48628	48623	48621	48629	48640	48641	48674	48673	48667	48682	48700	48691	48697	48717	48727	48741	48769	48755	48747	48762	48778	48764	48780	48777	48778	48775	48805	48779	48778	48651	48410	48393
49209	49211	49210	49210	49208	49217	49195	49226	49223	49211	49251	49242	49257	49263	49269	49290	49301	49311	49309	49303	49302	49314	49326	49330	49363	49365	49382	49367	49402	49397	49404	49437	49428	49437	49442	49457	49461	49457	49477	49479	49487	49487	49471	49492	49503	49486	49467	49263	49020	48998
49912	49910	49896	49908	49923	49949	49928	49925	49927	49927	49964	49960	49968	49975	49992	49994	50014	50023	50006	50021	50014	50019	50046	50046	50065	50072	50091	50101	50127	50104	50137	50150	50159	50174	50182	50192	50187	50182	50196	50200	50211	50207	50205	50194	50206	50199	50187	49897	49631	49631
50623	50627	50617	50639	50635	50631	50618	50635	50635	50632	50638	50664	50675	50681	50685	50703	50712	50728	50732	50730	50722	50740	50745	50766	50782	50795	50802	50820	50833	50823	50847	50876	50879	50889	50885	50914	50888	50922	50916	50920	50939	50909	50936	50906	50898	50898	50862	50561	50306	50279
51226	51236	51246	51227	51250	51253	51248	51260	51255	51241	51268	51276	51302	51300	51319	51318	51325	51321	51331	51339	51346	51371	51379	51379	51387	51407	51418	51443	51453	51461	51487	51471	51482	51496	51507	51511	51512	51522	51520	51533	51528	51523	51525	51523	51495	51487	51451	51108	50885	50868
51875	51857	51869	51880	51883	51882	51883	51891	51881	51884	51899	51911	51922	51936	51943	51954	51969	51962	51957	51977	51980	51998	52006	52026	52042	52048	52075	52050	52080	52095	52083	52122	52108	52123	52117	52152	52137	52154	52144	52145	52162	52161	52166	52122	52113	52112	52061	51695	51486	51471
52310	52330	52315	52299	52339	52325	52325	52334	52316	52335	52340	52364	52374	52381	52387	52399	52381	52403	52409	52424	52420	52438	52443	52459	52478	52475	52499	52528	52504	52506	52547	52532	52513	52554	52545	52562	52553	52572	52566	52566	52583	52559	52553	52544	52516	52502	52461	52097	51939	51905
52754	52744	52761	52773	52778	52761	52757	52768	52764	52786	52788	52807	52805	52822	52820	52829	52812	52829	52854	52862	52846	52880	52873	52874	52896	52911	52931	52897	52919	52932	52953	52941	52937	52957	52956	52980	52967	52971	52972	52969	52951	53001	52963	52938	52903	52933	52853	52500	52372	52354
53068	53063	53070	53065	53093	53069	53052	53086	53087	53102	53081	53115	53095	53121	53109	53145	53111	53110	53138	53158	53139	53151	53166	53153	53193	53185	53205	53202	53208	53205	53230	53191	53210	53243	53233	53251	53239	53251	53234	53223	53232	53262	53221	53189	53179	53174	53099	52765	52704	52698
53126	53124	53122	53143	53139	53142	53117	53112	53137	53147	53157	53156	53153	53165	53167	53166	53159	53168	53183	53178	53181	53193	53182	53195	53200	53216	53225	53224	53225	53235	53244	53240	53235	53251	53247	53236	53250	53231	53225	53242	53246	53234	53220	53209	53191	53193	53104	52823	52820	52802
53144	53140	53147	53153	53163	53130	53141	53144	53152	53150	53149	53151	53168	53160	53146	53156	53153	53175	53195	53176	53182	53189	53189	53201	53196	53213	53202	53196	53203	53212	53205	53221	53209	53233	53219	53223	53221	53209	53209	53217	53186	53188	53179	53182	53173	53154	53090	52834	52886	52886
52994	52976	52996	52998	52973	52961	52980	52970	52983	52991	52991	52997	52985	52984	52989	52963	53000	52995	53022	52999	53012	53018	53011	53010	53005	53011	53011	53007	53009	53015	53011	53022	53023	53006	53003	52993	52998	53003	52989	53007	52977	52966	52978	52954	52952	52943	52906	52697	52761	52796
52639	52627	52627	52655	52635	52637	52633	52622	52639	52631	52625	52622	52626	52624	52625	52616	52625	52644	52646	52655	52651	52640	52643	52631	52636	52633	52626	52634	52610	52635	52631	52631	52623	52620	52627	52608	52622	52605	52594	52603	52593	52573	52565	52569	52584	52536	52520	52365	52492	52502
52221	52209	52226	52224	52209	52216	52225	52190	52206	52208	52191	52187	52181	52189	52178	52183	52195	52203	52201	52200	52196	52193	52193	52183	52180	52183	52168	52179	52162	52163	52164	52173	52152	52156	52152	52141	52151	52127	52130	52128	52125	52109	52102	52119	52100	52065	52061	51982	52148	52166
51651	51635	51647	51646	51637	51640	51651	51630	51624	51618	51612	51622	51591	51610	51593	51600	51597	51593	51589	51607	51611	51595	51589	51575	51579	51579	51559	51562	51565	51561	51550	51559	51547	51538	51533	51512	51526	51509	51513	51492	51497	51483	51471	51483	51489	51465	51443	51456	51645	51665
50945	50946	50960	50949	50939	50938	50926	50928	50920	50902	50898	50886	50906	50888	50879	50893	50877	50872	50882	50888	50895	50877	50853	50851	50857	50844	50843	50822	50819	50826	50811	50806	50793	50793	50767	50761	50769	50758	50758	50751	50744	50740	50737	50737	50741	50704	50716	50799	50997	51028
50205	50218	50200	50207	50194	50180	50183	50192	50178	50183	50168	50162	50158	50144	50125	50150	50113	50129	50124	50136	50131	50111	50120	50105	50101	50099	50072	50069	50050	50049	50027	50014	50016	50010	50008	49978	49998	49974	49992	49967	49969	49968	49969	49967	49948	49958	49959	50129	50343	50375
49375	49379	49370	49366	49364	49352	49368	49364	49367	49342	49347	49351	49343	49331	49307	49316	49289	49297	49296	49290	49297	49288	49299	49269	49261	49260	49216	49224	49195	49211	49184	49188	49152	49174	49138	49134	49139	49138	49123	49120	49135	49120	49114	49118	49122	49131	49146	49359	49608	49625
48533	48549	48551	48530	48546	48526	48538	48555	48536	48528	48533	48505	48513	48501	48475	48478	48446	48455	48475	48461	48452	48434	48442	48433	48416	48398	48391	48374	48370	48365	48335	48333	48327	48308	48295	48308	48303	48279	48280	48269	48264	48265	48276	48281	48275	48297	48312	48615	48831	48863
47675	47683	47695	47665	47672	47650	47680	47687	47683	47646	47660	47651	47658	47617	47612	47607	47577	47585	47592	47561	47580	47560	47565	47548	47535	47523	47506	47494	47489	47497	47471	47459	47452	47442	47438	47413	47415	47392	47398	47412	47397	47408	47420	47404	47430	47432	47478	47806	48024	48069
46875	46881	46867	46869	46878	46861	46858	46872	46849	46836	46854	46831	46819	46813	46788	46802	46797	46750	46764	46758	46756	46740	46733	46724	46723	46687	46691	46693	46666	46693	46650	46658	46625	46635	46614	46627	46608	46587	46595	46619	46607	46598	46570	46609	46601	46641	46685	47053	47247	47293
46201	46195	46165	46167	46190	46183	46192	46155	46165	46158	46177	46127	46143	46120	46129	46091	46085	46058	46086	46072	46081	46066	46058	46039	46046	46011	46011	46029	46030	45990	45989	45976	45970	45957	45962	45926	45926	45935	45960	45924	45928	45943	45942	45965	45951	46002	46032	46405	46564	46584
45519	45504	45508	45509	45497	45490	45476	45492	45470	45466	45457	45440	45447	45449	45426	45426	45428	45416	45390	45404	45415	45411	45393	45368	45356	45347	45340	45329	45324	45321	45312	45301	45291	45279	45290	45258	45253	45277	45272	45269	45262	45275	45284	45305	45304	45332	45370	45765	45874	45917
44886	44929	44911	44890	44915	44888	44880	44913	44868	44881	44883	44870	44855	44877	44875	44843	44859	44862	44806	44842	44837	44833	44810	44783	44785	44791	44778	44763	44771	44746	44738	44742	44730	44708	44716	44722	44707	44694	44719	44700	44704	44736	44732	44735	44762	44782	44848	45203	45285	45332
44563	44579	44599	44587	44595	44572	44592	44561	44568	44562	44541	44529	44515	44529	44542	44526	44547	44497	44526	44514	44529	44507	44515	44479	44489	44515	44474	44482	44471	44452	44436	44419	44436	44391	44443	44418	44433	44407	44433	44429	44417	44422	44442	44465	44490	44514	44566	44887	44926	44967
44235	44247	44258	44261	44251	44262	44251	44258	44241	44220	44239	44229	44255	44222	44252	44212	44208	44229	44207	44217	44222	44205	44207	44185	44184	44171	44181	44156	44152	44134	44153	44147	44147	44125	44143	44141	44139	44170	44149	44146	44147	44158	44170	44169	44196	44216	44280	44581	44614	44603
44118	44127	44115	44127	44110	44144	44134	44105	44133	44118	44126	44124	44126	44129	44118	44119	44098	44120	44120	44100	44080	44071	44092	44081	44087	44061	44090	44071	44063	44059	44025	44055	44086	44062	44051	44075	44069	44067	44054	44080	44074	44080	44067	44095	44141	44131	44191	44432	44447	44411
44243	44251	44230	44233	44245	44260	44236	44249	44221	44279	44255	44266	44219	44270	44236	44240	44230	44211	44248	44230	44230	44204	44236	44226	44235	44218	44228	44219	44227	44208	44225	44211	44228	44217	44224	44240	44222	44201	44242	44219	44208	44245	44242	44233	44305	44308	44363	44540	44470	44462
44452	44443	44437	44435	44447	44461	44459	44457	44453	44457	44448	44458	44446	44463	44497	44448	44462	44469	44420	44438	44441	44414	44409	44440	44404	44440	44449	44429	44458	44439	44475	44465	44458	44445	44475	44469	44464	44479	44473	44474	44480	44510	44491	44498	44531	44567	44573	44723	44610	44593
44861	44862	44869	44858	44855	44840	44890	44859	44867	44894	44880	44867	44865	44874	44875	44897	44888	44874	44856	44863	44843	44881	44865	44886	44873	44869	44885	44912	44893	44885	44929	44925	44921	44920	44928	44946	44943	44940	44959	44961	44954	44960	44983	44969	45004	45011	45024	45050	44925	44925
45467	45486	45470	45460	45465	45461	45488	45499	45500	45496	45495	45543	45513	45520	45518	45528	45516	45515	45529	45502	45501	45524	45524	45525	45541	45541	45526	45539	45548	45559	45580	45590	45586	45574	45603	45604	45595	45610	45600	45606	45627	45633	45637	45622	45634	45665	45651	45637	45447	45437
46192	46193	46178	46202	46189	46202	46191	46206	46179	46203	46217	46231	46210	46219	46233	46229	46218	46228	46246	46242	46243	46249	46238	46243	46275	46261	46271	46291	46300	46302	46323	46305	46327	46340	46329	46339	46332	46361	46347	46374	46380	46365	46370	46382	46350	46387	46378	46282	46056	46056
47015	47024	47000	47031	47010	47022	47023	47031	47033	47052	47041	47075	47037	47065	47079	47074	47091	47095	47091	47098	47092	47085	47112	47098	47142	47131	47128	47166	47170	47169	47173	47179	47198	47186	47208	47243	47206	47223	47202	47210	47223	47260	47251	47258	47227	47249	47219	47057	46821	46819
47950	47928	47934	47952	47925	47947	47959	47947	47960	47987	47990	47989	47988	48018	48022	48024	48026	48035	48040	48051	48030	48054	48048	48050	48087	48098	48119	48093	48118	48127	48136	48139	48145	48149	48177	48180	48163	48187	48170	48191	48211	48171	48199	48193	48185	48177	48140	47921	47686	47675
48904	48887	48901	48903	48907	48908	48918	48920	48920	48921	48957	48948	48953	48972	48982	48987	48988	48997	49004	49005	49002	49004	49018	49032	49046	49061	49065	49060	49089	49121	49110	49112	49141	49148	49128	49159	49173	49163	49169	49182	49172	49172	49172	49174	49142	49152	49103	48811	48611	48568
49899	49884	49883	49911	49893	49891	49896	49900	49923	49925	49935	49947	49944	49961	49973	50006	49981	50004	50007	50007	50011	50039	50020	50037	50055	50055	50061	50068	50091	50096	50114	50123	50134	50149	50146	50171	50173	50170	50163	50182	50179	50176	50175	50169	50137	50118	50096	49767	49558	49518
50823	50810	50838	50852	50833	50826	50842	50843	50836	50857	50868	50872	50889	50896	50896	50928	50916	50938	50927	50926	50953	50964	50968	50989	50980	51001	51007	51001	51029	51042	51037	51066	51060	51085	51082	51099	51099	51107	51100	51126	51113	51103	51119	51099	51071	51057	51005	50653	50459	50410
51757	51745	51753	51770	51778	51764	51785	51777	51775	51787	51791	51799	51797	51826	51813	51840	51847	51857	51854	51851	51868	51882	51874	51901	51885	51923	51953	51922	51935	51964	51973	51991	51997	52009	51997	52001	52023	52028	52010	52023	52022	52034	52014	52005	51993	51976	51912	51527	51363	51320
52535	52510	52531	52536	52553	52544	52535	52544	52545	52545	52580	52562	52557	52588	52590	52604	52596	52624	52615	52628	52634	52634	52643	52642	52654	52699	52699	52710	52706	52734	52712	52736	52748	52763	52748	52749	52770	52779	52771	52774	52767	52763	52761	52741	52724	52700	52656	52274	52137	52093
53227	53236	53243	53248	53247	53258	53255	53258	53259	53251	53285	53263	53304	53288	53287	53302	53311	53339	53328	53325	53320	53333	53330	53338	53365	53386	53379	53386	53379	53420	53417	53420	53412	53435	53450	53436	53452	53455	53451	53439	53435	53471	53421	53424	53396	53378	53305	52937	52857	52817
53787	53777	53759	53774	53792	53808	53790	53809	53813	53788	53827	53823	53816	53813	53843	53841	53842	53849	53832	53868	53851	53856	53873	53861	53884	53901	53894	53909	53919	53945	53926	53943	53959	53967	53950	53945	53960	53974	53965	53958	53959	53954	53925	53929	53942	53873	53825	53478	53437	53384
54097	54076	54099	54093	54117	54102	54111	54109	54102	54108	54104	54101	54132	54112	54117	54130	54147	54158	54148	54157	54139	54169	54139	54167	54167	54182	54193	54208	54203	54217	54193	54197	54235	54221	54228	54203	54212	54217	54221	54227	54219	54213	54183	54199	54170	54137	54088	53776	53815	53763
54295	54325	54301	54290	54310	54342	54305	54310	54310	54310	54289	54303	54322	54312	54334	54330	54338	54328	54335	54335	54367	54339	54353	54341	54361	54341	54367	54398	54353	54377	54390	54361	54376	54393	54382	54380	54401	54371	54410	54367	54372	54372	54342	54358	54355	54279	54274	53995	54046	54047
54289	54289	54295	54279	54293	54308	54280	54286	54259	54260	54269	54282	54275	54283	54280	54273	54280	54302	54292	54316	54300	54303	54298	54298	54312	54322	54317	54304	54303	54318	54301	54317	54305	54303	54321	54294	54330	54293	54311	54309	54312	54274	54267	54265	54272	54225	54209	54018	54079	54099
53990	54001	54004	53970	53995	54014	53964	53967	53974	53941	53940	53966	53975	53953	53973	53959	53965	53940	53985	53995	53982	53985	53981	53977	53973	53976	53978	53974	53962	53951	53951	53967	53955	53936	53946	53939	53947	53946	53960	53934	53931	53923	53923	53927	53919	53886	53866	53735	53868	53876
53654	53649	53640	53633	53672	53655	53637	53637	53634	53619	53630	53634	53623	53625	53614	53591	53630	53631	53624	53630	53627	53610	53628	53615	53617	53605	53595	53604	53610	53596	53587	53581	53580	53573	53577	53558	53566	53559	53577	53556	53544	53525	53535	53517	53516	53518	53502	53466	53592	53645
53048	53058	53057	53053	53050	53053	53056	53060	53043	53035	53047	53034	53024	53029	53026	53009	53021	53003	53013	53006	52984	52985	52992	52983	52990	52975	52956	52987	52968	52957	52952	52943	52927	52910	52919	52900	52919	52903	52920	52891	52887	52889	52889	52888	52875	52875	52859	52923	53086	53128
52251	52270	52257	52253	52264	52254	52262	52266	52259	52258	52243	52230	52238	52232	52216	52197	52205	52191	52181	52176	52197	52192	52181	52175	52175	52153	52152	52157	52137	52129	52111	52100	52115	52092	52072	52073	52069	52079	52077	52051	52049	52055	52051	52051	52042	52045	52061	52198	52376	52409
51410	51431	51436	51424	51419	51405	51423	51406	51405	51427	51401	51379	51391	51376	51362	51374	51340	51341	51348	51339	51332	51341	51334	51322	51308	51294	51290	51280	51287	51257	51254	51240	51218	51216	51217	51206	51198	51190	51193	51185	51190	51181	51172	51182	51168	51202	51205	51407	51615	51633
50474	50491	50478	50475	50483	50452	50451	50460	50452	50463	50454	50433	50440	50423	50395	50393	50397	50387	50383	50389	50392	50374	50361	50376	50358	50335	50333	50301	50309	50280	50279	50274	50269	50250	50250	50245	50224	50202	50217	50209	50212	50223	50214	50212	50224	50235	50277	50525	50735	50777
49485	49484	49478	49471	49463	49451	49461	49458	49458	49451	49441	49418	49401	49416	49384	49386	49385	49388	49379	49380	49380	49374	49360	49357	49341	49337	49328	49302	49282	49276	49269	49253	49254	49239	49253	49229	49212	49207	49201	49203	49196	49216	49207	49209	49209	49244	49268	49577	49778	49829
48453	48450	48444	48435	48441	48428	48425	48449	48429	48427	48409	48399	48386	48373	48369	48356	48350	48355	48350	48361	48355	48359	48353	48356	48307	48309	48289	48263	48253	48245	48243	48235	48233	48195	48228	48197	48198	48202	48162	48180	48189	48183	48182	48204	48205	48217	48272	48620	48796	48862
47457	47443	47425	47427	47430	47393	47414	47406	47416	47411	47394	47388	47370	47361	47347	47321	47321	47324	47334	47325	47334	47312	47321	47294	47279	47292	47267	47241	47248	47228	47251	47213	47197	47176	47190	47187	47164	47170	47167	47161	47177	47188	47200	47202	47208	47198	47268	47648	47817	47882
46539	46540	46527	46562	46512	46522	46531	46528	46534	46523	46516	46495	46481	46479	46451	46437	46433	46439	46443	46427	46426	46441	46420	46402	46394	46379	46380	46359	46355	46344	46359	46336	46301	46315	46291	46293	46298	46294	46257	46274	46278	46279	46288	46319	46335	46367	46400	46801	46893	46977
45641	45632	45654	45646	45616	45646	45646	45639	45641	45626	45621	45605	45582	45619	45596	45575	45574	45547	45537	45548	45557	45540	45546	45527	45488	45502	45475	45491	45461	45466	45450	45429	45420	45399	45416	45419	45415	45417	45395	45404	45415	45388	45432	45460	45469	45488	45528	45919	46043	46085
44886	44888	44902	44889	44871	44896	44911	44889	44879	44873	44889	44886	44875	44883	44811	44835	44825	44812	44837	44816	44816	44802	44798	44785	44794	44783	44766	44753	44747	44722	44730	44725	44698	44705	44695	44738	44673	44705	44679	44718	44720	44688	44713	44725	44757	44782	44838	45196	45277	45310
44360	44365	44370	44372	44350	44361	44363	44350	44351	44374	44368	44338	44337	44336	44353	44312	44279	44315	44318	44274	44288	44293	44286	44259	44282	44243	44252	44237	44219	44230	44212	44209	44235	44216	44185	44204	44197	44224	44211	44195	44202	44206	44202	44236	44258	44292	44346	44643	44696	44728
43893	43893	43896	43891	43898	43893	43883	43898	43883	43912	43870	43860	43875	43882	43832	43861	43867	43856	43865	43851	43860	43850	43834	43836	43811	43792	43806	43793	43816	43815	43798	43785	43778	43764	43807	43766	43800	43761	43800	43784	43796	43780	43811	43828	43857	43887	43913	44191	44220	44203
43650	43603	43630	43655	43630	43618	43623	43668	43635	43652	43634	43634	43609	43631	43655	43636	43655	43658	43612	43619	43610	43614	43600	43594	43605	43614	43605	43620	43594	43623	43599	43587	43590	43587	43568	43608	43567	43612	43596	43574	43601	43622	43608	43645	43653	43663	43699	43932	43908	43889
43676	43636	43676	43667	43687	43661	43673	43676	43630	43679	43662	43677	43667	43667	43662	43668	43657	43661	43651	43680	43681	43651	43657	43673	43655	43685	43672	43693	43683	43650	43638	43673	43675	43680	43643	43681	43668	43654	43692	43651	43700	43687	43705	43730	43710	43735	43792	43948	43863	43847
43716	43728	43716	43716	43744	43729	43747	43752	43749	43748	43726	43757	43718	43738	43737	43742	43727	43708	43720	43741	43743	43748	43738	43730	43743	43742	43731	43776	43723	43765	43765	43755	43764	43777	43760	43762	43764	43771	43772	43786	43798	43786	43809	43802	43799	43826	43863	43955	43838	43811
44086	44075	44098	44072	44092	44104	44101	44073	44103	44092	44104	44131	44097	44111	44117	44095	44098	44120	44089	44133	44099	44096	44124	44137	44119	44109	44159	44151	44140	44173	44164	44166	44142	44198	44177	44196	44197	44172	44178	44217	44212	44198	44206	44230	44209	44225	44229	44257	44120	44069
44703	44726	44694	44680	44718	44714	44739	44711	44712	44718	44726	44750	44730	44727	44727	44764	44741	44745	44752	44762	44736	44758	44758	44741	44789	44762	44797	44811	44797	44809	44819	44824	44789	44840	44832	44859	44837	44864	44869	44873	44862	44859	44880	44873	44894	44877	44896	44823	44646	44605
45351	45338	45362	45373	45362	45388	45370	45386	45362	45376	45387	45403	45395	45389	45408	45442	45418	45447	45426	45419	45420	45436	45442	45429	45472	45447	45462	45469	45487	45500	45513	45488	45512	45534	45503	45529	45549	45540	45563	45547	45565	45574	45565	45573	45576	45554	45564	45411	45226	45164
46233	46232	46255	46261	46253	46266	46236	46267	46261	46261	46282	46270	46295	46296	46312	46323	46307	46353	46338	46323	46319	46345	46345	46327	46376	46361	46367	46376	46382	46411	46401	46451	46424	46467	46441	46461	46445	46460	46476	46486	46476	46463	46475	46493	46484	46465	46481	46216	46027	45963
47254	47268	47249	47273	47281	47286	47261	47260	47273	47285	47314	47291	47317	47298	47329	47333	47337	47357	47371	47358	47360	47371	47364	47371	47391	47410	47427	47419	47423	47436	47452	47466	47457	47487	47485	47483	47499	47506	47502	47504	47512	47527	47501	47507	47501	47484	47465	47184	46971	46940
48307	48324	48315	48326	48343	48326	48313	48329	48346	48343	48354	48368	48371	48368	48399	48395	48392	48420	48419	48416	48413	48427	48435	48455	48465	48465	48474	48496	48499	48513	48516	48538	48550	48542	48553	48552	48587	48572	48569	48585	48591	48582	48599	48578	48573	48535	48496	48180	47973	47914
49439	49412	49449	49445	49439	49475	49437	49421	49404	49451	49498	49457	49497	49497	49513	49538	49514	49561	49564	49546	49516	49543	49550	49586	49603	49607	49618	49589	49611	49653	49651	49657	49684	49666	49705	49692	49713	49728	49737	49729	49717	49708	49658	49669	49706	49653	49619	49260	49071	49014
50286	50296	50285	50269	50297	50296	50284	50289	50304	50306	50328	50321	50337	50348	50351	50350	50382	50367	50365	50384	50365	50398	50394	50410	50415	50429	50450	50467	50466	50491	50499	50505	50501	50535	50537	50525	50557	50545	50551	50543	50539	50526	50510	50506	50516	50489	50427	50063	49928	49886
51582	51579	51566	51587	51575	51578	51621	51611	51596	51593	51617	51624	51640	51631	51659	51664	51683	51669	51677	51682	51676	51678	51685	51715	51718	51735	51758	51771	51766	51771	51787	51782	51821	51830	51830	51831	51837	51835	51863	51844	51841	51821	51836	51794	51796	51765	51722	51321	51216	51153
52581	52584	52579	52566	52572	52569	52589	52593	52597	52591	52605	52617	52621	52637	52641	52662	52667	52653	52639	52646	52658	52665	52681	52705	52681	52702	52740	52756	52746	52746	52766	52765	52784	52791	52803	52801	52810	52798	52818	52809	52833	52802	52789	52764	52771	52710	52679	52299	52219	52162
53515	53519	53506	53512	53517	53505	53517	53527	53531	53548	53527	53530	53563	53547	53559	53584	53597	53586	53567	53589	53562	53576	53602	53613	53595	53619	53648	53639	53676	53673	53665	53672	53668	53693	53698	53681	53709	53695	53723	53706	53723	53679	53678	53675	53665	53627	53592	53201	53137	53093
54257	54260	54257	54282	54275	54278	54275	54276	54295	54294	54296	54269	54311	54298	54290	54319	54344	54317	54313	54337	54326	54324	54331	54332	54338	54347	54369	54362	54384	54390	54400	54399	54401	54407	54432	54395	54440	54425	54408	54395	54418	54391	54389	54376	54379	54347	54307	53966	53911	53918
54675	54658	54650	54644	54658	54640	54642	54666	54670	54667	54653	54688	54704	54704	54695	54705	54691	54692	54728	54721	54700	54705	54701	54698	54726	54739	54744	54713	54714	54751	54748	54740	54767	54754	54768	54763	54759	54748	54731	54743	54750	54727	54723	54727	54691	54689	54652	54364	54364	54397
55040	55022	55013	55033	55009	55031	55002	55018	55021	55042	55030	55013	55038	55029	55069	55051	55061	55027	55038	55040	55052	55059	55043	55037	55051	55066	55063	55037	55050	55060	55105	55072	55050	55078	55069	55083	55059	55075	55026	55081	55047	55061	55034	55020	55005	55000	54975	54748	54810	54787
55093	55131	55111	55134	55117	55126	55105	55109	55140	55112	55106	55112	55106	55097	55110	55116	55121	55119	55132	55130	55115	55111	55114	55120	55133	55126	55112	55104	55125	55113	55104	55111	55096	55087	55119	55080	55083	55095	55086	55072	55099	55083	55057	55058	55054	55056	55010	54901	54983	54977
54936	54918	54939	54940	54921	54927	54904	54917	54892	54917	54908	54908	54910	54892	54899	54886	54904	54902	54915	54925	54933	54902	54909	54907	54921	54914	54904	54905	54892	54883	54884	54885	54877	54867	54886	54862	54840	54845	54865	54841	54849	54821	54835	54822	54806	54804	54790	54740	54877	54889
54601	54618	54636	54615	54620	54613	54583	54624	54584	54598	54593	54602	54595	54579	54581	54588	54575	54565	54592	54565	54555	54580	54577	54596	54574	54574	54568	54537	54539	54535	54528	54523	54525	54528	54512	54531	54497	54502	54486	54513	54481	54479	54475	54475	54477	54467	54463	54473	54637	54656
54057	54051	54053	54056	54051	54054	54034	54036	54034	54028	54029	54020	54019	54011	54011	54000	54004	53998	53986	53997	53993	54005	54012	54010	53968	53987	53974	53949	53956	53955	53922	53933	53920	53916	53922	53914	53893	53897	53898	53881	53877	53889	53876	53875	53867	53899	53889	53993	54170	54184
53263	53261	53252	53240	53252	53257	53243	53241	53234	53233	53224	53225	53223	53214	53205	53172	53171	53183	53190	53171	53184	53169	53178	53172	53160	53134	53139	53131	53114	53118	53103	53094	53107	53078	53070	53072	53058	53056	53068	53043	53048	53062	53054	53038	53056	53054	53062	53259	53424	53459
52369	52371	52372	52356	52355	52366	52356	52348	52339	52353	52345	52338	52320	52308	52302	52272	52278	52286	52267	52274	52283	52270	52264	52256	52238	52230	52216	52231	52208	52201	52180	52183	52160	52144	52155	52148	52129	52145	52113	52126	52117	52145	52127	52119	52137	52134	52175	52423	52611	52653
51342	51325	51306	51322	51329	51330	51332	51309	51310	51315	51316	51290	51267	51285	51275	51244	51249	51238	51247	51230	51240	51223	51209	51220	51186	51181	51161	51172	51168	51157	51125	51117	51109	51084	51090	51088	51060	51070	51074	51070	51059	51070	51086	51075	51088	51095	51136	51425	51620	51692
50215	50218	50220	50222	50213	50223	50214	50205	50182	50194	50190	50173	50161	50167	50147	50133	50133	50112	50127	50120	50121	50118	50109	50099	50076	50069	50041	50049	50034	50026	50019	50005	49987	49971	49958	49959	49943	49950	49940	49937	49945	49961	49943	49959	49992	49992	50025	50355	50532	50589
49093	49079	49087	49078	49073	49085	49084	49064	49067	49042	49043	49039	49016	49031	48996	48989	48998	48984	48998	48986	48999	48998	48971	48951	48941	48935	48904	48902	48890	48870	48889	48873	48855	48853	48817	48829	48813	48798	48808	48796	48821	48819	48817	48831	48865	48880	48919	49261	49437	49489
47941	47944	47938	47942	47941	47925	47913	47931	47901	47903	47909	47884	47856	47851	47846	47851	47853	47841	47838	47869	47866	47823	47846	47819	47816	47807	47780	47771	47755	47742	47736	47724	47723	47699	47699	47715	47694	47680	47673	47666	47688	47678	47695	47712	47741	47759	47794	48155	48313	48354
46881	46882	46872	46879	46896	46875	46856	46846	46847	46849	46838	46845	46819	46808	46802	46796	46794	46794	46806	46790	46808	46815	46791	46776	46755	46756	46730	46731	46722	46703	46691	46713	46685	46690	46661	46671	46664	46652	46656	46659	46660	46654	46658	46686	46691	46727	46788	47114	47251	47291
45792	45817	45815	45811	45822	45776	45798	45788	45794	45778	45772	45769	45758	45758	45723	45761	45737	45741	45724	45729	45751	45757	45727	45689	45709	45698	45689	45675	45653	45642	45640	45654	45644	45635	45616	45624	45624	45586	45621	45597	45597	45620	45645	45617	45648	45690	45722	46088	46155	46214
44853	44849	44862	44889	44835	44826	44845	44846	44836	44859	44808	44823	44808	44811	44805	44800	44787	44811	44792	44784	44779	44766	44778	44740	44754	44751	44730	44747	44711	44724	44696	44673	44681	44705	44677	44672	44679	44670	44662	44696	44688	44701	44704	44675	44735	44719	44787	45139	45207	45209
44177	44155	44187	44200	44150	44165	44174	44139	44173	44172	44150	44163	44169	44160	44120	44127	44121	44123	44158	44124	44109	44099	44098	44082	44089	44115	44098	44095	44074	44071	44088	44046	44072	44025	44031	44034	44058	44042	44059	44074	44016	44067	44046	44082	44102	44091	44184	44445	44481	44484
43478	43522	43546	43542	43485	43485	43527	43536	43509	43512	43522	43520	43524	43480	43500	43466	43451	43481	43487	43488	43476	43465	43444	43470	43468	43440	43468	43439	43462	43450	43441	43445	43409	43435	43432	43431	43426	43441	43462	43431	43419	43437	43452	43472	43473	43505	43540	43787	43759	43762
43078	43062	43056	43060	43071	43065	43081	43082	43083	43066	43090	43069	43056	43066	43056	43059	43042	43044	43036	43032	43006	43028	43023	43031	43022	43016	43006	43036	43007	43051	43028	43031	43020	43019	43003	43034	43021	43019	43028	43016	43042	43038	43064	43051	43063	43101	43139	43303	43231	43241
43012	43000	43028	42982	42987	42991	42994	42994	42977	42968	43008	42997	43002	43008	42989	43010	43017	42976	42988	42992	42983	42997	42997	42997	43025	42974	43048	43013	43012	43008	42988	43026	42991	43003	43026	43034	42985	43000	43021	42995	43021	43033	43057	43027	43041	43064	43089	43182	43130	43118
42946	42979	42961	42947	42950	42955	42945	42974	42973	42985	43007	42963	43005	42975	42978	42975	42993	42975	42987	43017	42998	42981	43004	43016	42993	43002	42998	42998	43031	42996	43028	43054	43008	43049	43034	43032	43040	43051	43063	43051	43010	43077	43057	43071	43090	43085	43111	43123	43022	43001
43208	43213	43210	43194	43208	43223	43210	43196	43223	43221	43240	43249	43247	43240	43246	43242	43273	43268	43259	43259	43264	43270	43269	43260	43281	43257	43282	43273	43263	43311	43311	43310	43320	43313	43283	43291	43344	43328	43363	43355	43345	43350	43362	43361	43379	43388	43379	43357	43178	43193
43697	43743	43746	43719	43729	43746	43734	43766	43753	43744	43747	43778	43761	43774	43757	43798	43792	43790	43790	43792	43781	43794	43790	43793	43819	43842	43805	43864	43831	43859	43877	43851	43853	43871	43865	43897	43876	43883	43877	43917	43921	43901	43928	43924	43932	43901	43893	43842	43658	43622
44350	44357	44375	44357	44363	44375	44397	44373	44384	44382	44421	44401	44413	44411	44422	44437	44445	44437	44446	44437	44454	44441	44448	44469	44476	44487	44483	44491	44529	44523	44525	44513	44537	44532	44552	44554	44551	44557	44547	44591	44582	44533	44599	44589	44571	44541	44547	44384	44211	44176
45193	45204	45190	45233	45233	45240	45211	45252	45249	45234	45275	45267	45283	45291	45286	45307	45299	45313	45281	45300	45291	45309	45311	45330	45360	45359	45325	45351	45365	45387	45406	45401	45410	45422	45430	45425	45446	45455	45458	45467	45430	45428	45474	45453	45445	45427	45423	45213	44996	44936
46265	46253	46270	46261	46261	46279	46269	46287	46300	46296	46307	46308	46326	46335	46347	46334	46334	46317	46339	46327	46343	46363	46355	46375	46379	46385	46403	46424	46436	46429	46454	46438	46456	46488	46467	46475	46500	46531	46496	46512	46504	46537	46499	46499	46515	46466	46451	46165	45978	45939
47326	47322	47336	47313	47323	47346	47331	47329	47350	47374	47368	47364	47409	47398	47397	47402	47427	47422	47411	47410	47419	47422	47438	47449	47443	47473	47486	47478	47502	47520	47529	47541	47541	47556	47569	47564	47595	47599	47592	47596	47609	47598	47573	47592	47574	47533	47513	47173	46986	46936
48530	48529	48500	48520	48518	48508	48514	48524	48539	48534	48549	48550	48579	48574	48588	48589	48623	48610	48611	48624	48616	48617	48625	48641	48656	48666	48691	48680	48703	48714	48712	48725	48756	48761	48777	48776	48773	48778	48777	48791	48793	48774	48774	48756	48755	48722	48691	48305	48135	48100
49730	49707	49700	49707	49705	49704	49713	49725	49731	49727	49747	49743	49765	49766	49786	49790	49808	49805	49808	49800	49805	49803	49819	49841	49831	49862	49886	49862	49884	49884	49900	49918	49944	49953	49958	49958	49965	49963	49969	49969	49983	49964	49967	49943	49929	49916	49868	49480	49325	49310
50951	50932	50933	50943	50945	50923	50941	50949	50960	50976	50951	50976	50991	51008	51010	51007	51033	51020	51005	51031	51015	51021	51060	51047	51048	51074	51104	51096	51103	51119	51105	51144	51147	51153	51170	51169	51189	51193	51169	51176	51183	51177	51164	51141	51106	51109	51034	50689	50555	50535
52040	52035	52003	52031	52009	52016	52020	52037	52017	52034	52037	52036	52063	52058	52087	52079	52086	52071	52083	52090	52085	52076	52101	52110	52120	52128	52122	52154	52160	52145	52176	52157	52190	52205	52215	52210	52232	52201	52202	52207	52209	52207	52194	52182	52158	52143	52102	51755	51656	51642
53082	53068	53067	53084	53072	53084	53074	53086	53059	53107	53075	53098	53105	53112	53130	53125	53133	53117	53112	53140	53121	53128	53138	53127	53159	53157	53165	53172	53176	53188	53208	53194	53211	53213	53229	53241	53227	53246	53211	53218	53226	53222	53207	53180	53174	53169	53107	52788	52743	52714
53966	53947	53948	53974	53964	53956	53933	53944	53960	53976	53918	53974	53965	53974	53991	53992	53997	53983	53982	54007	53962	53964	53997	53997	54010	54006	54029	54015	54051	54042	54055	54044	54044	54046	54072	54054	54067	54067	54052	54064	54083	54074	54043	54013	53997	54000	53949	53671	53670	53653
54579	54557	54574	54597	54575	54559	54576	54567	54551	54572	54565	54587	54592	54581	54607	54610	54614	54613	54611	54609	54588	54590	54619	54576	54624	54619	54619	54605	54623	54631	54636	54627	54613	54616	54637	54633	54641	54657	54649	54645	54658	54647	54626	54620	54573	54579	54530	54312	54341	54337
55113	55094	55108	55122	55112	55107	55107	55106	55091	55096	55091	55087	55087	55105	55109	55115	55112	55118	55119	55101	55112	55134	55116	55100	55112	55120	55094	55120	55117	55133	55128	55142	55118	55129	55124	55134	55121	55141	55119	55125	55121	55130	55088	55076	55096	55067	55030	54875	54935	54929
55386	55366	55389	55370	55353	55341	55360	55369	55363	55369	55354	55380	55347	55349	55401	55366	55359	55382	55379	55364	55370	55390	55364	55366	55351	55374	55373	55366	55356	55347	55343	55371	55369	55320	55353	55343	55319	55343	55370	55372	55346	55347	55315	55331	55310	55305	55284	55180	55275	55276
55285	55296	55264	55300	55290	55288	55283	55283	55265	55287	55292	55298	55288	55284	55284	55274	55266	55287	55288	55265	55252	55277	55266	55255	55269	55269	55250	55262	55239	55261	55232	55259	55240	55235	55226	55229	55199	55225	55237	55237	55211	55224	55231	55214	55214	55196	55156	55166	55280	55316
55188	55181	55175	55192	55187	55187	55178	55192	55163	55182	55185	55172	55161	55164	55164	55153	55135	55126	55150	55149	55157	55157	55144	55143	55128	55122	55117	55144	55118	55123	55088	55111	55089	55077	55083	55078	55060	55067	55059	55073	55061	55052	55058	55062	55047	55067	55033	55116	55284	55300
54762	54776	54744	54744	54763	54784	54751	54758	54746	54749	54746	54752	54730	54734	54722	54697	54692	54693	54695	54704	54685	54693	54687	54693	54675	54660	54667	54671	54652	54669	54634	54624	54630	54615	54609	54616	54585	54597	54587	54587	54573	54555	54584	54598	54581	54595	54580	54710	54908	54930
54062	54065	54067	54064	54069	54084	54051	54035	54049	54045	54072	54033	54030	54008	54015	53981	53984	53969	53983	53977	53978	53971	53976	53964	53937	53944	53937	53950	53951	53919	53918	53904	53894	53889	53866	53884	53877	53882	53882	53849	53857	53860	53853	53862	53873	53880	53897	54077	54261	54299
53362	53366	53357	53347	53357	53359	53339	53329	53341	53314	53332	53314	53310	53308	53289	53268	53257	53273	53273	53270	53280	53263	53254	53247	53229	53223	53226	53201	53207	53195	53175	53159	53159	53163	53136	53153	53124	53134	53137	53116	53129	53112	53129	53123	53154	53143	53154	53413	53594	53633
52412	52424	52412	52402	52413	52414	52404	52387	52388	52368	52388	52378	52353	52346	52321	52320	52318	52321	52322	52330	52343	52313	52300	52297	52294	52280	52252	52235	52242	52238	52227	52221	52210	52192	52183	52184	52167	52163	52172	52153	52165	52156	52165	52173	52196	52181	52230	52516	52681	52723
51331	51342	51329	51327	51331	51317	51333	51325	51317	51295	51306	51290	51280	51265	51249	51245	51249	51243	51242	51243	51254	51234	51230	51202	51203	51195	51174	51171	51167	51155	51144	51132	51109	51118	51104	51088	51077	51077	51082	51077	51065	51088	51087	51088	51105	51116	51169	51473	51638	51687
50227	50230	50213	50220	50228	50213	50223	50220	50193	50200	50202	50180	50166	50156	50136	50158	50142	50135	50137	50137	50149	50134	50111	50101	50093	50093	50064	50054	50069	50027	50018	50016	49998	49996	49990	49984	49970	49957	49958	49974	49956	49960	49982	49992	49998	50020	50061	50419	50561	50607
49043	49064	49039	49049	49036	49040	49057	49030	49046	49025	49020	49013	49003	49007	48974	48978	48960	48988	48979	48963	48975	48957	48953	48939	48931	48912	48902	48894	48891	48878	48856	48839	48844	48842	48826	48810	48815	48803	48817	48809	48814	48808	48822	48836	48844	48875	48920	49274	49403	49442
47936	47943	47938	47922	47922	47907	47938	47915	47936	47905	47910	47904	47886	47885	47850	47855	47839	47851	47860	47861	47848	47835	47843	47829	47822	47810	47791	47782	47795	47781	47763	47742	47734	47731	47727	47711	47719	47702	47695	47716	47712	47695	47743	47711	47729	47771	47803	48185	48303	48316
46820	46839	46841	46814	46796	46814	46817	46803	46808	46815	46805	46793	46794	46781	46739	46751	46747	46759	46753	46748	46758	46772	46730	46748	46720	46713	46695	46680	46688	46667	46677	46656	46665	46638	46649	46620	46645	46618	46630	46627	46633	46617	46665	46668	46657	46673	46751	47070	47161	47192
45808	45830	45839	45816	45803	45800	45792	45805	45821	45798	45794	45790	45787	45782	45769	45760	45730	45755	45778	45770	45789	45753	45737	45746	45714	45737	45733	45727	45717	45679	45697	45666	45703	45699	45662	45687	45680	45678	45691	45665	45686	45654	45699	45679	45707	45751	45760	46085	46134	46149
45023	45019	45040	45033	45041	45021	45027	45019	45028	45032	45011	44989	44992	45011	44975	44957	44976	44963	44979	44946	44962	44999	44952	44977	44939	44935	44953	44933	44926	44933	44938	44905	44922	44942	44906	44895	44919	44903	44901	44924	44912	44918	44931	44929	44949	45014	45019	45277	45302	45280
44291	44312	44275	44282	44288	44277	44299	44314	44279	44283	44261	44264	44269	44258	44275	44252	44292	44287	44250	44248	44260	44268	44275	44270	44244	44252	44250	44214	44248	44250	44248	44235	44241	44243	44269	44196	44249	44228	44227	44252	44211	44230	44249	44236	44275	44271	44349	44527	44491	44508
43779	43753	43776	43777	43745	43743	43747	43766	43773	43761	43745	43750	43765	43765	43741	43752	43760	43739	43730	43748	43739	43769	43726	43755	43755	43752	43749	43745	43743	43741	43740	43726	43726	43753	43729	43745	43742	43726	43736	43763	43751	43769	43702	43748	43761	43778	43820	43913	43899	43872
43468	43478	43477	43499	43464	43513	43477	43542	43481	43498	43484	43473	43504	43510	43504	43495	43504	43490	43492	43479	43474	43474	43514	43503	43479	43472	43497	43507	43509	43501	43529	43504	43505	43507	43511	43506	43517	43529	43498	43527	43524	43550	43511	43535	43547	43565	43579	43638	43577	43549
43311	43313	43318	43328	43330	43334	43337	43356	43306	43326	43348	43354	43376	43361	43366	43330	43365	43333	43380	43359	43330	43349	43348	43355	43362	43350	43340	43342	43368	43381	43384	43388	43369	43389	43390	43375	43380	43386	43398	43426	43412	43414	43425	43434	43441	43433	43476	43444	43324	43315
43429	43418	43409	43421	43425	43450	43419	43415	43437	43435	43448	43450	43470	43428	43465	43454	43453	43482	43445	43451	43461	43477	43456	43450	43453	43476	43468	43494	43486	43492	43501	43493	43513	43515	43516	43503	43509	43519	43501	43542	43545	43537	43566	43538	43555	43554	43562	43501	43337	43316
43816	43839	43805	43828	43825	43827	43817	43846	43818	43833	43823	43866	43874	43873	43883	43864	43868	43885	43877	43882	43871	43857	43887	43879	43903	43927	43902	43935	43912	43917	43948	43919	43957	43928	43969	43978	43953	43981	43975	43987	44002	43980	43969	44003	43966	43952	43965	43851	43681	43664
44225	44246	44212	44262	44279	44272	44239	44244	44252	44257	44268	44262	44295	44279	44292	44323	44322	44290	44314	44339	44319	44319	44305	44344	44338	44363	44331	44382	44386	44383	44400	44407	44431	44427	44423	44447	44439	44440	44413	44454	44466	44433	44452	44458	44457	44423	44440	44238	44043	44013
44964	44988	44943	44976	44969	44973	45008	44981	44955	44986	44994	44978	45006	45009	45021	45055	45039	45036	45047	45046	45046	45063	45045	45087	45074	45105	45110	45100	45153	45133	45125	45158	45183	45181	45198	45197	45200	45175	45175	45187	45220	45168	45198	45194	45195	45155	45149	44902	44729	44706
45889	45886	45877	45909	45897	45910	45880	45915	45904	45908	45905	45918	45935	45938	45962	45973	45966	45977	45955	45993	45993	45979	45997	46010	46017	46031	46041	46036	46064	46058	46083	46096	46085	46112	46124	46120	46122	46143	46134	46114	46160	46134	46139	46129	46120	46100	46051	45774	45608	45560
46864	46858	46841	46862	46870	46872	46861	46873	46875	46886	46894	46897	46911	46907	46921	46908	46953	46944	46957	46975	46958	46950	46979	46961	46997	46987	47002	47038	47035	47054	47055	47069	47089	47088	47090	47085	47113	47103	47111	47100	47118	47117	47108	47100	47079	47075	47029	46722	46566	46486
47935	47941	47925	47947	47952	47942	47964	47957	47962	47982	47997	47996	48014	48001	48024	48035	48037	48035	48021	48052	48047	48051	48062	48078	48085	48089	48095	48137	48133	48138	48149	48174	48180	48169	48187	48201	48198	48195	48210	48204	48211	48201	48190	48184	48163	48150	48093	47755	47607	47561
49083	49091	49079	49087	49076	49080	49102	49104	49128	49123	49126	49129	49145	49153	49170	49170	49183	49184	49172	49190	49174	49192	49194	49204	49229	49228	49246	49271	49264	49288	49278	49298	49311	49305	49309	49318	49308	49333	49333	49339	49335	49320	49302	49310	49297	49250	49223	48878	48751	48703
50258	50233	50256	50261	50258	50244	50267	50245	50261	50269	50274	50265	50302	50293	50311	50327	50310	50334	50317	50328	50333	50335	50342	50356	50372	50373	50386	50403	50394	50402	50420	50440	50440	50443	50450	50453	50455	50459	50472	50468	50464	50449	50449	50444	50433	50392	50356	50019	49897	49859
51315	51307	51315	51316	51318	51303	51299	51310	51319	51313	51330	51337	51344	51358	51365	51380	51366	51373	51390	51394	51369	51393	51384	51408	51391	51402	51441	51441	51441	51446	51462	51471	51475	51475	51490	51496	51493	51503	51504	51498	51478	51501	51482	51478	51460	51427	51379	51073	51004	50963
52331	52345	52323	52320	52323	52313	52331	52327	52322	52327	52343	52369	52349	52345	52360	52388	52362	52386	52383	52386	52384	52364	52409	52393	52420	52406	52435	52430	52421	52455	52442	52446	52457	52456	52477	52472	52474	52478	52489	52475	52477	52478	52451	52458	52428	52401	52366	52097	52053	52051
53221	53206	53206	53213	53215	53218	53190	53198	53205	53229	53227	53238	53225	53234	53237	53228	53229	53238	53239	53258	53225	53232	53261	53251	53266	53248	53281	53277	53271	53289	53317	53290	53305	53300	53289	53312	53303	53309	53330	53305	53305	53291	53301	53291	53266	53257	53218	52985	52979	52978
53834	53840	53852	53863	53842	53861	53837	53847	53823	53856	53839	53846	53838	53843	53849	53855	53841	53856	53856	53859	53841	53829	53853	53843	53846	53855	53859	53868	53867	53885	53869	53883	53885	53879	53876	53875	53879	53891	53904	53885	53870	53879	53883	53867	53872	53807	53771	53643	53658	53691
54430	54426	54470	54433	54465	54462	54476	54450	54447	54444	54446	54454	54445	54452	54473	54457	54477	54454	54440	54458	54446	54449	54460	54465	54447	54461	54470	54464	54459	54460	54461	54459	54465	54462	54465	54478	54445	54452	54462	54458	54464	54440	54444	54437	54440	54398	54381	54263	54322	54327
54760	54760	54795	54756	54768	54800	54777	54790	54770	54744	54785	54790	54784	54764	54763	54779	54778	54772	54767	54747	54753	54760	54751	54768	54753	54763	54749	54760	54774	54773	54767	54778	54737	54741	54743	54755	54735	54737	54752	54755	54741	54731	54736	54719	54709	54722	54698	54601	54729	54722
54813	54801	54822	54817	54809	54816	54804	54809	54819	54798	54827	54796	54799	54788	54796	54807	54796	54783	54812	54791	54778	54784	54802	54809	54785	54781	54813	54765	54759	54766	54767	54768	54748	54753	54753	54737	54739	54757	54751	54745	54728	54731	54740	54714	54714	54719	54691	54669	54836	54835
54833	54810	54798	54793	54800	54784	54803	54808	54800	54791	54809	54765	54782	54775	54767	54770	54759	54772	54777	54749	54760	54765	54753	54761	54740	54730	54734	54703	54732	54727	54729	54723	54710	54710	54702	54697	54708	54683	54682	54671	54678	54660	54679	54666	54662	54688	54667	54737	54891	54911
54548	54568	54554	54554	54547	54530	54541	54552	54533	54546	54540	54510	54509	54507	54509	54510	54515	54491	54499	54502	54484	54479	54473	54491	54464	54461	54457	54449	54435	54434	54443	54421	54420	54413	54401	54401	54411	54378	54389	54383	54390	54385	54393	54390	54375	54398	54387	54546	54715	54727
53964	53933	53945	53948	53935	53938	53952	53941	53932	53936	53946	53916	53903	53903	53893	53888	53893	53877	53864	53878	53867	53881	53860	53847	53852	53830	53826	53823	53814	53804	53810	53777	53786	53800	53771	53771	53773	53766	53762	53752	53747	53748	53751	53759	53748	53763	53782	53981	54145	54194
53307	53305	53319	53306	53297	53291	53292	53303	53293	53285	53286	53273	53277	53253	53238	53222	53223	53214	53224	53194	53217	53198	53188	53185	53175	53158	53170	53145	53147	53133	53135	53120	53115	53099	53101	53103	53100	53074	53066	53073	53082	53060	53076	53079	53095	53098	53128	53373	53553	53583
52468	52477	52473	52473	52458	52480	52472	52475	52486	52453	52444	52444	52421	52441	52420	52389	52404	52383	52376	52389	52391	52376	52363	52355	52342	52331	52334	52310	52315	52288	52301	52283	52268	52257	52273	52251	52254	52246	52238	52233	52226	52224	52228	52236	52262	52266	52301	52577	52760	52786
51475	51490	51479	51481	51474	51457	51483	51463	51466	51439	51440	51437	51428	51413	51408	51401	51395	51382	51383	51387	51395	51374	51365	51350	51343	51344	51326	51313	51310	51290	51278	51270	51269	51261	51272	51253	51249	51236	51243	51248	51239	51235	51240	51244	51263	51270	51336	51616	51764	51800
50483	50477	50469	50461	50459	50447	50454	50449	50446	50435	50423	50413	50402	50395	50394	50384	50397	50379	50395	50374	50386	50373	50369	50341	50351	50331	50306	50309	50290	50274	50276	50271	50262	50254	50247	50242	50234	50232	50233	50219	50224	50238	50249	50233	50266	50283	50321	50631	50761	50811
49395	49386	49373	49388	49386	49357	49367	49363	49354	49358	49356	49343	49319	49319	49320	49310	49305	49324	49307	49306	49320	49316	49289	49275	49286	49282	49251	49230	49229	49210	49193	49195	49203	49187	49179	49162	49168	49173	49151	49147	49164	49171	49187	49190	49189	49219	49274	49586	49675	49722
48310	48321	48306	48294	48318	48306	48300	48277	48281	48261	48284	48265	48259	48242	48244	48234	48223	48240	48254	48235	48248	48242	48250	48210	48213	48198	48181	48199	48141	48132	48149	48134	48145	48142	48111	48113	48119	48092	48104	48125	48106	48137	48134	48138	48136	48163	48222	48534	48599	48633
47245	47242	47212	47216	47228	47233	47249	47238	47213	47207	47193	47202	47185	47175	47189	47167	47169	47174	47181	47176	47191	47160	47170	47142	47142	47149	47113	47122	47092	47086	47074	47065	47082	47076	47091	47049	47093	47051	47030	47073	47047	47082	47085	47089	47088	47118	47157	47471	47514	47541
46217	46228	46217	46189	46205	46208	46213	46216	46227	46185	46203	46203	46192	46185	46158	46128	46138	46144	46176	46144	46177	46170	46167	46160	46131	46135	46128	46146	46108	46123	46084	46082	46075	46082	46067	46059	46057	46070	46051	46051	46063	46076	46082	46121	46102	46119	46183	46450	46479	46501
45360	45379	45356	45400	45377	45397	45394	45373	45352	45358	45363	45396	45352	45369	45321	45320	45326	45328	45333	45300	45330	45314	45311	45343	45312	45304	45334	45324	45336	45292	45308	45282	45258	45290	45279	45281	45269	45294	45263	45262	45277	45257	45268	45286	45313	45333	45372	45578	45573	45613
44548	44522	44526	44550	44539	44535	44545	44515	44538	44528	44509	44545	44537	44513	44533	44495	44520	44501	44509	44497	44497	44511	44478	44535	44513	44463	44489	44485	44475	44489	44481	44447	44475	44455	44460	44474	44467	44452	44453	44478	44451	44459	44471	44472	44521	44496	44554	44699	44690	44686
43952	43931	43974	43955	43942	43956	43910	43946	43957	43946	43952	43944	43926	43922	43948	43907	43934	43930	43912	43905	43930	43944	43910	43928	43921	43925	43929	43921	43931	43926	43917	43902	43929	43900	43937	43917	43934	43913	43913	43908	43919	43950	43919	43930	43969	43964	43961	44068	44026	44058
43620	43582	43625	43658	43623	43625	43635	43608	43617	43624	43622	43610	43622	43650	43619	43656	43623	43633	43631	43638	43613	43614	43643	43625	43613	43649	43639	43619	43628	43665	43662	43627	43629	43623	43643	43607	43626	43626	43659	43640	43645	43677	43648	43642	43665	43676	43711	43737	43638	43638
43263	43259	43298	43285	43281	43294	43305	43271	43281	43304	43299	43312	43325	43310	43283	43345	43302	43322	43313	43328	43327	43304	43325	43290	43310	43335	43336	43339	43341	43342	43330	43347	43360	43335	43349	43365	43362	43368	43365	43359	43360	43367	43404	43376	43373	43356	43387	43366	43262	43254
43254	43239	43256	43265	43233	43251	43266	43287	43269	43267	43283	43266	43284	43282	43320	43306	43289	43309	43306	43316	43303	43308	43327	43301	43321	43342	43322	43306	43378	43336	43327	43357	43357	43338	43341	43372	43376	43336	43358	43373	43386	43372	43348	43409	43378	43403	43360	43297	43174	43191
43493	43519	43490	43521	43493	43516	43513	43543	43547	43552	43549	43560	43535	43540	43586	43570	43562	43573	43586	43553	43612	43584	43570	43576	43600	43617	43591	43618	43606	43625	43597	43624	43654	43627	43643	43658	43636	43668	43671	43654	43633	43659	43670	43660	43645	43669	43620	43539	43398	43412
43827	43846	43829	43838	43841	43848	43821	43836	43818	43877	43817	43849	43860	43874	43879	43899	43857	43885	43913	43898	43890	43901	43910	43930	43937	43926	43953	43934	43948	43942	43950	43988	43972	43956	43981	43991	43980	44031	44012	44008	44011	44008	44009	43996	44012	43993	43993	43799	43664	43628
44345	44357	44343	44346	44344	44359	44365	44366	44377	44362	44368	44375	44380	44402	44403	44410	44415	44448	44411	44428	44410	44451	44457	44483	44457	44465	44482	44482	44473	44519	44526	44529	44555	44545	44537	44556	44546	44548	44584	44564	44574	44574	44562	44552	44540	44549	44522	44299	44145	44108
45167	45172	45182	45184	45185	45173	45170	45150	45170	45200	45179	45191	45206	45196	45227	45256	45264	45255	45263	45271	45251	45276	45288	45297	45292	45283	45313	45334	45337	45333	45349	45379	45379	45399	45397	45397	45414	45394	45424	45429	45424	45395	45425	45408	45391	45382	45344	45088	44933	44884
46021	46037	45993	46014	46039	46050	46023	46018	46028	46044	46055	46046	46049	46065	46077	46105	46106	46117	46089	46086	46108	46117	46123	46140	46136	46142	46181	46214	46206	46199	46224	46235	46243	46239	46265	46262	46283	46267	46281	46269	46271	46243	46277	46276	46256	46236	46198	45887	45748	45694
47043	47026	47035	47008	47008	47013	47033	46999	47039	47057	47057	47080	47054	47095	47080	47137	47105	47095	47123	47116	47129	47051	47138	47162	47147	47169	47202	47209	47205	47187	47219	47210	47239	47222	47238	47273	47273	47289	47280	47263	47289	47255	47268	47258	47231	47194	47165	46871	46731	46683
47980	47977	47999	47971	47969	47967	47983	47981	47991	48024	48005	48038	48016	48049	48043	48044	48053	48041	48063	48067	48058	48048	48070	48102	48104	48126	48117	48130	48145	48137	48161	48148	48176	48153	48190	48184	48190	48185	48204	48192	48205	48211	48191	48181	48155	48120	48107	47840	47697	47659
49163	49160	49172	49169	49163	49186	49190	49179	49210	49195	49200	49198	49215	49221	49233	49245	49257	49248	49246	49261	49236	49244	49257	49268	49276	49300	49296	49299	49327	49324	49338	49352	49340	49367	49355	49356	49369	49383	49380	49362	49372	49378	49362	49370	49332	49303	49279	48977	48879	48831
50270	50262	50286	50264	50263	50280	50293	50296	50294	50309	50315	50300	50331	50341	50323	50334	50342	50332	50334	50342	50344	50345	50371	50353	50379	50381	50393	50387	50390	50395	50430	50426	50418	50440	50431	50432	50450	50438	50448	50462	50446	50454	50437	50447	50405	50395	50335	50068	50004	49968
51379	51377	51394	51373	51369	51376	51374	51361	51382	51389	51409	51396	51410	51393	51423	51421	51430	51436	51433	51442	51415	51421	51437	51422	51439	51442	51456	51464	51475	51468	51484	51497	51525	51518	51510	51508	51501	51517	51518	51508	51503	51527	51501	51507	51475	51451	51407	51156	51119	51100
52377	52360	52375	52351	52374	52349	52364	52359	52372	52360	52381	52378	52396	52397	52395	52415	52421	52410	52397	52397	52415	52426	52407	52408	52417	52401	52439	52436	52451	52445	52447	52461	52470	52476	52470	52465	52462	52472	52476	52474	52454	52462	52455	52445	52425	52403	52368	52169	52175	52149
53170	53195	53166	53148	53154	53141	53165	53168	53147	53157	53164	53176	53183	53176	53183	53193	53213	53200	53173	53169	53174	53190	53191	53186	53195	53185	53210	53186	53231	53209	53222	53211	53221	53223	53241	53237	53235	53232	53239	53258	53215	53205	53211	53201	53213	53177	53153	52991	53033	53010
53874	53887	53884	53866	53890	53878	53882	53896	53883	53869	53878	53885	53913	53905	53873	53889	53904	53883	53888	53883	53879	53877	53876	53892	53884	53882	53884	53883	53901	53905	53911	53876	53925	53935	53906	53905	53873	53896	53890	53913	53887	53899	53884	53864	53870	53852	53830	53749	53816	53797
54383	54409	54386	54388	54405	54384	54399	54390	54391	54381	54375	54404	54402	54382	54395	54391	54404	54391	54366	54391	54378	54385	54376	54372	54385	54383	54362	54369	54385	54375	54359	54367	54363	54371	54366	54351	54385	54382	54366	54377	54361	54369	54357	54332	54363	54333	54334	54294	54373	54375
54672	54661	54653	54652	54657	54637	54658	54636	54636	54637	54645	54632	54657	54641	54621	54625	54627	54629	54604	54608	54600	54621	54606	54597	54608	54593	54577	54599	54574	54577	54587	54580	54585	54581	54577	54570	54569	54578	54563	54566	54570	54527	54563	54551	54547	54549	54562	54567	54680	54691
54820	54844	54799	54834	54815	54826	54803	54803	54826	54795	54786	54785	54789	54795	54799	54771	54804	54742	54770	54757	54740	54763	54748	54732	54728	54736	54712	54719	54714	54711	54733	54704	54704	54721	54686	54700	54695	54688	54646	54699	54680	54673	54673	54689	54676	54679	54669	54752	54923	54916
54766	54740	54767	54758	54751	54740	54717	54740	54754	54735	54722	54724	54706	54713	54724	54679	54685	54686	54690	54685	54657	54664	54657	54670	54640	54653	54625	54637	54621	54617	54598	54603	54597	54582	54609	54581	54601	54575	54571	54585	54564	54550	54570	54557	54577	54583	54596	54725	54856	54897
54412	54403	54408	54415	54392	54413	54383	54373	54401	54377	54361	54368	54358	54344	54347	54321	54337	54325	54329	54327	54323	54298	54300	54306	54288	54281	54275	54263	54277	54239	54252	54245	54224	54211	54254	54235	54231	54212	54206	54203	54199	54183	54193	54225	54216	54224	54229	54405	54580	54606
54060	54041	54046	54034	54035	54048	54006	54024	54021	54006	53985	54003	53974	53974	53963	53979	53946	53965	53967	53944	53950	53938	53926	53918	53919	53915	53888	53903	53886	53857	53850	53851	53841	53839	53835	53833	53849	53840	53799	53831	53831	53797	53811	53837	53854	53856	53866	54088	54245	54293
53415	53398	53401	53403	53392	53382	53376	53387	53370	53370	53382	53371	53346	53344	53329	53337	53299	53302	53319	53320	53334	53299	53298	53297	53283	53268	53255	53250	53232	53229	53203	53209	53205	53213	53197	53191	53189	53182	53172	53169	53177	53166	53171	53173	53192	53213	53223	53506	53643	53702
52596	52565	52582	52574	52576	52578	52567	52577	52567	52570	52550	52545	52532	52511	52524	52509	52486	52483	52499	52497	52505	52479	52480	52456	52447	52450	52423	52436	52400	52412	52377	52375	52381	52375	52374	52351	52358	52348	52342	52338	52337	52345	52349	52362	52383	52403	52420	52709	52847	52886
51744	51731	51730	51723	51721	51723	51723	51734	51722	51731	51712	51699	51695	51678	51691	51676	51650	51646	51663	51645	51646	51643	51635	51634	51629	51593	51595	51574	51569	51572	51546	51528	51529	51522	51521	51513	51508	51493	51489	51490	51503	51501	51507	51505	51541	51537	51579	51878	52014	52065
50792	50795	50784	50805	50787	50804	50806	50806	50784	50781	50767	50772	50756	50748	50743	50735	50721	50726	50740	50706	50713	50707	50698	50698	50681	50670	50647	50655	50637	50644	50618	50594	50599	50602	50579	50577	50565	50557	50564	50569	50580	50586	50569	50572	50608	50624	50655	50939	51059	51117
49804	49817	49805	49808	49805	49806	49814	49801	49798	49789	49784	49775	49795	49770	49766	49758	49742	49757	49763	49753	49756	49735	49732	49734	49709	49699	49672	49680	49671	49684	49644	49647	49631	49628	49622	49606	49605	49596	49620	49597	49618	49616	49620	49617	49653	49677	49691	49955	50049	50099
48817	48843	48837	48832	48846	48821	48837	48835	48823	48816	48811	48805	48814	48806	48776	48785	48759	48788	48797	48775	48800	48779	48780	48769	48762	48742	48745	48730	48717	48730	48707	48698	48676	48689	48680	48679	48673	48660	48666	48668	48659	48670	48676	48675	48715	48732	48751	49003	49069	49114
47872	47884	47888	47888	47884	47881	47892	47868	47880	47882	47875	47853	47858	47857	47831	47835	47833	47844	47843	47860	47843	47830	47837	47832	47832	47803	47816	47788	47791	47796	47789	47774	47777	47758	47747	47757	47742	47752	47769	47741	47736	47765	47765	47748	47781	47815	47838	48056	48088	48115
47033	47021	47043	47053	47073	47026	47033	47035	47039	47040	47038	47016	47023	46992	46987	46992	46997	47007	47027	47006	47021	47013	46996	47010	46997	46982	46984	46961	46976	46962	46963	46966	46954	46954	46963	46947	46951	46941	46964	46948	46937	46966	46964	46957	46985	47001	47021	47218	47224	47234
46199	46183	46217	46231	46197	46192	46190	46192	46200	46226	46202	46201	46197	46185	46149	46161	46192	46158	46172	46170	46187	46177	46173	46173	46176	46174	46190	46152	46168	46157	46161	46168	46176	46161	46145	46157	46166	46140	46150	46135	46143	46158	46170	46147	46176	46204	46216	46360	46339	46352
45489	45463	45517	45515	45499	45496	45505	45494	45505	45495	45499	45510	45483	45522	45471	45480	45505	45462	45463	45509	45493	45501	45496	45516	45466	45466	45508	45486	45478	45483	45459	45506	45477	45446	45495	45479	45459	45491	45474	45469	45490	45492	45487	45512	45506	45514	45538	45669	45600	45565
44964	44965	45005	45017	45015	44992	45005	44992	45004	45001	45010	44991	44986	45010	44990	44972	44997	44993	45009	45001	45008	45017	45011	44997	45006	44971	44989	44973	45001	45016	45040	45029	45024	45037	44991	45001	45010	45014	45011	45019	45020	45025	45056	45037	45035	45033	45039	45124	45005	45006
44564	44536	44576	44554	44553	44575	44608	44564	44598	44569	44589	44575	44574	44594	44567	44562	44587	44605	44583	44605	44607	44637	44616	44610	44613	44609	44611	44618	44633	44605	44617	44647	44631	44629	44618	44618	44651	44640	44631	44634	44652	44650	44656	44646	44653	44667	44698	44648	44541	44538
44335	44351	44326	44377	44338	44383	44375	44365	44354	44372	44357	44359	44361	44363	44391	44369	44377	44411	44401	44392	44407	44428	44399	44421	44423	44415	44399	44446	44435	44427	44431	44436	44457	44447	44437	44466	44463	44467	44468	44488	44481	44488	44464	44475	44492	44475	44463	44401	44269	44258
44390	44423	44391	44394	44403	44421	44407	44416	44413	44399	44404	44426	44440	44424	44433	44464	44466	44475	44475	44493	44471	44480	44506	44493	44503	44501	44537	44490	44521	44494	44538	44529	44548	44539	44554	44550	44550	44536	44557	44556	44518	44583	44544	44558	44558	44541	44528	44436	44266	44246
44499	44496	44484	44458	44511	44502	44489	44491	44458	44505	44498	44503	44514	44520	44503	44538	44521	44553	44561	44574	44569	44561	44563	44589	44578	44603	44580	44620	44605	44630	44622	44629	44654	44629	44644	44623	44678	44669	44671	44681	44669	44653	44647	44657	44643	44628	44615	44448	44321	44260
44821	44825	44800	44789	44790	44855	44822	44827	44813	44842	44832	44829	44850	44853	44862	44891	44875	44893	44889	44918	44928	44904	44936	44929	44950	44968	44937	44977	44962	44968	44989	45002	45007	44995	44989	44977	45009	45011	45025	45023	45042	45047	45011	45043	45006	45003	44989	44757	44619	44566
45369	45387	45341	45363	45375	45378	45364	45405	45386	45394	45400	45405	45395	45400	45416	45448	45439	45432	45442	45467	45465	45457	45483	45498	45466	45501	45504	45514	45555	45504	45537	45547	45549	45557	45562	45562	45571	45582	45595	45601	45594	45592	45576	45592	45551	45557	45502	45337	45140	45068
45944	45940	45932	45913	45935	45967	45942	45955	45948	45960	45992	45993	45969	46011	45997	45996	46025	46012	46011	46026	46020	46023	46061	46057	46036	46066	46074	46103	46109	46111	46106	46131	46149	46147	46165	46172	46159	46156	46175	46188	46179	46169	46170	46155	46112	46136	46090	45848	45706	45650
46698	46688	46685	46689	46686	46689	46686	46714	46727	46716	46708	46736	46746	46768	46767	46756	46757	46758	46759	46772	46762	46775	46788	46797	46807	46813	46851	46845	46887	46879	46880	46875	46896	46915	46906	46906	46927	46924	46929	46933	46948	46923	46918	46917	46890	46869	46858	46570	46442	46387
47581	47573	47568	47561	47561	47552	47571	47546	47570	47554	47565	47605	47603	47627	47624	47626	47650	47611	47626	47627	47616	47626	47635	47667	47667	47673	47690	47705	47727	47722	47736	47743	47736	47760	47771	47769	47810	47783	47774	47796	47785	47779	47761	47793	47748	47730	47706	47419	47317	47259
48455	48457	48455	48448	48466	48447	48452	48453	48454	48459	48444	48490	48499	48513	48512	48515	48531	48540	48507	48517	48510	48524	48532	48544	48541	48577	48588	48571	48614	48621	48605	48628	48634	48641	48648	48639	48670	48664	48655	48642	48679	48664	48636	48646	48648	48603	48566	48294	48180	48145
49380	49378	49383	49370	49379	49369	49357	49399	49386	49387	49385	49403	49419	49415	49425	49446	49430	49441	49441	49440	49430	49443	49451	49451	49469	49479	49471	49494	49497	49504	49511	49514	49526	49543	49551	49548	49560	49565	49551	49553	49558	49544	49544	49545	49544	49492	49461	49202	49134	49083
50316	50309	50317	50308	50303	50287	50305	50317	50315	50323	50312	50346	50332	50359	50354	50372	50361	50382	50389	50383	50367	50368	50370	50392	50399	50404	50391	50404	50412	50407	50418	50423	50438	50448	50449	50458	50468	50454	50440	50441	50462	50451	50438	50460	50432	50393	50353	50131	50090	50052
51219	51193	51198	51192	51205	51183	51188	51209	51225	51209	51216	51204	51233	51230	51248	51259	51245	51247	51243	51244	51238	51247	51240	51255	51241	51247	51248	51266	51260	51262	51270	51279	51301	51301	51303	51303	51300	51298	51297	51299	51289	51302	51283	51283	51268	51256	51216	51036	51014	50993
51965	51947	51949	51930	51935	51920	51946	51944	51925	51950	51947	51962	51959	51961	51959	51980	51982	51965	51976	51948	51967	51962	51941	51976	51968	51987	51967	51989	51964	51977	51976	51975	51991	52012	52009	51999	52012	51984	51982	52004	52003	51992	51970	51985	51969	51951	51920	51769	51824	51796
52707	52675	52682	52684	52684	52660	52695	52669	52656	52674	52683	52669	52681	52673	52682	52696	52689	52687	52665	52662	52674	52672	52659	52694	52678	52660	52679	52707	52695	52703	52698	52677	52692	52712	52699	52690	52701	52680	52702	52677	52685	52702	52675	52677	52672	52674	52619	52521	52598	52617
53248	53219	53240	53227	53218	53210	53211	53229	53230	53214	53224	53216	53212	53215	53226	53210	53226	53212	53187	53184	53200	53198	53214	53199	53187	53183	53197	53226	53189	53214	53213	53210	53209	53200	53211	53185	53195	53180	53195	53193	53202	53180	53189	53167	53174	53186	53150	53099	53189	53211
53538	53566	53542	53541	53560	53520	53542	53531	53523	53531	53513	53523	53522	53529	53521	53489	53524	53498	53486	53505	53504	53514	53483	53489	53483	53473	53498	53503	53498	53491	53480	53487	53475	53477	53477	53473	53480	53459	53461	53452	53479	53447	53476	53455	53459	53455	53434	53462	53566	53595
53855	53833	53842	53854	53862	53846	53844	53831	53825	53814	53828	53810	53815	53831	53827	53799	53808	53782	53767	53787	53780	53784	53776	53759	53770	53755	53764	53777	53741	53747	53759	53742	53741	53738	53741	53729	53720	53736	53727	53741	53711	53716	53702	53700	53725	53729	53716	53793	53920	53971
53882	53889	53897	53897	53901	53901	53883	53896	53886	53877	53837	53845	53867	53863	53845	53829	53844	53817	53840	53832	53818	53802	53785	53775	53791	53787	53783	53752	53788	53763	53758	53749	53733	53745	53739	53730	53729	53729	53721	53724	53711	53716	53711	53716	53718	53738	53733	53857	54011	54067
53683	53689	53700	53681	53687	53700	53688	53692	53677	53670	53647	53654	53667	53638	53642	53621	53606	53599	53631	53611	53601	53593	53569	53573	53583	53565	53558	53534	53550	53543	53523	53532	53517	53506	53520	53499	53486	53496	53496	53491	53478	53482	53498	53484	53502	53502	53524	53692	53855	53907
53442	53431	53436	53451	53439	53465	53446	53431	53428	53432	53423	53396	53410	53404	53405	53377	53367	53368	53381	53367	53344	53343	53350	53318	53326	53313	53321	53275	53272	53285	53263	53252	53248	53236	53231	53231	53227	53199	53226	53215	53223	53213	53233	53215	53240	53242	53254	53467	53646	53700
53023	53038	53030	53019	53023	53035	53014	53020	53008	53014	52989	52988	52994	52974	52968	52959	52944	52951	52962	52926	52940	52928	52929	52897	52919	52896	52888	52855	52857	52849	52840	52828	52827	52827	52821	52818	52797	52790	52798	52774	52776	52784	52794	52772	52803	52826	52851	53097	53268	53314
52392	52394	52393	52392	52380	52366	52366	52372	52369	52378	52360	52363	52334	52327	52319	52324	52301	52317	52303	52300	52290	52296	52275	52264	52276	52254	52246	52229	52214	52207	52192	52194	52178	52177	52165	52176	52144	52137	52154	52147	52146	52146	52156	52133	52179	52192	52211	52466	52637	52679
51734	51734	51728	51724	51724	51711	51706	51703	51706	51716	51714	51702	51673	51653	51666	51654	51638	51653	51623	51630	51636	51623	51621	51605	51611	51614	51594	51563	51559	51552	51544	51543	51534	51517	51519	51504	51492	51491	51501	51478	51486	51489	51496	51499	51512	51553	51582	51836	51987	52021
50948	50952	50952	50953	50953	50939	50948	50947	50941	50930	50929	50934	50911	50897	50902	50887	50882	50875	50870	50862	50857	50870	50841	50840	50822	50820	50804	50803	50783	50787	50776	50778	50745	50745	50729	50741	50721	50738	50728	50724	50730	50736	50726	50734	50752	50795	50815	51075	51214	51243
50109	50118	50113	50114	50105	50099	50097	50090	50092	50093	50082	50081	50069	50062	50052	50040	50037	50027	50034	50036	50033	50023	50026	50008	50001	49998	49991	49985	49968	49959	49952	49959	49934	49939	49917	49920	49916	49925	49910	49917	49919	49906	49922	49933	49939	49966	50003	50247	50345	50378
49245	49235	49259	49252	49251	49251	49258	49255	49237	49241	49245	49232	49226	49211	49201	49187	49197	49189	49186	49177	49182	49190	49163	49160	49159	49159	49140	49133	49138	49123	49127	49126	49097	49121	49085	49103	49075	49085	49081	49096	49087	49090	49101	49110	49111	49128	49185	49408	49461	49499
48378	48400	48418	48397	48413	48393	48399	48406	48388	48371	48386	48376	48384	48360	48348	48345	48347	48354	48367	48376	48347	48353	48340	48332	48325	48327	48328	48319	48312	48305	48306	48294	48277	48267	48271	48275	48272	48277	48268	48254	48270	48288	48286	48296	48299	48310	48363	48564	48563	48592
47581	47611	47615	47603	47613	47608	47599	47605	47602	47591	47599	47598	47575	47586	47570	47567	47556	47556	47600	47579	47591	47582	47587	47552	47574	47569	47548	47545	47543	47542	47548	47541	47515	47512	47522	47524	47511	47517	47532	47523	47515	47548	47515	47554	47540	47566	47606	47768	47751	47740
46801	46825	46819	46807	46829	46823	46834	46827	46838	46819	46841	46830	46806	46803	46808	46819	46802	46813	46823	46829	46832	46825	46817	46826	46816	46823	46811	46801	46809	46808	46778	46782	46779	46785	46775	46784	46769	46768	46795	46795	46784	46807	46813	46799	46813	46825	46853	46987	46928	46935
46116	46128	46132	46107	46139	46124	46128	46143	46142	46148	46160	46137	46130	46129	46123	46149	46136	46153	46152	46148	46173	46167	46166	46172	46168	46166	46163	46140	46131	46129	46150	46106	46155	46130	46147	46126	46137	46132	46155	46137	46137	46163	46163	46154	46175	46194	46197	46293	46210	46211
45634	45613	45607	45638	45622	45634	45644	45659	45636	45626	45667	45660	45646	45657	45636	45657	45650	45649	45653	45670	45660	45648	45652	45667	45658	45663	45672	45678	45665	45666	45671	45668	45658	45682	45674	45663	45685	45659	45680	45663	45668	45689	45684	45671	45697	45693	45727	45787	45680	45605
45119	45108	45093	45118	45093	45129	45113	45128	45146	45138	45150	45154	45148	45120	45153	45157	45137	45138	45118	45159	45159	45177	45124	45172	45154	45167	45177	45188	45195	45187	45201	45175	45192	45185	45183	45186	45193	45175	45169	45199	45185	45209	45204	45216	45191	45220	45238	45225	45050	45049
44803	44815	44790	44799	44829	44843	44818	44814	44819	44826	44835	44835	44834	44859	44832	44823	44859	44822	44840	44843	44875	44850	44856	44890	44887	44874	44888	44897	44902	44898	44907	44927	44910	44913	44915	44937	44912	44929	44911	44944	44906	44932	44919	44956	44944	44934	44902	44907	44724	44722
44741	44726	44739	44745	44735	44748	44739	44732	44721	44738	44788	44780	44761	44767	44769	44757	44775	44771	44779	44780	44793	44798	44835	44805	44787	44826	44827	44856	44854	44848	44851	44850	44865	44862	44868	44876	44890	44888	44889	44872	44899	44908	44887	44888	44890	44878	44872	44781	44602	44586
44666	44706	44673	44678	44713	44712	44702	44707	44706	44684	44720	44718	44725	44737	44741	44739	44764	44758	44766	44765	44760	44769	44797	44790	44772	44799	44826	44830	44831	44857	44838	44836	44879	44874	44854	44876	44883	44885	44883	44880	44887	44883	44881	44901	44880	44855	44839	44690	44536	44479
44845	44867	44855	44837	44837	44863	44855	44844	44840	44852	44849	44876	44855	44857	44901	44879	44897	44922	44902	44908	44930	44940	44936	44976	44944	44958	44971	44974	44991	45012	44996	45000	45001	45042	45036	45031	45040	45041	45021	45058	45066	45049	45057	45029	45027	45006	44995	44806	44624	44602
45249	45252	45236	45256	45219	45244	45233	45235	45232	45243	45245	45255	45262	45276	45294	45309	45308	45318	45312	45318	45321	45328	45347	45367	45366	45373	45365	45388	45382	45401	45399	45421	45429	45427	45450	45443	45458	45467	45438	45448	45467	45453	45455	45441	45447	45401	45391	45184	45019	44988
45680	45663	45646	45665	45651	45665	45664	45654	45659	45660	45659	45696	45696	45696	45696	45711	45725	45766	45736	45741	45752	45766	45772	45773	45786	45795	45795	45804	45814	45822	45834	45849	45842	45864	45884	45884	45900	45883	45890	45887	45879	45872	45876	45876	45873	45849	45788	45562	45447	45381
46187	46197	46192	46210	46187	46180	46201	46212	46211	46217	46200	46237	46221	46242	46259	46259	46274	46265	46261	46275	46283	46275	46305	46332	46304	46322	46331	46343	46363	46358	46373	46368	46395	46404	46400	46407	46426	46410	46432	46421	46447	46411	46401	46410	46408	46381	46348	46091	45985	45921
46891	46906	46899	46908	46917	46906	46895	46902	46925	46933	46926	46916	46942	46956	46959	46947	46985	46966	46973	46975	46975	46980	46982	47016	47003	47012	47020	47030	47056	47049	47048	47077	47076	47086	47083	47085	47111	47103	47125	47115	47117	47102	47097	47082	47091	47043	46993	46782	46684	46637
47625	47619	47628	47632	47606	47644	47626	47620	47625	47616	47621	47661	47668	47690	47666	47688	47679	47679	47657	47692	47676	47691	47706	47709	47699	47719	47730	47735	47760	47779	47764	47772	47781	47791	47807	47801	47801	47804	47802	47817	47826	47795	47810	47791	47781	47728	47722	47455	47410	47354
48413	48409	48419	48425	48415	48418	48414	48434	48433	48435	48422	48436	48453	48472	48466	48466	48464	48473	48464	48451	48481	48473	48497	48484	48487	48521	48509	48517	48537	48541	48547	48552	48544	48548	48579	48562	48589	48579	48605	48590	48591	48574	48578	48551	48554	48491	48496	48232	48201	48181
49253	49261	49245	49239	49259	49257	49232	49253	49244	49253	49251	49268	49273	49281	49290	49295	49287	49294	49288	49296	49297	49279	49305	49292	49301	49321	49336	49340	49353	49373	49371	49354	49367	49392	49383	49373	49399	49381	49399	49387	49384	49387	49394	49370	49350	49335	49305	49070	49043	49040
50086	50099	50084	50096	50090	50079	50082	50087	50077	50095	50083	50083	50092	50105	50122	50137	50116	50127	50127	50126	50111	50113	50137	50118	50135	50131	50131	50149	50151	50167	50169	50160	50174	50186	50176	50182	50194	50176	50198	50181	50199	50183	50175	50159	50152	50139	50117	49902	49939	49922
50865	50848	50860	50838	50860	50829	50846	50837	50845	50853	50845	50849	50851	50867	50866	50870	50880	50878	50882	50865	50855	50856	50879	50865	50877	50884	50887	50883	50875	50886	50897	50899	50894	50903	50906	50904	50914	50902	50916	50889	50885	50896	50882	50888	50867	50879	50842	50674	50740	50754
51589	51556	51601	51591	51608	51583	51586	51588	51598	51583	51581	51571	51592	51599	51605	51613	51601	51609	51587	51586	51597	51580	51586	51563	51595	51579	51602	51577	51582	51584	51591	51599	51608	51607	51579	51588	51597	51591	51616	51588	51579	51600	51569	51578	51546	51571	51553	51436	51529	51549
52248	52237	52268	52253	52271	52238	52230	52226	52233	52244	52230	52210	52235	52238	52239	52237	52240	52252	52236	52212	52211	52221	52216	52217	52213	52219	52216	52215	52205	52194	52202	52220	52210	52223	52211	52202	52209	52193	52209	52211	52181	52197	52179	52180	52172	52184	52152	52109	52237	52259
52701	52689	52686	52687	52695	52703	52686	52657	52665	52661	52675	52685	52681	52675	52674	52662	52647	52659	52657	52629	52633	52633	52616	52616	52617	52649	52649	52620	52612	52609	52619	52633	52605	52609	52604	52588	52593	52595	52611	52600	52590	52595	52590	52583	52570	52594	52555	52572	52716	52755
53136	53122	53111	53124	53122	53106	53129	53094	53081	53112	53116	53117	53113	53103	53107	53078	53095	53061	53048	53037	53031	53040	53038	53041	53040	53024	53026	52999	53023	53022	53008	53040	53016	53005	52999	52994	52994	53002	53002	52985	52995	52974	52979	52969	52980	52993	52959	53027	53200	53227
53438	53415	53419	53433	53410	53399	53401	53377	53395	53403	53391	53394	53392	53388	53366	53357	53376	53337	53332	53326	53327	53333	53317	53320	53285	53323	53304	53305	53291	53291	53284	53294	53269	53265	53261	53273	53242	53277	53246	53251	53258	53236	53241	53241	53256	53264	53263	53356	53530	53573
53463	53449	53461	53457	53437	53443	53435	53430	53439	53436	53432	53425	53405	53391	53392	53400	53394	53364	53377	53366	53353	53346	53344	53345	53318	53326	53322	53317	53308	53311	53316	53310	53290	53287	53266	53280	53262	53264	53257	53251	53247	53262	53260	53271	53264	53275	53295	53445	53579	53649
53472	53465	53459	53477	53450	53470	53455	53428	53451	53457	53450	53432	53406	53410	53394	53420	53400	53392	53394	53382	53368	53373	53347	53343	53331	53343	53320	53327	53309	53306	53283	53282	53283	53262	53274	53265	53247	53249	53246	53245	53250	53259	53249	53250	53253	53288	53297	53494	53641	53683
53296	53307	53281	53294	53279	53272	53289	53284	53282	53292	53276	53270	53244	53233	53235	53237	53236	53228	53223	53204	53200	53199	53194	53177	53182	53165	53130	53119	53125	53123	53104	53115	53098	53089	53064	53084	53064	53064	53037	53055	53043	53066	53066	53056	53076	53105	53143	53365	53497	53544
52918	52940	52928	52905	52901	52920	52928	52930	52914	52927	52926	52891	52890	52866	52859	52872	52865	52866	52857	52856	52844	52836	52817	52816	52827	52799	52764	52790	52765	52742	52740	52740	52721	52716	52711	52701	52693	52696	52682	52703	52694	52690	52696	52707	52729	52754	52775	53022	53169	53207
52502	52517	52500	52487	52492	52496	52507	52500	52483	52491	52501	52481	52468	52451	52447	52421	52436	52430	52447	52427	52403	52416	52396	52398	52395	52372	52355	52355	52341	52322	52322	52303	52283	52299	52298	52273	52268	52270	52258	52276	52258	52270	52274	52279	52303	52315	52351	52602	52747	52780
51956	51970	51963	51944	51943	51950	51941	51951	51947	51944	51955	51925	51930	51899	51891	51892	51879	51871	51881	51890	51867	51863	51838	51860	51842	51820	51817	51830	51811	51792	51792	51767	51769	51770	51755	51740	51753	51743	51723	51750	51730	51746	51738	51752	51765	51798	51849	52104	52181	52207
51305	51315	51323	51312	51313	51314	51308	51305	51295	51297	51307	51299	51286	51282	51254	51241	51249	51251	51248	51249	51242	51239	51216	51232	51206	51198	51205	51200	51194	51157	51175	51154	51170	51136	51139	51129	51137	51128	51123	51131	51117	51105	51123	51144	51164	51179	51234	51467	51515	51541
50692	50690	50699	50678	50685	50688	50678	50676	50680	50671	50672	50675	50657	50654	50647	50610	50636	50626	50635	50647	50623	50618	50609	50621	50587	50591	50593	50581	50585	50571	50567	50540	50552	50547	50541	50525	50534	50535	50511	50538	50540	50525	50537	50555	50556	50570	50631	50851	50864	50879
49992	49979	49992	50000	49993	49993	49984	49974	49989	49975	49965	49977	49981	49956	49964	49933	49950	49940	49928	49942	49944	49944	49944	49925	49920	49904	49910	49907	49910	49912	49900	49860	49879	49875	49874	49859	49865	49870	49851	49870	49862	49861	49878	49903	49898	49913	49948	50153	50145	50160
49288	49286	49280	49288	49271	49267	49283	49282	49293	49265	49262	49285	49266	49273	49247	49263	49271	49244	49250	49246	49280	49256	49252	49240	49236	49235	49232	49229	49223	49215	49213	49208	49204	49202	49209	49186	49214	49204	49198	49205	49198	49197	49217	49231	49219	49225	49270	49453	49399	49403
48572	48565	48579	48574	48545	48562	48560	48581	48587	48583	48582	48570	48572	48562	48575	48565	48558	48559	48553	48566	48560	48556	48573	48548	48560	48550	48537	48538	48533	48542	48529	48525	48516	48516	48534	48530	48520	48515	48528	48529	48541	48553	48541	48573	48565	48564	48588	48736	48648	48660
47885	47913	47895	47886	47899	47897	47899	47904	47915	47891	47908	47890	47890	47896	47904	47899	47881	47883	47878	47908	47903	47923	47909	47887	47918	47907	47900	47921	47890	47890	47899	47905	47884	47889	47900	47898	47902	47901	47906	47905	47919	47907	47911	47933	47922	47915	47955	48060	47949	47939
47318	47328	47313	47316	47344	47333	47320	47335	47343	47317	47348	47343	47327	47351	47336	47345	47352	47343	47344	47354	47361	47350	47365	47372	47353	47355	47379	47376	47350	47373	47363	47367	47377	47350	47373	47377	47371	47385	47379	47398	47400	47402	47373	47387	47408	47401	47408	47472	47348	47317
46779	46803	46782	46801	46794	46805	46789	46801	46806	46780	46805	46828	46818	46813	46796	46803	46815	46812	46824	46845	46831	46833	46850	46852	46867	46843	46848	46869	46877	46883	46865	46868	46891	46905	46902	46895	46900	46891	46895	46892	46887	46921	46895	46908	46924	46917	46916	46901	46775	46751
46374	46374	46362	46373	46395	46392	46366	46392	46375	46351	46364	46378	46368	46381	46374	46387	46404	46411	46412	46435	46424	46445	46451	46433	46469	46447	46468	46461	46459	46491	46477	46483	46474	46486	46495	46479	46508	46509	46520	46502	46506	46494	46509	46494	46519	46500	46521	46454	46305	46276
46131	46145	46130	46140	46139	46162	46142	46173	46150	46150	46147	46128	46142	46163	46163	46162	46193	46200	46204	46209	46222	46227	46217	46228	46236	46255	46240	46245	46257	46272	46290	46280	46285	46288	46283	46277	46291	46297	46312	46290	46318	46296	46312	46310	46285	46303	46275	46175	46054	45985
45915	45936	45938	45943	45924	45950	45964	45942	45936	45947	45936	45943	45973	45956	45987	45959	45968	45998	45999	46013	46011	46023	46017	46045	46031	46035	46052	46048	46054	46069	46107	46069	46104	46079	46101	46102	46119	46070	46140	46115	46121	46095	46116	46121	46078	46077	46101	45917	45779	45747
45828	45822	45839	45834	45862	45882	45877	45876	45865	45877	45841	45857	45884	45867	45894	45874	45909	45916	45941	45928	45942	45931	45960	45961	45951	45962	45973	45991	45998	46022	46019	46007	46009	46026	46024	46029	46021	46032	46046	46051	46053	46026	46043	46052	46024	46002	45973	45796	45647	45633
45899	45901	45904	45915	45932	45962	45947	45966	45933	45975	45952	45956	45963	45973	45979	45975	45994	46003	45993	46012	46035	46024	46042	46037	46028	46066	46058	46054	46074	46089	46085	46080	46100	46120	46097	46095	46131	46116	46151	46139	46137	46133	46122	46109	46120	46101	46087	45847	45701	45680
46048	46059	46052	46068	46067	46093	46071	46077	46058	46086	46093	46086	46094	46118	46106	46104	46110	46137	46153	46143	46156	46143	46191	46178	46209	46185	46206	46191	46234	46224	46225	46236	46267	46257	46260	46253	46263	46277	46259	46278	46282	46262	46260	46253	46233	46228	46185	45932	45856	45823
46376	46411	46346	46322	46415	46375	46369	46373	46320	46334	46329	46350	46385	46392	46368	46413	46355	46336	46452	46397	46476	46471	46433	46440	46441	46488	46505	46466	46452	46563	46530	46573	46519	46524	46576	46553	46594	46538	46529	46580	46574	46557	46581	46565	46501	46527	46475	46192	46132	46122
46834	46836	46841	46814	46853	46822	46830	46839	46794	46831	46813	46853	46877	46873	46859	46892	46863	46877	46913	46880	46904	46926	46910	46910	46935	46946	46946	46936	46942	46990	46996	46997	46994	47007	47005	47025	47026	47025	47014	47035	47021	47000	47015	47004	46979	46990	46941	46678	46625	46600
47216	47205	47209	47213	47226	47189	47206	47204	47223	47216	47222	47238	47241	47251	47257	47279	47259	47264	47269	47248	47279	47283	47303	47299	47298	47319	47344	47345	47337	47341	47347	47395	47381	47396	47385	47395	47380	47391	47402	47405	47395	47394	47390	47368	47341	47342	47284	47036	47004	46991
47742	47732	47729	47733	47727	47706	47711	47715	47718	47746	47714	47747	47771	47759	47776	47772	47779	47795	47770	47762	47776	47769	47783	47802	47794	47806	47833	47822	47821	47840	47849	47873	47857	47874	47876	47891	47871	47881	47891	47865	47863	47870	47853	47848	47835	47828	47782	47539	47548	47536
48287	48292	48300	48283	48290	48257	48279	48273	48269	48296	48280	48281	48308	48308	48319	48313	48320	48340	48314	48321	48325	48315	48359	48345	48334	48347	48359	48365	48369	48354	48379	48402	48371	48392	48383	48396	48376	48388	48397	48377	48378	48395	48392	48384	48365	48337	48305	48101	48119	48111
48877	48861	48882	48864	48884	48863	48884	48877	48876	48896	48875	48885	48898	48887	48896	48901	48911	48896	48893	48897	48888	48908	48893	48930	48904	48921	48919	48939	48929	48932	48931	48947	48935	48951	48939	48955	48946	48949	48943	48954	48937	48945	48956	48927	48902	48893	48849	48695	48731	48741
49466	49456	49476	49444	49465	49461	49485	49463	49471	49472	49483	49467	49467	49477	49481	49496	49501	49487	49482	49478	49473	49469	49488	49494	49483	49491	49489	49503	49499	49492	49497	49519	49491	49500	49496	49499	49501	49504	49481	49492	49493	49499	49482	49475	49451	49463	49411	49284	49358	49379
50054	50061	50051	50041	50034	50051	50071	50055	50060	50061	50063	50056	50051	50071	50055	50076	50067	50052	50068	50047	50068	50056	50055	50064	50056	50051	50043	50073	50047	50050	50049	50058	50045	50047	50054	50045	50036	50036	50041	50037	50034	50043	50034	50018	50015	50020	49991	49888	50002	50000
50605	50596	50598	50609	50589	50601	50599	50601	50602	50586	50602	50594	50596	50587	50607	50607	50587	50586	50587	50589	50576	50571	50565	50585	50587	50579	50568	50577	50588	50557	50560	50574	50561	50554	50569	50562	50555	50561	50539	50549	50544	50544	50541	50541	50525	50544	50523	50478	50583	50597
51059	51047	51045	51042	51042	51044	51034	51025	51025	51024	51029	51043	51023	51032	51004	51029	51022	51002	51001	50989	50984	50974	50968	51006	50995	50983	50972	50997	50982	50963	50963	50956	50979	50953	50964	50976	50961	50965	50953	50960	50942	50953	50955	50956	50937	50960	50944	50944	51065	51094
51470	51475	51475	51464	51462	51456	51446	51448	51452	51429	51435	51445	51431	51422	51420	51421	51429	51411	51408	51407	51391	51386	51390	51389	51375	51379	51377	51371	51375	51356	51361	51354	51368	51350	51350	51353	51343	51361	51343	51344	51327	51326	51342	51339	51332	51341	51351	51417	51543	51567
51763	51751	51744	51745	51763	51737	51735	51737	51747	51724	51729	51742	51723	51719	51722	51712	51720	51702	51689	51687	51660	51666	51668	51659	51647	51649	51663	51645	51653	51644	51631	51633	51626	51616	51617	51629	51603	51627	51602	51603	51611	51600	51603	51624	51611	51613	51651	51761	51872	51907
51922	51927	51910	51917	51925	51888	51895	51892	51892	51892	51899	51892	51871	51874	51866	51874	51845	51847	51833	51852	51838	51816	51803	51810	51800	51814	51803	51802	51794	51781	51780	51765	51763	51763	51758	51761	51739	51735	51738	51747	51739	51724	51735	51748	51763	51761	51791	51944	52058	52098
52064	52067	52054	52066	52060	52050	52057	52051	52067	52042	52068	52024	52009	52013	52034	52010	52018	51986	51982	51984	51978	51974	51965	51945	51947	51944	51934	51921	51938	51919	51901	51895	51897	51874	51880	51877	51866	51867	51865	51865	51873	51854	51865	51885	51902	51906	51942	52116	52232	52261
52121	52126	52108	52110	52108	52087	52097	52109	52102	52096	52104	52087	52078	52070	52060	52048	52035	52056	52029	52024	52038	52019	52000	51986	51990	51983	51984	51966	51952	51964	51945	51917	51920	51907	51905	51914	51914	51910	51885	51896	51891	51895	51898	51917	51933	51943	51981	52185	52305	52333
51987	51980	51968	51971	51956	51940	51958	51970	51982	51952	51979	51948	51953	51933	51927	51915	51918	51891	51900	51882	51885	51860	51854	51854	51840	51833	51828	51804	51795	51811	51817	51779	51786	51770	51775	51763	51759	51748	51758	51735	51748	51758	51744	51771	51788	51801	51834	52073	52172	52203
51819	51809	51804	51796	51792	51778	51800	51804	51795	51780	51789	51771	51778	51767	51761	51730	51734	51736	51718	51733	51713	51707	51689	51694	51673	51678	51652	51639	51632	51649	51643	51603	51601	51609	51605	51593	51590	51595	51588	51591	51588	51588	51582	51618	51619	51650	51677	51935	52024	52049
51531	51535	51525	51519	51509	51518	51505	51530	51521	51501	51504	51508	51504	51497	51479	51450	51456	51457	51448	51445	51440	51427	51421	51415	51415	51404	51394	51382	51374	51369	51366	51337	51342	51341	51347	51329	51330	51328	51334	51340	51323	51311	51339	51340	51363	51397	51431	51694	51748	51769
51101	51120	51101	51107	51108	51110	51108	51104	51099	51088	51105	51074	51085	51077	51083	51044	51055	51049	51038	51038	51028	51029	51015	51019	51013	50990	50996	50984	50983	50979	50977	50954	50964	50956	50966	50946	50951	50928	50949	50951	50944	50941	50957	50955	50981	51000	51043	51279	51318	51339
50700	50698	50698	50703	50697	50698	50698	50709	50690	50686	50683	50683	50673	50664	50665	50645	50649	50647	50629	50640	50629	50633	50621	50610	50605	50597	50596	50584	50593	50581	50574	50570	50565	50564	50581	50559	50567	50555	50579	50563	50552	50562	50571	50573	50579	50603	50653	50890	50893	50906
50222	50221	50222	50230	50216	50224	50227	50245	50223	50224	50217	50211	50217	50211	50209	50188	50191	50179	50175	50183	50171	50173	50174	50157	50161	50154	50161	50149	50138	50144	50137	50128	50140	50118	50125	50119	50140	50122	50140	50139	50138	50120	50141	50148	50152	50157	50221	50417	50393	50401
49736	49726	49732	49742	49714	49722	49721	49725	49730	49711	49721	49720	49706	49713	49714	49692	49708	49690	49687	49702	49674	49707	49702	49672	49688	49669	49681	49669	49670	49677	49655	49664	49657	49662	49669	49656	49671	49666	49654	49659	49672	49665	49690	49670	49672	49697	49717	49891	49851	49839
49201	49216	49223	49231	49224	49226	49214	49220	49212	49235	49222	49206	49212	49210	49208	49201	49195	49204	49202	49214	49201	49201	49219	49194	49195	49203	49200	49183	49183	49181	49189	49179	49182	49185	49185	49190	49185	49187	49186	49182	49186	49213	49212	49221	49209	49202	49257	49364	49301	49285
48724	48704	48707	48713	48720	48734	48725	48706	48714	48713	48707	48712	48720	48721	48720	48712	48721	48708	48724	48727	48725	48732	48733	48713	48719	48736	48712	48712	48711	48717	48719	48724	48723	48718	48723	48713	48711	48716	48727	48727	48734	48734	48739	48723	48738	48722	48750	48837	48746	48740
48265	48266	48241	48274	48280	48292	48259	48267	48259	48266	48256	48260	48281	48251	48254	48270	48269	48268	48288	48280	48290	48302	48306	48285	48280	48298	48283	48298	48303	48290	48313	48304	48290	48289	48289	48284	48293	48284	48313	48289	48316	48320	48305	48299	48328	48318	48331	48371	48256	48235
47804	47804	47818	47819	47825	47819	47815	47809	47816	47832	47812	47809	47810	47809	47817	47836	47837	47828	47841	47847	47875	47880	47878	47853	47861	47871	47850	47872	47867	47872	47880	47882	47893	47886	47890	47890	47882	47884	47885	47897	47894	47900	47893	47908	47913	47888	47897	47867	47773	47728
47419	47415	47432	47417	47460	47451	47435	47416	47432	47444	47429	47428	47444	47446	47451	47472	47458	47457	47479	47491	47499	47484	47488	47508	47499	47508	47499	47514	47510	47501	47503	47551	47536	47539	47521	47535	47545	47539	47536	47539	47559	47551	47545	47540	47526	47545	47534	47468	47363	47316
47132	47141	47153	47148	47137	47146	47152	47152	47156	47145	47120	47153	47156	47152	47173	47174	47187	47172	47196	47201	47217	47218	47237	47255	47219	47241	47238	47250	47242	47248	47232	47278	47270	47275	47266	47280	47286	47271	47279	47286	47288	47287	47283	47285	47269	47280	47242	47139	47032	46989
46828	46840	46858	46847	46860	46848	46862	46833	46853	46850	46846	46862	46876	46872	46872	46878	46896	46901	46909	46907	46929	46929	46948	46952	46964	46954	46972	46986	46967	46979	46973	46993	47001	46992	46991	46990	47007	47017	47020	47007	47023	46993	47009	46999	47001	47015	46979	46834	46711	46667
46661	46652	46693	46679	46680	46673	46680	46685	46671	46682	46675	46693	46700	46707	46724	46721	46738	46733	46734	46753	46747	46755	46756	46795	46765	46780	46800	46815	46818	46818	46804	46843	46831	46833	46832	46853	46834	46855	46853	46865	46848	46845	46846	46869	46854	46841	46803	46611	46502	46465
46623	46602	46622	46635	46621	46635	46644	46613	46626	46635	46638	46649	46654	46659	46661	46668	46657	46670	46684	46687	46708	46735	46715	46732	46744	46747	46763	46787	46770	46788	46782	46779	46779	46809	46811	46811	46796	46814	46819	46815	46825	46821	46809	46825	46787	46770	46739	46536	46435	46395
46576	46580	46590	46596	46566	46602	46601	46602	46592	46605	46627	46639	46627	46622	46646	46641	46648	46645	46657	46654	46684	46699	46700	46723	46715	46725	46722	46723	46738	46745	46756	46764	46757	46772	46756	46778	46769	46764	46776	46777	46767	46763	46777	46782	46751	46741	46702	46463	46368	46323
46649	46631	46667	46647	46635	46636	46668	46653	46659	46661	46658	46662	46685	46680	46690	46706	46707	46714	46710	46722	46752	46723	46758	46766	46773	46739	46758	46788	46791	46784	46795	46806	46801	46815	46838	46823	46819	46835	46825	46831	46829	46839	46833	46821	46790	46773	46738	46479	46394	46390
46845	46837	46837	46833	46839	46832	46845	46844	46857	46867	46871	46874	46877	46878	46878	46913	46881	46910	46889	46911	46948	46925	46934	46949	46953	46947	46938	46962	46990	46977	46985	47003	47009	47013	47015	47020	47010	47041	47011	47001	47005	47021	47003	47004	46977	46950	46916	46671	46639	46595
47066	47028	47039	47024	47051	47054	47070	47058	47069	47086	47080	47040	47068	47067	47072	47097	47096	47096	47091	47099	47115	47120	47132	47163	47158	47135	47137	47162	47175	47175	47163	47182	47186	47189	47190	47202	47193	47195	47187	47193	47203	47209	47188	47176	47162	47141	47100	46846	46831	46809
47347	47349	47338	47348	47349	47319	47351	47361	47365	47347	47377	47362	47371	47383	47379	47374	47402	47408	47403	47403	47406	47395	47427	47435	47434	47419	47443	47462	47455	47464	47485	47477	47477	47477	47481	47486	47473	47491	47469	47482	47475	47495	47455	47463	47436	47426	47383	47161	47166	47145
47667	47659	47650	47635	47660	47646	47654	47664	47676	47641	47672	47667	47670	47689	47674	47668	47691	47706	47701	47687	47675	47692	47698	47703	47725	47712	47738	47750	47741	47744	47766	47745	47764	47779	47760	47751	47772	47777	47749	47760	47750	47775	47755	47751	47701	47709	47663	47467	47503	47483
48051	48048	48037	48018	48030	48017	48021	48044	48029	48012	48023	48049	48037	48045	48049	48035	48054	48056	48072	48060	48066	48059	48079	48068	48076	48087	48083	48088	48108	48085	48114	48096	48105	48110	48095	48107	48102	48109	48104	48104	48089	48088	48097	48086	48090	48075	48048	47867	47916	47906
48431	48431	48422	48432	48434	48421	48432	48425	48438	48418	48435	48435	48426	48432	48457	48439	48433	48428	48449	48435	48443	48436	48448	48448	48466	48453	48461	48455	48467	48460	48456	48465	48467	48471	48479	48478	48478	48484	48465	48487	48463	48448	48466	48451	48449	48444	48409	48297	48356	48350
48836	48829	48825	48795	48812	48794	48807	48807	48820	48814	48815	48817	48803	48836	48835	48815	48841	48813	48841	48822	48829	48832	48831	48803	48829	48835	48817	48816	48836	48833	48820	48835	48838	48826	48834	48836	48831	48817	48829	48845	48807	48812	48823	48839	48828	48811	48794	48699	48771	48791
49213	49221	49211	49208	49209	49219	49205	49215	49235	49228	49217	49206	49202	49219	49227	49207	49211	49232	49207	49210	49208	49211	49204	49188	49189	49205	49198	49184	49195	49210	49184	49200	49197	49194	49185	49173	49189	49183	49197	49174	49181	49176	49179	49176	49187	49164	49152	49131	49220	49245
49589	49591	49598	49565	49577	49568	49576	49575	49585	49590	49602	49587	49574	49586	49583	49585	49589	49566	49572	49566	49564	49564	49551	49548	49535	49558	49537	49533	49536	49544	49529	49528	49527	49536	49532	49524	49533	49517	49537	49529	49514	49517	49510	49507	49525	49517	49515	49546	49642	49664
49937	49949	49954	49952	49953	49938	49936	49950	49955	49956	49969	49960	49920	49928	49943	49953	49937	49926	49922	49901	49915	49904	49897	49888	49899	49895	49883	49874	49869	49885	49872	49857	49872	49861	49865	49852	49871	49869	49864	49864	49845	49870	49841	49863	49859	49859	49850	49943	50036	50081
50297	50284	50282	50286	50283	50267	50267	50263	50274	50289	50297	50280	50272	50260	50245	50272	50261	50259	50223	50222	50227	50226	50213	50194	50198	50207	50199	50182	50175	50201	50179	50163	50171	50152	50162	50157	50174	50148	50173	50162	50149	50160	50165	50155	50166	50179	50173	50323	50406	50443
50550	50540	50535	50540	50542	50516	50520	50513	50523	50526	50530	50514	50512	50498	50492	50510	50486	50474	50470	50471	50457	50453	50437	50450	50431	50442	50434	50416	50401	50423	50408	50402	50402	50398	50414	50386	50403	50378	50384	50368	50394	50378	50379	50374	50391	50416	50427	50595	50684	50731
50774	50757	50769	50773	50779	50762	50763	50771	50748	50776	50765	50762	50747	50726	50742	50719	50722	50721	50698	50697	50681	50685	50681	50678	50660	50645	50655	50635	50632	50636	50631	50604	50630	50608	50620	50595	50611	50597	50603	50595	50599	50603	50604	50593	50608	50635	50654	50851	50969	51011
50933	50935	50942	50944	50930	50917	50934	50911	50927	50921	50924	50925	50913	50894	50900	50893	50873	50852	50846	50857	50830	50825	50821	50821	50810	50800	50809	50794	50777	50789	50792	50757	50769	50755	50760	50736	50755	50728	50739	50732	50747	50727	50748	50759	50761	50793	50827	51040	51154	51190
51018	51007	51011	51025	51012	51019	51016	50997	51007	50996	51007	50990	50999	50976	50982	50953	50939	50945	50931	50930	50907	50906	50898	50884	50898	50881	50881	50871	50850	50863	50851	50818	50835	50804	50815	50824	50813	50818	50818	50799	50823	50798	50803	50818	50841	50863	50915	51140	51214	51268
51058	51064	51067	51064	51054	51069	51071	51060	51045	51060	51045	51048	51053	51030	51031	51009	51007	51005	50999	50997	50967	50960	50953	50957	50928	50943	50925	50916	50909	50887	50891	50889	50879	50876	50880	50872	50874	50866	50877	50859	50861	50878	50876	50883	50888	50904	50960	51190	51270	51305
51077	51074	51059	51075	51061	51063	51069	51058	51064	51043	51045	51039	51053	51024	51016	51023	50995	50995	50989	51001	50957	50973	50963	50952	50937	50939	50938	50923	50916	50902	50889	50901	50889	50876	50882	50886	50869	50878	50878	50859	50879	50873	50879	50897	50918	50938	50976	51206	51262	51299
50983	50988	50978	50978	50976	50971	50991	50981	50966	50973	50964	50946	50977	50949	50937	50945	50930	50919	50913	50918	50902	50901	50885	50892	50884	50872	50866	50872	50853	50833	50845	50838	50824	50823	50833	50826	50837	50807	50814	50804	50827	50828	50833	50838	50853	50873	50924	51133	51170	51179
50881	50898	50886	50891	50889	50880	50883	50882	50869	50875	50873	50867	50877	50854	50852	50855	50832	50830	50812	50836	50812	50814	50804	50801	50800	50784	50784	50785	50780	50753	50765	50767	50759	50762	50744	50759	50740	50754	50748	50739	50742	50762	50755	50755	50775	50790	50826	51061	51038	51056
50724	50721	50718	50712	50721	50704	50716	50715	50717	50697	50702	50696	50700	50700	50679	50696	50696	50660	50677	50681	50669	50656	50662	50662	50650	50640	50631	50652	50635	50621	50631	50637	50618	50618	50605	50618	50610	50610	50603	50612	50615	50625	50611	50630	50634	50662	50691	50882	50869	50863
50483	50482	50481	50478	50475	50480	50480	50472	50471	50468	50445	50466	50469	50463	50457	50454	50455	50459	50452	50441	50451	50437	50443	50440	50431	50434	50430	50434	50428	50417	50424	50415	50413	50418	50395	50419	50409	50405	50415	50419	50404	50419	50421	50423	50434	50440	50464	50634	50599	50594
50261	50252	50256	50261	50267	50271	50245	50249	50232	50241	50229	50250	50249	50224	50235	50225	50235	50237	50236	50232	50222	50238	50223	50224	50216	50205	50212	50228	50208	50204	50220	50224	50212	50213	50219	50212	50214	50225	50201	50215	50216	50233	50221	50214	50235	50244	50257	50403	50339	50311
50005	49983	49986	49985	49977	50011	49985	49995	49978	49978	49960	49988	49974	49971	49971	49961	49976	49980	49986	49979	49977	49980	49981	49968	49971	49972	49962	49978	49971	49970	49970	49977	49975	49978	49968	49978	49976	49976	49980	49979	49976	49982	49979	49993	49992	50001	50025	50094	50029	49987
49711	49691	49703	49708	49705	49731	49708	49714	49701	49695	49683	49701	49689	49702	49710	49683	49686	49704	49710	49701	49727	49733	49720	49729	49725	49725	49715	49725	49725	49715	49719	49728	49721	49750	49730	49732	49731	49730	49717	49731	49733	49744	49739	49742	49748	49741	49739	49768	49686	49647
49452	49447	49443	49426	49427	49468	49451	49449	49452	49436	49432	49442	49434	49436	49449	49425	49449	49460	49461	49465	49466	49484	49465	49482	49474	49482	49463	49474	49494	49483	49481	49485	49476	49483	49490	49504	49494	49496	49500	49506	49512	49484	49517	49496	49499	49499	49502	49486	49372	49343
49180	49184	49180	49172	49179	49183	49183	49171	49182	49179	49164	49167	49193	49207	49179	49178	49208	49196	49206	49204	49217	49227	49222	49226	49227	49243	49228	49230	49240	49253	49241	49250	49239	49253	49265	49264	49260	49260	49273	49275	49268	49268	49267	49260	49240	49259	49249	49175	49064	49024
48921	48930	48931	48922	48930	48922	48922	48916	48940	48922	48939	48934	48924	48946	48935	48943	48954	48969	48967	48970	48998	48989	48975	48982	48991	48994	49004	48992	49008	49005	49006	49010	49016	49039	49031	49049	49033	49041	49048	49055	49044	49048	49030	49043	49023	49005	49003	48893	48788	48747
48668	48700	48686	48673	48691	48677	48677	48686	48677	48681	48683	48669	48674	48688	48696	48696	48727	48725	48729	48726	48733	48748	48747	48761	48751	48757	48764	48759	48775	48798	48797	48794	48793	48811	48812	48819	48806	48827	48815	48832	48809	48805	48794	48803	48779	48790	48762	48619	48502	48466
48440	48461	48439	48438	48457	48444	48445	48444	48445	48452	48451	48460	48449	48471	48468	48475	48491	48496	48497	48515	48524	48515	48533	48536	48557	48545	48550	48552	48586	48572	48582	48593	48591	48599	48589	48592	48581	48603	48604	48607	48605	48596	48599	48595	48583	48555	48538	48344	48243	48222
48248	48272	48264	48265	48282	48272	48269	48278	48272	48280	48306	48303	48282	48298	48297	48317	48309	48319	48317	48328	48339	48343	48356	48360	48378	48376	48391	48378	48391	48421	48407	48426	48425	48435	48437	48422	48424	48426	48440	48454	48446	48425	48435	48444	48407	48393	48361	48151	48056	48034
48098	48125	48115	48114	48108	48104	48121	48135	48130	48127	48147	48150	48145	48147	48162	48157	48159	48180	48183	48197	48192	48214	48206	48221	48222	48232	48223	48238	48240	48246	48266	48272	48290	48285	48271	48290	48282	48287	48299	48294	48287	48293	48295	48285	48262	48226	48208	47971	47883	47857
47993	48014	48001	48002	47991	48005	48038	48021	48037	48029	48053	48046	48032	48050	48077	48071	48071	48070	48075	48092	48100	48103	48105	48123	48128	48139	48141	48142	48130	48160	48166	48163	48173	48173	48174	48181	48185	48192	48197	48194	48188	48206	48187	48174	48162	48136	48110	47824	47784	47745
47974	47972	47952	47965	47961	47951	47979	47995	47995	47988	48001	48005	48002	48001	48003	48014	48024	48024	48044	48054	48053	48069	48071	48073	48086	48103	48098	48093	48107	48127	48118	48108	48133	48130	48119	48132	48140	48136	48150	48154	48147	48161	48133	48121	48111	48065	48050	47773	47749	47713
47915	47928	47919	47923	47921	47916	47925	47941	47933	47964	47960	47953	47938	47968	47960	47979	47962	47969	47981	47993	48009	48001	48025	48037	48025	48040	48056	48038	48042	48065	48062	48055	48062	48084	48094	48069	48087	48087	48092	48100	48083	48097	48093	48078	48044	48029	47991	47748	47713	47695
47921	47920	47930	47925	47932	47915	47941	47937	47935	47958	47964	47959	47927	47973	47968	47970	47993	47984	47978	47996	48001	48009	48015	48030	48022	48032	48046	48037	48053	48060	48063	48061	48049	48066	48089	48074	48093	48079	48088	48077	48062	48074	48069	48047	48052	48027	47967	47757	47763	47757
47939	47921	47938	47945	47939	47939	47931	47946	47935	47968	47963	47963	47936	47966	47973	47979	47975	47981	47992	48001	47994	48002	48010	48018	48022	48021	48026	48019	48023	48052	48038	48034	48046	48047	48045	48049	48065	48053	48058	48047	48065	48051	48053	48036	48031	47997	47975	47785	47785	47796
47982	47960	47967	47988	47994	47988	47966	47976	47965	47957	47985	47984	47983	48002	47983	48018	48017	48002	48033	48017	48010	48043	48041	48050	48041	48042	48041	48049	48064	48053	48058	48061	48070	48071	48088	48071	48094	48065	48071	48078	48054	48061	48057	48052	48048	48040	48002	47846	47865	47873
48071	48067	48085	48084	48099	48095	48070	48079	48087	48074	48087	48077	48082	48096	48097	48096	48093	48101	48113	48115	48133	48134	48136	48114	48127	48118	48136	48127	48122	48146	48134	48150	48133	48145	48157	48131	48145	48151	48142	48135	48129	48132	48135	48125	48126	48125	48089	47963	48028	48043
48179	48165	48195	48195	48200	48223	48172	48184	48183	48176	48190	48202	48177	48203	48196	48222	48202	48202	48218	48222	48209	48212	48221	48208	48213	48220	48217	48216	48211	48213	48214	48210	48228	48225	48217	48210	48225	48214	48206	48223	48223	48222	48203	48197	48211	48205	48188	48103	48174	48199
48334	48311	48336	48342	48339	48345	48328	48318	48338	48313	48318	48316	48330	48337	48321	48336	48323	48337	48335	48343	48320	48321	48336	48334	48347	48330	48355	48350	48326	48318	48306	48318	48334	48328	48328	48321	48331	48325	48324	48304	48323	48319	48315	48310	48303	48321	48313	48289	48377	48407
48515	48506	48497	48516	48517	48521	48521	48513	48528	48520	48536	48513	48513	48499	48509	48493	48516	48499	48501	48492	48498	48484	48491	48484	48494	48489	48488	48483	48473	48475	48465	48489	48471	48473	48468	48469	48475	48465	48456	48450	48471	48460	48455	48473	48474	48486	48479	48511	48604	48642
48681	48674	48685	48679	48690	48694	48700	48692	48715	48678	48681	48678	48681	48674	48683	48667	48665	48660	48643	48648	48643	48629	48646	48626	48632	48627	48642	48649	48625	48610	48611	48620	48603	48607	48604	48599	48614	48600	48603	48588	48594	48601	48596	48622	48604	48633	48641	48719	48820	48865
48873	48861	48855	48853	48840	48842	48872	48868	48871	48871	48871	48847	48865	48860	48855	48837	48834	48823	48817	48808	48801	48802	48788	48799	48791	48784	48776	48794	48783	48767	48769	48757	48760	48756	48754	48768	48755	48741	48749	48734	48756	48749	48728	48750	48755	48767	48777	48936	49017	49083
49045	49033	49034	49036	49015	49023	49043	49040	49043	49033	49032	49040	49042	49021	49018	49006	49005	48989	48968	48975	48964	48969	48959	48965	48946	48937	48931	48956	48931	48919	48933	48913	48914	48909	48908	48888	48904	48891	48889	48894	48895	48901	48880	48888	48900	48923	48958	49126	49228	49286
49214	49215	49221	49212	49190	49189	49214	49191	49199	49204	49194	49180	49209	49179	49179	49160	49149	49147	49153	49135	49119	49115	49121	49120	49112	49097	49098	49097	49073	49075	49065	49065	49063	49053	49049	49055	49043	49051	49035	49039	49049	49035	49041	49044	49064	49088	49112	49341	49429	49473
49395	49387	49398	49384	49378	49375	49381	49364	49367	49374	49340	49361	49365	49348	49339	49312	49325	49316	49301	49298	49290	49286	49262	49274	49259	49252	49262	49253	49242	49236	49245	49229	49228	49217	49202	49202	49196	49184	49187	49198	49212	49186	49198	49195	49224	49256	49286	49526	49617	49637
49547	49553	49545	49532	49556	49519	49541	49533	49513	49514	49492	49504	49514	49488	49484	49478	49481	49477	49459	49461	49438	49444	49428	49411	49401	49401	49391	49395	49381	49384	49382	49375	49374	49351	49342	49357	49339	49338	49338	49345	49358	49335	49337	49355	49379	49397	49435	49699	49754	49782
49700	49713	49698	49703	49692	49678	49696	49686	49685	49672	49647	49670	49669	49653	49639	49649	49648	49642	49620	49620	49602	49584	49587	49562	49570	49564	49559	49550	49543	49529	49528	49515	49503	49527	49491	49519	49487	49506	49494	49496	49512	49483	49504	49511	49541	49558	49586	49852	49913	49947
49837	49821	49834	49840	49834	49820	49821	49825	49810	49825	49789	49806	49806	49785	49772	49776	49766	49764	49755	49758	49724	49729	49724	49694	49703	49701	49689	49675	49684	49653	49672	49664	49643	49629	49649	49653	49630	49639	49637	49634	49644	49651	49639	49653	49671	49692	49732	49990	50032	50040
49944	49937	49941	49920	49938	49917	49933	49919	49913	49920	49902	49898	49919	49910	49885	49878	49879	49853	49861	49856	49845	49828	49827	49805	49824	49810	49792	49781	49796	49784	49783	49785	49769	49767	49747	49768	49746	49750	49744	49758	49753	49755	49768	49785	49790	49797	49839	50093	50112	50105
50059	50049	50049	50036	50049	50043	50050	50035	50035	50044	50023	50011	50023	50025	50003	50013	50006	49991	49970	49979	49982	49960	49964	49939	49946	49947	49925	49925	49913	49909	49914	49909	49894	49896	49896	49899	49878	49883	49900	49897	49884	49905	49904	49911	49925	49937	49964	50191	50192	50187
50173	50162	50136	50139	50152	50155	50138	50141	50137	50150	50135	50131	50124	50121	50111	50133	50104	50089	50081	50087	50065	50072	50065	50050	50047	50061	50043	50027	50033	50022	50031	50039	50045	50035	50026	50011	50011	50020	50009	50020	50017	50039	50028	50045	50057	50047	50077	50275	50264	50237
50237	50242	50238	50219	50230	50228	50219	50217	50205	50228	50204	50205	50202	50206	50200	50204	50194	50176	50182	50183	50166	50157	50152	50159	50148	50149	50153	50138	50152	50139	50139	50155	50153	50157	50142	50145	50124	50146	50133	50137	50131	50146	50143	50137	50158	50155	50188	50325	50273	50274
50322	50322	50315	50316	50326	50313	50287	50308	50296	50307	50294	50293	50280	50283	50288	50289	50287	50270	50264	50275	50271	50267	50255	50269	50256	50255	50260	50235	50256	50269	50255	50248	50261	50264	50264	50256	50258	50264	50260	50253	50255	50267	50267	50263	50277	50259	50285	50388	50329	50322
50369	50366	50380	50359	50360	50358	50345	50346	50342	50349	50340	50353	50337	50340	50342	50339	50350	50345	50347	50333	50340	50337	50338	50337	50336	50342	50339	50318	50333	50332	50329	50327	50350	50352	50340	50333	50357	50357	50349	50335	50336	50358	50354	50342	50350	50338	50373	50398	50349	50321
50335	50329	50333	50323	50326	50338	50324	50313	50319	50334	50327	50331	50306	50309	50311	50319	50326	50329	50337	50332	50335	50320	50322	50322	50334	50332	50326	50312	50330	50349	50330	50326	50336	50362	50339	50351	50340	50350	50355	50360	50340	50355	50351	50364	50357	50350	50364	50347	50280	50244
50297	50296	50276	50284	50275	50296	50279	50282	50280	50290	50307	50297	50278	50298	50309	50289	50297	50295	50305	50312	50306	50313	50309	50307	50323	50319	50308	50309	50328	50349	50315	50317	50332	50338	50330	50352	50338	50332	50340	50351	50327	50355	50355	50353	50333	50339	50340	50267	50200	50179
50200	50214	50204	50212	50210	50218	50192	50206	50207	50197	50224	50221	50220	50223	50233	50230	50224	50238	50240	50241	50241	50249	50244	50259	50254	50261	50268	50266	50264	50278	50273	50270	50277	50287	50274	50271	50281	50282	50284	50293	50278	50297	50306	50292	50280	50271	50257	50161	50081	50048
50101	50107	50080	50097	50085	50086	50083	50097	50094	50101	50116	50115	50107	50115	50128	50115	50120	50131	50132	50137	50136	50143	50144	50154	50155	50160	50165	50163	50160	50183	50194	50175	50179	50187	50196	50188	50200	50197	50198	50208	50203	50205	50184	50198	50184	50181	50164	50017	49932	49885
49972	49964	49977	49972	49960	49959	49966	49979	49986	49976	49995	49997	49976	49980	50016	50002	50002	49993	50010	50012	50030	50025	50034	50052	50050	50051	50064	50078	50083	50086	50099	50078	50096	50095	50101	50078	50107	50094	50117	50099	50107	50127	50104	50103	50083	50082	50058	49869	49777	49748
49817	49813	49818	49822	49818	49811	49831	49847	49843	49829	49841	49852	49843	49833	49869	49863	49866	49853	49879	49880	49883	49900	49902	49939	49913	49910	49932	49938	49949	49952	49959	49944	49966	49978	49987	49963	49987	49973	49997	49984	50002	49994	49979	49982	49961	49952	49930	49687	49622	49584
49644	49640	49648	49649	49641	49653	49651	49656	49658	49666	49661	49690	49661	49677	49695	49689	49697	49699	49713	49697	49723	49733	49745	49764	49750	49762	49777	49792	49779	49778	49781	49808	49812	49818	49834	49810	49836	49841	49837	49832	49853	49832	49826	49813	49794	49789	49753	49515	49450	49411
49460	49455	49463	49480	49459	49475	49474	49481	49475	49476	49480	49510	49483	49496	49510	49513	49522	49519	49529	49535	49555	49559	49570	49603	49583	49593	49606	49617	49606	49599	49623	49626	49637	49641	49657	49647	49672	49662	49671	49663	49673	49652	49655	49629	49621	49599	49588	49296	49242	49228
49261	49265	49267	49275	49289	49296	49295	49296	49294	49283	49305	49307	49299	49324	49312	49329	49331	49364	49385	49372	49386	49379	49401	49411	49400	49411	49430	49443	49439	49428	49441	49458	49438	49468	49473	49463	49489	49470	49478	49484	49468	49461	49465	49444	49451	49414	49401	49097	49063	49047
49120	49099	49121	49140	49129	49147	49155	49139	49156	49139	49163	49172	49156	49168	49176	49171	49199	49217	49219	49208	49240	49248	49259	49243	49263	49266	49281	49293	49287	49289	49291	49288	49291	49305	49307	49296	49323	49315	49325	49317	49322	49299	49304	49292	49286	49253	49236	48987	48938	48941
48912	48911	48909	48929	48931	48944	48949	48947	48952	48932	48960	48961	48964	48974	48966	48968	48982	49026	49034	49028	49048	49043	49065	49041	49073	49074	49068	49081	49099	49091	49081	49087	49078	49102	49098	49088	49110	49108	49102	49092	49091	49099	49102	49075	49075	49053	49016	48766	48741	48737
48728	48747	48726	48751	48749	48789	48767	48773	48770	48753	48782	48774	48792	48797	48784	48804	48807	48838	48845	48863	48862	48864	48871	48844	48873	48875	48867	48890	48877	48892	48888	48890	48889	48909	48904	48905	48909	48906	48890	48917	48898	48890	48904	48895	48881	48864	48832	48625	48592	48584
48541	48569	48565	48567	48578	48580	48584	48579	48579	48569	48571	48572	48601	48610	48597	48606	48629	48641	48649	48636	48667	48667	48669	48660	48685	48682	48662	48686	48698	48685	48689	48684	48695	48693	48711	48693	48710	48704	48699	48686	48688	48690	48686	48674	48675	48684	48631	48450	48458	48437
48388	48397	48398	48402	48405	48400	48385	48403	48385	48384	48395	48397	48428	48412	48417	48434	48433	48435	48438	48431	48449	48456	48468	48453	48468	48464	48456	48467	48483	48479	48472	48467	48485	48497	48491	48497	48490	48495	48470	48487	48487	48472	48464	48471	48460	48496	48422	48303	48324	48345
48214	48237	48250	48235	48254	48238	48231	48242	48244	48241	48254	48238	48266	48266	48251	48277	48282	48255	48266	48249	48263	48274	48294	48303	48289	48274	48295	48299	48299	48291	48308	48297	48316	48307	48305	48309	48304	48293	48292	48308	48298	48306	48292	48279	48298	48294	48267	48187	48211	48234
48071	48084	48076	48095	48104	48095	48092	48085	48087	48085	48083	48089	48096	48099	48091	48103	48093	48074	48087	48086	48097	48098	48103	48099	48104	48104	48129	48119	48107	48094	48123	48135	48145	48127	48128	48138	48111	48127	48111	48106	48118	48118	48093	48093	48110	48104	48105	48074	48107	48146
47986	47987	47996	47991	48012	47985	48015	48015	47993	47989	47993	48004	48005	48007	47983	47993	48005	47986	47992	47996	47997	47991	47983	47990	47978	47994	48006	47997	47993	48009	47999	47995	48004	47981	48006	48000	47984	47977	47971	47964	48009	47993	47993	47975	47991	47979	47986	48004	48058	48116
47977	47966	47974	47966	47994	47964	47975	47975	47947	47991	47972	47964	47974	47959	47969	47948	47967	47953	47955	47959	47936	47960	47949	47941	47963	47956	47931	47924	47949	47932	47929	47934	47921	47909	47925	47919	47897	47904	47906	47919	47919	47925	47925	47913	47935	47919	47927	48011	48063	48123
47963	47948	47942	47955	47934	47913	47961	47950	47933	47946	47932	47934	47952	47942	47927	47921	47925	47915	47920	47919	47918	47916	47910	47883	47906	47896	47876	47871	47893	47876	47858	47885	47866	47859	47856	47864	47856	47867	47853	47847	47863	47883	47862	47861	47869	47864	47880	48027	48076	48108
47975	47956	47964	47953	47958	47943	47953	47961	47960	47972	47955	47946	47948	47940	47940	47924	47917	47947	47924	47914	47898	47914	47883	47875	47912	47881	47867	47854	47867	47860	47867	47847	47837	47830	47824	47831	47818	47815	47829	47818	47829	47816	47834	47837	47849	47875	47880	48070	48134	48182
48042	48013	48038	48030	48021	48017	48025	48026	48020	48021	48014	48014	48009	48017	48008	47972	47980	47991	47991	47983	47966	47957	47949	47941	47951	47938	47930	47899	47933	47913	47912	47904	47891	47894	47862	47880	47871	47875	47878	47865	47889	47858	47875	47878	47908	47906	47935	48161	48239	48262
48104	48096	48105	48091	48088	48103	48091	48100	48075	48091	48056	48082	48058	48048	48067	48034	48045	48036	48043	48036	48005	48007	47996	47996	47993	47978	47973	47962	47969	47969	47936	47950	47940	47942	47915	47917	47937	47924	47905	47915	47913	47898	47929	47931	47951	47956	47998	48249	48322	48346
48215	48207	48212	48204	48191	48192	48186	48191	48175	48169	48166	48174	48164	48145	48158	48138	48138	48131	48119	48107	48110	48086	48089	48093	48066	48072	48089	48043	48049	48055	48028	48029	48025	48037	48013	48024	48013	48017	48013	48011	47995	47988	48019	48032	48041	48065	48094	48357	48445	48469
48386	48390	48368	48356	48362	48374	48352	48333	48354	48340	48317	48323	48312	48326	48309	48282	48290	48279	48276	48263	48259	48252	48250	48251	48219	48230	48237	48232	48207	48219	48200	48183	48203	48196	48170	48181	48167	48168	48169	48172	48169	48193	48194	48193	48207	48231	48261	48527	48600	48616
48567	48561	48542	48539	48547	48553	48514	48531	48529	48536	48515	48522	48494	48487	48501	48502	48479	48444	48439	48461	48445	48432	48410	48426	48406	48399	48420	48395	48377	48386	48373	48372	48380	48362	48369	48353	48348	48360	48354	48351	48357	48371	48373	48377	48398	48408	48454	48683	48775	48794
48813	48821	48782	48777	48794	48774	48771	48765	48783	48759	48767	48765	48736	48732	48743	48742	48725	48691	48690	48704	48682	48675	48648	48664	48629	48632	48642	48640	48614	48629	48612	48616	48608	48608	48590	48590	48595	48585	48611	48588	48588	48605	48621	48628	48613	48642	48681	48911	48990	48990
49076	49072	49064	49063	49066	49057	49042	49063	49059	49051	49045	49040	49032	49012	49015	49001	48995	48990	48952	48966	48952	48953	48925	48940	48914	48915	48909	48903	48896	48899	48892	48894	48868	48877	48887	48875	48886	48869	48871	48857	48868	48873	48875	48893	48895	48923	48958	49162	49212	49209
49363	49365	49368	49344	49335	49329	49337	49346	49348	49345	49345	49321	49325	49314	49310	49303	49298	49284	49255	49238	49240	49228	49239	49234	49225	49213	49198	49201	49189	49200	49196	49190	49165	49174	49190	49170	49165	49176	49181	49164	49171	49184	49183	49188	49187	49194	49236	49431	49458	49457
49654	49649	49650	49640	49633	49640	49631	49633	49636	49632	49629	49624	49607	49614	49612	49611	49606	49578	49559	49554	49552	49536	49538	49537	49523	49522	49518	49507	49517	49504	49502	49502	49488	49487	49489	49476	49497	49476	49491	49495	49498	49493	49491	49510	49492	49503	49543	49679	49700	49686
49928	49922	49914	49908	49910	49910	49901	49892	49905	49905	49907	49894	49898	49883	49874	49882	49870	49862	49859	49844	49842	49833	49838	49840	49821	49838	49802	49824	49809	49808	49811	49807	49797	49810	49807	49781	49796	49802	49801	49798	49802	49817	49784	49810	49807	49803	49823	49928	49959	49919
50216	50220	50227	50202	50208	50199	50187	50186	50192	50191	50192	50220	50187	50192	50181	50181	50178	50176	50180	50153	50170	50159	50155	50153	50159	50153	50143	50150	50143	50148	50147	50147	50145	50150	50152	50137	50153	50152	50140	50143	50144	50142	50150	50141	50149	50145	50160	50200	50207	50178
50483	50479	50477	50473	50488	50464	50459	50462	50467	50457	50455	50485	50467	50454	50463	50462	50466	50445	50473	50458	50466	50449	50465	50445	50450	50439	50449	50469	50445	50463	50448	50448	50456	50451	50471	50454	50470	50452	50464	50475	50463	50436	50459	50450	50448	50458	50462	50452	50445	50414
50697	50681	50687	50684	50680	50669	50678	50673	50674	50655	50693	50697	50689	50683	50670	50678	50683	50683	50692	50693	50692	50679	50666	50688	50700	50674	50690	50714	50698	50687	50692	50688	50720	50714	50704	50710	50719	50713	50705	50724	50712	50693	50707	50702	50688	50697	50676	50648	50601	50579
50914	50894	50901	50898	50885	50876	50896	50903	50902	50897	50907	50915	50908	50913	50905	50917	50915	50905	50925	50925	50929	50936	50919	50904	50930	50933	50921	50941	50949	50934	50951	50938	50946	50941	50958	50952	50974	50963	50967	50973	50956	50957	50966	50944	50947	50944	50914	50834	50766	50736
51013	51006	51009	51008	51001	50996	51017	51027	51024	51032	51036	51032	51026	51040	51043	51056	51044	51044	51061	51066	51065	51067	51066	51049	51076	51085	51074	51100	51098	51093	51085	51099	51087	51112	51099	51114	51117	51120	51098	51117	51104	51113	51114	51098	51080	51093	51059	50935	50852	50829
51042	51019	51032	51048	51038	51027	51063	51053	51067	51068	51084	51057	51069	51078	51088	51089	51088	51096	51084	51102	51113	51112	51105	51101	51124	51141	51115	51138	51132	51149	51143	51153	51157	51157	51174	51176	51172	51181	51170	51182	51180	51185	51157	51166	51149	51133	51113	50963	50869	50832
51063	51058	51069	51080	51081	51081	51096	51085	51101	51114	51110	51086	51101	51106	51124	51132	51118	51137	51145	51139	51148	51158	51178	51154	51179	51178	51169	51196	51185	51177	51205	51217	51213	51224	51223	51229	51230	51227	51230	51239	51250	51244	51229	51220	51208	51208	51164	50959	50883	50846
51037	51037	51041	51049	51062	51070	51065	51061	51064	51071	51081	51060	51087	51089	51093	51108	51114	51127	51127	51132	51122	51138	51169	51164	51165	51175	51184	51191	51191	51200	51204	51210	51214	51205	51226	51236	51221	51237	51232	51234	51249	51251	51218	51210	51205	51189	51160	50920	50840	50803
50912	50912	50911	50927	50936	50935	50923	50930	50935	50923	50929	50949	50953	50965	50955	50959	50967	51003	51000	51007	51015	51039	51036	51045	51039	51045	51075	51071	51076	51070	51081	51090	51103	51112	51112	51125	51130	51123	51124	51119	51129	51111	51097	51097	51096	51056	51019	50778	50711	50681
50767	50796	50778	50789	50807	50803	50797	50783	50795	50779	50795	50790	50818	50831	50822	50827	50840	50861	50869	50878	50901	50908	50911	50944	50919	50934	50951	50944	50967	50964	50959	50970	50996	50989	50992	51006	51007	50991	51001	50999	51016	50997	50981	50977	50968	50963	50910	50649	50585	50568
50567	50578	50580	50579	50601	50592	50579	50572	50577	50579	50573	50594	50602	50609	50605	50610	50632	50650	50670	50665	50681	50696	50709	50718	50715	50730	50743	50716	50747	50743	50757	50766	50777	50773	50787	50788	50773	50791	50791	50774	50791	50781	50784	50762	50760	50751	50722	50439	50381	50375
50282	50276	50288	50282	50306	50304	50289	50309	50296	50283	50291	50311	50322	50339	50319	50337	50352	50351	50375	50381	50383	50419	50401	50414	50436	50445	50433	50427	50452	50445	50452	50466	50480	50467	50480	50481	50484	50490	50476	50477	50488	50481	50483	50464	50472	50461	50409	50173	50112	50119
49949	49961	49967	49975	49973	49982	49990	49979	49989	49983	49996	49990	50000	50020	50015	50020	50031	50039	50069	50058	50084	50091	50074	50090	50109	50101	50106	50103	50132	50128	50126	50141	50135	50139	50145	50142	50131	50153	50155	50148	50149	50145	50145	50127	50139	50127	50088	49876	49827	49817
49576	49594	49596	49605	49597	49618	49621	49614	49625	49612	49631	49627	49627	49646	49651	49656	49668	49670	49684	49709	49700	49713	49704	49713	49734	49723	49727	49713	49743	49739	49738	49767	49745	49745	49745	49733	49739	49758	49762	49750	49753	49766	49759	49753	49753	49740	49704	49536	49508	49488
49216	49233	49224	49240	49217	49235	49249	49265	49245	49250	49254	49250	49279	49267	49276	49272	49277	49291	49302	49309	49313	49316	49336	49330	49352	49338	49333	49323	49344	49336	49353	49364	49340	49346	49355	49355	49347	49358	49370	49363	49360	49365	49361	49347	49368	49343	49323	49192	49158	49159
48852	48848	48863	48858	48849	48861	48873	48877	48884	48873	48883	48869	48877	48891	48895	48891	48908	48906	48904	48920	48912	48918	48941	48937	48928	48938	48941	48944	48951	48956	48949	48960	48949	48942	48948	48962	48935	48952	48963	48952	48944	48966	48969	48953	48948	48942	48926	48838	48810	48836
48526	48519	48506	48520	48513	48525	48532	48554	48525	48523	48541	48535	48531	48543	48536	48549	48550	48555	48554	48573	48571	48554	48566	48590	48566	48561	48574	48582	48567	48591	48568	48576	48597	48577	48596	48592	48584	48586	48592	48577	48581	48595	48592	48583	48583	48569	48576	48519	48513	48532
48194	48187	48192	48190	48196	48192	48201	48202	48202	48217	48188	48204	48197	48189	48181	48215	48205	48187	48211	48214	48221	48211	48224	48225	48217	48218	48236	48214	48198	48230	48216	48222	48211	48224	48227	48223	48213	48209	48225	48211	48218	48215	48226	48230	48227	48221	48201	48229	48229	48263
47898	47875	47896	47880	47884	47900	47879	47885	47883	47883	47875	47896	47882	47877	47891	47891	47872	47871	47893	47881	47871	47869	47891	47897	47872	47867	47893	47879	47895	47892	47886	47853	47875	47872	47873	47877	47867	47869	47875	47885	47877	47859	47866	47872	47888	47913	47878	47949	47956	48007
47667	47633	47666	47648	47647	47662	47646	47656	47626	47649	47642	47634	47621	47629	47623	47641	47626	47617	47650	47634	47631	47616	47615	47621	47610	47620	47610	47608	47607	47611	47595	47610	47590	47599	47584	47569	47587	47603	47581	47581	47581	47560	47601	47595	47607	47619	47613	47739	47754	47807
47400	47403	47395	47400	47417	47420	47393	47393	47387	47378	47372	47410	47379	47369	47356	47371	47362	47348	47349	47359	47369	47349	47344	47348	47338	47331	47342	47326	47326	47316	47314	47306	47273	47304	47292	47283	47285	47298	47288	47278	47289	47270	47298	47299	47326	47337	47343	47507	47537	47591
47221	47219	47206	47215	47215	47218	47188	47198	47199	47194	47193	47197	47177	47164	47170	47160	47162	47156	47163	47152	47141	47148	47125	47133	47125	47130	47104	47115	47103	47109	47083	47088	47072	47074	47069	47065	47053	47070	47059	47063	47066	47050	47086	47078	47095	47095	47123	47336	47390	47431
47117	47107	47103	47119	47111	47116	47102	47113	47102	47093	47087	47101	47086	47064	47079	47058	47059	47048	47044	47058	47044	47034	47018	46997	47019	46993	46991	46994	46982	46973	46968	46961	46965	46939	46939	46937	46946	46959	46949	46946	46932	46947	46959	46958	46976	46978	47024	47229	47323	47359
47053	47065	47052	47052	47051	47039	47052	47048	47044	47029	47044	47019	47021	47000	47015	46992	46990	46998	46965	46970	46966	46961	46949	46939	46930	46933	46894	46895	46895	46883	46890	46872	46869	46876	46837	46862	46861	46867	46850	46857	46839	46872	46862	46885	46880	46888	46945	47177	47253	47314
47085	47080	47068	47072	47089	47067	47071	47055	47069	47062	47069	47058	47053	47036	47035	47010	47004	46989	46977	46988	46979	46994	46959	46958	46934	46933	46923	46926	46914	46875	46868	46882	46867	46883	46850	46866	46869	46845	46860	46869	46857	46856	46883	46884	46895	46916	46945	47195	47313	47330
47223	47211	47213	47186	47220	47185	47179	47171	47197	47185	47186	47186	47158	47153	47149	47132	47127	47107	47110	47125	47102	47096	47085	47089	47071	47060	47047	47057	47022	47007	46996	46994	47025	47006	47001	46968	46995	46980	46977	46989	46976	46992	46991	47007	46999	47024	47072	47305	47427	47452
47392	47400	47393	47375	47395	47355	47351	47347	47368	47374	47371	47359	47332	47332	47325	47316	47303	47294	47293	47271	47251	47255	47258	47246	47230	47210	47217	47213	47200	47182	47185	47181	47184	47180	47173	47163	47167	47163	47160	47166	47149	47161	47156	47172	47163	47188	47225	47471	47592	47592
47655	47653	47647	47629	47634	47603	47619	47606	47621	47614	47619	47612	47596	47594	47588	47568	47573	47566	47547	47536	47521	47516	47505	47488	47495	47479	47476	47474	47465	47443	47463	47453	47438	47446	47446	47434	47439	47416	47434	47410	47418	47425	47414	47430	47427	47447	47496	47701	47813	47816
48001	47970	47978	47977	47963	47961	47955	47966	47970	47957	47959	47949	47939	47929	47924	47913	47921	47896	47865	47845	47863	47861	47828	47837	47822	47819	47815	47814	47820	47809	47820	47802	47792	47804	47792	47792	47791	47778	47774	47776	47759	47784	47769	47760	47770	47796	47825	48027	48104	48114
48338	48324	48314	48321	48319	48316	48327	48317	48302	48319	48300	48290	48278	48292	48286	48273	48271	48260	48232	48233	48228	48224	48219	48190	48204	48199	48181	48186	48197	48170	48178	48167	48165	48155	48165	48153	48165	48164	48165	48138	48152	48160	48157	48143	48152	48166	48198	48353	48416	48407
48739	48722	48728	48730	48735	48728	48718	48734	48718	48706	48697	48713	48691	48704	48701	48683	48701	48688	48665	48665	48657	48658	48651	48632	48627	48638	48626	48616	48634	48625	48617	48615	48617	48605	48615	48610	48621	48601	48598	48606	48617	48607	48609	48605	48592	48610	48624	48738	48784	48779
49171	49170	49158	49173	49174	49162	49153	49162	49153	49154	49149	49149	49148	49142	49133	49132	49144	49134	49135	49113	49113	49103	49114	49107	49109	49107	49097	49094	49098	49092	49093	49088	49089	49101	49099	49087	49094	49089	49079	49089	49089	49092	49088	49079	49078	49094	49092	49164	49187	49166
49641	49628	49629	49634	49616	49619	49608	49620	49606	49602	49611	49591	49606	49616	49590	49603	49598	49605	49608	49600	49593	49590	49594	49585	49591	49588	49583	49579	49594	49585	49580	49581	49592	49587	49595	49585	49604	49586	49574	49584	49592	49585	49571	49585	49571	49579	49581	49589	49601	49581
50097	50092	50075	50084	50078	50062	50073	50071	50068	50076	50055	50070	50078	50076	50064	50081	50080	50075	50084	50071	50075	50056	50066	50066	50071	50061	50063	50059	50066	50061	50083	50083	50076	50073	50093	50096	50103	50074	50075	50089	50094	50058	50078	50076	50075	50071	50077	50017	50007	49987
50472	50471	50490	50476	50462	50459	50466	50465	50480	50476	50468	50463	50486	50487	50474	50499	50484	50482	50481	50479	50474	50464	50470	50482	50466	50479	50489	50469	50486	50485	50492	50511	50515	50513	50506	50507	50510	50509	50504	50502	50512	50508	50498	50500	50507	50496	50490	50381	50377	50337
50861	50874	50846	50875	50856	50860	50873	50866	50863	50871	50873	50878	50873	50894	50881	50912	50870	50878	50887	50878	50884	50869	50894	50891	50901	50909	50918	50902	50913	50918	50933	50936	50940	50929	50946	50953	50937	50943	50943	50934	50950	50928	50928	50916	50922	50905	50905	50763	50723	50689
51206	51205	51207	51215	51201	51213	51207	51210	51210	51239	51239	51222	51249	51249	51250	51261	51245	51252	51264	51258	51253	51242	51247	51255	51258	51273	51294	51276	51293	51302	51302	51313	51312	51332	51314	51318	51323	51339	51310	51322	51326	51316	51307	51300	51308	51282	51273	51090	51030	50994
51434	51427	51440	51429	51428	51447	51441	51455	51439	51456	51456	51453	51478	51464	51493	51480	51482	51479	51481	51476	51476	51499	51496	51505	51509	51517	51520	51514	51532	51539	51544	51545	51563	51559	51565	51566	51556	51585	51586	51575	51594	51582	51562	51555	51547	51533	51514	51311	51234	51196
51643	51640	51648	51644	51648	51655	51675	51668	51665	51669	51686	51686	51708	51712	51708	51712	51695	51728	51729	51722	51731	51739	51743	51749	51747	51764	51770	51766	51793	51793	51799	51807	51819	51822	51827	51833	51809	51828	51834	51823	51828	51827	51835	51807	51807	51783	51772	51533	51435	51399
51774	51779	51787	51762	51783	51797	51792	51798	51792	51799	51800	51788	51822	51820	51829	51829	51840	51853	51859	51862	51873	51887	51898	51921	51909	51923	51928	51941	51932	51948	51955	51949	51954	51956	51983	51967	51961	51970	51990	51989	51988	51979	51981	51965	51962	51940	51914	51665	51552	51513
51765	51770	51765	51758	51767	51788	51770	51797	51793	51784	51794	51797	51808	51802	51828	51834	51851	51862	51873	51875	51870	51897	51900	51913	51916	51922	51930	51945	51923	51946	51946	51963	51953	51964	51964	51975	51970	51973	51990	51995	51987	51981	51996	51969	51956	51944	51907	51675	51568	51521
51689	51711	51703	51691	51697	51706	51709	51713	51719	51718	51717	51739	51723	51729	51743	51772	51770	51796	51802	51803	51828	51839	51844	51862	51861	51868	51864	51882	51870	51881	51887	51905	51897	51901	51905	51912	51905	51908	51933	51936	51919	51919	51935	51904	51919	51883	51843	51646	51508	51486
51507	51508	51516	51506	51501	51520	51522	51516	51532	51522	51530	51546	51537	51550	51554	51564	51578	51586	51603	51611	51628	51634	51639	51652	51658	51664	51668	51672	51678	51684	51661	51686	51701	51700	51696	51713	51712	51724	51719	51729	51722	51726	51725	51723	51708	51692	51653	51462	51339	51322
51180	51173	51181	51175	51193	51205	51210	51199	51209	51200	51209	51229	51210	51222	51235	51241	51254	51248	51276	51293	51284	51302	51307	51315	51313	51316	51333	51349	51343	51357	51354	51362	51363	51365	51362	51377	51365	51392	51383	51386	51380	51393	51372	51376	51373	51365	51324	51173	51038	51030
50840	50841	50854	50838	50858	50863	50881	50865	50868	50871	50889	50888	50896	50896	50906	50911	50919	50914	50941	50958	50963	50962	50967	50961	50995	50992	50994	51009	51000	51007	50997	51018	51012	51012	51028	51027	51021	51027	51051	51026	51038	51035	51041	51041	51033	51024	50977	50854	50744	50746
50393	50395	50417	50419	50427	50429	50432	50439	50435	50425	50463	50463	50450	50456	50454	50461	50475	50480	50492	50504	50512	50516	50507	50502	50541	50542	50538	50553	50534	50560	50557	50555	50559	50557	50557	50566	50572	50571	50580	50568	50554	50572	50572	50591	50582	50569	50534	50435	50343	50339
49942	49963	49969	49980	49979	49977	49984	49994	49991	49983	50009	49999	49994	49993	50006	50010	50013	50025	50028	50060	50051	50046	50054	50056	50062	50074	50060	50094	50084	50077	50083	50086	50081	50085	50096	50095	50085	50089	50123	50104	50095	50110	50111	50119	50095	50105	50080	50003	49934	49940
49465	49461	49473	49488	49498	49492	49509	49500	49494	49489	49510	49517	49511	49498	49510	49528	49528	49515	49531	49531	49544	49551	49544	49547	49560	49558	49550	49580	49554	49567	49566	49561	49560	49570	49563	49572	49576	49569	49580	49574	49563	49571	49583	49582	49578	49572	49567	49535	49479	49502
48968	48982	48985	48995	48993	48991	49003	49000	49007	48998	49008	49004	49004	48991	49001	49006	49011	48996	49016	49027	49029	49027	49024	49031	49021	49034	49033	49042	49035	49037	49036	49016	49024	49037	49025	49011	49020	49016	49026	49034	49033	49031	49044	49046	49043	49035	49041	49061	49015	49057
48474	48454	48474	48474	48490	48494	48486	48492	48476	48478	48472	48488	48478	48484	48480	48471	48478	48480	48483	48486	48487	48499	48491	48481	48483	48485	48489	48490	48508	48495	48501	48468	48469	48461	48481	48474	48493	48490	48491	48477	48479	48471	48479	48486	48475	48484	48503	48542	48556	48584
47974	47967	47989	47984	48003	47994	47983	47996	47977	47987	47963	47981	47971	47985	47976	47949	47974	47970	47969	47981	47983	47972	47973	47953	47969	47964	47952	47964	47965	47951	47943	47940	47947	47956	47925	47930	47939	47944	47936	47924	47934	47932	47938	47950	47947	47936	47976	48053	48086	48143
47552	47545	47558	47553	47538	47551	47530	47518	47530	47531	47515	47546	47515	47506	47518	47507	47516	47500	47507	47501	47525	47517	47507	47505	47522	47492	47497	47478	47478	47483	47490	47479	47473	47477	47455	47465	47466	47465	47453	47466	47458	47458	47462	47474	47474	47472	47522	47613	47668	47730
47138	47142	47136	47137	47117	47132	47110	47119	47113	47117	47091	47114	47094	47091	47079	47070	47061	47089	47073	47061	47077	47084	47066	47057	47075	47050	47061	47019	47034	47013	47022	47033	47026	47002	47007	47008	47020	46996	46995	46997	47021	46997	46991	47009	47000	47024	47065	47209	47265	47348
46780	46783	46759	46773	46775	46775	46764	46755	46757	46760	46751	46746	46744	46735	46741	46711	46704	46730	46698	46718	46715	46706	46703	46697	46678	46685	46691	46665	46657	46625	46647	46643	46644	46655	46638	46631	46631	46600	46630	46613	46606	46629	46612	46629	46607	46650	46689	46852	46935	47019
46556	46559	46545	46552	46556	46526	46544	46530	46528	46541	46525	46520	46504	46516	46491	46506	46463	46485	46473	46475	46455	46466	46477	46440	46449	46448	46412	46411	46402	46403	46396	46384	46397	46375	46386	46384	46375	46361	46342	46353	46354	46369	46338	46351	46368	46386	46405	46643	46729	46794
46314	46334	46297	46314	46321	46305	46306	46293	46325	46312	46286	46262	46274	46273	46264	46250	46253	46227	46212	46223	46220	46229	46205	46195	46181	46189	46160	46145	46167	46158	46132	46128	46129	46119	46110	46109	46103	46104	46080	46091	46105	46112	46059	46108	46097	46131	46145	46385	46533	46557
46236	46264	46228	46216	46224	46220	46215	46208	46204	46195	46217	46194	46189	46208	46156	46179	46161	46162	46150	46112	46126	46127	46108	46102	46089	46059	46082	46058	46058	46053	46046	46010	46028	46013	46007	45995	46009	46005	45983	46000	46002	46008	45993	45998	46011	46010	46068	46289	46432	46465
46318	46303	46294	46301	46286	46286	46304	46278	46275	46281	46278	46250	46284	46253	46236	46236	46222	46197	46185	46191	46202	46168	46160	46165	46147	46134	46129	46105	46121	46103	46113	46109	46088	46060	46088	46057	46063	46050	46050	46085	46065	46058	46070	46057	46094	46098	46151	46340	46493	46520
46383	46384	46392	46389	46392	46365	46363	46352	46351	46353	46335	46338	46327	46321	46307	46319	46304	46293	46275	46251	46243	46252	46236	46257	46211	46215	46223	46208	46191	46187	46187	46206	46176	46158	46168	46152	46155	46170	46143	46141	46157	46155	46144	46137	46178	46151	46191	46396	46552	46567
46640	46623	46625	46591	46598	46592	46593	46592	46578	46563	46573	46575	46552	46565	46552	46543	46546	46537	46521	46502	46494	46473	46484	46488	46460	46472	46442	46455	46436	46432	46444	46431	46419	46427	46423	46403	46395	46412	46386	46409	46390	46386	46380	46402	46413	46426	46442	46607	46761	46761
46971	46974	46977	46965	46963	46958	46939	46921	46935	46922	46909	46918	46924	46931	46907	46904	46919	46902	46894	46858	46862	46853	46849	46861	46846	46828	46831	46832	46833	46805	46829	46813	46812	46802	46810	46809	46779	46789	46788	46788	46794	46761	46780	46776	46826	46780	46813	46951	47077	47087
47373	47353	47371	47343	47335	47351	47332	47317	47322	47326	47312	47313	47323	47319	47292	47296	47311	47292	47293	47283	47261	47241	47257	47259	47233	47232	47226	47234	47213	47241	47224	47207	47214	47218	47209	47225	47195	47216	47206	47193	47209	47186	47207	47204	47222	47179	47205	47332	47421	47420
47838	47835	47815	47804	47807	47826	47795	47807	47792	47788	47793	47782	47799	47800	47788	47760	47752	47781	47778	47774	47743	47717	47733	47743	47728	47734	47717	47716	47713	47729	47710	47695	47718	47724	47719	47711	47724	47719	47695	47713	47713	47696	47707	47686	47690	47687	47699	47790	47847	47817
48367	48362	48369	48354	48339	48351	48358	48337	48361	48339	48340	48325	48342	48335	48342	48330	48317	48328	48311	48305	48294	48286	48300	48284	48293	48293	48278	48288	48284	48294	48295	48267	48289	48287	48283	48284	48277	48303	48288	48283	48279	48287	48284	48262	48279	48271	48278	48295	48335	48318
48911	48904	48913	48908	48902	48907	48891	48908	48921	48906	48894	48892	48902	48906	48899	48907	48908	48898	48885	48895	48875	48886	48870	48855	48887	48862	48855	48877	48865	48884	48880	48879	48860	48875	48863	48879	48873	48886	48874	48878	48872	48866	48879	48864	48859	48851	48855	48839	48847	48803
49501	49493	49488	49496	49486	49481	49499	49493	49499	49495	49513	49497	49511	49509	49507	49512	49503	49511	49479	49479	49465	49488	49478	49458	49474	49473	49478	49488	49502	49505	49486	49489	49497	49512	49498	49494	49491	49494	49496	49494	49493	49505	49505	49491	49492	49480	49473	49404	49397	49353
50067	50050	50056	50061	50048	50057	50074	50069	50080	50070	50083	50078	50077	50084	50078	50097	50090	50085	50059	50067	50058	50083	50076	50071	50085	50066	50085	50091	50092	50088	50096	50100	50107	50101	50107	50104	50111	50117	50127	50116	50122	50138	50120	50100	50101	50094	50079	49966	49915	49884
50651	50615	50648	50628	50625	50640	50650	50659	50629	50642	50652	50655	50655	50665	50679	50681	50665	50656	50654	50660	50652	50672	50661	50672	50675	50666	50696	50716	50694	50710	50699	50713	50730	50732	50736	50734	50723	50724	50748	50739	50738	50749	50741	50726	50730	50715	50689	50546	50485	50410
51154	51144	51154	51150	51158	51170	51160	51169	51165	51174	51189	51201	51189	51188	51190	51200	51190	51203	51193	51195	51201	51217	51205	51228	51229	51222	51253	51262	51246	51262	51260	51289	51276	51281	51307	51304	51291	51296	51320	51299	51308	51293	51305	51277	51297	51264	51247	51067	50991	50924
51561	51574	51575	51574	51576	51587	51580	51606	51589	51594	51605	51632	51620	51628	51637	51640	51632	51636	51641	51630	51648	51659	51654	51660	51670	51665	51690	51713	51699	51712	51716	51741	51746	51753	51735	51748	51738	51762	51774	51762	51745	51766	51755	51757	51748	51723	51701	51520	51378	51346
51948	51952	51970	51959	51965	51977	51961	51965	51979	51987	52008	52022	52022	52012	52035	52006	52032	52040	52036	52045	52051	52064	52058	52065	52084	52089	52101	52116	52119	52134	52121	52147	52143	52140	52147	52152	52153	52183	52177	52179	52176	52158	52169	52175	52160	52138	52119	51912	51763	51726
52214	52224	52229	52243	52230	52253	52243	52262	52254	52268	52273	52304	52284	52279	52300	52289	52320	52326	52325	52340	52351	52356	52354	52347	52380	52382	52411	52405	52412	52429	52425	52449	52427	52441	52431	52438	52429	52453	52467	52467	52474	52451	52464	52457	52457	52435	52413	52188	52045	51993
52323	52346	52360	52337	52342	52350	52362	52372	52386	52399	52392	52382	52398	52399	52412	52431	52443	52432	52466	52471	52459	52493	52482	52482	52506	52510	52495	52501	52526	52544	52551	52549	52539	52561	52555	52560	52565	52562	52586	52598	52591	52571	52581	52571	52581	52562	52561	52309	52156	52131
52432	52440	52438	52455	52456	52450	52474	52462	52485	52491	52490	52481	52483	52496	52513	52528	52533	52551	52557	52568	52574	52570	52589	52568	52610	52605	52612	52605	52612	52625	52638	52638	52633	52656	52654	52677	52663	52667	52666	52692	52683	52680	52681	52687	52657	52674	52650	52425	52262	52220
52340	52359	52377	52368	52396	52344	52457	52453	52370	52370	52380	52433	52420	52457	52453	52472	52421	52467	52539	52499	52536	52535	52525	52525	52605	52605	52511	52555	52520	52563	52583	52645	52615	52624	52623	52584	52635	52596	52583	52666	52686	52615	52611	52627	52582	52578	52545	52377	52290	52215
51984	52003	51995	52011	52021	52005	52028	52040	52005	52012	52036	52038	52029	52060	52065	52055	52059	52078	52095	52107	52120	52120	52121	52120	52171	52152	52142	52141	52145	52156	52158	52193	52184	52191	52200	52189	52211	52192	52180	52232	52224	52194	52184	52204	52196	52177	52173	52023	51928	51877
51805	51803	51814	51834	51835	51827	51838	51832	51837	51833	51851	51855	51843	51853	51865	51867	51868	51886	51902	51898	51913	51923	51912	51936	51935	51949	51938	51940	51949	51957	51971	51964	51986	51984	51992	51977	52009	51986	51975	52007	52006	51989	51986	52000	51987	51995	51975	51858	51748	51760
51410	51422	51418	51431	51442	51430	51438	51436	51422	51428	51445	51451	51431	51443	51462	51449	51467	51462	51470	51502	51496	51498	51501	51522	51522	51529	51527	51540	51537	51530	51545	51542	51551	51540	51549	51552	51567	51557	51544	51567	51565	51555	51557	51573	51556	51560	51554	51481	51379	51401
50978	50976	50981	51007	50999	51008	51005	50993	51008	51004	50998	51001	50996	51005	51016	51012	51014	51031	51035	51040	51055	51061	51063	51071	51062	51072	51066	51080	51088	51086	51085	51074	51084	51080	51087	51081	51100	51088	51080	51084	51083	51099	51094	51096	51072	51098	51083	51071	50992	51031
50434	50437	50442	50451	50457	50456	50454	50438	50447	50461	50455	50452	50436	50462	50455	50472	50462	50473	50483	50487	50491	50495	50509	50503	50489	50498	50505	50501	50511	50504	50513	50488	50508	50494	50503	50506	50512	50486	50493	50496	50502	50517	50505	50518	50510	50514	50507	50542	50475	50524
49841	49840	49848	49872	49857	49855	49860	49851	49846	49857	49865	49848	49837	49850	49851	49873	49858	49850	49867	49878	49864	49878	49890	49881	49874	49875	49863	49877	49873	49871	49871	49870	49862	49847	49856	49846	49860	49852	49846	49859	49869	49881	49847	49881	49873	49867	49884	49932	49911	49973
49225	49240	49229	49239	49239	49227	49214	49232	49221	49233	49214	49215	49222	49218	49219	49220	49209	49212	49231	49230	49227	49232	49238	49235	49214	49235	49215	49213	49205	49199	49219	49219	49199	49193	49194	49194	49195	49193	49181	49184	49187	49210	49183	49197	49199	49212	49225	49311	49327	49379
48580	48594	48578	48599	48590	48575	48583	48568	48567	48571	48562	48544	48562	48553	48547	48563	48536	48543	48563	48567	48561	48550	48561	48561	48547	48542	48540	48504	48519	48519	48525	48534	48507	48511	48513	48492	48497	48500	48492	48486	48502	48486	48499	48512	48507	48519	48539	48667	48720	48755
47985	47993	47973	47973	47987	47974	47976	47947	47978	47962	47936	47940	47941	47945	47922	47940	47916	47924	47930	47938	47942	47925	47920	47930	47925	47916	47880	47874	47896	47881	47871	47888	47878	47873	47874	47864	47848	47857	47851	47851	47862	47852	47845	47860	47868	47869	47896	48042	48131	48168
47351	47382	47368	47371	47353	47361	47355	47351	47358	47333	47333	47334	47321	47318	47297	47287	47283	47291	47296	47305	47313	47307	47293	47295	47284	47261	47268	47249	47255	47243	47237	47232	47211	47218	47239	47211	47209	47206	47199	47204	47195	47202	47187	47205	47214	47232	47249	47413	47542	47586
46810	46817	46804	46803	46797	46817	46791	46812	46788	46780	46754	46760	46742	46762	46775	46739	46726	46726	46750	46725	46739	46730	46718	46704	46725	46682	46687	46692	46694	46661	46662	46670	46631	46655	46651	46633	46635	46616	46622	46610	46609	46597	46606	46623	46623	46638	46675	46837	46996	47043
46448	46409	46397	46388	46398	46411	46395	46396	46391	46397	46368	46378	46386	46386	46354	46344	46319	46337	46326	46335	46323	46336	46320	46299	46301	46279	46277	46295	46278	46242	46267	46250	46237	46237	46240	46203	46217	46209	46210	46195	46197	46186	46198	46216	46210	46238	46260	46424	46604	46608
46035	46035	46031	46045	46014	46043	46007	46038	46020	45972	45987	45987	45985	45995	45955	45971	45953	45957	45958	45939	45953	45932	45926	45917	45907	45907	45890	45906	45882	45873	45851	45856	45839	45849	45840	45835	45818	45820	45806	45816	45816	45813	45812	45801	45838	45834	45857	46041	46204	46243
45823	45789	45786	45791	45760	45763	45778	45791	45762	45772	45765	45759	45762	45762	45725	45744	45709	45698	45713	45691	45715	45668	45653	45671	45659	45657	45625	45659	45626	45630	45606	45602	45613	45606	45593	45586	45585	45554	45570	45550	45552	45549	45561	45552	45556	45571	45577	45774	45936	45964
45725	45721	45707	45715	45690	45692	45719	45683	45688	45688	45648	45662	45695	45659	45641	45641	45629	45627	45616	45599	45607	45581	45587	45582	45571	45569	45538	45543	45559	45537	45524	45520	45509	45529	45485	45500	45493	45506	45487	45485	45497	45495	45501	45473	45495	45475	45491	45702	45835	45858
45689	45669	45686	45682	45659	45659	45633	45659	45641	45631	45630	45642	45640	45630	45599	45607	45614	45591	45577	45551	45564	45529	45541	45529	45525	45511	45509	45533	45501	45505	45493	45482	45470	45485	45479	45466	45448	45467	45451	45449	45458	45444	45462	45436	45437	45456	45469	45632	45765	45789
45782	45755	45785	45763	45748	45763	45749	45712	45731	45711	45737	45737	45715	45693	45701	45692	45696	45677	45672	45668	45649	45650	45648	45614	45626	45622	45610	45621	45605	45611	45598	45579	45595	45575	45568	45568	45561	45566	45588	45549	45553	45558	45562	45549	45565	45557	45566	45716	45847	45856
46025	46035	46025	46001	46028	46003	45991	45983	46003	45991	46003	45992	45957	45974	45957	45942	45958	45948	45936	45936	45907	45905	45916	45892	45887	45894	45880	45884	45871	45885	45888	45872	45859	45854	45838	45856	45836	45833	45852	45825	45859	45848	45849	45841	45845	45848	45846	45956	46064	46067
46281	46291	46272	46275	46265	46268	46269	46265	46255	46235	46263	46269	46233	46241	46234	46234	46242	46212	46221	46200	46195	46202	46187	46173	46173	46163	46165	46160	46152	46159	46155	46151	46164	46145	46130	46121	46138	46133	46152	46140	46155	46138	46142	46129	46150	46145	46145	46185	46309	46294
46699	46694	46691	46673	46696	46707	46689	46677	46699	46690	46686	46703	46685	46672	46683	46686	46668	46668	46656	46649	46646	46619	46618	46635	46632	46612	46631	46613	46606	46614	46620	46612	46608	46605	46608	46609	46611	46624	46609	46618	46615	46608	46602	46589	46603	46599	46603	46634	46699	46663
47231	47232	47242	47227	47248	47248	47249	47236	47224	47237	47253	47242	47226	47221	47237	47210	47219	47223	47214	47206	47193	47205	47189	47209	47200	47201	47193	47187	47175	47179	47194	47193	47176	47201	47208	47192	47212	47196	47206	47201	47189	47204	47189	47181	47195	47173	47174	47160	47227	47158
47795	47788	47797	47789	47801	47799	47804	47810	47793	47811	47809	47811	47799	47793	47811	47793	47810	47809	47793	47780	47765	47773	47779	47788	47778	47787	47787	47783	47778	47779	47781	47797	47799	47803	47794	47805	47799	47810	47791	47805	47796	47812	47807	47782	47786	47780	47771	47722	47734	47703
48422	48437	48439	48434	48438	48454	48447	48461	48450	48451	48459	48447	48469	48461	48456	48453	48473	48456	48445	48457	48448	48461	48452	48452	48445	48469	48470	48464	48461	48469	48466	48463	48482	48491	48489	48477	48489	48501	48497	48496	48498	48505	48497	48478	48480	48469	48473	48386	48353	48298
49105	49108	49100	49109	49109	49106	49119	49129	49118	49133	49138	49132	49137	49139	49145	49151	49150	49144	49145	49130	49135	49140	49125	49143	49151	49154	49168	49164	49170	49152	49166	49192	49177	49185	49194	49199	49222	49212	49213	49215	49203	49210	49195	49209	49187	49189	49160	49045	49004	48952
49788	49792	49777	49779	49773	49781	49791	49798	49789	49810	49809	49810	49819	49816	49838	49837	49827	49818	49834	49823	49810	49828	49842	49840	49845	49852	49863	49859	49865	49879	49881	49892	49891	49893	49907	49907	49919	49918	49937	49916	49926	49926	49903	49937	49907	49902	49886	49745	49645	49607
50444	50458	50454	50459	50432	50446	50456	50465	50461	50487	50486	50498	50490	50497	50510	50525	50517	50525	50507	50508	50517	50515	50520	50528	50533	50552	50545	50549	50562	50575	50581	50591	50587	50591	50596	50601	50619	50623	50623	50638	50631	50627	50616	50644	50608	50612	50586	50429	50301	50260
51031	51031	51014	51022	51043	51038	51051	51054	51048	51069	51079	51080	51087	51077	51115	51124	51109	51110	51105	51096	51095	51116	51114	51132	51157	51148	51160	51147	51168	51176	51184	51198	51195	51198	51208	51224	51216	51237	51227	51234	51238	51223	51221	51238	51219	51211	51196	51008	50866	50832
51603	51606	51608	51614	51620	51598	51620	51614	51641	51654	51670	51662	51660	51663	51688	51683	51699	51684	51702	51701	51717	51722	51720	51731	51725	51741	51745	51746	51775	51771	51801	51800	51803	51811	51815	51807	51824	51839	51828	51840	51833	51842	51840	51849	51822	51823	51812	51613	51439	51399
52061	52084	52067	52092	52091	52076	52108	52092	52123	52112	52125	52129	52135	52133	52168	52159	52183	52175	52195	52198	52195	52207	52198	52199	52223	52248	52250	52235	52266	52276	52289	52285	52287	52294	52302	52303	52313	52316	52320	52321	52336	52322	52331	52349	52313	52320	52320	52090	51930	51898
52386	52400	52408	52407	52411	52399	52414	52413	52433	52453	52458	52451	52457	52462	52465	52499	52505	52496	52506	52525	52523	52530	52532	52546	52563	52552	52555	52574	52594	52588	52618	52607	52618	52606	52629	52635	52659	52631	52633	52659	52657	52651	52652	52658	52642	52652	52641	52443	52268	52227
52660	52657	52662	52671	52677	52680	52681	52685	52696	52702	52720	52717	52728	52707	52733	52749	52748	52750	52749	52779	52783	52787	52789	52817	52806	52829	52821	52833	52849	52850	52877	52863	52868	52867	52896	52891	52888	52909	52884	52893	52904	52925	52904	52901	52918	52905	52884	52737	52542	52519
52784	52794	52789	52799	52819	52814	52807	52817	52814	52822	52854	52835	52842	52845	52846	52869	52866	52858	52889	52895	52904	52900	52930	52929	52933	52944	52926	52966	52954	52972	52980	52967	52984	52990	52993	52988	53005	52997	53017	53027	53015	53038	53024	53019	53027	53030	53022	52867	52695	52689
52759	52753	52753	52783	52770	52773	52778	52785	52790	52759	52802	52796	52784	52814	52817	52830	52827	52839	52841	52869	52853	52866	52863	52883	52877	52894	52899	52911	52910	52905	52914	52923	52938	52934	52939	52940	52953	52943	52946	52941	52962	52962	52951	52966	52975	52959	52951	52843	52700	52676
52675	52665	52670	52697	52711	52696	52685	52687	52684	52673	52692	52682	52715	52729	52705	52716	52725	52737	52745	52745	52748	52762	52772	52787	52761	52780	52801	52789	52802	52803	52815	52805	52824	52822	52847	52829	52837	52825	52838	52828	52834	52834	52837	52842	52859	52846	52844	52775	52635	52626
52414	52406	52408	52411	52425	52418	52411	52414	52408	52405	52432	52415	52418	52444	52429	52436	52435	52459	52464	52480	52476	52481	52473	52491	52483	52484	52506	52506	52510	52502	52506	52504	52515	52521	52515	52507	52519	52511	52523	52515	52514	52526	52529	52547	52537	52537	52536	52509	52397	52403
52111	52110	52114	52116	52144	52139	52127	52115	52103	52119	52111	52109	52113	52130	52118	52145	52146	52140	52150	52163	52153	52165	52150	52171	52173	52176	52192	52192	52187	52187	52190	52178	52174	52179	52182	52181	52174	52187	52179	52175	52190	52189	52200	52194	52203	52202	52199	52211	52130	52159
51705	51704	51692	51707	51715	51711	51712	51703	51695	51708	51697	51694	51705	51717	51707	51706	51707	51717	51728	51730	51721	51737	51730	51739	51730	51722	51736	51734	51731	51740	51727	51735	51730	51730	51733	51722	51715	51736	51721	51724	51727	51714	51728	51725	51749	51739	51727	51801	51743	51784
51144	51137	51151	51153	51149	51136	51148	51148	51134	51135	51123	51122	51136	51140	51137	51122	51130	51155	51145	51148	51156	51155	51147	51136	51145	51144	51142	51142	51145	51138	51122	51130	51129	51119	51124	51114	51125	51115	51111	51115	51124	51097	51116	51107	51128	51125	51123	51217	51205	51261
50563	50563	50547	50566	50546	50562	50557	50559	50551	50552	50527	50537	50552	50550	50526	50512	50522	50534	50549	50547	50551	50550	50547	50522	50553	50525	50530	50520	50528	50526	50496	50504	50500	50505	50506	50491	50483	50478	50488	50492	50481	50471	50488	50477	50481	50490	50485	50615	50655	50713
49902	49909	49916	49911	49893	49888	49900	49890	49890	49886	49868	49865	49888	49872	49860	49838	49862	49862	49889	49878	49875	49868	49859	49844	49871	49854	49832	49835	49836	49821	49813	49821	49812	49803	49796	49797	49791	49787	49798	49780	49791	49768	49785	49781	49786	49778	49791	49947	50013	50060
49223	49218	49246	49214	49211	49210	49223	49214	49221	49211	49174	49186	49204	49202	49163	49153	49176	49155	49164	49181	49177	49186	49163	49155	49161	49150	49128	49136	49119	49127	49100	49118	49085	49088	49083	49081	49080	49070	49074	49060	49074	49059	49067	49057	49067	49062	49086	49241	49349	49399
48557	48549	48555	48544	48540	48535	48545	48530	48534	48517	48483	48499	48513	48486	48475	48470	48469	48453	48483	48468	48469	48480	48464	48454	48449	48446	48423	48418	48403	48408	48388	48397	48374	48379	48363	48365	48360	48362	48348	48339	48341	48357	48343	48343	48350	48349	48365	48540	48684	48724
47906	47903	47885	47881	47870	47884	47865	47870	47855	47846	47842	47852	47837	47837	47805	47803	47797	47807	47812	47794	47815	47806	47788	47778	47767	47765	47753	47743	47719	47733	47719	47707	47701	47694	47690	47681	47667	47681	47670	47662	47669	47668	47664	47660	47653	47668	47693	47856	48024	48076
47312	47306	47307	47297	47314	47300	47283	47298	47293	47292	47250	47269	47269	47217	47240	47237	47221	47215	47210	47200	47195	47191	47187	47186	47170	47152	47143	47143	47139	47123	47122	47110	47103	47106	47102	47086	47091	47088	47065	47078	47047	47076	47045	47065	47065	47083	47091	47244	47420	47488
46771	46761	46756	46743	46730	46744	46718	46707	46716	46707	46683	46716	46698	46679	46669	46672	46660	46650	46628	46642	46636	46623	46627	46614	46581	46608	46579	46565	46582	46569	46565	46544	46544	46539	46531	46512	46518	46514	46505	46496	46474	46518	46475	46507	46474	46497	46518	46676	46873	46917
46299	46296	46301	46271	46311	46312	46268	46284	46267	46246	46244	46259	46235	46218	46213	46216	46206	46181	46186	46167	46159	46164	46151	46160	46126	46143	46134	46127	46113	46115	46113	46083	46067	46088	46078	46071	46058	46054	46041	46043	46035	46015	46050	46031	46057	46049	46053	46211	46388	46432
46017	46029	46003	46010	45985	46004	46000	46003	45980	45966	45982	45982	45945	45959	45962	45937	45929	45903	45903	45886	45896	45870	45875	45877	45838	45857	45857	45815	45832	45830	45825	45810	45780	45784	45790	45785	45798	45770	45776	45797	45765	45782	45764	45757	45759	45764	45773	45896	46098	46114
45703	45716	45714	45714	45693	45717	45690	45699	45688	45680	45685	45699	45670	45656	45663	45660	45638	45634	45638	45602	45603	45628	45602	45589	45577	45579	45560	45554	45568	45558	45555	45559	45526	45525	45525	45519	45522	45514	45529	45517	45490	45489	45508	45507	45496	45502	45519	45581	45782	45793
45605	45623	45611	45604	45605	45601	45587	45576	45578	45587	45605	45585	45569	45551	45574	45558	45547	45538	45533	45522	45521	45528	45507	45511	45522	45475	45485	45471	45468	45465	45472	45472	45460	45450	45451	45450	45423	45432	45431	45425	45427	45433	45428	45438	45416	45412	45402	45508	45659	45633
45682	45670	45659	45670	45676	45659	45662	45701	45666	45673	45678	45674	45643	45658	45642	45631	45619	45628	45619	45633	45594	45603	45610	45604	45596	45607	45562	45570	45563	45572	45577	45554	45568	45543	45555	45551	45539	45531	45559	45561	45530	45548	45545	45538	45538	45522	45533	45555	45712	45682
45749	45776	45764	45765	45753	45771	45754	45768	45763	45753	45782	45752	45736	45755	45735	45735	45735	45724	45710	45726	45691	45735	45706	45707	45703	45708	45680	45671	45678	45676	45672	45665	45673	45653	45677	45680	45664	45671	45681	45669	45662	45659	45672	45650	45654	45640	45663	45635	45776	45753
45969	45974	45959	45997	45962	45955	45978	46002	45975	45961	45996	45957	45966	45974	45967	45971	45960	45940	45953	45964	45939	45940	45937	45931	45936	45955	45915	45906	45926	45918	45936	45920	45912	45933	45928	45902	45918	45908	45904	45906	45922	45913	45903	45928	45903	45909	45913	45882	45972	45932
46355	46364	46362	46387	46375	46357	46380	46380	46378	46382	46365	46353	46378	46369	46377	46376	46381	46351	46356	46352	46348	46347	46349	46348	46345	46370	46339	46334	46353	46350	46365	46370	46349	46349	46360	46367	46369	46363	46357	46370	46346	46346	46360	46369	46348	46364	46357	46300	46329	46296
46776	46781	46752	46783	46774	46773	46779	46787	46776	46787	46801	46771	46796	46794	46782	46788	46801	46802	46776	46788	46770	46776	46786	46790	46806	46777	46780	46799	46789	46787	46798	46806	46820	46827	46797	46818	46811	46822	46823	46807	46812	46813	46811	46815	46823	46820	46809	46727	46736	46696
47261	47278	47266	47267	47270	47280	47278	47272	47264	47277	47292	47291	47285	47308	47314	47313	47322	47324	47302	47305	47299	47292	47287	47308	47301	47312	47320	47330	47324	47338	47345	47343	47367	47349	47355	47362	47377	47371	47359	47378	47363	47349	47367	47380	47362	47377	47381	47274	47214	47166
47878	47879	47871	47884	47875	47888	47875	47884	47887	47899	47912	47909	47902	47930	47921	47934	47926	47929	47936	47948	47934	47927	47933	47943	47951	47958	47962	47979	47968	47974	47968	47975	48000	47997	48014	47998	48012	48008	48013	48023	48018	48013	48028	48040	48012	48031	48029	47897	47809	47760
48507	48496	48482	48511	48504	48504	48513	48506	48508	48530	48521	48535	48533	48547	48560	48568	48571	48563	48581	48567	48585	48566	48581	48577	48599	48592	48606	48623	48623	48625	48642	48650	48654	48661	48673	48658	48680	48679	48670	48684	48695	48687	48681	48689	48674	48688	48699	48538	48414	48352
49160	49156	49143	49171	49159	49169	49162	49171	49173	49190	49184	49193	49194	49204	49223	49233	49242	49245	49243	49246	49246	49248	49253	49246	49268	49273	49292	49296	49297	49299	49314	49339	49329	49322	49357	49343	49350	49365	49351	49378	49384	49372	49383	49392	49375	49368	49382	49226	49051	48999
49804	49787	49790	49793	49801	49802	49806	49815	49817	49825	49821	49836	49855	49849	49862	49876	49875	49889	49889	49895	49898	49908	49898	49902	49924	49937	49936	49944	49965	49971	49969	49979	49975	49990	49999	49997	50001	50022	50024	50029	50036	50030	50035	50041	50037	50036	50009	49877	49683	49636
50433	50429	50437	50417	50440	50433	50450	50441	50449	50473	50467	50464	50478	50497	50500	50511	50529	50525	50525	50519	50537	50533	50536	50551	50553	50570	50573	50600	50595	50601	50619	50629	50620	50629	50649	50646	50672	50673	50686	50681	50668	50695	50687	50682	50680	50671	50664	50544	50315	50281
50994	51008	51018	51018	51018	51022	51033	51048	51051	51053	51063	51055	51075	51079	51093	51096	51109	51106	51117	51112	51120	51135	51145	51156	51161	51163	51173	51188	51184	51189	51196	51214	51224	51236	51238	51240	51249	51257	51263	51246	51259	51282	51272	51271	51289	51261	51254	51144	50914	50858
51465	51473	51487	51479	51485	51488	51501	51514	51509	51514	51520	51521	51531	51537	51544	51562	51571	51573	51576	51591	51582	51592	51619	51621	51629	51638	51633	51655	51642	51666	51653	51680	51684	51695	51702	51723	51709	51730	51735	51730	51720	51751	51727	51738	51750	51750	51707	51629	51398	51360
51937	51949	51957	51953	51950	51968	51973	51973	51984	51983	52000	51992	52015	52011	52016	52033	52030	52044	52049	52038	52050	52069	52090	52086	52090	52101	52100	52129	52108	52119	52120	52120	52151	52162	52183	52172	52181	52194	52196	52191	52189	52202	52204	52192	52208	52206	52173	52087	51877	51848
52261	52266	52289	52285	52281	52296	52277	52289	52303	52305	52313	52310	52347	52328	52331	52371	52339	52355	52360	52368	52360	52372	52388	52396	52406	52412	52425	52431	52430	52435	52430	52439	52464	52461	52479	52464	52470	52476	52482	52479	52489	52502	52475	52496	52513	52508	52496	52419	52195	52206
52430	52421	52436	52451	52434	52455	52425	52464	52464	52460	52460	52470	52491	52486	52474	52503	52491	52489	52506	52504	52509	52539	52539	52553	52525	52546	52553	52571	52566	52573	52579	52581	52584	52592	52599	52598	52596	52605	52614	52611	52606	52621	52609	52618	52635	52616	52614	52564	52393	52382
52600	52588	52606	52623	52591	52598	52618	52612	52634	52627	52619	52634	52647	52648	52636	52664	52639	52644	52641	52649	52665	52682	52689	52685	52667	52690	52694	52707	52716	52713	52710	52716	52709	52717	52717	52734	52721	52735	52721	52732	52733	52725	52747	52728	52737	52744	52740	52702	52570	52583
52546	52527	52550	52542	52519	52524	52537	52547	52547	52556	52539	52564	52562	52568	52557	52586	52563	52562	52573	52567	52557	52577	52578	52578	52570	52586	52594	52598	52591	52610	52614	52604	52603	52616	52588	52620	52610	52608	52599	52614	52617	52633	52622	52592	52623	52623	52605	52614	52521	52535
52462	52439	52470	52462	52457	52447	52455	52453	52471	52460	52440	52463	52457	52463	52463	52450	52452	52467	52457	52484	52470	52468	52469	52460	52477	52467	52475	52457	52467	52471	52491	52479	52470	52480	52434	52475	52466	52477	52474	52474	52466	52479	52462	52476	52465	52461	52452	52500	52437	52473
52222	52214	52214	52212	52218	52213	52220	52207	52229	52205	52205	52226	52219	52218	52201	52210	52203	52196	52209	52213	52218	52211	52215	52212	52209	52204	52213	52194	52200	52199	52202	52189	52181	52195	52181	52192	52194	52194	52187	52176	52196	52200	52183	52181	52165	52193	52175	52236	52216	52260
51850	51842	51839	51835	51840	51834	51843	51833	51845	51829	51817	51823	51821	51824	51819	51805	51807	51810	51820	51831	51823	51823	51823	51818	51819	51818	51793	51783	51786	51798	51787	51791	51775	51786	51772	51773	51771	51778	51785	51766	51771	51768	51779	51768	51760	51772	51764	51851	51864	51916
51433	51426	51417	51421	51425	51419	51420	51413	51411	51395	51385	51405	51393	51383	51377	51370	51378	51387	51391	51395	51401	51386	51382	51367	51376	51372	51355	51345	51348	51338	51336	51336	51325	51334	51321	51320	51312	51321	51317	51300	51301	51301	51294	51299	51292	51303	51299	51403	51465	51521
50908	50915	50913	50903	50902	50897	50896	50895	50876	50860	50859	50860	50864	50847	50848	50837	50841	50840	50853	50852	50860	50848	50842	50837	50833	50824	50808	50795	50796	50787	50782	50785	50785	50782	50772	50771	50757	50751	50745	50747	50737	50732	50737	50742	50725	50745	50739	50850	50979	51019
50307	50321	50315	50314	50301	50308	50285	50280	50284	50254	50260	50259	50244	50236	50234	50235	50231	50228	50234	50235	50226	50223	50220	50217	50207	50203	50184	50172	50171	50164	50149	50171	50151	50152	50136	50141	50128	50118	50125	50119	50108	50101	50104	50108	50105	50115	50120	50219	50394	50445
49689	49702	49679	49692	49677	49671	49672	49666	49662	49651	49645	49635	49635	49611	49607	49611	49602	49604	49609	49597	49592	49592	49593	49591	49571	49565	49545	49548	49537	49523	49517	49506	49499	49498	49494	49489	49475	49467	49473	49470	49463	49442	49447	49451	49453	49464	49462	49575	49791	49843
49030	49027	49039	49027	49014	49014	49007	49006	49003	48999	49000	48978	48978	48963	48956	48960	48949	48929	48931	48924	48916	48907	48902	48896	48885	48894	48866	48870	48865	48843	48835	48838	48836	48825	48803	48786	48809	48798	48793	48790	48786	48764	48777	48785	48771	48777	48778	48893	49141	49196
48405	48407	48383	48387	48378	48397	48383	48369	48368	48375	48376	48348	48327	48323	48332	48325	48317	48298	48307	48296	48290	48273	48253	48245	48236	48227	48228	48224	48226	48201	48196	48195	48201	48169	48163	48152	48153	48155	48133	48139	48124	48112	48118	48122	48110	48127	48137	48241	48504	48546
47768	47744	47729	47728	47738	47745	47728	47724	47725	47711	47719	47693	47689	47684	47695	47681	47668	47650	47643	47644	47625	47621	47611	47607	47596	47595	47589	47577	47570	47569	47558	47526	47523	47508	47500	47508	47506	47505	47483	47491	47489	47484	47454	47497	47470	47485	47474	47577	47851	47865
47171	47174	47157	47167	47164	47167	47144	47148	47124	47141	47140	47118	47110	47106	47106	47073	47095	47082	47060	47051	47082	47049	47043	47034	47037	47017	47018	47008	46996	46984	46999	46965	46967	46950	46938	46929	46948	46932	46921	46933	46907	46928	46905	46905	46914	46895	46914	46997	47253	47264
46719	46731	46707	46719	46698	46698	46689	46691	46675	46681	46693	46670	46657	46647	46635	46624	46633	46635	46620	46617	46606	46618	46593	46574	46594	46572	46565	46565	46558	46552	46550	46522	46525	46499	46535	46509	46513	46524	46482	46490	46479	46487	46475	46485	46488	46468	46497	46533	46779	46793
46293	46280	46264	46279	46273	46267	46239	46236	46211	46255	46233	46236	46228	46225	46221	46178	46199	46196	46183	46189	46179	46157	46166	46161	46153	46152	46164	46145	46141	46139	46129	46130	46137	46099	46081	46100	46097	46092	46103	46095	46060	46107	46078	46097	46081	46070	46101	46129	46328	46315
45951	45945	45945	45920	45924	45943	45928	45926	45901	45938	45928	45916	45906	45913	45921	45889	45887	45871	45852	45876	45871	45871	45867	45861	45858	45861	45838	45829	45830	45819	45817	45825	45821	45804	45817	45801	45821	45785	45795	45804	45797	45818	45781	45777	45790	45761	45805	45812	45978	45986
45826	45826	45824	45826	45813	45819	45817	45818	45806	45799	45805	45796	45800	45793	45794	45779	45786	45785	45778	45776	45777	45766	45764	45761	45759	45739	45732	45754	45731	45729	45751	45741	45736	45734	45708	45717	45723	45707	45725	45726	45722	45723	45732	45717	45715	45729	45714	45714	45861	45839
45700	45704	45715	45707	45709	45706	45739	45732	45705	45716	45717	45703	45709	45707	45699	45708	45702	45683	45702	45706	45683	45712	45681	45667	45668	45675	45651	45668	45669	45657	45644	45662	45673	45672	45651	45659	45682	45674	45658	45648	45640	45678	45675	45647	45673	45653	45645	45647	45730	45704
45745	45739	45762	45757	45752	45762	45776	45765	45755	45777	45761	45731	45768	45758	45759	45763	45751	45757	45752	45743	45757	45757	45737	45755	45747	45739	45739	45762	45755	45745	45746	45748	45744	45771	45733	45741	45747	45758	45738	45743	45758	45745	45757	45754	45757	45731	45750	45717	45750	45726
45920	45945	45952	45937	45948	45955	45956	45970	45958	45964	45979	45944	45980	45976	45951	45986	45962	45970	45968	45973	45973	45980	45969	45983	45984	45964	46010	45982	45995	45988	45989	45966	45988	45971	45992	45991	45993	45985	45986	45993	46003	46015	46004	46009	45994	45990	46012	45955	45956	45890
46190	46189	46189	46179	46207	46199	46215	46211	46210	46219	46226	46204	46232	46228	46243	46242	46227	46241	46245	46223	46212	46249	46238	46249	46245	46239	46256	46273	46262	46280	46259	46281	46276	46280	46287	46289	46287	46282	46296	46288	46301	46284	46306	46312	46320	46318	46314	46246	46174	46129
46568	46561	46564	46576	46555	46566	46591	46579	46576	46600	46578	46608	46593	46595	46591	46627	46608	46619	46604	46617	46616	46623	46636	46627	46627	46639	46662	46664	46651	46687	46677	46661	46673	46693	46701	46703	46708	46701	46707	46701	46705	46707	46711	46698	46717	46706	46725	46650	46541	46463
47039	47022	47035	47031	47044	47032	47055	47034	47044	47056	47036	47069	47080	47078	47070	47089	47101	47092	47094	47093	47113	47111	47110	47109	47107	47131	47136	47159	47148	47167	47168	47186	47180	47194	47196	47192	47208	47210	47237	47202	47224	47209	47229	47221	47229	47225	47249	47153	47009	46935
47543	47522	47534	47522	47552	47530	47554	47545	47559	47552	47543	47573	47570	47575	47582	47593	47614	47612	47623	47607	47615	47610	47636	47631	47645	47655	47662	47665	47675	47675	47680	47720	47695	47706	47736	47738	47744	47746	47745	47752	47769	47739	47784	47769	47752	47777	47791	47698	47472	47421
48093	48092	48102	48099	48120	48110	48112	48115	48130	48125	48132	48166	48142	48143	48155	48184	48180	48195	48204	48197	48203	48196	48212	48205	48228	48244	48233	48241	48251	48272	48279	48287	48292	48299	48311	48309	48318	48341	48357	48355	48349	48339	48368	48347	48360	48362	48366	48279	48039	47997
48700	48705	48715	48702	48711	48721	48739	48720	48756	48744	48741	48756	48761	48771	48772	48809	48812	48814	48812	48808	48802	48804	48830	48825	48837	48861	48852	48858	48862	48873	48891	48904	48889	48907	48924	48934	48937	48953	48949	48949	48963	48958	48961	48966	48985	48977	48976	48899	48627	48600
49341	49329	49346	49324	49346	49369	49366	49363	49387	49369	49367	49383	49389	49402	49412	49419	49439	49440	49441	49449	49444	49449	49465	49467	49480	49491	49503	49494	49508	49531	49533	49536	49544	49536	49558	49562	49561	49581	49588	49591	49586	49609	49595	49602	49623	49620	49603	49523	49250	49216
49960	49962	49966	49965	49974	49983	49985	49995	50014	50003	50011	50019	50026	50034	50051	50049	50085	50075	50066	50074	50069	50065	50073	50090	50112	50114	50122	50122	50134	50146	50166	50157	50168	50179	50180	50189	50190	50200	50213	50211	50219	50230	50214	50224	50249	50237	50209	50146	49881	49856
50529	50537	50526	50538	50541	50549	50541	50560	50577	50575	50575	50598	50596	50606	50617	50623	50635	50631	50619	50633	50634	50638	50652	50648	50663	50665	50687	50677	50697	50701	50711	50720	50737	50734	50743	50747	50747	50749	50760	50766	50764	50782	50765	50782	50782	50783	50769	50702	50460	50451
51103	51109	51107	51119	51124	51112	51132	51142	51141	51144	51149	51161	51155	51177	51188	51181	51187	51182	51191	51193	51196	51200	51202	51221	51221	51229	51232	51245	51259	51267	51275	51262	51299	51290	51287	51306	51308	51308	51316	51309	51311	51338	51317	51315	51314	51331	51288	51262	51043	51056
51604	51555	51611	51617	51586	51527	51550	51605	51660	51564	51619	51689	51672	51610	51658	51693	51665	51684	51686	51613	51643	51638	51679	51743	51648	51657	51717	51707	51737	51732	51702	51744	51768	51769	51773	51746	51774	51792	51772	51790	51809	51715	51744	51827	51728	51783	51764	51723	51542	51565
51751	51734	51767	51755	51750	51745	51738	51776	51788	51769	51771	51814	51805	51791	51797	51830	51806	51798	51810	51805	51807	51806	51824	51842	51803	51827	51838	51842	51856	51851	51857	51863	51881	51879	51875	51870	51878	51876	51892	51899	51895	51872	51888	51909	51864	51883	51869	51848	51706	51730
52240	52235	52237	52244	52241	52256	52247	52253	52256	52247	52258	52270	52270	52256	52266	52268	52271	52275	52271	52283	52267	52268	52277	52274	52286	52281	52293	52296	52302	52304	52302	52317	52294	52315	52318	52302	52324	52314	52339	52323	52320	52309	52315	52327	52301	52334	52318	52293	52188	52218
52407	52416	52422	52434	52404	52421	52421	52413	52422	52409	52439	52430	52424	52415	52438	52434	52437	52438	52442	52428	52418	52423	52423	52429	52436	52440	52439	52428	52458	52444	52437	52446	52437	52445	52442	52445	52433	52445	52453	52462	52453	52436	52427	52453	52435	52438	52418	52439	52373	52394
52529	52532	52522	52531	52514	52525	52519	52531	52510	52507	52514	52518	52512	52514	52531	52511	52519	52502	52525	52494	52521	52497	52521	52507	52513	52525	52518	52505	52512	52524	52509	52506	52505	52513	52507	52500	52509	52516	52511	52495	52515	52482	52491	52495	52486	52495	52490	52501	52492	52534
52509	52498	52495	52502	52494	52488	52486	52478	52460	52480	52471	52462	52474	52469	52479	52464	52469	52469	52454	52456	52471	52459	52447	52451	52431	52457	52445	52447	52447	52424	52436	52437	52446	52443	52424	52420	52421	52421	52413	52409	52405	52424	52409	52404	52412	52395	52394	52435	52470	52506
52260	52249	52249	52247	52246	52249	52227	52238	52222	52229	52225	52214	52207	52197	52214	52192	52197	52197	52193	52193	52194	52189	52192	52203	52175	52177	52165	52172	52161	52147	52157	52160	52157	52145	52134	52145	52127	52147	52125	52138	52131	52115	52130	52117	52096	52123	52109	52151	52231	52296
51999	52006	51995	52004	51994	51978	51983	51981	51956	51962	51968	51950	51954	51935	51939	51917	51931	51935	51932	51935	51936	51929	51924	51920	51906	51910	51890	51888	51876	51873	51867	51876	51877	51866	51852	51854	51848	51848	51835	51829	51823	51816	51818	51813	51822	51823	51816	51866	52015	52060
51631	51646	51635	51644	51629	51626	51612	51607	51602	51605	51608	51583	51582	51595	51566	51557	51556	51569	51561	51566	51573	51562	51551	51545	51541	51536	51520	51538	51484	51503	51488	51496	51489	51490	51475	51458	51463	51452	51423	51441	51429	51424	51422	51435	51424	51427	51427	51472	51674	51718
51147	51151	51131	51137	51140	51131	51118	51121	51094	51107	51106	51086	51085	51075	51053	51063	51056	51058	51059	51056	51060	51056	51041	51046	51031	51026	51008	51022	51009	50982	50971	50976	50980	50971	50971	50948	50945	50928	50922	50924	50905	50911	50914	50913	50908	50910	50921	50968	51201	51234
50642	50641	50623	50637	50629	50631	50618	50600	50580	50595	50597	50568	50576	50561	50549	50544	50539	50541	50526	50528	50526	50521	50513	50511	50502	50490	50481	50492	50479	50461	50444	50442	50442	50420	50421	50412	50412	50390	50383	50394	50390	50369	50367	50369	50370	50378	50376	50445	50699	50731
50049	50038	50043	50035	50021	50033	50011	50007	49985	50008	50003	49978	49968	49965	49957	49950	49936	49920	49926	49916	49922	49919	49908	49881	49895	49880	49877	49884	49875	49863	49846	49837	49816	49809	49822	49802	49793	49785	49772	49771	49772	49752	49762	49764	49756	49755	49749	49840	50101	50144
49412	49401	49392	49393	49382	49386	49376	49373	49359	49359	49371	49356	49333	49333	49325	49311	49306	49287	49278	49274	49280	49268	49265	49248	49244	49229	49235	49239	49220	49235	49211	49197	49174	49164	49158	49159	49148	49151	49133	49134	49131	49120	49116	49121	49123	49112	49113	49205	49454	49502
48765	48742	48744	48740	48721	48747	48717	48713	48714	48708	48709	48700	48695	48677	48664	48626	48650	48614	48638	48624	48625	48603	48607	48589	48587	48568	48582	48571	48562	48562	48557	48544	48519	48522	48505	48508	48502	48495	48483	48483	48484	48485	48485	48474	48478	48451	48456	48556	48793	48842
48090	48101	48091	48078	48075	48063	48058	48071	48062	48054	48051	48054	48041	48035	48009	47992	48001	48010	47987	47990	47987	47992	47971	47956	47959	47944	47937	47933	47920	47942	47924	47901	47898	47876	47890	47878	47883	47883	47877	47875	47849	47867	47868	47858	47853	47833	47846	47922	48160	48191
47522	47507	47502	47504	47494	47489	47496	47511	47506	47481	47491	47466	47459	47460	47457	47426	47433	47443	47442	47428	47420	47441	47439	47422	47423	47404	47385	47384	47381	47376	47373	47369	47356	47354	47346	47344	47339	47338	47309	47321	47325	47333	47325	47316	47314	47304	47318	47384	47600	47591
46932	46924	46924	46901	46915	46906	46897	46907	46903	46903	46907	46877	46885	46860	46858	46853	46870	46875	46873	46867	46880	46877	46864	46859	46872	46838	46810	46824	46797	46798	46790	46797	46801	46801	46783	46804	46779	46777	46787	46761	46774	46778	46784	46776	46746	46764	46764	46814	47007	46989
46447	46411	46442	46444	46407	46405	46404	46404	46416	46398	46392	46400	46393	46387	46365	46391	46383	46394	46395	46395	46409	46388	46391	46395	46381	46388	46370	46350	46333	46331	46349	46316	46357	46342	46344	46344	46332	46333	46354	46299	46315	46306	46308	46320	46313	46318	46336	46352	46499	46493
46070	46084	46082	46085	46090	46090	46069	46062	46068	46073	46059	46062	46051	46054	46052	46056	46045	46071	46070	46093	46058	46074	46061	46061	46056	46064	46064	46058	46042	46028	46041	46026	46050	46013	46029	46029	46028	46048	46016	46024	46026	46002	46002	46019	46026	46024	46036	46077	46141	46122
45715	45707	45718	45731	45719	45730	45720	45727	45720	45718	45739	45711	45705	45701	45704	45733	45693	45707	45721	45706	45712	45728	45718	45741	45698	45714	45727	45713	45697	45709	45719	45715	45723	45721	45701	45716	45711	45717	45719	45703	45698	45710	45709	45697	45728	45734	45739	45722	45753	45746
45544	45532	45569	45530	45539	45580	45559	45555	45539	45535	45531	45565	45548	45560	45556	45576	45552	45534	45555	45564	45550	45561	45569	45560	45544	45556	45579	45555	45580	45584	45576	45560	45549	45557	45575	45582	45589	45582	45583	45571	45579	45598	45596	45592	45609	45585	45604	45601	45543	45550
45544	45539	45541	45540	45547	45566	45529	45555	45562	45550	45544	45548	45555	45557	45566	45562	45570	45564	45577	45574	45573	45576	45582	45579	45573	45587	45597	45591	45616	45619	45627	45609	45614	45630	45636	45634	45629	45643	45653	45648	45651	45634	45642	45649	45657	45662	45675	45630	45548	45534
45567	45572	45584	45583	45571	45607	45603	45591	45616	45604	45578	45621	45619	45622	45630	45621	45617	45625	45621	45628	45644	45614	45639	45646	45645	45643	45648	45651	45675	45689	45690	45694	45685	45701	45708	45709	45723	45723	45721	45731	45744	45749	45725	45726	45730	45719	45722	45709	45580	45547
45750	45761	45767	45752	45761	45776	45780	45784	45807	45778	45764	45790	45788	45794	45817	45829	45823	45824	45823	45817	45818	45815	45842	45843	45847	45832	45861	45871	45884	45889	45886	45915	45900	45910	45905	45936	45920	45933	45943	45949	45936	45963	45958	45957	45958	45938	45975	45923	45717	45704
46147	46139	46151	46124	46166	46147	46170	46170	46176	46167	46180	46205	46202	46206	46213	46200	46229	46231	46234	46230	46244	46252	46251	46245	46259	46260	46251	46272	46274	46290	46289	46317	46312	46317	46327	46338	46334	46361	46355	46361	46368	46373	46355	46374	46369	46381	46398	46310	46091	46057
46524	46555	46531	46538	46547	46523	46572	46572	46573	46568	46576	46596	46624	46603	46616	46605	46650	46625	46633	46632	46653	46643	46657	46655	46672	46684	46680	46679	46690	46696	46722	46725	46732	46735	46747	46762	46772	46763	46776	46777	46780	46793	46812	46811	46795	46792	46816	46721	46483	46435
47002	47039	47036	47038	47046	47032	47067	47063	47073	47068	47056	47091	47108	47091	47106	47115	47134	47135	47136	47144	47147	47160	47161	47167	47176	47190	47188	47191	47197	47185	47219	47242	47233	47253	47259	47273	47284	47274	47289	47289	47302	47278	47285	47311	47311	47313	47313	47250	46975	46931
47578	47591	47603	47609	47608	47589	47625	47637	47656	47648	47628	47674	47660	47664	47683	47690	47707	47691	47708	47718	47719	47733	47729	47734	47752	47770	47752	47775	47771	47772	47779	47809	47827	47832	47842	47834	47839	47854	47858	47860	47876	47860	47891	47876	47890	47912	47901	47819	47569	47500
48180	48192	48177	48212	48213	48194	48228	48232	48232	48242	48228	48264	48274	48275	48284	48265	48295	48301	48298	48296	48317	48315	48315	48326	48337	48344	48356	48367	48363	48370	48384	48404	48405	48417	48415	48423	48433	48431	48453	48456	48442	48445	48471	48467	48478	48501	48480	48407	48157	48106
48821	48840	48831	48840	48845	48845	48859	48876	48867	48881	48869	48885	48901	48904	48920	48909	48937	48921	48921	48929	48938	48946	48939	48964	48962	48983	48990	48999	49017	49008	49018	49026	49042	49047	49054	49056	49063	49068	49059	49079	49073	49083	49090	49100	49087	49113	49098	49027	48795	48763
49472	49483	49482	49484	49491	49495	49505	49511	49502	49518	49513	49530	49534	49537	49557	49548	49575	49557	49558	49554	49572	49569	49575	49596	49598	49598	49613	49633	49643	49647	49653	49648	49657	49664	49664	49672	49667	49675	49685	49709	49705	49700	49697	49709	49701	49727	49706	49656	49440	49410
50128	50143	50117	50147	50150	50159	50141	50142	50147	50167	50172	50163	50174	50185	50184	50214	50203	50188	50191	50191	50200	50193	50202	50218	50214	50216	50262	50265	50274	50277	50273	50270	50290	50304	50290	50296	50293	50301	50298	50318	50310	50313	50306	50326	50308	50340	50330	50275	50084	50066
50754	50741	50747	50754	50782	50759	50759	50763	50766	50762	50786	50773	50774	50795	50800	50823	50795	50803	50803	50793	50812	50803	50803	50821	50817	50821	50843	50872	50844	50861	50856	50856	50867	50879	50863	50859	50876	50884	50879	50887	50896	50875	50888	50897	50890	50888	50878	50855	50702	50688
51282	51273	51258	51296	51284	51283	51277	51281	51291	51291	51289	51291	51292	51297	51312	51319	51305	51315	51320	51305	51295	51310	51290	51323	51308	51319	51327	51341	51342	51336	51342	51352	51334	51359	51338	51339	51341	51355	51339	51363	51365	51373	51361	51359	51357	51355	51336	51324	51216	51217
51811	51826	51811	51819	51804	51807	51822	51812	51799	51804	51822	51816	51804	51821	51837	51820	51827	51820	51825	51820	51810	51820	51807	51812	51820	51823	51814	51830	51825	51824	51820	51838	51828	51814	51810	51827	51805	51827	51810	51824	51826	51833	51816	51844	51828	51813	51787	51801	51741	51759
52147	52145	52141	52157	52137	52142	52133	52145	52112	52147	52160	52137	52134	52136	52135	52140	52152	52140	52132	52147	52120	52125	52127	52120	52117	52126	52122	52118	52127	52114	52116	52118	52114	52126	52105	52111	52107	52124	52101	52117	52107	52111	52113	52110	52109	52083	52090	52098	52096	52122
52479	52460	52469	52478	52445	52458	52453	52459	52437	52443	52446	52437	52441	52438	52444	52436	52433	52444	52432	52423	52415	52421	52411	52408	52414	52407	52393	52405	52381	52392	52397	52402	52391	52386	52393	52382	52392	52376	52365	52363	52378	52370	52388	52368	52379	52345	52330	52361	52406	52458
52630	52631	52629	52633	52600	52607	52603	52606	52601	52598	52612	52592	52604	52596	52595	52582	52563	52579	52578	52575	52573	52562	52559	52547	52563	52558	52543	52541	52546	52539	52535	52525	52532	52520	52530	52522	52516	52512	52495	52491	52474	52482	52493	52486	52506	52471	52459	52490	52601	52639
52655	52634	52647	52638	52598	52626	52603	52606	52591	52606	52605	52572	52588	52589	52584	52579	52566	52586	52551	52565	52553	52546	52541	52543	52541	52541	52531	52517	52497	52521	52513	52506	52508	52504	52489	52500	52482	52475	52476	52469	52465	52467	52465	52448	52448	52442	52424	52474	52616	52676
52595	52579	52601	52573	52555	52560	52543	52547	52554	52538	52553	52518	52520	52514	52500	52509	52500	52514	52491	52487	52475	52470	52468	52463	52460	52449	52456	52439	52443	52441	52428	52427	52434	52415	52404	52415	52408	52386	52380	52378	52376	52391	52375	52367	52354	52354	52338	52375	52576	52633
52394	52377	52393	52387	52375	52368	52358	52357	52355	52366	52348	52333	52341	52332	52315	52328	52310	52302	52290	52300	52293	52285	52278	52277	52273	52251	52253	52239	52230	52238	52232	52221	52203	52209	52203	52189	52186	52178	52183	52166	52157	52167	52146	52152	52133	52116	52123	52172	52383	52452
52072	52056	52055	52054	52049	52034	52022	52030	52034	52035	52025	52014	52014	51997	51980	52001	51975	51965	51973	51958	51963	51953	51953	51940	51923	51929	51919	51880	51901	51892	51876	51873	51868	51853	51865	51849	51849	51838	51840	51822	51814	51812	51793	51804	51785	51791	51786	51826	52071	52122
51686	51695	51669	51672	51655	51658	51656	51649	51653	51657	51633	51627	51629	51608	51605	51611	51572	51567	51589	51578	51565	51576	51554	51552	51541	51533	51526	51506	51508	51496	51496	51482	51479	51464	51469	51452	51442	51430	51439	51417	51424	51406	51403	51400	51389	51400	51402	51430	51706	51747
51206	51191	51191	51172	51177	51161	51159	51158	51154	51137	51141	51146	51117	51117	51116	51091	51083	51088	51088	51082	51070	51082	51059	51061	51045	51049	51032	51015	51013	51012	51000	50989	50979	50960	50975	50959	50956	50941	50947	50926	50921	50896	50914	50916	50899	50902	50901	50945	51228	51262
50618	50598	50601	50589	50598	50575	50577	50566	50571	50555	50558	50554	50542	50538	50512	50505	50502	50498	50496	50498	50492	50485	50486	50462	50455	50459	50445	50428	50418	50420	50422	50407	50397	50381	50391	50382	50375	50360	50362	50354	50360	50321	50332	50335	50326	50332	50341	50377	50641	50676
50000	50000	49994	49984	49993	49966	49986	49968	49955	49940	49963	49948	49935	49929	49928	49908	49911	49897	49900	49893	49888	49881	49892	49875	49868	49855	49848	49828	49827	49823	49828	49809	49798	49791	49804	49781	49795	49776	49768	49759	49763	49744	49751	49744	49746	49747	49762	49793	50037	50061
49320	49328	49333	49318	49304	49314	49319	49311	49297	49281	49293	49290	49271	49270	49271	49235	49256	49243	49238	49231	49236	49240	49226	49220	49217	49196	49190	49177	49180	49173	49173	49168	49158	49144	49146	49137	49136	49133	49134	49115	49134	49113	49117	49107	49114	49110	49121	49165	49369	49399
48657	48664	48662	48651	48641	48647	48657	48634	48654	48627	48634	48628	48627	48610	48603	48580	48600	48607	48595	48597	48596	48588	48577	48579	48576	48572	48566	48552	48541	48543	48533	48528	48520	48506	48509	48505	48512	48519	48515	48503	48498	48512	48490	48494	48502	48489	48511	48551	48713	48735
47958	47981	48004	47978	47971	47983	47995	47987	47987	47970	47962	47956	47962	47957	47940	47941	47948	47943	47932	47948	47951	47936	47942	47927	47943	47913	47916	47915	47917	47899	47891	47884	47902	47886	47897	47888	47881	47878	47877	47864	47872	47883	47875	47857	47891	47879	47895	47904	48068	48058
47332	47346	47356	47320	47329	47349	47360	47335	47330	47322	47325	47337	47329	47316	47304	47318	47326	47315	47322	47323	47336	47341	47333	47309	47315	47313	47306	47303	47309	47301	47279	47291	47293	47273	47296	47287	47289	47282	47287	47288	47283	47298	47288	47282	47317	47282	47301	47337	47418	47410
46834	46818	46825	46815	46829	46831	46823	46833	46833	46824	46816	46816	46820	46821	46802	46799	46833	46811	46837	46834	46835	46853	46833	46822	46819	46838	46826	46842	46827	46812	46813	46815	46815	46818	46821	46804	46821	46815	46819	46835	46811	46820	46837	46828	46835	46846	46862	46874	46888	46881
46310	46326	46308	46295	46332	46355	46323	46333	46310	46332	46316	46327	46326	46321	46319	46322	46331	46342	46348	46334	46321	46336	46360	46377	46328	46352	46338	46351	46356	46357	46339	46358	46361	46376	46364	46357	46351	46351	46371	46377	46348	46368	46376	46374	46374	46380	46391	46402	46401	46362
45894	45877	45896	45905	45900	45935	45901	45900	45929	45919	45916	45921	45939	45934	45916	45915	45949	45916	45939	45941	45957	45938	45950	45940	45938	45956	45969	45985	45966	45961	45985	45963	45970	45981	45983	45960	45978	45983	46013	45992	46002	45993	46011	46001	46011	46001	46061	46027	45951	45915
45690	45703	45685	45710	45713	45709	45738	45725	45721	45722	45694	45722	45715	45738	45725	45740	45744	45744	45740	45746	45747	45742	45760	45763	45764	45765	45799	45797	45797	45793	45791	45805	45791	45804	45812	45831	45803	45828	45819	45839	45819	45852	45840	45846	45851	45869	45863	45863	45745	45697
45497	45497	45510	45534	45526	45511	45532	45501	45529	45547	45519	45541	45531	45545	45565	45569	45574	45565	45581	45577	45598	45584	45584	45587	45599	45584	45617	45610	45618	45638	45632	45632	45659	45644	45643	45666	45666	45677	45670	45686	45678	45687	45700	45699	45723	45714	45716	45682	45521	45488
45462	45463	45488	45506	45495	45468	45507	45500	45499	45509	45474	45513	45517	45524	45543	45537	45552	45554	45547	45559	45574	45569	45575	45589	45598	45584	45611	45630	45635	45620	45619	45618	45636	45644	45634	45637	45660	45653	45662	45672	45669	45709	45685	45698	45708	45690	45730	45688	45463	45424
45583	45605	45599	45627	45623	45628	45613	45642	45650	45662	45629	45667	45656	45651	45672	45673	45695	45694	45699	45714	45717	45721	45736	45729	45772	45747	45760	45773	45767	45775	45786	45801	45798	45797	45812	45817	45818	45814	45826	45837	45844	45862	45865	45875	45872	45864	45887	45827	45599	45562
45804	45789	45813	45798	45834	45796	45816	45850	45832	45860	45848	45857	45865	45901	45896	45886	45897	45924	45928	45918	45934	45951	45945	45955	45952	45968	45952	45999	45999	45980	45997	46026	46021	46031	46015	46031	46048	46061	46063	46077	46088	46084	46074	46109	46066	46106	46104	46054	45820	45750
46137	46146	46131	46126	46157	46137	46154	46194	46169	46205	46197	46197	46201	46213	46238	46263	46235	46255	46255	46273	46272	46296	46296	46291	46304	46303	46310	46345	46324	46340	46357	46358	46372	46385	46382	46383	46392	46391	46391	46413	46428	46435	46438	46451	46441	46441	46446	46405	46148	46079
46628	46620	46617	46622	46630	46630	46661	46673	46643	46686	46675	46669	46693	46682	46713	46723	46723	46717	46729	46729	46730	46759	46754	46757	46786	46793	46793	46794	46796	46810	46818	46850	46834	46856	46847	46856	46866	46870	46877	46883	46894	46905	46904	46922	46906	46935	46935	46879	46619	46563
47115	47122	47107	47123	47129	47120	47144	47153	47159	47162	47167	47165	47172	47184	47201	47238	47196	47228	47210	47218	47219	47237	47241	47255	47257	47262	47274	47287	47280	47307	47309	47321	47320	47351	47336	47354	47355	47339	47358	47376	47377	47381	47387	47401	47384	47391	47394	47356	47101	47065
47726	47736	47740	47749	47743	47736	47744	47763	47755	47770	47773	47776	47804	47798	47812	47823	47820	47816	47818	47808	47819	47823	47837	47841	47847	47845	47870	47883	47874	47898	47901	47914	47910	47926	47928	47932	47946	47941	47953	47964	47967	47967	47973	47984	47963	47981	47964	47933	47710	47671
48402	48408	48417	48430	48415	48424	48416	48424	48422	48433	48456	48430	48455	48466	48480	48474	48479	48470	48466	48477	48475	48475	48476	48484	48496	48500	48519	48516	48519	48550	48544	48547	48558	48568	48559	48569	48582	48573	48589	48587	48589	48591	48595	48597	48593	48605	48578	48561	48360	48348
49092	49086	49113	49107	49100	49104	49107	49114	49116	49105	49121	49121	49136	49146	49146	49143	49147	49131	49141	49141	49138	49139	49142	49147	49139	49157	49184	49159	49176	49188	49196	49200	49186	49209	49197	49208	49212	49229	49228	49237	49249	49229	49219	49228	49245	49229	49210	49199	49021	49047
49805	49789	49798	49803	49806	49829	49802	49811	49804	49807	49816	49812	49825	49833	49823	49820	49833	49812	49826	49817	49815	49818	49816	49833	49814	49828	49847	49824	49847	49844	49851	49867	49847	49865	49863	49872	49872	49884	49880	49883	49891	49879	49868	49885	49891	49870	49858	49843	49725	49741
50475	50458	50478	50476	50469	50481	50456	50459	50470	50459	50475	50465	50468	50467	50472	50467	50475	50474	50465	50463	50450	50463	50480	50461	50468	50462	50467	50449	50467	50483	50476	50486	50487	50457	50487	50487	50492	50490	50484	50485	50490	50484	50480	50472	50487	50467	50453	50447	50392	50400
51146	51133	51143	51132	51145	51153	51135	51128	51139	51126	51129	51133	51134	51127	51132	51117	51130	51138	51141	51137	51120	51120	51123	51109	51113	51108	51111	51089	51108	51107	51100	51124	51123	51120	51130	51119	51131	51111	51119	51087	51101	51085	51095	51100	51104	51085	51066	51059	51061	51079
51746	51724	51731	51696	51702	51710	51694	51701	51712	51693	51718	51685	51705	51688	51687	51681	51687	51703	51684	51672	51663	51682	51682	51669	51681	51663	51662	51644	51654	51651	51649	51658	51656	51650	51661	51653	51652	51659	51644	51634	51624	51622	51636	51616	51619	51610	51600	51592	51640	51673
52280	52267	52274	52251	52241	52250	52234	52229	52243	52224	52230	52219	52227	52235	52219	52217	52220	52205	52216	52205	52199	52196	52194	52196	52203	52186	52182	52167	52181	52163	52157	52159	52175	52158	52171	52159	52159	52144	52157	52112	52123	52116	52117	52094	52109	52099	52101	52085	52206	52232
52718	52711	52688	52671	52654	52650	52668	52658	52671	52643	52653	52638	52651	52644	52647	52639	52624	52643	52616	52624	52603	52585	52603	52590	52589	52586	52564	52565	52569	52548	52558	52555	52557	52553	52564	52546	52548	52518	52524	52498	52493	52514	52498	52486	52481	52489	52450	52462	52642	52684
52935	52926	52925	52914	52893	52880	52909	52907	52910	52877	52894	52885	52858	52874	52869	52871	52853	52844	52839	52835	52816	52822	52806	52822	52809	52804	52790	52803	52797	52782	52782	52781	52740	52759	52758	52736	52754	52745	52738	52727	52714	52709	52709	52685	52683	52688	52689	52684	52889	52950
53191	53170	53159	53153	53140	53130	53147	53135	53138	53133	53135	53106	53096	53105	53089	53101	53102	53082	53058	53061	53051	53054	53045	53016	53006	53029	53031	53021	53023	52987	53004	53000	52971	52972	52974	52951	52962	52959	52954	52945	52910	52938	52922	52898	52892	52902	52884	52893	53116	53188
53223	53209	53198	53180	53193	53166	53179	53165	53181	53170	53166	53157	53161	53137	53148	53141	53131	53100	53104	53084	53088	53071	53060	53053	53047	53036	53042	53059	53030	53034	53032	53005	53016	52997	52992	52974	52983	52977	52979	52961	52957	52950	52931	52936	52910	52908	52903	52925	53178	53228
53060	53057	53056	53041	53028	53024	53038	53021	53011	53011	53013	52997	52995	52973	52980	52981	52984	52944	52961	52934	52928	52930	52917	52908	52904	52895	52898	52893	52893	52873	52878	52845	52844	52842	52839	52831	52813	52828	52831	52827	52804	52794	52775	52766	52760	52759	52745	52749	53031	53078
52909	52905	52901	52901	52881	52882	52883	52874	52856	52858	52854	52861	52833	52844	52817	52820	52817	52803	52799	52796	52795	52781	52779	52758	52759	52755	52738	52744	52730	52718	52718	52696	52701	52699	52695	52684	52667	52667	52669	52665	52655	52636	52631	52627	52632	52603	52619	52635	52882	52932
52583	52566	52550	52558	52556	52572	52551	52532	52533	52533	52529	52533	52516	52508	52488	52479	52481	52485	52485	52481	52467	52473	52465	52435	52443	52428	52428	52427	52405	52392	52398	52380	52381	52373	52375	52355	52345	52345	52344	52338	52329	52326	52303	52310	52301	52291	52299	52314	52571	52598
52097	52091	52093	52099	52097	52083	52077	52073	52062	52051	52057	52054	52025	52028	52023	52020	52018	52006	52012	52027	52007	52002	51997	51974	51986	51977	51961	51962	51948	51940	51922	51917	51920	51914	51905	51904	51891	51889	51876	51883	51882	51876	51871	51862	51874	51851	51870	51881	52107	52129
51605	51609	51599	51616	51605	51595	51595	51584	51577	51574	51563	51560	51546	51543	51541	51532	51531	51520	51528	51534	51533	51522	51515	51510	51505	51501	51483	51486	51475	51456	51459	51452	51449	51449	51438	51435	51423	51418	51413	51415	51415	51416	51415	51411	51416	51411	51406	51418	51634	51643
51000	51026	51019	51018	51005	51000	51011	50996	50996	50996	50979	50987	50972	50963	50971	50960	50957	50964	50964	50960	50971	50957	50947	50950	50944	50937	50923	50933	50923	50905	50897	50896	50898	50892	50886	50877	50868	50874	50861	50863	50875	50860	50869	50856	50870	50867	50882	50892	51065	51063
50323	50341	50328	50336	50335	50333	50338	50327	50321	50313	50309	50315	50304	50304	50307	50297	50292	50298	50296	50297	50297	50302	50305	50287	50281	50289	50281	50273	50268	50259	50258	50239	50251	50243	50232	50233	50233	50231	50217	50228	50239	50230	50234	50231	50233	50240	50255	50263	50400	50385
49626	49640	49645	49645	49636	49643	49653	49653	49645	49627	49627	49633	49640	49624	49629	49625	49606	49620	49620	49627	49612	49635	49628	49633	49620	49621	49618	49619	49619	49614	49604	49593	49591	49598	49588	49587	49587	49585	49563	49581	49591	49595	49597	49596	49599	49614	49620	49629	49719	49695
48904	48931	48921	48945	48931	48925	48938	48933	48937	48922	48915	48924	48939	48929	48927	48923	48918	48922	48923	48920	48915	48943	48940	48943	48942	48934	48932	48945	48929	48941	48935	48921	48922	48915	48902	48917	48918	48907	48915	48940	48926	48925	48938	48933	48940	48939	48956	48985	49010	48970
48234	48232	48245	48240	48261	48262	48248	48246	48246	48237	48242	48251	48248	48259	48261	48243	48252	48256	48248	48263	48272	48273	48272	48271	48274	48269	48281	48278	48281	48286	48274	48269	48277	48267	48264	48283	48273	48268	48277	48291	48281	48289	48286	48300	48312	48300	48322	48342	48328	48275
47549	47559	47563	47575	47580	47588	47572	47576	47575	47581	47577	47576	47581	47582	47590	47586	47581	47588	47597	47615	47623	47622	47608	47614	47622	47634	47625	47629	47627	47636	47633	47621	47642	47641	47621	47633	47636	47643	47646	47657	47649	47647	47660	47668	47684	47680	47709	47721	47655	47612
46933	46953	46929	46964	46963	46970	46967	46972	46981	46964	46961	46981	46978	46984	46997	46985	46998	46979	47014	47021	47030	47015	47021	47020	47019	47020	47026	47038	47038	47071	47052	47057	47056	47052	47060	47056	47060	47063	47087	47089	47077	47078	47086	47097	47101	47113	47133	47163	47030	46983
46453	46458	46453	46450	46468	46463	46455	46467	46487	46482	46474	46483	46491	46482	46502	46508	46516	46525	46518	46538	46542	46543	46532	46553	46553	46548	46548	46532	46551	46576	46569	46578	46597	46591	46592	46578	46589	46598	46604	46610	46635	46597	46629	46631	46653	46648	46670	46703	46515	46505
45993	45991	45964	46002	46019	45985	46024	46038	46028	46010	46015	46009	46021	46028	46033	46042	46066	46064	46088	46101	46105	46101	46100	46111	46092	46104	46128	46116	46131	46131	46151	46151	46148	46158	46155	46159	46168	46184	46190	46192	46190	46199	46196	46221	46214	46243	46240	46253	46061	46027
45636	45647	45635	45664	45652	45657	45638	45692	45670	45667	45674	45675	45689	45706	45703	45697	45703	45732	45733	45773	45777	45752	45766	45760	45781	45784	45785	45792	45785	45811	45818	45827	45823	45823	45839	45825	45842	45851	45849	45856	45869	45862	45876	45879	45891	45924	45926	45931	45692	45664
45465	45466	45465	45491	45481	45458	45492	45482	45530	45483	45508	45510	45523	45518	45529	45521	45556	45567	45547	45574	45581	45589	45603	45609	45634	45616	45620	45606	45635	45659	45646	45680	45679	45677	45664	45673	45695	45675	45697	45715	45744	45711	45720	45737	45727	45755	45755	45758	45507	45493
45289	45276	45293	45293	45323	45311	45325	45350	45315	45332	45341	45329	45360	45354	45372	45365	45375	45395	45399	45408	45428	45428	45424	45440	45442	45446	45460	45464	45469	45491	45463	45504	45493	45501	45507	45531	45535	45527	45536	45526	45557	45570	45559	45571	45567	45588	45586	45589	45323	45284
45320	45289	45347	45347	45347	45342	45355	45368	45358	45357	45364	45367	45386	45388	45398	45404	45417	45426	45415	45421	45447	45457	45473	45475	45474	45491	45473	45498	45490	45479	45490	45525	45547	45541	45542	45547	45561	45573	45563	45561	45576	45613	45587	45601	45621	45623	45621	45593	45346	45313
45539	45545	45580	45574	45574	45589	45581	45587	45603	45600	45631	45594	45609	45603	45630	45650	45643	45654	45637	45658	45669	45671	45682	45687	45685	45691	45707	45707	45724	45720	45739	45735	45745	45749	45750	45774	45750	45788	45786	45755	45788	45823	45821	45812	45785	45820	45811	45802	45567	45542
45823	45831	45862	45852	45833	45848	45852	45859	45874	45860	45889	45880	45881	45892	45902	45913	45916	45923	45937	45931	45901	45945	45930	45934	45934	45973	45966	45951	45992	45969	46010	46003	45997	46004	46030	46021	46021	46003	46044	46035	46037	46053	46049	46050	46050	46063	46052	46034	45806	45801
46237	46248	46257	46253	46240	46282	46256	46279	46288	46285	46295	46303	46306	46313	46319	46339	46305	46339	46335	46321	46321	46313	46328	46348	46356	46349	46368	46360	46381	46382	46390	46377	46411	46410	46406	46401	46411	46415	46434	46422	46417	46427	46441	46430	46428	46443	46430	46377	46194	46186
46848	46836	46858	46851	46849	46861	46858	46864	46860	46881	46878	46887	46871	46889	46895	46904	46910	46907	46890	46882	46895	46904	46915	46904	46923	46915	46947	46938	46946	46938	46963	46951	46971	46959	46978	46976	46980	46973	46974	46993	46974	46986	46981	46960	46964	46978	46968	46926	46769	46771
47470	47462	47459	47445	47464	47471	47450	47468	47458	47468	47480	47480	47475	47485	47478	47491	47506	47509	47481	47481	47480	47478	47504	47486	47502	47496	47511	47497	47513	47517	47533	47534	47535	47530	47545	47542	47544	47536	47543	47547	47552	47534	47551	47529	47542	47544	47527	47477	47366	47372
48153	48149	48136	48129	48143	48128	48109	48131	48145	48127	48109	48157	48132	48158	48155	48138	48175	48139	48147	48138	48130	48139	48143	48139	48151	48117	48151	48176	48175	48170	48176	48178	48173	48195	48202	48183	48184	48195	48190	48189	48176	48179	48190	48179	48157	48153	48145	48118	48019	48050
48751	48745	48747	48733	48727	48735	48718	48735	48744	48733	48733	48746	48736	48745	48744	48754	48762	48735	48740	48725	48730	48730	48741	48726	48735	48721	48738	48749	48746	48733	48741	48751	48745	48746	48760	48739	48753	48757	48753	48736	48749	48752	48747	48746	48718	48715	48696	48680	48641	48667
49532	49541	49526	49514	49518	49505	49521	49508	49527	49517	49514	49527	49518	49512	49513	49521	49529	49507	49504	49502	49493	49484	49489	49488	49479	49477	49483	49506	49487	49473	49473	49507	49493	49493	49501	49480	49499	49483	49498	49480	49472	49472	49469	49463	49461	49452	49437	49392	49437	49465
50214	50215	50213	50207	50202	50202	50201	50197	50190	50214	50201	50208	50199	50194	50195	50192	50194	50179	50176	50170	50165	50146	50162	50144	50148	50142	50135	50152	50141	50132	50125	50137	50131	50127	50141	50126	50129	50125	50123	50107	50122	50103	50107	50102	50088	50076	50067	50032	50122	50159
50875	50889	50879	50874	50867	50869	50866	50854	50849	50864	50850	50860	50846	50848	50857	50840	50838	50845	50807	50810	50797	50789	50795	50793	50793	50780	50775	50792	50776	50753	50758	50763	50765	50769	50766	50744	50756	50742	50728	50733	50734	50725	50718	50707	50708	50702	50690	50657	50815	50818
51493	51483	51469	51465	51469	51474	51477	51454	51437	51464	51437	51444	51441	51438	51446	51448	51416	51413	51403	51380	51386	51382	51371	51373	51368	51356	51352	51366	51355	51347	51330	51323	51347	51334	51338	51326	51315	51299	51308	51313	51300	51302	51278	51279	51258	51248	51250	51211	51414	51445
51929	51939	51913	51908	51913	51915	51896	51891	51897	51899	51891	51880	51864	51871	51889	51868	51863	51844	51835	51829	51814	51822	51805	51795	51796	51806	51788	51795	51775	51771	51770	51757	51759	51746	51744	51743	51733	51732	51726	51727	51720	51702	51680	51688	51681	51686	51667	51639	51887	51901
52371	52352	52363	52341	52355	52341	52347	52326	52321	52326	52312	52307	52288	52301	52292	52308	52284	52274	52266	52241	52234	52236	52222	52213	52213	52207	52207	52195	52200	52179	52180	52167	52169	52171	52165	52143	52152	52128	52130	52129	52103	52126	52121	52067	52091	52080	52074	52061	52322	52336
52670	52643	52653	52647	52652	52643	52635	52628	52616	52622	52618	52595	52593	52595	52598	52576	52595	52548	52554	52543	52511	52520	52518	52511	52515	52508	52484	52481	52475	52480	52457	52454	52460	52444	52443	52432	52419	52428	52415	52410	52404	52400	52401	52385	52384	52363	52352	52351	52594	52643
52811	52792	52790	52773	52783	52770	52777	52748	52744	52738	52722	52736	52722	52745	52715	52734	52716	52686	52686	52677	52654	52660	52646	52646	52638	52630	52628	52615	52611	52621	52610	52605	52592	52583	52571	52563	52571	52563	52542	52538	52551	52526	52529	52522	52540	52499	52482	52484	52743	52752
52871	52879	52846	52881	52852	52842	52844	52847	52824	52806	52814	52825	52801	52810	52784	52785	52801	52771	52775	52760	52733	52743	52724	52741	52732	52711	52711	52702	52696	52698	52693	52686	52687	52661	52657	52666	52638	52652	52646	52635	52626	52627	52629	52630	52627	52599	52588	52587	52821	52860
52801	52797	52792	52802	52789	52779	52783	52759	52763	52753	52740	52740	52754	52720	52714	52729	52722	52726	52708	52702	52688	52696	52684	52671	52674	52656	52655	52653	52625	52649	52641	52623	52632	52616	52605	52606	52604	52612	52581	52579	52575	52583	52580	52563	52572	52556	52550	52543	52786	52813
52535	52523	52532	52537	52514	52507	52520	52523	52506	52500	52483	52478	52485	52478	52462	52466	52464	52471	52470	52467	52465	52450	52457	52437	52449	52433	52408	52412	52392	52406	52398	52395	52392	52395	52373	52374	52371	52361	52346	52362	52359	52344	52349	52353	52348	52342	52341	52347	52544	52553
52248	52254	52265	52264	52248	52241	52250	52235	52231	52229	52226	52221	52237	52218	52216	52215	52201	52218	52208	52224	52210	52219	52203	52181	52194	52199	52172	52160	52147	52158	52145	52139	52148	52136	52117	52133	52120	52132	52112	52115	52119	52118	52120	52131	52124	52126	52116	52137	52290	52314
51806	51817	51815	51812	51802	51787	51810	51806	51811	51794	51792	51799	51787	51788	51779	51772	51775	51775	51786	51786	51784	51787	51768	51768	51755	51761	51769	51739	51741	51743	51729	51735	51736	51723	51722	51729	51711	51721	51708	51713	51712	51716	51726	51734	51713	51732	51730	51758	51890	51886
51243	51244	51256	51244	51248	51229	51243	51253	51241	51243	51240	51243	51251	51240	51239	51219	51211	51231	51230	51229	51235	51225	51216	51219	51216	51224	51232	51213	51210	51221	51216	51208	51199	51189	51199	51199	51189	51189	51186	51207	51196	51202	51199	51202	51193	51214	51224	51264	51334	51340
50667	50669	50673	50680	50679	50659	50679	50685	50676	50683	50671	50675	50678	50676	50667	50673	50659	50659	50669	50674	50678	50672	50659	50668	50670	50674	50682	50669	50676	50677	50677	50659	50647	50652	50654	50658	50661	50664	50656	50665	50656	50676	50676	50679	50651	50686	50711	50760	50781	50774
50002	49986	50003	50012	50012	49997	50019	50028	50015	50029	50026	50010	50026	50018	50014	50020	50002	50004	50018	50025	50032	50030	50039	50035	50028	50030	50040	50028	50042	50025	50037	50025	50027	50023	50030	50035	50031	50024	50041	50053	50045	50051	50047	50059	50052	50074	50101	50145	50121	50108
49317	49305	49317	49322	49324	49320	49329	49339	49336	49333	49345	49319	49339	49340	49334	49327	49337	49340	49358	49355	49362	49372	49381	49376	49367	49374	49377	49357	49373	49377	49393	49376	49375	49381	49386	49389	49392	49379	49388	49399	49393	49404	49394	49422	49405	49422	49455	49515	49424	49405
48626	48621	48618	48633	48635	48621	48635	48637	48651	48636	48637	48637	48656	48650	48650	48638	48651	48646	48669	48684	48695	48699	48700	48712	48699	48695	48704	48688	48696	48697	48706	48707	48704	48704	48711	48716	48717	48728	48745	48739	48733	48742	48738	48746	48770	48776	48803	48855	48714	48710
47931	47935	47943	47939	47950	47948	47957	47946	47962	47947	47955	47948	47965	47957	47965	47951	47972	47976	47990	48005	48011	48009	48029	48013	48035	48026	48036	48026	48031	48037	48044	48036	48036	48056	48038	48067	48073	48063	48077	48078	48072	48074	48080	48117	48112	48116	48155	48211	48013	47997
47328	47330	47324	47332	47332	47351	47337	47343	47360	47339	47355	47349	47352	47357	47356	47347	47379	47379	47399	47414	47433	47422	47435	47429	47420	47433	47442	47436	47464	47437	47459	47466	47461	47466	47467	47477	47475	47484	47497	47486	47490	47505	47512	47532	47545	47549	47565	47613	47409	47378
46707	46696	46731	46722	46730	46755	46738	46740	46747	46744	46749	46753	46764	46761	46747	46765	46776	46785	46792	46803	46845	46837	46832	46834	46855	46856	46855	46861	46862	46859	46853	46868	46880	46896	46891	46882	46905	46905	46921	46912	46912	46934	46925	46945	46953	46967	46989	47031	46791	46783
46184	46187	46182	46207	46215	46215	46211	46193	46229	46224	46241	46246	46243	46239	46229	46238	46232	46278	46291	46307	46324	46306	46322	46331	46316	46350	46334	46346	46360	46365	46347	46357	46370	46385	46400	46383	46419	46405	46413	46394	46399	46428	46439	46430	46452	46465	46482	46526	46280	46242
45792	45802	45814	45827	45823	45837	45843	45814	45821	45847	45847	45880	45838	45850	45854	45885	45870	45883	45906	45947	45939	45929	45977	45953	45949	45963	45952	45982	45984	45972	45977	45996	45991	46004	46008	46014	46028	46021	46023	46043	46035	46055	46071	46048	46064	46091	46086	46115	45863	45856
45450	45475	45495	45469	45487	45515	45492	45512	45502	45525	45518	45520	45552	45523	45542	45551	45560	45579	45575	45581	45605	45598	45615	45622	45613	45648	45635	45661	45634	45657	45651	45675	45653	45681	45667	45682	45685	45682	45697	45700	45700	45728	45719	45716	45735	45749	45739	45761	45514	45504
45300	45296	45292	45283	45291	45314	45314	45334	45337	45342	45329	45346	45338	45364	45378	45388	45370	45375	45390	45405	45428	45413	45433	45417	45437	45430	45430	45469	45463	45448	45460	45470	45482	45491	45505	45480	45512	45512	45499	45499	45513	45521	45534	45527	45552	45548	45548	45532	45298	45306
45293	45307	45304	45306	45287	45332	45326	45329	45327	45336	45347	45337	45343	45336	45368	45381	45378	45394	45378	45368	45397	45421	45410	45408	45432	45426	45422	45450	45459	45453	45430	45462	45458	45487	45482	45467	45471	45482	45487	45488	45492	45489	45506	45482	45494	45521	45499	45472	45299	45251
45358	45380	45337	45362	45348	45376	45359	45381	45374	45380	45393	45403	45414	45381	45403	45423	45419	45415	45442	45416	45447	45455	45458	45436	45462	45445	45458	45464	45469	45497	45464	45474	45515	45501	45506	45506	45512	45520	45525	45511	45533	45519	45519	45527	45536	45525	45511	45497	45323	45283
45563	45576	45576	45563	45578	45576	45579	45597	45593	45577	45608	45604	45602	45592	45618	45611	45643	45615	45630	45603	45627	45641	45618	45638	45657	45623	45634	45644	45642	45656	45653	45677	45687	45690	45688	45686	45681	45687	45685	45691	45698	45680	45697	45685	45692	45699	45683	45657	45517	45491
45932	45966	45971	45976	45974	45966	45949	45961	45954	45983	45986	45987	45969	45975	45998	45978	46001	45996	45989	45984	45976	45988	45979	45982	46001	45995	46005	46004	46020	46013	46009	46031	46040	46037	46026	46019	46034	46053	46040	46023	46052	46033	46040	46039	46035	46037	46025	45982	45870	45878
46348	46355	46377	46369	46353	46372	46357	46347	46354	46362	46367	46382	46379	46358	46377	46367	46366	46375	46356	46362	46351	46349	46364	46355	46371	46362	46382	46378	46393	46375	46386	46400	46387	46389	46399	46389	46396	46411	46397	46415	46402	46391	46391	46392	46379	46381	46364	46301	46271	46265
46896	46913	46930	46924	46933	46914	46911	46890	46909	46902	46896	46923	46914	46917	46912	46904	46921	46920	46913	46901	46898	46887	46908	46899	46902	46898	46925	46915	46925	46917	46915	46932	46925	46916	46934	46927	46921	46915	46912	46923	46921	46917	46916	46914	46898	46886	46885	46801	46813	46793
47569	47569	47585	47577	47562	47552	47572	47558	47552	47560	47569	47585	47565	47573	47561	47562	47568	47573	47558	47557	47546	47553	47536	47545	47544	47548	47541	47542	47554	47551	47543	47545	47566	47544	47542	47554	47558	47539	47534	47553	47558	47541	47541	47527	47515	47508	47490	47400	47470	47457
48259	48262	48256	48247	48251	48227	48242	48228	48241	48227	48235	48247	48248	48256	48233	48237	48240	48253	48228	48224	48196	48213	48216	48227	48219	48219	48207	48197	48214	48213	48202	48199	48193	48196	48194	48201	48195	48190	48184	48212	48179	48193	48176	48163	48151	48144	48115	48014	48137	48149
48987	48976	48975	48969	48970	48945	48976	48955	48957	48961	48954	48953	48959	48971	48952	48961	48953	48940	48936	48933	48910	48927	48897	48910	48915	48915	48904	48895	48898	48912	48894	48886	48893	48892	48888	48891	48879	48871	48872	48873	48861	48874	48847	48834	48835	48820	48787	48715	48863	48875
49723	49719	49719	49707	49697	49663	49699	49691	49683	49692	49683	49680	49687	49678	49679	49696	49674	49663	49663	49635	49635	49633	49622	49607	49625	49624	49602	49599	49610	49613	49608	49584	49580	49571	49576	49583	49569	49571	49564	49569	49545	49573	49552	49528	49514	49502	49479	49420	49589	49611
50428	50434	50411	50412	50400	50398	50409	50391	50395	50400	50389	50381	50393	50392	50383	50380	50373	50361	50346	50327	50329	50326	50305	50303	50305	50296	50305	50287	50290	50294	50286	50278	50281	50256	50266	50273	50251	50255	50247	50239	50235	50240	50217	50212	50201	50192	50146	50094	50314	50340
51051	51038	51043	51037	51027	51026	51048	51025	51009	51019	51001	50991	50997	51005	50993	51002	50986	50960	50955	50941	50924	50926	50910	50921	50894	50897	50909	50886	50895	50892	50901	50890	50878	50867	50867	50871	50853	50851	50858	50842	50839	50833	50813	50818	50818	50787	50782	50731	50960	50989
51636	51633	51622	51609	51626	51614	51607	51614	51607	51608	51575	51578	51588	51593	51575	51577	51566	51547	51529	51517	51509	51509	51506	51505	51487	51483	51496	51470	51464	51470	51483	51459	51458	51459	51443	51445	51438	51428	51429	51418	51416	51417	51410	51401	51411	51373	51370	51330	51562	51599
52145	52133	52114	52108	52122	52134	52109	52102	52084	52103	52076	52082	52070	52075	52073	52052	52052	52038	52040	52020	51991	51994	51992	51991	51966	51966	51974	51963	51961	51960	51965	51965	51939	51945	51920	51933	51937	51918	51923	51918	51904	51894	51899	51890	51901	51870	51859	51852	52075	52118
52451	52443	52434	52427	52436	52447	52423	52410	52420	52410	52379	52397	52385	52393	52379	52352	52357	52347	52345	52339	52316	52324	52335	52313	52297	52309	52307	52296	52292	52279	52299	52286	52275	52274	52264	52272	52248	52247	52250	52234	52227	52229	52229	52233	52221	52212	52206	52207	52417	52457
52773	52774	52759	52746	52738	52741	52715	52741	52735	52727	52705	52698	52722	52703	52692	52654	52682	52666	52653	52666	52668	52662	52648	52625	52630	52635	52625	52615	52614	52598	52613	52621	52587	52583	52589	52581	52585	52578	52576	52564	52557	52545	52554	52556	52561	52545	52537	52564	52748	52784
52881	52870	52877	52864	52855	52848	52837	52850	52856	52845	52845	52813	52845	52826	52823	52808	52803	52802	52792	52800	52784	52775	52791	52778	52766	52768	52760	52763	52737	52731	52714	52743	52728	52722	52706	52695	52702	52711	52717	52696	52695	52697	52677	52687	52675	52692	52695	52703	52893	52919
52791	52788	52792	52792	52773	52773	52777	52789	52775	52773	52759	52752	52769	52750	52762	52749	52736	52734	52725	52730	52739	52714	52722	52715	52709	52705	52683	52689	52679	52687	52676	52670	52663	52673	52654	52659	52649	52660	52649	52647	52638	52651	52639	52649	52625	52664	52674	52703	52837	52851
52702	52674	52702	52691	52698	52675	52697	52696	52690	52694	52673	52677	52663	52652	52667	52664	52659	52646	52661	52659	52649	52639	52645	52647	52626	52626	52607	52615	52612	52600	52601	52606	52582	52605	52595	52591	52589	52569	52599	52583	52584	52596	52584	52589	52572	52600	52611	52660	52779	52771
52472	52448	52466	52447	52460	52447	52466	52476	52460	52466	52443	52453	52449	52447	52450	52457	52438	52439	52429	52438	52441	52438	52447	52417	52422	52427	52411	52438	52419	52402	52405	52394	52408	52406	52395	52393	52403	52389	52391	52385	52386	52413	52396	52404	52392	52397	52421	52490	52560	52553
52037	52029	52048	52036	52035	52029	52035	52038	52035	52049	52035	52050	52039	52022	52015	52042	52025	52030	52042	52033	52040	52024	52035	52025	52011	52024	52019	52029	52017	52008	52015	52003	52015	51999	51994	52004	52012	51999	52007	51995	52006	52000	52020	52016	52007	52028	52048	52124	52145	52147
51593	51579	51593	51591	51594	51584	51585	51586	51602	51592	51584	51599	51592	51584	51589	51611	51585	51603	51605	51606	51620	51614	51604	51590	51601	51601	51607	51607	51617	51594	51600	51608	51607	51598	51600	51603	51611	51597	51607	51595	51597	51603	51622	51623	51615	51641	51663	51729	51721	51706
51047	51042	51052	51049	51045	51045	51042	51051	51055	51034	51043	51059	51050	51043	51045	51059	51046	51062	51074	51083	51086	51075	51088	51073	51085	51089	51087	51104	51093	51083	51085	51097	51091	51091	51090	51087	51101	51095	51101	51100	51093	51093	51124	51118	51108	51146	51161	51235	51174	51148
50400	50393	50400	50408	50400	50401	50408	50405	50408	50385	50402	50417	50419	50404	50402	50420	50423	50433	50440	50450	50445	50449	50441	50448	50450	50450	50470	50472	50453	50464	50461	50465	50459	50466	50473	50458	50470	50480	50478	50480	50485	50483	50496	50506	50518	50524	50553	50634	50520	50509
49736	49753	49746	49756	49738	49746	49748	49750	49754	49737	49768	49769	49752	49753	49762	49763	49785	49782	49791	49796	49803	49816	49816	49806	49821	49821	49818	49825	49834	49833	49832	49835	49826	49836	49849	49844	49845	49859	49852	49859	49874	49867	49884	49888	49895	49904	49940	50010	49849	49839
49039	49056	49049	49068	49062	49068	49067	49064	49078	49056	49077	49080	49073	49086	49078	49074	49097	49105	49115	49118	49132	49130	49143	49144	49155	49166	49151	49155	49162	49168	49162	49157	49171	49184	49175	49184	49184	49196	49186	49197	49200	49217	49224	49233	49234	49237	49284	49347	49161	49145
48358	48365	48380	48383	48372	48388	48405	48395	48389	48390	48430	48401	48413	48425	48418	48410	48425	48427	48447	48457	48471	48477	48492	48494	48505	48497	48499	48495	48496	48507	48496	48499	48515	48520	48523	48530	48522	48531	48533	48536	48558	48549	48567	48568	48586	48584	48630	48671	48481	48446
47666	47687	47688	47692	47692	47701	47717	47722	47722	47725	47746	47733	47724	47748	47740	47743	47757	47764	47768	47795	47795	47816	47811	47834	47825	47820	47831	47824	47837	47847	47838	47840	47849	47862	47854	47857	47872	47871	47864	47868	47887	47892	47899	47915	47917	47931	47968	48008	47789	47750
47030	47056	47066	47073	47076	47078	47075	47067	47078	47088	47108	47090	47087	47116	47100	47101	47129	47132	47122	47166	47172	47173	47178	47203	47190	47190	47200	47199	47197	47224	47215	47201	47238	47244	47228	47235	47248	47223	47237	47266	47258	47266	47275	47287	47290	47311	47317	47342	47141	47099
46508	46531	46552	46549	46540	46572	46559	46562	46567	46566	46603	46577	46573	46580	46589	46607	46589	46600	46638	46644	46659	46671	46665	46666	46675	46653	46669	46690	46685	46706	46695	46698	46704	46721	46728	46712	46715	46732	46715	46734	46740	46755	46750	46759	46786	46780	46769	46818	46587	46565
45992	46024	46008	46035	46043	46056	46021	46035	46022	46046	46067	46056	46027	46074	46075	46060	46080	46079	46103	46095	46107	46116	46125	46123	46150	46137	46138	46153	46148	46156	46167	46154	46160	46170	46185	46190	46170	46184	46195	46196	46200	46241	46234	46219	46225	46237	46236	46231	46043	46013
45637	45635	45637	45665	45653	45675	45678	45665	45646	45648	45687	45689	45658	45697	45674	45693	45701	45691	45699	45709	45746	45723	45751	45758	45745	45742	45758	45752	45754	45779	45765	45783	45779	45777	45811	45807	45796	45805	45813	45814	45820	45843	45820	45809	45817	45845	45828	45813	45622	45602
45420	45430	45455	45464	45465	45461	45480	45461	45479	45464	45495	45480	45463	45499	45492	45477	45505	45491	45507	45516	45515	45527	45512	45525	45541	45544	45557	45548	45561	45560	45570	45554	45565	45587	45580	45584	45584	45605	45600	45589	45609	45618	45578	45575	45604	45608	45594	45550	45400	45392
45227	45249	45232	45249	45267	45272	45258	45266	45270	45267	45279	45271	45308	45286	45282	45272	45303	45300	45302	45293	45274	45318	45315	45317	45352	45336	45340	45316	45338	45351	45365	45330	45363	45338	45356	45373	45348	45366	45373	45346	45391	45373	45360	45361	45373	45361	45334	45304	45178	45169
45240	45233	45246	45259	45262	45250	45243	45258	45245	45267	45266	45252	45269	45275	45279	45267	45284	45281	45296	45285	45289	45290	45295	45297	45293	45303	45307	45292	45299	45307	45326	45306	45309	45313	45323	45328	45323	45325	45315	45340	45343	45340	45318	45347	45359	45324	45313	45248	45151	45166
45431	45442	45440	45429	45426	45450	45433	45448	45457	45451	45419	45431	45438	45450	45459	45467	45458	45464	45475	45459	45454	45463	45456	45488	45480	45461	45471	45470	45474	45483	45490	45490	45483	45482	45495	45488	45470	45516	45491	45492	45484	45491	45494	45456	45476	45460	45443	45387	45326	45345
45646	45643	45650	45650	45626	45625	45644	45645	45640	45659	45620	45646	45647	45660	45665	45652	45662	45661	45669	45646	45662	45669	45649	45647	45681	45685	45665	45659	45642	45664	45663	45683	45682	45693	45671	45671	45674	45683	45690	45672	45687	45660	45635	45647	45655	45634	45621	45532	45523	45528
45997	45985	45981	45981	45986	45966	45973	45984	45962	46005	45980	45975	46000	45984	45987	46005	45995	45983	46008	45978	45980	45988	45979	45981	45967	45984	45987	45997	45969	45973	45987	46003	45985	45985	45975	45986	45980	46001	45990	45994	45975	45969	45981	45958	45951	45956	45917	45814	45857	45878
46519	46516	46520	46504	46500	46495	46498	46499	46513	46528	46488	46481	46522	46511	46517	46518	46519	46515	46506	46487	46492	46489	46493	46498	46500	46491	46474	46504	46482	46472	46495	46500	46493	46475	46495	46491	46482	46476	46483	46479	46470	46477	46468	46462	46423	46434	46405	46294	46384	46413
47088	47065	47084	47085	47066	47051	47070	47059	47076	47075	47058	47060	47063	47063	47066	47059	47057	47065	47037	47035	47036	47013	47028	47016	47013	47015	47026	47035	47033	47022	47020	47022	47017	47013	47007	47009	47006	46991	47014	47008	46972	46984	46984	46982	46932	46950	46910	46822	46946	46968
47780	47762	47749	47743	47740	47718	47743	47753	47748	47751	47734	47737	47747	47752	47740	47720	47726	47705	47718	47689	47693	47679	47677	47675	47689	47686	47664	47690	47686	47672	47672	47687	47655	47659	47664	47669	47664	47659	47654	47653	47634	47630	47629	47614	47598	47592	47556	47472	47625	47648
48483	48453	48446	48449	48449	48421	48445	48450	48464	48445	48432	48435	48455	48437	48432	48423	48415	48407	48387	48391	48374	48358	48379	48370	48363	48348	48366	48369	48363	48348	48347	48357	48331	48342	48332	48325	48335	48319	48324	48325	48297	48294	48295	48296	48284	48250	48228	48154	48330	48358
49225	49214	49207	49197	49202	49187	49176	49184	49203	49179	49188	49183	49188	49176	49169	49163	49142	49154	49129	49121	49113	49096	49104	49095	49080	49084	49085	49103	49080	49070	49078	49085	49070	49066	49055	49061	49071	49050	49052	49045	49034	49019	49024	49018	49006	48987	48974	48898	49094	49127
49953	49918	49934	49912	49920	49898	49893	49910	49922	49885	49909	49903	49903	49883	49873	49881	49878	49858	49853	49843	49830	49821	49830	49796	49801	49796	49793	49812	49783	49789	49780	49791	49783	49777	49772	49768	49781	49762	49755	49743	49737	49728	49726	49728	49733	49706	49686	49643	49841	49863
50680	50659	50661	50639	50662	50634	50623	50623	50631	50619	50643	50619	50606	50593	50602	50614	50603	50585	50573	50563	50565	50543	50534	50530	50526	50517	50511	50510	50509	50500	50495	50516	50510	50500	50496	50483	50483	50472	50473	50463	50466	50453	50451	50451	50436	50433	50432	50380	50583	50621
51330	51307	51288	51284	51300	51289	51283	51279	51288	51260	51279	51271	51264	51249	51248	51248	51258	51230	51222	51220	51212	51202	51190	51187	51182	51168	51159	51164	51164	51141	51151	51143	51156	51157	51147	51137	51146	51125	51129	51110	51118	51115	51095	51094	51096	51077	51085	51065	51269	51303
51824	51836	51819	51816	51812	51823	51809	51790	51793	51774	51794	51784	51776	51781	51780	51788	51784	51757	51757	51734	51729	51732	51721	51713	51701	51696	51701	51692	51684	51671	51662	51670	51688	51686	51674	51670	51672	51659	51673	51649	51652	51649	51648	51635	51630	51631	51633	51632	51824	51833
52334	52345	52320	52321	52322	52311	52307	52307	52307	52307	52298	52294	52287	52298	52281	52280	52287	52273	52263	52246	52251	52243	52232	52244	52226	52216	52205	52220	52198	52211	52187	52190	52191	52189	52193	52176	52191	52169	52179	52168	52167	52161	52169	52180	52168	52157	52181	52211	52363	52381
52728	52719	52721	52705	52712	52709	52706	52705	52702	52695	52677	52690	52691	52665	52685	52704	52678	52673	52662	52639	52644	52650	52643	52651	52619	52642	52618	52617	52622	52616	52605	52596	52586	52608	52592	52580	52598	52584	52573	52588	52584	52583	52580	52584	52568	52582	52589	52645	52790	52800
52888	52884	52877	52882	52841	52865	52866	52861	52864	52852	52850	52860	52871	52846	52827	52863	52856	52838	52835	52821	52814	52813	52808	52807	52792	52784	52802	52786	52806	52806	52786	52776	52766	52774	52771	52751	52771	52762	52761	52760	52760	52762	52767	52766	52745	52771	52790	52846	52955	52963
53031	53035	53013	53025	52994	53019	53012	53007	52996	53009	53000	53004	52982	52992	52992	53000	52997	52991	52994	52983	52968	52976	52968	52956	52968	52962	52959	52948	52948	52966	52937	52939	52953	52947	52930	52936	52944	52915	52925	52915	52935	52931	52941	52942	52937	52936	52958	53051	53119	53114
52992	53029	53001	52993	52983	53027	52998	52997	53003	53005	53005	53000	52988	52985	52977	53001	52996	52982	52980	52992	52979	52979	52977	52967	52963	52958	52955	52948	52963	52973	52968	52946	52951	52960	52950	52952	52954	52946	52952	52944	52943	52949	52962	52963	52977	52981	52993	53079	53125	53099
52825	52842	52812	52832	52813	52847	52833	52834	52832	52825	52827	52837	52818	52847	52820	52821	52827	52806	52818	52819	52810	52823	52822	52800	52810	52808	52816	52787	52811	52804	52798	52788	52799	52800	52802	52802	52802	52816	52797	52804	52795	52795	52809	52817	52829	52833	52859	52963	52953	52930
52577	52591	52583	52595	52587	52595	52599	52595	52594	52578	52593	52602	52600	52585	52581	52567	52606	52585	52599	52601	52596	52600	52584	52596	52584	52594	52601	52580	52590	52602	52596	52579	52597	52602	52608	52595	52590	52602	52593	52597	52606	52626	52619	52625	52633	52647	52674	52772	52733	52699
52183	52205	52217	52226	52221	52224	52212	52202	52204	52224	52215	52236	52220	52218	52218	52208	52224	52217	52218	52236	52230	52233	52243	52248	52237	52248	52241	52230	52252	52263	52247	52240	52252	52263	52245	52243	52238	52258	52250	52256	52258	52270	52278	52274	52304	52311	52341	52445	52342	52334
51691	51712	51710	51729	51722	51728	51726	51704	51733	51713	51728	51731	51732	51734	51727	51717	51725	51720	51731	51744	51765	51763	51757	51771	51758	51757	51767	51749	51773	51778	51772	51774	51779	51777	51781	51774	51778	51795	51795	51793	51796	51821	51805	51809	51831	51844	51894	51975	51842	51819
51146	51177	51179	51180	51191	51183	51184	51191	51189	51191	51196	51203	51199	51201	51205	51186	51201	51210	51202	51222	51235	51232	51235	51244	51250	51251	51256	51244	51257	51267	51261	51265	51258	51268	51279	51272	51265	51288	51285	51290	51301	51301	51296	51317	51335	51341	51370	51457	51313	51289
50547	50553	50578	50574	50581	50574	50568	50566	50578	50566	50585	50589	50596	50586	50606	50572	50602	50615	50621	50624	50635	50649	50645	50644	50659	50665	50673	50649	50663	50667	50670	50669	50675	50670	50691	50688	50679	50705	50697	50698	50718	50701	50719	50748	50745	50747	50779	50867	50684	50660
49883	49898	49903	49920	49927	49924	49919	49920	49913	49917	49930	49922	49924	49944	49948	49932	49947	49959	49967	49987	49987	50006	49995	50001	50010	50018	50014	50019	50023	50017	50025	50021	50030	50034	50043	50046	50033	50049	50059	50066	50071	50070	50084	50090	50101	50110	50126	50186	49994	49977
49223	49234	49236	49247	49253	49263	49246	49263	49253	49261	49267	49260	49274	49273	49283	49285	49274	49307	49317	49317	49332	49334	49347	49351	49347	49349	49358	49364	49364	49371	49377	49379	49373	49366	49390	49385	49376	49388	49407	49405	49416	49422	49421	49447	49447	49456	49470	49514	49318	49293
48546	48554	48562	48557	48583	48582	48592	48581	48585	48598	48603	48593	48602	48601	48607	48620	48617	48632	48625	48635	48667	48664	48663	48666	48691	48697	48683	48693	48692	48705	48703	48694	48712	48711	48709	48730	48723	48710	48733	48743	48745	48750	48743	48779	48751	48787	48780	48815	48604	48606
47938	47948	47955	47956	47962	47960	47985	47985	47971	47991	47992	47987	47979	47997	48000	47996	47985	48024	48039	48048	48037	48057	48047	48074	48083	48081	48074	48094	48086	48073	48094	48083	48093	48107	48104	48111	48121	48116	48125	48129	48135	48136	48141	48130	48138	48157	48141	48165	47967	47961
47346	47365	47355	47348	47359	47351	47373	47381	47373	47396	47404	47371	47390	47388	47390	47400	47387	47412	47434	47438	47455	47451	47462	47466	47474	47475	47469	47503	47478	47483	47485	47485	47503	47491	47491	47516	47506	47511	47526	47521	47516	47527	47548	47531	47531	47543	47531	47518	47345	47336
46813	46807	46815	46823	46835	46813	46831	46836	46824	46833	46819	46837	46854	46845	46856	46873	46856	46864	46887	46899	46902	46916	46914	46906	46928	46933	46929	46940	46941	46934	46934	46949	46943	46969	46963	46968	46980	46974	46971	46978	46981	46972	46998	46986	46973	46978	46980	46953	46753	46770
46431	46439	46441	46418	46447	46423	46454	46445	46451	46445	46416	46439	46441	46454	46444	46459	46462	46469	46498	46511	46509	46517	46525	46494	46517	46520	46523	46549	46537	46547	46547	46546	46548	46538	46545	46562	46556	46592	46569	46578	46565	46576	46573	46576	46566	46558	46546	46487	46370	46373
46060	46055	46089	46061	46069	46065	46054	46049	46083	46049	46049	46055	46065	46063	46078	46086	46086	46090	46107	46109	46109	46122	46127	46118	46129	46120	46135	46158	46133	46155	46167	46170	46161	46153	46163	46157	46168	46162	46163	46182	46160	46155	46165	46171	46177	46165	46134	46053	45971	45966
45821	45804	45800	45795	45792	45787	45798	45792	45803	45776	45787	45811	45808	45810	45803	45807	45832	45835	45826	45834	45811	45847	45848	45854	45821	45830	45841	45855	45848	45836	45852	45885	45851	45881	45859	45867	45877	45871	45867	45871	45857	45869	45868	45865	45859	45855	45819	45727	45658	45679
45749	45761	45750	45738	45733	45727	45736	45741	45747	45739	45726	45738	45762	45747	45737	45766	45753	45749	45758	45763	45774	45769	45776	45745	45747	45757	45760	45783	45779	45769	45805	45783	45777	45770	45782	45782	45792	45790	45776	45783	45763	45788	45787	45761	45755	45734	45722	45630	45598	45618
45707	45687	45681	45693	45689	45678	45718	45699	45704	45693	45675	45696	45690	45705	45690	45689	45696	45706	45712	45695	45718	45705	45709	45708	45717	45717	45710	45719	45711	45689	45717	45713	45703	45706	45699	45698	45711	45693	45682	45695	45689	45703	45683	45686	45674	45650	45618	45509	45550	45577
45874	45783	45863	45830	45845	45832	45816	45841	45803	45741	45850	45875	45827	45777	45772	45791	45787	45811	45742	45802	45829	45830	45833	45857	45847	45789	45821	45858	45825	45836	45815	45842	45857	45858	45802	45778	45798	45816	45748	45789	45863	45715	45694	45714	45703	45813	45735	45628	45645	45654
46265	46208	46234	46217	46239	46229	46212	46236	46225	46220	46238	46250	46211	46222	46222	46215	46224	46211	46208	46205	46216	46232	46225	46212	46215	46196	46207	46202	46219	46200	46216	46197	46215	46195	46193	46195	46196	46177	46152	46172	46209	46147	46143	46135	46122	46133	46091	46000	46076	46081
46459	46442	46453	46437	46443	46438	46430	46435	46425	46430	46432	46439	46444	46429	46419	46428	46414	46417	46412	46406	46405	46396	46395	46413	46392	46395	46394	46389	46397	46390	46387	46401	46389	46393	46382	46366	46384	46355	46350	46360	46353	46335	46310	46322	46317	46317	46299	46173	46306	46294
46927	46912	46904	46902	46907	46899	46903	46906	46900	46893	46910	46912	46894	46887	46902	46897	46879	46870	46867	46868	46875	46855	46840	46841	46833	46839	46840	46832	46836	46821	46842	46824	46830	46830	46829	46810	46814	46818	46812	46804	46795	46768	46783	46769	46759	46753	46729	46644	46774	46797
47427	47412	47420	47411	47389	47391	47387	47391	47397	47383	47390	47387	47377	47376	47394	47377	47371	47365	47352	47343	47348	47333	47330	47334	47309	47322	47308	47310	47313	47314	47309	47306	47303	47306	47285	47283	47283	47284	47274	47270	47266	47251	47255	47241	47217	47224	47196	47108	47290	47297
47999	48000	48010	48004	47989	47977	47982	47990	47976	47964	47966	47968	47960	47967	47977	47963	47950	47945	47936	47927	47925	47905	47914	47886	47900	47891	47880	47875	47887	47884	47880	47879	47866	47871	47869	47854	47864	47848	47842	47824	47826	47827	47817	47819	47791	47793	47764	47714	47900	47920
48630	48639	48647	48640	48619	48621	48631	48614	48612	48603	48608	48604	48594	48595	48606	48585	48600	48593	48561	48555	48543	48544	48540	48539	48533	48519	48515	48519	48517	48511	48504	48503	48493	48495	48501	48486	48483	48485	48461	48460	48470	48457	48451	48442	48430	48425	48424	48368	48565	48580
49291	49299	49293	49281	49278	49288	49278	49265	49269	49270	49264	49278	49254	49262	49263	49240	49260	49229	49216	49197	49206	49197	49191	49184	49179	49180	49180	49160	49167	49168	49159	49158	49160	49145	49153	49144	49138	49131	49131	49117	49122	49129	49117	49107	49099	49087	49088	49051	49250	49260
49944	49954	49947	49942	49941	49940	49921	49905	49910	49922	49917	49926	49906	49905	49914	49894	49907	49876	49864	49850	49854	49844	49857	49842	49833	49845	49838	49827	49814	49827	49816	49816	49807	49806	49801	49795	49780	49796	49794	49766	49795	49784	49778	49768	49761	49766	49774	49773	49950	49949
50531	50525	50527	50515	50515	50526	50504	50500	50495	50496	50493	50476	50478	50492	50473	50478	50484	50455	50442	50428	50427	50428	50436	50422	50431	50425	50421	50393	50403	50406	50396	50397	50388	50384	50391	50384	50377	50381	50384	50377	50377	50370	50373	50365	50367	50373	50382	50408	50555	50556
51096	51088	51100	51087	51089	51088	51094	51066	51057	51086	51071	51073	51060	51053	51063	51052	51060	51039	51025	51031	51003	50999	51011	50990	50991	50991	50989	50971	50974	50997	50983	50964	50975	50976	50965	50965	50962	50958	50956	50955	50945	50978	50963	50957	50972	50973	50974	51036	51163	51167
51545	51546	51533	51545	51554	51547	51531	51531	51539	51548	51559	51529	51525	51525	51521	51522	51525	51502	51504	51490	51478	51474	51475	51458	51467	51462	51471	51448	51447	51455	51447	51438	51444	51437	51455	51441	51440	51433	51439	51437	51425	51440	51426	51435	51462	51456	51459	51558	51655	51659
51867	51868	51878	51874	51870	51866	51871	51862	51855	51881	51882	51855	51857	51868	51849	51851	51851	51842	51849	51834	51822	51818	51794	51803	51821	51803	51807	51789	51796	51800	51788	51788	51795	51783	51792	51788	51800	51778	51786	51787	51776	51785	51789	51790	51804	51816	51829	51937	51999	52002
52205	52197	52190	52194	52184	52226	52212	52205	52198	52231	52224	52195	52209	52196	52196	52197	52197	52194	52168	52169	52154	52155	52158	52159	52147	52149	52134	52155	52145	52149	52126	52133	52142	52152	52149	52138	52136	52147	52125	52144	52136	52151	52143	52148	52175	52187	52203	52329	52356	52345
52361	52382	52365	52375	52369	52378	52410	52386	52373	52397	52389	52376	52391	52377	52373	52380	52371	52360	52352	52379	52353	52350	52349	52346	52354	52349	52355	52347	52344	52329	52335	52334	52347	52337	52344	52347	52336	52339	52329	52351	52348	52352	52348	52351	52384	52373	52409	52537	52533	52536
52393	52389	52392	52382	52396	52398	52376	52393	52385	52398	52384	52385	52404	52391	52379	52393	52393	52380	52385	52384	52380	52381	52376	52377	52386	52371	52374	52376	52376	52369	52383	52378	52389	52400	52383	52371	52379	52381	52382	52387	52391	52396	52399	52410	52430	52447	52451	52589	52547	52535
52379	52387	52369	52363	52392	52392	52384	52385	52381	52390	52379	52370	52398	52378	52367	52379	52381	52378	52392	52392	52388	52365	52383	52391	52389	52389	52385	52395	52382	52382	52397	52391	52397	52401	52396	52411	52391	52399	52409	52413	52415	52419	52428	52419	52437	52459	52484	52589	52550	52523
52246	52232	52236	52226	52242	52254	52236	52251	52241	52245	52209	52254	52246	52251	52228	52252	52246	52257	52260	52261	52264	52273	52258	52273	52264	52257	52274	52289	52284	52260	52282	52278	52293	52281	52288	52301	52299	52300	52307	52301	52306	52304	52326	52321	52330	52354	52393	52487	52405	52386
51912	51897	51894	51920	51915	51926	51913	51918	51917	51919	51905	51919	51924	51922	51909	51920	51910	51933	51949	51942	51949	51959	51961	51961	51951	51957	51967	51972	51969	51969	51966	51970	51969	51987	51978	51992	51989	51989	52007	52017	52004	52007	52030	52021	52024	52044	52060	52182	52063	52046
51566	51562	51566	51569	51581	51594	51569	51582	51579	51574	51569	51588	51578	51581	51581	51582	51568	51609	51615	51611	51620	51636	51626	51636	51641	51646	51647	51643	51634	51633	51642	51661	51649	51673	51658	51667	51665	51669	51687	51688	51697	51690	51713	51722	51716	51741	51751	51852	51704	51707
51109	51121	51128	51136	51134	51128	51135	51139	51139	51133	51151	51131	51154	51153	51156	51162	51144	51168	51175	51178	51189	51198	51202	51201	51200	51211	51208	51224	51216	51213	51220	51233	51234	51229	51231	51246	51244	51237	51251	51259	51274	51261	51291	51292	51283	51314	51326	51395	51237	51233
50597	50600	50613	50608	50613	50619	50613	50636	50625	50622	50628	50628	50634	50639	50654	50649	50626	50655	50657	50679	50683	50699	50699	50699	50703	50713	50701	50717	50699	50701	50717	50725	50715	50714	50720	50736	50740	50734	50739	50768	50758	50772	50777	50780	50765	50797	50806	50861	50698	50688
50078	50077	50066	50075	50082	50079	50088	50094	50094	50087	50108	50093	50104	50102	50120	50129	50112	50139	50137	50140	50152	50163	50169	50173	50178	50176	50185	50191	50182	50182	50179	50199	50202	50196	50192	50218	50214	50218	50227	50243	50239	50248	50255	50257	50253	50262	50273	50290	50136	50115
49514	49507	49516	49509	49517	49514	49530	49546	49546	49530	49544	49543	49559	49549	49574	49569	49552	49568	49592	49589	49602	49613	49613	49603	49618	49621	49622	49629	49621	49637	49645	49643	49643	49644	49644	49655	49660	49659	49661	49672	49670	49683	49689	49691	49682	49698	49703	49683	49529	49510
48953	48949	48965	48953	48966	48955	48972	48970	48980	48967	48985	48976	48994	48985	49007	48994	48994	49007	49032	49028	49048	49045	49046	49049	49050	49053	49057	49061	49079	49078	49086	49074	49077	49075	49088	49088	49098	49094	49101	49100	49106	49116	49117	49124	49114	49112	49111	49087	48934	48916
48391	48382	48404	48393	48417	48394	48401	48417	48419	48402	48419	48421	48433	48426	48447	48422	48442	48443	48462	48463	48484	48474	48489	48492	48507	48487	48497	48505	48532	48518	48522	48526	48533	48515	48528	48513	48544	48538	48537	48530	48536	48535	48553	48536	48539	48529	48519	48483	48339	48322
47879	47856	47861	47871	47866	47837	47863	47886	47881	47872	47871	47897	47876	47883	47910	47875	47899	47906	47924	47922	47933	47948	47943	47965	47959	47947	47964	47956	47982	47977	47991	47980	47975	47969	47990	47970	47999	47986	47994	47997	47991	47984	47987	47995	47986	47974	47970	47911	47768	47776
47415	47418	47410	47420	47414	47396	47411	47424	47423	47418	47403	47442	47442	47436	47434	47434	47441	47434	47457	47466	47480	47471	47489	47496	47498	47500	47530	47484	47524	47522	47532	47517	47520	47510	47512	47523	47523	47526	47542	47517	47528	47508	47517	47529	47524	47509	47483	47406	47285	47306
46946	46941	46964	46957	46946	46942	46943	46957	46950	46949	46953	46984	46958	46958	46960	46963	46984	46993	47002	46990	47022	47006	47023	47026	47024	47020	47023	47002	47035	47041	47038	47026	47028	47038	47043	47048	47061	47043	47040	47025	47032	47033	47034	47035	47030	47010	46988	46887	46807	46814
46586	46608	46587	46597	46575	46587	46584	46601	46605	46591	46598	46592	46607	46596	46618	46599	46617	46625	46637	46626	46631	46638	46655	46644	46645	46633	46665	46652	46665	46665	46666	46652	46671	46672	46658	46651	46683	46667	46658	46647	46646	46643	46633	46633	46648	46628	46599	46467	46435	46410
46376	46372	46377	46377	46345	46379	46375	46385	46383	46379	46367	46387	46375	46385	46388	46382	46391	46391	46393	46419	46394	46409	46418	46416	46421	46427	46414	46411	46419	46418	46409	46430	46409	46411	46411	46412	46439	46398	46415	46405	46420	46407	46386	46395	46381	46365	46336	46217	46193	46185
46187	46167	46191	46191	46157	46181	46176	46195	46158	46177	46175	46172	46186	46181	46172	46191	46196	46191	46190	46184	46201	46208	46198	46188	46204	46203	46194	46178	46201	46192	46207	46183	46191	46191	46186	46185	46195	46174	46168	46169	46164	46167	46147	46160	46148	46118	46122	45950	45976	45991
46099	46121	46116	46096	46089	46109	46116	46098	46096	46099	46089	46100	46099	46095	46097	46099	46122	46097	46086	46081	46097	46102	46104	46072	46091	46109	46076	46066	46093	46078	46077	46064	46074	46085	46078	46069	46066	46071	46063	46073	46056	46069	46047	46039	46022	46013	45986	45845	45907	45897
46204	46220	46225	46233	46213	46214	46226	46209	46194	46223	46210	46205	46200	46209	46196	46205	46206	46199	46201	46177	46178	46181	46191	46164	46180	46185	46161	46149	46169	46161	46171	46160	46171	46171	46173	46151	46153	46155	46149	46150	46137	46144	46135	46117	46094	46100	46081	45942	46038	46033
46352	46349	46357	46350	46360	46366	46349	46332	46325	46352	46337	46329	46320	46318	46331	46328	46329	46320	46313	46302	46285	46272	46283	46274	46285	46300	46285	46278	46269	46273	46264	46267	46274	46276	46277	46258	46272	46255	46240	46244	46244	46233	46232	46212	46204	46189	46161	46052	46156	46191
46624	46632	46643	46620	46621	46636	46609	46591	46596	46597	46607	46606	46592	46587	46577	46600	46593	46594	46578	46560	46565	46573	46554	46571	46561	46552	46548	46549	46523	46541	46533	46532	46529	46529	46542	46532	46510	46520	46510	46505	46511	46474	46479	46470	46461	46465	46446	46332	46495	46497
46954	46961	46961	46945	46968	46952	46929	46924	46929	46931	46924	46913	46909	46918	46909	46913	46906	46903	46881	46880	46878	46884	46874	46867	46875	46860	46879	46871	46865	46857	46846	46850	46843	46853	46858	46834	46834	46830	46830	46815	46812	46799	46791	46773	46773	46767	46760	46667	46848	46845
47381	47380	47366	47374	47377	47374	47358	47340	47344	47346	47348	47353	47316	47332	47337	47321	47316	47306	47319	47314	47291	47286	47278	47289	47278	47289	47284	47299	47267	47267	47257	47251	47248	47262	47259	47245	47234	47237	47215	47223	47224	47206	47215	47208	47191	47194	47168	47126	47312	47313
47868	47868	47854	47857	47865	47864	47844	47849	47852	47850	47841	47846	47828	47829	47819	47827	47813	47824	47807	47789	47788	47788	47786	47761	47773	47765	47759	47759	47758	47753	47744	47752	47752	47741	47743	47740	47715	47722	47719	47721	47723	47705	47713	47694	47674	47691	47667	47661	47841	47853
48371	48355	48348	48339	48357	48351	48362	48342	48369	48343	48349	48337	48324	48339	48328	48329	48317	48318	48297	48299	48292	48278	48279	48258	48265	48252	48255	48259	48237	48244	48246	48235	48235	48227	48227	48207	48203	48217	48211	48215	48203	48214	48207	48201	48194	48184	48183	48211	48377	48395
48908	48896	48894	48882	48889	48888	48894	48900	48898	48891	48894	48866	48880	48893	48868	48867	48849	48847	48843	48828	48822	48815	48803	48809	48809	48793	48798	48799	48786	48781	48775	48783	48773	48771	48767	48764	48745	48758	48756	48746	48749	48760	48757	48755	48755	48733	48744	48797	48949	48969
49434	49427	49427	49422	49428	49426	49427	49433	49437	49418	49433	49422	49425	49417	49416	49415	49395	49395	49365	49368	49359	49354	49350	49337	49333	49339	49338	49346	49322	49317	49331	49327	49320	49303	49307	49304	49292	49296	49291	49300	49302	49298	49301	49286	49315	49309	49314	49405	49521	49529
49970	49969	49958	49957	49960	49959	49956	49964	49960	49957	49975	49942	49974	49964	49947	49946	49931	49912	49908	49902	49895	49890	49885	49894	49877	49877	49874	49861	49859	49860	49857	49865	49852	49853	49846	49856	49849	49851	49849	49858	49851	49857	49858	49849	49876	49869	49879	49998	50098	50104
50488	50475	50477	50457	50475	50480	50475	50484	50465	50471	50488	50470	50476	50475	50472	50473	50440	50437	50435	50427	50416	50415	50411	50408	50406	50404	50394	50410	50398	50390	50405	50396	50389	50383	50382	50392	50388	50385	50389	50388	50384	50389	50394	50394	50411	50421	50428	50553	50637	50645
50903	50893	50888	50892	50898	50894	50883	50908	50894	50879	50904	50886	50912	50884	50892	50896	50864	50867	50863	50850	50846	50836	50847	50846	50829	50827	50832	50847	50820	50830	50827	50829	50824	50834	50827	50827	50824	50832	50834	50837	50834	50831	50842	50842	50866	50865	50895	51023	51076	51087
51324	51306	51311	51313	51318	51310	51303	51318	51294	51292	51311	51310	51318	51309	51312	51301	51284	51290	51286	51281	51269	51272	51256	51268	51267	51278	51275	51272	51270	51260	51269	51263	51267	51264	51271	51278	51270	51273	51280	51288	51283	51269	51285	51299	51318	51324	51341	51503	51502	51520
51670	51645	51655	51650	51657	51649	51648	51653	51660	51635	51653	51649	51646	51633	51647	51633	51631	51648	51637	51638	51634	51631	51629	51624	51620	51622	51623	51625	51625	51620	51622	51620	51638	51641	51630	51644	51643	51633	51652	51662	51649	51648	51658	51671	51671	51707	51727	51867	51860	51854
51831	51824	51836	51819	51816	51824	51819	51822	51815	51806	51823	51817	51821	51810	51820	51815	51808	51826	51813	51815	51813	51813	51812	51802	51808	51815	51821	51815	51823	51815	51806	51827	51827	51835	51816	51829	51837	51816	51836	51849	51843	51835	51868	51872	51885	51887	51917	52066	52018	52028
51968	51972	51958	51962	51962	51963	51968	51961	51965	51986	51970	51961	51964	51955	51985	51972	51962	51967	51980	51967	51979	51976	51982	51971	51977	51986	51975	51976	51991	51995	51985	51985	51983	51988	51984	51987	52002	51999	51999	52005	52024	52025	52033	52049	52058	52083	52100	52239	52165	52161
51982	51984	51984	51971	51985	51980	51983	51998	52006	52014	52003	51994	51995	51984	52017	51987	52005	51995	52008	52009	51998	52024	52023	52002	52020	52018	52011	52012	52031	52041	52032	52032	52021	52029	52037	52046	52042	52042	52041	52062	52057	52080	52081	52087	52081	52104	52133	52280	52164	52167
51859	51877	51875	51884	51855	51872	51873	51881	51888	51895	51889	51879	51877	51873	51891	51897	51892	51889	51917	51901	51913	51930	51923	51907	51916	51912	51927	51918	51935	51930	51936	51940	51930	51934	51928	51940	51958	51953	51962	51973	51987	51980	51996	51996	52005	52027	52038	52154	52030	52029
51713	51715	51714	51727	51707	51714	51715	51740	51735	51738	51719	51723	51722	51731	51739	51740	51747	51745	51754	51748	51758	51763	51765	51776	51763	51778	51769	51772	51782	51779	51800	51801	51800	51801	51803	51792	51825	51810	51825	51829	51829	51843	51842	51866	51858	51881	51896	51976	51840	51833
51453	51454	51465	51472	51459	51459	51460	51463	51476	51479	51465	51473	51476	51480	51474	51479	51499	51498	51500	51502	51502	51515	51522	51535	51525	51523	51546	51531	51549	51543	51544	51555	51555	51557	51559	51561	51573	51577	51575	51579	51598	51587	51602	51610	51624	51633	51634	51687	51546	51535
51099	51095	51113	51110	51104	51096	51096	51103	51106	51104	51098	51113	51113	51123	51124	51119	51139	51151	51153	51165	51162	51164	51173	51178	51185	51181	51187	51184	51190	51196	51202	51210	51200	51206	51205	51218	51224	51221	51213	51224	51237	51234	51247	51248	51253	51269	51274	51293	51143	51135
50751	50749	50759	50750	50763	50760	50742	50755	50755	50758	50743	50770	50766	50775	50768	50779	50785	50799	50801	50818	50809	50818	50826	50835	50836	50835	50844	50837	50845	50851	50853	50862	50865	50855	50864	50862	50878	50871	50876	50868	50881	50871	50886	50896	50890	50899	50903	50885	50749	50727
50300	50302	50308	50306	50311	50308	50309	50306	50315	50308	50302	50335	50327	50340	50328	50341	50345	50356	50360	50367	50374	50386	50383	50385	50394	50384	50405	50387	50408	50417	50427	50417	50420	50412	50422	50422	50432	50431	50428	50429	50437	50433	50430	50442	50436	50440	50446	50383	50253	50232
[truncated: 485 more rows]
[truncated: 28 more columns]

## Sheet: FMCWTimes
Time (duration of exp from FMCW view) in seconds
0
5
10
15
20
25
30
35
40
45
50
55
60
65
70
75
80
85
90
95
100
105
110
115
120
125
130
135
140
145
150
155
160
165
170
175
180
185
190
195
200
205
210
215
220
225
[truncated: 32 more rows]

## Sheet: AppliedLoad
Applied Load in kN
[truncated: 260 more rows]

[truncated: 2 more sheets: AxialStress, Axial Strain]
