# Supplementary material for: Dynamic analysis of geomaterials using microwave sensing
Source: Sci Rep. 2024 Mar 26;14:7112. doi: 10.1038/s41598-024-57653-3 (PMC10965938; doi:10.1038/s41598-024-57653-3)
Supplement: Supplementary file 4 — Supplementary Information 4. [file 41598_2024_57653_MOESM4_ESM.xlsx]

## Sheet: Intro
Dynamic Load Data (figure 3) for Red St Bees Sample 2 Bottom
See tabs for datasets

## Sheet: SteelCylinder
						In this dataset, each column represents 1 data capture from the sensor (Over 1501 data points)
Steel Cylinder Reference at 10cm from K-band antenna						These are raw datasets in the time domain, as output from the sensor. Units are a.u.
						The sensor is a K-band FMCW operating between 24 - 25.5 GHz
						The chirp duration is 300 ms
						The time between chirps is 5 seconds
49196	49174	49151	49161	49151	49168	49160	49174	49149	49168
47499	47512	47505	47480	47499	47505	47497	47493	47527	47507
46167	46166	46173	46196	46161	46163	46182	46179	46210	46185
45398	45376	45399	45410	45377	45385	45389	45400	45356	45395
44759	44760	44780	44756	44767	44776	44770	44789	44761	44761
44370	44358	44383	44417	44368	44386	44368	44412	44399	44392
44231	44263	44203	44271	44241	44220	44285	44299	44237	44253
44104	44135	44112	44100	44140	44148	44169	44157	44125	44146
44277	44297	44332	44321	44323	44299	44307	44303	44292	44291
44682	44693	44678	44732	44712	44712	44701	44686	44704	44730
45124	45131	45139	45116	45140	45121	45127	45146	45167	45138
45811	45791	45792	45788	45794	45791	45786	45800	45830	45795
46617	46613	46600	46608	46614	46609	46608	46608	46589	46605
47487	47488	47487	47490	47475	47463	47481	47467	47467	47482
48443	48427	48433	48424	48436	48429	48426	48430	48432	48428
49430	49405	49425	49413	49400	49428	49417	49411	49402	49405
50391	50408	50405	50403	50392	50391	50374	50390	50375	50382
51337	51338	51350	51354	51337	51310	51320	51324	51313	51305
52137	52145	52156	52145	52129	52140	52115	52127	52163	52153
52878	52876	52872	52873	52881	52914	52831	52869	52877	52881
53431	53438	53422	53402	53427	53441	53463	53428	53401	53373
53771	53743	53747	53740	53749	53759	53710	53730	53735	53708
53961	53966	53983	53949	53939	53896	53911	53945	53954	53933
53944	53935	53931	53931	53932	53961	53938	53931	53932	53894
53646	53648	53651	53637	53641	53676	53610	53626	53641	53605
53309	53326	53294	53302	53310	53344	53306	53295	53312	53326
52731	52723	52721	52728	52721	52717	52759	52720	52742	52733
51986	51976	51961	51983	51976	51974	51983	51995	51969	51991
51180	51183	51183	51192	51181	51184	51208	51197	51195	51189
50291	50304	50296	50288	50296	50304	50303	50309	50305	50313
49356	49355	49359	49366	49353	49356	49374	49372	49377	49377
48417	48400	48406	48413	48417	48428	48425	48428	48445	48417
47472	47486	47476	47478	47483	47508	47472	47486	47499	47486
46669	46653	46648	46684	46682	46674	46688	46703	46691	46706
45876	45870	45874	45894	45882	45858	45896	45889	45904	45883
45274	45281	45265	45267	45269	45282	45280	45309	45314	45311
44645	44657	44660	44669	44619	44710	44641	44675	44666	44680
44275	44280	44248	44284	44262	44259	44293	44285	44303	44276
44107	44132	44148	44123	44148	44150	44154	44149	44150	44119
43985	43988	44011	44012	43994	43994	44037	44032	44020	44035
44055	44047	44081	44043	44067	44067	44070	44062	44056	44057
44436	44439	44424	44435	44423	44448	44442	44419	44428	44440
44819	44809	44835	44823	44795	44812	44816	44838	44835	44840
45396	45375	45377	45390	45387	45373	45388	45365	45376	45356
46161	46165	46138	46159	46138	46158	46144	46145	46133	46148
46980	46960	46963	46959	46944	46947	46944	46962	46955	46940
47874	47867	47865	47860	47861	47863	47847	47851	47841	47849
48844	48818	48813	48812	48806	48796	48800	48810	48794	48788
49790	49791	49790	49776	49778	49774	49768	49761	49772	49762
50732	50738	50733	50719	50728	50725	50713	50704	50708	50711
51564	51557	51548	51547	51553	51547	51546	51523	51541	51537
52380	52375	52379	52376	52381	52377	52361	52375	52384	52354
53032	53040	53031	53042	53029	53028	53015	53003	53025	53017
53450	53443	53425	53433	53454	53437	53447	53451	53447	53421
53871	53859	53835	53847	53855	53850	53833	53836	53849	53834
54003	54009	53985	53987	53978	53993	53980	53992	53984	53989
53880	53871	53890	53871	53871	53882	53863	53873	53857	53860
53719	53712	53709	53711	53715	53706	53687	53702	53707	53716
53353	53363	53350	53348	53349	53353	53364	53363	53355	53357
52763	52742	52749	52756	52754	52752	52752	52752	52760	52745
52111	52109	52125	52129	52123	52115	52126	52125	52125	52131
51360	51367	51366	51369	51367	51371	51362	51365	51375	51375
50524	50524	50524	50517	50529	50523	50529	50539	50525	50534
49658	49649	49647	49660	49658	49646	49663	49670	49674	49669
48766	48777	48770	48767	48766	48761	48773	48775	48781	48784
47919	47932	47921	47940	47938	47930	47937	47945	47932	47934
47105	47105	47103	47091	47110	47113	47110	47110	47107	47106
46392	46414	46403	46427	46410	46425	46411	46419	46409	46415
45713	45729	45731	45737	45746	45760	45738	45741	45760	45756
45168	45171	45153	45177	45172	45200	45175	45190	45154	45184
44869	44856	44893	44873	44875	44859	44842	44868	44868	44869
44555	44564	44577	44574	44599	44569	44617	44578	44573	44590
44463	44486	44462	44467	44500	44471	44450	44501	44490	44469
44597	44596	44604	44596	44592	44587	44581	44590	44603	44584
44803	44818	44800	44795	44824	44815	44773	44810	44819	44808
45205	45194	45194	45197	45227	45206	45204	45187	45203	45194
45764	45733	45759	45756	45767	45760	45747	45768	45777	45767
46414	46422	46414	46402	46381	46381	46407	46407	46409	46404
47193	47184	47181	47170	47189	47166	47158	47163	47162	47178
48038	48022	48039	48031	48029	48030	48012	48017	48016	48014
48918	48907	48931	48924	48912	48916	48915	48900	48897	48910
49853	49850	49824	49825	49826	49831	49825	49809	49823	49821
50710	50711	50676	50687	50665	50690	50677	50691	50682	50664
51561	51525	51544	51549	51543	51537	51529	51531	51530	51535
52311	52321	52315	52304	52312	52306	52302	52289	52310	52308
52893	52891	52870	52868	52823	52888	52873	52862	52856	52855
53399	53365	53402	53401	53425	53374	53397	53406	53372	53365
53786	53783	53760	53760	53810	53775	53753	53752	53761	53758
53827	53877	53828	53831	53818	53832	53837	53837	53825	53831
53878	53876	53872	53864	53884	53851	53854	53863	53861	53851
53692	53696	53664	53683	53640	53671	53677	53654	53677	53673
53292	53265	53278	53295	53287	53305	53284	53251	53270	53266
52811	52829	52818	52807	52805	52804	52810	52796	52809	52814
52189	52201	52194	52189	52207	52185	52192	52175	52209	52191
51439	51434	51444	51442	51456	51451	51447	51452	51441	51452
50671	50676	50674	50680	50678	50686	50689	50672	50693	50691
49842	49869	49857	49863	49856	49844	49860	49863	49877	49877
49159	49149	49169	49162	49141	49163	49173	49171	49163	49172
48224	48229	48234	48227	48245	48246	48256	48252	48262	48240
47483	47469	47466	47454	47460	47465	47464	47460	47494	47482
46736	46715	46716	46736	46729	46724	46742	46705	46733	46740
46119	46111	46106	46133	46097	46127	46123	46104	46102	46131
45690	45680	45681	45658	45710	45688	45675	45664	45698	45701
45231	45230	45236	45256	45240	45247	45249	45267	45284	45259
45023	45008	45023	45017	45016	45039	45027	45003	45047	45014
44996	45014	45001	45011	45018	44997	44991	44977	44989	45006
45035	45031	45013	45057	45007	45008	45006	45016	45040	45021
45194	45189	45183	45145	45169	45178	45172	45168	45168	45203
45595	45571	45564	45599	45583	45601	45578	45568	45591	45595
45993	46010	46008	45984	45993	45983	45982	46004	46004	45988
46542	46540	46537	46521	46548	46527	46533	46541	46513	46543
47191	47195	47194	47174	47187	47172	47182	47177	47179	47206
47885	47872	47889	47877	47873	47852	47868	47873	47864	47876
48622	48602	48595	48611	48615	48609	48599	48612	48598	48608
49348	49346	49340	49337	49339	49341	49337	49337	49322	49321
50062	50083	50068	50060	50075	50079	50056	50056	50071	50070
50782	50757	50760	50766	50758	50738	50736	50751	50762	50752
51337	51330	51322	51318	51336	51312	51329	51314	51311	51287
51921	51890	51878	51885	51885	51862	51894	51865	51871	51895
52273	52292	52291	52307	52290	52258	52286	52294	52314	52297
52500	52509	52517	52515	52492	52526	52468	52486	52523	52529
52692	52697	52676	52676	52696	52682	52681	52683	52697	52653
52702	52735	52721	52732	52720	52705	52729	52709	52695	52726
52515	52512	52523	52512	52501	52490	52536	52527	52529	52519
52310	52282	52288	52293	52291	52285	52282	52284	52308	52256
51947	51915	51933	51937	51927	51940	51912	51938	51937	51934
51419	51416	51405	51410	51412	51401	51393	51411	51415	51407
50875	50856	50870	50876	50866	50873	50856	50867	50877	50867
50249	50242	50243	50249	50234	50240	50248	50253	50256	50254
49585	49582	49586	49587	49584	49579	49605	49600	49594	49594
48920	48919	48925	48936	48928	48951	48925	48924	48926	48920
48298	48272	48299	48284	48294	48270	48291	48295	48297	48274
47650	47650	47655	47660	47651	47679	47682	47672	47672	47678
47079	47066	47079	47094	47078	47072	47081	47105	47074	47068
46654	46648	46653	46665	46640	46626	46637	46670	46638	46635
46237	46235	46252	46251	46247	46253	46266	46258	46254	46255
45908	45923	45918	45946	45924	45956	45953	45943	45947	45947
45843	45832	45835	45846	45833	45828	45826	45835	45849	45853
45759	45769	45769	45753	45790	45772	45755	45759	45761	45753
45845	45809	45827	45829	45841	45829	45841	45846	45856	45819
46048	46060	46069	46073	46066	46064	46049	46047	46073	46040
46335	46331	46335	46329	46347	46334	46323	46355	46330	46327
46742	46744	46722	46744	46744	46705	46735	46716	46717	46747
47230	47240	47227	47233	47240	47243	47250	47232	47242	47243
47759	47750	47768	47761	47765	47755	47740	47738	47753	47767
48359	48365	48366	48341	48349	48345	48342	48351	48347	48347
48968	48975	48975	48967	48953	48955	48969	48962	48954	48949
49582	49599	49594	49593	49588	49580	49588	49572	49589	49583
50188	50187	50176	50195	50173	50169	50169	50192	50176	50171
50715	50707	50711	50718	50702	50704	50696	50687	50708	50693
51221	51220	51211	51199	51205	51199	51204	51202	51200	51197
51622	51632	51650	51621	51625	51636	51625	51603	51628	51625
51879	51867	51875	51864	51874	51856	51873	51868	51868	51876
52083	52078	52079	52077	52096	52080	52091	52080	52102	52071
52180	52157	52163	52159	52160	52154	52177	52161	52155	52175
52108	52101	52097	52102	52098	52094	52095	52084	52092	52075
51963	51955	51960	51961	51962	51961	51971	51967	51963	51949
51703	51706	51700	51708	51688	51716	51724	51715	51720	51705
51338	51343	51339	51353	51334	51339	51341	51351	51338	51343
50939	50930	50923	50939	50937	50932	50945	50944	50934	50936
50456	50466	50467	50467	50459	50455	50469	50475	50478	50461
49938	49942	49932	49946	49951	49957	49953	49961	49952	49952
49422	49425	49433	49426	49429	49429	49428	49446	49429	49422
48927	48931	48931	48914	48923	48940	48930	48928	48939	48936
48433	48435	48440	48441	48437	48440	48441	48441	48455	48444
47982	47990	47984	47985	47990	47993	48010	47996	48003	48016
47627	47628	47627	47644	47637	47627	47628	47644	47615	47646
47322	47311	47330	47330	47323	47317	47341	47321	47341	47331
47103	47099	47101	47100	47092	47102	47111	47096	47109	47108
46986	46999	46984	46985	46997	46993	46983	46994	46988	46991
46914	46930	46915	46909	46941	46914	46933	46926	46914	46936
46952	46978	46973	46974	46974	46969	46971	46966	46973	46958
47131	47133	47122	47129	47128	47151	47123	47115	47115	47128
47287	47305	47289	47295	47281	47286	47279	47282	47286	47282
47561	47575	47575	47559	47577	47557	47560	47570	47559	47563
47909	47923	47901	47904	47889	47915	47907	47909	47910	47905
48279	48273	48274	48270	48269	48253	48266	48248	48260	48263
48667	48666	48670	48661	48689	48665	48659	48663	48647	48661
49091	49089	49082	49078	49079	49077	49077	49074	49081	49067
49498	49507	49502	49498	49496	49483	49505	49491	49494	49485
49916	49911	49911	49897	49907	49903	49896	49899	49893	49882
50239	50246	50244	50238	50251	50239	50247	50247	50241	50244
50589	50564	50579	50574	50562	50571	50564	50583	50565	50556
50831	50835	50828	50830	50807	50820	50819	50828	50823	50818
50994	50995	50992	50994	50965	50985	50980	50961	50981	50974
51106	51103	51085	51105	51114	51101	51084	51086	51095	51096
51119	51120	51127	51119	51117	51128	51111	51111	51121	51116
51026	51030	51036	51024	51015	51027	51031	51028	51032	51024
50926	50907	50914	50925	50941	50924	50923	50917	50920	50913
50718	50713	50702	50713	50710	50722	50721	50730	50718	50728
50443	50419	50447	50434	50438	50435	50427	50440	50445	50438
50145	50143	50144	50145	50134	50144	50157	50148	50153	50149
49813	49804	49797	49801	49808	49799	49796	49814	49796	49807
49495	49486	49481	49483	49489	49491	49499	49476	49485	49496
49098	49110	49106	49115	49109	49109	49103	49118	49112	49117
48773	48766	48764	48774	48771	48763	48788	48785	48769	48777
48447	48433	48434	48450	48435	48445	48444	48452	48459	48448
48163	48185	48186	48167	48158	48162	48159	48189	48173	48174
47963	47983	47979	47988	47976	47977	47984	47968	47963	47970
47800	47801	47802	47794	47803	47797	47803	47785	47793	47818
47669	47669	47677	47658	47678	47700	47672	47661	47687	47681
47665	47680	47644	47666	47660	47658	47672	47664	47668	47671
47650	47655	47658	47675	47660	47673	47678	47684	47675	47674
47724	47728	47748	47745	47744	47744	47731	47735	47746	47730
47873	47880	47881	47881	47863	47859	47862	47871	47867	47871
48047	48024	48030	48058	48031	48026	48021	48047	48023	48034
48247	48252	48236	48261	48256	48259	48256	48251	48258	48240
48490	48509	48490	48497	48486	48492	48486	48493	48493	48501
48746	48761	48769	48763	48761	48763	48751	48758	48753	48770
49036	49062	49059	49052	49038	49045	49040	49037	49040	49035
49321	49330	49321	49310	49326	49324	49314	49316	49309	49310
49602	49603	49594	49589	49584	49591	49579	49577	49593	49596
49845	49848	49837	49840	49832	49825	49824	49846	49836	49828
50036	50014	50029	50023	50025	50032	50022	50019	50017	50024
50193	50202	50203	50197	50196	50197	50194	50185	50205	50190
50340	50338	50310	50335	50317	50336	50325	50325	50310	50331
50365	50356	50363	50358	50363	50353	50363	50360	50358	50343
50389	50384	50379	50390	50375	50395	50378	50384	50384	50371
50346	50342	50358	50361	50356	50344	50357	50343	50358	50340
50227	50229	50240	50239	50229	50240	50247	50240	50225	50240
50118	50109	50111	50122	50114	50118	50125	50126	50129	50108
49958	49945	49959	49955	49966	49973	49969	49955	49963	49945
49758	49766	49771	49767	49769	49763	49784	49766	49758	49779
49571	49562	49578	49574	49575	49560	49567	49574	49572	49567
49359	49360	49349	49361	49362	49363	49367	49371	49361	49366
49164	49154	49167	49145	49153	49171	49179	49167	49170	49160
48976	48967	48982	48977	48975	49005	48987	48984	48971	48977
48822	48827	48806	48827	48811	48814	48842	48821	48844	48816
48709	48695	48694	48702	48702	48684	48690	48696	48694	48704
48596	48605	48602	48604	48599	48605	48611	48585	48604	48609
48567	48553	48561	48565	48554	48575	48552	48564	48561	48555
48526	48536	48526	48527	48534	48522	48539	48538	48519	48522
48546	48542	48533	48538	48541	48533	48545	48525	48537	48531
48575	48587	48578	48565	48585	48567	48563	48585	48569	48579
48637	48631	48627	48625	48633	48629	48617	48610	48615	48634
48708	48707	48706	48705	48702	48693	48702	48703	48705	48710
48799	48793	48792	48806	48811	48808	48790	48803	48800	48804
48895	48900	48903	48896	48900	48901	48881	48882	48892	48882
48997	48995	48990	48994	48983	48986	48992	48995	48993	48987
49097	49099	49091	49095	49091	49080	49084	49094	49079	49088
49194	49185	49188	49186	49191	49180	49184	49183	49185	49179
49260	49256	49256	49249	49269	49241	49251	49249	49251	49256
49294	49315	49307	49306	49299	49301	49307	49297	49302	49303
49323	49322	49338	49324	49330	49330	49322	49324	49327	49325
49332	49319	49327	49322	49317	49320	49311	49318	49317	49310
49274	49276	49257	49259	49268	49267	49274	49283	49269	49275
49185	49194	49209	49191	49207	49201	49198	49194	49189	49202
49081	49087	49083	49088	49074	49074	49086	49094	49084	49084
48944	48957	48958	48955	48955	48963	48961	48951	48963	48952
48804	48791	48805	48801	48800	48799	48791	48815	48808	48808
48640	48629	48637	48629	48639	48650	48635	48646	48637	48638
48480	48455	48471	48478	48477	48499	48493	48488	48483	48487
48313	48300	48318	48311	48320	48315	48312	48328	48311	48314
48163	48156	48165	48161	48177	48168	48168	48168	48160	48176
48059	48037	48057	48053	48058	48054	48056	48044	48065	48053
47937	47939	47935	47937	47943	47925	47947	47946	47949	47946
47875	47881	47874	47882	47878	47881	47903	47884	47886	47884
47891	47890	47894	47892	47888	47901	47888	47870	47877	47900
47921	47914	47914	47919	47905	47923	47922	47935	47906	47924
47991	48023	47997	48019	48002	48006	48005	48015	47999	48014
48144	48140	48136	48139	48131	48128	48134	48126	48146	48137
48312	48317	48308	48308	48317	48306	48318	48300	48307	48305
48533	48530	48536	48530	48532	48530	48516	48539	48533	48534
48779	48797	48757	48766	48755	48773	48787	48767	48747	48771
49039	49029	49037	49030	49038	49035	49022	49040	49027	49025
49285	49309	49300	49302	49304	49276	49278	49287	49279	49287
49575	49567	49571	49573	49565	49573	49575	49562	49572	49569
49839	49842	49819	49828	49840	49827	49830	49823	49841	49827
50065	50057	50048	50055	50062	50072	50052	50055	50045	50050
50291	50285	50277	50269	50275	50275	50274	50264	50270	50261
50468	50462	50458	50454	50460	50449	50459	50459	50451	50450
50547	50549	50546	50548	50562	50534	50538	50526	50541	50536
50630	50634	50635	50621	50613	50615	50603	50612	50611	50615
50613	50624	50628	50623	50633	50624	50624	50620	50620	50618
50517	50524	50523	50519	50520	50513	50515	50521	50515	50521
50405	50391	50387	50377	50387	50388	50377	50383	50381	50382
50177	50185	50178	50174	50182	50171	50182	50176	50186	50163
49911	49905	49924	49906	49900	49911	49900	49902	49892	49906
49606	49606	49598	49601	49584	49595	49599	49600	49612	49606
49259	49241	49261	49267	49275	49261	49265	49257	49266	49264
48915	48894	48901	48916	48906	48912	48908	48910	48916	48905
48536	48531	48530	48526	48532	48543	48544	48537	48542	48535
48181	48192	48174	48185	48199	48178	48183	48190	48185	48192
47884	47857	47884	47891	47892	47895	47900	47909	47898	47896
47575	47573	47584	47605	47590	47582	47600	47587	47583	47603
47343	47379	47375	47353	47346	47368	47372	47368	47368	47376
47221	47215	47207	47228	47235	47236	47216	47240	47228	47250
47098	47103	47096	47094	47131	47110	47108	47133	47111	47100
47075	47104	47075	47071	47085	47077	47124	47087	47118	47049
47267	47258	47273	47251	47275	47252	47274	47262	47287	47254
47321	47328	47331	47317	47294	47312	47317	47335	47317	47337
47533	47531	47513	47526	47526	47536	47523	47523	47530	47533
47781	47767	47776	47779	47791	47782	47777	47765	47783	47779
48101	48104	48088	48104	48103	48091	48094	48097	48095	48090
48496	48479	48488	48475	48481	48484	48483	48482	48488	48485
48885	48884	48882	48893	48883	48883	48871	48878	48872	48896
49316	49329	49294	49312	49287	49313	49303	49315	49303	49297
49720	49728	49734	49718	49739	49731	49720	49723	49718	49719
50156	50162	50146	50144	50156	50156	50139	50141	50149	50160
50557	50561	50555	50545	50538	50544	50535	50552	50552	50540
50870	50881	50866	50882	50864	50864	50864	50864	50853	50852
51181	51179	51188	51181	51181	51166	51180	51178	51163	51171
51407	51400	51418	51386	51407	51409	51396	51390	51392	51400
51513	51534	51509	51493	51502	51506	51498	51522	51492	51498
51592	51591	51584	51586	51597	51592	51584	51611	51592	51588
51549	51544	51551	51563	51543	51541	51546	51543	51527	51529
51359	51365	51376	51363	51358	51359	51349	51350	51346	51356
51140	51145	51141	51139	51141	51140	51151	51137	51159	51146
50827	50837	50820	50825	50837	50827	50834	50830	50857	50838
50413	50389	50397	50407	50408	50420	50415	50418	50405	50415
49960	49969	49962	49956	49961	49961	49968	49959	49964	49967
49460	49461	49454	49458	49462	49461	49456	49452	49461	49455
48933	48941	48925	48926	48940	48942	48936	48934	48939	48950
48400	48382	48393	48369	48382	48380	48397	48395	48399	48412
47852	47861	47852	47853	47861	47882	47860	47882	47878	47877
47396	47388	47395	47401	47398	47384	47407	47396	47379	47399
46915	46932	46934	46927	46929	46915	46937	46932	46947	46922
46532	46542	46562	46560	46561	46581	46526	46560	46570	46538
46280	46310	46320	46314	46304	46344	46284	46319	46303	46299
46065	46034	46067	46029	46060	46017	46037	46052	46082	46071
45959	45946	45979	45952	45954	45965	45934	45970	45940	46008
46024	46018	45991	45992	46019	45998	46026	46026	46020	46042
46103	46090	46092	46081	46092	46131	46128	46081	46104	46081
46399	46371	46353	46378	46356	46374	46376	46366	46364	46388
46687	46664	46674	46666	46660	46704	46686	46666	46668	46660
47100	47095	47091	47093	47112	47100	47108	47100	47098	47077
47621	47593	47616	47605	47627	47607	47597	47607	47613	47639
48176	48174	48181	48187	48177	48197	48159	48187	48180	48173
48811	48807	48820	48818	48794	48807	48799	48803	48787	48797
49443	49470	49432	49452	49442	49433	49443	49429	49437	49424
50113	50113	50118	50100	50089	50104	50103	50101	50096	50104
50755	50743	50736	50759	50749	50750	50727	50741	50727	50753
51283	51299	51290	51312	51304	51303	51271	51275	51292	51251
51865	51878	51875	51851	51869	51860	51842	51850	51846	51855
52293	52295	52298	52301	52304	52283	52294	52276	52287	52272
52574	52561	52557	52549	52563	52574	52544	52542	52549	52551
52801	52787	52814	52802	52797	52793	52772	52780	52799	52769
52897	52884	52881	52885	52877	52883	52894	52891	52875	52885
52734	52736	52746	52744	52727	52747	52731	52736	52725	52740
52568	52561	52567	52562	52563	52563	52551	52558	52553	52567
52223	52232	52238	52231	52232	52211	52218	52213	52224	52218
51728	51742	51744	51742	51735	51725	51737	51737	51742	51743
51185	51206	51198	51198	51210	51184	51203	51209	51200	51202
50566	50552	50564	50573	50559	50569	50560	50565	50570	50568
49856	49841	49856	49869	49865	49871	49866	49864	49866	49880
49134	49134	49142	49135	49136	49153	49152	49141	49147	49133
48395	48387	48408	48416	48408	48394	48404	48401	48427	48413
47706	47703	47730	47721	47718	47712	47715	47740	47724	47729
47014	47031	47036	47028	47016	47037	47015	47040	47041	47040
46445	46395	46425	46442	46447	46427	46454	46450	46436	46431
45962	45951	45968	45984	45979	45991	45980	45987	45987	46010
45536	45548	45551	45516	45539	45547	45560	45552	45555	45584
45221	45232	45245	45261	45227	45249	45246	45256	45253	45250
45150	45163	45150	45195	45186	45186	45185	45173	45171	45199
45129	45144	45147	45108	45149	45168	45123	45120	45148	45143
45293	45289	45317	45282	45283	45292	45286	45297	45308	45316
45537	45524	45520	45540	45537	45557	45536	45534	45513	45536
45917	45939	45926	45924	45932	45933	45941	45942	45925	45930
46477	46484	46485	46479	46497	46467	46487	46484	46486	46481
47068	47076	47052	47065	47060	47062	47068	47071	47067	47051
47758	47774	47779	47767	47778	47764	47762	47760	47776	47762
48534	48548	48539	48542	48534	48529	48527	48534	48535	48519
49328	49326	49313	49326	49312	49313	49325	49330	49323	49318
50138	50137	50137	50113	50122	50136	50137	50117	50112	50112
50847	50849	50852	50854	50851	50855	50847	50843	50840	50854
51584	51576	51571	51575	51583	51580	51569	51562	51560	51564
52215	52212	52198	52215	52213	52220	52201	52195	52181	52197
52626	52634	52640	52622	52632	52617	52622	52631	52614	52624
53016	53021	53010	53017	52997	52992	53003	52997	53007	53024
53212	53228	53223	53219	53227	53200	53224	53220	53225	53194
53215	53207	53195	53204	53218	53209	53200	53187	53192	53194
53097	53088	53094	53095	53094	53081	53093	53085	53080	53101
52792	52805	52811	52797	52795	52789	52821	52800	52803	52813
52304	52312	52322	52315	52315	52295	52314	52313	52308	52324
51783	51786	51775	51784	51769	51781	51787	51782	51785	51795
51095	51092	51084	51083	51095	51102	51095	51096	51105	51084
50297	50302	50306	50305	50298	50297	50301	50315	50317	50314
49471	49477	49475	49479	49492	49490	49484	49495	49488	49498
48624	48619	48617	48626	48629	48621	48626	48633	48640	48641
47792	47791	47803	47801	47813	47807	47822	47809	47818	47812
46951	46981	46939	46946	46978	46949	46979	46971	46970	46999
46163	46192	46187	46186	46205	46188	46178	46200	46187	46228
45547	45568	45581	45591	45627	45594	45609	45588	45592	45618
44976	44971	44982	44969	44940	45011	45021	45013	45005	44998
44491	44672	44638	44659	44578	44552	44590	44538	44646	44617
44652	44683	44720	44686	44727	44674	44700	44701	44697	44672
44272	44299	44254	44302	44256	44298	44290	44286	44291	44320
44358	44407	44398	44376	44395	44402	44383	44416	44383	44384
44532	44521	44481	44529	44550	44539	44544	44551	44545	44526
44925	44888	44902	44939	44867	44918	44923	44933	44921	44913
45504	45499	45515	45498	45519	45498	45502	45457	45503	45498
46158	46178	46166	46157	46174	46185	46168	46167	46161	46179
46980	46966	46984	46967	46978	46974	46983	46976	46994	46973
47878	47876	47881	47890	47886	47874	47880	47869	47886	47885
48859	48835	48843	48851	48845	48830	48838	48819	48835	48834
49860	49825	49826	49847	49827	49850	49832	49799	49828	49841
50787	50794	50765	50786	50767	50791	50775	50790	50776	50774
51740	51766	51722	51727	51752	51752	51744	51724	51741	51747
52592	52587	52607	52627	52586	52573	52580	52580	52562	52577
53234	53209	53275	53248	53226	53230	53218	53152	53209	53219
53845	53852	53829	53810	53828	53874	53833	53883	53829	53840
54305	54272	54274	54349	54281	54286	54289	54245	54275	54269
54399	54387	54361	54442	54395	54385	54386	54430	54364	54388
54497	54523	54522	54467	54481	54480	54479	54468	54458	54465
54352	54362	54403	54375	54376	54369	54378	54322	54330	54348
53936	53932	53885	53935	53922	53931	53918	53914	53903	53928
53457	53457	53480	53437	53467	53448	53471	53485	53481	53457
52795	52797	52808	52780	52803	52802	52806	52795	52812	52795
51998	51982	51993	51972	51981	51995	51997	51980	51982	51993
51107	51110	51105	51114	51118	51109	51114	51116	51113	51119
50156	50149	50147	50160	50151	50156	50157	50154	50162	50165
49153	49160	49179	49170	49166	49184	49181	49181	49170	49183
48188	48176	48171	48197	48179	48198	48189	48198	48211	48212
47235	47228	47214	47203	47256	47222	47233	47233	47256	47251
46399	46398	46405	46409	46434	46434	46437	46433	46415	46429
45608	45606	45605	45567	45607	45578	45635	45606	45636	45620
44957	44934	44947	44973	44951	44942	44920	44968	44968	44951
44532	44556	44572	44514	44553	44581	44526	44594	44540	44589
44164	44169	44163	44168	44181	44202	44221	44206	44247	44152
44107	44064	44076	44090	44058	44034	44135	44073	44078	44105
44068	44079	44059	44051	44058	44044	44058	44077	44039	44101
44284	44272	44265	44266	44268	44291	44252	44287	44338	44236
44720	44761	44736	44751	44752	44782	44760	44739	44709	44726
45239	45226	45251	45258	45243	45243	45299	45269	45285	45234
46005	45999	45989	45978	45972	46008	45962	45979	45954	45989
46853	46880	46880	46870	46872	46887	46876	46890	46868	46868
47805	47797	47810	47800	47798	47799	47807	47780	47794	47788
48817	48809	48792	48821	48794	48818	48803	48799	48800	48799
49828	49819	49827	49821	49823	49806	49801	49808	49791	49808
50838	50840	50826	50836	50812	50828	50812	50821	50805	50815
51782	51792	51804	51790	51797	51741	51780	51774	51785	51752
52581	52549	52570	52562	52562	52584	52569	52551	52545	52567
53293	53300	53297	53291	53313	53256	53320	53282	53267	53318
53878	53861	53873	53865	53857	53892	53881	53841	53859	53807
54186	54194	54193	54187	54147	54187	54176	54172	54193	54143
54393	54398	54394	54403	54396	54354	54356	54382	54381	54346
54407	54406	54385	54397	54380	54348	54395	54372	54386	54320
54122	54140	54146	54120	54132	54143	54107	54130	54122	54133
53769	53755	53771	53766	53753	53767	53733	53738	53751	53731
53187	53195	53201	53193	53185	53200	53189	53197	53189	53196
52426	52409	52397	52404	52431	52420	52419	52414	52411	52411
51617	51616	51619	51613	51629	51622	51620	51623	51612	51624
50665	50663	50674	50675	50663	50671	50672	50688	50679	50680
49676	49659	49671	49670	49677	49673	49679	49678	49678	49674
48640	48650	48641	48664	48644	48656	48659	48677	48659	48669
47616	47623	47618	47626	47619	47627	47642	47619	47632	47643
46683	46708	46708	46714	46722	46722	46731	46733	46742	46723
45790	45768	45827	45809	45795	45810	45808	45800	45844	45819
44968	44994	44979	44981	44984	44991	44960	44989	44992	44995
44420	44423	44423	44433	44447	44433	44457	44471	44464	44484
43881	43891	43925	43876	43882	43884	43897	43932	43921	43904
43653	43632	43654	43659	43656	43641	43668	43645	43651	43672
43426	43419	43405	43449	43408	43435	43458	43443	43433	43473
43504	43510	43522	43510	43499	43511	43513	43526	43498	43533
43887	43852	43846	43879	43867	43874	43867	43882	43886	43878
44265	44271	44270	44266	44262	44290	44285	44287	44258	44253
44899	44891	44903	44922	44903	44878	44911	44875	44868	44901
45784	45787	45771	45789	45764	45755	45770	45765	45755	45763
46703	46697	46700	46694	46697	46708	46701	46685	46695	46688
47752	47749	47750	47739	47754	47730	47735	47738	47727	47734
48893	48876	48874	48852	48865	48861	48870	48853	48863	48851
50020	50025	50014	50011	50007	49997	49995	49999	50009	49988
51153	51157	51148	51140	51150	51145	51134	51132	51136	51126
52189	52180	52191	52193	52180	52182	52177	52160	52151	52173
53184	53177	53190	53171	53160	53170	53180	53161	53169	53153
54026	54023	54009	54015	54031	54008	54021	54010	54006	53993
54605	54586	54602	54588	54591	54562	54597	54564	54543	54551
55166	55158	55161	55151	55152	55152	55139	55136	55159	55125
55409	55420	55415	55419	55405	55375	55416	55384	55394	55386
55370	55348	55352	55329	55334	55339	55343	55323	55327	55336
55275	55271	55256	55274	55262	55267	55267	55237	55244	55238
54841	54856	54861	54862	54854	54888	54860	54859	54820	54837
54174	54208	54189	54184	54174	54178	54171	54193	54189	54168
53481	53476	53483	53461	53481	53461	53452	53461	53469	53438
52587	52587	52575	52584	52581	52570	52585	52583	52584	52572
51515	51512	51510	51515	51518	51513	51506	51515	51510	51516
50420	50434	50423	50427	50426	50440	50447	50447	50444	50442
49295	49282	49287	49291	49291	49291	49308	49305	49283	49304
48166	48179	48166	48156	48198	48178	48194	48188	48187	48173
47051	47063	47059	47045	47066	47077	47059	47070	47070	47073
46059	46069	45980	46115	46032	46013	46125	45996	46041	46084
45535	45592	45527	45573	45566	45537	45580	45553	45557	45557
44447	44481	44452	44455	44508	44449	44487	44487	44451	44472
43809	43794	43822	43816	43856	43824	43834	43837	43826	43842
43300	43256	43305	43331	43356	43349	43307	43319	43338	43345
43107	43163	43108	43091	43064	43116	43126	43119	43100	43098
43143	43128	43143	43149	43129	43137	43170	43191	43151	43136
43296	43283	43337	43302	43344	43342	43319	43283	43321	43338
43716	43677	43739	43729	43708	43742	43735	43730	43738	43740
44420	44433	44434	44433	44395	44404	44400	44449	44413	44431
45149	45165	45158	45133	45149	45131	45129	45167	45119	45152
46105	46086	46086	46106	46107	46093	46095	46081	46080	46103
47186	47183	47175	47175	47173	47179	47166	47164	47166	47166
48311	48291	48302	48302	48306	48298	48285	48286	48288	48293
49486	49485	49493	49495	49479	49481	49464	49470	49471	49466
50644	50638	50641	50634	50643	50596	50600	50624	50600	50601
51774	51800	51790	51778	51776	51754	51745	51708	51731	51754
52829	52843	52854	52807	52789	52810	52814	52774	52804	52802
53630	53669	53587	53627	53636	53605	53611	53634	53587	53609
54405	54422	54337	54437	54399	54390	54385	54427	54370	54366
54938	54945	54927	54933	54915	54956	54913	54918	54890	54910
55175	55173	55136	55102	55182	55163	55174	55096	55140	55172
55288	55326	55234	55234	55285	55274	55274	55249	55255	55279
55173	55145	55093	55176	55146	55126	55133	55171	55102	55145
54674	54702	54689	54663	54691	54676	54689	54640	54640	54673
54177	54218	54189	54225	54190	54193	54202	54170	54220	54188
53419	53407	53395	53398	53420	53430	53416	53415	53448	53415
52464	52447	52432	52442	52448	52447	52444	52429	52442	52442
51440	51449	51435	51450	51446	51454	51451	51465	51449	51458
50315	50310	50312	50315	50324	50327	50323	50325	50327	50320
49142	49170	49144	49163	49153	49169	49177	49169	49146	49159
47963	47965	47973	47999	47973	47975	47971	48004	47963	48002
46759	46813	46808	46783	46822	46807	46816	46840	46779	46815
45762	45802	45796	45825	45834	45825	45805	45832	45851	45802
44776	44826	44825	44790	44813	44797	44853	44866	44883	44844
44028	44068	44060	44122	44118	44059	44114	44119	44074	44147
43313	43332	43350	43338	43337	43339	43369	43373	43342	43391
42936	42907	42921	42933	42920	42979	42981	42913	42920	42891
42737	42744	42772	42758	42797	42800	42751	42814	42758	42795
42597	42654	42630	42625	42698	42575	42744	42711	42756	42691
42877	42867	42884	42890	42868	42845	42885	42877	42905	42853
43364	43416	43411	43405	43388	43349	43331	43371	43333	43404
43938	43984	43952	43940	43981	43891	43965	43948	43954	43929
44772	44724	44724	44729	44722	44776	44734	44746	44726	44715
45783	45766	45768	45787	45761	45763	45794	45779	45750	45786
46866	46841	46858	46827	46863	46836	46846	46838	46850	46851
48055	48061	48054	48055	48043	48026	48033	48033	48045	48044
49315	49290	49304	49295	49301	49289	49268	49273	49269	49284
50541	50555	50569	50547	50557	50570	50523	50536	50530	50516
51778	51803	51785	51789	51772	51752	51726	51754	51743	51757
52881	52877	52868	52864	52863	52858	52861	52828	52848	52890
53867	53888	53881	53893	53897	53899	53885	53855	53881	53880
54747	54743	54743	54722	54729	54764	54658	54709	54707	54697
55245	55219	55240	55253	55232	55267	55166	55240	55231	55178
55759	55714	55752	55733	55749	55753	55729	55724	55726	55749
55887	55928	55864	55879	55876	55842	55838	55888	55857	55861
55697	55684	55680	55688	55676	55672	55699	55667	55657	55685
55422	55413	55413	55418	55409	55418	55381	55386	55411	55427
54903	54910	54915	54907	54897	54904	54905	54906	54906	54894
54072	54045	54053	54071	54054	54063	54050	54056	54044	54080
53191	53169	53177	53179	53169	53179	53183	53179	53186	53176
52126	52148	52124	52142	52118	52146	52143	52149	52138	52136
50930	50938	50928	50940	50935	50943	50949	50943	50945	50953
49723	49720	49723	49719	49737	49731	49750	49746	49735	49749
48489	48470	48493	48481	48483	48494	48486	48506	48500	48493
47305	47291	47319	47286	47325	47306	47330	47313	47312	47335
46168	46170	46131	46163	46178	46173	46160	46183	46180	46177
45183	45224	45195	45221	45223	45218	45235	45224	45229	45227
44304	44280	44294	44282	44313	44289	44298	44276	44309	44329
43544	43553	43533	43573	43545	43535	43550	43544	43577	43587
43147	43182	43139	43182	43171	43177	43195	43138	43173	43184
42808	42830	42803	42792	42830	42837	42843	42840	42857	42860
42710	42708	42716	42714	42733	42707	42708	42708	42727	42732
43033	43001	42955	43000	43007	43024	43055	42999	42994	43017
43291	43303	43302	43298	43307	43331	43323	43299	43301	43311
43904	43916	43902	43900	43875	43892	43898	43890	43907	43897
44723	44675	44714	44685	44713	44705	44704	44686	44696	44686
45636	45628	45631	45633	45603	45607	45620	45620	45631	45612
46715	46694	46701	46697	46698	46693	46687	46677	46685	46676
47886	47888	47890	47874	47879	47879	47881	47865	47858	47872
49090	49090	49109	49072	49085	49091	49075	49079	49072	49076
50327	50321	50316	50331	50320	50302	50305	50317	50293	50291
51477	51456	51477	51454	51457	51439	51445	51436	51419	51428
52595	52609	52601	52604	52598	52573	52579	52587	52583	52565
53576	53549	53558	53563	53549	53554	53529	53523	53513	53512
54271	54248	54252	54248	54246	54251	54214	54211	54224	54227
54925	54910	54904	54905	54899	54896	54879	54893	54874	54877
55336	55329	55332	55341	55333	55341	55314	55326	55289	55330
55381	55385	55380	55357	55365	55371	55358	55352	55343	55340
55331	55329	55364	55349	55323	55351	55342	55330	55337	55329
55041	55043	55046	55050	55048	55076	55032	55025	55033	55048
54498	54487	54465	54488	54491	54473	54467	54475	54452	54491
53817	53826	53802	53811	53810	53819	53814	53803	53805	53788
52944	52944	52947	52949	52943	52938	52939	52959	52957	52941
51939	51936	51930	51928	51925	51935	51929	51942	51934	51933
50843	50854	50840	50855	50857	50856	50861	50854	50856	50856
49723	49700	49711	49727	49728	49753	49719	49718	49727	49713
48803	48781	48787	48800	48784	48803	48807	48806	48826	48808
47505	47494	47522	47527	47527	47537	47541	47546	47524	47522
46441	46455	46453	46461	46497	46469	46478	46458	46484	46485
45497	45458	45496	45484	45481	45516	45491	45486	45509	45529
44674	44672	44672	44666	44695	44679	44700	44694	44695	44706
44099	44118	44115	44167	44074	44116	44110	44106	44127	44148
43548	43540	43556	43539	43569	43590	43555	43576	43557	43547
43295	43246	43295	43283	43217	43275	43300	43303	43326	43289
43302	43340	43336	43329	43284	43326	43335	43357	43338	43346
43399	43369	43404	43406	43342	43398	43402	43386	43413	43393
43719	43738	43705	43681	43686	43684	43677	43746	43707	43699
44335	44325	44315	44326	44392	44323	44330	44321	44339	44338
45029	45039	44991	45020	45008	45033	45024	44996	45009	45009
45893	45891	45847	45867	45885	45865	45858	45899	45858	45861
46931	46915	46932	46927	46933	46931	46901	46920	46903	46931
48033	48008	48008	48020	48018	48016	48011	48016	47993	48021
49177	49173	49185	49151	49163	49154	49149	49154	49161	49131
50308	50305	50306	50281	50282	50291	50266	50258	50287	50280
51437	51445	51453	51407	51449	51414	51406	51438	51408	51401
52481	52448	52484	52499	52439	52443	52463	52407	52447	52442
53289	53306	53241	53309	53289	53270	53262	53225	53251	53264
54110	54119	54121	54105	54081	54115	54087	54128	54072	54095
54679	54685	54723	54624	54650	54660	54667	54649	54636	54640
54957	54941	54990	54980	54908	54910	54942	54872	54906	54914
55195	55195	55219	55135	55163	55172	55176	55186	55165	55145
55088	55098	55078	55089	55101	55082	55078	55046	55085	55060
54716	54712	54773	54767	54723	54685	54708	54756	54730	54691
54307	54290	54279	54269	54283	54274	54298	54268	54278	54286
53654	53657	53657	53664	53668	53651	53659	53665	53644	53669
52750	52755	52763	52776	52760	52761	52771	52766	52755	52763
51847	51851	51836	51842	51863	51854	51859	51847	51854	51859
50819	50826	50818	50824	50820	50841	50842	50833	50818	50832
49760	49757	49757	49772	49770	49769	49767	49774	49784	49767
48704	48689	48670	48682	48700	48691	48694	48709	48699	48698
47643	47680	47665	47671	47676	47693	47696	47691	47677	47688
46658	46667	46666	46627	46661	46671	46683	46675	46651	46680
45796	45776	45764	45776	45749	45767	45767	45771	45758	45774
45096	45070	45071	45136	45093	45096	45122	45107	45081	45115
44415	44381	44410	44477	44412	44379	44432	44413	44432	44445
43854	43905	43913	43916	43931	43945	43912	43932	43975	43917
43741	43743	43754	43726	43743	43752	43715	43752	43753	43722
43571	43594	43609	43601	43610	43625	43571	43627	43635	43657
43724	43755	43740	43721	43737	43802	43731	43743	43708	43765
44131	44095	44103	44117	44124	44080	44118	44104	44104	44136
44570	44592	44557	44608	44589	44559	44591	44594	44586	44516
45298	45249	45245	45254	45242	45275	45232	45235	45228	45266
46092	46099	46119	46091	46102	46112	46081	46094	46079	46094
47027	47035	47027	47012	47022	47034	47031	47013	47011	47035
48066	48065	48067	48059	48070	48054	48043	48041	48049	48037
49130	49136	49116	49099	49116	49091	49089	49096	49098	49099
50199	50189	50183	50195	50192	50187	50185	50170	50171	50165
51202	51234	51224	51211	51218	51185	51228	51205	51196	51191
52096	52112	52121	52120	52131	52086	52035	52080	52092	52124
52996	52986	52958	52963	52960	53010	53001	52944	52971	52971
53689	53698	53687	53713	53713	53661	53717	53671	53672	53712
54097	54123	54098	54122	54091	54079	54113	54072	54071	54059
54454	54454	54450	54453	54445	54475	54480	54430	54455	54410
54633	54624	54621	54607	54625	54589	54571	54611	54594	54647
54425	54436	54420	54418	54422	54399	54377	54410	54405	54396
54187	54181	54172	54190	54164	54209	54154	54165	54170	54165
53695	53703	53715	53711	53720	53692	53699	53718	53700	53690
53042	53045	53033	53054	53037	53034	53048	53047	53043	53050
52308	52310	52303	52310	52289	52296	52309	52298	52306	52281
51429	51432	51427	51430	51432	51431	51434	51435	51429	51433
50475	50474	50469	50479	50479	50489	50483	50480	50490	50492
49504	49506	49498	49517	49519	49516	49523	49512	49528	49531
48557	48550	48560	48561	48549	48554	48565	48561	48581	48568
47574	47584	47572	47593	47576	47596	47608	47626	47601	47610
46667	46680	46673	46681	46688	46671	46688	46709	46701	46693
45929	45910	45933	45957	45960	45942	45954	45936	45929	45957
45184	45194	45183	45206	45224	45221	45232	45250	45206	45236
44633	44613	44636	44648	44655	44687	44662	44671	44672	44673
44288	44304	44310	44337	44306	44316	44313	44324	44311	44340
44034	44053	44045	44076	44069	44049	44068	44078	44087	44053
43989	43993	44013	44014	44010	44014	43998	44039	44035	44012
44230	44247	44239	44246	44222	44243	44249	44253	44229	44225
44513	44466	44472	44488	44482	44485	44488	44482	44487	44480
44987	44940	44955	44985	44996	44965	44974	44992	44967	44987
45652	45650	45660	45648	45653	45658	45650	45661	45646	45648
46373	46356	46377	46348	46367	46370	46375	46357	46369	46368
47232	47224	47220	47219	47218	47222	47207	47208	47207	47210
48159	48136	48149	48137	48137	48147	48135	48130	48126	48127
49093	49084	49095	49082	49086	49077	49078	49067	49063	49067
50031	50022	50024	50015	50030	50009	50006	50013	50005	50013
50894	50897	50875	50870	50870	50864	50866	50847	50852	50847
51725	51718	51709	51722	51707	51706	51697	51695	51684	51697
52451	52425	52425	52433	52422	52413	52408	52408	52410	52415
52986	52958	52969	52951	52942	52957	52955	52954	52921	52949
53414	53436	53417	53418	53413	53417	53406	53422	53415	53391
53667	53699	53695	53690	53667	53663	53687	53676	53678	53667
53708	53714	53721	53729	53711	53711	53730	53709	53690	53675
53663	53676	53680	53658	53684	53665	53668	53683	53658	53646
53418	53447	53435	53449	53437	53415	53442	53427	53419	53429
52965	52973	52989	52979	52975	52966	52988	52986	52976	52971
52504	52512	52512	52501	52512	52523	52499	52515	52528	52501
51897	51902	51870	51859	51862	51923	51913	51878	51942	51866
51157	51157	51160	51152	51161	51180	51167	51165	51175	51154
50396	50398	50387	50389	50383	50402	50416	50405	50407	50408
49601	49593	49577	49591	49599	49609	49602	49588	49599	49602
48769	48779	48771	48782	48785	48785	48774	48780	48785	48788
47988	47987	47988	47990	48008	47985	47986	47993	48004	47999
47269	47263	47268	47285	47293	47279	47288	47292	47279	47272
46565	46589	46579	46577	46577	46600	46592	46588	46586	46590
45965	45971	45978	45983	45947	45972	46001	45978	46008	45990
45596	45626	45577	45610	45630	45615	45580	45606	45600	45620
45223	45185	45219	45231	45255	45241	45254	45238	45238	45232
45009	44977	45011	45016	45005	44987	45036	45029	44997	45024
45064	45062	45039	45041	45069	45069	45076	45045	45061	45047
45118	45103	45116	45121	45070	45116	45126	45115	45123	45106
45372	45343	45379	45340	45365	45340	45340	45303	45335	45347
45728	45745	45760	45742	45707	45734	45741	45730	45729	45729
46204	46169	46185	46201	46213	46169	46164	46196	46171	46190
46756	46749	46752	46740	46767	46744	46746	46782	46740	46753
47418	47441	47397	47411	47403	47417	47395	47398	47415	47415
48095	48082	48084	48080	48091	48064	48077	48065	48077	48085
48805	48795	48810	48797	48791	48788	48785	48783	48773	48796
49521	49515	49526	49501	49518	49500	49495	49488	49496	49494
50213	50204	50199	50222	50217	50201	50182	50178	50187	50197
50845	50858	50856	50859	50838	50827	50831	50829	50849	50821
51363	51372	51333	51378	51359	51361	51370	51361	51348	51350
51864	51878	51875	51847	51841	51857	51847	51866	51849	51845
52243	52235	52258	52202	52230	52236	52233	52261	52246	52226
52406	52405	52399	52415	52399	52405	52414	52367	52406	52411
52576	52566	52604	52608	52576	52574	52577	52584	52564	52561
52571	52585	52558	52588	52560	52583	52576	52569	52580	52553
52409	52394	52410	52426	52408	52425	52411	52396	52412	52410
52195	52199	52217	52200	52192	52203	52200	52203	52219	52210
51882	51878	51879	51901	51872	51870	51887	51876	51860	51883
51424	51427	51408	51421	51421	51421	51429	51441	51428	51426
50932	50934	50941	50961	50934	50941	50944	50942	50954	50943
50367	50377	50373	50369	50365	50375	50386	50377	50377	50375
49795	49799	49784	49786	49784	49793	49806	49785	49809	49799
49187	49170	49182	49182	49184	49183	49183	49188	49175	49187
48589	48590	48589	48579	48598	48582	48592	48603	48616	48602
48011	47998	47999	48020	48011	48013	48008	48010	48038	48014
47480	47496	47472	47472	47477	47497	47492	47491	47454	47499
47037	47066	47032	47043	47047	47040	47051	47046	47097	47064
46657	46653	46652	46644	46666	46655	46662	46679	46675	46666
46349	46364	46379	46391	46362	46392	46389	46374	46383	46409
46222	46237	46221	46239	46238	46240	46215	46244	46197	46269
46126	46128	46133	46139	46144	46142	46089	46144	46159	46112
46142	46177	46160	46176	46174	46138	46178	46147	46140	46192
46328	46350	46330	46335	46331	46340	46356	46347	46331	46371
46556	46514	46524	46520	46523	46553	46499	46508	46550	46558
46829	46854	46848	46848	46853	46852	46835	46859	46863	46825
47270	47275	47269	47269	47273	47264	47280	47269	47268	47266
47698	47689	47705	47699	47694	47699	47698	47689	47695	47692
48180	48188	48176	48177	48192	48183	48173	48179	48177	48173
48696	48698	48696	48705	48694	48701	48693	48705	48702	48695
49215	49220	49213	49205	49213	49220	49215	49200	49197	49209
49715	49731	49721	49726	49717	49732	49714	49712	49719	49697
50153	50152	50167	50155	50167	50155	50137	50154	50145	50163
50580	50578	50578	50573	50579	50573	50585	50582	50566	50588
50926	50926	50918	50924	50908	50907	50947	50919	50922	50934
51171	51180	51173	51164	51163	51155	51164	51184	51167	51151
51379	51378	51369	51375	51369	51377	51363	51360	51367	51351
51479	51490	51483	51489	51478	51454	51482	51475	51472	51480
51479	51464	51479	51472	51454	51478	51473	51473	51465	51484
51455	51444	51448	51455	51453	51435	51441	51447	51447	51453
51298	51305	51297	51309	51289	51295	51304	51299	51291	51288
51038	51038	51032	51049	51055	51042	51056	51051	51056	51031
50777	50764	50780	50779	50775	50777	50773	50777	50788	50784
50403	50410	50410	50415	50401	50413	50424	50419	50408	50409
50020	50025	50030	50028	50014	50026	50029	50033	50025	50031
49593	49584	49590	49595	49588	49599	49597	49593	49608	49596
49148	49158	49167	49151	49164	49156	49170	49160	49159	49171
48725	48717	48717	48727	48712	48735	48732	48734	48749	48730
48317	48319	48301	48310	48312	48320	48316	48315	48313	48318
47948	47955	47963	47952	47963	47952	47966	47964	47952	47964
47603	47605	47610	47618	47616	47619	47617	47615	47611	47622
47339	47347	47344	47344	47346	47358	47351	47354	47361	47360
47171	47181	47188	47190	47189	47190	47200	47178	47195	47200
47043	47043	47047	47028	47055	47029	47048	47028	47039	47050
47011	47005	46995	47001	47014	46995	46984	46988	46999	47017
47060	47086	47096	47076	47074	47082	47069	47070	47084	47087
47184	47181	47178	47168	47176	47166	47178	47182	47171	47167
47340	47346	47356	47341	47344	47351	47339	47349	47344	47338
47633	47625	47627	47630	47623	47626	47623	47619	47627	47638
47923	47938	47938	47907	47922	47920	47913	47911	47916	47904
48267	48251	48269	48247	48264	48257	48237	48249	48267	48261
48632	48622	48633	48635	48633	48628	48621	48622	48629	48627
48993	48991	48974	48999	48994	48995	48992	48996	48986	48988
49347	49364	49345	49351	49342	49353	49336	49351	49336	49348
49681	49683	49673	49670	49670	49675	49679	49667	49677	49665
49988	49973	49978	49969	49963	49968	49963	49962	49969	49959
50210	50210	50203	50218	50208	50209	50207	50215	50207	50208
50376	50387	50397	50388	50389	50381	50377	50390	50398	50377
50558	50538	50542	50546	50548	50543	50556	50548	50543	50541
50631	50616	50634	50633	50628	50626	50630	50625	50630	50622
50620	50631	50613	50616	50631	50626	50632	50621	50625	50617
50592	50598	50598	50610	50596	50596	50599	50594	50598	50601
50482	50476	50523	50503	50469	50500	50513	50493	50488	50512
50277	50280	50292	50285	50276	50296	50293	50290	50293	50291
50085	50079	50088	50084	50094	50088	50091	50092	50080	50091
49815	49821	49828	49815	49815	49825	49832	49824	49827	49823
49551	49541	49538	49552	49536	49558	49549	49551	49537	49546
49240	49236	49249	49246	49249	49252	49250	49255	49250	49250
48934	48949	48940	48952	48944	48952	48955	48954	48961	48947
48662	48657	48663	48658	48677	48662	48681	48659	48666	48668
48395	48388	48400	48419	48392	48403	48403	48408	48411	48420
48209	48189	48215	48197	48215	48203	48217	48212	48206	48211
48018	48005	48012	48016	48040	48011	48004	48020	48018	48033
47886	47884	47883	47888	47894	47890	47878	47893	47897	47902
47822	47814	47818	47827	47820	47825	47827	47814	47844	47834
47805	47793	47804	47794	47815	47797	47789	47791	47805	47799
47816	47831	47833	47839	47842	47836	47825	47833	47838	47844
47945	47925	47925	47938	47942	47934	47930	47934	47934	47938
48051	48044	48038	48050	48056	48038	48035	48046	48050	48035
48217	48205	48221	48212	48214	48221	48209	48207	48212	48220
48419	48414	48420	48422	48413	48413	48423	48419	48419	48423
48636	48618	48623	48623	48627	48618	48635	48627	48622	48606
48842	48863	48860	48857	48854	48851	48835	48853	48841	48836
49062	49075	49073	49065	49069	49069	49064	49057	49060	49072
49278	49263	49267	49277	49266	49263	49261	49250	49270	49264
49440	49448	49430	49446	49449	49449	49441	49435	49441	49445
49572	49585	49585	49566	49575	49569	49580	49566	49573	49589
49694	49686	49679	49685	49696	49694	49684	49701	49692	49681
49769	49769	49754	49766	49764	49769	49769	49761	49756	49767
49809	49791	49812	49810	49810	49807	49819	49801	49808	49805
49825	49827	49828	49838	49829	49831	49835	49833	49839	49827
49790	49789	49803	49810	49795	49813	49795	49819	49805	49803
49741	49734	49730	49741	49743	49747	49742	49744	49743	49744
49645	49629	49642	49628	49633	49645	49643	49647	49654	49649
49511	49505	49506	49519	49506	49505	49508	49510	49509	49511
49343	49345	49348	49348	49358	49339	49348	49365	49348	49360
49168	49178	49184	49162	49183	49184	49190	49191	49193	49182
49018	49013	49013	49010	49024	49020	49023	49031	49030	49028
48845	48849	48856	48863	48863	48867	48871	48850	48861	48870
48716	48722	48714	48720	48733	48731	48723	48721	48727	48722
48600	48611	48612	48599	48615	48609	48617	48623	48629	48637
48531	48530	48542	48539	48536	48533	48529	48536	48547	48547
48494	48488	48493	48494	48489	48499	48496	48485	48482	48498
48492	48493	48490	48480	48483	48479	48488	48483	48500	48486
48528	48518	48514	48509	48513	48515	48520	48521	48504	48511
48582	48563	48570	48561	48577	48577	48586	48564	48575	48572
48666	48681	48691	48684	48683	48680	48677	48664	48683	48669
48777	48807	48787	48791	48792	48777	48789	48789	48789	48790
48925	48938	48929	48937	48933	48924	48920	48926	48944	48929
49087	49096	49084	49086	49090	49086	49081	49089	49083	49087
49244	49235	49245	49233	49236	49233	49242	49236	49225	49253
49401	49389	49399	49401	49386	49387	49390	49384	49396	49397
49512	49523	49525	49515	49529	49519	49511	49514	49514	49505
49619	49633	49625	49633	49628	49630	49608	49624	49639	49629
49721	49707	49717	49711	49710	49717	49709	49713	49708	49711
49731	49736	49739	49727	49743	49723	49728	49714	49722	49728
49748	49743	49733	49741	49747	49748	49736	49728	49752	49742
49706	49703	49690	49698	49699	49709	49687	49700	49699	49704
49617	49615	49609	49601	49610	49610	49619	49626	49615	49605
49518	49514	49517	49515	49505	49538	49528	49519	49520	49528
49401	49394	49402	49408	49408	49397	49403	49408	49396	49413
49252	49243	49258	49259	49251	49267	49245	49257	49265	49268
49087	49076	49075	49090	49090	49084	49085	49093	49086	49090
48873	48895	48892	48897	48883	48893	48892	48893	48899	48896
48693	48699	48699	48702	48708	48688	48714	48715	48722	48716
48475	48465	48484	48486	48488	48496	48498	48495	48501	48519
48306	48283	48306	48293	48307	48312	48296	48302	48324	48295
48140	48151	48141	48147	48144	48151	48158	48144	48153	48162
48013	48007	48011	48014	48018	48015	48025	48011	48023	48001
47947	47929	47947	47953	47935	47935	47950	47940	47951	47955
47902	47902	47906	47897	47915	47902	47926	47907	47908	47919
47947	47937	47946	47949	47945	47960	47953	47959	47961	47959
48065	48056	48061	48057	48063	48054	48078	48057	48061	48058
48194	48191	48194	48191	48203	48205	48206	48204	48205	48208
48410	48399	48410	48409	48396	48418	48407	48415	48410	48402
48679	48665	48666	48667	48668	48677	48667	48666	48661	48663
48955	48953	48959	48966	48956	48957	48963	48959	48963	48957
49285	49286	49280	49288	49278	49280	49259	49274	49270	49269
49610	49600	49601	49597	49607	49602	49609	49591	49588	49593
49939	49947	49940	49936	49935	49937	49930	49934	49945	49931
50274	50265	50278	50268	50270	50267	50271	50265	50267	50266
50539	50537	50535	50530	50524	50515	50521	50530	50520	50512
50803	50803	50792	50787	50802	50786	50793	50801	50795	50791
51000	51001	50995	50994	50992	50989	50993	50987	50976	50978
51103	51117	51109	51101	51105	51105	51100	51102	51081	51090
51169	51164	51177	51176	51161	51179	51167	51159	51171	51165
51143	51160	51156	51147	51151	51134	51141	51148	51144	51132
51020	51025	51010	51025	51029	51015	51025	51014	51009	51016
50859	50861	50861	50848	50843	50842	50853	50845	50860	50850
50594	50601	50600	50599	50608	50591	50589	50607	50604	50599
50262	50258	50262	50254	50264	50275	50257	50270	50262	50265
49910	49901	49911	49895	49917	49915	49921	49912	49919	49919
49481	49496	49486	49495	49478	49477	49507	49488	49501	49497
49033	49024	49019	49034	49038	49039	49032	49029	49038	49032
48539	48531	48536	48551	48526	48544	48539	48537	48554	48543
48040	48038	48041	48035	48040	48047	48041	48055	48058	48055
47596	47586	47598	47604	47611	47614	47611	47616	47632	47619
47164	47144	47134	47133	47151	47151	47150	47152	47157	47151
46773	46743	46785	46722	46813	46829	46726	46747	46744	46817
46714	46679	46698	46688	46709	46732	46716	46718	46687	46745
46323	46317	46305	46323	46325	46325	46337	46346	46339	46328
46222	46224	46237	46239	46256	46241	46243	46245	46246	46246
46179	46194	46196	46197	46207	46223	46196	46202	46210	46215
46291	46289	46279	46306	46272	46282	46301	46279	46304	46303
46580	46543	46562	46560	46560	46546	46550	46567	46549	46586
46861	46847	46848	46864	46854	46858	46857	46864	46873	46866
47267	47274	47255	47259	47285	47264	47254	47283	47272	47269
47768	47780	47778	47774	47763	47782	47762	47755	47761	47764
48297	48309	48308	48313	48293	48299	48304	48309	48318	48287
48901	48898	48904	48897	48895	48898	48893	48882	48884	48896
49497	49497	49495	49493	49490	49491	49478	49480	49479	49478
50102	50111	50093	50101	50088	50077	50085	50080	50098	50083
50676	50651	50654	50653	50645	50646	50648	50652	50649	50651
51121	51132	51144	51123	51122	51116	51123	51111	51117	51123
51609	51599	51602	51589	51613	51592	51579	51588	51597	51583
51940	51947	51929	51926	51942	51933	51934	51929	51906	51909
52108	52126	52113	52110	52116	52098	52097	52107	52103	52101
52250	52228	52262	52248	52259	52253	52261	52234	52248	52248
52267	52257	52278	52269	52282	52282	52243	52260	52246	52258
52081	52122	52093	52077	52056	52074	52095	52085	52088	52071
51877	51898	51875	51871	51890	51874	51872	51887	51867	51873
51528	51533	51531	51530	51503	51526	51530	51526	51529	51514
51054	51056	51048	51063	51060	51074	51072	51058	51062	51068
50531	50538	50538	50537	50542	50533	50537	50545	50540	50551
49920	49928	49918	49920	49930	49938	49936	49948	49933	49932
49249	49258	49265	49261	49277	49271	49285	49280	49284	49270
48578	48573	48573	48583	48593	48588	48593	48584	48588	48599
47890	47905	47868	47884	47893	47890	47898	47889	47905	47899
47270	47285	47250	47264	47256	47287	47279	47302	47289	47290
46608	46637	46617	46603	46646	46619	46638	46662	46647	46653
46077	46072	46108	46093	46119	46105	46103	46096	46110	46102
45717	45711	45757	45726	45701	45704	45733	45713	45733	45721
45353	45355	45394	45386	45351	45380	45384	45389	45372	45374
45220	45242	45218	45197	45233	45204	45224	45258	45220	45234
45115	45148	45097	45123	45121	45136	45153	45166	45156	45153
45243	45255	45242	45178	45239	45239	45244	45240	45217	45244
45518	45542	45529	45544	45497	45536	45524	45509	45536	45530
45883	45864	45846	45908	45875	45884	45887	45859	45883	45902
46397	46396	46377	46378	46387	46392	46381	46413	46392	46394
47035	47050	47047	47044	47037	47032	47036	47042	47045	47047
47725	47711	47705	47712	47715	47716	47698	47705	47717	47702
48486	48486	48486	48478	48494	48474	48460	48473	48472	48462
49265	49272	49267	49258	49259	49249	49262	49256	49251	49256
50058	50059	50072	50035	50068	50062	50054	50058	50039	50040
50852	50854	50826	50841	50841	50826	50817	50818	50802	50809
51480	51502	51487	51483	51480	51477	51491	51487	51459	51475
52109	52126	52115	52152	52107	52120	52147	52100	52135	52101
52618	52645	52641	52665	52639	52641	52661	52638	52604	52627
52925	52916	52953	52944	52920	52911	52923	52919	52950	52905
53219	53190	53193	53173	53194	53168	53178	53179	53136	53185
53248	53276	53258	53265	53268	53280	53260	53252	53253	53282
53124	53137	53119	53113	53126	53130	53115	53141	53134	53145
52924	52913	52929	52932	52915	52913	52901	52931	52946	52909
52525	52547	52544	52557	52549	52527	52537	52549	52513	52524
51998	51981	52002	51993	51993	51986	52014	52001	51994	52001
51399	51409	51406	51402	51409	51430	51400	51406	51418	51411
50679	50680	50688	50680	50679	50693	50675	50688	50683	50684
49874	49889	49877	49885	49885	49880	49897	49891	49896	49895
49040	49055	49054	49060	49057	49080	49053	49059	49071	49077
48214	48209	48210	48212	48208	48240	48213	48226	48217	48219
47427	47405	47420	47415	47422	47403	47471	47438	47459	47477
46627	46625	46617	46628	46635	46640	46672	46648	46634	46658
45866	45898	45883	45897	45900	45931	45885	45901	45935	45894
45349	45380	45378	45393	45392	45339	45413	45421	45421	45373
44884	44871	44902	44888	44898	44878	44874	44896	44881	44933
44611	44614	44608	44622	44639	44651	44694	44645	44658	44653
44408	44401	44381	44357	44382	44425	44379	44412	44415	44363
44405	44399	44408	44413	44401	44384	44387	44403	44423	44420
44678	44645	44680	44665	44672	44642	44662	44691	44659	44660
44944	44962	44951	44959	44935	44971	44971	44961	44963	44917
45479	45477	45452	45446	45448	45471	45471	45461	45461	45511
46151	46164	46142	46149	46180	46140	46152	46157	46157	46187
46918	46908	46907	46895	46875	46907	46902	46900	46898	46902
47759	47747	47751	47756	47743	47752	47747	47745	47738	47749
48689	48694	48678	48684	48670	48672	48673	48663	48672	48674
49633	49623	49621	49636	49623	49613	49624	49621	49630	49610
50581	50573	50565	50572	50564	50574	50563	50568	50560	50561
51441	51449	51469	51436	51451	51432	51427	51426	51432	51428
52285	52287	52294	52283	52294	52286	52283	52268	52258	52263
53005	52999	53000	52985	53014	52975	52985	53002	52984	52982
53519	53531	53529	53505	53513	53487	53509	53524	53509	53493
53995	54008	53979	53967	53956	53985	53971	53986	53945	53970
54232	54273	54263	54261	54255	54217	54230	54243	54232	54250
54241	54263	54242	54210	54242	54235	54241	54243	54239	54218
54230	54220	54213	54216	54226	54218	54214	54207	54231	54228
53941	53940	53933	53920	53930	53939	53945	53927	53943	53932
53411	53432	53429	53423	53431	53440	53425	53411	53424	53435
52874	52873	52883	52874	52881	52869	52877	52874	52863	52878
52166	52154	52159	52171	52170	52170	52164	52174	52167	52169
51282	51285	51287	51291	51288	51295	51303	51295	51298	51301
50373	50388	50389	50395	50387	50404	50403	50397	50396	50398
49409	49414	49418	49403	49411	49420	49436	49430	49426	49427
48436	48449	48453	48451	48470	48461	48463	48452	48469	48473
47458	47454	47453	47468	47478	47490	47484	47482	47500	47506
46607	46564	46524	46539	46605	46589	46619	46540	46589	46611
46131	46084	46087	46085	46125	46095	46114	46097	46124	46127
45078	45073	45104	45055	45081	45096	45114	45074	45119	45091
44547	44519	44507	44532	44544	44522	44527	44548	44561	44544
44038	44014	44040	44025	44012	44054	44032	44039	44017	44022
43756	43736	43740	43765	43742	43763	43785	43761	43787	43778
43722	43710	43694	43738	43740	43748	43694	43734	43727	43719
43793	43808	43793	43820	43808	43800	43820	43826	43821	43845
44111	44124	44108	44130	44121	44091	44096	44113	44120	44115
44681	44669	44667	44655	44673	44693	44694	44688	44689	44716
45259	45256	45282	45272	45264	45281	45284	45285	45277	45261
46099	46080	46091	46104	46091	46102	46078	46094	46101	46091
47049	47057	47055	47043	47055	47048	47037	47050	47041	47036
48032	48028	48030	48022	48047	48033	48036	48025	48028	48027
49113	49098	49096	49091	49093	49086	49084	49085	49080	49078
50126	50126	50131	50124	50129	50111	50122	50113	50108	50111
51172	51164	51168	51164	51171	51160	51170	51148	51143	51150
52137	52147	52147	52150	52139	52117	52133	52128	52125	52119
52905	52913	52904	52887	52884	52888	52913	52882	52889	52887
53617	53637	53623	53639	53652	53632	53626	53643	53615	53626
54159	54216	54160	54173	54150	54180	54128	54177	54166	54152
54447	54434	54471	54440	54462	54457	54447	54449	54463	54398
54642	54614	54631	54618	54610	54628	54626	54605	54639	54607
54573	54570	54575	54567	54600	54577	54563	54569	54592	54584
54252	54276	54288	54300	54285	54265	54250	54270	54257	54258
53838	53815	53862	53823	53812	53848	53826	53839	53849	53837
53214	53245	53194	53221	53231	53214	53217	53221	53224	53213
52380	52371	52378	52392	52397	52398	52400	52398	52403	52406
51531	51547	51534	51534	51544	51542	51543	51545	51542	51539
50524	50541	50543	50536	50538	50550	50549	50544	50548	50561
49480	49475	49479	49499	49498	49505	49508	49501	49515	49498
48422	48445	48434	48418	48401	48435	48449	48438	48442	48450
47358	47348	47351	47364	47360	47375	47390	47389	47390	47390
46436	46483	46388	46455	46428	46456	46466	46442	46454	46443
45510	45479	45558	45528	45463	45501	45530	45573	45538	45543
44754	44826	44791	44761	44800	44783	44786	44818	44781	44782
44092	44085	44123	44053	44122	44107	44113	44179	44127	44129
43610	43573	43670	43632	43617	43639	43654	43710	43632	43649
43436	43436	43408	43486	43427	43442	43448	43554	43431	43476
43315	43273	43263	43360	43313	43300	43285	43339	43272	43291
43444	43430	43378	43432	43385	43422	43440	43449	43416	43471
43857	43831	43811	43915	43862	43861	43875	43883	43837	43839
44343	44343	44292	44331	44339	44350	44351	44308	44327	44348
45059	45020	45054	45003	45009	45019	45015	45052	45034	45030
45973	45963	45986	45986	45961	45939	45957	45975	45960	45959
46958	46950	46943	46958	46947	46938	46938	46939	46940	46941
48039	48041	48046	48027	48036	48035	48039	48015	48027	48023
49176	49170	49167	49188	49173	49161	49158	49169	49171	49165
50343	50334	50338	50353	50306	50324	50322	50319	50301	50302
51457	51457	51451	51406	51441	51447	51429	51443	51427	51427
52459	52429	52394	52420	52430	52426	52425	52421	52453	52407
53351	53374	53373	53322	53357	53358	53316	53351	53351	53352
54126	54129	54102	54146	54094	54087	54074	54093	54115	54117
54497	54564	54576	54602	54569	54521	54528	54569	54487	54544
54953	54991	54991	54996	54991	55024	55020	54992	55021	54989
55146	55135	55103	55077	55088	55140	55085	55098	55148	55132
54947	54916	54923	54902	54916	54903	54907	54900	54852	54929
54667	54680	54692	54667	54676	54653	54663	54671	54702	54689
54118	54174	54159	54170	54149	54149	54165	54148	54185	54121
53364	53372	53377	53371	53379	53371	53379	53379	53366	53376
52527	52540	52541	52549	52548	52520	52536	52541	52537	52561
51557	51555	51551	51568	51563	51575	51573	51569	51576	51564
50443	50439	50451	50440	50448	50445	50445	50454	50454	50465
49289	49303	49295	49311	49308	49311	49322	49320	49303	49306
48145	48121	48125	48135	48140	48134	48161	48145	48158	48147
47033	47003	47012	47020	47034	47045	47000	47043	47049	47058
45908	45925	45935	45937	45926	45897	45908	45947	45985	45953
45016	45015	45040	45063	45044	45101	45008	45061	45016	45038
44137	44115	44112	44110	44112	44125	44194	44136	44160	44148
43446	43432	43465	43464	43432	43433	43413	43466	43454	43539
43091	43106	43107	43102	43060	43104	43155	43106	43096	43170
42747	42750	42756	42742	42769	42730	42822	42766	42745	42729
42690	42666	42689	42659	42670	42691	42737	42725	42696	42718
43030	42987	43005	43022	42976	43061	43018	43010	43005	43053
43377	43356	43399	43387	43364	43423	43337	43387	43390	43389
44005	43984	43991	44001	43977	44067	43968	43996	44016	43973
44891	44838	44857	44851	44856	44869	44880	44855	44872	44892
45828	45814	45827	45809	45800	45798	45827	45802	45823	45816
46954	46952	46941	46945	46937	46954	46939	46940	46931	46919
48151	48145	48149	48146	48145	48152	48131	48139	48135	48144
49396	49395	49387	49383	49382	49381	49376	49382	49374	49372
50656	50630	50647	50634	50631	50623	50621	50618	50616	50611
51791	51796	51779	51777	51791	51771	51758	51772	51760	51762
52939	52938	52915	52908	52943	52924	52909	52910	52887	52912
53879	53889	53891	53885	53870	53875	53864	53872	53866	53855
54582	54579	54566	54569	54578	54573	54581	54517	54571	54555
55234	55259	55230	55260	55254	55242	55239	55227	55240	55222
55683	55675	55677	55664	55660	55684	55638	55631	55670	55652
55697	55712	55734	55698	55704	55726	55704	55669	55687	55699
55699	55709	55709	55676	55690	55673	55703	55683	55702	55692
55440	55463	55478	55441	55445	55455	55470	55443	55462	55432
54841	54844	54838	54862	54838	54840	54828	54820	54817	54841
54201	54198	54187	54208	54201	54198	54204	54198	54195	54208
53325	53339	53350	53342	53352	53339	53339	53325	53353	53339
52314	52315	52312	52302	52309	52316	52334	52326	52318	52332
51230	51242	51240	51243	51246	51244	51258	51240	51249	51251
50051	50068	50053	50072	50070	50075	50078	50087	50083	50075
49072	49078	49087	49084	49096	49097	49091	49102	49091	49108
47715	47735	47729	47730	47732	47747	47763	47748	47756	47746
46576	46583	46596	46582	46598	46572	46622	46606	46604	46615
45476	45502	45495	45549	45514	45554	45522	45525	45528	45536
44573	44583	44577	44590	44585	44601	44595	44623	44607	44598
43905	43900	43911	43949	43914	43902	43947	43948	43938	43977
43236	43262	43299	43283	43303	43297	43332	43285	43321	43328
42914	42938	42939	42949	42960	42958	42962	42979	42996	42989
42942	42978	42957	42980	42958	42954	42963	42990	42953	42987
43011	43002	43008	43003	43028	43012	42990	43028	42971	43022
43387	43397	43411	43398	43372	43376	43411	43398	43401	43398
44059	44060	44092	44072	44067	44044	44066	44075	44067	44070
44817	44817	44805	44808	44822	44810	44815	44804	44800	44803
45746	45750	45751	45739	45735	45743	45732	45728	45765	45723
46879	46882	46891	46878	46889	46880	46883	46874	46879	46876
48054	48054	48056	48056	48061	48043	48032	48044	48037	48047
49309	49289	49297	49283	49286	49290	49270	49276	49264	49269
50524	50512	50497	50493	50497	50476	50492	50466	50470	50472
51704	51688	51681	51682	51665	51654	51669	51653	51656	51657
52788	52752	52786	52774	52776	52744	52739	52753	52749	52755
53674	53687	53675	53675	53636	53634	53651	53639	53634	53642
54466	54430	54474	54467	54525	54457	54444	54480	54465	54446
55077	55110	55075	55081	55089	55054	55070	55051	55049	55043
55346	55295	55350	55321	55302	55296	55299	55315	55310	55296
55577	55571	55576	55559	55616	55578	55569	55571	55565	55571
55494	55516	55473	55480	55463	55492	55447	55473	55448	55453
55048	55087	55048	55059	55001	55065	55039	55066	55066	55046
54618	54605	54613	54613	54652	54604	54592	54595	54591	54598
53929	53942	53959	53925	53973	53923	53937	53945	53929	53932
52985	52985	52986	52987	53012	52984	52986	52985	52995	52975
51998	52000	52017	52005	51983	52006	52028	52020	52016	52026
50893	50890	50897	50911	50899	50909	50907	50911	50908	50909
49702	49712	49715	49722	49704	49724	49735	49730	49728	49725
48490	48463	48481	48490	48520	48513	48522	48507	48517	48517
47339	47380	47337	47365	47359	47359	47363	47344	47365	47371
46167	46129	46213	46180	46164	46189	46200	46136	46212	46207
45104	45107	45148	45132	45208	45162	45156	45103	45131	45146
44318	44294	44371	44336	44360	44296	44339	44295	44361	44361
43542	43589	43587	43561	43512	43543	43541	43583	43558	43568
42956	42945	42890	42924	42955	42989	42981	43056	42996	43007
42790	42745	42871	42824	42808	42819	42842	42877	42831	42848
42670	42629	42624	42667	42681	42689	42676	42745	42689	42681
42827	42814	42760	42760	42869	42785	42821	42839	42829	42807
43343	43287	43318	43345	43300	43335	43327	43336	43340	43330
43899	43902	43939	43936	43883	43903	43923	43953	43907	43895
44750	44752	44704	44728	44725	44716	44740	44761	44731	44721
45757	45760	45723	45714	45757	45759	45732	45711	45750	45756
46875	46892	46873	46859	46870	46872	46867	46876	46861	46877
48102	48081	48075	48079	48083	48070	48074	48081	48083	48065
49338	49326	49327	49307	49324	49329	49315	49309	49317	49307
50606	50591	50606	50562	50579	50576	50568	50565	50562	50565
51798	51777	51762	51782	51760	51754	51765	51768	51741	51756
52811	52780	52761	52823	52780	52759	52755	52755	52771	52762
53787	53803	53831	53815	53771	53770	53787	53773	53816	53781
54544	54581	54547	54565	54540	54560	54546	54537	54523	54542
55004	55003	55018	54955	54998	55021	55037	55018	54947	54965
55475	55466	55465	55401	55454	55423	55462	55467	55461	55441
55684	55648	55658	55608	55645	55683	55659	55621	55554	55617
55387	55452	55436	55438	55432	55471	55445	55460	55414	55432
55258	55231	55231	55210	55219	55184	55187	55205	55243	55193
54820	54767	54744	54776	54758	54768	54771	54751	54701	54726
54073	54044	54057	54034	54054	54088	54083	54047	54070	54039
53221	53255	53261	53262	53261	53252	53270	53260	53276	53276
52283	52295	52310	52299	52299	52303	52313	52299	52321	52299
51213	51228	51217	51234	51233	51239	51230	51250	51243	51234
50100	50114	50115	50122	50120	50108	50143	50127	50131	50123
48952	48974	48978	48967	48973	48985	48980	48989	48981	48993
47824	47816	47823	47823	47828	47850	47855	47839	47858	47869
46712	46701	46694	46709	46709	46706	46705	46726	46710	46764
45752	45758	45753	45779	45790	45796	45794	45830	45787	45767
44792	44827	44841	44879	44861	44816	44924	44861	44875	44848
44108	44114	44103	44119	44103	44176	44090	44122	44091	44169
43629	43617	43607	43591	43619	43587	43604	43641	43622	43685
43231	43218	43225	43195	43191	43192	43151	43235	43233	43221
43054	43066	43066	43050	43035	43107	43146	43070	43084	43040
43245	43204	43184	43204	43199	43267	43203	43183	43233	43256
43456	43452	43477	43459	43450	43461	43420	43448	43468	43423
43978	43969	43989	43993	43946	43944	43940	43974	43976	43972
44751	44738	44724	44753	44758	44720	44707	44734	44769	44767
45554	45559	45564	45562	45551	45528	45535	45563	45537	45542
46579	46561	46569	46565	46563	46555	46584	46560	46567	46551
47697	47688	47697	47686	47680	47679	47675	47670	47693	47674
48844	48836	48845	48834	48834	48834	48828	48819	48817	48821
50025	50003	50026	50013	50004	50004	49987	49986	49987	49988
51121	51105	51114	51095	51080	51096	51091	51085	51083	51079
52182	52177	52176	52191	52165	52171	52156	52161	52164	52159
53171	53170	53167	53164	53161	53143	53147	53145	53145	53106
53841	53883	53883	53863	53847	53842	53817	53839	53825	53853
54536	54553	54536	54543	54548	54509	54516	54532	54505	54492
54997	54982	54992	54991	55007	54973	55001	54995	54971	54991
55157	55152	55166	55148	55158	55163	55149	55175	55145	55154
55238	55273	55281	55267	55240	55233	55223	55246	55211	55233
55071	55080	55059	55082	55085	55084	55080	55065	55050	55081
54638	54604	54623	54638	54605	54618	54646	54624	54612	54635
54170	54168	54144	54135	54152	54162	54159	54150	54153	54149
53437	53442	53558	53459	53470	53436	53461	53558	53450	53470
52513	52516	52540	52527	52518	52515	52522	52548	52516	52526
51606	51613	51621	51618	51612	51613	51620	51630	51617	51616
50574	50582	50587	50579	50587	50594	50595	50591	50593	50593
49515	49526	49523	49524	49533	49530	49537	49548	49544	49544
48427	48446	48458	48445	48464	48446	48465	48450	48448	48457
47432	47441	47441	47455	47444	47468	47456	47463	47456	47470
46429	46428	46427	46416	46440	46454	46430	46426	46433	46443
45562	45548	45567	45570	45554	45576	45576	45568	45553	45583
44893	44905	44888	44881	44899	44923	44902	44901	44913	44904
44268	44279	44293	44256	44308	44314	44310	44304	44324	44308
43850	43841	43834	43866	43840	43858	43861	43878	43877	43889
43788	43752	43787	43763	43747	43761	43770	43773	43775	43792
43729	43706	43698	43735	43722	43726	43749	43717	43736	43752
43919	43929	43937	43903	43912	43929	43910	43910	43907	43923
44403	44375	44377	44374	44376	44364	44371	44366	44380	44367
44947	44944	44951	44939	44925	44944	44941	44944	44940	44946
45690	45671	45682	45681	45692	45689	45694	45676	45690	45686
46597	46592	46590	46591	46595	46583	46591	46587	46571	46581
47575	47563	47563	47574	47555	47573	47550	47566	47547	47545
48627	48620	48603	48612	48611	48599	48599	48603	48608	48604
49666	49667	49670	49661	49662	49648	49656	49642	49651	49642
50737	50730	50721	50733	50732	50718	50711	50704	50715	50710
51723	51731	51719	51723	51728	51688	51729	51703	51694	51706
52567	52570	52558	52537	52536	52538	52541	52541	52514	52528
53379	53402	53377	53360	53340	53360	53352	53343	53371	53356
54058	54030	54049	54041	54047	54046	54042	54007	54008	54022
54356	54360	54383	54371	54359	54392	54379	54384	54354	54332
54728	54679	54679	54707	54709	54687	54691	54689	54670	54672
54807	54791	54835	54801	54855	54818	54797	54818	54808	54802
54579	54608	54573	54598	54582	54565	54590	54593	54563	54586
54331	54356	54309	54318	54281	54313	54290	54315	54302	54320
53847	53795	53838	53840	53784	53839	53821	53835	53816	53824
53135	53132	53164	53146	53116	53156	53149	53158	53143	53142
52390	52376	52395	52400	52388	52411	52398	52402	52398	52402
51491	51484	51493	51484	51487	51497	51499	51501	51497	51488
50562	50565	50560	50566	50567	50567	50565	50571	50573	50563
49563	49554	49558	49571	49550	49571	49583	49578	49581	49578
48574	48589	48578	48583	48574	48592	48586	48596	48592	48599
47567	47585	47571	47603	47619	47600	47585	47625	47604	47602
46643	46688	46684	46671	46645	46649	46678	46697	46663	46675
45893	45872	45910	45884	45893	45901	45924	45940	45906	45931
45143	45128	45144	45113	45163	45170	45155	45107	45177	45145
44590	44551	44653	44598	44556	44604	44593	44660	44606	44622
44259	44208	44238	44247	44239	44235	44272	44206	44281	44258
44030	43989	43966	43999	43995	43997	44037	44017	44033	44026
44008	43935	44008	43975	43971	43980	44010	43973	44008	44004
44295	44218	44294	44296	44272	44266	44258	44288	44303	44295
44534	44535	44540	44557	44577	44565	44549	44580	44553	44590
45096	45110	45127	45060	45117	45109	45094	45095	45111	45117
45858	45866	45884	45849	45861	45863	45857	45849	45850	45851
46639	46627	46610	46620	46624	46620	46625	46630	46616	46625
47567	47560	47539	47563	47536	47532	47524	47531	47532	47535
48522	48518	48520	48527	48516	48512	48506	48496	48507	48497
49507	49496	49496	49504	49511	49491	49489	49494	49492	49497
50499	50480	50473	50473	50479	50468	50468	50487	50483	50458
51335	51355	51351	51384	51347	51339	51336	51341	51352	51346
52207	52213	52200	52162	52203	52204	52205	52183	52225	52195
52935	52955	52969	52903	52937	52939	52941	52943	52949	52910
53479	53487	53501	53458	53471	53479	53487	53451	53416	53451
53921	53913	53939	53963	53930	53924	53919	53892	53890	53931
54138	54185	54169	54128	54177	54164	54160	54174	54191	54160
54157	54200	54190	54202	54160	54162	54194	54178	54188	54173
54112	54130	54126	54078	54132	54116	54081	54109	54156	54061
53886	53830	53866	53844	53838	53861	53838	53834	53855	53798
53378	53358	53338	53339	53339	53316	53360	53343	53319	53331
52830	52838	52847	52852	52846	52836	52858	52849	52839	52846
52105	52123	52121	52123	52125	52123	52130	52128	52114	52126
51390	51381	51378	51385	51377	51399	51378	51389	51392	51372
50550	50548	50549	50557	50557	50550	50550	50561	50562	50558
49676	49684	49682	49685	49685	49703	49690	49691	49704	49694
48801	48820	48816	48822	48809	48808	48837	48830	48828	48824
47958	47961	47949	47967	47967	47947	47968	47985	47963	47948
47230	47190	47210	47201	47219	47195	47200	47213	47199	47237
46476	46471	46489	46487	46502	46454	46525	46484	46511	46520
45877	45864	45892	45889	45897	45926	45908	45887	45912	45890
45491	45476	45468	45463	45481	45478	45474	45494	45480	45485
45088	45089	45072	45085	45090	45071	45086	45099	45108	45095
44932	44926	44935	44947	44949	44994	44909	44919	44953	44884
45006	44997	45003	44991	45043	45029	45043	45010	45009	45039
45139	45114	45132	45103	45126	45120	45139	45118	45136	45118
45410	45398	45395	45429	45411	45390	45433	45415	45421	45388
45919	45945	45931	45916	45924	45942	45938	45931	45934	45919
46490	46489	46491	46490	46491	46465	46485	46488	46486	46484
47172	47164	47161	47150	47148	47160	47152	47159	47151	47138
47947	47937	47944	47942	47938	47938	47924	47925	47938	47939
48754	48744	48751	48737	48741	48736	48738	48726	48733	48726
49590	49585	49579	49582	49569	49577	49561	49560	49560	49564
50380	50378	50371	50364	50371	50367	50367	50357	50353	50345
51171	51161	51165	51146	51166	51154	51140	51147	51142	51135
51870	51862	51855	51870	51866	51841	51857	51855	51855	51838
52408	52423	52405	52413	52397	52402	52395	52379	52392	52386
52954	52944	52947	52940	52933	52930	52918	52929	52921	52914
53289	53290	53286	53269	53255	53269	53276	53267	53272	53271
53407	53419	53390	53393	53395	53391	53389	53375	53381	53371
53506	53500	53513	53486	53488	53491	53500	53487	53476	53475
53468	53416	53381	53366	53355	53472	53497	53458	53351	53449
52966	52946	52943	52951	52937	52972	52978	52968	52932	52946
52725	52711	52715	52716	52704	52717	52729	52727	52708	52709
52226	52227	52220	52211	52211	52221	52222	52213	52212	52224
51693	51685	51685	51684	51689	51690	51694	51691	51675	51687
51012	51022	51006	51016	51015	51023	51031	51018	51021	51014
50277	50270	50267	50272	50282	50277	50276	50285	50282	50289
49528	49538	49527	49533	49529	49535	49543	49538	49532	49534
48760	48766	48753	48765	48774	48781	48787	48785	48777	48782
48054	48054	48064	48057	48067	48070	48070	48080	48068	48076
47353	47366	47353	47373	47373	47351	47363	47377	47375	47388
46741	46744	46746	46735	46745	46757	46767	46750	46764	46759
46263	46251	46280	46234	46273	46275	46290	46282	46289	46290
45853	45834	45836	45826	45847	45830	45844	45859	45870	45876
45563	45567	45585	45557	45579	45564	45561	45560	45568	45574
45459	45469	45484	45455	45478	45499	45492	45462	45482	45489
45437	45461	45465	45459	45431	45464	45469	45474	45473	45445
45591	45598	45596	45583	45609	45598	45590	45585	45627	45611
45918	45904	45910	45918	45912	45921	45923	45922	45927	45921
46253	46265	46271	46259	46273	46266	46267	46276	46275	46260
46798	46782	46780	46791	46783	46770	46776	46778	46791	46806
47410	47408	47415	47415	47405	47399	47399	47405	47403	47423
48072	48045	48064	48059	48065	48057	48054	48043	48055	48053
48771	48772	48759	48767	48762	48753	48752	48747	48759	48762
49481	49466	49464	49465	49474	49465	49465	49467	49464	49455
50175	50181	50173	50181	50172	50162	50162	50162	50160	50162
50847	50849	50848	50840	50854	50846	50831	50845	50826	50827
51369	51385	51375	51364	51379	51366	51341	51370	51355	51365
51870	51892	51879	51875	51880	51857	51869	51871	51867	51873
52255	52264	52279	52275	52257	52261	52256	52258	52245	52262
52479	52480	52464	52473	52491	52482	52469	52480	52467	52471
52634	52634	52620	52620	52635	52635	52632	52614	52611	52634
52633	52653	52623	52631	52614	52632	52632	52629	52622	52614
52454	52457	52448	52439	52425	52437	52456	52440	52441	52443
52257	52249	52265	52260	52230	52248	52255	52258	52247	52260
51840	51858	51849	51849	51823	51840	51846	51852	51851	51855
51421	51440	51413	51421	51416	51425	51427	51424	51430	51427
50904	50896	50902	50913	50908	50910	50908	50905	50907	50913
50294	50301	50299	50310	50300	50303	50309	50303	50308	50309
49689	49684	49686	49687	49697	49693	49697	49694	49696	49693
49050	49038	49041	49054	49059	49045	49064	49055	49052	49069
48430	48457	48448	48438	48443	48439	48447	48437	48453	48445
47831	47822	47834	47841	47837	47841	47846	47845	47842	47845
47284	47256	47307	47292	47301	47289	47301	47305	47294	47310
46859	46858	46862	46875	46843	46869	46878	46841	46862	46871
46434	46443	46399	46435	46451	46448	46439	46487	46442	46454
46145	46143	46147	46156	46165	46144	46150	46192	46159	46162
46037	46034	46061	46043	45993	46050	46035	46018	46030	46040
45910	45943	45926	45930	45888	45921	45910	45914	45921	45920
45965	45999	45968	46019	45977	45989	45988	45991	45976	45991
46191	46166	46205	46183	46179	46194	46189	46188	46187	46201
46423	46392	46410	46384	46409	46407	46426	46435	46426	46420
46758	46764	46741	46764	46793	46773	46761	46735	46770	46766
47255	47250	47258	47264	47236	47248	47238	47223	47256	47254
47747	47740	47755	47740	47740	47728	47738	47724	47748	47733
48292	48295	48298	48295	48301	48288	48284	48292	48286	48292
48867	48872	48876	48862	48867	48876	48865	48871	48870	48859
49451	49451	49444	49450	49441	49451	49441	49439	49441	49446
50015	50011	50017	50004	49999	50013	50003	49999	49995	49990
50514	50508	50500	50497	50498	50497	50506	50503	50489	50498
50969	50978	50988	50978	50970	50958	50958	50967	50963	50955
51381	51358	51379	51359	51357	51355	51351	51371	51361	51350
51622	51607	51601	51591	51605	51613	51613	51609	51612	51592
51855	51849	51864	51873	51860	51864	51862	51847	51872	51847
51978	51979	51959	51963	51967	51947	51961	51963	51967	51964
51912	51923	51928	51918	51927	51918	51930	51905	51888	51923
51860	51852	51839	51850	51836	51842	51840	51840	51853	51848
51659	51649	51640	51625	51645	51649	51661	51647	51610	51622
51411	51394	51390	51396	51384	51371	51400	51388	51390	51377
51051	51039	51038	51031	51040	51044	51035	51049	51036	51027
50615	50623	50620	50630	50622	50632	50633	50625	50624	50630
50186	50177	50175	50185	50177	50183	50194	50182	50193	50181
49693	49706	49706	49711	49708	49699	49702	49714	49709	49716
49223	49227	49222	49225	49224	49226	49231	49236	49247	49235
48762	48747	48759	48757	48752	48757	48774	48753	48766	48742
48304	48295	48310	48302	48315	48325	48313	48321	48329	48312
47914	47929	47933	47933	47944	47967	47938	47926	47932	47929
47560	47567	47573	47595	47585	47610	47582	47593	47581	47605
47276	47299	47297	47294	47301	47288	47314	47306	47292	47314
47112	47126	47121	47137	47142	47128	47166	47137	47143	47111
46985	47002	47004	46998	47003	47035	47020	47009	47002	46995
46954	46937	46942	46939	46951	46925	46951	46963	46946	46951
47049	47061	47035	47037	47043	47034	47026	47052	47049	47030
47146	47156	47155	47149	47154	47178	47140	47145	47162	47144
47363	47352	47354	47367	47367	47343	47371	47356	47364	47373
47649	47660	47656	47644	47662	47673	47658	47646	47659	47659
47996	47985	47994	47981	47990	47969	47982	47988	47986	47988
48379	48375	48377	48373	48380	48371	48365	48361	48365	48358
48795	48780	48777	48778	48778	48781	48772	48782	48775	48767
49195	49198	49195	49196	49190	49195	49197	49197	49195	49192
49624	49614	49611	49605	49600	49617	49604	49604	49597	49593
49995	49994	49995	49984	49984	49980	49986	49980	49977	49985
50369	50361	50368	50363	50352	50356	50365	50368	50350	50345
50671	50678	50673	50663	50666	50660	50665	50661	50661	50656
50902	50897	50900	50894	50890	50886	50886	50887	50897	50888
51107	51101	51091	51098	51106	51096	51097	51098	51086	51091
51205	51215	51150	51219	51211	51215	51181	51254	51222	51229
51121	51119	51105	51121	51108	51116	51110	51124	51120	51112
51167	51157	51168	51176	51167	51166	51169	51168	51173	51162
51063	51050	51043	51058	51051	51049	51046	51043	51046	51051
50913	50914	50900	50905	50896	50900	50904	50907	50902	50910
50680	50680	50684	50685	50680	50682	50674	50690	50674	50682
50375	50365	50368	50374	50373	50372	50379	50375	50381	50378
50062	50061	50050	50063	50059	50063	50065	50064	50064	50063
49716	49714	49712	49720	49708	49713	49722	49719	49723	49715
49360	49360	49354	49360	49366	49359	49361	49368	49368	49372
48995	49002	49017	49009	49006	49014	49015	49023	49004	49007
48672	48670	48676	48677	48673	48680	48681	48678	48682	48687
48386	48382	48388	48395	48383	48389	48383	48402	48397	48394
48120	48119	48123	48122	48127	48118	48134	48134	48132	48147
47905	47916	47923	47913	47922	47913	47931	47920	47931	47912
47782	47783	47789	47773	47800	47784	47798	47801	47790	47803
47681	47684	47683	47683	47690	47694	47676	47681	47681	47682
47664	47670	47672	47659	47670	47661	47665	47666	47661	47668
47760	47745	47756	47749	47755	47753	47747	47753	47769	47752
47859	47866	47867	47856	47865	47884	47862	47871	47871	47879
48058	48037	48054	48055	48047	48044	48043	48041	48049	48043
48319	48316	48303	48296	48311	48305	48298	48304	48307	48314
48582	48575	48580	48570	48571	48559	48566	48574	48572	48580
48874	48882	48872	48869	48880	48881	48864	48876	48866	48866
49171	49175	49183	49178	49169	49177	49180	49171	49172	49171
49488	49490	49489	49475	49477	49482	49477	49466	49479	49482
49758	49758	49760	49762	49763	49763	49754	49755	49758	49754
49997	49991	49993	49990	49994	49993	49994	49996	49990	49992
50221	50224	50203	50206	50204	50198	50210	50202	50208	50197
50369	50370	50367	50360	50366	50358	50368	50365	50360	50359
50459	50447	50450	50450	50449	50438	50441	50438	50443	50442
50511	50505	50515	50512	50514	50510	50512	50516	50511	50505
50509	50507	50503	50500	50490	50509	50514	50493	50506	50504
50410	50417	50417	50423	50423	50422	50417	50418	50413	50418
50323	50333	50321	50328	50329	50329	50334	50336	50327	50321
50155	50149	50149	50161	50152	50147	50152	50153	50158	50159
49967	49963	49961	49974	49961	49971	49974	49970	49969	49965
49745	49744	49747	49753	49745	49757	49751	49762	49761	49756
49512	49510	49522	49516	49522	49512	49507	49512	49513	49523
49271	49256	49259	49267	49280	49271	49282	49271	49265	49267
49031	49035	49025	49032	49034	49033	49030	49036	49053	49037
48802	48816	48807	48810	48803	48821	48815	48798	48818	48819
48594	48583	48606	48601	48608	48598	48595	48584	48599	48609
48417	48432	48426	48415	48422	48415	48421	48439	48429	48429
48294	48277	48305	48297	48285	48290	48305	48303	48299	48300
48173	48169	48170	48179	48196	48185	48187	48178	48181	48183
48139	48122	48127	48121	48130	48143	48120	48126	48137	48130
48168	48163	48160	48152	48170	48153	48163	48156	48160	48169
48207	48210	48229	48210	48203	48211	48202	48219	48214	48219
48339	48323	48336	48323	48339	48336	48329	48330	48329	48324
48528	48531	48524	48519	48529	48533	48524	48522	48529	48524
48747	48753	48747	48743	48753	48747	48754	48743	48741	48743
49011	49008	49009	49013	49006	49001	48998	48993	49007	48997
49280	49300	49274	49281	49284	49277	49274	49270	49273	49271
49550	49564	49555	49562	49569	49550	49552	49547	49554	49552
49834	49831	49833	49813	49824	49821	49820	49816	49813	49812
50051	50055	50046	50046	50048	50045	50039	50042	50039	50044
50257	50258	50252	50244	50262	50251	50258	50247	50249	50242
50418	50422	50426	50404	50421	50411	50401	50394	50411	50402
50504	50493	50499	50493	50487	50490	50491	50479	50495	50485
50550	50555	50529	50548	50553	50557	50548	50549	50556	50553
50537	50525	50529	50528	50529	50534	50531	50534	50517	50529
50429	50421	50426	50423	50428	50430	50428	50414	50435	50425
50290	50297	50291	50302	50304	50301	50305	50301	50290	50303
50120	50121	50116	50115	50115	50113	50117	50121	50118	50118
49875	49863	49871	49869	49865	49871	49870	49867	49872	49866
49595	49603	49598	49603	49602	49600	49610	49609	49600	49603
49310	49313	49311	49312	49313	49328	49328	49317	49330	49318
49016	49008	48999	49019	49006	49017	49024	49014	49022	49015
48719	48708	48709	48716	48721	48720	48746	48728	48745	48725
48472	48457	48451	48447	48465	48463	48460	48469	48457	48461
48200	48191	48190	48193	48196	48208	48202	48216	48190	48200
47985	47997	47991	47984	47994	48010	48008	48004	48037	48005
47845	47865	47863	47858	47850	47872	47853	47877	47875	47867
47759	47737	47754	47755	47750	47736	47770	47738	47735	47765
47694	47696	47704	47680	47690	47689	47712	47714	47726	47689
47733	47749	47741	47748	47743	47761	47733	47752	47750	47734
47824	47820	47831	47827	47816	47822	47833	47820	47806	47822
47975	47968	47968	47962	47962	47991	47974	47963	47970	47968
48188	48198	48210	48180	48194	48202	48201	48205	48190	48205
48472	48468	48470	48459	48466	48455	48449	48454	48460	48456
48769	48773	48771	48765	48767	48760	48765	48756	48764	48759
49099	49104	49106	49088	49104	49099	49098	49096	49087	49097
49434	49436	49436	49429	49434	49436	49425	49430	49415	49424
49770	49769	49760	49761	49768	49755	49749	49751	49763	49749
50048	50053	50058	50038	50047	50029	50049	50039	50040	50027
50335	50335	50323	50333	50315	50317	50331	50318	50316	50322
50547	50554	50552	50547	50540	50555	50536	50535	50546	50546
50692	50688	50686	50686	50679	50674	50664	50681	50675	50663
50811	50816	50816	50817	50810	50825	50816	50799	50806	50799
50848	50853	50847	50843	50849	50844	50834	50841	50845	50830
50789	50778	50790	50778	50779	50783	50779	50787	50781	50769
50692	50696	50705	50700	50708	50684	50708	50692	50690	50698
50544	50540	50538	50544	50547	50547	50542	50542	50538	50535
50291	50299	50294	50295	50295	50287	50297	50289	50289	50291
50028	50024	50020	50024	50023	50033	50024	50019	50028	50021
49702	49697	49705	49709	49707	49714	49715	49701	49706	49706
49393	49400	49396	49398	49395	49405	49405	49399	49409	49409
48986	48998	48990	48990	48995	49000	49006	49000	49003	49004
48632	48630	48629	48644	48630	48639	48646	48642	48648	48651
48261	48264	48260	48271	48267	48266	48268	48274	48284	48283
47924	47920	47947	47946	47944	47939	47953	47954	47947	47948
47657	47674	47666	47674	47677	47685	47677	47678	47688	47680
47427	47424	47434	47429	47426	47438	47440	47437	47450	47450
47255	47266	47269	47257	47263	47262	47276	47265	47275	47290
47189	47194	47187	47205	47185	47209	47209	47206	47206	47208
47192	47180	47187	47170	47175	47197	47194	47192	47190	47190
47243	47244	47246	47260	47257	47256	47269	47260	47264	47263
47455	47436	47440	47457	47457	47442	47447	47444	47448	47440
47665	47653	47652	47667	47656	47648	47662	47656	47670	47664
47972	47977	47980	47989	47985	47979	47984	47972	47981	47981
48375	48372	48390	48377	48382	48371	48379	48382	48373	48375
48799	48803	48803	48796	48805	48793	48792	48797	48801	48781
49259	49262	49262	49260	49253	49255	49241	49259	49247	49244
49713	49706	49707	49701	49704	49686	49706	49701	49700	49699
50174	50174	50162	50164	50162	50165	50164	50146	50162	50154
50619	50604	50607	50597	50608	50595	50594	50599	50607	50589
50967	50955	50951	50944	50948	50939	50935	50936	50931	50932
51286	51292	51283	51288	51272	51289	51279	51284	51274	51273
51548	51550	51548	51541	51553	51535	51526	51538	51512	51536
51675	51687	51684	51691	51686	51682	51677	51673	51681	51679
51783	51788	51779	51777	51784	51785	51784	51787	51777	51763
51777	51782	51773	51768	51774	51762	51766	51776	51779	51768
51631	51626	51641	51635	51629	51633	51633	51627	51623	51613
51484	51477	51476	51479	51474	51472	51476	51472	51481	51465
51197	51198	51200	51193	51191	51196	51193	51202	51199	51193
50820	50814	50815	50812	50821	50817	50821	50812	50812	50816
50415	50412	50417	50417	50408	50422	50412	50417	50413	50415
49939	49929	49928	49939	49932	49935	49947	49949	49942	49943
49419	49412	49419	49427	49429	49429	49430	49432	49436	49437
48894	48885	48884	48884	48891	48895	48901	48904	48899	48905
48369	48353	48356	48373	48368	48364	48378	48381	48381	48382
47826	47832	47841	47868	47864	47856	47861	47858	47873	47864
47363	47373	47370	47370	47364	47385	47374	47379	47364	47392
46996	46974	46988	46992	47014	47006	47001	47001	47001	47005
46606	46588	46602	46622	46586	46624	46609	46627	46626	46631
46351	46341	46346	46369	46392	46372	46383	46384	46354	46390
46250	46258	46277	46263	46252	46268	46278	46275	46296	46281
46186	46173	46187	46190	46202	46190	46187	46204	46183	46192
46275	46278	46264	46270	46304	46277	46282	46277	46287	46279
46525	46547	46532	46521	46541	46533	46533	46526	46526	46540
46826	46845	46826	46823	46793	46829	46833	46810	46831	46834
47227	47208	47222	47230	47247	47245	47233	47245	47241	47240
47780	47793	47770	47775	47786	47784	47771	47768	47781	47778
48363	48362	48359	48344	48344	48344	48345	48349	48345	48338
48987	48990	48977	48983	48971	48976	48974	48978	48975	48975
49631	49630	49633	49605	49621	49608	49609	49619	49606	49618
50284	50261	50283	50267	50259	50270	50264	50260	50255	50261
50917	50907	50880	50887	50923	50901	50886	50881	50884	50879
51457	51432	51444	51446	51456	51429	51428	51432	51424	51409
51950	51946	51960	51963	51957	51939	51926	51953	51933	51934
52363	52367	52339	52340	52335	52343	52337	52345	52326	52334
52587	52602	52612	52565	52548	52565	52566	52556	52558	52568
52808	52788	52785	52816	52782	52823	52802	52798	52792	52794
52851	52855	52875	52805	52837	52841	52845	52830	52836	52816
52721	52719	52658	52683	52684	52695	52702	52707	52685	52674
52534	52522	52494	52561	52531	52525	52506	52528	52513	52502

## Sheet: RSB2BLoad
						In this dataset, each column represents 1 data capture from the sensor (Over 1501 data points)
RSB2BLoad at 10cm from antenna						These are raw datasets in the time domain, as output from the sensor. Units are a.u.
						The sensor is a K-band FMCW operating between 24 - 25.5 GHz
						The chirp duration is 300 ms
						The time between chirps is 5 seconds
49153	49137	49149	49149	49142	49143	49149	49145	49150	49157	49157	49146	49143	49136	49143	49160	49145	49152	49146	49140	49144	49144	49152	49151	49158	49143	49157	49148	49147	49142	49140	49151	49154	49152	49151	49143	49154	49138	49136	49153	49148	49146	49147	49128	49152	49139	49155	49148	49147	49133
47783	47777	47798	47788	47784	47797	47795	47770	47780	47775	47803	47796	47790	47791	47792	47784	47783	47784	47767	47777	47778	47781	47768	47794	47775	47790	47785	47784	47770	47765	47775	47775	47792	47790	47765	47781	47789	47769	47770	47789	47778	47789	47765	47774	47795	47796	47781	47765	47800	47783
47048	47052	47062	47039	47032	47046	47035	47025	47036	47041	47047	47044	47041	47049	47043	47037	47025	47032	47021	47049	47037	47023	47022	47027	47039	47056	47007	47022	47035	47032	47043	47030	47043	47040	47054	47047	47047	47057	47031	47046	47050	47050	47054	47054	47054	47067	47068	47058	47054	47076
46776	46782	46786	46770	46786	46784	46771	46782	46781	46770	46768	46776	46767	46777	46791	46774	46770	46784	46769	46765	46789	46781	46771	46780	46773	46785	46771	46769	46768	46779	46786	46790	46781	46769	46785	46801	46781	46792	46783	46808	46803	46802	46790	46799	46780	46817	46809	46795	46800	46802
46675	46676	46669	46675	46692	46673	46671	46666	46693	46672	46674	46664	46673	46678	46665	46661	46672	46695	46660	46675	46669	46663	46681	46675	46676	46672	46675	46658	46677	46691	46678	46680	46698	46681	46690	46690	46696	46705	46687	46705	46693	46709	46722	46697	46704	46713	46703	46708	46714	46709
46715	46706	46720	46711	46716	46713	46717	46723	46709	46706	46706	46708	46701	46724	46709	46722	46717	46704	46717	46705	46733	46717	46732	46713	46721	46727	46714	46727	46727	46727	46719	46708	46734	46759	46728	46734	46741	46764	46744	46746	46747	46759	46751	46757	46759	46738	46772	46759	46746	46757
46866	46891	46891	46907	46889	46896	46875	46886	46891	46906	46899	46908	46897	46888	46911	46905	46884	46907	46902	46897	46906	46899	46899	46889	46905	46901	46911	46915	46926	46905	46911	46913	46909	46909	46921	46922	46917	46931	46914	46921	46945	46943	46931	46951	46965	46946	46929	46945	46947	46938
47082	47071	47081	47095	47105	47083	47094	47082	47075	47089	47082	47109	47089	47087	47086	47087	47107	47081	47076	47083	47110	47084	47103	47095	47084	47095	47113	47106	47099	47111	47132	47119	47107	47126	47128	47119	47138	47147	47122	47136	47126	47132	47146	47153	47147	47154	47143	47140	47159	47138
47370	47376	47372	47397	47382	47379	47396	47391	47384	47393	47402	47408	47408	47412	47407	47411	47399	47375	47396	47395	47406	47396	47412	47406	47410	47414	47410	47404	47422	47419	47416	47432	47437	47420	47431	47435	47448	47449	47438	47443	47445	47445	47457	47458	47472	47451	47448	47448	47458	47456
47764	47763	47770	47788	47773	47778	47767	47770	47798	47785	47786	47782	47777	47787	47794	47779	47794	47795	47789	47786	47796	47802	47799	47808	47777	47792	47807	47800	47819	47809	47814	47807	47827	47817	47831	47839	47828	47829	47841	47836	47841	47836	47825	47854	47853	47857	47859	47852	47839	47849
48153	48166	48171	48163	48170	48175	48171	48178	48182	48184	48195	48183	48188	48194	48199	48187	48185	48185	48192	48185	48193	48190	48209	48207	48194	48195	48223	48208	48217	48206	48226	48227	48233	48238	48244	48233	48237	48238	48236	48239	48232	48241	48240	48253	48249	48249	48252	48253	48256	48258
48652	48640	48638	48635	48643	48639	48643	48642	48644	48638	48655	48638	48656	48670	48659	48660	48642	48679	48653	48647	48672	48663	48683	48681	48680	48679	48692	48671	48683	48689	48694	48695	48688	48686	48692	48696	48695	48696	48698	48683	48718	48713	48702	48709	48719	48715	48706	48725	48718	48712
49121	49128	49120	49121	49123	49120	49123	49131	49125	49135	49135	49127	49147	49141	49146	49132	49137	49140	49148	49133	49143	49155	49147	49151	49148	49163	49160	49157	49167	49160	49173	49172	49169	49165	49171	49172	49178	49166	49179	49187	49189	49183	49187	49186	49181	49173	49195	49196	49202	49194
49603	49606	49609	49603	49601	49607	49600	49612	49614	49607	49617	49633	49616	49621	49615	49623	49621	49636	49639	49624	49637	49636	49645	49648	49625	49648	49650	49634	49643	49650	49657	49654	49647	49640	49664	49637	49639	49661	49656	49666	49661	49667	49665	49657	49657	49667	49685	49670	49668	49672
50080	50075	50073	50072	50078	50093	50073	50070	50073	50075	50076	50079	50087	50097	50091	50083	50086	50089	50100	50095	50095	50107	50109	50112	50099	50104	50105	50110	50110	50110	50111	50122	50105	50106	50104	50112	50097	50125	50113	50118	50129	50124	50117	50126	50115	50121	50122	50137	50121	50125
50463	50460	50467	50461	50475	50455	50467	50460	50480	50471	50462	50470	50470	50482	50487	50476	50466	50474	50485	50476	50480	50487	50485	50486	50490	50488	50490	50483	50489	50484	50492	50494	50488	50481	50494	50489	50496	50485	50482	50494	50506	50502	50491	50490	50494	50499	50501	50496	50497	50501
50847	50841	50837	50834	50846	50822	50847	50835	50820	50828	50829	50838	50842	50845	50855	50852	50856	50842	50850	50856	50841	50866	50857	50858	50843	50845	50858	50853	50857	50855	50857	50864	50861	50848	50842	50868	50849	50845	50860	50850	50859	50857	50857	50847	50852	50853	50847	50857	50852	50851
51137	51140	51111	51128	51125	51116	51131	51129	51117	51128	51140	51128	51135	51145	51131	51125	51122	51126	51148	51139	51143	51144	51130	51145	51141	51149	51149	51140	51143	51141	51121	51145	51132	51143	51127	51125	51126	51123	51125	51122	51132	51121	51131	51117	51123	51117	51120	51128	51122	51128
51306	51307	51292	51305	51294	51283	51306	51291	51308	51304	51305	51311	51306	51308	51309	51296	51321	51300	51319	51311	51312	51315	51297	51306	51318	51293	51307	51313	51293	51290	51312	51298	51280	51296	51293	51288	51291	51290	51296	51274	51285	51282	51283	51273	51287	51264	51266	51287	51275	51278
51412	51429	51420	51444	51425	51426	51437	51434	51419	51423	51415	51444	51432	51432	51434	51424	51441	51422	51426	51443	51429	51437	51411	51422	51426	51412	51415	51432	51420	51428	51426	51412	51407	51413	51413	51409	51415	51400	51411	51395	51412	51401	51406	51387	51393	51390	51378	51401	51396	51399
51444	51441	51425	51435	51421	51438	51435	51435	51427	51443	51433	51441	51434	51424	51424	51429	51454	51443	51446	51438	51436	51439	51420	51425	51446	51433	51439	51437	51426	51418	51422	51424	51415	51424	51415	51403	51412	51410	51426	51406	51387	51399	51407	51399	51395	51384	51380	51382	51388	51386
51339	51330	51337	51338	51332	51331	51324	51330	51331	51331	51343	51324	51324	51323	51316	51334	51338	51329	51318	51327	51330	51315	51322	51308	51338	51306	51315	51321	51306	51316	51309	51317	51300	51306	51306	51295	51300	51290	51299	51295	51281	51282	51292	51282	51284	51277	51262	51248	51259	51272
51179	51177	51180	51181	51163	51171	51171	51185	51169	51156	51166	51157	51158	51171	51168	51179	51175	51186	51161	51184	51173	51159	51165	51163	51169	51157	51149	51165	51158	51154	51146	51140	51149	51143	51135	51131	51147	51135	51138	51128	51126	51116	51120	51120	51115	51095	51114	51102	51104	51101
50935	50931	50945	50915	50917	50923	50905	50901	50914	50910	50900	50912	50904	50913	50910	50911	50901	50936	50917	50919	50912	50914	50910	50897	50920	50902	50887	50902	50899	50885	50888	50889	50885	50883	50865	50869	50878	50867	50876	50877	50859	50857	50858	50856	50866	50853	50868	50841	50843	50846
50592	50587	50590	50568	50584	50584	50574	50559	50579	50555	50573	50554	50552	50580	50563	50569	50566	50583	50557	50576	50578	50564	50559	50561	50557	50546	50542	50547	50548	50536	50543	50547	50539	50533	50533	50537	50521	50540	50530	50541	50517	50532	50519	50507	50512	50512	50513	50506	50511	50494
50221	50223	50239	50216	50213	50227	50212	50213	50206	50209	50199	50204	50196	50207	50203	50200	50193	50216	50203	50207	50196	50197	50198	50196	50194	50196	50177	50188	50172	50179	50182	50172	50189	50165	50170	50161	50166	50156	50158	50166	50151	50157	50140	50151	50147	50146	50141	50142	50141	50130
49796	49799	49804	49798	49794	49799	49792	49787	49794	49789	49794	49780	49777	49792	49782	49787	49777	49775	49769	49787	49776	49769	49765	49776	49757	49763	49754	49752	49753	49755	49747	49732	49742	49741	49728	49737	49752	49733	49729	49747	49725	49727	49729	49725	49715	49719	49714	49721	49722	49704
49350	49337	49345	49357	49348	49354	49361	49352	49336	49339	49341	49332	49344	49333	49330	49330	49332	49336	49316	49328	49323	49328	49303	49317	49299	49310	49323	49327	49323	49295	49298	49309	49301	49303	49293	49302	49275	49294	49286	49294	49277	49296	49273	49277	49278	49277	49277	49264	49277	49274
48890	48878	48873	48897	48898	48895	48883	48884	48889	48888	48878	48886	48894	48875	48874	48889	48874	48887	48872	48871	48867	48862	48855	48845	48853	48843	48853	48860	48849	48852	48839	48849	48837	48846	48832	48839	48831	48836	48829	48843	48831	48828	48820	48826	48839	48839	48818	48815	48827	48826
48413	48429	48430	48433	48419	48419	48405	48419	48423	48432	48431	48406	48419	48415	48404	48422	48414	48411	48399	48410	48398	48391	48398	48404	48390	48387	48389	48392	48387	48385	48386	48388	48387	48385	48375	48382	48379	48375	48379	48365	48368	48372	48366	48376	48371	48358	48361	48377	48360	48375
48014	48033	48009	48016	48027	48004	48013	48001	48011	48015	48008	47998	48008	47999	48002	47996	48002	47984	47992	48006	47994	47987	47988	47997	47986	47985	47976	47982	47992	47974	47985	47981	47988	47985	47986	47979	47988	47987	47979	47982	47964	47974	47969	47964	47967	47979	47969	47973	47972	47981
47606	47612	47598	47597	47605	47607	47602	47615	47606	47607	47594	47592	47602	47595	47580	47597	47581	47567	47579	47590	47584	47568	47586	47587	47571	47572	47585	47562	47570	47581	47590	47568	47564	47584	47579	47573	47571	47581	47582	47566	47577	47572	47568	47580	47578	47570	47581	47575	47565	47578
47250	47238	47229	47238	47239	47235	47242	47248	47241	47226	47234	47220	47216	47236	47251	47234	47219	47221	47222	47231	47221	47232	47237	47225	47219	47227	47222	47222	47228	47219	47213	47214	47221	47211	47199	47217	47219	47226	47224	47217	47208	47228	47214	47237	47223	47230	47233	47210	47225	47221
46987	46980	47004	46988	47014	47009	47001	46995	46990	47005	46995	47009	46997	46984	46988	46972	46998	46991	46989	46996	46981	46990	46974	46985	46974	46990	46984	46969	46976	46985	46982	46971	47000	46992	46980	46990	46999	47019	46974	47000	46994	47006	46992	46988	47003	47001	47016	47014	46989	46987
46766	46755	46767	46771	46747	46745	46743	46751	46768	46750	46766	46759	46754	46772	46759	46742	46743	46737	46758	46733	46749	46737	46738	46741	46733	46757	46748	46744	46738	46751	46742	46755	46751	46767	46760	46760	46777	46763	46749	46753	46777	46755	46766	46759	46769	46770	46791	46760	46767	46762
46637	46649	46643	46639	46634	46649	46660	46644	46666	46641	46645	46660	46641	46637	46644	46644	46652	46631	46646	46631	46632	46647	46650	46656	46640	46641	46649	46636	46655	46662	46652	46647	46644	46670	46666	46680	46657	46668	46639	46657	46674	46679	46664	46677	46663	46662	46679	46668	46680	46693
46518	46528	46529	46533	46554	46536	46534	46541	46552	46535	46526	46540	46522	46544	46547	46546	46534	46527	46537	46539	46531	46533	46554	46542	46509	46548	46549	46545	46551	46557	46546	46535	46564	46563	46566	46537	46559	46561	46569	46547	46576	46572	46564	46556	46573	46584	46577	46569	46579	46570
46558	46567	46564	46550	46575	46557	46583	46580	46571	46573	46570	46561	46546	46572	46571	46569	46566	46553	46559	46566	46560	46555	46556	46560	46556	46565	46565	46570	46581	46572	46607	46579	46561	46575	46578	46587	46587	46581	46601	46593	46581	46595	46607	46610	46602	46584	46612	46606	46602	46619
46701	46713	46694	46696	46700	46700	46721	46699	46696	46723	46711	46720	46713	46697	46707	46714	46696	46699	46718	46703	46713	46718	46711	46711	46717	46721	46732	46720	46723	46717	46732	46718	46743	46727	46738	46737	46727	46741	46734	46746	46732	46738	46767	46782	46762	46748	46745	46772	46749	46745
46830	46839	46859	46846	46854	46846	46856	46852	46848	46865	46850	46859	46859	46844	46848	46860	46836	46848	46858	46848	46854	46855	46860	46862	46849	46857	46872	46886	46883	46879	46856	46872	46860	46868	46883	46879	46903	46903	46902	46885	46902	46886	46905	46898	46905	46900	46904	46897	46904	46913
47059	47067	47046	47064	47073	47066	47073	47070	47070	47078	47075	47075	47063	47071	47090	47090	47066	47057	47086	47063	47098	47075	47086	47084	47107	47098	47088	47093	47098	47104	47104	47105	47109	47097	47117	47120	47111	47133	47122	47131	47138	47128	47131	47120	47146	47130	47126	47138	47142	47124
47399	47394	47388	47414	47414	47410	47402	47407	47397	47396	47408	47411	47412	47423	47401	47413	47414	47401	47420	47409	47418	47419	47429	47421	47432	47416	47417	47438	47427	47434	47435	47429	47454	47435	47444	47448	47447	47453	47457	47451	47464	47453	47475	47457	47459	47477	47464	47478	47465	47472
47749	47733	47749	47746	47738	47741	47738	47734	47733	47737	47760	47758	47763	47749	47755	47750	47758	47749	47743	47739	47749	47760	47753	47767	47778	47776	47774	47779	47778	47769	47798	47764	47796	47785	47787	47792	47805	47782	47800	47790	47817	47781	47811	47813	47799	47802	47815	47816	47813	47826
48143	48128	48123	48154	48127	48146	48137	48141	48134	48145	48149	48139	48153	48163	48141	48144	48155	48151	48146	48136	48154	48163	48166	48156	48174	48160	48173	48174	48173	48172	48177	48170	48167	48180	48186	48184	48188	48193	48171	48170	48195	48208	48207	48211	48187	48200	48202	48211	48202	48213
48570	48566	48568	48586	48579	48573	48569	48572	48589	48580	48575	48582	48577	48591	48597	48584	48583	48590	48586	48582	48579	48597	48590	48597	48603	48600	48614	48613	48613	48620	48604	48611	48610	48621	48618	48636	48623	48628	48616	48619	48644	48626	48624	48625	48637	48629	48643	48636	48634	48661
49006	48999	49013	49005	49018	49016	49020	49024	49018	49023	49018	49026	49029	49018	49023	49024	49033	49038	49016	49035	49032	49035	49045	49026	49044	49044	49035	49061	49055	49051	49046	49052	49049	49050	49055	49043	49039	49050	49072	49053	49056	49059	49072	49070	49070	49063	49062	49064	49074	49073
49438	49472	49438	49446	49464	49453	49451	49456	49454	49459	49454	49456	49478	49462	49465	49457	49483	49471	49469	49480	49475	49467	49475	49471	49483	49478	49489	49502	49486	49487	49486	49499	49477	49494	49489	49477	49482	49489	49488	49498	49489	49481	49503	49498	49494	49508	49489	49502	49502	49499
49874	49868	49854	49866	49865	49868	49865	49872	49852	49877	49886	49883	49882	49892	49876	49880	49892	49883	49872	49871	49876	49888	49869	49877	49903	49893	49902	49894	49887	49894	49893	49904	49879	49901	49895	49909	49895	49888	49906	49899	49898	49902	49913	49893	49904	49909	49898	49896	49894	49901
50260	50266	50256	50251	50244	50256	50253	50266	50263	50273	50288	50273	50278	50274	50284	50277	50288	50289	50293	50297	50280	50275	50276	50289	50287	50294	50280	50291	50294	50288	50297	50278	50291	50283	50289	50270	50289	50269	50282	50296	50272	50275	50270	50284	50285	50295	50288	50278	50283	50303
50586	50607	50587	50595	50587	50597	50595	50602	50604	50604	50593	50601	50609	50613	50614	50610	50620	50629	50611	50626	50629	50606	50623	50625	50631	50626	50612	50627	50620	50623	50619	50607	50620	50631	50618	50613	50619	50621	50613	50613	50616	50620	50628	50617	50606	50604	50604	50609	50606	50618
50839	50840	50840	50836	50834	50840	50829	50838	50829	50835	50844	50846	50840	50879	50855	50862	50855	50859	50844	50859	50851	50862	50861	50857	50872	50849	50834	50863	50856	50867	50851	50866	50868	50834	50843	50841	50851	50847	50859	50843	50845	50860	50848	50845	50847	50843	50845	50838	50831	50828
51079	51075	51077	51064	51069	51080	51073	51066	51066	51067	51076	51076	51070	51094	51094	51076	51091	51088	51086	51100	51081	51094	51097	51088	51074	51085	51081	51082	51091	51073	51071	51071	51081	51078	51069	51067	51075	51068	51058	51071	51071	51065	51050	51043	51066	51061	51050	51046	51060	51045
51199	51208	51203	51200	51203	51191	51193	51195	51193	51192	51209	51197	51200	51211	51198	51220	51207	51211	51204	51221	51201	51216	51200	51200	51197	51203	51201	51197	51201	51195	51182	51195	51206	51188	51189	51189	51190	51187	51189	51185	51183	51175	51172	51180	51173	51171	51187	51167	51172	51160
51226	51221	51230	51223	51225	51226	51213	51216	51210	51206	51212	51223	51217	51219	51222	51223	51216	51233	51237	51222	51230	51235	51231	51215	51212	51201	51202	51200	51194	51206	51203	51203	51210	51198	51194	51207	51190	51210	51198	51184	51186	51193	51186	51188	51182	51173	51198	51173	51184	51163
51240	51248	51247	51235	51233	51231	51237	51226	51253	51231	51232	51237	51226	51234	51238	51232	51229	51253	51243	51231	51224	51238	51243	51246	51237	51222	51211	51223	51216	51219	51220	51213	51208	51215	51206	51219	51206	51208	51196	51203	51184	51202	51189	51175	51195	51201	51187	51185	51186	51176
51146	51158	51153	51149	51156	51154	51136	51147	51147	51133	51119	51128	51134	51128	51117	51137	51133	51140	51165	51139	51151	51146	51138	51140	51133	51127	51116	51120	51124	51129	51123	51115	51106	51124	51106	51113	51123	51120	51102	51112	51089	51118	51101	51085	51088	51092	51088	51083	51080	51089
50958	50959	50956	50951	50955	50958	50955	50957	50950	50944	50944	50947	50933	50942	50929	50938	50942	50940	50945	50961	50946	50942	50955	50940	50930	50952	50932	50928	50920	50921	50919	50916	50911	50916	50908	50909	50902	50905	50920	50898	50906	50921	50891	50895	50885	50887	50898	50895	50886	50882
50749	50761	50755	50755	50738	50729	50745	50736	50739	50735	50741	50735	50721	50721	50733	50721	50739	50734	50737	50751	50738	50725	50737	50726	50714	50713	50717	50709	50713	50718	50709	50703	50715	50703	50686	50699	50705	50693	50688	50697	50685	50700	50682	50687	50698	50686	50676	50671	50682	50662
50483	50467	50472	50464	50467	50463	50454	50465	50458	50470	50461	50461	50454	50454	50456	50450	50468	50444	50454	50458	50453	50454	50449	50454	50434	50449	50446	50442	50452	50432	50421	50430	50442	50434	50439	50435	50412	50413	50423	50415	50417	50408	50408	50410	50408	50400	50409	50403	50405	50405
50125	50119	50119	50119	50114	50102	50109	50108	50115	50112	50105	50112	50100	50095	50104	50108	50096	50097	50106	50098	50100	50101	50093	50104	50096	50096	50099	50097	50089	50075	50079	50083	50069	50081	50084	50075	50074	50070	50059	50078	50071	50074	50064	50058	50059	50060	50061	50064	50046	50043
49767	49764	49762	49763	49755	49768	49769	49776	49757	49755	49766	49754	49753	49746	49752	49748	49757	49744	49753	49729	49740	49743	49732	49746	49729	49738	49734	49745	49728	49725	49726	49732	49719	49715	49722	49733	49730	49712	49723	49718	49708	49711	49701	49709	49712	49695	49705	49705	49701	49717
49401	49374	49368	49383	49375	49377	49383	49379	49388	49371	49379	49361	49380	49361	49359	49366	49367	49365	49359	49356	49355	49362	49352	49363	49359	49355	49357	49356	49344	49346	49358	49333	49334	49340	49343	49341	49331	49353	49342	49344	49330	49335	49334	49324	49338	49335	49322	49321	49327	49347
49019	48994	49006	48993	48995	49005	49004	48995	48997	49000	49012	49001	48989	48989	49006	48982	48985	48976	48993	48992	48976	48967	48991	48983	48973	48968	48976	48968	48963	48981	48988	48968	48967	48970	48976	48970	48971	48972	48967	48966	48958	48956	48975	48972	48961	48963	48970	48972	48969	48980
48623	48621	48622	48619	48609	48624	48619	48623	48627	48614	48617	48607	48624	48615	48620	48619	48613	48610	48608	48605	48609	48609	48610	48608	48609	48592	48599	48602	48597	48600	48597	48599	48601	48599	48599	48612	48602	48589	48603	48607	48601	48596	48597	48589	48608	48613	48601	48590	48591	48598
48270	48265	48268	48267	48279	48270	48249	48283	48257	48265	48270	48272	48260	48241	48266	48261	48238	48248	48250	48245	48252	48247	48248	48228	48247	48240	48260	48248	48238	48251	48254	48238	48248	48236	48243	48239	48244	48248	48232	48249	48255	48241	48249	48252	48253	48240	48252	48246	48262	48261
47971	47961	47967	47970	47958	47947	47966	47944	47960	47957	47959	47974	47965	47946	47960	47943	47940	47963	47962	47931	47939	47960	47942	47930	47948	47957	47948	47944	47932	47949	47960	47965	47969	47932	47956	47949	47932	47954	47966	47950	47957	47953	47966	47962	47949	47949	47939	47946	47960	47981
47649	47677	47664	47676	47675	47677	47676	47676	47687	47665	47668	47667	47665	47662	47683	47662	47665	47649	47651	47641	47659	47662	47657	47652	47667	47663	47662	47658	47669	47652	47660	47674	47652	47651	47676	47661	47672	47672	47691	47679	47679	47664	47680	47661	47682	47676	47678	47683	47691	47668
47466	47475	47485	47479	47460	47476	47473	47490	47468	47480	47480	47459	47476	47462	47479	47474	47453	47456	47456	47454	47449	47475	47451	47475	47467	47459	47459	47473	47481	47467	47467	47471	47477	47477	47479	47473	47473	47470	47471	47459	47489	47482	47492	47488	47475	47490	47481	47485	47489	47493
47281	47281	47286	47304	47286	47289	47285	47294	47285	47286	47304	47284	47292	47285	47280	47257	47278	47281	47260	47275	47268	47275	47295	47267	47282	47278	47293	47277	47287	47291	47288	47296	47289	47303	47298	47287	47293	47283	47290	47287	47318	47304	47304	47310	47310	47301	47303	47322	47324	47324
47159	47146	47166	47176	47172	47185	47161	47160	47171	47169	47173	47169	47180	47175	47167	47157	47168	47167	47167	47162	47151	47177	47163	47166	47162	47172	47173	47181	47187	47175	47167	47179	47176	47193	47189	47169	47198	47201	47190	47192	47198	47202	47196	47194	47183	47208	47218	47212	47199	47211
47163	47166	47177	47178	47160	47175	47178	47159	47172	47169	47167	47184	47172	47170	47169	47185	47171	47176	47163	47197	47175	47149	47183	47167	47194	47176	47168	47158	47193	47189	47183	47194	47191	47203	47193	47201	47195	47189	47200	47197	47224	47194	47222	47205	47228	47226	47204	47225	47208	47215
47173	47153	47172	47179	47169	47180	47182	47174	47191	47187	47180	47183	47174	47179	47172	47189	47189	47165	47164	47177	47179	47188	47184	47192	47183	47183	47202	47201	47185	47187	47208	47202	47192	47199	47189	47209	47217	47202	47228	47212	47222	47213	47228	47217	47214	47227	47223	47223	47234	47232
47234	47246	47244	47250	47267	47252	47249	47254	47262	47252	47259	47264	47257	47281	47249	47250	47266	47264	47268	47262	47259	47259	47268	47271	47267	47271	47276	47266	47275	47273	47281	47280	47284	47291	47298	47281	47306	47284	47305	47313	47299	47286	47301	47306	47317	47323	47316	47307	47304	47310
47424	47417	47407	47409	47409	47422	47423	47417	47422	47418	47412	47429	47422	47422	47418	47418	47427	47428	47416	47428	47420	47437	47418	47418	47444	47438	47460	47445	47454	47455	47451	47460	47436	47451	47438	47466	47463	47462	47455	47450	47471	47463	47476	47475	47476	47466	47474	47461	47477	47479
47591	47603	47611	47599	47592	47615	47611	47619	47611	47608	47599	47621	47613	47625	47618	47616	47615	47619	47611	47617	47619	47623	47621	47612	47643	47641	47647	47633	47637	47632	47652	47655	47638	47652	47637	47644	47653	47652	47645	47668	47657	47654	47667	47662	47666	47658	47677	47666	47678	47667
47865	47867	47863	47871	47865	47860	47873	47868	47868	47889	47887	47873	47884	47895	47870	47868	47870	47883	47883	47891	47889	47885	47906	47890	47896	47880	47885	47901	47902	47879	47899	47896	47907	47901	47907	47897	47902	47904	47898	47912	47929	47915	47921	47917	47921	47917	47915	47922	47929	47930
48169	48176	48180	48173	48189	48181	48171	48198	48165	48176	48201	48193	48189	48192	48189	48178	48183	48186	48190	48190	48177	48187	48192	48198	48194	48203	48199	48207	48188	48199	48192	48211	48216	48209	48200	48219	48219	48221	48228	48215	48215	48226	48211	48232	48232	48236	48232	48231	48227	48235
48491	48502	48489	48501	48509	48502	48522	48523	48502	48524	48513	48515	48517	48529	48513	48516	48523	48511	48522	48523	48507	48518	48519	48520	48525	48517	48520	48528	48521	48514	48524	48523	48541	48533	48544	48540	48530	48534	48523	48543	48547	48545	48547	48542	48544	48543	48554	48546	48559	48564
48843	48851	48858	48864	48861	48845	48853	48869	48857	48876	48880	48875	48872	48881	48867	48874	48873	48868	48871	48867	48873	48855	48877	48864	48863	48883	48866	48879	48872	48883	48877	48874	48891	48865	48872	48893	48884	48888	48889	48889	48892	48895	48883	48887	48892	48890	48888	48884	48886	48898
49204	49208	49204	49211	49201	49205	49212	49201	49196	49210	49210	49213	49216	49217	49227	49240	49218	49216	49219	49221	49211	49209	49221	49230	49211	49227	49216	49229	49236	49216	49234	49233	49236	49238	49228	49228	49214	49210	49239	49216	49219	49238	49228	49235	49224	49233	49230	49215	49218	49224
49567	49576	49577	49571	49564	49556	49564	49559	49566	49547	49563	49567	49574	49576	49585	49581	49565	49573	49576	49578	49576	49570	49586	49588	49572	49587	49590	49584	49583	49579	49573	49577	49577	49579	49593	49576	49583	49583	49574	49587	49581	49576	49583	49572	49583	49582	49587	49581	49575	49581
49896	49894	49904	49918	49889	49890	49891	49893	49906	49899	49891	49910	49911	49918	49899	49909	49936	49909	49914	49923	49925	49927	49928	49923	49913	49923	49927	49907	49920	49926	49908	49915	49920	49915	49908	49912	49909	49913	49905	49929	49908	49900	49913	49906	49917	49902	49906	49894	49901	49891
50200	50200	50192	50183	50185	50198	50194	50181	50188	50194	50184	50173	50204	50180	50205	50212	50209	50200	50205	50210	50208	50229	50210	50206	50199	50210	50202	50208	50192	50196	50202	50201	50224	50201	50203	50201	50195	50212	50194	50191	50177	50196	50193	50199	50200	50179	50178	50197	50185	50172
50493	50481	50480	50470	50473	50466	50481	50482	50465	50469	50471	50479	50476	50475	50487	50483	50497	50487	50488	50499	50496	50486	50487	50489	50480	50498	50489	50482	50488	50488	50480	50488	50486	50480	50480	50478	50473	50482	50468	50476	50468	50483	50459	50447	50468	50471	50464	50459	50455	50462
50730	50727	50715	50724	50702	50716	50715	50707	50711	50708	50716	50700	50710	50727	50719	50719	50720	50730	50729	50735	50726	50723	50730	50747	50716	50741	50723	50704	50721	50719	50711	50723	50719	50718	50722	50727	50718	50715	50707	50703	50708	50710	50713	50708	50694	50687	50691	50704	50689	50694
50869	50873	50860	50861	50835	50854	50859	50854	50863	50860	50855	50850	50861	50866	50875	50866	50857	50861	50861	50851	50868	50875	50872	50875	50866	50861	50856	50866	50860	50860	50864	50852	50862	50839	50860	50839	50849	50859	50845	50844	50848	50843	50842	50841	50833	50822	50830	50827	50825	50839
51019	51004	51017	51007	50997	51002	51002	51013	51006	50998	51006	51002	50999	51008	50996	50997	50999	51010	51003	51000	51000	51019	51012	51002	51002	51001	50991	50994	50999	51009	50995	50993	50983	50993	50986	50988	50992	50989	50989	50977	50973	50964	50971	50977	50967	50948	50967	50979	50974	50942
51102	51098	51086	51088	51091	51083	51086	51081	51080	51094	51080	51090	51081	51095	51080	51082	51085	51103	51100	51095	51108	51092	51073	51081	51081	51091	51088	51065	51082	51076	51071	51080	51071	51063	51055	51069	51063	51065	51061	51053	51058	51058	51062	51050	51060	51063	51060	51044	51056	51044
51080	51070	51071	51065	51063	51055	51056	51058	51045	51070	51061	51070	51056	51065	51062	51059	51063	51074	51060	51062	51063	51070	51056	51056	51060	51052	51050	51045	51057	51047	51048	51045	51024	51033	51032	51031	51039	51024	51036	51031	51034	51031	51038	51027	51013	51020	51024	51004	51018	50995
51046	51035	51038	51055	51034	51032	51037	51030	51036	51029	51040	51040	51031	51038	51031	51041	51039	51037	51043	51025	51033	51047	51035	51030	51027	51026	51027	51024	51015	51028	51023	51017	51018	51021	51017	51009	51011	51012	50996	51002	51006	50996	50987	51002	50993	51006	50999	50996	50987	50986
50955	50958	50935	50948	50947	50942	50943	50948	50944	50947	50941	50949	50939	50932	50939	50952	50943	50946	50944	50936	50932	50940	50945	50936	50947	50938	50943	50924	50948	50927	50925	50924	50903	50923	50912	50912	50911	50915	50933	50911	50913	50898	50911	50909	50897	50889	50902	50907	50906	50895
50775	50782	50767	50791	50779	50783	50770	50786	50769	50784	50775	50785	50767	50772	50763	50782	50780	50785	50757	50776	50775	50780	50760	50763	50776	50752	50773	50758	50760	50768	50761	50765	50754	50761	50767	50749	50748	50764	50765	50743	50760	50752	50731	50741	50737	50754	50741	50749	50729	50741
50607	50598	50605	50607	50609	50615	50609	50613	50599	50596	50596	50595	50588	50596	50594	50587	50597	50597	50593	50594	50591	50599	50588	50588	50582	50576	50583	50601	50575	50577	50572	50578	50572	50578	50582	50566	50585	50579	50576	50569	50581	50574	50572	50565	50572	50573	50563	50561	50568	50565
50402	50386	50383	50372	50384	50381	50372	50372	50376	50370	50364	50377	50353	50369	50371	50360	50362	50361	50372	50364	50366	50368	50369	50357	50367	50364	50372	50354	50345	50353	50361	50357	50349	50356	50357	50355	50358	50354	50359	50325	50350	50344	50328	50346	50347	50348	50351	50333	50349	50339
50117	50133	50115	50118	50118	50127	50113	50123	50122	50107	50114	50090	50105	50105	50116	50097	50091	50101	50089	50096	50103	50093	50089	50082	50077	50089	50095	50096	50082	50085	50084	50075	50084	50083	50084	50089	50088	50078	50091	50090	50086	50085	50085	50098	50090	50087	50072	50082	50077	50086
49856	49846	49846	49844	49848	49867	49858	49855	49846	49848	49854	49844	49839	49840	49842	49845	49828	49855	49837	49831	49841	49828	49823	49814	49847	49837	49857	49814	49822	49831	49836	49839	49826	49824	49832	49825	49848	49838	49837	49845	49833	49835	49814	49838	49819	49838	49833	49833	49842	49818
49569	49572	49571	49567	49583	49598	49587	49579	49552	49559	49578	49567	49579	49563	49546	49557	49544	49554	49545	49556	49558	49535	49552	49549	49546	49553	49558	49559	49562	49546	49550	49551	49540	49545	49561	49554	49560	49556	49555	49549	49550	49555	49560	49560	49571	49561	49575	49560	49586	49561
49314	49318	49309	49326	49315	49313	49307	49326	49306	49321	49318	49318	49319	49315	49299	49315	49299	49315	49306	49299	49300	49304	49306	49306	49298	49306	49300	49317	49334	49309	49312	49301	49311	49314	49296	49316	49307	49298	49301	49313	49302	49306	49315	49313	49309	49308	49317	49321	49323	49325
48985	48985	48995	48998	49005	48992	49014	49012	48991	48999	48982	48984	48999	48999	48987	48989	48997	48996	48977	48995	48979	48976	48995	48987	48985	48985	48990	48991	48986	48991	48987	48982	48992	48997	48992	48983	49002	48995	48992	48986	48995	48998	48990	49008	48998	49010	49004	49009	49014	49022
48694	48717	48725	48705	48722	48705	48705	48703	48751	48716	48703	48719	48715	48705	48706	48679	48701	48694	48688	48715	48687	48693	48693	48683	48702	48696	48709	48708	48706	48715	48697	48707	48717	48711	48717	48721	48699	48695	48714	48707	48722	48711	48739	48719	48722	48733	48728	48731	48745	48742
48411	48428	48415	48437	48427	48429	48427	48440	48433	48440	48439	48425	48429	48428	48424	48425	48441	48416	48418	48422	48428	48422	48416	48413	48421	48426	48416	48450	48430	48423	48426	48442	48437	48440	48443	48442	48451	48433	48431	48441	48458	48455	48452	48445	48457	48459	48469	48455	48462	48467
48171	48166	48186	48195	48191	48193	48194	48198	48186	48194	48188	48176	48185	48191	48187	48179	48177	48175	48171	48169	48174	48183	48172	48187	48183	48181	48179	48201	48187	48174	48187	48189	48206	48189	48195	48209	48189	48185	48208	48201	48210	48224	48225	48223	48212	48218	48231	48230	48217	48235
47971	47987	47991	48004	47981	47982	47987	47997	48003	48002	48013	47998	47997	47993	47992	47981	47987	47992	47977	47986	47985	47968	47991	48003	47989	47999	47989	48022	48008	47992	48007	47999	48005	48010	48013	48006	48006	48003	48020	48034	48010	48014	48021	48021	48042	48023	48038	48025	48009	48029
47774	47787	47783	47788	47797	47800	47802	47811	47791	47795	47780	47802	47786	47800	47800	47801	47781	47782	47789	47785	47791	47775	47792	47795	47782	47785	47792	47807	47769	47795	47793	47796	47811	47805	47795	47808	47827	47811	47805	47810	47818	47821	47814	47813	47814	47821	47824	47821	47821	47837
47643	47643	47648	47659	47645	47664	47653	47661	47643	47655	47669	47678	47653	47654	47663	47657	47648	47656	47660	47654	47653	47651	47642	47638	47647	47676	47645	47664	47652	47655	47667	47667	47664	47665	47657	47664	47679	47675	47670	47680	47659	47681	47677	47687	47676	47674	47685	47704	47679	47708
47604	47573	47575	47594	47594	47600	47599	47599	47598	47600	47611	47597	47593	47600	47592	47592	47594	47583	47594	47592	47580	47581	47593	47589	47587	47590	47592	47611	47579	47595	47610	47615	47599	47613	47620	47617	47627	47613	47611	47609	47599	47616	47610	47607	47619	47606	47619	47614	47643	47638
47522	47532	47547	47542	47539	47528	47529	47526	47545	47520	47532	47526	47531	47515	47532	47535	47530	47519	47536	47524	47543	47541	47544	47521	47542	47536	47546	47525	47536	47538	47555	47549	47553	47555	47545	47553	47538	47550	47548	47544	47554	47555	47537	47557	47563	47573	47571	47583	47568	47554
47512	47497	47513	47526	47509	47522	47510	47518	47523	47507	47517	47531	47509	47519	47531	47493	47496	47507	47527	47528	47512	47500	47510	47529	47509	47536	47511	47511	47515	47511	47524	47531	47530	47522	47524	47522	47527	47535	47524	47531	47527	47551	47541	47529	47536	47541	47555	47550	47535	47553
47600	47583	47578	47584	47577	47581	47578	47597	47595	47593	47582	47589	47589	47586	47583	47587	47594	47577	47596	47595	47565	47584	47579	47578	47581	47593	47600	47597	47578	47596	47583	47579	47571	47594	47585	47585	47582	47610	47594	47603	47615	47604	47613	47599	47602	47607	47606	47614	47612	47586
47623	47650	47639	47637	47642	47639	47632	47632	47630	47634	47635	47634	47639	47636	47633	47633	47630	47639	47625	47618	47634	47647	47637	47636	47641	47649	47635	47635	47648	47636	47654	47658	47634	47659	47631	47653	47636	47647	47656	47644	47656	47645	47633	47650	47646	47661	47654	47659	47633	47637
47737	47741	47736	47738	47744	47725	47722	47730	47735	47750	47735	47733	47754	47732	47747	47730	47740	47749	47750	47734	47737	47760	47740	47744	47734	47752	47757	47762	47762	47751	47722	47735	47734	47745	47754	47746	47734	47750	47745	47747	47739	47752	47745	47750	47748	47746	47740	47750	47745	47740
47884	47905	47888	47889	47888	47891	47903	47894	47906	47890	47891	47891	47900	47904	47885	47909	47881	47892	47912	47901	47892	47907	47907	47917	47888	47896	47902	47892	47901	47919	47905	47895	47892	47915	47902	47890	47895	47900	47903	47897	47907	47886	47899	47896	47883	47900	47895	47877	47886	47891
48057	48069	48065	48067	48063	48045	48053	48049	48059	48058	48058	48062	48066	48048	48059	48076	48072	48075	48062	48070	48063	48063	48068	48054	48068	48081	48076	48070	48078	48077	48076	48059	48052	48068	48078	48051	48061	48077	48076	48052	48061	48059	48060	48069	48066	48057	48075	48071	48053	48038
48265	48277	48254	48257	48265	48260	48258	48247	48273	48262	48272	48253	48249	48259	48261	48263	48266	48268	48268	48270	48275	48285	48276	48272	48274	48263	48268	48260	48280	48270	48267	48266	48248	48261	48264	48255	48260	48253	48263	48253	48259	48256	48257	48264	48243	48238	48262	48241	48249	48245
48498	48493	48473	48479	48473	48498	48465	48472	48479	48457	48477	48501	48481	48481	48484	48489	48496	48499	48496	48497	48500	48498	48490	48482	48510	48499	48484	48480	48489	48488	48492	48476	48478	48479	48487	48482	48477	48464	48481	48482	48478	48478	48480	48458	48468	48465	48476	48474	48455	48462
48723	48715	48714	48703	48711	48717	48716	48705	48707	48717	48705	48717	48722	48714	48715	48721	48714	48730	48722	48735	48739	48733	48730	48709	48728	48718	48724	48709	48714	48717	48707	48706	48705	48712	48711	48700	48715	48705	48705	48699	48698	48710	48708	48694	48687	48685	48696	48677	48699	48677
48986	48972	48975	48967	48962	48969	48960	48968	48978	48970	48959	48969	48971	48953	48960	48977	48961	48986	48975	48989	48979	48978	48970	48982	48974	48955	48962	48963	48969	48960	48956	48951	48949	48951	48958	48964	48943	48950	48939	48933	48956	48942	48954	48937	48914	48929	48936	48930	48931	48933
49226	49225	49216	49216	49213	49213	49206	49203	49211	49214	49213	49221	49229	49212	49217	49222	49211	49230	49216	49231	49214	49220	49219	49219	49211	49212	49208	49200	49204	49205	49196	49204	49198	49209	49224	49190	49207	49205	49193	49205	49197	49206	49197	49178	49185	49184	49185	49171	49179	49187
49481	49467	49475	49475	49473	49469	49459	49466	49464	49451	49451	49460	49468	49465	49472	49479	49464	49475	49471	49462	49471	49459	49461	49469	49492	49468	49461	49454	49466	49456	49446	49467	49461	49450	49447	49455	49446	49445	49439	49449	49444	49432	49442	49434	49430	49437	49436	49434	49451	49437
49713	49710	49693	49703	49697	49683	49702	49694	49704	49678	49688	49713	49686	49706	49716	49713	49708	49709	49709	49706	49696	49704	49698	49693	49703	49689	49699	49686	49707	49696	49682	49684	49684	49693	49679	49677	49680	49678	49686	49685	49672	49676	49685	49661	49664	49662	49664	49666	49658	49663
49896	49901	49891	49888	49897	49889	49886	49889	49877	49883	49882	49878	49906	49893	49887	49882	49903	49897	49900	49904	49885	49896	49904	49903	49901	49892	49902	49885	49893	49887	49882	49892	49881	49886	49880	49868	49871	49881	49863	49869	49876	49881	49872	49866	49870	49850	49864	49863	49875	49854
50095	50068	50074	50088	50085	50094	50073	50086	50081	50089	50066	50074	50094	50090	50091	50100	50073	50084	50099	50095	50084	50083	50082	50074	50095	50086	50083	50084	50074	50068	50075	50077	50068	50061	50071	50081	50072	50080	50067	50081	50063	50056	50072	50061	50056	50048	50057	50067	50054	50046
50236	50241	50245	50246	50243	50243	50243	50230	50247	50239	50233	50238	50235	50244	50242	50252	50246	50238	50250	50250	50237	50235	50238	50235	50248	50237	50253	50256	50246	50232	50235	50240	50230	50230	50229	50251	50224	50223	50240	50236	50226	50224	50223	50225	50228	50224	50231	50214	50224	50213
50326	50342	50332	50351	50330	50339	50331	50331	50343	50342	50331	50342	50344	50332	50339	50330	50341	50335	50342	50344	50329	50324	50325	50325	50334	50346	50344	50335	50347	50338	50315	50324	50338	50342	50330	50345	50341	50329	50347	50322	50327	50318	50329	50327	50318	50334	50321	50319	50328	50318
50428	50425	50425	50442	50423	50427	50416	50434	50415	50415	50429	50431	50417	50440	50432	50420	50434	50429	50436	50435	50453	50418	50423	50433	50441	50426	50429	50433	50422	50442	50428	50420	50436	50426	50418	50415	50432	50421	50421	50413	50425	50424	50414	50417	50427	50437	50425	50426	50428	50418
50484	50481	50485	50478	50481	50465	50480	50480	50481	50480	50485	50469	50466	50488	50476	50484	50484	50467	50478	50484	50480	50482	50475	50461	50474	50484	50483	50482	50473	50479	50477	50482	50486	50477	50471	50478	50492	50490	50487	50472	50467	50491	50471	50478	50479	50496	50478	50476	50466	50482
50438	50459	50450	50456	50459	50458	50457	50461	50438	50460	50455	50443	50436	50455	50450	50455	50458	50445	50453	50445	50454	50440	50456	50442	50440	50436	50459	50443	50452	50450	50459	50456	50454	50442	50440	50458	50462	50464	50453	50445	50456	50454	50443	50456	50458	50464	50447	50443	50462	50459
50418	50426	50424	50424	50427	50421	50427	50418	50412	50425	50427	50411	50418	50419	50421	50416	50417	50410	50421	50419	50396	50422	50428	50413	50398	50409	50413	50423	50411	50416	50430	50419	50425	50431	50421	50422	50434	50412	50420	50443	50417	50425	50411	50430	50427	50432	50436	50432	50438	50428
50329	50329	50331	50338	50343	50347	50353	50345	50352	50341	50358	50342	50334	50343	50340	50317	50335	50326	50338	50329	50325	50332	50322	50319	50328	50333	50326	50339	50332	50340	50355	50339	50347	50342	50356	50341	50335	50349	50342	50341	50339	50354	50338	50360	50357	50351	50350	50345	50363	50366
50188	50211	50202	50205	50210	50200	50194	50209	50191	50220	50200	50209	50203	50195	50213	50206	50189	50199	50190	50178	50185	50202	50206	50197	50179	50192	50197	50203	50203	50199	50195	50209	50204	50200	50199	50211	50206	50195	50211	50208	50196	50217	50213	50206	50213	50221	50213	50217	50233	50219
50042	50054	50070	50053	50051	50062	50045	50049	50057	50064	50051	50069	50068	50058	50050	50048	50037	50044	50029	50046	50028	50036	50033	50047	50028	50050	50037	50051	50043	50040	50042	50051	50059	50049	50051	50057	50052	50071	50060	50050	50049	50065	50053	50060	50064	50073	50073	50072	50073	50084
49841	49861	49838	49851	49847	49868	49859	49851	49855	49854	49854	49854	49854	49860	49848	49837	49833	49834	49839	49839	49850	49841	49834	49837	49837	49850	49843	49855	49867	49846	49852	49844	49848	49856	49857	49852	49869	49855	49855	49865	49870	49872	49865	49871	49871	49874	49872	49885	49871	49878
49645	49636	49649	49646	49630	49639	49646	49657	49643	49637	49644	49638	49650	49641	49644	49631	49624	49648	49621	49628	49641	49635	49633	49637	49633	49638	49646	49655	49640	49649	49639	49660	49640	49642	49665	49657	49658	49649	49662	49661	49661	49658	49656	49669	49672	49658	49666	49678	49674	49679
49403	49402	49411	49408	49426	49402	49408	49416	49423	49401	49421	49409	49418	49407	49398	49406	49398	49394	49387	49411	49387	49405	49396	49399	49409	49417	49420	49395	49416	49415	49413	49405	49408	49411	49426	49428	49423	49413	49430	49418	49430	49420	49433	49427	49438	49437	49424	49448	49428	49458
49153	49151	49167	49165	49167	49165	49160	49171	49163	49174	49160	49169	49171	49158	49157	49165	49160	49163	49153	49138	49157	49153	49172	49156	49169	49159	49165	49159	49154	49164	49177	49160	49174	49163	49182	49181	49178	49170	49185	49182	49190	49186	49182	49191	49170	49179	49180	49192	49182	49185
48913	48908	48917	48915	48923	48921	48918	48923	48920	48913	48904	48919	48924	48910	48915	48907	48908	48900	48892	48905	48902	48900	48910	48912	48921	48919	48921	48910	48920	48915	48915	48932	48914	48923	48945	48918	48945	48930	48932	48934	48927	48935	48935	48939	48941	48947	48948	48945	48952	48952
48666	48672	48668	48662	48679	48667	48675	48679	48675	48678	48670	48683	48648	48680	48661	48675	48666	48665	48648	48662	48662	48684	48663	48673	48675	48683	48656	48670	48667	48673	48678	48674	48668	48682	48684	48677	48668	48689	48680	48683	48699	48686	48694	48691	48687	48690	48698	48715	48692	48711
48460	48455	48464	48456	48468	48471	48472	48465	48459	48471	48469	48454	48462	48454	48468	48452	48443	48456	48459	48449	48465	48471	48469	48464	48458	48469	48471	48458	48475	48461	48470	48465	48471	48467	48467	48468	48469	48481	48472	48492	48486	48496	48489	48475	48486	48471	48489	48491	48488	48486
48248	48232	48240	48253	48239	48257	48248	48234	48251	48242	48250	48256	48248	48236	48245	48227	48240	48241	48252	48251	48253	48253	48260	48252	48262	48246	48250	48257	48255	48266	48239	48264	48249	48253	48240	48262	48264	48254	48257	48258	48251	48248	48267	48267	48255	48269	48271	48265	48246	48276
48062	48060	48032	48049	48041	48056	48060	48053	48068	48063	48061	48051	48042	48063	48056	48051	48063	48070	48045	48053	48053	48059	48064	48053	48064	48054	48062	48051	48047	48063	48060	48045	48065	48073	48052	48067	48065	48057	48063	48078	48054	48070	48065	48074	48052	48062	48073	48064	48074	48059
47908	47916	47893	47899	47905	47911	47906	47907	47917	47908	47920	47894	47893	47902	47889	47900	47899	47923	47900	47906	47907	47916	47907	47914	47892	47911	47893	47903	47909	47896	47908	47908	47907	47926	47918	47905	47918	47895	47921	47912	47931	47912	47917	47901	47901	47903	47914	47904	47904	47891
47790	47761	47774	47761	47767	47784	47760	47782	47773	47771	47758	47765	47763	47771	47759	47759	47758	47762	47767	47791	47757	47772	47777	47757	47779	47761	47765	47746	47771	47762	47768	47778	47768	47767	47763	47757	47765	47768	47761	47763	47777	47757	47781	47776	47762	47775	47761	47757	47758	47782
47685	47669	47682	47682	47671	47669	47672	47675	47669	47673	47680	47678	47671	47681	47677	47694	47678	47653	47669	47694	47673	47682	47684	47676	47672	47673	47686	47680	47679	47660	47667	47677	47685	47675	47680	47667	47665	47675	47679	47653	47668	47661	47675	47653	47664	47666	47670	47651	47661	47670
47654	47677	47657	47657	47666	47655	47662	47663	47677	47663	47651	47680	47650	47640	47655	47670	47661	47665	47651	47661	47661	47655	47652	47661	47660	47662	47647	47664	47653	47647	47653	47652	47653	47660	47656	47651	47641	47638	47633	47637	47651	47638	47655	47635	47640	47640	47642	47627	47641	47646
47625	47634	47641	47637	47640	47644	47646	47631	47629	47641	47627	47624	47615	47644	47636	47636	47643	47640	47641	47648	47642	47626	47644	47623	47639	47642	47640	47634	47622	47647	47623	47617	47611	47614	47627	47619	47618	47636	47613	47623	47606	47590	47605	47633	47623	47622	47617	47611	47621	47614
47687	47709	47687	47683	47682	47704	47690	47684	47688	47682	47678	47698	47678	47681	47674	47685	47670	47696	47699	47688	47690	47683	47698	47688	47679	47680	47694	47685	47680	47665	47672	47674	47684	47674	47657	47679	47651	47660	47667	47661	47649	47672	47652	47649	47660	47680	47654	47659	47658	47659
47818	47824	47803	47799	47821	47797	47803	47786	47799	47815	47800	47805	47796	47799	47810	47795	47810	47800	47825	47811	47818	47807	47804	47813	47804	47815	47802	47791	47805	47809	47788	47785	47800	47782	47779	47796	47797	47773	47797	47782	47787	47790	47771	47781	47774	47779	47767	47783	47791	47773
47931	47931	47931	47938	47926	47933	47931	47932	47918	47918	47923	47920	47934	47911	47926	47938	47927	47951	47949	47937	47933	47931	47925	47927	47934	47926	47923	47911	47928	47928	47916	47917	47903	47903	47925	47905	47913	47909	47898	47908	47897	47902	47917	47897	47889	47892	47888	47896	47901	47912
48132	48117	48126	48127	48122	48111	48109	48097	48110	48112	48102	48122	48123	48124	48128	48127	48130	48128	48158	48141	48119	48127	48117	48129	48143	48118	48129	48118	48127	48125	48120	48111	48128	48117	48105	48100	48109	48111	48098	48114	48095	48101	48106	48082	48086	48095	48093	48106	48103	48078
48359	48370	48366	48357	48362	48352	48361	48366	48364	48351	48352	48344	48356	48358	48358	48367	48370	48364	48381	48383	48362	48361	48351	48369	48367	48371	48364	48362	48375	48356	48353	48352	48341	48353	48341	48361	48364	48347	48335	48338	48338	48352	48338	48332	48322	48346	48337	48321	48341	48328
48622	48605	48618	48616	48595	48599	48604	48611	48602	48613	48598	48614	48615	48625	48615	48613	48628	48635	48624	48629	48614	48611	48605	48621	48616	48604	48603	48608	48635	48601	48601	48594	48603	48607	48605	48615	48601	48590	48608	48601	48583	48588	48576	48585	48585	48590	48575	48582	48580	48580
48897	48907	48895	48882	48891	48881	48876	48894	48888	48880	48896	48877	48899	48883	48898	48898	48905	48896	48911	48898	48885	48896	48893	48895	48911	48885	48904	48884	48897	48889	48882	48886	48892	48886	48877	48882	48870	48874	48868	48877	48889	48889	48875	48867	48864	48862	48865	48859	48850	48855
49178	49192	49178	49182	49170	49167	49189	49162	49179	49186	49187	49180	49179	49176	49168	49190	49197	49176	49196	49186	49190	49187	49196	49182	49171	49180	49188	49187	49190	49184	49169	49187	49184	49174	49173	49162	49168	49157	49169	49166	49170	49171	49166	49163	49153	49171	49159	49170	49148	49138
49491	49493	49476	49486	49477	49473	49487	49476	49496	49489	49479	49475	49473	49471	49485	49481	49488	49478	49495	49495	49490	49502	49491	49478	49474	49496	49498	49485	49478	49491	49482	49490	49499	49483	49482	49485	49480	49491	49485	49475	49471	49480	49467	49483	49469	49468	49473	49467	49457	49463
49791	49802	49777	49776	49788	49769	49773	49780	49775	49785	49786	49785	49770	49797	49783	49793	49785	49790	49781	49789	49782	49785	49787	49789	49791	49785	49795	49791	49789	49797	49776	49782	49785	49802	49784	49783	49804	49781	49789	49784	49774	49793	49777	49777	49788	49784	49775	49777	49779	49772
50071	50066	50060	50053	50067	50064	50053	50057	50064	50059	50058	50068	50066	50059	50072	50061	50076	50052	50065	50064	50071	50077	50071	50064	50048	50067	50064	50075	50072	50077	50073	50073	50083	50068	50072	50079	50077	50072	50062	50059	50062	50067	50069	50068	50063	50062	50066	50066	50046	50059
50354	50345	50341	50336	50347	50345	50330	50336	50335	50332	50341	50335	50330	50336	50349	50341	50346	50345	50333	50341	50339	50353	50349	50351	50352	50352	50352	50342	50345	50357	50356	50362	50355	50350	50343	50361	50367	50353	50366	50356	50355	50352	50351	50346	50373	50345	50341	50359	50349	50365
50577	50590	50587	50595	50590	50585	50575	50600	50583	50576	50594	50592	50583	50585	50602	50590	50589	50599	50588	50604	50603	50592	50607	50608	50601	50594	50588	50599	50601	50595	50612	50600	50603	50606	50606	50608	50609	50617	50624	50609	50608	50610	50607	50602	50609	50606	50630	50617	50595	50618
50762	50764	50764	50773	50779	50762	50774	50771	50782	50779	50793	50772	50780	50770	50773	50780	50769	50777	50776	50773	50774	50794	50780	50792	50789	50783	50783	50778	50781	50785	50787	50799	50793	50780	50796	50796	50783	50795	50792	50778	50813	50790	50809	50794	50789	50789	50808	50806	50801	50818
50922	50933	50934	50946	50933	50935	50941	50943	50932	50949	50935	50934	50933	50927	50939	50943	50929	50941	50938	50939	50946	50930	50944	50952	50938	50955	50945	50942	50942	50951	50963	50948	50944	50941	50946	50951	50958	50945	50958	50960	50961	50972	50969	50949	50967	50972	50959	50956	50973	50964
51046	51014	51042	51022	51016	51031	51019	51029	51033	51041	51041	51026	51017	51035	51022	51041	51019	51024	51013	51038	51019	51030	51037	51020	51050	51036	51038	51048	51047	51041	51045	51035	51031	51041	51051	51055	51050	51055	51056	51039	51056	51063	51053	51056	51057	51067	51074	51058	51064	51046
51022	51013	51042	51032	51028	51027	51032	51046	51053	51037	51041	51044	51029	51042	51034	51029	51039	51029	51037	51018	51026	51042	51044	51029	51033	51034	51049	51050	51046	51037	51062	51047	51054	51050	51056	51065	51060	51063	51059	51066	51063	51074	51082	51064	51067	51067	51070	51060	51075	51073
51050	51050	51057	51048	51042	51054	51060	51063	51069	51069	51051	51044	51065	51056	51058	51041	51050	51064	51035	51040	51073	51052	51072	51055	51080	51069	51063	51057	51061	51048	51067	51071	51054	51081	51081	51069	51073	51085	51095	51076	51085	51080	51090	51092	51085	51093	51101	51089	51090	51096
50945	50955	50945	50958	50955	50960	50961	50965	50967	50944	50967	50952	50959	50962	50963	50959	50962	50946	50944	50943	50970	50952	50960	50972	50970	50957	50971	50957	50956	50977	50977	50957	50977	50985	50987	50987	50979	50977	50992	50976	50981	50987	50985	50991	50999	50993	50988	51008	51000	50989
50855	50842	50854	50858	50856	50842	50855	50859	50858	50857	50866	50861	50871	50857	50872	50860	50859	50849	50843	50859	50857	50850	50853	50845	50875	50858	50869	50861	50862	50856	50860	50866	50872	50870	50884	50879	50867	50879	50879	50870	50875	50889	50884	50890	50892	50886	50883	50896	50909	50892
50675	50678	50663	50670	50681	50677	50688	50690	50687	50678	50677	50673	50687	50678	50658	50665	50674	50671	50664	50682	50668	50678	50664	50682	50694	50676	50688	50663	50679	50680	50674	50681	50694	50690	50690	50700	50687	50698	50710	50715	50693	50705	50702	50706	50704	50706	50715	50704	50720	50723
50439	50418	50433	50430	50426	50428	50420	50427	50437	50437	50420	50412	50424	50433	50425	50408	50419	50430	50405	50425	50409	50413	50415	50434	50427	50423	50440	50432	50424	50441	50425	50434	50428	50440	50431	50434	50441	50444	50437	50439	50440	50449	50444	50440	50462	50458	50474	50459	50459	50470
50151	50147	50147	50153	50157	50156	50154	50161	50147	50153	50153	50152	50153	50159	50145	50132	50159	50139	50136	50147	50131	50139	50150	50148	50144	50147	50151	50148	50141	50148	50149	50161	50163	50159	50154	50148	50160	50158	50163	50184	50160	50170	50172	50176	50172	50177	50179	50174	50189	50184
49835	49837	49840	49823	49838	49828	49839	49839	49828	49856	49832	49829	49827	49838	49841	49817	49820	49809	49826	49829	49810	49806	49823	49811	49823	49813	49826	49819	49814	49820	49835	49821	49827	49849	49820	49842	49830	49843	49839	49837	49843	49839	49846	49842	49836	49844	49849	49843	49856	49868
49497	49504	49508	49498	49496	49510	49497	49501	49499	49496	49497	49487	49494	49500	49500	49489	49478	49493	49491	49492	49487	49475	49482	49493	49487	49472	49481	49484	49491	49488	49483	49486	49477	49490	49491	49487	49501	49479	49499	49500	49477	49510	49489	49494	49491	49506	49504	49499	49516	49513
49155	49164	49161	49159	49140	49155	49158	49146	49153	49155	49150	49155	49147	49150	49148	49141	49146	49140	49147	49151	49141	49138	49130	49130	49133	49126	49144	49136	49129	49143	49135	49128	49144	49140	49141	49134	49135	49130	49149	49156	49142	49153	49152	49142	49141	49162	49151	49145	49157	49165
48808	48793	48807	48807	48804	48808	48793	48800	48796	48800	48795	48802	48797	48792	48795	48798	48793	48785	48805	48787	48793	48775	48778	48778	48778	48784	48786	48782	48766	48786	48770	48790	48785	48772	48777	48781	48791	48787	48780	48792	48774	48787	48777	48779	48768	48792	48799	48797	48800	48797
48475	48465	48464	48467	48466	48478	48483	48482	48462	48459	48475	48470	48443	48461	48475	48467	48468	48466	48461	48463	48443	48449	48453	48455	48439	48438	48470	48456	48454	48455	48436	48451	48458	48442	48447	48447	48460	48446	48437	48460	48439	48453	48450	48452	48461	48438	48442	48462	48450	48458
48139	48139	48146	48150	48149	48149	48138	48142	48144	48144	48131	48152	48130	48126	48120	48117	48147	48136	48131	48131	48136	48125	48123	48128	48123	48115	48123	48125	48109	48123	48129	48122	48126	48105	48123	48104	48121	48100	48109	48119	48106	48106	48104	48107	48090	48110	48118	48113	48123	48114
47848	47846	47859	47836	47874	47847	47838	47844	47859	47857	47851	47839	47850	47836	47827	47834	47852	47852	47848	47843	47845	47835	47837	47845	47839	47822	47845	47839	47835	47834	47821	47825	47837	47822	47827	47824	47823	47820	47836	47804	47822	47798	47806	47809	47805	47820	47820	47815	47814	47807
47615	47638	47623	47623	47614	47631	47626	47620	47618	47624	47631	47634	47613	47614	47607	47627	47610	47619	47648	47633	47616	47616	47614	47606	47613	47615	47629	47599	47615	47611	47621	47610	47608	47607	47608	47615	47604	47611	47610	47591	47597	47578	47577	47591	47607	47587	47586	47593	47590	47576
47411	47409	47403	47420	47413	47412	47400	47399	47422	47410	47403	47403	47403	47396	47402	47405	47405	47404	47406	47417	47408	47383	47397	47400	47389	47406	47404	47425	47403	47390	47390	47400	47390	47388	47390	47379	47389	47386	47389	47380	47365	47371	47380	47374	47362	47370	47375	47376	47368	47355
47249	47278	47259	47263	47268	47261	47248	47279	47260	47252	47236	47252	47250	47247	47236	47248	47245	47266	47250	47259	47250	47244	47245	47215	47253	47251	47250	47239	47235	47252	47237	47246	47231	47221	47210	47229	47230	47240	47222	47215	47206	47204	47211	47202	47209	47202	47188	47195	47205	47219
47225	47224	47232	47246	47233	47229	47223	47200	47215	47219	47203	47205	47211	47221	47231	47223	47223	47225	47230	47223	47210	47231	47203	47212	47196	47231	47217	47188	47217	47191	47208	47214	47201	47201	47189	47191	47190	47187	47193	47191	47199	47173	47193	47167	47196	47169	47172	47165	47161	47172
47202	47204	47192	47192	47196	47173	47170	47173	47195	47181	47193	47177	47186	47188	47193	47184	47189	47175	47192	47213	47185	47173	47187	47198	47172	47167	47172	47171	47173	47166	47187	47163	47170	47163	47173	47167	47167	47160	47168	47151	47178	47156	47159	47145	47145	47154	47147	47153	47133	47123
47249	47219	47236	47236	47230	47243	47240	47215	47226	47236	47239	47240	47231	47238	47257	47236	47242	47235	47258	47231	47229	47236	47224	47227	47229	47225	47225	47204	47231	47224	47204	47226	47207	47233	47203	47196	47208	47213	47190	47206	47210	47207	47200	47193	47171	47194	47199	47192	47190	47179
47410	47382	47393	47381	47370	47393	47380	47378	47380	47387	47387	47383	47391	47379	47387	47387	47400	47393	47396	47387	47387	47412	47406	47391	47378	47369	47369	47375	47384	47369	47370	47364	47362	47367	47363	47372	47352	47374	47369	47363	47367	47359	47360	47359	47350	47352	47356	47351	47330	47352
47561	47549	47549	47554	47528	47553	47554	47544	47542	47557	47557	47544	47552	47557	47561	47569	47571	47539	47554	47560	47553	47565	47559	47564	47544	47558	47550	47549	47533	47545	47546	47534	47533	47552	47544	47542	47534	47523	47531	47507	47536	47524	47516	47524	47516	47523	47511	47517	47509	47503
47788	47805	47795	47796	47778	47785	47806	47782	47789	47794	47782	47785	47808	47799	47798	47803	47806	47789	47801	47809	47795	47808	47777	47800	47806	47788	47788	47776	47797	47796	47796	47780	47775	47788	47781	47786	47767	47772	47771	47773	47786	47764	47777	47760	47781	47754	47773	47753	47767	47772
48092	48097	48099	48092	48088	48091	48089	48083	48088	48081	48086	48089	48103	48111	48097	48103	48120	48099	48104	48114	48109	48105	48110	48099	48122	48097	48109	48094	48109	48101	48100	48107	48114	48093	48108	48106	48090	48091	48084	48089	48089	48080	48089	48089	48107	48080	48077	48075	48070	48082
48442	48432	48442	48444	48443	48433	48447	48427	48433	48431	48442	48435	48443	48438	48436	48434	48440	48451	48436	48446	48439	48454	48456	48438	48450	48452	48457	48454	48443	48445	48448	48459	48435	48430	48439	48441	48440	48437	48451	48444	48443	48423	48434	48434	48445	48423	48439	48424	48426	48423
48815	48802	48809	48810	48813	48817	48822	48810	48819	48812	48827	48811	48811	48827	48817	48828	48816	48833	48831	48836	48840	48838	48834	48825	48830	48836	48827	48817	48842	48827	48835	48832	48831	48828	48814	48824	48818	48829	48832	48818	48818	48816	48826	48834	48820	48834	48823	48811	48798	48809
49195	49212	49216	49208	49199	49208	49210	49197	49212	49192	49206	49218	49201	49223	49214	49225	49215	49213	49211	49228	49218	49224	49225	49206	49222	49223	49232	49221	49220	49227	49235	49227	49217	49234	49222	49224	49216	49225	49225	49217	49227	49227	49216	49238	49230	49225	49219	49226	49214	49220
49632	49607	49594	49614	49617	49617	49607	49622	49613	49611	49623	49620	49610	49625	49619	49623	49627	49616	49615	49627	49630	49632	49632	49639	49645	49622	49623	49610	49624	49624	49616	49621	49622	49641	49635	49636	49642	49637	49637	49652	49634	49641	49630	49640	49650	49647	49645	49642	49630	49636
50010	50004	49998	49995	49995	50009	50005	50002	50007	50001	50012	50004	50012	50003	50006	50008	50010	50020	50018	50016	50013	50024	50019	50035	50034	50022	50035	50028	50029	50011	50022	50007	50036	50030	50029	50041	50041	50033	50021	50035	50047	50045	50051	50053	50031	50039	50054	50036	50035	50047
50347	50335	50353	50336	50347	50349	50340	50351	50350	50351	50347	50352	50348	50352	50361	50362	50352	50359	50360	50358	50353	50362	50381	50374	50371	50371	50358	50364	50363	50377	50365	50388	50379	50385	50374	50380	50385	50386	50378	50386	50392	50398	50390	50379	50393	50401	50396	50384	50399	50389
50684	50692	50699	50691	50690	50698	50688	50697	50688	50696	50688	50698	50700	50697	50705	50698	50697	50698	50691	50689	50698	50704	50695	50714	50717	50706	50722	50702	50707	50700	50712	50733	50727	50723	50726	50722	50723	50720	50724	50727	50724	50737	50736	50743	50735	50746	50736	50736	50751	50740
50936	50932	50988	50977	50964	50968	50960	50945	50967	50993	50996	50954	50945	50967	50982	50952	51002	50996	50996	50992	50973	50936	50975	50999	50989	51040	51016	51020	50983	50985	51004	50952	51043	50972	50988	51010	50978	50999	51022	51000	51003	51042	50995	50984	51034	51039	50976	50982	51002	51047
51002	50995	51009	51001	50993	51004	51012	50990	51012	51016	51017	51011	51011	51014	51024	51017	51021	51023	51022	51008	51021	50986	50999	51019	51022	51020	51026	51042	51019	51026	51038	51000	51059	51040	51036	51049	51035	51042	51039	51037	51041	51058	51049	51038	51073	51073	51035	51035	51055	51080
51264	51257	51262	51264	51273	51269	51268	51280	51278	51275	51270	51267	51280	51278	51279	51265	51279	51268	51269	51262	51272	51265	51265	51283	51281	51296	51292	51297	51293	51284	51298	51288	51293	51309	51304	51297	51289	51293	51315	51293	51302	51311	51304	51306	51323	51321	51325	51331	51327	51320
51327	51336	51323	51338	51337	51338	51345	51342	51331	51341	51337	51335	51355	51333	51337	51346	51339	51333	51330	51336	51338	51339	51330	51338	51343	51343	51343	51361	51352	51352	51355	51353	51361	51353	51371	51364	51355	51355	51362	51377	51361	51387	51370	51382	51390	51388	51376	51388	51386	51379
51363	51381	51377	51368	51382	51370	51395	51374	51378	51389	51391	51390	51369	51374	51369	51360	51383	51382	51367	51378	51375	51365	51380	51381	51368	51376	51390	51397	51388	51385	51394	51395	51398	51407	51412	51398	51408	51413	51415	51409	51407	51418	51405	51411	51431	51420	51424	51425	51433	51429
51264	51282	51287	51291	51277	51276	51283	51303	51287	51276	51291	51292	51294	51280	51278	51285	51288	51292	51292	51282	51278	51297	51281	51304	51278	51279	51293	51310	51295	51302	51301	51320	51314	51308	51309	51306	51317	51305	51313	51315	51317	51322	51326	51328	51334	51327	51338	51343	51349	51334
51071	51068	51087	51095	51098	51097	51088	51108	51096	51097	51082	51096	51095	51101	51088	51089	51076	51103	51081	51081	51088	51096	51080	51086	51087	51106	51107	51096	51108	51098	51101	51099	51103	51097	51111	51093	51112	51117	51112	51123	51121	51121	51119	51130	51109	51132	51129	51130	51131	51137
50881	50875	50886	50891	50883	50888	50881	50890	50899	50885	50875	50888	50891	50898	50879	50883	50890	50881	50875	50876	50873	50870	50875	50882	50861	50876	50877	50878	50888	50877	50891	50882	50890	50890	50891	50903	50887	50894	50891	50906	50911	50902	50906	50911	50907	50906	50914	50919	50908	50909
50613	50608	50615	50624	50611	50620	50621	50612	50610	50621	50621	50611	50612	50618	50608	50597	50595	50610	50597	50590	50595	50603	50586	50596	50574	50604	50607	50600	50601	50616	50610	50599	50592	50610	50602	50615	50625	50614	50600	50618	50628	50615	50610	50623	50615	50620	50616	50631	50632	50622
50249	50241	50233	50235	50254	50244	50248	50255	50245	50241	50245	50249	50251	50243	50236	50234	50242	50242	50224	50237	50239	50224	50229	50228	50232	50223	50216	50235	50231	50234	50218	50237	50221	50229	50239	50238	50230	50234	50225	50245	50241	50244	50244	50232	50238	50247	50251	50256	50243	50239
49875	49868	49868	49854	49865	49872	49869	49880	49878	49874	49869	49865	49858	49857	49858	49850	49846	49853	49842	49843	49846	49854	49851	49842	49835	49852	49847	49844	49855	49845	49847	49837	49842	49839	49846	49864	49855	49848	49841	49858	49855	49847	49859	49843	49855	49858	49845	49862	49853	49854
49427	49424	49427	49438	49426	49432	49433	49442	49431	49423	49427	49426	49425	49411	49409	49425	49418	49419	49401	49407	49408	49423	49408	49407	49396	49411	49424	49414	49423	49424	49405	49410	49408	49405	49414	49424	49425	49405	49424	49411	49414	49405	49412	49407	49412	49417	49406	49406	49405	49408
48992	49000	48996	49004	48983	49005	48987	48976	48988	48992	48990	48995	48979	48980	48972	48974	48979	48989	48970	48983	48974	48971	48957	48972	48953	48970	48969	48970	48977	48980	48965	48984	48959	48956	48961	48977	48962	48974	48963	48965	48963	48958	48956	48962	48961	48966	48958	48960	48965	48972
48552	48555	48545	48547	48544	48544	48542	48547	48535	48540	48540	48538	48530	48522	48523	48523	48538	48529	48536	48526	48535	48536	48521	48523	48523	48518	48539	48520	48517	48528	48535	48516	48516	48515	48516	48505	48509	48517	48517	48513	48494	48497	48500	48502	48517	48486	48501	48491	48501	48500
48118	48126	48118	48121	48115	48117	48129	48109	48101	48114	48107	48107	48109	48095	48101	48110	48113	48115	48095	48107	48104	48107	48110	48093	48094	48096	48085	48095	48097	48093	48084	48101	48080	48096	48087	48079	48085	48087	48082	48075	48061	48059	48068	48077	48065	48075	48067	48060	48046	48074
47738	47740	47740	47748	47739	47747	47727	47733	47746	47746	47732	47747	47742	47735	47713	47712	47731	47736	47741	47723	47723	47716	47735	47728	47743	47718	47722	47708	47717	47711	47730	47722	47702	47699	47696	47684	47704	47705	47719	47695	47686	47693	47698	47674	47678	47680	47689	47676	47683	47697
47392	47397	47386	47396	47398	47392	47368	47386	47385	47382	47368	47369	47378	47376	47384	47389	47395	47371	47372	47389	47375	47400	47364	47360	47382	47364	47363	47355	47340	47377	47350	47341	47349	47351	47346	47338	47343	47331	47349	47326	47321	47325	47331	47333	47333	47325	47332	47332	47312	47331
47119	47109	47117	47099	47095	47090	47095	47104	47099	47088	47105	47085	47099	47089	47109	47081	47111	47104	47086	47098	47096	47097	47106	47091	47084	47075	47089	47072	47066	47067	47068	47085	47067	47078	47053	47068	47067	47057	47054	47042	47047	47052	47050	47045	47062	47026	47044	47058	47028	47053
46967	46935	46939	46941	46941	46929	46929	46925	46928	46908	46937	46920	46929	46945	46928	46917	46918	46916	46940	46924	46900	46931	46913	46906	46920	46917	46892	46896	46903	46905	46892	46913	46919	46903	46895	46894	46896	46888	46879	46895	46890	46877	46883	46882	46865	46878	46866	46858	46873	46877
46787	46768	46793	46775	46781	46755	46760	46755	46765	46756	46767	46757	46774	46784	46772	46756	46774	46745	46770	46748	46765	46776	46769	46773	46769	46753	46755	46742	46737	46741	46753	46723	46729	46745	46707	46735	46744	46715	46727	46715	46716	46711	46723	46729	46711	46713	46695	46711	46720	46712
46754	46756	46736	46751	46736	46757	46736	46732	46730	46743	46733	46726	46721	46750	46729	46727	46744	46728	46742	46744	46736	46737	46753	46738	46756	46744	46736	46718	46723	46739	46714	46721	46727	46709	46715	46727	46720	46727	46711	46709	46706	46684	46705	46698	46696	46676	46700	46678	46682	46689
46834	46845	46833	46853	46844	46851	46834	46839	46841	46828	46824	46829	46847	46850	46830	46847	46838	46841	46857	46841	46859	46853	46853	46850	46839	46846	46839	46832	46818	46824	46812	46846	46831	46808	46844	46805	46809	46817	46811	46808	46798	46815	46807	46804	46804	46794	46810	46791	46776	46813
46960	46984	46961	46967	46960	46963	46964	46968	46971	46966	46951	46960	46956	46955	46963	46976	46977	46963	46993	46979	46977	46963	46975	46957	46976	46979	46954	46946	46960	46955	46955	46960	46945	46956	46950	46957	46950	46956	46944	46941	46936	46932	46935	46959	46943	46929	46932	46932	46913	46897
47177	47169	47162	47184	47161	47153	47168	47173	47164	47169	47171	47165	47185	47172	47176	47186	47173	47183	47197	47180	47192	47176	47170	47180	47201	47197	47188	47175	47188	47170	47178	47165	47168	47171	47167	47168	47170	47169	47171	47165	47160	47149	47173	47172	47159	47147	47143	47156	47125	47126
47522	47511	47513	47517	47484	47518	47476	47497	47494	47506	47506	47508	47518	47486	47519	47501	47516	47521	47520	47518	47527	47533	47526	47529	47533	47523	47533	47518	47524	47516	47515	47523	47508	47513	47505	47523	47513	47520	47515	47494	47494	47498	47499	47521	47509	47484	47502	47496	47506	47493
47864	47867	47861	47857	47879	47861	47872	47875	47869	47874	47879	47883	47871	47890	47875	47871	47883	47903	47898	47900	47882	47886	47890	47888	47888	47879	47872	47877	47864	47871	47887	47882	47875	47883	47884	47874	47884	47878	47881	47880	47874	47872	47887	47884	47871	47864	47849	47889	47862	47875
48291	48284	48292	48297	48302	48284	48284	48314	48305	48309	48301	48314	48317	48299	48302	48333	48309	48304	48312	48317	48308	48303	48309	48317	48333	48323	48329	48303	48309	48307	48315	48315	48328	48319	48319	48324	48317	48322	48326	48331	48316	48317	48327	48325	48326	48303	48326	48312	48315	48301
48770	48785	48787	48776	48784	48757	48782	48775	48794	48783	48801	48803	48799	48797	48797	48812	48784	48801	48796	48807	48798	48806	48802	48808	48801	48808	48806	48800	48819	48801	48805	48810	48795	48810	48796	48811	48801	48790	48803	48812	48811	48810	48804	48815	48800	48807	48804	48816	48813	48818
49291	49281	49286	49281	49280	49287	49288	49292	49295	49286	49286	49295	49302	49293	49300	49327	49303	49287	49302	49302	49304	49297	49308	49310	49301	49298	49317	49307	49330	49318	49314	49319	49326	49320	49322	49318	49313	49327	49297	49337	49329	49326	49324	49326	49344	49325	49318	49319	49330	49329
49794	49786	49800	49804	49791	49800	49788	49792	49810	49801	49796	49814	49825	49807	49810	49831	49825	49836	49833	49814	49829	49824	49805	49846	49830	49818	49837	49847	49836	49820	49833	49831	49831	49848	49845	49846	49842	49834	49833	49855	49845	49855	49844	49857	49854	49861	49879	49866	49864	49850
50288	50278	50269	50271	50289	50280	50290	50284	50289	50293	50291	50302	50318	50299	50297	50305	50308	50317	50308	50304	50312	50305	50311	50307	50328	50322	50316	50311	50311	50341	50328	50330	50336	50336	50331	50318	50332	50350	50328	50350	50352	50345	50352	50348	50355	50363	50344	50357	50349	50336
50766	50775	50778	50765	50778	50769	50772	50775	50799	50774	50768	50781	50785	50793	50778	50780	50789	50798	50802	50786	50805	50809	50806	50815	50785	50816	50818	50818	50820	50821	50814	50826	50817	50822	50828	50822	50829	50820	50836	50852	50832	50849	50846	50832	50848	50846	50846	50840	50853	50855
51197	51235	51213	51217	51212	51219	51208	51217	51221	51207	51222	51230	51221	51236	51230	51222	51224	51244	51224	51247	51227	51240	51229	51231	51240	51230	51252	51241	51248	51254	51262	51267	51260	51246	51264	51258	51271	51267	51274	51297	51299	51278	51287	51281	51279	51283	51289	51288	51294	51271
51540	51535	51546	51533	51548	51547	51539	51553	51549	51553	51562	51550	51558	51545	51570	51551	51556	51567	51538	51570	51565	51566	51570	51573	51557	51574	51572	51591	51594	51575	51592	51583	51584	51601	51589	51600	51601	51604	51602	51605	51613	51617	51614	51605	51616	51633	51606	51612	51618	51626
51886	51886	51878	51888	51880	51879	51898	51889	51891	51904	51895	51884	51899	51916	51901	51903	51909	51915	51876	51893	51898	51900	51891	51914	51893	51906	51913	51923	51922	51903	51922	51912	51933	51937	51929	51938	51929	51932	51948	51948	51958	51952	51941	51943	51956	51958	51961	51968	51964	51959
52049	52054	52050	52042	52033	52035	52027	52041	52051	52059	52055	52056	52051	52067	52054	52040	52048	52042	52029	52040	52036	52055	52036	52054	52053	52060	52066	52068	52065	52081	52070	52072	52070	52078	52068	52076	52090	52086	52090	52087	52105	52089	52094	52104	52109	52099	52101	52101	52118	52117
52189	52181	52175	52179	52181	52182	52194	52195	52192	52183	52182	52188	52184	52209	52182	52174	52192	52191	52177	52176	52183	52193	52171	52197	52171	52190	52180	52194	52205	52211	52209	52210	52192	52208	52194	52218	52210	52209	52226	52231	52231	52225	52232	52233	52224	52241	52241	52249	52238	52231
52216	52207	52212	52208	52201	52212	52229	52217	52223	52209	52217	52192	52198	52230	52211	52204	52213	52200	52206	52197	52205	52219	52218	52235	52213	52226	52214	52236	52238	52213	52222	52238	52244	52232	52235	52251	52240	52238	52263	52242	52244	52256	52243	52258	52250	52254	52253	52254	52261	52261
52056	52053	52043	52046	52048	52046	52053	52051	52056	52051	52040	52070	52051	52064	52058	52048	52052	52044	52038	52047	52045	52056	52046	52039	52048	52048	52046	52042	52051	52061	52052	52060	52052	52055	52065	52062	52068	52067	52070	52071	52085	52065	52079	52080	52087	52084	52076	52093	52084	52084
51881	51869	51876	51876	51875	51882	51888	51879	51878	51883	51874	51873	51872	51870	51867	51864	51867	51871	51877	51874	51875	51872	51857	51877	51865	51878	51865	51875	51889	51879	51870	51883	51881	51878	51867	51895	51869	51893	51884	51901	51895	51893	51899	51887	51905	51899	51904	51901	51908	51893
51582	51582	51578	51576	51584	51586	51589	51583	51583	51589	51572	51569	51575	51576	51570	51571	51570	51570	51565	51570	51557	51580	51564	51565	51565	51570	51547	51572	51571	51560	51569	51575	51566	51567	51578	51592	51567	51579	51588	51581	51575	51591	51578	51586	51584	51590	51580	51580	51582	51595
51164	51173	51180	51166	51171	51174	51183	51168	51175	51170	51170	51170	51154	51151	51157	51148	51153	51153	51157	51153	51142	51152	51158	51141	51153	51170	51156	51147	51163	51144	51146	51155	51152	51149	51165	51174	51152	51158	51147	51163	51158	51153	51159	51153	51143	51155	51167	51154	51157	51162
50698	50698	50697	50697	50718	50698	50703	50716	50710	50702	50700	50700	50708	50696	50696	50701	50683	50676	50683	50688	50673	50688	50688	50678	50688	50677	50672	50680	50675	50666	50687	50677	50683	50686	50687	50683	50686	50685	50673	50668	50680	50674	50672	50666	50686	50686	50678	50683	50675	50686
50159	50165	50174	50174	50165	50162	50162	50158	50167	50155	50163	50156	50157	50141	50149	50158	50145	50139	50145	50142	50135	50138	50139	50129	50135	50144	50135	50134	50136	50138	50119	50145	50120	50118	50126	50138	50133	50119	50129	50132	50114	50125	50127	50127	50131	50125	50129	50126	50134	50133
49594	49590	49573	49585	49586	49579	49575	49592	49583	49585	49590	49581	49580	49561	49573	49564	49560	49552	49565	49561	49559	49563	49557	49557	49555	49551	49556	49539	49545	49545	49542	49539	49540	49541	49544	49528	49547	49547	49539	49528	49519	49524	49533	49536	49524	49537	49516	49533	49534	49546
48989	48985	49005	48993	48978	48984	48995	48994	48981	48985	48980	48971	48962	48962	48955	48968	48964	48951	48959	48973	48962	48947	48956	48954	48961	48950	48951	48944	48934	48955	48950	48950	48936	48936	48936	48920	48949	48924	48948	48922	48919	48915	48923	48925	48921	48901	48909	48923	48922	48927
48381	48380	48375	48360	48377	48386	48390	48378	48387	48374	48372	48372	48382	48342	48353	48354	48356	48347	48380	48370	48371	48358	48350	48343	48349	48343	48338	48334	48318	48337	48346	48323	48329	48333	48315	48310	48321	48311	48326	48311	48307	48310	48317	48327	48305	48308	48310	48310	48307	48308
47823	47830	47831	47824	47836	47842	47818	47823	47818	47823	47811	47823	47807	47814	47798	47804	47812	47791	47797	47815	47811	47795	47794	47796	47803	47798	47806	47789	47777	47784	47771	47770	47774	47778	47780	47770	47765	47777	47767	47765	47755	47754	47768	47749	47757	47748	47740	47740	47737	47742
47237	47258	47246	47244	47259	47246	47237	47233	47242	47217	47227	47215	47229	47226	47216	47215	47233	47222	47230	47232	47234	47233	47231	47207	47222	47220	47200	47186	47210	47181	47185	47203	47191	47189	47195	47185	47183	47207	47186	47180	47174	47171	47178	47179	47176	47166	47178	47150	47170	47171
46772	46738	46758	46731	46745	46763	46729	46737	46722	46725	46716	46735	46729	46740	46735	46730	46730	46731	46725	46743	46734	46730	46728	46728	46727	46722	46728	46695	46699	46681	46694	46692	46717	46692	46707	46692	46697	46690	46687	46666	46685	46681	46644	46661	46670	46669	46676	46663	46650	46676
46395	46381	46389	46355	46367	46358	46365	46368	46353	46358	46371	46361	46348	46370	46368	46345	46353	46369	46370	46374	46371	46363	46368	46344	46357	46346	46357	46343	46350	46325	46326	46329	46305	46334	46316	46331	46322	46330	46304	46314	46324	46293	46308	46308	46293	46290	46309	46294	46301	46315
46011	45998	46000	45980	45993	45987	45985	45984	46003	46019	45976	45995	45987	46001	45990	45988	45989	45972	45976	46000	45994	45983	45963	45976	45981	45980	46001	45972	45956	45961	45942	45956	45964	45963	45946	45954	45934	45955	45938	45947	45927	45937	45947	45958	45928	45934	45930	45926	45940	45933
45695	45723	45739	45739	45728	45718	45715	45709	45709	45710	45723	45712	45714	45712	45731	45691	45721	45724	45720	45711	45724	45704	45714	45702	45709	45685	45713	45717	45688	45694	45710	45691	45689	45675	45698	45683	45669	45676	45690	45679	45689	45670	45649	45673	45660	45663	45643	45661	45660	45661
45677	45667	45671	45654	45646	45657	45673	45651	45664	45651	45660	45658	45660	45647	45644	45659	45674	45657	45655	45653	45668	45648	45646	45676	45650	45642	45672	45634	45629	45658	45625	45637	45634	45611	45634	45623	45622	45615	45627	45608	45606	45611	45610	45607	45603	45615	45620	45581	45604	45600
45617	45605	45613	45584	45609	45612	45602	45590	45583	45601	45581	45604	45602	45603	45621	45608	45584	45612	45609	45599	45608	45598	45598	45572	45579	45603	45606	45591	45595	45602	45590	45579	45593	45584	45575	45558	45561	45573	45559	45555	45543	45569	45526	45563	45571	45530	45559	45539	45554	45543
45678	45684	45676	45702	45679	45662	45667	45677	45685	45692	45657	45683	45697	45682	45673	45702	45681	45685	45693	45694	45710	45702	45685	45689	45680	45676	45670	45671	45673	45682	45659	45671	45667	45683	45651	45665	45662	45672	45667	45659	45660	45646	45658	45652	45665	45657	45658	45664	45655	45660
45896	45916	45892	45922	45930	45914	45923	45898	45923	45896	45902	45913	45916	45916	45925	45918	45920	45923	45919	45938	45936	45912	45923	45932	45915	45932	45940	45917	45938	45907	45933	45925	45913	45935	45928	45921	45914	45919	45916	45906	45894	45907	45900	45894	45891	45913	45916	45929	45899	45882
46207	46218	46204	46203	46199	46199	46195	46212	46210	46213	46207	46213	46231	46214	46221	46241	46223	46221	46215	46209	46231	46212	46224	46215	46215	46225	46220	46215	46213	46225	46233	46229	46209	46218	46220	46216	46227	46227	46219	46220	46224	46189	46199	46217	46218	46202	46193	46223	46211	46203
46635	46636	46628	46613	46627	46631	46621	46627	46631	46637	46625	46619	46638	46635	46649	46647	46634	46633	46643	46618	46653	46654	46642	46648	46643	46660	46647	46653	46641	46640	46644	46663	46665	46644	46633	46664	46632	46638	46642	46637	46638	46643	46638	46616	46655	46635	46651	46645	46642	46624
47128	47145	47141	47132	47120	47143	47141	47127	47128	47139	47141	47156	47157	47144	47155	47162	47157	47160	47131	47160	47153	47144	47155	47167	47151	47154	47144	47174	47162	47164	47173	47161	47185	47163	47172	47161	47179	47160	47161	47174	47195	47181	47163	47166	47171	47169	47166	47161	47172	47159
47693	47686	47686	47677	47679	47692	47693	47681	47679	47706	47687	47702	47708	47713	47706	47698	47707	47717	47706	47713	47712	47713	47727	47731	47725	47731	47724	47704	47721	47722	47720	47711	47732	47735	47731	47739	47727	47736	47739	47733	47755	47731	47736	47736	47747	47746	47735	47740	47727	47727
48310	48302	48313	48308	48305	48308	48310	48306	48322	48308	48321	48322	48325	48342	48332	48345	48339	48337	48336	48343	48340	48352	48333	48347	48343	48347	48354	48363	48371	48347	48347	48351	48369	48374	48361	48373	48365	48353	48364	48367	48374	48365	48377	48375	48359	48379	48379	48362	48388	48394
48967	48959	48959	48962	48954	48944	48958	48964	48974	48969	48993	48983	48972	48981	48979	48997	49004	49004	48989	48992	48999	48996	49006	48985	49014	49015	49013	49016	49016	49019	49008	49016	49020	49038	49007	49030	49021	49029	49028	49045	49045	49041	49053	49048	49042	49046	49037	49054	49037	49051
49629	49615	49630	49630	49629	49623	49625	49616	49637	49637	49634	49651	49637	49646	49643	49665	49638	49645	49651	49646	49657	49662	49642	49670	49678	49667	49673	49681	49693	49686	49680	49680	49674	49703	49706	49694	49691	49679	49708	49710	49700	49712	49718	49715	49709	49698	49708	49717	49702	49725
50271	50278	50268	50276	50278	50268	50284	50266	50301	50266	50286	50286	50298	50295	50287	50311	50295	50295	50286	50300	50291	50295	50311	50298	50323	50314	50321	50324	50330	50324	50323	50329	50337	50340	50346	50339	50341	50343	50347	50341	50368	50374	50367	50371	50350	50362	50357	50367	50366	50363
50826	50843	50816	50830	50857	50833	50832	50849	50854	50872	50848	50854	50860	50859	50866	50863	50865	50854	50867	50866	50877	50877	50871	50868	50876	50890	50876	50896	50895	50903	50912	50899	50911	50904	50903	50892	50897	50907	50917	50923	50927	50927	50940	50930	50929	50945	50940	50935	50939	50938
51392	51407	51392	51411	51409	51404	51407	51418	51415	51414	51427	51413	51416	51411	51419	51410	51424	51422	51429	51413	51435	51430	51429	51434	51443	51459	51445	51458	51453	51453	51459	51447	51451	51456	51468	51455	51467	51486	51482	51488	51474	51496	51498	51494	51529	51497	51495	51508	51501	51526
51829	51848	51849	51832	51847	51828	51836	51847	51846	51846	51859	51862	51846	51868	51858	51863	51843	51866	51837	51863	51852	51860	51864	51886	51868	51881	51872	51878	51882	51886	51885	51882	51881	51906	51877	51909	51913	51904	51909	51919	51919	51927	51931	51928	51929	51913	51957	51936	51948	51940
52223	52237	52242	52231	52233	52222	52228	52234	52254	52238	52239	52247	52248	52250	52230	52236	52255	52233	52249	52236	52239	52243	52257	52250	52250	52267	52247	52268	52275	52258	52273	52280	52281	52271	52273	52298	52285	52288	52320	52307	52306	52310	52310	52312	52320	52302	52315	52304	52323	52304
52490	52482	52488	52492	52488	52506	52499	52508	52497	52508	52494	52499	52510	52495	52508	52485	52495	52493	52499	52499	52500	52508	52508	52497	52507	52529	52511	52515	52522	52531	52534	52522	52541	52537	52541	52540	52550	52550	52532	52556	52545	52553	52573	52546	52562	52553	52561	52553	52569	52573
52588	52564	52580	52582	52578	52581	52600	52591	52606	52592	52585	52613	52593	52578	52596	52584	52578	52590	52593	52580	52565	52584	52601	52589	52591	52615	52592	52611	52598	52611	52595	52623	52604	52615	52608	52608	52623	52630	52630	52621	52645	52634	52626	52639	52635	52630	52637	52646	52653	52644
52610	52608	52606	52624	52614	52603	52612	52623	52612	52608	52613	52615	52619	52603	52612	52598	52605	52602	52617	52622	52607	52608	52603	52589	52602	52610	52590	52601	52621	52612	52623	52629	52620	52614	52622	52625	52625	52625	52638	52627	52620	52643	52636	52632	52639	52646	52651	52645	52648	52653
52479	52477	52483	52480	52480	52484	52486	52475	52470	52498	52486	52475	52484	52466	52483	52465	52481	52463	52483	52474	52475	52467	52469	52462	52477	52472	52472	52475	52467	52475	52486	52494	52483	52490	52490	52503	52481	52494	52493	52484	52484	52505	52483	52497	52493	52502	52509	52511	52499	52505
52168	52182	52179	52183	52184	52157	52193	52194	52186	52175	52168	52178	52179	52161	52175	52169	52171	52166	52165	52184	52154	52154	52169	52174	52173	52158	52156	52176	52175	52161	52179	52165	52189	52181	52180	52170	52177	52181	52171	52182	52186	52190	52177	52191	52191	52182	52182	52181	52185	52183
51851	51858	51875	51857	51860	51862	51861	51860	51855	51860	51859	51852	51848	51852	51851	51839	51868	51831	51838	51853	51835	51840	51853	51854	51846	51848	51860	51836	51838	51851	51840	51843	51852	51847	51853	51833	51853	51857	51856	51842	51843	51837	51837	51846	51848	51855	51837	51854	51847	51859
51405	51400	51393	51403	51401	51406	51403	51393	51406	51381	51386	51395	51380	51378	51378	51398	51370	51383	51380	51382	51370	51355	51369	51387	51371	51369	51375	51369	51372	51371	51373	51369	51366	51359	51366	51372	51362	51366	51368	51350	51367	51352	51359	51357	51367	51360	51364	51373	51367	51372
50839	50825	50841	50828	50835	50817	50840	50827	50830	50822	50815	50826	50815	50817	50824	50818	50813	50817	50808	50819	50811	50812	50804	50801	50807	50797	50801	50790	50788	50790	50796	50800	50795	50785	50804	50792	50788	50787	50784	50787	50782	50784	50780	50777	50790	50779	50777	50791	50790	50788
50259	50245	50245	50243	50239	50251	50242	50252	50247	50236	50238	50242	50246	50229	50218	50224	50226	50208	50212	50219	50224	50222	50200	50219	50202	50211	50209	50210	50203	50203	50201	50212	50195	50206	50205	50184	50194	50185	50190	50195	50199	50186	50169	50180	50191	50181	50176	50186	50171	50195
49626	49620	49601	49599	49616	49616	49601	49618	49600	49615	49585	49601	49591	49594	49586	49590	49583	49587	49581	49586	49575	49567	49571	49564	49550	49555	49558	49552	49565	49553	49546	49553	49549	49558	49545	49552	49544	49541	49535	49536	49543	49541	49537	49529	49521	49522	49527	49525	49528	49525
48943	48966	48955	48943	48952	48953	48955	48955	48945	48956	48942	48930	48944	48936	48930	48923	48936	48929	48915	48925	48933	48923	48915	48890	48905	48904	48899	48898	48899	48893	48888	48887	48887	48884	48893	48893	48884	48890	48877	48859	48878	48876	48849	48860	48867	48871	48866	48855	48862	48840
48281	48277	48282	48292	48275	48282	48287	48287	48274	48266	48275	48270	48279	48238	48249	48256	48255	48274	48257	48258	48262	48252	48246	48247	48227	48225	48237	48221	48234	48221	48222	48229	48226	48219	48218	48218	48210	48227	48200	48214	48202	48187	48194	48185	48191	48204	48196	48197	48192	48176
47638	47628	47648	47633	47627	47646	47619	47626	47615	47621	47621	47628	47625	47611	47616	47606	47620	47609	47626	47621	47632	47613	47590	47592	47608	47595	47571	47578	47566	47599	47579	47573	47573	47578	47578	47578	47554	47552	47559	47546	47554	47556	47538	47543	47538	47549	47529	47524	47547	47541
47106	47093	47085	47089	47087	47092	47105	47074	47065	47082	47071	47078	47072	47054	47075	47067	47066	47092	47081	47071	47073	47060	47070	47054	47063	47057	47053	47056	47055	47051	47037	47022	47038	47012	47033	47023	47031	47020	47008	47014	47005	46995	46990	46992	47009	46986	47001	46977	46994	46995
46565	46536	46546	46552	46551	46535	46545	46540	46525	46531	46540	46515	46526	46527	46509	46523	46543	46544	46539	46530	46517	46524	46518	46518	46519	46519	46511	46513	46500	46496	46504	46500	46504	46495	46500	46499	46489	46482	46466	46461	46476	46476	46463	46467	46454	46463	46451	46468	46462	46446
46121	46111	46109	46099	46117	46102	46114	46117	46089	46103	46092	46084	46095	46096	46089	46086	46105	46102	46077	46068	46097	46085	46083	46072	46095	46087	46063	46072	46069	46062	46063	46060	46055	46065	46059	46052	46054	46057	46033	46036	46013	46022	46027	46045	46027	46019	46020	46032	46006	46008
45839	45826	45824	45847	45821	45838	45813	45839	45807	45823	45812	45814	45816	45832	45816	45833	45808	45821	45819	45807	45826	45803	45812	45799	45787	45790	45805	45801	45812	45786	45799	45776	45798	45787	45784	45772	45763	45772	45778	45786	45748	45751	45759	45762	45766	45760	45751	45736	45762	45746
45616	45605	45590	45583	45591	45585	45599	45594	45577	45604	45581	45596	45601	45580	45593	45586	45610	45612	45595	45605	45596	45581	45598	45606	45573	45609	45587	45582	45593	45588	45580	45572	45570	45574	45554	45571	45569	45545	45593	45540	45540	45539	45538	45553	45543	45547	45539	45549	45520	45530
45500	45502	45505	45518	45529	45508	45523	45496	45526	45514	45518	45509	45505	45506	45522	45527	45512	45507	45500	45525	45517	45514	45524	45521	45536	45497	45509	45502	45502	45496	45510	45511	45524	45512	45499	45475	45506	45485	45486	45478	45495	45505	45494	45487	45471	45481	45456	45483	45466	45473
45625	45637	45651	45645	45625	45606	45634	45626	45617	45625	45617	45618	45630	45616	45631	45633	45645	45643	45634	45649	45608	45643	45636	45634	45641	45636	45619	45605	45616	45624	45613	45618	45619	45629	45622	45603	45621	45601	45591	45616	45598	45620	45613	45624	45616	45610	45578	45573	45585	45589
45727	45729	45734	45742	45720	45719	45744	45737	45729	45718	45701	45739	45738	45734	45748	45712	45738	45754	45747	45757	45765	45751	45747	45739	45746	45750	45754	45736	45739	45739	45753	45746	45742	45734	45735	45733	45738	45747	45733	45735	45725	45733	45736	45740	45721	45727	45749	45720	45702	45710
46023	46039	46024	46041	46029	46001	46015	46019	46028	46003	46027	46027	46041	46051	46027	46012	46037	46046	46052	46052	46045	46062	46059	46061	46051	46063	46043	46057	46060	46032	46027	46041	46041	46034	46048	46020	46050	46033	46047	46032	46041	46025	46054	46040	46031	46038	46037	46041	46041	46060
46480	46470	46469	46451	46456	46454	46458	46442	46468	46456	46459	46474	46460	46469	46475	46476	46483	46482	46467	46476	46482	46490	46479	46482	46497	46492	46499	46499	46492	46500	46500	46486	46515	46477	46480	46505	46494	46500	46487	46488	46501	46492	46493	46478	46495	46487	46473	46488	46475	46518
46901	46909	46899	46927	46913	46913	46927	46894	46915	46911	46925	46931	46924	46939	46927	46925	46930	46928	46931	46927	46916	46934	46936	46943	46941	46929	46939	46966	46932	46933	46929	46934	46934	46944	46936	46953	46950	46950	46947	46954	46952	46958	46954	46952	46957	46951	46961	46953	46953	46968
47484	47478	47486	47487	47487	47481	47495	47477	47513	47481	47480	47519	47512	47521	47512	47508	47503	47516	47497	47503	47499	47517	47522	47517	47527	47519	47516	47515	47541	47518	47530	47520	47536	47530	47533	47531	47533	47521	47544	47534	47540	47559	47540	47536	47537	47554	47558	47558	47546	47541
48144	48145	48139	48142	48131	48144	48150	48141	48141	48152	48140	48152	48132	48160	48159	48161	48158	48155	48161	48156	48139	48171	48161	48182	48186	48170	48173	48179	48179	48178	48175	48187	48187	48190	48195	48187	48191	48189	48200	48191	48219	48200	48224	48205	48213	48199	48212	48220	48220	48201
48798	48801	48797	48813	48812	48816	48822	48823	48815	48837	48834	48829	48827	48842	48839	48850	48832	48827	48826	48845	48837	48838	48846	48850	48862	48856	48851	48863	48870	48871	48847	48883	48874	48851	48871	48863	48869	48880	48894	48887	48881	48883	48875	48901	48897	48906	48908	48910	48903	48895
49481	49502	49517	49521	49514	49531	49512	49531	49530	49511	49539	49549	49542	49550	49541	49555	49544	49542	49554	49539	49533	49556	49553	49561	49558	49549	49574	49585	49570	49586	49587	49578	49587	49607	49574	49582	49562	49600	49600	49609	49612	49613	49612	49617	49634	49605	49594	49605	49591	49624
50029	50018	50025	50028	50031	50016	50024	50045	50035	50035	50047	50045	50055	50034	50052	50057	50051	50036	50053	50057	50043	50056	50063	50072	50067	50061	50072	50088	50074	50073	50091	50090	50087	50100	50096	50101	50073	50108	50116	50109	50124	50114	50111	50131	50129	50119	50114	50114	50129	50143
50827	50836	50821	50839	50835	50845	50832	50845	50855	50838	50835	50856	50843	50848	50845	50871	50859	50857	50857	50876	50855	50865	50887	50873	50898	50880	50890	50880	50895	50901	50898	50916	50902	50904	50922	50921	50905	50921	50929	50927	50934	50921	50929	50931	50941	50945	50951	50943	50944	50937
51444	51441	51459	51458	51437	51447	51450	51469	51457	51459	51454	51451	51477	51468	51457	51472	51459	51470	51451	51476	51476	51476	51483	51476	51477	51492	51497	51492	51515	51498	51506	51505	51531	51512	51522	51524	51533	51528	51536	51528	51549	51554	51539	51545	51556	51545	51560	51550	51551	51564
52016	52025	52018	52015	52042	52029	52018	52022	52018	52038	52045	52028	52048	52048	52037	52026	52043	52033	52053	52036	52039	52050	52049	52063	52052	52075	52040	52054	52060	52067	52080	52081	52085	52078	52100	52102	52096	52086	52104	52101	52125	52121	52098	52113	52117	52130	52132	52123	52135	52120
52495	52471	52492	52507	52483	52494	52502	52494	52507	52512	52507	52491	52502	52500	52503	52492	52498	52514	52503	52508	52503	52504	52511	52519	52509	52523	52521	52537	52536	52536	52527	52538	52548	52538	52537	52553	52547	52561	52554	52563	52570	52575	52550	52561	52574	52571	52575	52595	52572	52592
52714	52710	52732	52742	52736	52722	52738	52742	52732	52725	52752	52745	52747	52742	52729	52729	52725	52751	52732	52736	52724	52748	52753	52750	52736	52744	52759	52759	52750	52769	52760	52767	52757	52756	52768	52770	52775	52783	52786	52784	52790	52806	52777	52787	52801	52809	52805	52813	52805	52820
52959	52943	52947	52958	52966	52966	52950	52950	52964	52976	52973	52955	52953	52955	52985	52965	52958	52971	52947	52960	52978	52957	52951	52966	52969	52972	52965	52971	52972	52986	52985	52988	52989	52978	52989	53001	52989	53002	52992	53003	52998	53016	53001	52994	53017	53004	53000	53022	53017	53028
53029	53013	53018	53017	53026	53018	53029	53015	53026	53033	53027	53011	53021	53012	53013	53014	53026	53030	53026	53006	53015	53008	53006	53017	53011	53019	53025	53013	53017	53023	53029	53015	53027	53030	53031	53043	53022	53040	53036	53052	53020	53037	53051	53039	53047	53052	53051	53054	53053	53050
52894	52893	52897	52896	52897	52895	52900	52907	52898	52887	52901	52893	52898	52893	52897	52896	52900	52894	52881	52891	52887	52882	52880	52897	52885	52885	52897	52890	52891	52887	52904	52904	52901	52900	52904	52897	52908	52903	52907	52903	52910	52900	52905	52907	52912	52898	52918	52917	52923	52917
52707	52703	52703	52704	52707	52711	52704	52699	52704	52711	52699	52701	52699	52709	52710	52684	52694	52700	52700	52685	52687	52680	52681	52693	52687	52687	52708	52703	52690	52695	52711	52698	52695	52705	52704	52686	52691	52695	52692	52708	52705	52693	52706	52689	52701	52699	52705	52696	52702	52699
52366	52362	52371	52368	52366	52369	52363	52363	52381	52361	52355	52364	52366	52365	52357	52348	52348	52358	52358	52362	52343	52350	52339	52347	52334	52341	52342	52342	52347	52338	52351	52342	52343	52338	52347	52351	52349	52345	52336	52343	52331	52339	52332	52345	52351	52351	52337	52345	52345	52339
51888	51883	51875	51878	51885	51877	51882	51886	51877	51868	51877	51871	51880	51877	51877	51860	51845	51865	51868	51858	51862	51858	51850	51861	51845	51837	51855	51852	51839	51838	51852	51843	51845	51847	51847	51825	51844	51848	51821	51845	51837	51836	51831	51838	51838	51826	51832	51837	51834	51827
51348	51348	51345	51352	51345	51333	51343	51345	51349	51337	51327	51327	51330	51334	51312	51322	51316	51322	51325	51304	51320	51305	51315	51310	51312	51302	51295	51292	51288	51297	51293	51299	51291	51297	51301	51299	51294	51289	51303	51287	51278	51279	51289	51297	51275	51283	51286	51282	51276	51276
50706	50716	50703	50706	50702	50708	50704	50702	50697	50687	50697	50695	50685	50694	50687	50679	50689	50672	50669	50691	50675	50673	50664	50669	50657	50654	50655	50652	50652	50653	50644	50642	50644	50635	50640	50659	50651	50632	50641	50636	50611	50617	50635	50610	50626	50633	50613	50627	50615	50618
49999	50006	49996	49996	50015	49997	50003	50004	49994	50002	49979	49987	49979	49989	49978	49974	49970	49977	49982	49981	49984	49968	49962	49947	49959	49951	49960	49950	49950	49949	49939	49931	49941	49928	49936	49936	49937	49927	49921	49902	49920	49907	49916	49915	49903	49911	49900	49917	49909	49902
49279	49283	49274	49286	49286	49266	49285	49274	49285	49281	49268	49262	49256	49255	49242	49261	49252	49242	49248	49241	49246	49238	49245	49242	49223	49217	49227	49221	49222	49216	49209	49213	49233	49218	49205	49197	49195	49193	49198	49194	49166	49188	49190	49171	49162	49174	49174	49164	49173	49163
48525	48549	48521	48535	48528	48546	48531	48545	48515	48522	48503	48512	48527	48507	48505	48508	48511	48514	48501	48505	48499	48505	48495	48473	48489	48488	48475	48490	48475	48461	48478	48478	48457	48484	48458	48449	48461	48457	48438	48432	48432	48427	48428	48431	48437	48430	48424	48428	48433	48412
47847	47838	47824	47846	47819	47837	47835	47837	47823	47825	47827	47827	47827	47819	47810	47822	47815	47809	47837	47824	47793	47821	47794	47796	47796	47793	47777	47784	47793	47791	47768	47761	47767	47765	47751	47758	47752	47745	47747	47753	47727	47734	47733	47747	47716	47724	47730	47745	47729	47724
47130	47139	47145	47123	47117	47113	47137	47122	47112	47092	47125	47115	47115	47105	47101	47108	47108	47108	47121	47132	47097	47129	47115	47106	47098	47089	47100	47080	47096	47073	47087	47057	47063	47066	47077	47051	47066	47065	47061	47046	47032	47019	47034	47027	47018	47028	47025	47019	47022	47029
46485	46506	46501	46490	46506	46499	46500	46490	46495	46484	46481	46472	46463	46471	46469	46449	46476	46470	46465	46470	46485	46478	46463	46451	46457	46472	46448	46460	46451	46436	46429	46438	46414	46448	46444	46439	46420	46404	46414	46445	46422	46395	46416	46410	46392	46379	46391	46382	46384	46383
46023	46040	46037	46047	46026	46019	46033	46034	46035	46035	46041	46019	46038	46025	46015	46031	46004	46023	46033	46036	46021	46026	46027	46024	46020	46001	46014	46001	45988	45996	45994	46007	45978	45963	45985	45976	45960	45967	45965	45966	45977	45956	45954	45961	45958	45945	45945	45948	45933	45938
45582	45607	45580	45579	45571	45582	45551	45580	45581	45559	45547	45568	45576	45544	45565	45567	45561	45569	45569	45559	45563	45551	45571	45565	45569	45583	45547	45543	45531	45550	45542	45519	45523	45518	45544	45509	45522	45511	45538	45510	45510	45516	45505	45494	45526	45497	45496	45518	45492	45485
45253	45252	45244	45222	45243	45248	45251	45233	45240	45233	45237	45234	45235	45227	45242	45248	45266	45231	45275	45229	45232	45238	45241	45234	45239	45227	45219	45235	45214	45225	45225	45205	45209	45199	45211	45199	45204	45188	45181	45204	45186	45181	45191	45185	45170	45184	45184	45174	45142	45166
45159	45166	45145	45160	45153	45145	45161	45154	45165	45139	45131	45148	45150	45160	45148	45144	45158	45158	45155	45150	45153	45166	45162	45132	45150	45159	45159	45159	45166	45145	45139	45144	45131	45129	45125	45148	45115	45109	45132	45123	45135	45089	45122	45120	45125	45088	45098	45123	45091	45088
45088	45070	45083	45091	45065	45100	45063	45067	45058	45059	45067	45087	45075	45065	45067	45085	45080	45093	45095	45088	45086	45071	45074	45072	45057	45093	45064	45082	45065	45041	45086	45056	45062	45054	45054	45051	45052	45046	45076	45061	45054	45073	45044	45041	45059	45020	45049	45033	45049	45032
45158	45138	45188	45150	45161	45164	45155	45169	45172	45152	45140	45167	45149	45161	45175	45163	45164	45144	45197	45169	45165	45161	45175	45160	45171	45154	45151	45175	45178	45151	45142	45178	45149	45160	45141	45154	45159	45152	45161	45143	45184	45184	45162	45151	45148	45163	45131	45140	45132	45150
45423	45429	45419	45425	45431	45440	45415	45436	45428	45441	45432	45427	45405	45448	45422	45445	45421	45420	45429	45434	45439	45440	45426	45439	45435	45438	45423	45442	45441	45445	45434	45425	45439	45433	45439	45455	45440	45436	45457	45424	45446	45438	45441	45437	45449	45441	45437	45430	45433	45422
45774	45749	45756	45756	45738	45746	45756	45748	45772	45762	45757	45754	45776	45782	45740	45756	45763	45765	45756	45769	45768	45790	45745	45773	45785	45783	45776	45786	45772	45797	45776	45771	45793	45784	45775	45781	45750	45782	45771	45808	45780	45781	45787	45771	45790	45771	45779	45788	45773	45795
46220	46217	46215	46210	46206	46212	46213	46220	46227	46237	46231	46232	46238	46226	46248	46242	46231	46247	46238	46238	46235	46264	46249	46244	46257	46249	46268	46267	46274	46250	46274	46250	46284	46276	46263	46260	46278	46266	46274	46259	46267	46295	46271	46263	46299	46288	46286	46271	46293	46299
46829	46843	46839	46833	46844	46839	46836	46835	46850	46852	46859	46861	46863	46859	46871	46859	46864	46865	46854	46862	46850	46866	46878	46859	46887	46880	46886	46892	46870	46895	46895	46892	46876	46903	46889	46893	46895	46887	46914	46907	46914	46912	46914	46899	46911	46919	46902	46919	46931	46937
47493	47467	47470	47471	47496	47484	47467	47473	47473	47495	47485	47484	47497	47490	47502	47512	47489	47504	47499	47496	47492	47506	47520	47507	47507	47516	47517	47521	47540	47525	47531	47532	47518	47551	47535	47543	47548	47544	47525	47536	47548	47551	47548	47559	47556	47569	47535	47578	47577	47569
48214	48218	48210	48208	48201	48176	48218	48219	48222	48233	48224	48243	48217	48229	48239	48227	48230	48229	48238	48232	48236	48240	48247	48235	48258	48265	48276	48260	48272	48282	48283	48286	48276	48288	48291	48302	48288	48306	48299	48298	48281	48287	48304	48312	48309	48317	48314	48316	48317	48309
48961	48962	48972	48975	48980	48972	48978	48985	48990	48976	48987	49005	48969	48986	48990	48998	48988	48981	48982	48994	49014	49007	49007	49014	49011	49014	49023	49034	49036	49049	49034	49048	49040	49049	49047	49048	49061	49059	49053	49059	49052	49061	49066	49067	49086	49084	49081	49083	49082	49093
49723	49739	49734	49753	49752	49740	49759	49752	49748	49756	49779	49769	49770	49772	49771	49768	49770	49764	49772	49786	49775	49797	49774	49783	49773	49787	49791	49813	49805	49807	49818	49815	49817	49847	49827	49831	49829	49851	49835	49845	49835	49837	49845	49861	49849	49868	49862	49859	49865	49851
50453	50457	50455	50452	50451	50473	50468	50467	50479	50453	50484	50475	50492	50468	50481	50480	50488	50486	50494	50494	50490	50485	50497	50514	50512	50518	50504	50514	50531	50528	50528	50546	50558	50536	50536	50541	50548	50561	50549	50568	50558	50569	50572	50573	50574	50583	50574	50574	50581	50590
51174	51185	51179	51192	51179	51186	51167	51181	51194	51192	51174	51193	51204	51188	51189	51196	51198	51197	51205	51209	51219	51199	51210	51229	51222	51214	51231	51216	51238	51231	51236	51241	51261	51257	51251	51249	51275	51260	51265	51285	51282	51287	51290	51283	51302	51286	51288	51283	51291	51304
51809	51816	51809	51801	51820	51832	51817	51817	51809	51818	51841	51814	51828	51822	51830	51845	51835	51843	51827	51828	51853	51838	51857	51850	51847	51843	51861	51850	51875	51879	51870	51867	51876	51887	51896	51897	51887	51895	51899	51913	51902	51919	51894	51922	51927	51920	51937	51925	51922	51918
52299	52311	52306	52291	52314	52319	52329	52315	52319	52317	52302	52319	52331	52330	52324	52328	52336	52328	52334	52321	52325	52326	52349	52340	52345	52346	52349	52342	52372	52336	52359	52377	52361	52370	52371	52367	52376	52380	52383	52410	52391	52412	52392	52404	52393	52406	52418	52415	52422	52416
52768	52770	52761	52753	52755	52774	52765	52754	52780	52783	52780	52776	52773	52782	52782	52772	52783	52769	52772	52784	52769	52784	52773	52786	52785	52778	52785	52790	52800	52808	52807	52805	52817	52817	52811	52830	52811	52811	52809	52818	52837	52822	52849	52843	52835	52845	52829	52842	52851	52854
53060	53087	53080	53073	53079	53070	53072	53085	53076	53096	53092	53080	53080	53087	53089	53078	53081	53091	53071	53064	53072	53075	53084	53091	53092	53084	53099	53087	53095	53105	53100	53115	53115	53110	53109	53099	53119	53119	53143	53118	53108	53137	53125	53128	53134	53139	53134	53140	53136	53158
53170	53166	53162	53177	53160	53190	53184	53169	53160	53177	53159	53178	53177	53195	53169	53182	53190	53172	53179	53157	53174	53151	53171	53184	53180	53190	53176	53179	53181	53201	53181	53182	53212	53186	53208	53190	53189	53211	53188	53214	53201	53205	53209	53213	53215	53207	53206	53234	53214	53217
53272	53265	53252	53260	53276	53248	53264	53271	53265	53276	53275	53268	53281	53261	53275	53269	53264	53279	53268	53250	53267	53261	53261	53267	53264	53284	53278	53273	53284	53281	53282	53275	53279	53285	53279	53278	53288	53281	53294	53283	53283	53289	53279	53280	53279	53271	53289	53291	53301	53282
53129	53125	53115	53138	53141	53130	53134	53147	53136	53141	53128	53141	53134	53136	53126	53122	53125	53132	53127	53134	53122	53116	53126	53130	53123	53137	53138	53125	53132	53143	53136	53121	53139	53149	53127	53132	53148	53130	53141	53139	53145	53137	53142	53146	53149	53124	53144	53130	53132	53132
52811	52810	52798	52820	52821	52804	52813	52807	52812	52807	52807	52808	52812	52809	52808	52809	52811	52813	52817	52794	52804	52806	52786	52812	52799	52797	52795	52796	52798	52802	52799	52807	52807	52797	52794	52794	52798	52804	52800	52802	52804	52791	52807	52778	52775	52781	52794	52798	52790	52774
52488	52467	52490	52479	52484	52478	52477	52475	52481	52487	52464	52488	52474	52486	52471	52459	52472	52472	52470	52455	52470	52475	52458	52453	52459	52469	52459	52450	52449	52449	52457	52456	52452	52439	52442	52453	52448	52434	52452	52443	52445	52445	52439	52436	52434	52447	52451	52436	52434	52428
51983	51977	51974	51970	51981	51986	51958	51974	51962	51976	51965	51946	51954	51960	51955	51962	51953	51948	51964	51952	51947	51949	51953	51946	51945	51935	51940	51946	51930	51942	51925	51915	51942	51937	51932	51927	51920	51902	51921	51929	51923	51905	51915	51912	51919	51924	51909	51910	51920	51906
51357	51349	51355	51345	51343	51337	51339	51349	51347	51343	51339	51328	51324	51322	51313	51324	51317	51313	51313	51310	51315	51324	51308	51307	51299	51290	51294	51296	51298	51293	51289	51291	51291	51287	51286	51275	51281	51272	51272	51273	51270	51259	51269	51249	51264	51268	51273	51257	51266	51251
50706	50697	50714	50693	50699	50699	50707	50694	50687	50685	50688	50688	50674	50681	50681	50678	50678	50674	50666	50671	50673	50668	50658	50666	50663	50659	50644	50653	50647	50633	50642	50642	50638	50631	50634	50629	50639	50620	50621	50614	50620	50611	50609	50596	50596	50595	50603	50602	50595	50594
50000	49991	49984	49988	49973	49990	49978	49979	49979	49971	49974	49966	49962	49970	49968	49956	49959	49958	49958	49954	49971	49965	49939	49944	49934	49933	49929	49931	49919	49919	49915	49908	49926	49911	49907	49909	49900	49900	49899	49894	49904	49897	49892	49874	49874	49873	49877	49879	49892	49863
49244	49245	49249	49230	49247	49242	49233	49236	49233	49242	49230	49213	49219	49220	49211	49219	49218	49217	49202	49216	49208	49211	49202	49192	49195	49186	49198	49202	49172	49176	49188	49180	49159	49158	49164	49165	49157	49146	49156	49148	49150	49159	49124	49129	49126	49129	49133	49137	49133	49122
48514	48486	48507	48502	48505	48494	48490	48485	48503	48488	48491	48489	48464	48471	48491	48477	48473	48459	48477	48475	48473	48468	48469	48451	48460	48471	48444	48448	48426	48427	48431	48433	48420	48416	48419	48403	48413	48400	48408	48402	48408	48407	48393	48399	48378	48392	48384	48394	48371	48375
47792	47780	47796	47792	47788	47787	47771	47784	47771	47763	47772	47774	47755	47765	47763	47737	47750	47743	47757	47772	47768	47777	47759	47747	47755	47728	47742	47726	47728	47713	47715	47716	47705	47712	47702	47699	47694	47700	47698	47681	47670	47663	47663	47682	47680	47669	47679	47669	47661	47681
47147	47146	47153	47161	47139	47154	47142	47165	47152	47138	47130	47126	47132	47138	47119	47133	47131	47126	47120	47127	47135	47123	47130	47103	47112	47120	47101	47103	47099	47089	47100	47102	47084	47072	47084	47077	47068	47083	47063	47059	47062	47059	47027	47075	47039	47046	47051	47032	47024	47033
46546	46568	46573	46565	46563	46537	46548	46547	46550	46538	46554	46547	46541	46524	46542	46522	46515	46539	46523	46535	46524	46535	46535	46514	46515	46523	46521	46498	46510	46485	46503	46486	46490	46467	46492	46501	46489	46484	46465	46469	46476	46455	46457	46467	46438	46459	46456	46449	46442	46462
46056	46045	46066	46055	46063	46050	46049	46063	46033	46061	46037	46041	46037	46033	46030	46043	46035	46057	46012	46039	46024	46024	46039	46031	46021	46044	46033	46028	46004	45995	46014	45990	46000	46009	45992	45992	45986	45985	45989	45992	45996	45990	45981	45976	45969	45965	45972	45959	45986	45959
45719	45707	45718	45715	45713	45710	45709	45686	45693	45707	45686	45694	45687	45696	45705	45696	45682	45696	45695	45693	45699	45705	45714	45685	45697	45708	45681	45675	45674	45691	45693	45687	45669	45672	45682	45701	45643	45671	45641	45649	45635	45653	45657	45655	45657	45656	45628	45634	45622	45631
45435	45441	45454	45428	45423	45430	45434	45432	45444	45437	45419	45438	45434	45442	45417	45429	45416	45439	45408	45435	45428	45420	45418	45425	45422	45439	45416	45404	45435	45416	45410	45411	45410	45424	45393	45399	45422	45393	45382	45400	45382	45400	45379	45393	45404	45399	45402	45389	45370	45367
45314	45306	45303	45324	45310	45315	45307	45307	45322	45310	45322	45297	45279	45299	45317	45305	45301	45281	45311	45320	45308	45304	45294	45312	45297	45318	45274	45302	45292	45305	45287	45300	45301	45282	45282	45315	45281	45310	45284	45301	45300	45282	45271	45281	45299	45290	45277	45300	45263	45291
45393	45376	45403	45401	45386	45385	45405	45384	45406	45403	45388	45385	45385	45416	45415	45378	45385	45405	45390	45408	45387	45401	45409	45407	45395	45384	45410	45385	45416	45391	45408	45389	45398	45389	45383	45398	45406	45380	45394	45388	45376	45389	45380	45389	45384	45389	45393	45385	45382	45389
45489	45496	45486	45495	45488	45487	45486	45490	45483	45508	45499	45475	45496	45497	45491	45481	45497	45522	45508	45515	45512	45511	45508	45488	45527	45512	45516	45519	45524	45510	45512	45517	45533	45504	45508	45521	45497	45507	45508	45514	45514	45489	45509	45514	45520	45490	45512	45509	45510	45496
45797	45797	45785	45781	45787	45793	45777	45794	45815	45785	45793	45816	45805	45791	45810	45799	45794	45805	45804	45817	45809	45815	45793	45798	45812	45806	45823	45835	45824	45834	45818	45831	45826	45808	45808	45812	45838	45843	45841	45816	45811	45805	45820	45832	45821	45812	45841	45811	45828	45828
46261	46253	46253	46276	46264	46273	46262	46264	46254	46259	46275	46272	46273	46275	46251	46272	46288	46279	46267	46275	46275	46275	46292	46296	46292	46301	46282	46314	46305	46288	46291	46299	46299	46313	46303	46299	46308	46307	46309	46300	46296	46288	46306	46317	46317	46301	46306	46313	46311	46315
46757	46761	46748	46755	46745	46744	46769	46745	46769	46748	46758	46764	46778	46770	46769	46779	46795	46767	46776	46776	46777	46777	46783	46785	46779	46780	46806	46784	46799	46794	46787	46809	46796	46807	46811	46803	46820	46814	46826	46820	46816	46834	46824	46830	46822	46830	46824	46822	46817	46818
47346	47349	47346	47345	47368	47347	47361	47353	47360	47369	47376	47382	47394	47368	47379	47368	47385	47393	47384	47397	47376	47392	47399	47403	47401	47379	47403	47405	47407	47434	47415	47418	47427	47410	47403	47421	47430	47429	47438	47435	47431	47421	47440	47428	47445	47439	47438	47452	47454	47458
48048	48052	48055	48074	48064	48053	48071	48059	48074	48080	48084	48077	48093	48072	48084	48082	48075	48094	48098	48085	48092	48085	48090	48105	48102	48110	48107	48110	48121	48123	48120	48128	48121	48128	48136	48137	48142	48138	48138	48141	48132	48150	48162	48153	48158	48173	48161	48155	48164	48168
48774	48762	48777	48780	48773	48777	48793	48799	48785	48794	48794	48792	48805	48801	48803	48801	48818	48817	48802	48793	48806	48806	48823	48812	48830	48813	48827	48820	48818	48836	48830	48848	48854	48849	48838	48856	48860	48877	48862	48874	48875	48859	48878	48880	48881	48888	48874	48885	48879	48877
49510	49488	49495	49513	49504	49507	49507	49505	49505	49509	49524	49515	49513	49527	49513	49514	49533	49532	49530	49513	49547	49546	49541	49542	49561	49545	49546	49562	49553	49558	49559	49567	49561	49577	49577	49584	49587	49585	49591	49596	49611	49613	49612	49605	49597	49595	49619	49623	49619	49605
50219	50222	50223	50214	50234	50238	50226	50216	50229	50242	50243	50251	50256	50248	50262	50250	50264	50250	50252	50247	50259	50257	50257	50284	50272	50276	50273	50280	50274	50293	50285	50297	50305	50291	50294	50304	50304	50326	50315	50318	50336	50334	50337	50318	50331	50349	50340	50354	50350	50359
50905	50908	50901	50910	50923	50930	50916	50925	50903	50919	50913	50908	50920	50933	50938	50927	50944	50930	50945	50933	50936	50953	50938	50944	50961	50975	50973	50946	50961	50971	50975	50983	50993	50970	50990	50983	50995	51003	51000	51008	51017	51017	51013	51015	51019	51007	51032	51025	51030	51035
51490	51492	51486	51482	51490	51484	51489	51484	51483	51499	51498	51496	51509	51508	51514	51505	51499	51495	51496	51499	51494	51506	51510	51520	51534	51514	51526	51534	51550	51545	51524	51543	51555	51541	51561	51548	51546	51555	51566	51563	51570	51566	51576	51572	51580	51600	51592	51578	51582	51592
52066	52066	52076	52068	52072	52073	52060	52067	52057	52074	52081	52079	52086	52090	52091	52089	52087	52067	52086	52077	52097	52088	52083	52083	52106	52100	52115	52105	52110	52103	52117	52114	52122	52110	52123	52110	52129	52124	52133	52133	52145	52152	52140	52158	52157	52139	52150	52165	52152	52158
52503	52499	52493	52489	52491	52494	52511	52504	52520	52496	52521	52515	52507	52496	52526	52526	52510	52504	52500	52486	52513	52498	52536	52510	52512	52515	52527	52538	52539	52519	52535	52528	52547	52551	52547	52547	52548	52563	52557	52543	52549	52563	52552	52555	52560	52563	52554	52569	52572	52583
52763	52741	52752	52749	52764	52741	52756	52768	52756	52766	52768	52762	52759	52754	52763	52764	52745	52740	52760	52744	52768	52757	52769	52756	52771	52776	52762	52766	52782	52770	52787	52763	52763	52788	52792	52779	52776	52784	52797	52786	52787	52799	52800	52802	52808	52803	52816	52808	52805	52808
52973	52975	52985	52984	52975	52985	52981	52974	52977	52982	52981	52995	52992	52990	52979	52998	52992	52973	52973	52976	52959	52975	52983	52968	52980	52973	52995	52990	52983	52995	52998	52995	52986	52994	53002	52988	52994	52995	53006	53003	52989	53022	52995	53009	53003	53002	53009	53025	53017	53037
53044	53063	53053	53043	53070	53047	53053	53058	53070	53056	53034	53049	53050	53056	53037	53049	53042	53040	53057	53052	53037	53062	53025	53048	53056	53069	53053	53049	53046	53057	53056	53036	53046	53063	53060	53062	53063	53048	53067	53053	53061	53071	53062	53058	53080	53057	53085	53057	53064	53064
52871	52876	52864	52870	52867	52885	52869	52860	52873	52881	52853	52853	52850	52853	52852	52870	52854	52878	52857	52865	52863	52872	52852	52860	52861	52850	52860	52865	52851	52872	52866	52868	52854	52843	52857	52866	52864	52857	52867	52876	52877	52877	52855	52861	52858	52875	52862	52859	52871	52856
52660	52662	52659	52659	52668	52666	52653	52667	52661	52653	52646	52649	52643	52647	52647	52636	52632	52651	52654	52653	52641	52644	52655	52649	52648	52646	52627	52630	52644	52641	52640	52636	52630	52637	52641	52656	52640	52648	52624	52632	52626	52630	52621	52619	52618	52629	52632	52629	52622	52625
52300	52304	52311	52292	52302	52312	52299	52305	52298	52286	52297	52274	52288	52298	52291	52274	52273	52288	52277	52287	52273	52289	52285	52276	52271	52283	52271	52275	52261	52258	52276	52257	52266	52277	52272	52283	52254	52269	52240	52256	52262	52255	52246	52251	52242	52257	52267	52240	52261	52255
51746	51739	51752	51758	51751	51744	51753	51764	51746	51745	51754	51734	51730	51736	51728	51739	51718	51732	51742	51731	51728	51715	51735	51721	51725	51726	51723	51712	51713	51720	51707	51715	51713	51701	51712	51712	51710	51703	51704	51697	51692	51691	51685	51688	51679	51696	51691	51676	51686	51684
51171	51197	51197	51195	51187	51195	51193	51199	51187	51182	51189	51175	51176	51179	51168	51165	51169	51169	51168	51162	51156	51157	51159	51152	51142	51137	51139	51150	51141	51136	51133	51137	51133	51129	51127	51136	51122	51122	51115	51112	51121	51111	51094	51107	51098	51106	51094	51099	51101	51107
50540	50531	50538	50546	50520	50512	50532	50522	50525	50524	50526	50509	50501	50500	50502	50507	50504	50500	50487	50503	50485	50481	50482	50486	50473	50462	50471	50475	50472	50473	50466	50456	50447	50474	50469	50461	50434	50441	50451	50444	50432	50428	50423	50435	50429	50427	50423	50415	50425	50425
49812	49805	49802	49815	49813	49811	49818	49799	49807	49790	49806	49798	49784	49773	49784	49774	49778	49775	49773	49771	49777	49773	49771	49782	49761	49763	49767	49757	49743	49755	49739	49754	49747	49747	49739	49729	49733	49715	49714	49709	49709	49723	49697	49704	49712	49707	49699	49712	49692	49705
49081	49077	49065	49063	49068	49056	49069	49060	49071	49045	49050	49052	49047	49042	49041	49039	49046	49049	49032	49037	49036	49040	49034	49024	49012	49037	49010	49008	49013	49021	49011	49008	48981	48983	48984	48983	48982	48970	48968	48978	48960	48960	48961	48956	48955	48936	48958	48938	48941	48937
48314	48314	48308	48317	48298	48308	48309	48310	48285	48311	48292	48297	48293	48280	48290	48284	48290	48295	48295	48293	48280	48280	48279	48266	48273	48253	48262	48266	48246	48241	48247	48254	48232	48224	48229	48230	48208	48219	48219	48210	48191	48192	48207	48199	48202	48183	48194	48193	48186	48196
47636	47621	47597	47589	47612	47602	47627	47593	47587	47601	47594	47598	47574	47588	47592	47592	47598	47595	47594	47598	47589	47581	47578	47578	47562	47560	47571	47551	47545	47549	47547	47531	47528	47532	47527	47529	47520	47520	47512	47533	47518	47500	47500	47498	47504	47491	47501	47481	47495	47488
46896	46884	46869	46868	46885	46883	46877	46871	46867	46854	46865	46876	46867	46872	46849	46841	46875	46847	46869	46880	46878	46853	46847	46857	46850	46856	46834	46840	46811	46815	46806	46829	46822	46811	46824	46812	46807	46804	46800	46822	46777	46785	46787	46770	46773	46763	46777	46772	46774	46769
46274	46271	46256	46275	46256	46261	46273	46240	46262	46265	46273	46244	46255	46223	46261	46246	46255	46243	46226	46243	46252	46219	46229	46216	46227	46225	46230	46213	46207	46202	46214	46206	46202	46206	46185	46200	46212	46195	46168	46184	46181	46187	46202	46190	46162	46149	46173	46175	46172	46159
45807	45802	45779	45794	45809	45787	45784	45782	45786	45782	45789	45781	45792	45795	45775	45793	45795	45779	45758	45792	45781	45765	45799	45771	45742	45754	45771	45733	45781	45744	45753	45758	45748	45763	45716	45723	45735	45725	45723	45745	45734	45718	45735	45716	45718	45724	45740	45741	45710	45704
45344	45317	45316	45310	45308	45317	45311	45324	45311	45322	45317	45308	45321	45303	45312	45317	45315	45303	45300	45316	45299	45301	45313	45313	45270	45309	45299	45305	45287	45287	45315	45307	45296	45292	45277	45273	45285	45259	45272	45265	45265	45258	45279	45245	45250	45255	45258	45259	45234	45237
45039	45041	45053	45018	45042	45025	45034	45055	45013	45030	45039	45032	45025	45018	45020	45012	45031	45032	45039	45031	45026	45032	45027	45028	45005	45051	45020	44986	45005	45005	45015	45037	45031	45023	45003	45011	45004	45015	45002	44986	44983	44973	44988	45009	44995	45008	44979	44985	45001	44976
44971	44949	44955	44966	44965	44957	44944	44949	44954	44934	44928	44950	44940	44952	44943	44923	44976	44939	44940	44958	44963	44951	44961	44948	44966	44924	44963	44940	44923	44964	44957	44939	44944	44948	44951	44909	44962	44944	44936	44916	44948	44910	44969	44937	44943	44944	44935	44909	44941	44929
44871	44911	44911	44899	44896	44876	44899	44877	44885	44887	44907	44908	44936	44897	44896	44898	44908	44916	44920	44923	44923	44901	44914	44908	44898	44925	44911	44914	44920	44925	44914	44902	44918	44905	44892	44883	44907	44916	44914	44899	44902	44920	44922	44910	44920	44892	44889	44895	44905	44886
44992	45015	45011	45017	45016	45011	45019	45017	45006	45028	45010	45011	45022	45000	45019	45019	45025	45005	45019	45001	45017	45040	45023	45035	45029	45025	45028	45011	45008	45037	45016	45059	45020	45041	45037	45032	45046	45024	45041	45021	45029	45033	45042	45053	45026	45049	45026	45034	45048	45034
45386	45371	45362	45367	45384	45397	45387	45378	45390	45376	45378	45382	45383	45386	45381	45400	45400	45403	45392	45374	45385	45391	45429	45397	45405	45391	45379	45405	45403	45400	45411	45393	45401	45423	45402	45392	45411	45422	45415	45417	45432	45421	45407	45395	45414	45436	45426	45412	45403	45393
45757	45753	45737	45754	45742	45736	45750	45761	45748	45751	45758	45773	45757	45755	45789	45760	45754	45764	45751	45747	45759	45762	45761	45780	45794	45780	45776	45804	45777	45792	45798	45777	45802	45795	45817	45799	45796	45779	45824	45796	45809	45800	45809	45789	45812	45805	45819	45811	45824	45796
46291	46266	46255	46300	46292	46294	46307	46282	46308	46224	46273	46342	46336	46264	46339	46295	46310	46328	46339	46284	46316	46263	46326	46341	46321	46328	46356	46326	46333	46310	46276	46324	46303	46341	46353	46355	46347	46355	46351	46308	46340	46372	46344	46382	46399	46347	46374	46322	46379	46389
46947	46971	46933	46948	46964	46967	46976	46954	46964	46938	46964	46970	46983	46971	46989	46990	46984	46963	46992	46962	46995	46984	46996	47005	46989	47003	46990	47010	47004	47007	46983	47020	47001	47008	46988	47003	47025	47030	47026	47017	47032	47036	47042	47033	47046	47044	47051	47026	47051	47053
47622	47617	47617	47621	47618	47617	47608	47604	47613	47617	47615	47641	47645	47645	47649	47627	47634	47643	47645	47626	47656	47637	47644	47661	47660	47669	47668	47658	47677	47673	47683	47684	47683	47682	47699	47692	47702	47695	47695	47698	47706	47728	47705	47722	47714	47719	47726	47733	47742	47740
48377	48379	48391	48384	48379	48405	48395	48385	48382	48396	48392	48400	48390	48399	48396	48405	48406	48406	48419	48403	48410	48410	48424	48429	48433	48444	48428	48441	48447	48441	48444	48444	48444	48456	48466	48454	48468	48474	48486	48480	48476	48491	48491	48493	48492	48508	48500	48507	48517	48509
49158	49159	49163	49171	49179	49177	49161	49175	49179	49178	49188	49193	49186	49200	49187	49198	49184	49194	49196	49195	49194	49201	49213	49208	49231	49218	49234	49217	49240	49235	49243	49238	49259	49269	49254	49266	49251	49280	49267	49267	49288	49284	49276	49275	49291	49283	49294	49275	49309	49297
49949	49966	49978	49971	49974	49959	49954	49972	49968	49980	49978	49989	49991	49991	49987	50011	49977	49993	49997	50003	49998	50001	50013	50011	50011	50025	50029	50020	50039	50023	50049	50048	50052	50047	50056	50040	50059	50059	50063	50075	50071	50091	50080	50079	50093	50088	50103	50094	50093	50097
50707	50712	50720	50705	50721	50707	50716	50718	50718	50728	50720	50721	50725	50731	50725	50741	50720	50727	50739	50733	50734	50738	50744	50749	50746	50761	50770	50777	50771	50764	50794	50796	50786	50794	50791	50800	50798	50810	50797	50804	50813	50833	50809	50826	50826	50820	50825	50818	50825	50835
51426	51429	51453	51440	51431	51443	51436	51439	51449	51459	51451	51463	51471	51468	51445	51459	51472	51458	51472	51468	51462	51465	51475	51480	51488	51478	51490	51495	51507	51501	51506	51510	51506	51515	51521	51522	51519	51528	51531	51518	51524	51538	51533	51545	51539	51535	51556	51549	51554	51563
52093	52079	52088	52085	52079	52095	52097	52115	52108	52100	52114	52109	52109	52120	52105	52115	52114	52110	52113	52112	52098	52108	52126	52130	52126	52121	52136	52123	52141	52127	52129	52151	52138	52150	52149	52170	52162	52163	52162	52166	52153	52180	52173	52173	52173	52188	52200	52186	52188	52192
52575	52589	52595	52579	52580	52591	52585	52584	52583	52594	52597	52595	52588	52602	52587	52609	52605	52615	52601	52610	52600	52595	52613	52616	52610	52604	52622	52623	52629	52638	52639	52639	52632	52622	52622	52631	52630	52647	52648	52671	52645	52664	52664	52659	52663	52680	52649	52662	52683	52679
53026	53045	53043	53026	53035	53040	53046	53030	53027	53060	53036	53051	53041	53026	53041	53048	53023	53035	53050	53044	53038	53026	53061	53051	53067	53070	53048	53069	53055	53054	53070	53074	53062	53065	53086	53099	53080	53082	53067	53072	53082	53067	53088	53067	53090	53094	53099	53112	53099	53110
53308	53331	53330	53311	53322	53328	53312	53323	53319	53309	53313	53326	53318	53325	53323	53338	53321	53331	53322	53336	53320	53330	53341	53321	53339	53333	53337	53351	53350	53365	53352	53357	53350	53342	53345	53342	53335	53356	53351	53356	53367	53360	53350	53349	53359	53369	53351	53345	53355	53368
53404	53392	53385	53406	53403	53403	53399	53395	53395	53387	53389	53411	53382	53386	53396	53411	53393	53403	53406	53404	53401	53393	53404	53387	53397	53398	53381	53391	53395	53412	53398	53406	53408	53396	53407	53406	53427	53405	53429	53409	53419	53407	53418	53426	53401	53426	53428	53424	53412	53412
53483	53471	53478	53468	53470	53472	53467	53470	53488	53467	53467	53464	53468	53474	53470	53478	53454	53465	53461	53456	53452	53462	53457	53462	53443	53445	53478	53464	53451	53457	53459	53469	53461	53457	53465	53455	53445	53480	53456	53451	53456	53458	53447	53465	53461	53456	53464	53444	53457	53451
53320	53312	53303	53305	53314	53334	53313	53295	53315	53316	53321	53283	53309	53302	53309	53301	53313	53315	53300	53307	53316	53296	53285	53294	53299	53289	53294	53302	53298	53285	53292	53292	53294	53294	53287	53300	53295	53288	53279	53281	53282	53284	53283	53266	53267	53282	53275	53278	53272	53283
52942	52963	52942	52956	52950	52944	52949	52954	52958	52949	52946	52935	52947	52947	52936	52947	52955	52940	52956	52941	52948	52943	52932	52950	52947	52935	52931	52923	52928	52927	52920	52934	52912	52922	52902	52916	52905	52913	52919	52918	52922	52911	52923	52922	52901	52918	52910	52913	52900	52901
52579	52581	52584	52575	52591	52584	52579	52584	52577	52585	52576	52568	52579	52564	52575	52571	52581	52578	52561	52586	52572	52580	52561	52566	52556	52549	52548	52550	52560	52550	52532	52545	52541	52541	52538	52536	52539	52534	52519	52527	52533	52519	52521	52531	52509	52522	52510	52511	52511	52507
52082	52079	52072	52075	52076	52059	52073	52084	52066	52056	52069	52063	52065	52061	52077	52045	52061	52050	52062	52056	52055	52054	52051	52051	52045	52045	52043	52038	52038	52023	52025	52028	52026	52024	52027	52016	52021	52013	52008	52006	51996	51994	52010	51997	51995	51999	51986	51987	51987	51990
51408	51422	51417	51422	51408	51401	51404	51408	51402	51405	51397	51393	51392	51388	51402	51391	51396	51395	51386	51396	51383	51382	51383	51384	51383	51368	51376	51373	51350	51364	51354	51341	51359	51351	51361	51342	51342	51347	51344	51342	51325	51325	51336	51318	51321	51322	51312	51319	51304	51307
50745	50769	50749	50760	50744	50735	50748	50744	50736	50744	50743	50734	50726	50741	50732	50719	50737	50727	50732	50732	50724	50728	50717	50718	50699	50704	50711	50694	50697	50690	50697	50699	50686	50693	50679	50688	50672	50668	50673	50645	50666	50654	50651	50652	50651	50637	50648	50643	50630	50643
50027	50029	50029	50038	50033	50027	50030	50030	50006	50017	50021	49999	50004	50002	49999	49987	50012	50000	50001	49983	50003	50009	49992	49986	49984	49973	49977	49962	49959	49966	49967	49968	49955	49962	49957	49919	49949	49936	49926	49923	49928	49910	49916	49915	49913	49903	49911	49896	49909	49910
49281	49278	49274	49276	49269	49275	49276	49269	49258	49267	49273	49269	49264	49245	49257	49259	49266	49247	49257	49249	49259	49247	49250	49243	49232	49230	49227	49223	49212	49207	49212	49207	49201	49204	49199	49186	49209	49188	49178	49193	49166	49167	49179	49169	49162	49153	49157	49151	49152	49156
48529	48508	48537	48517	48533	48519	48534	48530	48513	48512	48524	48518	48505	48514	48496	48499	48509	48506	48501	48507	48506	48503	48502	48483	48488	48481	48460	48465	48456	48458	48464	48447	48460	48462	48447	48452	48432	48442	48424	48430	48436	48422	48413	48411	48420	48406	48419	48405	48396	48393
47799	47800	47790	47797	47791	47791	47808	47784	47787	47777	47782	47773	47787	47785	47774	47775	47774	47786	47782	47779	47776	47782	47771	47763	47759	47767	47748	47757	47755	47750	47731	47736	47748	47730	47731	47723	47728	47709	47719	47719	47702	47703	47719	47701	47715	47687	47697	47680	47682	47675
47180	47168	47161	47158	47157	47165	47157	47163	47154	47141	47147	47162	47149	47152	47136	47127	47125	47141	47146	47153	47148	47131	47134	47137	47139	47133	47102	47104	47104	47098	47105	47095	47099	47094	47086	47094	47088	47096	47058	47087	47073	47073	47069	47059	47057	47059	47078	47062	47055	47059
46563	46546	46559	46544	46560	46557	46551	46556	46537	46525	46552	46546	46532	46565	46534	46524	46518	46530	46545	46532	46533	46528	46517	46514	46518	46536	46522	46511	46502	46502	46506	46499	46481	46481	46502	46501	46510	46483	46467	46487	46496	46497	46469	46472	46467	46443	46462	46472	46447	46472
46064	46080	46054	46061	46053	46059	46067	46057	46061	46042	46047	46028	46056	46049	46040	46049	46018	46046	46041	46044	46043	46037	46061	46053	46032	46013	46024	46025	46019	46030	46025	46007	46035	46012	46003	46014	46024	46003	45984	45984	45997	46013	46004	45973	45971	45995	45974	45999	45996	45975
45763	45742	45746	45746	45753	45739	45731	45764	45746	45734	45742	45734	45759	45727	45745	45741	45733	45709	45733	45728	45730	45738	45705	45704	45731	45730	45732	45717	45725	45723	45705	45722	45704	45725	45712	45690	45701	45703	45701	45684	45686	45698	45682	45714	45702	45694	45702	45711	45704	45705
45437	45465	45435	45456	45460	45459	45450	45446	45462	45447	45456	45449	45443	45459	45447	45452	45425	45431	45443	45429	45462	45427	45438	45435	45421	45441	45434	45430	45450	45431	45435	45417	45421	45432	45410	45430	45431	45419	45437	45410	45425	45429	45423	45421	45406	45414	45388	45411	45399	45396
45347	45360	45358	45353	45352	45351	45369	45345	45360	45351	45349	45365	45368	45355	45335	45367	45363	45338	45357	45336	45346	45336	45343	45339	45351	45344	45358	45341	45362	45355	45331	45360	45310	45344	45336	45365	45329	45358	45367	45341	45323	45337	45319	45345	45362	45338	45338	45343	45365	45331
45450	45444	45453	45474	45469	45448	45444	45445	45449	45463	45477	45439	45451	45460	45462	45449	45449	45441	45466	45481	45443	45445	45458	45447	45452	45455	45463	45465	45471	45464	45474	45470	45462	45469	45459	45473	45455	45457	45448	45480	45472	45461	45475	45469	45472	45450	45479	45475	45463	45482
45564	45548	45572	45556	45556	45564	45554	45571	45564	45568	45594	45562	45581	45580	45573	45559	45568	45588	45600	45590	45573	45589	45591	45581	45578	45565	45581	45595	45565	45570	45576	45589	45593	45598	45600	45570	45589	45612	45601	45589	45593	45605	45589	45594	45621	45597	45614	45615	45603	45593
45882	45886	45861	45860	45847	45863	45878	45878	45886	45898	45868	45888	45866	45892	45869	45883	45896	45882	45906	45896	45891	45902	45901	45897	45896	45913	45896	45907	45900	45922	45902	45908	45893	45911	45913	45925	45922	45935	45906	45935	45919	45934	45929	45937	45915	45937	45935	45940	45940	45924
46323	46346	46353	46351	46340	46357	46333	46350	46335	46337	46341	46363	46358	46375	46339	46338	46369	46353	46380	46350	46360	46343	46362	46378	46382	46394	46361	46383	46390	46391	46389	46385	46397	46387	46407	46405	46403	46401	46397	46404	46408	46415	46419	46417	46416	46415	46425	46423	46411	46408
46845	46831	46859	46799	46818	46834	46821	46840	46850	46839	46846	46872	46837	46851	46872	46849	46878	46846	46861	46848	46853	46851	46870	46870	46860	46867	46861	46857	46871	46857	46912	46889	46879	46886	46876	46908	46906	46897	46909	46908	46893	46902	46937	46910	46925	46936	46918	46936	46929	46941
47448	47438	47447	47453	47447	47471	47451	47443	47456	47457	47464	47466	47452	47482	47484	47465	47463	47466	47477	47448	47452	47478	47487	47479	47479	47507	47480	47503	47486	47509	47501	47512	47522	47512	47516	47516	47522	47536	47525	47519	47550	47554	47556	47546	47550	47564	47549	47574	47557	47559
48111	48128	48121	48131	48133	48131	48115	48127	48125	48121	48140	48129	48130	48136	48126	48147	48146	48145	48136	48140	48146	48147	48150	48155	48160	48154	48177	48162	48177	48186	48180	48188	48183	48199	48184	48189	48180	48198	48202	48204	48216	48211	48223	48217	48220	48216	48216	48225	48242	48231
48847	48841	48837	48854	48853	48860	48859	48851	48846	48849	48853	48845	48870	48860	48854	48890	48866	48864	48869	48879	48855	48855	48876	48885	48897	48881	48891	48896	48901	48905	48917	48907	48916	48923	48921	48918	48928	48936	48955	48939	48950	48944	48946	48944	48961	48965	48945	48956	48957	48964
49573	49573	49567	49577	49581	49575	49581	49579	49583	49579	49591	49581	49593	49578	49590	49591	49601	49592	49593	49602	49592	49606	49612	49611	49597	49638	49623	49623	49641	49628	49636	49655	49647	49633	49643	49651	49649	49647	49661	49667	49657	49669	49675	49669	49684	49673	49675	49684	49693	49697
50300	50309	50307	50307	50305	50308	50321	50318	50320	50333	50313	50319	50329	50315	50319	50332	50327	50340	50335	50336	50333	50348	50352	50348	50350	50349	50354	50378	50371	50373	50377	50386	50393	50392	50392	50386	50368	50395	50388	50400	50412	50407	50420	50415	50416	50421	50407	50417	50408	50428
50985	50996	51009	50993	50998	50993	51008	51004	51005	50997	51016	51006	51013	51015	51007	51019	51026	51004	51016	51026	51026	51020	51033	51018	51032	51032	51032	51043	51045	51036	51047	51046	51068	51053	51067	51052	51066	51071	51069	51084	51079	51089	51092	51086	51098	51086	51097	51108	51090	51102
51554	51559	51560	51570	51576	51560	51560	51563	51568	51584	51580	51583	51567	51580	51577	51586	51581	51579	51577	51576	51590	51591	51592	51586	51608	51596	51599	51606	51600	51612	51602	51622	51625	51625	51625	51634	51635	51635	51628	51624	51642	51639	51644	51638	51636	51640	51648	51637	51657	51654
52132	52144	52139	52140	52139	52138	52141	52154	52136	52152	52146	52166	52163	52150	52155	52148	52173	52138	52153	52166	52172	52178	52161	52158	52179	52167	52181	52176	52194	52188	52196	52197	52188	52181	52187	52186	52197	52183	52206	52222	52201	52199	52201	52215	52226	52217	52212	52206	52221	52197
52576	52561	52565	52562	52575	52563	52561	52559	52578	52581	52567	52576	52569	52570	52584	52571	52573	52576	52569	52570	52580	52593	52588	52577	52582	52586	52601	52596	52599	52592	52591	52608	52605	52600	52604	52596	52623	52596	52598	52610	52618	52621	52616	52613	52633	52625	52620	52613	52633	52625
52798	52790	52801	52803	52816	52801	52800	52812	52808	52816	52812	52812	52811	52822	52804	52804	52808	52800	52808	52810	52805	52816	52817	52815	52819	52792	52824	52811	52812	52816	52826	52819	52819	52817	52821	52836	52825	52832	52829	52842	52838	52828	52841	52825	52844	52830	52822	52834	52842	52838
53008	53000	53018	53017	53008	53003	53012	53012	53003	53012	53018	53002	52995	53014	53006	53017	53024	53028	53003	53001	53011	53029	53013	53012	53014	53015	53009	53014	52998	53021	53020	53018	53021	53025	53011	53029	53013	53014	53013	53007	53034	53016	53029	53041	53037	53014	53034	53026	53024	53009
53070	53076	53079	53083	53065	53070	53078	53077	53048	53066	53070	53081	53078	53069	53078	53059	53056	53070	53067	53073	53064	53071	53070	53077	53058	53072	53066	53072	53060	53067	53059	53066	53072	53072	53067	53059	53060	53053	53044	53063	53064	53064	53076	53082	53061	53056	53064	53067	53076	53059
52869	52870	52880	52892	52886	52889	52878	52886	52879	52891	52881	52877	52884	52885	52878	52885	52865	52867	52881	52885	52877	52877	52869	52870	52876	52878	52883	52874	52868	52873	52862	52856	52873	52850	52839	52866	52864	52850	52859	52861	52853	52861	52864	52869	52849	52855	52868	52861	52864	52859
52675	52681	52677	52670	52680	52676	52678	52679	52683	52663	52670	52660	52677	52664	52671	52654	52666	52668	52657	52658	52664	52661	52656	52664	52666	52662	52662	52654	52649	52647	52649	52651	52636	52630	52631	52647	52640	52631	52652	52625	52647	52620	52612	52624	52637	52619	52623	52627	52646	52623
52298	52309	52306	52313	52295	52300	52307	52310	52301	52305	52303	52302	52300	52297	52291	52301	52298	52283	52289	52287	52298	52291	52295	52286	52284	52270	52280	52274	52270	52277	52266	52273	52266	52258	52267	52263	52256	52264	52268	52268	52250	52232	52252	52231	52251	52247	52248	52249	52236	52258
51797	51802	51807	51804	51810	51799	51811	51805	51798	51797	51796	51783	51794	51779	51793	51801	51781	51794	51783	51793	51794	51771	51778	51772	51776	51768	51761	51754	51778	51766	51770	51754	51732	51759	51749	51743	51747	51740	51749	51735	51729	51729	51727	51721	51726	51714	51714	51722	51708	51713
51237	51250	51260	51241	51229	51227	51245	51241	51236	51234	51239	51225	51221	51219	51223	51233	51229	51220	51222	51217	51212	51200	51203	51197	51198	51203	51213	51191	51198	51196	51189	51189	51173	51180	51177	51175	51191	51177	51170	51172	51156	51156	51141	51159	51153	51132	51149	51149	51145	51143
50594	50602	50590	50597	50581	50580	50575	50592	50571	50581	50576	50579	50568	50571	50584	50564	50560	50573	50583	50560	50566	50561	50559	50544	50549	50544	50550	50536	50533	50536	50545	50529	50510	50521	50522	50514	50525	50509	50508	50495	50482	50502	50485	50493	50494	50481	50477	50483	50474	50489
49890	49884	49882	49879	49875	49870	49886	49875	49869	49865	49863	49863	49869	49855	49868	49862	49843	49863	49852	49849	49867	49849	49840	49850	49835	49839	49839	49834	49820	49816	49822	49811	49810	49818	49811	49814	49798	49786	49788	49796	49771	49796	49773	49778	49779	49761	49774	49770	49768	49766
49165	49158	49149	49147	49147	49158	49149	49141	49149	49131	49128	49135	49127	49131	49133	49116	49111	49118	49127	49125	49141	49112	49116	49106	49097	49109	49087	49091	49082	49096	49073	49077	49077	49069	49077	49081	49067	49064	49082	49046	49049	49057	49049	49048	49037	49035	49037	49028	49040	49033
48406	48405	48409	48400	48404	48401	48399	48409	48398	48389	48394	48392	48385	48386	48388	48381	48389	48394	48386	48387	48391	48394	48361	48369	48363	48367	48339	48359	48370	48340	48340	48344	48350	48326	48331	48328	48310	48319	48317	48315	48301	48296	48309	48305	48294	48295	48297	48299	48288	48281
47734	47720	47713	47722	47728	47714	47725	47713	47726	47714	47705	47699	47707	47699	47704	47702	47696	47700	47692	47704	47701	47706	47721	47687	47671	47676	47669	47680	47680	47650	47669	47659	47661	47642	47654	47664	47653	47662	47633	47647	47652	47624	47619	47631	47609	47619	47638	47625	47632	47607
47036	47018	47033	47026	47018	47021	47029	47028	47017	47013	47019	46982	47024	46986	47009	47010	47004	47003	46993	47006	46990	46997	46996	46991	46984	46978	46976	46988	46969	46987	46970	46976	46970	46946	46965	46966	46935	46957	46950	46949	46937	46938	46920	46921	46917	46937	46932	46915	46914	46913
46412	46423	46429	46405	46436	46437	46398	46447	46416	46413	46416	46421	46433	46406	46399	46410	46436	46432	46434	46415	46417	46418	46390	46388	46395	46369	46368	46382	46386	46377	46376	46385	46397	46366	46363	46369	46377	46365	46375	46366	46361	46356	46352	46347	46340	46347	46328	46320	46329	46345
45987	45972	45959	45996	45985	45981	45976	45977	45973	45985	45981	45972	45987	45964	45964	45977	45965	45981	45981	45968	45977	45972	45972	45964	45952	45968	45947	45960	45968	45985	45952	45951	45948	45943	45947	45939	45928	45943	45926	45930	45936	45912	45928	45930	45907	45937	45933	45939	45921	45928
45555	45550	45549	45558	45531	45535	45533	45545	45544	45538	45549	45553	45536	45548	45538	45540	45554	45542	45549	45526	45537	45543	45541	45521	45526	45534	45506	45521	45525	45534	45517	45521	45521	45530	45518	45524	45508	45517	45526	45507	45514	45516	45521	45496	45502	45507	45498	45492	45494	45489
45250	45236	45237	45243	45245	45242	45234	45245	45250	45235	45234	45249	45236	45222	45231	45207	45256	45250	45238	45254	45225	45236	45238	45241	45218	45241	45233	45246	45215	45233	45215	45238	45226	45230	45202	45233	45229	45227	45225	45229	45209	45205	45233	45224	45237	45214	45213	45213	45207	45230
45174	45183	45168	45188	45160	45167	45186	45160	45170	45174	45190	45186	45180	45171	45189	45157	45186	45169	45162	45182	45165	45193	45187	45180	45185	45177	45167	45181	45171	45173	45185	45170	45154	45159	45170	45177	45174	45177	45202	45187	45165	45163	45163	45183	45190	45202	45161	45164	45166	45185
45119	45133	45116	45121	45133	45086	45142	45114	45130	45132	45126	45120	45119	45126	45118	45135	45145	45119	45139	45133	45138	45127	45124	45133	45144	45116	45137	45133	45125	45138	45143	45124	45122	45150	45148	45146	45147	45133	45144	45163	45123	45135	45158	45131	45143	45138	45156	45157	45140	45138
45214	45215	45226	45224	45238	45229	45218	45213	45231	45206	45223	45227	45227	45240	45214	45226	45225	45258	45222	45229	45223	45231	45229	45252	45263	45250	45239	45239	45226	45228	45247	45247	45251	45234	45246	45236	45232	45251	45264	45256	45251	45233	45265	45257	45270	45272	45282	45267	45270	45284
45551	45551	45585	45564	45589	45562	45558	45572	45577	45546	45563	45587	45563	45569	45585	45576	45567	45557	45587	45571	45548	45550	45590	45591	45569	45565	45596	45598	45599	45585	45608	45603	45611	45607	45598	45601	45616	45625	45620	45618	45595	45623	45616	45606	45627	45621	45630	45614	45609	45629
45924	45924	45925	45926	45925	45950	45921	45941	45942	45934	45936	45940	45957	45927	45937	45959	45923	45938	45928	45954	45915	45940	45933	45949	45966	45955	45963	45970	45947	45978	45960	45972	45974	45976	45979	45987	45977	45994	45985	45987	45990	45995	46006	46011	46014	46008	46019	46005	45996	46007
46475	46478	46480	46473	46483	46470	46489	46461	46486	46501	46494	46482	46480	46486	46497	46496	46471	46480	46475	46480	46498	46503	46507	46505	46501	46520	46500	46518	46527	46525	46536	46533	46536	46528	46517	46545	46541	46528	46550	46538	46537	46567	46561	46559	46579	46557	46568	46570	46554	46574
47052	47042	47056	47060	47037	47042	47043	47061	47066	47059	47066	47071	47069	47077	47078	47092	47058	47073	47063	47060	47078	47070	47072	47077	47080	47090	47100	47086	47122	47088	47109	47102	47120	47127	47128	47103	47126	47123	47126	47124	47153	47154	47170	47155	47137	47146	47148	47153	47156	47176
47762	47750	47769	47757	47757	47733	47770	47765	47761	47763	47773	47774	47764	47782	47781	47766	47765	47781	47764	47782	47787	47774	47790	47787	47811	47801	47781	47806	47811	47800	47817	47813	47813	47845	47837	47827	47822	47819	47829	47844	47865	47863	47865	47871	47863	47866	47856	47870	47866	47875
48509	48500	48509	48517	48496	48510	48503	48516	48525	48533	48534	48518	48548	48533	48540	48548	48527	48516	48527	48526	48538	48530	48538	48545	48545	48561	48566	48554	48560	48565	48570	48574	48581	48581	48593	48595	48591	48608	48606	48597	48625	48607	48614	48618	48630	48630	48616	48624	48615	48639
49282	49298	49296	49272	49275	49288	49284	49296	49288	49300	49300	49306	49301	49310	49321	49307	49310	49306	49303	49311	49318	49317	49322	49330	49343	49336	49330	49327	49340	49342	49352	49354	49371	49359	49363	49367	49378	49386	49382	49379	49394	49392	49397	49386	49413	49395	49416	49398	49405	49420
50070	50072	50071	50080	50078	50068	50064	50088	50083	50090	50103	50085	50090	50101	50107	50100	50088	50105	50101	50103	50094	50110	50105	50107	50137	50130	50130	50137	50138	50137	50142	50153	50138	50152	50157	50166	50169	50178	50166	50189	50179	50185	50189	50188	50192	50194	50196	50187	50185	50192
50788	50777	50794	50797	50794	50791	50808	50804	50795	50802	50801	50820	50814	50808	50818	50809	50806	50817	50819	50812	50830	50813	50838	50822	50848	50847	50842	50841	50861	50844	50863	50880	50854	50855	50864	50868	50880	50884	50869	50882	50883	50879	50893	50893	50897	50912	50899	50897	50906	50896
51513	51524	51508	51500	51528	51529	51511	51519	51522	51548	51540	51529	51543	51527	51536	51536	51543	51525	51527	51538	51539	51551	51548	51560	51566	51570	51555	51564	51555	51572	51561	51585	51585	51568	51583	51576	51584	51597	51600	51600	51600	51603	51601	51609	51615	51605	51619	51598	51620	51613
52178	52182	52152	52180	52183	52165	52183	52173	52174	52187	52184	52197	52185	52205	52186	52193	52200	52201	52180	52187	52204	52201	52200	52189	52214	52209	52221	52217	52224	52226	52230	52228	52215	52250	52240	52241	52243	52249	52248	52243	52233	52250	52252	52246	52251	52265	52251	52258	52258	52241
52632	52637	52636	52642	52643	52649	52628	52649	52652	52649	52655	52643	52643	52641	52649	52652	52635	52646	52632	52645	52651	52650	52654	52682	52654	52657	52660	52672	52674	52674	52664	52679	52673	52688	52688	52687	52675	52676	52690	52678	52692	52695	52695	52685	52679	52714	52692	52705	52704	52691
53101	53088	53089	53104	53081	53078	53094	53094	53083	53095	53079	53089	53095	53102	53100	53088	53085	53111	53090	53096	53101	53086	53079	53107	53110	53113	53114	53108	53088	53114	53099	53117	53114	53130	53125	53125	53116	53119	53121	53107	53110	53147	53129	53132	53139	53128	53124	53131	53130	53118
53388	53380	53387	53381	53383	53402	53405	53361	53390	53382	53381	53393	53389	53405	53404	53392	53405	53396	53401	53395	53407	53397	53409	53387	53411	53391	53400	53410	53392	53413	53386	53399	53404	53399	53395	53404	53395	53399	53405	53405	53392	53403	53393	53388	53400	53414	53391	53408	53407	53405
53463	53485	53477	53490	53477	53474	53488	53474	53462	53474	53480	53477	53460	53466	53479	53476	53481	53476	53476	53486	53489	53456	53496	53481	53465	53483	53491	53489	53474	53504	53475	53452	53470	53491	53488	53487	53487	53473	53489	53482	53461	53480	53470	53480	53462	53481	53469	53470	53476	53479
53504	53509	53513	53484	53517	53501	53503	53511	53497	53505	53523	53503	53496	53488	53495	53513	53493	53505	53509	53491	53508	53498	53501	53501	53490	53502	53519	53509	53494	53493	53492	53499	53510	53488	53478	53502	53475	53474	53481	53484	53485	53477	53476	53494	53477	53480	53471	53496	53479	53472
53348	53368	53355	53372	53365	53354	53349	53354	53349	53357	53347	53349	53358	53343	53350	53375	53362	53349	53349	53363	53345	53349	53344	53357	53347	53359	53339	53335	53352	53331	53341	53351	53345	53329	53350	53342	53330	53322	53336	53337	53323	53315	53308	53306	53334	53318	53320	53323	53296	53311
53023	53021	53020	53024	53016	53019	53014	53031	53007	53011	53008	53033	53022	53001	53001	53011	53017	53015	53026	52999	53000	53008	52999	52994	52999	53006	52992	52986	52984	52987	52977	52987	52970	52976	52984	52988	52971	52956	52985	52970	52966	52967	52972	52956	52950	52953	52950	52953	52953	52946
52693	52688	52693	52672	52673	52679	52677	52681	52677	52673	52672	52669	52681	52675	52656	52667	52674	52668	52682	52668	52656	52659	52667	52658	52637	52665	52650	52642	52642	52644	52636	52632	52635	52624	52631	52637	52626	52632	52619	52623	52623	52598	52604	52601	52592	52601	52597	52590	52602	52602
52155	52163	52169	52161	52163	52162	52161	52150	52154	52144	52157	52140	52153	52146	52134	52135	52172	52164	52154	52159	52137	52146	52125	52125	52115	52132	52121	52123	52126	52118	52107	52101	52101	52102	52095	52106	52107	52098	52088	52088	52089	52084	52080	52064	52070	52068	52068	52060	52066	52075
51536	51533	51510	51532	51526	51524	51522	51521	51509	51503	51512	51510	51510	51515	51498	51502	51514	51511	51510	51499	51505	51510	51505	51493	51482	51472	51486	51474	51482	51488	51467	51460	51459	51456	51454	51457	51442	51448	51432	51443	51440	51430	51428	51419	51417	51422	51420	51419	51408	51411
50886	50888	50881	50866	50888	50883	50873	50861	50872	50861	50873	50867	50854	50874	50851	50863	50868	50864	50861	50871	50854	50856	50850	50845	50839	50835	50832	50833	50835	50824	50824	50817	50811	50801	50811	50810	50806	50793	50801	50794	50792	50781	50788	50779	50767	50776	50782	50779	50765	50771
50147	50150	50154	50149	50142	50157	50139	50139	50143	50135	50136	50129	50125	50132	50117	50115	50129	50129	50134	50137	50113	50119	50121	50115	50112	50101	50095	50096	50094	50089	50082	50081	50080	50072	50064	50070	50075	50056	50056	50050	50049	50043	50046	50024	50037	50046	50041	50036	50036	50029
49403	49408	49390	49397	49389	49403	49392	49398	49386	49373	49393	49378	49371	49377	49364	49357	49389	49383	49378	49377	49369	49365	49356	49346	49359	49347	49349	49347	49335	49337	49341	49349	49343	49337	49314	49329	49319	49321	49317	49310	49306	49290	49293	49291	49293	49302	49301	49283	49298	49285
48644	48670	48650	48653	48640	48651	48647	48638	48651	48646	48630	48643	48642	48632	48619	48616	48642	48629	48630	48638	48634	48610	48611	48624	48612	48615	48596	48617	48605	48599	48589	48593	48597	48583	48588	48576	48570	48569	48572	48574	48554	48555	48558	48557	48553	48548	48553	48545	48533	48540
47919	47921	47919	47935	47917	47923	47914	47920	47927	47913	47902	47900	47918	47899	47908	47884	47896	47890	47894	47905	47898	47891	47893	47877	47880	47873	47887	47873	47885	47854	47855	47865	47866	47861	47850	47851	47843	47842	47841	47856	47825	47819	47835	47823	47833	47835	47820	47810	47813	47814
47291	47281	47274	47305	47285	47292	47297	47271	47284	47281	47271	47273	47270	47260	47260	47271	47266	47281	47266	47269	47252	47272	47246	47271	47252	47243	47253	47249	47250	47227	47235	47236	47218	47239	47229	47216	47220	47227	47203	47220	47228	47209	47202	47224	47208	47196	47199	47210	47197	47214
46667	46653	46680	46649	46674	46674	46655	46668	46660	46674	46670	46661	46644	46650	46641	46651	46641	46627	46645	46640	46633	46643	46613	46644	46624	46634	46620	46611	46620	46619	46626	46616	46619	46614	46615	46602	46615	46590	46593	46610	46606	46615	46598	46609	46595	46591	46574	46598	46592	46591
46136	46132	46107	46126	46112	46118	46141	46115	46122	46114	46104	46115	46120	46122	46119	46113	46123	46103	46136	46119	46105	46118	46090	46102	46110	46101	46106	46117	46101	46087	46105	46107	46101	46075	46084	46070	46098	46100	46085	46093	46066	46106	46081	46102	46083	46084	46072	46056	46094	46077
45770	45771	45753	45756	45749	45755	45751	45747	45752	45750	45732	45748	45756	45759	45742	45738	45739	45749	45749	45744	45750	45738	45743	45728	45753	45719	45706	45743	45741	45729	45728	45715	45736	45710	45723	45709	45711	45735	45726	45738	45717	45724	45715	45728	45721	45736	45729	45710	45715	45736
45438	45439	45446	45436	45420	45421	45432	45445	45427	45417	45453	45432	45452	45439	45452	45425	45415	45433	45423	45424	45424	45390	45419	45430	45419	45416	45426	45433	45426	45406	45400	45411	45425	45460	45424	45423	45428	45457	45423	45413	45424	45433	45409	45429	45444	45442	45429	45409	45412	45440
45379	45265	45207	45237	45323	45230	45265	45229	45267	45294	45194	45215	45231	45256	45229	45377	45289	45286	45214	45200	45237	45412	45273	45200	45261	45295	45216	45214	45281	45330	45280	45406	45211	45245	45241	45317	45261	45366	45344	45281	45259	45325	45257	45387	45285	45234	45385	45419	45404	45233
45597	45579	45565	45555	45610	45545	45594	45559	45583	45592	45538	45563	45543	45578	45585	45613	45568	45579	45562	45548	45561	45591	45571	45548	45563	45582	45551	45549	45585	45595	45575	45629	45562	45569	45567	45601	45574	45619	45601	45569	45582	45608	45585	45630	45612	45600	45619	45647	45637	45582
45529	45516	45509	45512	45536	45499	45546	45540	45540	45518	45527	45520	45515	45529	45510	45558	45531	45511	45509	45528	45520	45556	45545	45539	45548	45533	45530	45535	45524	45534	45531	45563	45544	45542	45549	45550	45562	45563	45571	45550	45558	45575	45562	45595	45570	45552	45575	45580	45578	45559
45768	45757	45768	45764	45772	45763	45771	45778	45763	45796	45770	45772	45783	45788	45754	45783	45768	45788	45779	45802	45794	45771	45783	45775	45784	45787	45787	45777	45787	45796	45800	45803	45801	45816	45791	45793	45802	45818	45808	45805	45811	45834	45836	45836	45856	45844	45841	45829	45825	45831
46117	46086	46118	46118	46106	46113	46119	46138	46123	46114	46138	46138	46116	46121	46127	46145	46128	46140	46126	46128	46120	46111	46124	46133	46134	46157	46144	46139	46142	46172	46163	46152	46167	46145	46181	46171	46171	46167	46177	46155	46198	46190	46185	46200	46200	46186	46194	46207	46212	46194
46585	46589	46604	46603	46597	46609	46615	46626	46612	46613	46624	46619	46631	46621	46597	46608	46596	46630	46607	46626	46611	46619	46624	46615	46620	46659	46640	46648	46653	46669	46662	46661	46658	46647	46651	46658	46656	46658	46680	46674	46659	46668	46677	46701	46691	46689	46687	46679	46693	46697
47189	47186	47180	47197	47200	47191	47195	47205	47209	47202	47211	47235	47233	47206	47201	47219	47228	47197	47208	47202	47217	47208	47209	47215	47233	47240	47244	47240	47236	47235	47260	47255	47258	47256	47252	47262	47257	47263	47275	47277	47282	47281	47277	47288	47283	47284	47300	47298	47295	47283
47831	47827	47813	47834	47828	47840	47834	47830	47843	47852	47843	47849	47858	47851	47836	47861	47860	47849	47856	47841	47847	47858	47853	47871	47879	47874	47878	47878	47885	47894	47896	47893	47894	47903	47878	47888	47918	47908	47916	47907	47917	47933	47931	47924	47923	47929	47949	47921	47934	47947
48537	48533	48529	48528	48525	48523	48540	48529	48530	48542	48530	48551	48543	48551	48537	48563	48553	48541	48553	48548	48546	48540	48555	48563	48555	48582	48582	48573	48579	48590	48591	48602	48588	48590	48600	48612	48601	48603	48611	48614	48615	48635	48620	48632	48646	48612	48643	48641	48637	48636
49239	49234	49235	49236	49246	49234	49233	49249	49243	49243	49251	49249	49256	49246	49254	49267	49262	49262	49271	49247	49267	49261	49261	49268	49283	49307	49292	49301	49281	49301	49297	49298	49315	49305	49304	49312	49315	49317	49307	49326	49339	49330	49344	49341	49333	49347	49348	49337	49351	49342
49959	49967	49963	49960	49954	49964	49973	49976	49988	49971	49991	49982	49981	49989	49994	49995	50011	49988	49992	49986	49994	49997	50014	49997	50007	50005	50011	50009	50025	50032	50011	50039	50030	50030	50040	50026	50035	50037	50046	50057	50049	50056	50069	50060	50060	50067	50063	50071	50074	50063
50679	50656	50662	50671	50661	50676	50671	50665	50659	50665	50678	50685	50687	50698	50693	50698	50692	50709	50686	50693	50686	50708	50701	50701	50685	50708	50706	50712	50731	50723	50722	50731	50721	50715	50731	50723	50741	50743	50731	50738	50753	50745	50764	50736	50739	50757	50755	50761	50772	50752
51273	51272	51265	51282	51274	51287	51284	51271	51288	51295	51277	51281	51286	51295	51292	51295	51290	51308	51299	51283	51289	51309	51308	51306	51305	51302	51315	51319	51312	51318	51330	51323	51327	51323	51320	51338	51341	51339	51339	51339	51348	51341	51345	51333	51339	51348	51346	51347	51353	51362
51867	51867	51875	51859	51868	51869	51879	51863	51883	51866	51867	51881	51878	51889	51878	51880	51892	51884	51887	51900	51883	51917	51916	51907	51882	51905	51884	51912	51925	51910	51903	51905	51903	51911	51907	51910	51913	51924	51912	51921	51934	51916	51915	51927	51918	51937	51923	51919	51936	51921
52374	52369	52363	52360	52362	52369	52357	52376	52357	52371	52377	52395	52369	52385	52377	52369	52386	52373	52375	52392	52393	52394	52381	52375	52376	52386	52394	52395	52399	52383	52401	52389	52388	52388	52406	52395	52395	52391	52389	52395	52406	52392	52393	52410	52407	52386	52407	52404	52420	52375
52636	52634	52631	52646	52630	52635	52637	52640	52651	52662	52637	52648	52645	52645	52645	52646	52667	52635	52654	52644	52655	52659	52667	52668	52669	52649	52662	52653	52652	52656	52659	52670	52660	52643	52668	52663	52649	52657	52671	52670	52673	52629	52649	52653	52657	52639	52658	52660	52651	52653
52882	52903	52894	52897	52897	52889	52893	52888	52909	52901	52892	52907	52897	52908	52909	52903	52919	52894	52920	52904	52914	52916	52905	52901	52913	52913	52910	52916	52908	52895	52885	52904	52893	52898	52918	52917	52914	52893	52906	52899	52897	52900	52903	52908	52909	52893	52902	52892	52884	52905
53016	53011	53011	53019	53021	53008	53011	53015	53015	53031	53016	53028	53010	53012	53014	53020	53014	53019	53027	53032	53010	53016	53018	53025	53012	53005	53015	53017	53016	53007	53016	53008	53022	53006	53009	53002	53005	53024	53006	53001	52984	52989	52992	52994	53003	52991	52985	52984	53000	52990
52888	52883	52880	52880	52881	52880	52882	52885	52899	52879	52869	52877	52873	52864	52874	52864	52870	52890	52875	52891	52877	52887	52885	52878	52871	52878	52879	52861	52870	52868	52869	52878	52864	52861	52859	52862	52859	52873	52869	52851	52847	52847	52859	52846	52862	52841	52852	52827	52842	52846
52744	52728	52734	52726	52725	52721	52723	52713	52719	52711	52716	52717	52715	52715	52724	52717	52730	52717	52731	52733	52720	52707	52708	52719	52715	52710	52708	52698	52703	52687	52709	52694	52700	52702	52698	52700	52710	52696	52683	52682	52678	52660	52683	52673	52686	52669	52669	52676	52663	52676
52428	52421	52418	52405	52423	52411	52418	52423	52406	52410	52400	52403	52417	52417	52419	52412	52403	52397	52407	52409	52407	52421	52414	52409	52409	52397	52384	52375	52396	52369	52365	52389	52378	52362	52362	52387	52369	52374	52367	52362	52346	52359	52363	52345	52351	52344	52347	52341	52348	52353
51972	51973	51966	51965	51962	51966	51963	51969	51953	51934	51955	51947	51941	51960	51947	51951	51946	51951	51955	51957	51934	51951	51927	51953	51948	51941	51926	51926	51921	51915	51907	51920	51923	51909	51903	51906	51907	51908	51889	51889	51896	51896	51886	51878	51884	51886	51882	51878	51872	51871
51467	51463	51462	51455	51463	51456	51467	51454	51451	51444	51441	51447	51439	51448	51456	51442	51435	51443	51443	51441	51436	51431	51440	51432	51431	51413	51416	51423	51410	51405	51409	51404	51394	51408	51400	51408	51390	51390	51374	51382	51383	51381	51372	51363	51365	51360	51365	51356	51362	51375
50860	50872	50871	50860	50872	50854	50869	50857	50850	50847	50844	50836	50848	50842	50832	50837	50835	50827	50839	50841	50824	50818	50825	50825	50824	50815	50816	50804	50812	50809	50801	50801	50792	50795	50794	50802	50775	50786	50787	50775	50779	50769	50765	50762	50759	50763	50753	50747	50751	50753
50194	50185	50196	50186	50178	50187	50187	50191	50177	50178	50176	50172	50174	50158	50159	50172	50174	50166	50160	50181	50168	50147	50147	50141	50156	50135	50148	50149	50146	50138	50129	50127	50120	50132	50118	50112	50106	50100	50109	50100	50107	50106	50095	50087	50092	50083	50077	50085	50084	50087
49503	49499	49499	49509	49494	49498	49510	49497	49498	49499	49490	49492	49494	49482	49476	49477	49484	49476	49489	49487	49487	49481	49475	49472	49471	49459	49457	49453	49455	49462	49447	49448	49434	49440	49427	49427	49423	49435	49437	49421	49406	49403	49408	49425	49423	49396	49402	49398	49397	49389
48798	48784	48801	48786	48779	48792	48787	48789	48782	48777	48780	48777	48769	48760	48763	48764	48766	48765	48774	48770	48770	48757	48755	48746	48762	48741	48736	48740	48737	48736	48732	48720	48733	48729	48725	48714	48719	48719	48717	48717	48695	48707	48703	48692	48715	48691	48694	48702	48690	48703
48116	48114	48111	48111	48108	48103	48112	48113	48103	48098	48093	48099	48076	48087	48079	48082	48090	48082	48101	48081	48081	48086	48074	48077	48073	48075	48062	48060	48055	48067	48051	48045	48065	48056	48054	48046	48042	48039	48025	48022	48019	48045	48026	48032	48020	48038	48014	48019	48011	48010
47406	47421	47408	47415	47406	47412	47413	47430	47418	47397	47408	47409	47401	47386	47394	47390	47380	47403	47376	47387	47393	47389	47373	47374	47379	47363	47372	47368	47372	47373	47360	47367	47366	47353	47351	47364	47358	47363	47341	47344	47336	47343	47343	47329	47328	47355	47349	47335	47328	47339
46814	46791	46802	46792	46798	46796	46802	46786	46801	46796	46769	46787	46775	46791	46784	46763	46767	46776	46787	46764	46777	46764	46781	46761	46759	46765	46762	46744	46746	46754	46747	46727	46753	46748	46746	46749	46739	46745	46733	46735	46724	46743	46731	46721	46761	46739	46708	46731	46725	46729
46336	46320	46303	46318	46322	46346	46320	46310	46312	46312	46303	46319	46294	46292	46319	46314	46299	46286	46316	46293	46303	46283	46287	46286	46295	46306	46277	46257	46262	46282	46290	46283	46288	46285	46276	46273	46295	46272	46265	46286	46270	46260	46257	46281	46252	46283	46258	46288	46266	46254
45863	45860	45842	45852	45851	45851	45844	45841	45856	45849	45855	45829	45838	45840	45825	45833	45827	45844	45819	45841	45833	45812	45837	45813	45821	45827	45827	45824	45807	45821	45807	45813	45826	45797	45810	45805	45809	45833	45823	45819	45811	45785	45818	45819	45813	45806	45807	45817	45840	45804
45484	45482	45480	45494	45477	45463	45497	45463	45489	45470	45467	45470	45473	45467	45486	45467	45486	45484	45467	45456	45463	45472	45461	45460	45449	45462	45459	45471	45461	45456	45471	45478	45470	45467	45456	45470	45463	45462	45466	45471	45465	45483	45472	45449	45430	45462	45450	45472	45456	45473
45363	45361	45357	45329	45349	45342	45354	45343	45350	45325	45357	45355	45340	45361	45340	45345	45371	45346	45335	45320	45339	45344	45345	45325	45322	45326	45344	45323	45347	45327	45320	45342	45335	45343	45330	45380	45352	45356	45359	45366	45355	45349	45350	45366	45336	45366	45357	45370	45347	45339
45225	45225	45254	45226	45240	45226	45240	45241	45229	45240	45222	45237	45214	45227	45223	45220	45238	45211	45215	45209	45228	45233	45223	45208	45211	45225	45241	45242	45249	45241	45260	45261	45227	45233	45254	45236	45251	45258	45235	45256	45260	45260	45250	45262	45237	45235	45270	45273	45279	45235
45323	45330	45339	45328	45340	45342	45329	45357	45326	45344	45350	45327	45334	45338	45338	45329	45361	45323	45339	45325	45325	45336	45325	45339	45344	45344	45334	45330	45356	45342	45325	45350	45332	45358	45358	45365	45357	45353	45363	45371	45364	45371	45384	45379	45352	45367	45393	45373	45396	45394
45461	45432	45456	45431	45438	45442	45441	45470	45443	45454	45445	45441	45459	45445	45443	45456	45448	45435	45437	45436	45435	45428	45441	45470	45446	45470	45460	45469	45477	45445	45480	45471	45462	45465	45490	45457	45483	45486	45466	45497	45497	45489	45503	45495	45489	45512	45495	45488	45536	45529
45758	45761	45751	45747	45739	45740	45763	45760	45752	45772	45765	45743	45757	45757	45777	45738	45756	45772	45756	45759	45757	45780	45760	45773	45782	45781	45776	45799	45788	45768	45780	45777	45786	45787	45807	45781	45789	45805	45797	45812	45805	45809	45804	45804	45834	45823	45815	45832	45842	45843
46206	46214	46230	46227	46206	46216	46235	46228	46226	46216	46231	46222	46225	46240	46219	46233	46247	46229	46225	46231	46227	46269	46240	46233	46245	46239	46266	46272	46270	46266	46260	46272	46252	46256	46299	46280	46281	46273	46295	46294	46294	46281	46283	46286	46321	46304	46297	46292	46308	46302
46690	46708	46682	46690	46692	46692	46699	46700	46712	46696	46696	46710	46707	46697	46686	46715	46728	46706	46695	46709	46714	46715	46713	46713	46723	46728	46728	46746	46726	46757	46746	46749	46769	46742	46748	46742	46744	46756	46786	46764	46777	46769	46781	46785	46783	46798	46789	46787	46797	46793
47272	47302	47294	47284	47300	47300	47307	47299	47304	47306	47320	47302	47317	47314	47316	47324	47322	47322	47293	47330	47313	47320	47332	47333	47351	47345	47354	47360	47360	47359	47357	47358	47355	47354	47368	47366	47372	47351	47367	47371	47379	47398	47392	47399	47403	47390	47391	47401	47388	47401
47952	47982	47979	47986	47980	47963	47982	47981	47968	47975	47984	47986	47998	47993	47988	48003	47998	48004	47990	48000	47995	48003	48019	48007	48012	48035	48029	48027	48045	48036	48035	48022	48035	48056	48036	48045	48045	48053	48064	48042	48077	48067	48067	48075	48075	48061	48080	48075	48058	48087
48676	48663	48663	48674	48682	48686	48678	48669	48676	48694	48691	48682	48706	48678	48687	48688	48685	48697	48685	48702	48689	48697	48704	48704	48711	48716	48724	48720	48728	48711	48739	48741	48737	48723	48742	48738	48747	48746	48752	48757	48775	48767	48768	48751	48765	48768	48779	48767	48775	48783
49398	49401	49389	49393	49391	49398	49405	49408	49407	49413	49410	49423	49417	49436	49421	49409	49406	49417	49415	49420	49425	49415	49440	49446	49434	49446	49450	49469	49450	49439	49451	49458	49466	49464	49480	49479	49469	49462	49476	49487	49483	49492	49504	49490	49493	49489	49495	49504	49497	49500
50096	50088	50096	50069	50089	50091	50093	50106	50095	50103	50106	50108	50107	50105	50119	50121	50093	50122	50113	50113	50101	50109	50140	50121	50131	50136	50113	50147	50122	50135	50142	50137	50140	50154	50148	50155	50156	50147	50153	50173	50173	50179	50169	50163	50160	50173	50171	50172	50177	50184
50784	50783	50796	50777	50767	50774	50785	50787	50777	50785	50799	50796	50792	50787	50784	50803	50792	50792	50792	50796	50803	50798	50802	50817	50823	50816	50821	50819	50824	50819	50829	50824	50829	50836	50825	50836	50834	50826	50843	50843	50842	50859	50858	50851	50848	50849	50860	50855	50862	50861
51403	51392	51407	51395	51400	51383	51388	51394	51403	51387	51415	51412	51414	51410	51417	51427	51401	51421	51405	51407	51419	51402	51427	51435	51429	51430	51430	51431	51422	51435	51437	51424	51439	51435	51442	51454	51437	51448	51456	51438	51435	51454	51447	51456	51464	51446	51461	51465	51469	51458
51886	51892	51900	51891	51896	51876	51885	51888	51893	51901	51894	51910	51894	51909	51918	51912	51898	51906	51924	51896	51913	51912	51914	51922	51935	51925	51930	51926	51900	51931	51935	51927	51928	51930	51928	51918	51936	51927	51931	51930	51923	51934	51933	51949	51926	51927	51941	51943	51941	51938
52343	52347	52337	52330	52342	52341	52324	52355	52352	52346	52345	52347	52343	52361	52349	52360	52362	52347	52359	52371	52356	52373	52364	52365	52361	52370	52372	52362	52386	52359	52380	52371	52358	52371	52355	52370	52365	52379	52378	52378	52351	52357	52368	52359	52363	52372	52360	52357	52368	52368
52659	52665	52679	52666	52655	52657	52646	52661	52656	52671	52667	52678	52660	52671	52668	52676	52673	52676	52686	52694	52686	52690	52701	52672	52687	52673	52691	52693	52693	52689	52693	52674	52680	52683	52669	52671	52694	52693	52688	52680	52669	52671	52681	52694	52694	52660	52666	52666	52668	52680
52820	52835	52819	52819	52833	52821	52805	52815	52821	52808	52803	52823	52819	52835	52835	52817	52841	52839	52846	52836	52849	52833	52815	52848	52841	52834	52823	52817	52830	52831	52814	52823	52839	52835	52816	52824	52822	52818	52829	52824	52804	52819	52824	52823	52810	52823	52796	52805	52798	52805
52927	52914	52910	52913	52918	52919	52910	52903	52920	52920	52916	52912	52898	52927	52917	52913	52907	52920	52933	52916	52938	52926	52929	52921	52914	52909	52904	52914	52917	52916	52904	52915	52916	52899	52918	52897	52896	52910	52882	52902	52891	52888	52886	52883	52891	52887	52893	52866	52886	52887
52862	52859	52853	52856	52876	52859	52854	52838	52851	52861	52837	52842	52849	52864	52858	52847	52858	52860	52876	52841	52853	52845	52835	52860	52848	52865	52841	52834	52855	52849	52822	52838	52846	52837	52841	52819	52821	52830	52817	52830	52824	52828	52817	52811	52805	52818	52801	52817	52792	52806
52614	52621	52607	52626	52608	52621	52613	52608	52611	52617	52598	52616	52612	52603	52618	52609	52607	52610	52619	52612	52609	52628	52603	52604	52599	52585	52606	52584	52602	52586	52589	52572	52597	52583	52573	52565	52577	52562	52557	52573	52573	52575	52554	52563	52569	52560	52550	52547	52542	52553
52385	52371	52362	52373	52360	52365	52378	52360	52368	52357	52352	52370	52351	52359	52358	52369	52379	52360	52384	52363	52369	52361	52353	52349	52360	52338	52351	52337	52329	52332	52330	52332	52321	52339	52330	52335	52318	52322	52326	52291	52296	52316	52305	52293	52290	52303	52300	52297	52290	52292
51966	51974	51960	51971	51946	51971	51958	51957	51956	51958	51965	51948	51952	51942	51943	51952	51955	51940	51957	51954	51949	51937	51916	51940	51930	51927	51938	51928	51936	51917	51906	51924	51916	51915	51914	51910	51901	51895	51901	51889	51884	51889	51888	51897	51885	51884	51884	51887	51872	51855
51429	51438	51422	51428	51422	51418	51424	51422	51428	51436	51424	51420	51412	51416	51418	51406	51433	51424	51425	51423	51424	51412	51403	51405	51403	51393	51389	51385	51385	51381	51394	51385	51384	51372	51369	51375	51362	51372	51370	51353	51359	51355	51350	51347	51351	51345	51334	51352	51333	51319
50900	50891	50884	50895	50895	50890	50892	50887	50872	50888	50878	50868	50865	50862	50865	50873	50883	50868	50872	50873	50885	50866	50867	50841	50856	50841	50848	50837	50838	50840	50829	50828	50813	50823	50824	50826	50821	50805	50823	50813	50816	50797	50805	50802	50805	50794	50786	50793	50786	50771
50276	50286	50270	50271	50280	50274	50283	50281	50257	50270	50260	50254	50241	50255	50250	50260	50260	50245	50261	50257	50255	50244	50247	50230	50234	50229	50221	50230	50221	50223	50219	50228	50210	50200	50217	50215	50198	50200	50200	50185	50196	50181	50177	50188	50185	50167	50179	50173	50172	50162
49613	49616	49608	49605	49607	49599	49607	49604	49594	49602	49604	49595	49578	49594	49581	49589	49590	49595	49599	49583	49575	49591	49582	49574	49563	49565	49562	49567	49548	49571	49547	49563	49534	49544	49552	49541	49541	49542	49540	49534	49517	49525	49513	49507	49520	49521	49513	49503	49499	49516
48939	48929	48944	48933	48945	48934	48933	48947	48925	48937	48934	48919	48913	48910	48914	48921	48916	48924	48903	48903	48916	48916	48908	48914	48904	48888	48897	48880	48891	48889	48888	48881	48880	48885	48882	48883	48887	48885	48856	48859	48872	48869	48864	48850	48853	48847	48849	48861	48853	48849
48287	48285	48274	48276	48277	48276	48267	48270	48281	48265	48257	48261	48256	48261	48269	48250	48235	48266	48258	48258	48245	48247	48240	48247	48241	48221	48221	48229	48216	48224	48232	48226	48223	48228	48224	48225	48209	48221	48223	48223	48219	48195	48194	48203	48200	48200	48204	48209	48206	48212
47714	47712	47704	47701	47706	47697	47699	47696	47686	47705	47691	47678	47683	47671	47686	47682	47667	47671	47673	47677	47670	47667	47674	47670	47659	47675	47653	47657	47653	47658	47652	47649	47652	47648	47653	47648	47651	47650	47656	47648	47645	47637	47642	47636	47637	47625	47620	47650	47636	47629
47125	47131	47132	47115	47136	47125	47131	47139	47130	47115	47132	47098	47133	47130	47099	47105	47121	47120	47114	47112	47092	47104	47091	47104	47097	47099	47102	47087	47088	47089	47091	47090	47090	47080	47091	47110	47080	47093	47080	47085	47090	47089	47068	47073	47084	47076	47097	47068	47072	47098
46654	46637	46639	46638	46642	46656	46651	46627	46648	46652	46660	46625	46634	46624	46644	46609	46618	46630	46611	46612	46622	46594	46607	46625	46603	46613	46632	46626	46615	46619	46630	46615	46608	46620	46617	46607	46621	46600	46611	46608	46612	46608	46609	46598	46611	46606	46626	46606	46616	46637
46279	46299	46293	46299	46310	46298	46295	46309	46272	46303	46274	46296	46311	46302	46282	46274	46281	46293	46267	46289	46261	46263	46290	46295	46272	46257	46285	46281	46255	46274	46291	46273	46276	46256	46285	46256	46256	46269	46283	46271	46268	46280	46260	46281	46272	46280	46292	46275	46267	46262
45979	45981	45987	46000	46002	45989	45976	46011	45991	45985	45986	45995	46005	45962	45978	45965	45964	45996	45985	45983	45966	45969	45969	45995	45970	45991	45977	45993	45967	45986	45991	45984	45967	45967	45978	45985	45978	45972	45995	45967	45962	45994	45981	45995	45988	45984	46002	46000	45984	45996
45870	45882	45872	45852	45854	45866	45879	45867	45877	45867	45879	45862	45868	45857	45857	45863	45862	45871	45842	45849	45861	45843	45847	45840	45853	45861	45872	45874	45882	45864	45859	45859	45875	45870	45870	45873	45860	45869	45880	45894	45885	45883	45878	45881	45888	45874	45870	45879	45889	45868
45768	45759	45771	45785	45761	45769	45781	45769	45774	45790	45787	45776	45779	45777	45765	45744	45762	45747	45753	45791	45770	45765	45757	45741	45771	45760	45774	45776	45774	45783	45766	45777	45782	45775	45789	45785	45785	45796	45783	45806	45801	45796	45780	45786	45802	45814	45810	45824	45787	45816
45828	45818	45823	45811	45819	45811	45807	45820	45828	45808	45827	45816	45818	45809	45809	45815	45811	45806	45815	45797	45827	45808	45812	45800	45821	45825	45817	45824	45830	45827	45820	45840	45821	45834	45837	45813	45842	45849	45827	45839	45840	45851	45853	45862	45884	45841	45860	45873	45878	45893
46048	46056	46080	46092	46071	46055	46087	46053	46058	46085	46065	46075	46081	46072	46074	46063	46060	46057	46055	46063	46070	46070	46074	46061	46075	46069	46087	46072	46092	46073	46101	46081	46087	46092	46073	46102	46092	46089	46102	46105	46115	46097	46113	46115	46124	46121	46125	46130	46107	46135
46326	46330	46327	46333	46333	46332	46328	46335	46333	46338	46323	46323	46348	46333	46335	46337	46341	46329	46343	46316	46326	46347	46338	46341	46345	46352	46357	46364	46359	46362	46339	46355	46369	46366	46375	46376	46370	46372	46376	46367	46384	46373	46379	46388	46379	46409	46405	46409	46435	46410
46702	46702	46704	46709	46687	46699	46698	46707	46698	46709	46722	46695	46707	46718	46731	46718	46719	46721	46717	46718	46728	46727	46739	46723	46715	46713	46736	46743	46738	46740	46752	46729	46756	46753	46748	46754	46761	46761	46764	46752	46780	46793	46780	46781	46785	46795	46790	46801	46792	46784
47207	47218	47229	47222	47219	47213	47234	47224	47224	47235	47234	47230	47231	47230	47233	47238	47242	47247	47237	47234	47246	47229	47247	47263	47251	47251	47249	47266	47265	47249	47265	47269	47270	47279	47275	47280	47297	47286	47283	47300	47293	47281	47305	47287	47307	47292	47307	47324	47320	47322
47764	47763	47750	47747	47721	47754	47757	47757	47766	47765	47755	47759	47773	47770	47764	47769	47767	47779	47762	47766	47765	47763	47790	47775	47793	47802	47795	47804	47799	47809	47797	47809	47804	47805	47795	47825	47825	47818	47828	47849	47834	47840	47841	47841	47840	47850	47856	47844	47837	47848
48348	48349	48355	48358	48333	48336	48372	48349	48355	48356	48355	48360	48366	48363	48364	48389	48378	48366	48373	48373	48385	48381	48382	48375	48373	48389	48394	48396	48393	48387	48403	48402	48416	48395	48397	48411	48402	48412	48418	48412	48424	48424	48426	48437	48450	48434	48442	48444	48449	48429
48952	48942	48953	48960	48969	48975	48965	48970	48966	48964	48968	48986	48971	48980	48992	48975	48984	48986	48981	48978	48984	48999	48993	48998	48991	48992	49000	49009	48998	48999	49013	49006	49015	49016	49015	49021	49009	49010	49022	49034	49023	49028	49034	49046	49050	49034	49042	49047	49045	49041
49565	49573	49570	49575	49575	49581	49583	49585	49586	49576	49587	49589	49585	49581	49594	49597	49597	49593	49595	49593	49593	49610	49612	49609	49617	49613	49607	49627	49617	49622	49624	49618	49636	49617	49633	49627	49636	49651	49643	49648	49640	49637	49645	49642	49653	49652	49640	49637	49626	49651
50158	50162	50174	50173	50166	50168	50157	50159	50165	50178	50173	50186	50178	50185	50199	50199	50198	50180	50192	50195	50181	50203	50204	50213	50199	50203	50219	50204	50202	50216	50206	50217	50207	50217	50220	50232	50220	50210	50235	50230	50225	50234	50224	50240	50232	50231	50231	50226	50228	50229
50677	50677	50675	50683	50675	50695	50687	50683	50704	50688	50697	50687	50692	50707	50691	50710	50708	50711	50697	50713	50717	50711	50719	50710	50711	50725	50715	50714	50705	50739	50717	50721	50717	50725	50724	50724	50730	50735	50730	50727	50739	50727	50736	50729	50739	50731	50734	50731	50743	50725
51209	51208	51201	51208	51214	51208	51217	51205	51218	51223	51200	51217	51220	51219	51228	51221	51235	51227	51235	51237	51235	51233	51216	51243	51236	51240	51235	51234	51240	51244	51244	51242	51235	51253	51233	51244	51247	51230	51248	51237	51238	51236	51237	51240	51233	51250	51254	51239	51249	51229
51612	51619	51615	51619	51626	51627	51602	51626	51625	51622	51612	51626	51625	51633	51649	51626	51660	51643	51642	51645	51647	51637	51658	51637	51636	51633	51637	51643	51652	51650	51644	51650	51632	51644	51644	51642	51645	51642	51635	51621	51652	51640	51652	51625	51646	51641	51648	51619	51641	51634
51911	51908	51892	51894	51902	51906	51893	51885	51899	51894	51898	51902	51903	51904	51905	51912	51907	51911	51917	51929	51909	51936	51910	51899	51914	51917	51915	51918	51910	51925	51907	51923	51904	51916	51920	51913	51902	51921	51911	51914	51908	51905	51913	51913	51899	51896	51907	51898	51889	51889
52169	52180	52181	52163	52184	52179	52158	52172	52168	52167	52179	52183	52163	52185	52188	52180	52186	52178	52195	52180	52191	52188	52182	52194	52189	52187	52181	52179	52170	52173	52183	52181	52184	52168	52191	52168	52160	52190	52179	52170	52190	52151	52183	52163	52169	52149	52160	52161	52169	52150
52291	52301	52301	52296	52277	52310	52285	52282	52294	52277	52288	52299	52291	52285	52293	52292	52312	52294	52301	52309	52297	52310	52293	52308	52305	52298	52299	52288	52274	52299	52300	52299	52295	52292	52280	52281	52275	52301	52259	52270	52262	52273	52276	52269	52268	52257	52267	52256	52261	52272
52259	52253	52252	52257	52249	52253	52252	52245	52248	52255	52248	52235	52256	52238	52251	52252	52259	52254	52261	52265	52243	52245	52243	52258	52247	52253	52239	52233	52249	52247	52215	52248	52235	52228	52225	52208	52232	52229	52217	52225	52224	52216	52211	52212	52202	52192	52210	52208	52204	52189
52190	52197	52197	52195	52188	52189	52182	52178	52184	52178	52196	52197	52187	52184	52176	52185	52186	52202	52205	52199	52197	52197	52180	52179	52195	52179	52172	52166	52172	52173	52158	52152	52166	52162	52173	52147	52150	52159	52147	52148	52159	52144	52151	52143	52128	52129	52128	52125	52129	52129
52026	52024	52018	52017	52014	51999	52003	52016	51994	52010	52000	52007	52003	52003	52008	52016	52004	52014	52006	52011	52005	52002	51998	51996	51999	51990	51995	51986	51987	51985	51993	51989	51967	51985	51985	51963	51971	51969	51968	51954	51950	51949	51949	51964	51946	51938	51954	51951	51943	51938
51657	51668	51657	51661	51672	51668	51670	51655	51671	51654	51665	51655	51670	51649	51651	51659	51651	51651	51652	51653	51651	51636	51645	51633	51636	51656	51662	51633	51630	51642	51633	51630	51623	51613	51621	51626	51602	51625	51611	51590	51592	51615	51589	51598	51608	51592	51584	51607	51582	51572
51306	51309	51296	51311	51308	51299	51307	51290	51314	51282	51290	51291	51293	51282	51293	51296	51289	51304	51280	51293	51290	51287	51287	51270	51283	51279	51275	51276	51270	51271	51265	51273	51250	51253	51257	51249	51255	51248	51247	51240	51230	51236	51238	51235	51235	51220	51214	51232	51221	51216
50855	50854	50863	50853	50857	50851	50856	50856	50839	50837	50850	50842	50857	50833	50829	50829	50836	50845	50830	50845	50848	50829	50827	50820	50836	50830	50826	50821	50822	50828	50826	50811	50792	50811	50810	50795	50811	50795	50801	50780	50787	50791	50776	50789	50786	50778	50776	50780	50772	50755
50349	50343	50345	50351	50347	50348	50350	50335	50336	50331	50329	50334	50335	50327	50327	50320	50322	50330	50337	50329	50326	50314	50321	50308	50312	50309	50308	50309	50312	50297	50301	50306	50299	50306	50298	50289	50295	50298	50286	50289	50274	50279	50281	50266	50275	50266	50262	50271	50269	50266
49821	49828	49832	49819	49818	49816	49828	49814	49804	49816	49805	49815	49818	49805	49797	49788	49807	49803	49811	49804	49797	49796	49800	49781	49783	49785	49771	49772	49777	49776	49776	49778	49760	49777	49767	49781	49770	49767	49753	49753	49747	49752	49754	49755	49739	49751	49752	49744	49750	49739
49283	49266	49283	49268	49272	49267	49267	49274	49261	49263	49267	49261	49251	49272	49255	49254	49253	49247	49250	49245	49248	49245	49246	49230	49231	49229	49243	49219	49232	49214	49222	49237	49224	49226	49221	49212	49238	49217	49205	49218	49218	49220	49218	49201	49219	49207	49196	49193	49209	49211
48744	48739	48734	48737	48722	48732	48726	48743	48737	48728	48728	48729	48719	48719	48715	48709	48707	48711	48715	48716	48712	48699	48710	48691	48692	48696	48686	48693	48690	48685	48696	48697	48697	48696	48677	48702	48705	48678	48684	48695	48678	48691	48684	48672	48676	48676	48668	48667	48693	48673
48216	48212	48210	48223	48208	48201	48202	48215	48194	48192	48194	48188	48199	48190	48194	48190	48195	48191	48187	48190	48192	48188	48173	48192	48189	48179	48170	48177	48157	48176	48175	48162	48168	48167	48163	48172	48169	48158	48157	48172	48171	48180	48174	48155	48159	48167	48174	48169	48170	48170
47690	47709	47744	47698	47723	47699	47707	47692	47694	47741	47712	47673	47692	47668	47680	47680	47674	47720	47675	47715	47692	47648	47659	47679	47681	47660	47668	47680	47659	47672	47697	47638	47671	47663	47694	47686	47660	47665	47654	47661	47651	47711	47699	47690	47707	47718	47651	47667	47653	47672
47487	47502	47506	47483	47508	47490	47505	47490	47483	47497	47497	47469	47499	47470	47476	47475	47484	47473	47475	47490	47484	47465	47471	47475	47470	47459	47474	47465	47477	47479	47470	47463	47459	47469	47474	47471	47459	47467	47469	47464	47462	47487	47462	47488	47475	47477	47471	47456	47471	47479
46984	47028	47002	47003	46994	46996	46984	46991	47002	47007	47000	46995	46988	47002	46977	46983	46966	46983	46964	46958	46970	46983	46979	46992	46966	46989	46965	46971	46983	46993	46974	46951	46979	46969	46974	46988	46983	46972	46972	46977	46972	46983	46975	46988	46984	46992	46988	46986	46996	46992
46714	46718	46712	46705	46713	46709	46714	46706	46712	46716	46704	46691	46705	46729	46686	46707	46703	46695	46693	46706	46703	46699	46680	46702	46695	46703	46715	46712	46705	46706	46694	46689	46697	46699	46699	46720	46691	46720	46721	46700	46693	46714	46717	46718	46712	46716	46723	46712	46718	46711
46494	46511	46501	46493	46498	46532	46507	46504	46492	46497	46495	46499	46499	46489	46487	46468	46477	46501	46478	46489	46480	46499	46475	46496	46473	46482	46490	46494	46486	46504	46497	46499	46506	46496	46485	46504	46501	46525	46517	46510	46521	46514	46502	46497	46514	46515	46525	46518	46523	46508
46389	46378	46418	46405	46428	46418	46413	46413	46424	46417	46411	46400	46403	46395	46409	46385	46391	46385	46401	46385	46405	46404	46381	46407	46395	46403	46410	46416	46393	46411	46423	46429	46418	46406	46431	46410	46428	46406	46409	46448	46417	46435	46422	46432	46446	46409	46421	46447	46460	46443
46455	46470	46456	46450	46467	46479	46477	46471	46480	46469	46493	46459	46447	46491	46474	46442	46451	46467	46455	46478	46457	46467	46470	46477	46470	46468	46472	46485	46474	46488	46477	46485	46495	46482	46486	46496	46498	46494	46482	46500	46507	46512	46513	46525	46497	46504	46509	46515	46519	46525
46530	46536	46542	46544	46539	46536	46544	46538	46531	46544	46539	46552	46522	46527	46541	46547	46556	46542	46530	46533	46545	46539	46542	46553	46551	46549	46551	46552	46555	46563	46555	46562	46576	46565	46566	46589	46591	46572	46574	46581	46595	46592	46591	46574	46592	46592	46606	46585	46604	46592
46746	46740	46740	46743	46748	46752	46745	46761	46756	46749	46764	46745	46751	46757	46758	46761	46783	46758	46737	46776	46758	46766	46749	46766	46772	46772	46772	46780	46760	46774	46765	46783	46783	46781	46785	46802	46782	46799	46805	46790	46780	46808	46811	46809	46796	46815	46822	46834	46807	46821
47055	47072	47072	47066	47053	47058	47080	47070	47074	47073	47075	47072	47080	47081	47083	47082	47098	47079	47066	47063	47076	47078	47080	47093	47087	47088	47094	47096	47100	47105	47095	47114	47109	47120	47104	47119	47113	47114	47126	47140	47126	47124	47134	47137	47111	47149	47140	47150	47148	47133
47398	47415	47402	47403	47408	47411	47404	47404	47406	47408	47422	47422	47418	47431	47420	47426	47436	47414	47408	47415	47412	47418	47428	47429	47422	47438	47442	47435	47427	47442	47451	47443	47453	47445	47460	47462	47456	47461	47455	47453	47472	47465	47475	47469	47478	47487	47493	47513	47481	47495
47806	47806	47804	47809	47802	47811	47809	47824	47809	47817	47827	47825	47832	47831	47835	47839	47837	47840	47814	47824	47818	47823	47843	47847	47854	47839	47856	47857	47859	47871	47860	47874	47867	47868	47855	47885	47885	47869	47874	47858	47877	47868	47871	47899	47888	47905	47904	47897	47900	47908
48296	48296	48295	48298	48303	48307	48306	48305	48317	48310	48309	48307	48334	48289	48328	48320	48320	48326	48309	48331	48313	48320	48321	48333	48310	48357	48334	48330	48332	48346	48344	48357	48340	48349	48343	48351	48353	48373	48363	48360	48358	48349	48369	48360	48377	48385	48370	48371	48373	48378
48794	48786	48797	48789	48806	48790	48799	48799	48799	48805	48800	48804	48809	48814	48806	48819	48825	48817	48816	48809	48817	48823	48827	48833	48819	48843	48851	48843	48835	48829	48851	48840	48845	48858	48845	48847	48843	48857	48858	48843	48840	48851	48853	48864	48863	48857	48863	48860	48869	48879
49320	49326	49320	49305	49321	49328	49313	49314	49328	49341	49334	49326	49333	49339	49334	49333	49331	49349	49332	49342	49343	49338	49355	49353	49354	49350	49350	49364	49362	49358	49358	49369	49346	49365	49369	49364	49360	49364	49373	49374	49379	49362	49367	49374	49367	49374	49373	49376	49377	49380
49810	49824	49805	49815	49816	49813	49821	49829	49809	49815	49825	49830	49826	49824	49837	49838	49829	49832	49832	49828	49839	49844	49852	49860	49836	49844	49851	49861	49847	49853	49859	49859	49865	49856	49857	49848	49847	49860	49865	49859	49863	49863	49868	49857	49857	49849	49862	49873	49855	49875
50308	50306	50285	50295	50326	50313	50310	50305	50299	50321	50318	50321	50319	50330	50315	50333	50316	50337	50307	50332	50321	50324	50325	50328	50340	50329	50338	50334	50334	50341	50343	50347	50329	50340	50339	50342	50344	50346	50347	50342	50346	50341	50346	50329	50338	50333	50333	50333	50330	50335
50754	50767	50752	50759	50756	50758	50751	50749	50752	50759	50742	50757	50758	50773	50776	50770	50760	50769	50765	50784	50775	50774	50780	50779	50776	50778	50768	50770	50780	50782	50780	50784	50768	50774	50767	50771	50771	50787	50778	50782	50775	50781	50786	50772	50763	50773	50759	50777	50772	50765
51111	51112	51096	51108	51104	51110	51111	51105	51105	51116	51112	51119	51116	51121	51119	51124	51112	51126	51123	51136	51123	51117	51133	51125	51127	51125	51128	51122	51131	51125	51130	51122	51119	51120	51116	51122	51123	51128	51125	51131	51128	51131	51117	51122	51116	51103	51114	51105	51109	51113
51432	51421	51441	51435	51427	51431	51426	51425	51433	51446	51436	51429	51439	51439	51446	51451	51433	51444	51445	51457	51451	51453	51453	51443	51453	51449	51455	51444	51438	51453	51437	51453	51432	51434	51446	51441	51440	51448	51437	51432	51437	51433	51422	51421	51431	51422	51424	51425	51421	51402
51673	51677	51665	51671	51662	51671	51653	51664	51665	51667	51665	51663	51677	51669	51669	51673	51679	51680	51695	51687	51683	51673	51672	51681	51669	51666	51677	51667	51676	51671	51674	51671	51670	51655	51666	51665	51652	51649	51670	51654	51654	51659	51646	51646	51654	51652	51648	51647	51641	51639
51759	51777	51760	51761	51768	51762	51759	51760	51765	51769	51779	51775	51779	51778	51773	51772	51785	51777	51787	51776	51761	51772	51776	51758	51774	51772	51782	51766	51772	51770	51773	51756	51761	51752	51751	51762	51755	51744	51753	51750	51735	51747	51738	51754	51743	51730	51737	51732	51735	51714
51880	51873	51875	51865	51866	51863	51884	51863	51876	51872	51864	51875	51873	51860	51871	51861	51861	51877	51891	51869	51875	51871	51878	51862	51868	51871	51864	51868	51881	51867	51849	51848	51856	51855	51849	51840	51836	51848	51831	51847	51847	51851	51835	51840	51819	51821	51824	51816	51820	51803
51837	51832	51838	51836	51823	51822	51832	51827	51827	51827	51830	51848	51819	51826	51831	51829	51822	51831	51841	51849	51830	51835	51830	51820	51836	51824	51830	51827	51813	51819	51824	51809	51816	51791	51810	51796	51813	51793	51796	51795	51801	51799	51785	51783	51798	51767	51768	51784	51780	51768
51670	51670	51667	51669	51671	51655	51662	51658	51658	51655	51647	51667	51662	51643	51668	51660	51668	51658	51676	51670	51674	51676	51661	51649	51659	51651	51652	51653	51647	51644	51639	51643	51628	51620	51622	51643	51638	51621	51614	51623	51613	51613	51619	51619	51603	51608	51605	51613	51606	51591
51500	51516	51509	51515	51513	51506	51494	51503	51493	51495	51494	51486	51489	51503	51504	51499	51503	51495	51504	51496	51494	51499	51507	51491	51488	51500	51481	51471	51478	51479	51465	51461	51472	51453	51473	51462	51476	51454	51457	51457	51452	51446	51451	51448	51456	51438	51447	51439	51443	51439
51242	51216	51233	51220	51232	51227	51214	51223	51218	51216	51217	51218	51217	51219	51213	51214	51205	51223	51223	51227	51226	51224	51213	51199	51226	51200	51202	51204	51195	51195	51197	51200	51193	51191	51195	51200	51182	51175	51184	51175	51176	51182	51163	51164	51167	51164	51168	51166	51168	51163
50879	50869	50882	50869	50882	50868	50853	50870	50864	50857	50856	50851	50867	50863	50855	50855	50855	50870	50867	50859	50863	50856	50844	50856	50855	50846	50847	50840	50838	50849	50838	50823	50833	50825	50821	50826	50825	50820	50817	50811	50805	50814	50802	50803	50814	50803	50807	50809	50801	50818
50511	50507	50508	50505	50513	50514	50504	50494	50505	50494	50502	50491	50493	50497	50491	50487	50486	50492	50504	50494	50484	50503	50471	50480	50467	50488	50465	50463	50461	50467	50470	50468	50466	50463	50456	50466	50457	50462	50452	50453	50452	50452	50438	50443	50441	50448	50447	50455	50456	50446
50102	50099	50110	50092	50098	50085	50094	50103	50088	50095	50089	50084	50085	50083	50092	50076	50069	50080	50090	50075	50071	50078	50070	50069	50059	50067	50062	50061	50049	50057	50056	50054	50039	50051	50044	50044	50054	50037	50047	50049	50038	50049	50048	50037	50040	50041	50032	50038	50033	50037
49648	49667	49662	49651	49640	49649	49642	49653	49629	49625	49645	49637	49636	49643	49648	49622	49631	49635	49637	49621	49611	49624	49616	49619	49610	49619	49602	49616	49611	49607	49614	49597	49605	49616	49600	49607	49611	49605	49601	49602	49594	49599	49595	49596	49604	49601	49600	49598	49605	49585
49201	49218	49210	49206	49212	49203	49205	49202	49199	49203	49204	49200	49188	49185	49197	49178	49202	49187	49194	49186	49182	49180	49173	49177	49194	49169	49181	49172	49173	49171	49166	49163	49164	49171	49165	49174	49177	49158	49170	49172	49166	49165	49175	49163	49165	49178	49170	49162	49164	49166
48770	48774	48763	48771	48766	48779	48758	48770	48755	48772	48759	48756	48752	48760	48747	48752	48757	48748	48747	48748	48746	48743	48741	48733	48752	48742	48732	48751	48733	48736	48752	48726	48734	48751	48738	48739	48742	48736	48753	48724	48748	48744	48744	48755	48729	48744	48741	48739	48738	48746
48364	48368	48378	48371	48366	48381	48372	48375	48365	48368	48373	48363	48353	48355	48354	48353	48359	48348	48341	48338	48333	48347	48349	48345	48331	48340	48344	48363	48354	48343	48349	48344	48351	48345	48338	48359	48343	48351	48364	48347	48364	48349	48347	48354	48340	48361	48345	48348	48352	48347
47978	47974	47993	47981	47991	47983	47976	47994	47977	47969	47971	47981	47962	47960	47954	47972	47965	47969	47956	47965	47974	47965	47956	47955	47955	47961	47969	47977	47973	47961	47958	47969	47974	47979	47975	47974	47973	47985	47982	47982	47960	47967	47964	47973	47959	47983	47960	47994	47969	47981
47666	47674	47668	47683	47696	47690	47683	47687	47690	47683	47691	47673	47655	47681	47660	47684	47683	47656	47665	47665	47676	47660	47673	47658	47659	47666	47674	47668	47668	47667	47685	47674	47676	47665	47671	47653	47666	47681	47676	47688	47677	47681	47671	47680	47690	47688	47693	47696	47676	47688
47379	47363	47376	47373	47381	47392	47392	47372	47369	47390	47375	47380	47365	47362	47375	47379	47369	47360	47370	47352	47373	47364	47361	47382	47371	47362	47369	47377	47377	47377	47378	47394	47385	47371	47384	47378	47388	47386	47392	47378	47385	47387	47401	47408	47386	47394	47394	47407	47400	47401
47171	47180	47169	47187	47188	47188	47179	47187	47209	47187	47173	47183	47189	47179	47168	47166	47186	47186	47154	47179	47179	47176	47152	47185	47162	47169	47174	47181	47194	47173	47166	47205	47203	47188	47191	47186	47195	47210	47192	47207	47190	47202	47213	47208	47196	47231	47204	47217	47207	47221
47086	47093	47062	47088	47102	47094	47102	47093	47095	47101	47090	47110	47084	47081	47093	47079	47082	47075	47084	47099	47087	47096	47090	47100	47075	47092	47079	47107	47098	47106	47101	47104	47111	47105	47100	47117	47113	47123	47117	47128	47125	47131	47126	47119	47124	47130	47131	47125	47141	47145
47006	47012	47000	46997	46998	47013	47016	47023	47036	47004	47012	47011	47013	47025	47004	46986	47005	47020	47002	47037	47007	47003	47020	47012	47008	47024	47021	47026	47016	47009	47009	47044	47044	47044	47021	47045	47043	47031	47048	47041	47074	47048	47058	47059	47049	47045	47054	47069	47057	47083
47015	47006	47000	47018	47007	47014	47014	47009	47021	47004	47009	47002	47028	47023	47006	47014	46991	47026	47007	47020	47013	47013	47029	47025	47016	47000	47034	47030	47028	47022	47046	47054	47041	47035	47034	47051	47036	47052	47038	47047	47040	47052	47068	47052	47062	47052	47060	47072	47056	47074
47147	47151	47141	47151	47137	47128	47147	47137	47164	47163	47147	47151	47165	47161	47157	47149	47152	47163	47141	47146	47142	47166	47152	47157	47152	47156	47175	47177	47174	47169	47162	47179	47178	47175	47192	47179	47179	47184	47186	47200	47200	47200	47198	47198	47198	47201	47199	47202	47199	47205
47301	47288	47305	47302	47289	47291	47288	47287	47313	47316	47316	47312	47309	47302	47315	47300	47283	47295	47298	47304	47303	47295	47313	47315	47322	47305	47317	47305	47324	47334	47325	47338	47317	47326	47331	47337	47334	47347	47333	47331	47347	47342	47346	47363	47358	47355	47364	47354	47340	47345
47514	47523	47515	47513	47516	47520	47516	47526	47517	47523	47517	47529	47525	47523	47523	47535	47518	47529	47536	47537	47528	47528	47538	47521	47520	47551	47543	47561	47541	47559	47561	47560	47551	47547	47573	47560	47562	47568	47564	47573	47565	47578	47560	47585	47575	47558	47579	47576	47581	47569
47803	47815	47799	47821	47800	47820	47816	47812	47828	47831	47825	47810	47823	47834	47826	47817	47808	47818	47821	47827	47831	47837	47822	47830	47847	47828	47849	47837	47849	47848	47851	47836	47839	47846	47871	47842	47842	47845	47864	47855	47854	47874	47875	47875	47874	47868	47872	47869	47880	47872
48114	48124	48109	48139	48129	48128	48139	48149	48132	48135	48129	48133	48139	48129	48144	48147	48137	48149	48146	48134	48138	48153	48148	48154	48150	48157	48148	48176	48171	48163	48161	48150	48168	48164	48162	48146	48170	48150	48181	48177	48178	48166	48175	48183	48179	48180	48177	48169	48178	48166
48492	48465	48471	48493	48480	48487	48490	48482	48491	48496	48493	48492	48513	48491	48487	48503	48497	48508	48503	48502	48505	48519	48514	48511	48518	48508	48508	48512	48508	48528	48526	48523	48519	48525	48535	48514	48520	48525	48513	48523	48531	48524	48516	48532	48537	48533	48523	48519	48524	48534
48863	48866	48859	48858	48874	48880	48860	48869	48873	48881	48877	48874	48882	48869	48878	48875	48885	48882	48885	48881	48883	48902	48897	48895	48895	48889	48882	48885	48901	48893	48894	48910	48906	48900	48901	48894	48896	48889	48896	48897	48890	48895	48897	48887	48906	48891	48896	48898	48899	48896
49252	49255	49252	49250	49251	49253	49249	49242	49242	49259	49270	49262	49264	49263	49269	49259	49268	49272	49276	49268	49265	49271	49272	49259	49271	49278	49268	49261	49271	49275	49276	49273	49276	49257	49261	49273	49281	49278	49269	49272	49273	49274	49270	49264	49262	49269	49273	49269	49271	49272
49630	49621	49631	49641	49626	49631	49623	49636	49623	49637	49634	49639	49629	49645	49644	49637	49652	49641	49645	49640	49640	49646	49653	49636	49650	49654	49652	49648	49638	49638	49638	49643	49648	49648	49649	49644	49653	49651	49640	49645	49656	49652	49638	49642	49636	49637	49636	49639	49657	49649
49973	49963	49971	49962	49967	49983	49958	49963	49962	49983	49951	49982	49973	49980	49978	49979	49980	49985	49991	49972	49982	49969	49989	49972	49976	49980	49969	49979	49981	49977	49985	49969	49975	49980	49978	49987	49966	49973	49974	49969	49979	49965	49972	49967	49973	49967	49964	49959	49971	49977
50322	50311	50313	50306	50300	50309	50298	50309	50303	50307	50308	50305	50310	50309	50316	50318	50321	50322	50324	50324	50319	50315	50323	50309	50328	50308	50317	50310	50318	50315	50321	50314	50308	50296	50311	50316	50314	50309	50302	50296	50312	50292	50294	50295	50315	50298	50291	50286	50293	50305
50585	50580	50585	50584	50573	50581	50570	50579	50578	50575	50580	50568	50585	50580	50589	50595	50601	50596	50615	50595	50597	50596	50604	50595	50606	50596	50606	50596	50587	50582	50586	50575	50582	50589	50572	50571	50566	50584	50567	50575	50576	50566	50559	50569	50567	50569	50566	50565	50562	50564
50787	50775	50778	50774	50781	50771	50768	50763	50771	50771	50767	50769	50787	50769	50774	50786	50793	50791	50794	50795	50790	50804	50793	50789	50793	50779	50777	50773	50773	50766	50776	50775	50778	50760	50771	50778	50769	50770	50767	50766	50759	50760	50755	50749	50762	50748	50743	50748	50757	50739
50971	50970	50968	50959	50964	50959	50939	50956	50954	50963	50958	50960	50963	50967	50962	50975	50967	50976	50977	50977	50979	50976	50969	50973	50974	50962	50962	50967	50972	50969	50967	50951	50957	50945	50942	50951	50945	50945	50950	50946	50938	50935	50940	50939	50932	50937	50928	50926	50935	50916
51105	51099	51092	51090	51098	51092	51088	51085	51071	51079	51079	51090	51084	51081	51104	51092	51095	51082	51107	51087	51090	51093	51101	51085	51104	51085	51090	51085	51087	51069	51082	51079	51071	51062	51059	51073	51064	51060	51054	51058	51053	51059	51049	51054	51051	51043	51057	51051	51024	51045
51093	51096	51098	51090	51096	51080	51089	51099	51083	51086	51078	51083	51091	51092	51075	51091	51095	51092	51092	51093	51104	51099	51084	51096	51083	51101	51085	51093	51086	51070	51066	51063	51079	51078	51059	51064	51055	51073	51065	51059	51065	51053	51052	51051	51045	51056	51048	51044	51041	51037
51105	51092	51091	51090	51097	51073	51091	51083	51090	51095	51082	51087	51068	51095	51092	51096	51082	51088	51083	51089	51094	51095	51088	51085	51088	51083	51083	51082	51084	51072	51071	51066	51072	51056	51079	51062	51071	51062	51053	51063	51060	51056	51060	51052	51027	51051	51043	51047	51036	51044
51040	51039	51049	51031	51029	51026	51031	51027	51015	51017	51022	51036	51028	51023	51029	51034	51035	51032	51025	51027	51040	51017	51019	51026	51015	51028	51000	51015	51017	51005	51008	51001	51015	51002	51000	51000	51006	51003	50997	50991	50993	50995	50989	50988	50981	50998	50994	50983	50990	50967
50879	50872	50867	50854	50869	50866	50856	50859	50865	50860	50847	50852	50849	50867	50863	50849	50850	50864	50855	50852	50853	50853	50848	50850	50849	50849	50853	50847	50846	50830	50849	50848	50832	50832	50823	50839	50837	50838	50824	50835	50829	50828	50824	50809	50822	50817	50820	50826	50812	50809
50709	50698	50704	50691	50692	50689	50686	50703	50699	50697	50693	50675	50690	50681	50691	50685	50685	50681	50681	50692	50689	50685	50679	50693	50677	50680	50666	50666	50671	50673	50663	50674	50657	50661	50663	50661	50663	50658	50660	50665	50659	50655	50657	50647	50648	50642	50653	50659	50661	50652
50479	50470	50475	50475	50472	50471	50478	50474	50473	50465	50467	50456	50458	50457	50466	50460	50456	50464	50447	50460	50459	50450	50462	50461	50445	50446	50452	50456	50439	50441	50446	50447	50447	50440	50435	50446	50433	50431	50433	50441	50439	50432	50436	50443	50423	50434	50432	50440	50426	50430
50193	50199	50198	50196	50196	50188	50187	50190	50201	50199	50188	50193	50189	50188	50190	50174	50194	50186	50185	50183	50182	50169	50169	50185	50181	50173	50178	50169	50181	50165	50155	50173	50163	50174	50170	50166	50171	50166	50156	50167	50164	50159	50159	50163	50160	50168	50164	50163	50161	50153
49906	49910	49898	49918	49903	49901	49904	49906	49902	49912	49894	49890	49886	49897	49894	49884	49896	49891	49892	49895	49892	49886	49881	49886	49880	49878	49892	49903	49894	49883	49883	49887	49890	49895	49889	49889	49878	49892	49885	49881	49883	49885	49889	49890	49878	49884	49877	49878	49887	49878
49588	49585	49580	49588	49597	49577	49595	49591	49601	49592	49589	49585	49580	49578	49580	49568	49574	49570	49574	49580	49577	49582	49566	49572	49578	49574	49574	49587	49572	49583	49568	49583	49567	49574	49579	49562	49569	49574	49560	49578	49573	49578	49563	49589	49572	49578	49582	49570	49572	49570
49259	49256	49264	49278	49269	49266	49271	49271	49270	49258	49257	49260	49254	49246	49255	49253	49254	49256	49254	49248	49257	49246	49248	49268	49241	49244	49257	49262	49244	49262	49249	49256	49247	49251	49265	49255	49258	49250	49257	49233	49262	49256	49257	49261	49269	49265	49268	49251	49257	49261
48931	48944	48938	48954	48941	48946	48960	48940	48942	48931	48941	48944	48939	48930	48929	48933	48930	48940	48923	48930	48933	48930	48921	48918	48922	48930	48925	48932	48934	48942	48952	48934	48939	48948	48939	48937	48920	48948	48941	48953	48936	48947	48947	48951	48941	48946	48946	48951	48948	48937
48636	48655	48643	48652	48635	48647	48651	48648	48666	48652	48648	48638	48651	48639	48636	48646	48638	48644	48638	48639	48640	48629	48633	48642	48635	48639	48638	48632	48644	48638	48626	48653	48651	48657	48654	48639	48657	48652	48652	48646	48656	48649	48646	48663	48661	48672	48662	48666	48663	48647
48348	48354	48356	48353	48343	48361	48358	48351	48343	48362	48358	48357	48350	48357	48343	48343	48340	48354	48351	48350	48350	48345	48340	48354	48350	48360	48337	48342	48349	48356	48351	48351	48358	48353	48372	48361	48373	48371	48357	48364	48379	48371	48384	48373	48369	48375	48370	48385	48380	48370
48060	48072	48084	48090	48083	48094	48092	48095	48075	48077	48099	48095	48086	48093	48075	48089	48067	48074	48084	48076	48071	48077	48071	48067	48083	48083	48085	48068	48083	48070	48078	48090	48091	48089	48096	48095	48108	48089	48104	48101	48103	48101	48097	48099	48115	48106	48117	48112	48112	48113
47899	47891	47897	47880	47889	47890	47901	47880	47897	47892	47892	47893	47900	47912	47887	47878	47884	47891	47867	47883	47868	47875	47890	47883	47893	47884	47880	47870	47882	47892	47888	47889	47904	47895	47909	47904	47901	47901	47905	47903	47917	47927	47915	47913	47911	47921	47904	47928	47931	47925
47702	47689	47699	47699	47705	47703	47723	47713	47708	47707	47705	47717	47716	47704	47693	47703	47682	47692	47687	47680	47683	47682	47686	47691	47694	47684	47704	47690	47697	47709	47694	47706	47700	47694	47717	47713	47710	47714	47712	47713	47718	47717	47718	47725	47722	47721	47747	47729	47731	47753
47561	47550	47571	47577	47549	47557	47554	47578	47557	47570	47569	47562	47562	47575	47561	47561	47552	47570	47554	47556	47561	47552	47564	47566	47558	47557	47562	47570	47575	47579	47572	47575	47568	47571	47573	47576	47584	47574	47590	47591	47581	47592	47591	47592	47599	47605	47612	47611	47613	47610
47508	47487	47514	47503	47493	47501	47516	47515	47517	47521	47512	47503	47519	47509	47512	47513	47510	47499	47513	47500	47492	47504	47512	47484	47500	47495	47508	47518	47507	47509	47520	47503	47527	47518	47521	47503	47519	47519	47523	47530	47531	47537	47524	47542	47560	47536	47532	47546	47538	47578
47461	47454	47443	47454	47471	47457	47466	47461	47444	47469	47485	47466	47467	47469	47461	47467	47465	47461	47450	47459	47460	47452	47477	47466	47475	47462	47479	47461	47463	47475	47492	47479	47470	47483	47478	47475	47471	47484	47482	47493	47498	47494	47498	47497	47495	47485	47481	47506	47517	47499
47480	47480	47476	47487	47488	47480	47487	47485	47476	47480	47483	47478	47499	47483	47490	47484	47498	47476	47482	47479	47477	47487	47495	47491	47487	47488	47489	47485	47493	47506	47492	47500	47487	47506	47481	47519	47503	47513	47528	47504	47526	47507	47505	47517	47527	47503	47513	47516	47520	47508
47585	47560	47570	47591	47574	47583	47583	47576	47598	47588	47587	47591	47607	47580	47594	47588	47590	47583	47584	47572	47582	47594	47570	47569	47594	47593	47610	47597	47589	47589	47598	47589	47603	47597	47609	47599	47601	47602	47604	47594	47611	47612	47604	47598	47618	47591	47599	47599	47593	47629
47672	47679	47677	47667	47669	47669	47679	47673	47685	47673	47676	47682	47692	47675	47688	47668	47682	47676	47689	47686	47682	47675	47695	47682	47689	47675	47689	47698	47693	47690	47685	47698	47691	47707	47701	47682	47694	47689	47688	47694	47695	47690	47691	47698	47701	47705	47702	47695	47700	47706
47848	47841	47839	47843	47841	47839	47839	47848	47844	47851	47831	47846	47848	47837	47854	47851	47853	47850	47858	47850	47856	47863	47860	47847	47861	47859	47859	47851	47861	47850	47854	47869	47863	47870	47851	47857	47861	47860	47848	47853	47862	47876	47860	47874	47860	47858	47873	47862	47862	47874
48061	48067	48072	48051	48066	48070	48071	48072	48066	48066	48069	48065	48056	48072	48078	48079	48077	48069	48079	48060	48083	48075	48085	48075	48077	48083	48079	48073	48099	48079	48079	48075	48089	48093	48078	48072	48080	48086	48078	48090	48088	48082	48075	48085	48070	48100	48084	48079	48079	48077
48301	48302	48305	48279	48297	48282	48297	48290	48294	48305	48300	48282	48288	48294	48296	48298	48296	48288	48309	48312	48319	48291	48291	48290	48295	48308	48295	48295	48304	48298	48293	48297	48309	48300	48291	48301	48293	48305	48288	48301	48314	48308	48301	48298	48296	48293	48299	48295	48307	48294
48570	48543	48552	48563	48561	48552	48558	48564	48554	48558	48563	48559	48564	48570	48568	48564	48563	48581	48573	48561	48581	48567	48563	48561	48569	48583	48567	48560	48560	48563	48567	48566	48563	48563	48564	48564	48555	48553	48568	48563	48563	48579	48563	48550	48549	48575	48543	48566	48568	48555
48839	48843	48835	48827	48824	48824	48828	48830	48829	48835	48830	48833	48832	48841	48831	48847	48836	48847	48854	48840	48843	48843	48837	48859	48839	48846	48845	48845	48847	48847	48852	48837	48844	48824	48837	48842	48843	48839	48835	48837	48842	48840	48845	48829	48833	48843	48833	48833	48819	48837
49119	49126	49127	49123	49113	49113	49099	49107	49125	49121	49112	49113	49115	49123	49129	49131	49122	49123	49127	49136	49135	49135	49130	49140	49121	49131	49130	49132	49127	49123	49124	49123	49116	49117	49111	49109	49094	49107	49113	49114	49116	49103	49102	49108	49099	49102	49098	49097	49092	49107
49411	49395	49394	49403	49406	49391	49397	49399	49386	49394	49395	49401	49395	49411	49393	49395	49409	49416	49399	49406	49406	49411	49414	49403	49423	49400	49405	49398	49405	49398	49400	49402	49387	49402	49396	49402	49390	49402	49387	49392	49380	49380	49388	49380	49393	49374	49374	49363	49368	49363
49645	49664	49652	49649	49665	49652	49669	49646	49651	49654	49656	49659	49656	49660	49669	49661	49667	49670	49670	49659	49667	49675	49668	49677	49664	49672	49670	49657	49659	49658	49661	49641	49657	49657	49646	49643	49657	49645	49656	49656	49643	49634	49637	49656	49637	49633	49630	49622	49623	49628
49918	49917	49911	49919	49907	49910	49907	49898	49907	49906	49908	49921	49917	49904	49905	49910	49927	49909	49930	49926	49920	49921	49933	49922	49930	49929	49922	49915	49911	49916	49916	49911	49914	49901	49892	49901	49903	49902	49899	49890	49898	49889	49888	49904	49893	49880	49897	49882	49882	49886
50141	50155	50141	50140	50141	50138	50130	50144	50144	50143	50131	50137	50144	50146	50151	50147	50147	50158	50154	50151	50141	50158	50152	50150	50149	50167	50153	50155	50139	50147	50134	50146	50136	50138	50127	50129	50131	50141	50129	50125	50128	50125	50118	50127	50128	50117	50115	50123	50109	50107
50348	50343	50339	50331	50333	50337	50326	50323	50328	50332	50323	50328	50326	50331	50332	50329	50336	50344	50344	50344	50334	50344	50345	50345	50334	50343	50325	50339	50335	50331	50329	50319	50329	50312	50317	50323	50318	50324	50311	50322	50319	50304	50318	50308	50304	50306	50305	50298	50287	50295
50523	50517	50500	50506	50509	50499	50511	50498	50503	50498	50507	50499	50495	50506	50505	50528	50498	50516	50516	50513	50510	50521	50518	50512	50506	50509	50504	50495	50494	50494	50495	50501	50499	50507	50505	50494	50494	50492	50487	50503	50498	50484	50480	50481	50490	50492	50490	50473	50469	50479
50660	50637	50637	50649	50634	50645	50645	50632	50625	50640	50636	50637	50641	50634	50643	50658	50636	50636	50643	50643	50634	50641	50643	50643	50644	50634	50632	50632	50625	50631	50614	50622	50630	50623	50626	50620	50619	50621	50613	50620	50625	50617	50624	50607	50615	50619	50626	50625	50603	50603
50718	50703	50702	50702	50696	50713	50692	50707	50693	50703	50701	50701	50701	50698	50706	50706	50704	50695	50700	50705	50690	50703	50709	50706	50709	50706	50703	50701	50703	50696	50684	50694	50695	50688	50694	50688	50692	50688	50679	50688	50690	50687	50702	50678	50689	50687	50689	50681	50673	50690
50757	50764	50759	50759	50744	50748	50754	50762	50745	50760	50748	50741	50752	50745	50752	50760	50756	50743	50748	50756	50742	50746	50745	50748	50750	50747	50747	50750	50743	50735	50742	50740	50733	50740	50730	50736	50726	50714	50729	50735	50735	50732	50735	50738	50728	50727	50729	50734	50730	50729
50739	50734	50731	50738	50738	50738	50737	50745	50728	50739	50732	50738	50738	50734	50728	50735	50731	50726	50722	50741	50733	50733	50733	50740	50728	50723	50736	50726	50730	50736	50723	50730	50734	50724	50728	50729	50732	50707	50732	50722	50732	50716	50725	50725	50729	50721	50710	50714	50714	50735
50663	50640	50647	50653	50657	50638	50648	50652	50642	50648	50656	50648	50653	50653	50645	50653	50644	50645	50646	50650	50643	50648	50643	50656	50646	50640	50654	50645	50635	50651	50645	50634	50644	50646	50655	50641	50639	50633	50650	50651	50639	50644	50639	50651	50649	50630	50642	50651	50643	50653
50579	50570	50575	50559	50577	50577	50569	50572	50576	50572	50566	50560	50572	50557	50560	50562	50572	50564	50571	50560	50564	50576	50571	50573	50558	50553	50561	50561	50571	50570	50563	50582	50552	50558	50555	50557	50560	50575	50563	50565	50559	50567	50565	50568	50567	50565	50567	50563	50567	50565
50436	50425	50442	50469	50407	50457	50450	50436	50454	50426	50441	50460	50459	50419	50467	50476	50430	50417	50456	50437	50418	50473	50443	50444	50425	50430	50451	50417	50443	50443	50421	50479	50443	50433	50439	50441	50433	50448	50432	50427	50417	50429	50425	50440	50428	50433	50467	50468	50440	50430
50200	50206	50208	50217	50206	50212	50211	50205	50221	50196	50203	50211	50212	50193	50204	50221	50210	50190	50218	50211	50185	50216	50197	50189	50193	50198	50194	50193	50200	50208	50206	50208	50197	50210	50209	50200	50212	50221	50211	50196	50200	50206	50204	50200	50218	50215	50224	50224	50216	50212
50037	50024	50043	50041	50024	50039	50044	50041	50048	50042	50023	50038	50023	50025	50034	50044	50039	50028	50021	50018	50032	50019	50031	50017	50031	50025	50037	50028	50029	50030	50037	50029	50037	50049	50036	50046	50040	50053	50029	50030	50027	50032	50035	50043	50057	50044	50058	50053	50049	50040
49802	49794	49813	49813	49813	49818	49814	49813	49803	49810	49825	49808	49806	49807	49794	49813	49808	49801	49808	49794	49803	49796	49781	49792	49796	49786	49805	49810	49809	49800	49808	49804	49800	49815	49804	49829	49811	49818	49812	49814	49815	49824	49821	49823	49821	49836	49817	49831	49840	49823
49557	49576	49588	49584	49579	49577	49589	49572	49595	49586	49587	49575	49567	49575	49563	49567	49581	49577	49574	49568	49568	49573	49565	49559	49560	49564	49565	49564	49573	49571	49586	49581	49586	49583	49578	49583	49588	49581	49581	49585	49592	49595	49598	49587	49592	49596	49607	49613	49611	49611
49306	49311	49313	49316	49321	49321	49327	49324	49321	49329	49312	49309	49325	49318	49310	49312	49319	49312	49306	49311	49304	49308	49300	49311	49318	49304	49307	49312	49310	49326	49330	49329	49322	49326	49334	49328	49341	49323	49343	49329	49338	49335	49326	49335	49347	49334	49352	49352	49361	49352
49048	49053	49061	49059	49059	49058	49069	49058	49059	49055	49059	49060	49060	49060	49046	49039	49039	49052	49042	49038	49053	49050	49036	49049	49056	49051	49054	49053	49063	49059	49052	49075	49068	49066	49057	49071	49067	49066	49074	49074	49083	49076	49079	49077	49074	49086	49087	49085	49099	49098
48789	48776	48803	48784	48789	48793	48789	48786	48784	48788	48801	48778	48797	48789	48799	48770	48793	48793	48772	48773	48789	48773	48784	48776	48779	48788	48789	48792	48791	48789	48778	48800	48797	48790	48799	48820	48802	48801	48803	48811	48809	48806	48808	48812	48814	48814	48813	48819	48811	48831
48517	48522	48516	48527	48541	48523	48530	48523	48525	48526	48519	48523	48530	48522	48538	48513	48527	48529	48506	48506	48508	48515	48508	48511	48511	48520	48503	48528	48522	48522	48519	48532	48535	48535	48534	48533	48530	48531	48545	48541	48535	48545	48547	48563	48542	48555	48558	48552	48552	48551
48290	48307	48308	48305	48298	48312	48301	48303	48309	48298	48303	48306	48290	48289	48301	48289	48291	48288	48283	48286	48289	48281	48284	48297	48304	48297	48286	48299	48297	48284	48307	48292	48315	48312	48303	48307	48306	48310	48304	48308	48315	48308	48310	48320	48314	48322	48317	48326	48317	48318
48069	48077	48075	48071	48084	48076	48070	48080	48068	48083	48055	48077	48059	48067	48075	48055	48072	48047	48057	48054	48078	48050	48064	48067	48061	48059	48059	48073	48079	48065	48061	48064	48067	48066	48074	48080	48063	48083	48082	48081	48077	48081	48086	48077	48071	48089	48077	48085	48093	48094
47866	47866	47871	47876	47883	47863	47880	47890	47885	47885	47879	47883	47872	47873	47861	47872	47875	47869	47861	47861	47866	47865	47872	47854	47856	47878	47857	47863	47863	47871	47876	47868	47852	47864	47851	47877	47876	47868	47873	47882	47882	47880	47878	47862	47879	47884	47877	47874	47887	47898
47747	47753	47749	47760	47766	47733	47760	47749	47745	47745	47745	47751	47754	47749	47745	47735	47741	47731	47740	47740	47749	47749	47737	47722	47734	47746	47737	47752	47741	47733	47731	47735	47721	47738	47750	47754	47733	47765	47747	47758	47739	47754	47757	47739	47756	47750	47762	47751	47744	47779
47613	47620	47612	47634	47616	47623	47626	47621	47621	47610	47622	47607	47617	47606	47618	47616	47612	47604	47621	47624	47606	47619	47616	47611	47608	47619	47617	47619	47609	47617	47618	47620	47606	47616	47613	47615	47624	47620	47613	47627	47624	47618	47633	47624	47595	47615	47615	47609	47622	47628
47532	47539	47533	47542	47516	47531	47527	47552	47532	47535	47530	47537	47540	47534	47522	47526	47530	47535	47545	47558	47536	47546	47542	47537	47529	47541	47558	47540	47527	47540	47545	47545	47538	47535	47530	47531	47535	47531	47535	47548	47538	47523	47528	47523	47528	47535	47527	47536	47526	47532
47526	47525	47518	47519	47513	47511	47515	47518	47513	47520	47521	47514	47506	47511	47532	47533	47531	47524	47521	47529	47526	47528	47520	47509	47524	47524	47538	47529	47512	47530	47529	47521	47519	47523	47523	47514	47515	47507	47510	47527	47518	47517	47526	47522	47510	47517	47505	47506	47501	47510
47524	47512	47517	47524	47507	47524	47523	47526	47519	47521	47512	47513	47512	47515	47536	47520	47525	47525	47534	47539	47520	47533	47517	47535	47544	47524	47535	47525	47516	47535	47526	47522	47520	47532	47525	47522	47515	47522	47519	47536	47532	47515	47509	47500	47508	47512	47509	47508	47497	47499
47597	47585	47577	47598	47569	47596	47579	47580	47573	47583	47586	47590	47582	47587	47589	47588	47588	47598	47582	47598	47591	47596	47579	47596	47595	47589	47581	47581	47583	47580	47589	47589	47585	47574	47594	47577	47584	47566	47567	47585	47570	47567	47578	47561	47564	47562	47577	47568	47564	47560
47717	47717	47707	47717	47714	47702	47702	47703	47716	47690	47696	47700	47692	47715	47714	47717	47722	47735	47709	47717	47715	47703	47719	47718	47705	47713	47730	47708	47726	47705	47712	47704	47699	47713	47699	47689	47690	47700	47691	47710	47704	47686	47698	47697	47687	47697	47700	47678	47697	47681
47843	47851	47836	47851	47841	47824	47837	47843	47847	47838	47832	47837	47833	47836	47862	47840	47848	47841	47847	47830	47855	47848	47855	47839	47839	47839	47853	47853	47855	47827	47840	47837	47819	47826	47841	47817	47826	47816	47812	47823	47812	47824	47826	47830	47819	47806	47810	47823	47808	47797
48042	48048	48034	48038	48038	48037	48039	48027	48037	48035	48031	48048	48029	48046	48057	48039	48031	48043	48049	48053	48040	48032	48029	48047	48027	48030	48043	48044	48033	48042	48038	48035	48019	48033	48018	48028	48021	48026	48015	48018	48014	48016	47992	48008	48013	47999	47994	48009	47995	47993
48292	48281	48276	48276	48279	48276	48275	48267	48270	48280	48274	48276	48274	48280	48313	48281	48295	48290	48280	48285	48302	48294	48285	48287	48273	48270	48281	48289	48271	48283	48282	48265	48256	48254	48266	48272	48255	48261	48261	48247	48255	48256	48246	48259	48255	48250	48245	48253	48248	48243
48530	48509	48515	48516	48530	48513	48532	48521	48514	48527	48517	48520	48520	48520	48508	48519	48530	48539	48522	48514	48526	48527	48529	48523	48516	48524	48517	48521	48520	48520	48520	48510	48522	48513	48501	48502	48515	48519	48511	48502	48504	48507	48502	48499	48483	48498	48486	48505	48502	48473
48810	48800	48801	48792	48802	48804	48790	48792	48783	48799	48795	48796	48794	48799	48804	48802	48819	48816	48804	48820	48818	48805	48813	48807	48825	48805	48800	48803	48799	48796	48796	48795	48789	48795	48800	48783	48800	48800	48782	48787	48787	48774	48780	48767	48789	48781	48778	48777	48768	48765
49094	49080	49079	49078	49096	49070	49077	49076	49076	49086	49086	49079	49086	49096	49093	49082	49090	49099	49093	49098	49092	49081	49103	49091	49091	49091	49078	49085	49080	49083	49081	49085	49079	49090	49079	49070	49080	49085	49082	49073	49077	49072	49080	49069	49071	49070	49065	49061	49063	49057
49385	49370	49381	49367	49368	49367	49370	49366	49365	49372	49371	49366	49367	49381	49381	49376	49389	49388	49388	49399	49385	49384	49389	49383	49382	49399	49373	49362	49381	49375	49377	49369	49379	49375	49373	49361	49385	49362	49358	49374	49361	49358	49360	49362	49374	49365	49368	49369	49357	49356
49672	49660	49671	49657	49671	49655	49646	49659	49664	49644	49658	49656	49658	49670	49669	49671	49674	49680	49670	49680	49676	49672	49686	49665	49669	49677	49665	49677	49672	49670	49655	49666	49667	49668	49659	49663	49673	49670	49665	49657	49680	49672	49668	49658	49667	49672	49662	49663	49656	49647
49944	49933	49912	49920	49929	49918	49913	49927	49930	49926	49926	49938	49915	49940	49941	49938	49939	49928	49931	49936	49939	49935	49936	49923	49928	49931	49926	49934	49927	49927	49935	49934	49943	49926	49928	49933	49936	49932	49928	49936	49936	49934	49929	49930	49938	49927	49938	49930	49931	49920
50203	50201	50206	50205	50206	50202	50201	50188	50203	50203	50209	50203	50208	50207	50219	50209	50212	50211	50218	50210	50198	50225	50214	50211	50219	50217	50205	50209	50226	50226	50224	50215	50211	50211	50220	50201	50209	50222	50211	50199	50202	50219	50216	50217	50222	50213	50212	50205	50206	50201
50447	50451	50458	50447	50447	50456	50454	50445	50434	50449	50466	50449	50451	50446	50451	50453	50460	50445	50445	50442	50454	50459	50461	50460	50452	50456	50465	50469	50454	50464	50457	50462	50453	50466	50468	50461	50453	50453	50463	50448	50451	50460	50462	50460	50467	50456	50463	50459	50457	50467
50633	50637	50641	50642	50644	50637	50633	50643	50642	50643	50644	50635	50639	50649	50651	50658	50645	50643	50645	50631	50628	50658	50647	50651	50644	50640	50646	50653	50662	50658	50656	50655	50648	50658	50662	50651	50640	50650	50657	50657	50659	50660	50655	50652	50660	50652	50661	50654	50659	50671
50809	50814	50823	50820	50812	50822	50820	50817	50826	50821	50820	50827	50824	50825	50819	50814	50825	50828	50828	50829	50822	50829	50829	50826	50818	50824	50824	50820	50830	50833	50836	50832	50829	50838	50841	50837	50839	50843	50845	50840	50839	50847	50852	50851	50858	50841	50841	50846	50855	50855
50940	50936	50939	50941	50943	50949	50942	50943	50944	50946	50947	50943	50951	50939	50941	50945	50946	50949	50946	50955	50955	50939	50956	50942	50952	50945	50956	50954	50962	50970	50960	50966	50968	50968	50950	50971	50971	50981	50962	50970	50974	50970	50980	50973	50978	50970	50971	50979	50980	50986
50993	50995	50996	51003	50998	50999	50995	50986	51003	50996	50999	50994	51006	51004	50993	51004	50996	50999	51000	51003	50996	50992	50998	51000	51002	51018	51004	50997	51015	51004	51015	51021	51012	51027	51023	51024	51021	51020	51027	51017	51019	51025	51026	51024	51031	51044	51040	51029	51044	51036
51028	51033	51016	51026	51020	51037	51030	51021	51031	51039	51024	51024	51032	51022	51030	51037	51020	51028	51024	51019	51026	51038	51036	51038	51032	51042	51037	51032	51037	51036	51050	51056	51048	51049	51051	51054	51053	51049	51057	51065	51066	51065	51055	51060	51073	51072	51065	51074	51076	51079
50949	50956	50955	50970	50958	50966	50972	50971	50978	50960	50973	50962	50973	50965	50968	50973	50965	50962	50960	50965	50958	50955	50962	50968	50975	50984	50976	50977	50980	50977	50987	50980	50982	50981	50989	50993	50997	50993	50994	51011	50987	51001	51002	51001	50996	51015	51006	51001	51001	51024
50894	50893	50894	50903	50884	50897	50903	50896	50905	50905	50897	50902	50895	50895	50902	50897	50885	50892	50899	50895	50893	50891	50898	50897	50897	50909	50903	50897	50915	50907	50917	50907	50915	50908	50918	50920	50926	50924	50926	50924	50935	50933	50924	50920	50916	50938	50942	50939	50941	50944
50759	50769	50769	50770	50757	50782	50769	50772	50772	50765	50778	50769	50764	50768	50765	50764	50749	50753	50763	50766	50760	50762	50752	50772	50747	50773	50776	50769	50778	50761	50775	50775	50771	50783	50777	50771	50791	50788	50794	50795	50808	50787	50799	50797	50785	50796	50810	50810	50803	50811
50537	50548	50548	50540	50546	50549	50552	50558	50544	50541	50555	50551	50547	50543	50545	50541	50535	50537	50533	50545	50527	50537	50532	50540	50532	50538	50535	50548	50555	50543	50557	50553	50551	50542	50567	50555	50562	50570	50568	50563	50564	50569	50572	50574	50570	50573	50580	50581	50584	50587
50320	50316	50329	50323	50327	50324	50317	50319	50327	50325	50323	50313	50320	50319	50315	50303	50311	50316	50305	50304	50312	50310	50307	50309	50312	50311	50319	50320	50317	50328	50318	50318	50313	50325	50325	50336	50321	50336	50336	50347	50338	50339	50342	50336	50335	50351	50355	50348	50350	50346
50037	50038	50048	50039	50041	50047	50054	50041	50048	50042	50036	50039	50043	50038	50029	50026	50032	50029	50030	50029	50030	50027	50023	50037	50032	50040	50034	50037	50035	50039	50036	50044	50051	50040	50059	50050	50053	50055	50055	50059	50054	50056	50057	50063	50059	50061	50070	50063	50061	50056
49717	49731	49732	49723	49735	49735	49723	49724	49737	49744	49731	49733	49732	49727	49729	49712	49716	49724	49724	49731	49713	49713	49729	49726	49728	49728	49714	49723	49727	49736	49735	49738	49729	49740	49730	49735	49737	49725	49733	49735	49743	49744	49749	49735	49746	49730	49734	49747	49738	49749
49406	49399	49408	49413	49402	49404	49408	49414	49419	49408	49406	49407	49418	49415	49391	49399	49389	49411	49400	49405	49413	49389	49403	49406	49400	49395	49393	49398	49388	49399	49393	49411	49393	49416	49401	49405	49404	49401	49401	49405	49418	49412	49407	49424	49414	49404	49413	49404	49410	49409
49075	49076	49073	49068	49075	49064	49075	49070	49067	49080	49077	49069	49077	49060	49070	49060	49062	49069	49066	49068	49060	49059	49061	49058	49058	49060	49054	49047	49062	49053	49056	49055	49050	49055	49063	49054	49063	49058	49065	49057	49057	49065	49066	49054	49068	49066	49067	49067	49066	49063
48741	48742	48748	48736	48746	48753	48754	48745	48737	48741	48747	48758	48743	48734	48745	48727	48735	48740	48743	48729	48723	48718	48724	48727	48730	48731	48725	48720	48722	48727	48725	48727	48725	48724	48733	48712	48734	48731	48729	48715	48732	48728	48716	48720	48721	48722	48721	48715	48731	48731
48415	48403	48412	48412	48411	48396	48407	48412	48398	48406	48413	48403	48417	48405	48412	48408	48405	48406	48402	48400	48391	48396	48400	48392	48413	48395	48390	48387	48389	48387	48380	48386	48377	48389	48380	48394	48397	48396	48382	48396	48394	48389	48388	48383	48392	48389	48389	48388	48382	48371
48117	48101	48101	48101	48114	48112	48114	48111	48100	48095	48106	48106	48093	48092	48107	48095	48091	48098	48116	48097	48090	48086	48092	48083	48086	48086	48075	48078	48077	48083	48077	48069	48070	48070	48067	48062	48080	48069	48069	48067	48064	48079	48066	48072	48062	48080	48072	48071	48072	48060
47852	47857	47862	47840	47846	47838	47842	47847	47852	47853	47827	47852	47850	47858	47852	47851	47831	47831	47834	47836	47833	47837	47829	47824	47822	47810	47820	47814	47819	47824	47827	47823	47815	47812	47829	47790	47817	47816	47813	47810	47808	47814	47799	47796	47817	47804	47805	47814	47801	47799
47581	47570	47566	47582	47573	47585	47571	47575	47565	47562	47581	47561	47560	47561	47565	47570	47570	47580	47546	47566	47571	47577	47574	47554	47566	47566	47552	47551	47535	47544	47544	47539	47549	47542	47531	47549	47553	47538	47528	47528	47543	47522	47519	47532	47504	47527	47516	47523	47530	47528
47364	47357	47364	47357	47380	47368	47372	47348	47368	47368	47371	47358	47372	47360	47357	47367	47369	47360	47368	47367	47359	47361	47359	47359	47341	47346	47345	47353	47355	47327	47337	47342	47349	47346	47340	47343	47329	47332	47328	47318	47331	47323	47311	47317	47319	47319	47299	47325	47305	47297
47259	47235	47252	47249	47253	47232	47268	47243	47266	47251	47247	47235	47253	47238	47244	47254	47249	47242	47239	47250	47248	47252	47239	47235	47250	47241	47251	47242	47229	47239	47238	47230	47235	47213	47220	47214	47203	47226	47212	47203	47205	47197	47207	47218	47205	47187	47195	47192	47198	47190
47133	47126	47136	47137	47139	47111	47129	47134	47126	47121	47121	47114	47115	47121	47123	47119	47134	47139	47123	47129	47131	47138	47126	47132	47126	47123	47112	47110	47108	47117	47119	47101	47104	47112	47087	47088	47088	47090	47090	47086	47083	47090	47086	47086	47090	47072	47080	47081	47055	47070
47080	47073	47082	47074	47087	47057	47077	47083	47064	47075	47076	47071	47077	47087	47063	47086	47092	47082	47077	47074	47082	47078	47072	47078	47076	47074	47070	47092	47080	47080	47063	47072	47050	47063	47080	47055	47047	47044	47040	47040	47042	47032	47041	47022	47032	47030	47021	47022	47022	47019
47162	47166	47175	47159	47153	47158	47160	47164	47154	47150	47155	47151	47149	47140	47167	47135	47142	47160	47159	47162	47172	47161	47167	47153	47162	47141	47155	47137	47160	47152	47152	47130	47124	47148	47129	47130	47122	47141	47127	47128	47127	47134	47127	47133	47114	47097	47103	47123	47108	47111
47239	47242	47249	47246	47239	47252	47252	47243	47252	47241	47232	47243	47223	47247	47259	47241	47261	47239	47247	47241	47264	47254	47262	47251	47254	47235	47248	47246	47231	47242	47251	47239	47227	47215	47237	47227	47228	47238	47207	47224	47217	47219	47215	47219	47227	47203	47207	47201	47208	47209
47416	47413	47413	47421	47402	47405	47417	47401	47403	47414	47398	47411	47397	47400	47414	47412	47404	47418	47423	47412	47433	47419	47419	47409	47419	47410	47405	47410	47409	47401	47401	47404	47407	47400	47399	47402	47390	47395	47391	47398	47402	47399	47377	47378	47376	47390	47375	47381	47386	47380
47676	47682	47695	47679	47673	47682	47688	47682	47669	47672	47688	47685	47659	47677	47686	47701	47673	47683	47687	47689	47691	47689	47692	47681	47688	47687	47678	47689	47689	47675	47685	47674	47680	47679	47676	47678	47682	47666	47677	47671	47671	47663	47667	47670	47655	47664	47654	47640	47658	47659
47969	47963	47973	47950	47951	47950	47963	47944	47943	47949	47949	47957	47958	47961	47958	47970	47973	47951	47952	47968	47969	47969	47966	47959	47974	47965	47956	47963	47963	47966	47963	47949	47960	47952	47948	47960	47954	47968	47953	47960	47959	47957	47958	47945	47953	47940	47949	47939	47949	47936
48289	48290	48279	48278	48281	48283	48295	48282	48276	48288	48294	48275	48287	48283	48305	48288	48297	48287	48285	48280	48293	48289	48283	48284	48285	48284	48285	48296	48300	48285	48282	48312	48292	48281	48290	48302	48288	48285	48292	48291	48283	48278	48295	48291	48285	48286	48285	48281	48279	48291
48651	48650	48651	48657	48640	48650	48636	48634	48659	48647	48646	48657	48655	48650	48647	48648	48652	48644	48649	48660	48663	48649	48653	48651	48657	48655	48652	48659	48657	48663	48657	48662	48665	48647	48665	48659	48662	48651	48653	48656	48652	48646	48659	48660	48656	48662	48667	48649	48662	48646
49027	49019	49017	49012	49023	49019	49020	49024	49028	49021	49023	49031	49031	49030	49039	49032	49037	49044	49035	49040	49037	49029	49036	49043	49043	49041	49045	49038	49042	49037	49044	49042	49036	49047	49059	49049	49039	49045	49043	49040	49054	49043	49061	49061	49037	49043	49037	49045	49043	49041
49400	49407	49417	49406	49388	49403	49419	49408	49412	49409	49423	49412	49430	49414	49424	49416	49433	49428	49422	49427	49424	49418	49440	49430	49433	49435	49443	49433	49434	49448	49435	49439	49420	49437	49437	49451	49435	49429	49441	49453	49446	49443	49454	49449	49444	49454	49452	49445	49445	49455
49773	49791	49766	49779	49789	49775	49782	49777	49783	49788	49786	49783	49799	49790	49797	49795	49799	49801	49794	49801	49814	49796	49801	49796	49806	49815	49818	49811	49814	49822	49811	49829	49803	49816	49809	49818	49824	49823	49814	49828	49823	49830	49835	49835	49831	49824	49818	49815	49826	49831
50178	50168	50162	50172	50170	50172	50177	50156	50166	50167	50180	50173	50193	50169	50180	50184	50175	50182	50179	50188	50177	50178	50194	50196	50198	50199	50194	50205	50193	50201	50198	50205	50204	50216	50224	50215	50217	50207	50221	50216	50222	50226	50218	50229	50230	50228	50230	50232	50218	50230
50525	50521	50516	50512	50531	50514	50512	50520	50519	50527	50515	50526	50523	50522	50519	50521	50532	50539	50531	50538	50530	50532	50548	50548	50556	50551	50547	50556	50546	50564	50556	50565	50559	50558	50547	50559	50565	50575	50571	50573	50567	50568	50578	50571	50575	50570	50586	50576	50577	50578
50788	50801	50789	50788	50798	50790	50798	50789	50795	50787	50789	50800	50804	50804	50788	50811	50804	50815	50819	50814	50808	50810	50821	50816	50822	50821	50820	50821	50824	50826	50838	50835	50836	50849	50832	50837	50842	50849	50847	50838	50851	50853	50843	50852	50854	50863	50852	50858	50863	50855
51068	51075	51078	51068	51090	51093	51085	51087	51095	51089	51089	51089	51086	51089	51087	51084	51081	51092	51091	51082	51086	51088	51097	51091	51115	51102	51102	51105	51111	51109	51121	51114	51122	51115	51115	51114	51131	51131	51120	51142	51136	51144	51147	51138	51138	51145	51147	51150	51152	51149
51225	51230	51219	51243	51235	51228	51227	51228	51231	51242	51229	51232	51238	51232	51247	51236	51237	51248	51241	51228	51221	51234	51240	51260	51244	51251	51255	51251	51264	51265	51260	51255	51266	51255	51265	51258	51275	51263	51282	51285	51277	51289	51279	51275	51289	51294	51294	51291	51291	51284
51372	51369	51383	51370	51384	51373	51375	51373	51380	51389	51373	51371	51389	51380	51368	51389	51384	51387	51379	51367	51370	51380	51384	51393	51384	51365	51391	51390	51398	51387	51404	51396	51397	51412	51406	51423	51412	51411	51420	51417	51427	51431	51428	51421	51416	51434	51429	51435	51438	51453
51421	51432	51423	51419	51434	51429	51432	51441	51449	51434	51439	51440	51434	51439	51441	51443	51430	51439	51430	51427	51429	51428	51437	51450	51430	51435	51439	51441	51438	51448	51447	51453	51462	51465	51467	51463	51468	51475	51477	51467	51477	51476	51480	51486	51468	51490	51472	51486	51496	51493
51374	51376	51380	51381	51381	51396	51383	51381	51378	51388	51380	51382	51384	51373	51389	51369	51381	51381	51375	51370	51375	51376	51371	51385	51385	51382	51384	51391	51386	51399	51395	51388	51404	51408	51401	51401	51406	51410	51411	51429	51422	51424	51418	51414	51421	51425	51424	51432	51438	51426
51282	51282	51277	51283	51291	51297	51296	51289	51301	51299	51297	51305	51294	51296	51296	51288	51284	51272	51281	51282	51280	51299	51286	51289	51299	51298	51298	51287	51307	51301	51310	51290	51295	51312	51308	51312	51317	51316	51322	51309	51315	51322	51315	51333	51334	51323	51331	51336	51336	51326
51116	51108	51115	51105	51106	51123	51119	51120	51120	51113	51122	51117	51114	51106	51112	51106	51099	51104	51097	51109	51101	51112	51107	51105	51118	51114	51112	51101	51109	51123	51119	51114	51118	51113	51120	51118	51124	51141	51131	51121	51128	51131	51121	51134	51135	51139	51142	51141	51146	51129
50831	50837	50841	50831	50840	50838	50845	50830	50844	50838	50844	50832	50835	50830	50836	50821	50833	50821	50821	50834	50827	50845	50832	50828	50825	50839	50821	50831	50827	50831	50829	50829	50834	50841	50830	50842	50842	50846	50842	50835	50842	50847	50843	50852	50849	50844	50855	50856	50850	50842
50544	50544	50546	50553	50554	50556	50556	50555	50555	50565	50551	50546	50542	50551	50552	50538	50534	50540	50543	50541	50526	50543	50534	50536	50533	50539	50533	50532	50526	50544	50534	50539	50543	50547	50534	50539	50543	50553	50548	50538	50549	50551	50541	50542	50559	50542	50553	50551	50548	50545
50177	50179	50173	50171	50178	50187	50177	50182	50183	50173	50183	50186	50162	50169	50175	50163	50170	50172	50166	50179	50159	50164	50157	50157	50159	50162	50154	50150	50165	50159	50153	50147	50156	50155	50155	50168	50164	50169	50164	50151	50165	50158	50164	50157	50168	50160	50157	50158	50159	50152
49754	49751	49763	49765	49762	49768	49769	49757	49755	49765	49762	49755	49750	49758	49763	49739	49757	49750	49743	49761	49747	49741	49752	49743	49739	49735	49732	49736	49740	49733	49728	49733	49744	49739	49745	49731	49730	49731	49742	49730	49730	49740	49736	49733	49728	49732	49733	49733	49733	49733
49340	49342	49331	49337	49345	49342	49344	49335	49336	49337	49326	49334	49328	49331	49317	49316	49330	49320	49320	49325	49319	49324	49309	49315	49322	49320	49308	49315	49304	49300	49306	49309	49311	49308	49307	49306	49307	49306	49303	49309	49297	49301	49301	49301	49302	49285	49302	49299	49300	49299
48901	48882	48886	48913	48897	48891	48885	48894	48889	48896	48894	48882	48884	48893	48866	48880	48885	48883	48873	48880	48866	48876	48878	48870	48863	48873	48851	48859	48846	48851	48845	48855	48849	48861	48852	48852	48861	48845	48845	48857	48837	48836	48840	48846	48827	48841	48828	48848	48841	48848
48465	48465	48464	48459	48472	48461	48470	48470	48462	48466	48455	48462	48445	48464	48444	48441	48452	48444	48445	48439	48438	48439	48461	48429	48444	48434	48439	48431	48443	48434	48416	48427	48433	48424	48426	48418	48424	48425	48425	48419	48406	48411	48405	48404	48409	48409	48401	48400	48414	48410
48027	48028	48029	48040	48031	48037	48035	48032	48024	48019	48027	48015	48032	48013	48000	48024	48016	48012	48021	48017	48009	48012	48007	48013	48005	47997	48011	48008	48008	47997	47997	48002	47987	48001	47996	47993	47987	47982	47964	47983	47979	47971	47975	47976	47973	47973	47967	47971	47959	47991
47636	47639	47653	47638	47627	47630	47626	47628	47625	47640	47618	47627	47619	47626	47602	47618	47612	47617	47632	47606	47625	47608	47621	47621	47604	47598	47604	47617	47601	47603	47605	47597	47590	47593	47594	47580	47602	47560	47589	47588	47587	47561	47571	47584	47564	47566	47553	47558	47557	47576
47321	47343	47331	47318	47325	47328	47330	47310	47312	47318	47335	47322	47306	47312	47320	47312	47323	47315	47326	47315	47316	47298	47300	47290	47301	47304	47304	47306	47317	47292	47284	47288	47298	47282	47275	47280	47283	47290	47274	47265	47251	47258	47265	47276	47262	47261	47256	47263	47244	47273
47040	47029	47040	46993	47014	47021	47038	47019	47015	47007	47034	47017	47016	47007	47014	47008	47002	47005	47005	47000	47017	46987	46997	47010	46995	47001	46993	46986	46995	46973	46979	46980	46978	46983	46968	46957	46978	46974	46981	46957	46947	46957	46957	46961	46929	46939	46945	46948	46948	46955
46804	46793	46789	46788	46770	46784	46800	46779	46782	46770	46798	46769	46783	46779	46794	46800	46788	46771	46775	46757	46771	46773	46780	46762	46754	46759	46757	46746	46761	46766	46743	46760	46736	46751	46754	46764	46744	46741	46750	46742	46726	46736	46732	46726	46722	46707	46712	46717	46726	46709
46683	46665	46645	46674	46662	46673	46649	46663	46659	46673	46650	46651	46659	46662	46657	46683	46657	46659	46668	46660	46672	46643	46670	46658	46644	46646	46651	46625	46651	46643	46638	46636	46632	46635	46624	46625	46627	46626	46607	46620	46619	46610	46624	46593	46606	46601	46606	46605	46616	46588
46595	46579	46576	46591	46591	46584	46585	46583	46570	46590	46585	46581	46581	46576	46577	46577	46562	46575	46570	46577	46575	46591	46587	46571	46565	46581	46586	46573	46566	46552	46555	46577	46563	46556	46545	46550	46545	46541	46539	46560	46540	46525	46552	46524	46529	46515	46523	46513	46537	46522
46617	46612	46607	46603	46604	46610	46593	46597	46606	46590	46598	46595	46607	46609	46606	46591	46594	46609	46607	46590	46618	46611	46615	46595	46603	46615	46619	46594	46600	46588	46598	46588	46585	46571	46567	46587	46577	46582	46572	46573	46595	46579	46569	46570	46556	46564	46563	46551	46576	46563
46741	46741	46742	46756	46737	46729	46734	46737	46719	46736	46750	46740	46744	46746	46744	46744	46744	46753	46743	46738	46766	46747	46749	46728	46746	46730	46738	46749	46742	46738	46728	46737	46724	46752	46735	46730	46728	46724	46728	46723	46727	46717	46715	46718	46701	46716	46731	46709	46705	46714
46933	46943	46928	46928	46934	46936	46925	46937	46915	46906	46936	46944	46936	46917	46913	46913	46931	46948	46940	46939	46931	46953	46932	46940	46939	46938	46937	46939	46933	46940	46936	46942	46932	46920	46931	46930	46918	46907	46920	46943	46916	46928	46917	46904	46913	46925	46928	46917	46914	46906
47220	47239	47215	47231	47218	47227	47209	47209	47208	47200	47211	47205	47235	47246	47226	47224	47237	47236	47235	47238	47230	47226	47232	47238	47227	47231	47238	47232	47227	47250	47231	47224	47230	47210	47225	47234	47233	47233	47216	47213	47228	47223	47221	47224	47217	47227	47224	47226	47223	47204
47615	47608	47619	47611	47614	47609	47609	47612	47605	47621	47601	47615	47616	47622	47600	47623	47626	47616	47638	47609	47607	47624	47632	47629	47624	47629	47641	47623	47630	47640	47633	47620	47635	47616	47615	47638	47620	47620	47621	47621	47629	47618	47632	47624	47626	47625	47621	47639	47618	47621
48017	48010	48013	48003	48020	48000	48010	48023	48028	48019	48024	48013	48025	48025	48026	48026	48032	48027	48029	48024	48028	48041	48027	48028	48032	48035	48031	48041	48036	48029	48040	48036	48026	48047	48053	48028	48036	48044	48045	48044	48045	48054	48050	48053	48031	48036	48041	48050	48036	48025
48483	48498	48485	48496	48494	48494	48498	48494	48489	48499	48501	48493	48505	48505	48497	48512	48521	48510	48491	48512	48511	48510	48511	48520	48514	48515	48527	48514	48527	48523	48527	48522	48524	48538	48541	48518	48526	48516	48539	48529	48544	48535	48533	48539	48543	48535	48539	48535	48545	48519
48984	48996	48985	48997	48992	48991	48983	48989	48997	48985	49005	48997	49011	49004	48994	49006	49011	49004	48998	48999	49006	49019	49011	49018	49028	49015	49023	49032	49031	49034	49031	49010	49034	49027	49035	49027	49035	49033	49027	49043	49048	49044	49040	49049	49043	49040	49039	49041	49044	49039
49494	49492	49478	49481	49496	49488	49501	49492	49485	49503	49495	49501	49507	49500	49495	49495	49514	49508	49514	49512	49510	49513	49517	49530	49531	49536	49526	49539	49536	49536	49539	49545	49544	49544	49546	49542	49539	49548	49541	49545	49553	49552	49552	49557	49566	49569	49555	49558	49555	49537
49999	49956	49986	49999	49974	49979	49989	49989	49990	49987	49990	49955	49976	50005	50007	50000	49997	50018	50015	49979	49985	49984	50020	50024	50010	50031	50017	50020	50024	50047	50043	50038	50030	50042	50056	50043	50053	50053	50049	50057	50063	50060	50048	50081	50072	50058	50072	50061	50075	50054
50290	50277	50289	50277	50277	50282	50282	50287	50290	50279	50301	50283	50296	50298	50297	50294	50306	50295	50300	50302	50311	50299	50326	50319	50317	50329	50304	50309	50315	50332	50330	50334	50347	50337	50348	50349	50352	50348	50334	50344	50355	50364	50355	50357	50357	50357	50371	50364	50364	50363
50839	50830	50841	50825	50828	50836	50840	50830	50844	50842	50836	50837	50857	50849	50859	50843	50845	50862	50854	50860	50855	50846	50875	50859	50875	50872	50868	50869	50883	50871	50878	50880	50894	50891	50885	50899	50907	50897	50902	50905	50912	50910	50910	50906	50927	50915	50922	50921	50920	50913
51195	51197	51205	51197	51197	51199	51192	51207	51202	51211	51214	51208	51216	51225	51222	51215	51219	51224	51200	51229	51202	51216	51226	51214	51242	51225	51238	51234	51244	51238	51237	51249	51245	51248	51255	51253	51269	51252	51263	51276	51273	51275	51265	51275	51277	51278	51279	51282	51280	51289
51528	51527	51519	51523	51522	51518	51546	51530	51537	51537	51540	51547	51545	51537	51544	51530	51526	51545	51534	51546	51531	51542	51550	51555	51556	51533	51547	51570	51561	51560	51574	51564	51579	51580	51569	51574	51578	51583	51591	51582	51611	51606	51591	51586	51599	51605	51605	51615	51601	51629
51758	51761	51751	51769	51755	51757	51764	51766	51765	51789	51769	51774	51775	51781	51774	51767	51780	51773	51766	51768	51773	51767	51769	51782	51776	51780	51788	51787	51807	51782	51805	51788	51790	51803	51804	51803	51803	51814	51809	51811	51814	51823	51823	51827	51817	51831	51834	51839	51839	51838
51823	51819	51832	51837	51834	51819	51835	51839	51832	51839	51842	51833	51842	51827	51850	51843	51832	51829	51834	51825	51837	51833	51831	51841	51838	51841	51841	51845	51846	51847	51861	51842	51842	51864	51855	51852	51853	51873	51866	51877	51867	51870	51865	51873	51891	51874	51882	51882	51891	51884
51873	51885	51881	51876	51904	51886	51893	51868	51910	51894	51880	51892	51880	51895	51890	51897	51894	51890	51893	51880	51882	51877	51887	51887	51885	51889	51892	51898	51901	51893	51893	51906	51892	51913	51898	51913	51908	51897	51903	51912	51906	51928	51909	51918	51929	51930	51925	51929	51931	51943
51826	51843	51840	51825	51854	51847	51842	51851	51859	51842	51850	51836	51834	51833	51841	51841	51831	51837	51842	51844	51846	51838	51846	51832	51842	51839	51847	51839	51857	51850	51850	51862	51848	51854	51837	51856	51854	51869	51867	51852	51853	51867	51862	51874	51857	51875	51870	51866	51875	51899
51625	51625	51624	51627	51625	51632	51631	51633	51633	51638	51627	51623	51612	51627	51622	51644	51631	51628	51633	51625	51633	51629	51623	51606	51629	51621	51625	51623	51627	51629	51642	51645	51629	51630	51629	51630	51638	51633	51641	51646	51634	51635	51630	51649	51647	51640	51646	51634	51645	51649
51396	51386	51414	51411	51409	51413	51414	51420	51406	51408	51401	51409	51382	51384	51394	51400	51387	51404	51393	51387	51383	51389	51401	51402	51394	51383	51396	51390	51392	51385	51386	51402	51407	51388	51409	51405	51399	51403	51386	51390	51402	51401	51402	51404	51413	51406	51397	51389	51415	51410
51061	51077	51074	51066	51071	51073	51064	51071	51067	51063	51059	51071	51054	51062	51065	51058	51064	51055	51065	51066	51051	51056	51048	51051	51048	51056	51042	51041	51044	51045	51045	51067	51049	51051	51053	51057	51062	51058	51053	51048	51043	51048	51051	51047	51042	51038	51046	51046	51051	51054
50640	50628	50638	50629	50626	50640	50638	50632	50619	50635	50632	50628	50609	50623	50632	50606	50619	50621	50627	50620	50617	50619	50618	50613	50609	50602	50601	50606	50610	50609	50605	50611	50603	50600	50611	50616	50607	50605	50601	50606	50592	50606	50609	50595	50606	50608	50606	50600	50591	50601
50170	50155	50163	50160	50154	50157	50166	50160	50144	50150	50154	50145	50149	50157	50151	50136	50144	50135	50147	50140	50139	50132	50140	50132	50128	50121	50124	50125	50134	50133	50117	50120	50116	50138	50137	50119	50122	50118	50113	50117	50123	50107	50129	50110	50107	50113	50107	50112	50115	50105
49616	49627	49630	49638	49641	49636	49622	49618	49630	49615	49624	49613	49613	49622	49611	49610	49603	49605	49610	49601	49605	49599	49599	49598	49589	49588	49599	49593	49589	49595	49586	49589	49589	49588	49589	49582	49582	49570	49577	49573	49580	49570	49577	49575	49559	49569	49569	49571	49566	49575
49079	49079	49085	49084	49073	49074	49076	49076	49075	49079	49075	49081	49061	49069	49066	49050	49061	49057	49075	49067	49056	49054	49043	49041	49050	49038	49049	49049	49036	49039	49033	49035	49032	49037	49030	49040	49040	49017	49029	49013	49027	49011	49009	49020	49010	49014	49015	49018	49017	49017
48520	48517	48505	48515	48518	48523	48512	48501	48508	48504	48513	48503	48509	48512	48501	48496	48493	48492	48503	48498	48502	48490	48494	48488	48479	48494	48481	48488	48477	48480	48471	48473	48460	48464	48468	48458	48457	48451	48470	48448	48450	48441	48454	48443	48431	48440	48428	48446	48436	48432
47969	47984	47973	47988	47971	47963	47971	47973	47968	47954	47948	47952	47960	47960	47947	47961	47953	47947	47969	47954	47955	47942	47949	47940	47937	47940	47921	47935	47926	47929	47923	47918	47920	47920	47925	47909	47918	47906	47897	47897	47898	47893	47897	47906	47895	47877	47892	47900	47885	47883
47483	47503	47498	47493	47503	47498	47488	47487	47495	47475	47490	47464	47489	47463	47466	47485	47468	47480	47486	47477	47478	47476	47477	47469	47452	47455	47453	47448	47450	47452	47443	47445	47443	47423	47421	47432	47441	47438	47432	47419	47414	47395	47419	47418	47410	47402	47403	47406	47402	47400
47004	47011	47000	47006	46975	46981	46992	46976	46988	46988	46978	46978	46976	46980	46982	46974	46970	46984	46967	46960	46954	46980	46967	46950	46953	46971	46957	46959	46933	46937	46945	46937	46938	46936	46917	46910	46923	46936	46928	46921	46933	46914	46913	46915	46904	46901	46895	46907	46900	46895
46617	46604	46592	46612	46603	46594	46602	46584	46591	46579	46577	46607	46604	46582	46575	46589	46588	46574	46574	46591	46585	46577	46556	46552	46552	46558	46552	46558	46537	46545	46557	46547	46546	46549	46535	46532	46529	46526	46521	46536	46520	46509	46516	46500	46501	46511	46500	46507	46519	46499
46332	46325	46352	46346	46327	46322	46325	46319	46313	46321	46322	46314	46328	46332	46303	46322	46316	46314	46301	46315	46307	46326	46306	46306	46306	46336	46304	46295	46310	46293	46290	46284	46284	46274	46275	46280	46276	46287	46259	46277	46261	46264	46268	46261	46261	46248	46245	46255	46250	46239
46074	46076	46081	46072	46051	46089	46060	46069	46051	46064	46065	46061	46067	46061	46077	46053	46061	46049	46056	46073	46061	46065	46043	46050	46055	46056	46048	46036	46046	46053	46041	46052	46025	46020	46028	46028	46025	46009	46020	46021	46016	46007	46009	45989	46008	46004	46016	46012	46005	45991
45937	45919	45919	45910	45910	45911	45899	45923	45916	45906	45903	45909	45930	45915	45908	45923	45903	45904	45912	45929	45900	45925	45904	45912	45916	45927	45915	45891	45895	45903	45888	45890	45896	45888	45883	45870	45877	45882	45875	45884	45871	45864	45860	45867	45863	45863	45873	45881	45847	45871
45975	45957	45983	45970	45976	45961	45971	45983	45965	45942	45978	45951	45988	45964	45948	45959	45962	45979	45968	45969	45982	45961	45960	45967	45977	45971	45960	45960	45944	45954	45963	45927	45971	45939	45944	45937	45936	45938	45950	45935	45946	45935	45946	45945	45932	45934	45921	45930	45933	45916
46017	46035	46035	46026	46017	46025	46020	46024	46029	46008	46011	46023	46043	46047	46036	46043	46020	46024	46014	46047	46019	46019	46024	46038	46016	46035	46037	46029	46021	46037	46006	46025	46029	46017	46027	46006	46013	46014	46003	46001	46028	46000	45992	46011	45997	46009	46005	46013	46005	45996
46258	46233	46229	46196	46230	46223	46231	46250	46217	46216	46223	46217	46217	46227	46231	46218	46246	46248	46217	46233	46224	46226	46226	46226	46246	46227	46232	46230	46233	46228	46246	46222	46242	46229	46227	46226	46215	46224	46225	46217	46236	46227	46214	46225	46215	46221	46216	46222	46221	46187
46563	46552	46576	46562	46556	46561	46543	46552	46579	46557	46566	46559	46559	46563	46558	46560	46575	46592	46559	46580	46596	46559	46575	46570	46576	46569	46573	46571	46577	46579	46569	46584	46569	46567	46574	46593	46571	46588	46584	46576	46573	46577	46561	46569	46575	46577	46559	46578	46569	46563
46948	46953	46943	46938	46941	46950	46942	46950	46949	46958	46943	46965	46954	46957	46953	46955	46964	46972	46948	46968	46954	46970	46959	46972	46976	46966	46976	46969	46973	46968	46980	46970	46971	46973	46984	46977	46980	46982	46967	46992	46996	46988	46977	46983	46980	46960	46989	46973	46981	46983
47433	47432	47432	47442	47438	47437	47436	47438	47445	47443	47453	47451	47456	47450	47455	47451	47449	47460	47457	47455	47467	47461	47464	47472	47474	47482	47473	47476	47472	47483	47486	47467	47474	47479	47481	47459	47475	47483	47485	47485	47482	47481	47474	47483	47478	47491	47496	47495	47478	47494
47992	47998	47998	47997	48002	48001	47997	47998	48006	48009	48016	48019	48013	48009	48013	48007	48031	48032	48013	48025	48032	48017	48020	48037	48054	48031	48041	48047	48037	48033	48045	48054	48063	48046	48055	48054	48045	48057	48058	48065	48041	48061	48058	48065	48066	48075	48079	48061	48062	48083
48579	48590	48582	48597	48591	48593	48595	48600	48609	48605	48603	48604	48609	48615	48612	48625	48619	48623	48622	48632	48634	48640	48646	48632	48642	48635	48650	48643	48654	48645	48656	48648	48655	48648	48652	48661	48649	48670	48657	48666	48659	48673	48658	48673	48677	48676	48676	48665	48680	48693
49214	49221	49222	49222	49227	49222	49224	49224	49231	49234	49240	49243	49236	49238	49256	49250	49255	49249	49250	49247	49242	49248	49260	49256	49273	49266	49272	49266	49285	49276	49279	49273	49287	49286	49277	49301	49285	49291	49288	49303	49310	49315	49305	49310	49301	49319	49320	49306	49306	49336
49824	49841	49823	49842	49833	49844	49835	49840	49838	49849	49837	49852	49835	49846	49854	49867	49859	49864	49857	49861	49868	49862	49872	49877	49877	49879	49881	49886	49881	49893	49889	49906	49894	49899	49893	49903	49907	49919	49905	49919	49913	49921	49927	49924	49924	49930	49932	49926	49931	49945
50454	50461	50463	50463	50464	50458	50447	50467	50456	50461	50480	50463	50468	50480	50484	50480	50478	50488	50479	50486	50487	50479	50486	50496	50497	50501	50511	50506	50515	50513	50504	50515	50529	50523	50530	50526	50536	50540	50536	50542	50539	50554	50551	50558	50552	50564	50557	50552	50551	50579
50978	50978	50995	50981	50989	50985	50975	50999	50993	51002	51005	50997	50990	51010	51013	50996	50992	51014	51021	50995	51008	51007	51018	51007	51033	51032	51037	51039	51033	51041	51037	51042	51039	51046	51050	51048	51053	51053	51055	51068	51062	51064	51081	51091	51069	51080	51077	51080	51084	51103
51503	51502	51496	51497	51516	51510	51497	51525	51505	51512	51513	51509	51515	51525	51521	51518	51538	51506	51537	51522	51518	51524	51532	51544	51548	51532	51531	51546	51549	51548	51547	51566	51550	51562	51573	51573	51569	51564	51585	51572	51558	51588	51589	51596	51589	51595	51588	51594	51604	51600
51907	51918	51931	51932	51923	51923	51932	51922	51920	51928	51932	51933	51936	51945	51943	51939	51936	51950	51960	51934	51945	51954	51952	51943	51951	51952	51963	51957	51974	51974	51970	51978	51983	51971	51981	51978	51971	51987	51985	51997	51991	51988	51997	51988	52013	52011	51997	52004	51994	52005
52186	52197	52203	52184	52196	52211	52205	52196	52200	52199	52213	52200	52218	52208	52211	52212	52207	52220	52224	52202	52213	52233	52221	52210	52222	52225	52238	52234	52230	52229	52226	52247	52234	52239	52259	52254	52253	52253	52248	52252	52264	52264	52273	52263	52265	52262	52272	52277	52274	52272
52426	52413	52421	52420	52414	52419	52421	52435	52432	52430	52429	52428	52421	52441	52431	52435	52434	52419	52440	52423	52429	52449	52432	52421	52435	52434	52438	52438	52453	52442	52449	52457	52453	52470	52458	52463	52469	52464	52478	52462	52471	52451	52474	52477	52475	52479	52492	52491	52484	52468
52526	52511	52496	52510	52514	52502	52503	52506	52524	52506	52503	52505	52522	52504	52512	52507	52499	52508	52534	52514	52511	52520	52515	52495	52518	52522	52509	52505	52539	52521	52515	52538	52538	52531	52538	52528	52535	52539	52533	52534	52539	52546	52554	52546	52545	52545	52549	52553	52554	52552
52434	52427	52447	52444	52442	52445	52441	52441	52441	52440	52450	52450	52443	52446	52454	52434	52442	52433	52431	52438	52438	52450	52437	52430	52438	52446	52448	52434	52445	52440	52442	52456	52444	52442	52445	52448	52458	52462	52445	52451	52466	52458	52476	52450	52453	52467	52457	52474	52473	52465
52312	52318	52314	52314	52304	52316	52322	52320	52324	52317	52319	52304	52307	52320	52328	52303	52297	52311	52315	52297	52305	52322	52311	52301	52305	52312	52294	52301	52319	52311	52315	52318	52314	52301	52311	52325	52319	52311	52314	52315	52323	52317	52334	52319	52330	52329	52327	52327	52321	52312
52052	52052	52054	52049	52066	52062	52061	52062	52059	52053	52068	52043	52055	52055	52064	52048	52048	52038	52056	52044	52042	52047	52045	52045	52048	52053	52032	52031	52051	52045	52020	52045	52041	52039	52037	52057	52049	52049	52047	52045	52048	52046	52045	52050	52043	52049	52047	52051	52054	52042
51649	51656	51648	51663	51651	51658	51655	51650	51657	51662	51653	51653	51654	51642	51649	51639	51628	51637	51655	51635	51625	51646	51644	51642	51634	51636	51627	51629	51625	51623	51632	51623	51627	51623	51615	51631	51642	51629	51627	51635	51632	51635	51626	51623	51617	51631	51628	51624	51621	51632
51231	51242	51242	51235	51238	51240	51240	51231	51229	51239	51233	51236	51228	51228	51222	51222	51221	51214	51207	51212	51213	51220	51209	51208	51205	51209	51214	51208	51202	51202	51209	51198	51206	51202	51203	51201	51208	51194	51194	51199	51202	51199	51193	51194	51197	51194	51191	51192	51184	51187
50697	50700	50699	50707	50700	50700	50706	50686	50684	50698	50690	50689	50694	50679	50677	50686	50679	50672	50670	50667	50676	50669	50665	50669	50661	50659	50668	50663	50653	50652	50663	50644	50645	50659	50647	50644	50644	50633	50642	50647	50644	50645	50634	50627	50629	50634	50630	50627	50629	50633
50093	50104	50096	50096	50082	50085	50090	50084	50090	50088	50084	50075	50082	50067	50075	50073	50077	50069	50067	50069	50058	50052	50059	50060	50058	50052	50052	50047	50048	50040	50044	50034	50036	50038	50044	50027	50027	50032	50030	50033	50021	50019	50015	50029	50022	50003	50011	50012	50007	50011
49470	49474	49466	49472	49474	49468	49459	49467	49457	49458	49446	49466	49459	49441	49447	49443	49446	49433	49432	49438	49436	49427	49419	49434	49435	49417	49414	49417	49408	49414	49410	49406	49409	49403	49402	49402	49396	49386	49408	49383	49396	49375	49373	49383	49382	49373	49369	49370	49374	49365
48808	48811	48811	48811	48794	48802	48808	48798	48804	48787	48782	48789	48795	48784	48784	48780	48795	48774	48767	48783	48778	48767	48774	48772	48773	48760	48759	48749	48752	48762	48756	48751	48734	48743	48737	48730	48736	48732	48721	48720	48722	48715	48697	48710	48722	48706	48702	48714	48698	48703
48195	48171	48178	48171	48174	48167	48173	48163	48159	48160	48150	48150	48172	48152	48147	48144	48147	48158	48151	48141	48140	48123	48130	48131	48129	48132	48129	48118	48117	48108	48118	48091	48112	48108	48105	48084	48098	48101	48094	48088	48084	48085	48071	48075	48074	48064	48065	48063	48073	48059
47540	47538	47527	47530	47524	47526	47512	47528	47512	47516	47501	47518	47523	47510	47509	47509	47508	47508	47496	47525	47508	47505	47490	47491	47489	47488	47490	47482	47457	47472	47475	47450	47451	47455	47462	47456	47467	47461	47454	47438	47445	47428	47426	47430	47430	47426	47433	47430	47425	47426
46941	46933	46917	46931	46921	46938	46924	46934	46919	46915	46914	46907	46922	46912	46905	46905	46890	46905	46897	46924	46901	46901	46895	46897	46882	46897	46879	46870	46882	46869	46875	46866	46858	46868	46828	46848	46852	46872	46840	46836	46854	46833	46836	46827	46856	46825	46828	46849	46837	46841
46485	46482	46489	46473	46479	46494	46479	46482	46469	46460	46459	46476	46477	46466	46445	46444	46453	46459	46447	46456	46460	46458	46438	46459	46443	46446	46443	46445	46427	46406	46438	46428	46435	46410	46427	46426	46411	46402	46411	46420	46397	46404	46392	46385	46386	46393	46406	46394	46413	46394
46021	46051	46045	46031	46037	46034	46032	46031	46009	46009	46023	46029	46013	46019	46011	45997	46006	46007	46009	46047	46000	46001	45997	46008	45994	45990	45968	46000	46011	45981	45975	45976	45992	45968	45976	45970	45967	45956	45984	45963	45938	45954	45971	45944	45945	45960	45943	45944	45926	45931
45694	45703	45717	45712	45707	45720	45712	45699	45717	45703	45715	45708	45694	45712	45722	45702	45693	45705	45702	45687	45685	45689	45688	45691	45669	45699	45678	45693	45674	45655	45675	45653	45660	45651	45665	45662	45643	45649	45672	45649	45651	45659	45638	45633	45642	45645	45652	45621	45636	45654
45561	45551	45544	45561	45526	45558	45571	45554	45551	45550	45547	45536	45548	45542	45570	45553	45555	45521	45553	45529	45576	45565	45539	45537	45541	45528	45526	45526	45537	45525	45533	45530	45505	45510	45524	45521	45507	45509	45513	45506	45494	45517	45486	45502	45509	45495	45486	45497	45489	45499
45459	45466	45450	45467	45456	45458	45455	45455	45460	45445	45451	45442	45465	45472	45457	45467	45449	45444	45460	45455	45451	45455	45460	45449	45452	45436	45463	45459	45450	45446	45450	45440	45424	45442	45440	45414	45433	45427	45423	45427	45431	45409	45442	45433	45448	45434	45433	45423	45427	45439
45537	45530	45544	45538	45542	45529	45523	45527	45540	45528	45521	45533	45533	45537	45541	45549	45524	45537	45523	45533	45523	45535	45535	45536	45534	45517	45533	45541	45528	45526	45533	45525	45518	45537	45535	45533	45518	45535	45515	45519	45512	45500	45523	45525	45509	45507	45495	45496	45503	45523
45790	45779	45793	45794	45804	45793	45794	45789	45783	45787	45784	45795	45777	45772	45799	45782	45802	45807	45784	45802	45783	45810	45797	45798	45805	45819	45810	45809	45799	45805	45795	45797	45808	45818	45811	45782	45786	45800	45795	45794	45789	45799	45783	45800	45783	45795	45785	45784	45798	45796
46068	46063	46051	46074	46070	46072	46047	46066	46074	46063	46080	46058	46060	46067	46077	46096	46073	46083	46079	46072	46088	46082	46100	46082	46087	46089	46084	46100	46094	46091	46088	46090	46087	46086	46103	46100	46088	46098	46099	46091	46087	46096	46091	46091	46096	46098	46094	46096	46085	46101
46519	46521	46507	46498	46509	46513	46516	46512	46501	46530	46520	46533	46514	46530	46524	46537	46523	46541	46551	46535	46529	46553	46544	46543	46543	46555	46544	46549	46559	46568	46557	46563	46566	46558	46550	46563	46559	46558	46573	46577	46560	46574	46581	46567	46566	46562	46570	46553	46573	46570
47082	47083	47098	47079	47084	47091	47087	47094	47093	47097	47095	47104	47105	47105	47118	47097	47109	47120	47118	47113	47123	47121	47133	47125	47128	47130	47118	47131	47144	47145	47131	47144	47145	47135	47146	47133	47160	47162	47141	47166	47163	47160	47163	47152	47154	47164	47172	47161	47171	47160
47689	47692	47680	47685	47671	47685	47694	47698	47699	47692	47710	47696	47701	47713	47715	47706	47714	47710	47730	47736	47736	47734	47743	47733	47727	47735	47736	47733	47730	47736	47748	47765	47758	47753	47756	47754	47756	47764	47765	47769	47781	47795	47787	47764	47777	47777	47778	47777	47785	47765
48387	48381	48390	48384	48377	48381	48395	48400	48395	48405	48405	48404	48400	48412	48416	48409	48416	48409	48416	48421	48423	48416	48426	48434	48441	48441	48444	48452	48457	48445	48442	48462	48459	48453	48458	48473	48463	48470	48467	48469	48480	48480	48493	48479	48494	48499	48492	48500	48491	48503
49111	49121	49119	49116	49115	49115	49123	49125	49110	49119	49133	49148	49141	49138	49137	49140	49150	49147	49145	49147	49157	49157	49160	49157	49170	49168	49173	49177	49176	49179	49186	49192	49196	49187	49191	49202	49207	49200	49202	49202	49224	49227	49224	49210	49217	49224	49233	49234	49214	49230
49857	49853	49862	49860	49867	49866	49864	49880	49872	49879	49886	49875	49883	49891	49904	49896	49897	49876	49894	49895	49893	49904	49905	49911	49907	49921	49926	49916	49932	49934	49939	49933	49945	49949	49955	49948	49956	49947	49965	49955	49960	49977	49971	49977	49973	49989	49980	49979	49987	49985
50577	50569	50571	50588	50570	50564	50580	50580	50586	50593	50596	50607	50591	50585	50598	50612	50599	50593	50601	50586	50610	50610	50617	50607	50627	50631	50642	50629	50637	50646	50643	50647	50659	50652	50652	50669	50659	50666	50672	50672	50668	50671	50696	50677	50681	50685	50685	50691	50702	50691
51276	51254	51283	51265	51273	51285	51286	51286	51290	51293	51295	51291	51286	51287	51309	51313	51301	51304	51295	51300	51310	51303	51333	51327	51334	51323	51338	51327	51340	51342	51338	51347	51361	51363	51360	51355	51362	51359	51379	51362	51377	51385	51372	51386	51389	51391	51397	51401	51394	51390
51894	51888	51897	51889	51908	51906	51899	51918	51912	51915	51916	51926	51926	51925	51922	51937	51926	51914	51937	51921	51945	51923	51938	51940	51951	51952	51944	51954	51966	51951	51969	51993	51980	51987	51997	51988	51998	51999	51980	51990	52003	51992	51999	52010	52009	52007	52008	52014	52019	52014
52384	52380	52381	52384	52378	52389	52376	52391	52400	52399	52393	52399	52397	52402	52398	52391	52401	52401	52391	52407	52395	52420	52416	52427	52437	52428	52422	52427	52429	52439	52440	52444	52445	52438	52447	52458	52457	52462	52458	52466	52478	52449	52468	52478	52481	52471	52481	52477	52475	52470
52878	52871	52876	52879	52887	52879	52881	52885	52911	52895	52883	52886	52895	52881	52881	52896	52891	52890	52897	52894	52884	52906	52906	52896	52912	52922	52901	52908	52913	52927	52915	52923	52938	52918	52939	52936	52934	52952	52944	52941	52950	52953	52939	52955	52946	52952	52979	52965	52959	52959
53175	53176	53161	53173	53166	53189	53189	53183	53197	53179	53175	53184	53203	53158	53185	53180	53187	53197	53195	53190	53176	53192	53198	53185	53198	53198	53202	53200	53191	53203	53201	53209	53211	53212	53214	53214	53218	53221	53213	53217	53219	53233	53218	53241	53225	53255	53233	53253	53239	53235
53274	53269	53270	53285	53282	53270	53286	53276	53289	53262	53291	53270	53289	53272	53290	53268	53276	53285	53284	53288	53275	53266	53276	53288	53294	53290	53273	53268	53282	53285	53285	53288	53299	53293	53300	53305	53320	53299	53302	53319	53308	53308	53323	53300	53317	53316	53313	53327	53309	53318
53369	53391	53365	53384	53390	53394	53380	53389	53376	53390	53404	53403	53382	53388	53383	53377	53387	53388	53368	53391	53377	53370	53368	53386	53375	53399	53393	53366	53381	53384	53380	53381	53397	53389	53387	53387	53406	53420	53397	53411	53414	53398	53409	53401	53409	53409	53407	53419	53398	53421
53274	53273	53290	53291	53274	53275	53279	53275	53259	53269	53272	53275	53283	53265	53269	53270	53259	53261	53263	53267	53250	53253	53246	53270	53269	53263	53257	53257	53262	53254	53270	53254	53282	53266	53274	53271	53272	53265	53261	53271	53272	53269	53264	53260	53274	53279	53275	53275	53263	53275
52968	52966	52971	52977	52964	52965	52971	52976	52965	52979	52971	52983	52978	52965	52969	52951	52967	52961	52967	52947	52940	52949	52946	52954	52955	52947	52959	52968	52949	52942	52971	52953	52953	52961	52953	52951	52936	52963	52941	52965	52950	52952	52939	52959	52973	52942	52939	52957	52948	52950
52648	52648	52641	52642	52649	52655	52656	52650	52648	52648	52648	52636	52635	52641	52621	52626	52641	52629	52635	52622	52628	52622	52628	52627	52628	52623	52619	52629	52613	52609	52613	52611	52609	52622	52621	52611	52620	52606	52607	52611	52601	52608	52614	52614	52610	52603	52603	52603	52601	52614
52205	52186	52193	52189	52201	52193	52200	52187	52184	52186	52198	52177	52176	52185	52159	52174	52179	52177	52172	52172	52175	52161	52168	52152	52162	52155	52159	52156	52161	52171	52156	52153	52148	52154	52143	52152	52145	52147	52152	52140	52143	52143	52140	52135	52155	52136	52129	52133	52123	52138
51572	51579	51580	51572	51569	51576	51574	51586	51567	51563	51572	51564	51548	51551	51548	51552	51553	51558	51551	51541	51549	51542	51529	51537	51535	51533	51537	51544	51526	51526	51526	51526	51525	51521	51521	51505	51513	51515	51508	51514	51505	51497	51499	51506	51503	51496	51499	51486	51496	51493
50942	50953	50941	50943	50943	50942	50935	50943	50942	50944	50927	50920	50913	50923	50923	50920	50929	50926	50914	50921	50918	50909	50910	50901	50899	50908	50902	50887	50900	50884	50893	50885	50868	50880	50883	50869	50878	50871	50861	50857	50864	50853	50857	50859	50857	50851	50846	50845	50851	50852
50230	50225	50231	50231	50229	50226	50224	50229	50229	50213	50221	50212	50211	50204	50210	50202	50207	50210	50207	50210	50202	50193	50194	50196	50175	50180	50177	50173	50171	50180	50177	50169	50165	50160	50148	50155	50146	50151	50148	50133	50138	50133	50127	50130	50139	50127	50127	50122	50135	50124
49488	49495	49490	49483	49492	49482	49472	49474	49473	49468	49473	49467	49465	49458	49461	49460	49457	49464	49458	49454	49450	49456	49445	49444	49436	49423	49419	49419	49425	49410	49422	49415	49403	49404	49403	49401	49393	49387	49395	49391	49382	49387	49372	49391	49372	49371	49374	49361	49372	49375
48723	48723	48723	48728	48735	48717	48715	48729	48714	48701	48709	48708	48705	48695	48700	48687	48695	48694	48698	48688	48684	48685	48679	48671	48675	48653	48646	48659	48651	48650	48647	48642	48638	48635	48636	48631	48620	48619	48627	48627	48610	48607	48609	48618	48593	48601	48606	48596	48602	48607
47971	47968	47972	47967	47970	47950	47970	47958	47946	47950	47936	47944	47954	47939	47931	47930	47947	47937	47946	47923	47936	47929	47915	47915	47905	47907	47870	47890	47888	47895	47876	47876	47882	47878	47871	47874	47865	47862	47867	47857	47842	47855	47853	47855	47847	47839	47830	47843	47852	47840
47282	47278	47280	47274	47280	47263	47262	47271	47266	47257	47257	47249	47250	47238	47253	47237	47235	47243	47249	47245	47246	47248	47236	47232	47216	47224	47208	47205	47206	47210	47188	47197	47196	47197	47189	47196	47189	47184	47183	47166	47180	47166	47160	47157	47151	47164	47170	47157	47157	47154
46599	46594	46612	46597	46601	46598	46602	46598	46600	46580	46596	46575	46583	46597	46577	46580	46582	46594	46598	46581	46579	46564	46588	46569	46544	46553	46547	46559	46541	46562	46540	46548	46553	46534	46523	46523	46523	46530	46532	46514	46513	46521	46490	46500	46497	46509	46507	46500	46496	46489
46051	46038	46013	46039	46025	46037	46016	46023	46029	46015	46020	46005	46006	46009	45997	46022	46006	46006	45999	46009	46003	46002	45993	45987	45985	46007	46003	45982	45995	45983	45987	45974	45973	45965	45968	45961	45963	45975	45957	45960	45953	45962	45933	45925	45945	45935	45936	45941	45920	45940
45640	45643	45649	45620	45624	45619	45626	45621	45631	45624	45627	45636	45609	45610	45618	45610	45611	45611	45631	45618	45614	45586	45598	45618	45610	45584	45590	45583	45592	45599	45601	45587	45584	45571	45590	45565	45573	45563	45570	45557	45576	45561	45562	45548	45560	45568	45563	45543	45536	45552
45220	45252	45235	45233	45209	45229	45234	45231	45212	45232	45229	45240	45234	45228	45216	45217	45214	45232	45210	45231	45235	45209	45217	45219	45198	45191	45202	45192	45216	45197	45194	45191	45194	45180	45185	45181	45188	45200	45185	45177	45156	45170	45160	45164	45194	45181	45155	45165	45167	45166
45029	45050	45046	45052	45041	45035	45035	45028	45047	45026	45017	45017	45024	45020	45007	45038	45036	45023	45011	45040	45034	45048	45043	45021	45035	45022	45019	45017	45027	45024	45025	44993	45003	44995	44995	45006	44997	45020	45005	45016	44985	45011	45017	44996	44977	45007	44995	45001	44997	45019
45068	45072	45059	45078	45041	45047	45041	45072	45059	45049	45054	45068	45041	45068	45054	45068	45070	45035	45050	45058	45053	45043	45064	45047	45056	45041	45050	45058	45051	45047	45053	45060	45042	45034	45024	45058	45058	45034	45061	45031	45021	45036	45034	45046	45036	45036	45030	45024	45052	45030
45130	45144	45106	45091	45118	45112	45097	45119	45116	45097	45096	45095	45088	45100	45105	45123	45116	45107	45103	45113	45117	45121	45098	45117	45121	45107	45098	45109	45110	45121	45099	45130	45105	45111	45122	45101	45101	45095	45121	45087	45111	45108	45117	45117	45098	45118	45114	45117	45111	45105
45330	45323	45330	45333	45308	45306	45307	45318	45330	45328	45346	45328	45331	45331	45328	45315	45350	45317	45331	45342	45328	45346	45352	45346	45332	45354	45329	45342	45365	45360	45348	45342	45329	45353	45346	45346	45340	45339	45339	45354	45362	45342	45329	45341	45331	45339	45357	45366	45338	45332
45763	45765	45770	45766	45759	45754	45772	45759	45773	45773	45771	45766	45790	45791	45786	45778	45766	45792	45773	45791	45791	45794	45799	45796	45799	45788	45808	45801	45803	45795	45806	45793	45812	45810	45804	45802	45809	45829	45823	45826	45821	45814	45815	45804	45811	45825	45801	45819	45816	45804
46235	46218	46223	46214	46234	46219	46227	46221	46233	46222	46236	46246	46235	46232	46259	46230	46262	46244	46227	46266	46265	46261	46251	46258	46273	46274	46269	46279	46275	46268	46263	46286	46279	46284	46277	46274	46279	46294	46281	46278	46285	46292	46299	46299	46291	46277	46292	46293	46300	46281
46816	46831	46801	46857	46856	46865	46868	46846	46878	46782	46820	46874	46868	46845	46889	46890	46873	46826	46863	46831	46857	46852	46897	46902	46877	46903	46906	46930	46890	46859	46824	46929	46867	46937	46907	46933	46913	46931	46928	46907	46920	46901	46912	46917	46845	46904	46947	46929	46944	46941
47506	47505	47507	47500	47526	47518	47520	47515	47519	47493	47520	47520	47541	47532	47530	47544	47531	47514	47538	47525	47532	47533	47550	47563	47545	47565	47557	47564	47572	47558	47554	47568	47563	47578	47586	47586	47578	47594	47598	47581	47580	47581	47599	47587	47576	47591	47609	47594	47595	47606
48255	48253	48243	48259	48277	48266	48264	48255	48263	48268	48281	48281	48284	48290	48306	48289	48281	48294	48284	48270	48303	48289	48292	48303	48313	48320	48328	48315	48318	48326	48313	48331	48338	48343	48350	48338	48336	48336	48352	48363	48365	48364	48363	48376	48365	48376	48377	48380	48374	48389
49030	49050	49045	49050	49053	49039	49056	49063	49050	49064	49068	49068	49083	49080	49076	49083	49088	49089	49071	49077	49080	49089	49084	49096	49106	49102	49111	49113	49111	49121	49122	49124	49126	49126	49136	49139	49139	49147	49154	49157	49168	49162	49162	49170	49168	49165	49163	49170	49165	49170
49838	49836	49860	49853	49853	49847	49853	49857	49853	49872	49870	49872	49881	49876	49871	49887	49879	49880	49877	49881	49885	49890	49892	49892	49910	49915	49918	49923	49927	49930	49928	49908	49927	49932	49942	49948	49940	49945	49948	49952	49973	49963	49952	49987	49969	49963	49980	49972	49974	49980
50626	50624	50627	50635	50642	50627	50632	50640	50637	50642	50653	50656	50667	50664	50662	50676	50679	50670	50667	50656	50672	50676	50678	50677	50703	50689	50694	50687	50707	50694	50711	50705	50713	50717	50718	50726	50731	50738	50728	50727	50745	50736	50736	50741	50755	50758	50749	50753	50752	50764
51287	51300	51300	51304	51302	51311	51303	51307	51305	51315	51323	51325	51335	51322	51323	51313	51320	51338	51339	51320	51326	51327	51344	51346	51363	51351	51362	51363	51369	51365	51378	51371	51373	51379	51394	51382	51389	51384	51381	51388	51389	51416	51394	51406	51404	51416	51400	51413	51416	51419
51940	51951	51955	51950	51968	51946	51962	51958	51961	51972	51959	51963	51984	51970	51971	51982	51970	51984	51976	51977	51976	51995	52002	51993	52011	51997	52008	52008	51999	52007	52009	52014	52013	52028	52019	52040	52028	52030	52048	52047	52046	52036	52062	52048	52065	52050	52047	52057	52056	52065
52476	52479	52469	52486	52488	52471	52484	52482	52505	52487	52486	52476	52489	52496	52502	52496	52515	52506	52496	52484	52505	52511	52512	52517	52509	52516	52526	52516	52514	52517	52539	52547	52542	52543	52550	52547	52551	52540	52551	52563	52570	52547	52554	52565	52552	52565	52573	52569	52577	52558
52833	52840	52852	52828	52834	52860	52839	52818	52855	52855	52855	52860	52845	52847	52848	52847	52864	52857	52865	52849	52854	52870	52852	52881	52831	52858	52876	52880	52862	52880	52869	52882	52883	52862	52873	52887	52901	52901	52882	52891	52896	52904	52898	52899	52897	52893	52873	52902	52911	52913
53126	53132	53120	53153	53146	53138	53132	53143	53141	53144	53156	53139	53142	53140	53135	53136	53139	53139	53136	53133	53129	53147	53146	53130	53146	53138	53145	53151	53149	53137	53159	53154	53164	53157	53163	53166	53158	53151	53170	53171	53155	53149	53192	53170	53159	53172	53187	53187	53189	53183
53261	53268	53260	53267	53258	53271	53274	53264	53262	53253	53268	53263	53269	53264	53286	53273	53260	53243	53253	53255	53261	53279	53266	53264	53254	53261	53257	53262	53268	53257	53266	53281	53267	53281	53265	53262	53265	53267	53259	53292	53284	53276	53272	53272	53284	53279	53276	53279	53298	53282
53178	53189	53174	53169	53169	53161	53182	53176	53186	53170	53175	53156	53172	53190	53180	53175	53181	53154	53169	53163	53177	53181	53182	53164	53171	53170	53168	53173	53174	53171	53165	53179	53173	53170	53165	53174	53166	53170	53165	53170	53188	53160	53171	53173	53179	53169	53168	53176	53183	53163
53098	53081	53099	53099	53083	53095	53097	53093	53078	53086	53094	53084	53096	53079	53076	53077	53077	53080	53075	53073	53074	53083	53078	53079	53067	53077	53087	53076	53084	53070	53068	53066	53082	53069	53073	53061	53077	53077	53054	53085	53068	53058	53050	53079	53065	53076	53060	53073	53078	53068
52781	52791	52784	52794	52779	52778	52782	52783	52783	52772	52778	52770	52771	52771	52765	52772	52772	52777	52773	52767	52766	52773	52757	52765	52764	52762	52768	52753	52762	52764	52753	52749	52746	52754	52743	52765	52748	52746	52750	52750	52749	52747	52750	52745	52752	52732	52733	52739	52735	52732
52311	52313	52300	52315	52296	52302	52318	52308	52302	52297	52291	52295	52284	52301	52285	52294	52297	52286	52284	52294	52286	52292	52285	52276	52274	52270	52274	52279	52271	52265	52268	52271	52269	52267	52270	52260	52254	52272	52245	52260	52257	52254	52258	52248	52250	52242	52242	52242	52238	52239
51835	51826	51821	51831	51814	51825	51830	51830	51817	51810	51813	51811	51790	51811	51782	51795	51816	51795	51800	51789	51807	51805	51799	51786	51777	51782	51786	51774	51787	51780	51778	51768	51762	51775	51760	51765	51756	51753	51768	51758	51760	51745	51753	51743	51754	51750	51741	51744	51737	51747
51193	51189	51196	51191	51184	51188	51186	51188	51175	51176	51175	51164	51157	51171	51154	51160	51167	51147	51164	51170	51168	51151	51152	51147	51148	51128	51138	51132	51130	51137	51135	51124	51124	51115	51123	51116	51109	51111	51112	51102	51107	51092	51093	51095	51094	51100	51093	51092	51081	51086
50477	50474	50469	50474	50463	50459	50462	50458	50454	50445	50454	50458	50442	50446	50439	50445	50432	50432	50440	50438	50432	50432	50425	50422	50411	50414	50399	50401	50404	50403	50409	50395	50389	50395	50389	50382	50395	50375	50374	50369	50376	50376	50370	50368	50365	50367	50361	50360	50352	50353
49741	49727	49724	49731	49732	49729	49720	49718	49727	49718	49709	49709	49697	49703	49707	49695	49693	49699	49699	49697	49691	49685	49689	49683	49670	49670	49666	49669	49664	49664	49665	49659	49654	49648	49654	49641	49637	49639	49633	49628	49621	49624	49617	49611	49614	49617	49613	49620	49618	49616
48959	48951	48950	48942	48952	48945	48952	48947	48950	48939	48948	48939	48912	48930	48934	48917	48917	48918	48921	48922	48917	48903	48904	48901	48903	48893	48880	48883	48887	48884	48891	48872	48870	48871	48875	48865	48866	48865	48859	48838	48835	48848	48854	48845	48828	48832	48839	48836	48836	48839
48213	48212	48202	48205	48205	48194	48198	48200	48195	48183	48175	48185	48168	48166	48179	48169	48175	48175	48175	48180	48163	48155	48159	48169	48147	48139	48139	48141	48139	48140	48128	48130	48118	48125	48115	48116	48121	48120	48105	48088	48097	48113	48092	48100	48099	48086	48095	48090	48084	48088
47466	47462	47444	47438	47453	47427	47449	47446	47442	47439	47437	47428	47418	47425	47429	47415	47409	47411	47414	47408	47421	47403	47405	47389	47405	47389	47384	47376	47385	47383	47385	47377	47382	47376	47375	47373	47353	47359	47348	47358	47343	47331	47341	47344	47330	47326	47339	47342	47337	47332
46746	46748	46764	46747	46747	46731	46737	46731	46734	46736	46723	46719	46733	46707	46704	46721	46720	46729	46715	46741	46716	46700	46702	46692	46701	46699	46681	46690	46690	46683	46670	46688	46675	46678	46684	46660	46688	46664	46650	46643	46664	46659	46655	46638	46657	46658	46633	46637	46640	46642
46183	46181	46176	46164	46160	46168	46160	46180	46168	46154	46143	46134	46151	46149	46147	46148	46139	46146	46132	46137	46145	46127	46134	46131	46134	46127	46141	46112	46121	46098	46105	46111	46107	46117	46103	46091	46094	46078	46102	46080	46077	46062	46088	46069	46070	46076	46061	46067	46071	46076
45640	45634	45630	45637	45631	45610	45631	45633	45590	45636	45614	45606	45601	45593	45607	45618	45602	45604	45588	45600	45604	45610	45582	45579	45593	45586	45566	45587	45570	45569	45574	45593	45582	45544	45578	45570	45571	45571	45559	45545	45534	45559	45554	45541	45536	45541	45552	45534	45540	45536
45232	45225	45228	45221	45203	45233	45237	45214	45221	45201	45216	45205	45210	45228	45204	45199	45208	45210	45205	45227	45198	45189	45204	45180	45203	45197	45195	45195	45177	45182	45171	45170	45195	45194	45186	45179	45175	45187	45165	45174	45185	45137	45178	45162	45170	45165	45166	45147	45141	45176
44989	45014	44986	45009	45006	44998	44983	45006	44988	45005	44983	44996	45013	44990	45004	45008	44980	45007	44998	45008	44996	44978	44998	44992	45009	44982	44979	44995	44974	44973	44961	44989	44973	44974	44955	44993	44967	45002	44991	44975	44985	44979	44976	44971	44955	44938	44959	44969	44958	44954
44842	44854	44859	44864	44846	44837	44821	44850	44829	44833	44830	44830	44838	44841	44863	44822	44838	44853	44843	44845	44838	44843	44831	44842	44849	44860	44829	44844	44851	44837	44826	44840	44838	44811	44848	44830	44833	44829	44820	44828	44856	44827	44831	44829	44806	44835	44818	44825	44833	44810
44859	44853	44850	44859	44839	44852	44873	44878	44876	44856	44842	44862	44843	44871	44857	44859	44889	44867	44852	44870	44863	44894	44887	44877	44889	44872	44865	44862	44890	44867	44843	44854	44857	44877	44877	44880	44903	44877	44875	44872	44894	44859	44860	44871	44851	44861	44878	44864	44869	44864
45110	45094	45112	45113	45087	45099	45098	45099	45091	45116	45095	45092	45100	45122	45115	45118	45125	45119	45128	45080	45111	45130	45115	45132	45137	45116	45135	45109	45112	45111	45129	45109	45124	45130	45138	45143	45127	45124	45127	45132	45126	45126	45125	45142	45150	45139	45146	45131	45134	45139
45359	45346	45349	45347	45357	45363	45347	45358	45355	45356	45346	45356	45376	45365	45362	45371	45357	45374	45380	45359	45368	45392	45384	45399	45394	45384	45378	45404	45387	45399	45401	45388	45421	45405	45385	45395	45391	45413	45403	45410	45407	45405	45383	45417	45430	45413	45420	45407	45419	45404
45824	45827	45819	45825	45833	45822	45832	45824	45825	45833	45828	45823	45826	45844	45835	45837	45837	45847	45843	45847	45828	45870	45859	45869	45867	45865	45848	45868	45870	45865	45869	45892	45871	45881	45880	45893	45895	45906	45877	45895	45909	45894	45898	45921	45906	45900	45893	45896	45908	45918
46438	46445	46450	46445	46445	46447	46441	46438	46453	46470	46468	46464	46478	46482	46467	46470	46473	46478	46481	46475	46483	46492	46475	46490	46487	46507	46513	46500	46486	46498	46512	46505	46525	46528	46520	46527	46523	46518	46543	46538	46540	46532	46522	46535	46534	46552	46539	46544	46556	46545
47108	47107	47093	47104	47101	47105	47107	47115	47117	47117	47126	47113	47121	47126	47131	47122	47128	47125	47133	47134	47148	47154	47139	47154	47154	47155	47163	47155	47155	47170	47173	47173	47178	47186	47175	47195	47183	47184	47195	47194	47204	47191	47203	47204	47200	47210	47200	47201	47216	47238
47852	47856	47859	47868	47860	47861	47857	47856	47865	47876	47877	47880	47892	47875	47888	47896	47902	47896	47883	47885	47892	47908	47907	47920	47908	47912	47928	47933	47921	47928	47946	47932	47941	47938	47948	47942	47954	47951	47946	47956	47967	47962	47956	47979	47965	47979	47976	47981	47974	47989
48642	48649	48649	48646	48648	48659	48661	48664	48659	48674	48672	48677	48685	48689	48689	48694	48679	48690	48675	48688	48694	48694	48699	48697	48698	48711	48721	48717	48719	48729	48744	48721	48740	48733	48746	48740	48743	48753	48745	48769	48769	48758	48769	48767	48766	48778	48775	48772	48791	48790
49461	49466	49469	49471	49466	49491	49485	49470	49485	49484	49492	49490	49501	49504	49499	49501	49502	49506	49498	49500	49507	49537	49521	49530	49521	49539	49535	49543	49538	49548	49547	49544	49547	49565	49553	49552	49566	49560	49563	49581	49580	49584	49585	49583	49594	49599	49597	49600	49595	49608
50250	50243	50252	50259	50254	50259	50258	50251	50249	50270	50270	50266	50283	50279	50278	50277	50275	50276	50272	50266	50296	50299	50293	50286	50312	50301	50309	50316	50320	50323	50320	50326	50331	50330	50331	50330	50332	50332	50337	50350	50343	50353	50351	50349	50364	50376	50357	50380	50372	50381
51003	51000	50998	51010	51005	51011	51019	51008	51023	51036	51032	51024	51024	51032	51037	51041	51032	51041	51028	51025	51053	51046	51043	51045	51043	51050	51061	51072	51067	51069	51078	51077	51068	51079	51079	51080	51099	51088	51087	51102	51103	51115	51100	51101	51119	51121	51109	51121	51113	51120
51676	51665	51684	51682	51695	51686	51700	51693	51697	51698	51711	51709	51692	51703	51709	51717	51714	51723	51709	51713	51714	51715	51714	51727	51723	51737	51733	51741	51758	51752	51749	51747	51739	51750	51754	51750	51774	51757	51764	51766	51769	51780	51769	51771	51792	51777	51789	51790	51792	51784
52209	52209	52212	52216	52217	52232	52225	52226	52224	52213	52227	52220	52229	52228	52234	52252	52222	52238	52228	52232	52229	52240	52248	52251	52250	52239	52247	52255	52253	52255	52260	52270	52255	52272	52273	52283	52290	52283	52278	52281	52274	52289	52290	52288	52285	52291	52308	52298	52287	52270
52747	52745	52746	52745	52749	52738	52753	52755	52767	52757	52751	52775	52755	52760	52765	52753	52767	52760	52758	52770	52763	52756	52761	52771	52773	52785	52775	52776	52783	52785	52775	52789	52778	52794	52787	52787	52795	52792	52794	52791	52779	52798	52805	52802	52807	52808	52816	52801	52818	52811
53075	53086	53082	53080	53080	53088	53075	53079	53077	53080	53082	53087	53083	53097	53104	53093	53085	53092	53082	53082	53092	53101	53086	53088	53095	53105	53079	53096	53106	53085	53094	53093	53101	53111	53095	53104	53114	53102	53112	53104	53107	53127	53115	53119	53122	53131	53128	53149	53123	53110
53218	53207	53197	53226	53219	53197	53219	53221	53223	53229	53210	53208	53204	53225	53201	53210	53209	53205	53198	53194	53215	53201	53220	53204	53205	53225	53221	53213	53227	53208	53209	53210	53222	53217	53221	53217	53212	53215	53219	53223	53225	53234	53231	53230	53221	53219	53232	53237	53246	53230
53310	53304	53301	53338	53319	53317	53310	53326	53297	53308	53318	53310	53294	53310	53312	53300	53303	53300	53308	53318	53320	53295	53297	53321	53293	53312	53300	53313	53290	53299	53301	53294	53300	53312	53304	53295	53305	53294	53296	53290	53311	53320	53311	53305	53296	53300	53318	53312	53306	53292
53261	53254	53256	53256	53258	53252	53242	53250	53244	53245	53240	53241	53271	53253	53259	53220	53243	53235	53246	53243	53252	53234	53236	53241	53251	53233	53237	53239	53232	53258	53244	53241	53249	53246	53226	53242	53212	53240	53238	53230	53230	53227	53230	53230	53227	53229	53224	53226	53231	53219
52947	52950	52951	52954	52943	52933	52941	52934	52931	52932	52933	52923	52930	52920	52927	52928	52927	52924	52922	52927	52929	52905	52915	52919	52924	52925	52922	52918	52925	52922	52905	52914	52917	52911	52917	52905	52920	52913	52897	52902	52897	52904	52924	52898	52891	52898	52893	52898	52908	52888
52609	52614	52609	52602	52615	52600	52611	52603	52600	52615	52595	52587	52588	52604	52585	52574	52593	52588	52592	52601	52585	52584	52585	52589	52587	52575	52581	52580	52568	52573	52572	52575	52554	52572	52557	52561	52560	52563	52554	52554	52565	52563	52544	52553	52567	52545	52527	52541	52536	52551
52155	52145	52150	52150	52145	52153	52135	52144	52134	52131	52129	52124	52121	52115	52113	52118	52123	52118	52120	52128	52112	52110	52113	52109	52104	52111	52107	52109	52099	52091	52099	52089	52097	52082	52097	52081	52088	52073	52077	52077	52059	52054	52062	52070	52064	52063	52069	52053	52059	52067
51505	51519	51506	51513	51500	51501	51498	51496	51492	51488	51488	51487	51480	51478	51491	51486	51476	51469	51482	51485	51485	51463	51463	51456	51460	51465	51455	51448	51456	51446	51447	51438	51436	51445	51433	51436	51442	51427	51428	51432	51425	51414	51407	51413	51411	51419	51409	51400	51401	51408
50856	50861	50855	50854	50841	50850	50849	50844	50841	50844	50836	50846	50837	50824	50820	50822	50828	50823	50836	50835	50820	50813	50814	50811	50796	50808	50791	50787	50788	50785	50788	50784	50787	50775	50769	50775	50774	50777	50761	50770	50749	50745	50730	50746	50748	50739	50747	50739	50743	50746
50120	50131	50121	50124	50115	50115	50113	50106	50111	50107	50100	50089	50096	50097	50091	50095	50078	50088	50089	50083	50079	50076	50067	50065	50066	50055	50053	50050	50047	50043	50036	50042	50043	50031	50042	50035	50026	50030	50019	50023	50009	49997	50008	50001	50004	50013	50000	50002	49998	50004
49348	49356	49358	49348	49341	49351	49347	49342	49340	49326	49327	49325	49330	49319	49320	49318	49314	49320	49319	49319	49313	49312	49291	49299	49291	49281	49280	49282	49278	49277	49272	49260	49268	49264	49254	49264	49255	49256	49250	49254	49247	49244	49240	49239	49229	49227	49229	49227	49236	49228
48558	48560	48551	48554	48550	48553	48550	48551	48549	48548	48546	48540	48545	48524	48530	48518	48515	48529	48535	48527	48523	48517	48516	48522	48507	48487	48506	48487	48487	48498	48480	48493	48487	48475	48461	48485	48465	48477	48449	48462	48453	48449	48444	48442	48441	48449	48432	48448	48429	48443
47790	47776	47793	47776	47779	47779	47778	47786	47765	47778	47761	47761	47763	47748	47759	47757	47743	47746	47770	47753	47735	47756	47729	47722	47720	47725	47703	47714	47705	47705	47705	47718	47691	47693	47699	47695	47702	47699	47689	47686	47692	47673	47667	47669	47676	47672	47663	47665	47671	47667
47099	47086	47089	47093	47089	47068	47077	47090	47086	47057	47058	47067	47074	47045	47055	47050	47054	47067	47058	47057	47052	47059	47043	47035	47031	47052	47035	47026	47031	47013	47024	47023	47013	47017	47002	47015	47004	47011	46990	47004	47003	46986	46987	46981	46972	46990	46975	46976	46975	46978
46370	46384	46363	46379	46378	46368	46359	46381	46357	46356	46353	46349	46370	46345	46355	46339	46346	46354	46361	46359	46341	46350	46333	46326	46331	46338	46327	46332	46321	46325	46303	46293	46303	46333	46321	46310	46300	46305	46280	46298	46289	46317	46285	46285	46280	46309	46282	46260	46267	46288
45798	45792	45802	45798	45795	45812	45785	45794	45793	45788	45784	45772	45774	45779	45769	45787	45763	45798	45769	45773	45756	45768	45777	45745	45777	45766	45739	45753	45738	45739	45750	45746	45741	45731	45736	45737	45745	45744	45730	45737	45720	45724	45700	45722	45742	45724	45729	45719	45718	45708
45375	45397	45387	45374	45391	45375	45384	45368	45391	45390	45364	45369	45390	45389	45372	45390	45387	45399	45371	45385	45376	45375	45368	45362	45355	45352	45358	45377	45346	45370	45357	45357	45344	45352	45347	45338	45336	45357	45336	45339	45332	45322	45355	45320	45350	45345	45320	45328	45323	45337
44974	44959	44944	44951	44965	44933	44971	44954	44962	44953	44955	44942	44963	44950	44942	44963	44952	44960	44954	44948	44948	44935	44954	44944	44939	44943	44929	44928	44940	44922	44936	44952	44925	44936	44937	44909	44927	44942	44943	44947	44936	44933	44946	44935	44939	44909	44915	44929	44936	44918
44738	44727	44733	44740	44752	44759	44751	44737	44740	44736	44737	44745	44745	44768	44742	44769	44739	44743	44732	44754	44744	44761	44734	44769	44734	44727	44753	44740	44747	44725	44753	44749	44734	44735	44749	44731	44731	44735	44741	44729	44732	44737	44743	44747	44760	44729	44720	44733	44734	44711
44762	44739	44742	44748	44754	44771	44757	44771	44779	44755	44761	44778	44759	44759	44749	44771	44751	44771	44771	44757	44745	44769	44750	44746	44745	44773	44751	44761	44768	44761	44767	44755	44751	44779	44745	44757	44759	44781	44767	44763	44772	44772	44777	44768	44760	44761	44754	44790	44767	44779
44775	44783	44803	44794	44797	44802	44787	44791	44796	44795	44808	44787	44819	44819	44823	44807	44808	44807	44807	44810	44814	44817	44800	44816	44821	44826	44829	44817	44823	44813	44809	44830	44825	44831	44818	44828	44831	44837	44800	44837	44824	44828	44833	44836	44837	44821	44836	44835	44828	44839
45004	45014	45010	45015	45008	45018	45023	44995	45023	45024	45011	45021	45035	45023	45037	45035	45021	45006	45006	45023	45035	45044	45035	45041	45032	45016	45051	45037	45066	45039	45048	45045	45062	45050	45041	45057	45051	45059	45076	45076	45066	45064	45079	45080	45066	45053	45073	45088	45065	45083
45503	45477	45473	45472	45494	45481	45475	45478	45474	45502	45506	45497	45501	45492	45501	45512	45508	45509	45508	45504	45507	45509	45500	45504	45513	45527	45527	45536	45512	45529	45558	45533	45537	45535	45527	45538	45533	45551	45537	45537	45551	45557	45558	45558	45556	45569	45575	45554	45556	45577
45984	45977	45988	45970	46005	45979	45977	45983	46000	45992	46000	45995	45988	46005	46020	46005	45995	46005	46006	46007	45986	46002	46015	46021	46024	46032	46033	46033	46041	46025	46051	46036	46036	46056	46057	46041	46037	46065	46050	46056	46065	46058	46069	46059	46075	46082	46073	46076	46081	46088
46645	46658	46650	46657	46646	46643	46653	46659	46674	46677	46677	46671	46666	46669	46675	46682	46680	46661	46657	46674	46679	46677	46693	46691	46688	46693	46704	46702	46713	46707	46714	46712	46728	46717	46725	46729	46724	46731	46747	46737	46753	46734	46751	46739	46764	46746	46756	46762	46756	46752
47345	47338	47345	47339	47343	47352	47359	47362	47354	47368	47359	47361	47359	47372	47372	47386	47371	47366	47366	47382	47374	47376	47408	47399	47390	47406	47399	47408	47408	47415	47415	47420	47416	47432	47422	47437	47428	47439	47439	47430	47447	47446	47443	47464	47453	47455	47477	47470	47467	47467
48138	48144	48160	48153	48141	48133	48152	48163	48166	48169	48160	48173	48177	48174	48172	48183	48188	48196	48183	48181	48198	48180	48196	48189	48210	48215	48218	48219	48219	48225	48228	48225	48233	48235	48234	48233	48234	48241	48256	48248	48261	48269	48275	48267	48268	48273	48289	48266	48267	48282
48966	48983	48984	48988	48988	48982	48983	48991	48999	49003	49011	49010	49008	49014	49015	49019	49013	49009	49012	49020	49028	49022	49040	49047	49047	49053	49046	49058	49055	49073	49060	49063	49066	49071	49062	49080	49076	49075	49083	49091	49090	49099	49091	49113	49095	49114	49105	49108	49115	49110
49821	49826	49841	49838	49844	49832	49844	49854	49859	49854	49847	49868	49857	49874	49871	49862	49874	49856	49866	49866	49875	49867	49875	49883	49895	49896	49899	49902	49909	49900	49918	49910	49923	49917	49925	49925	49925	49928	49939	49936	49932	49940	49956	49959	49962	49956	49956	49962	49967	49956
50646	50648	50645	50659	50658	50654	50661	50647	50669	50673	50657	50672	50674	50681	50674	50674	50678	50677	50680	50689	50687	50679	50694	50708	50712	50705	50717	50712	50717	50732	50716	50722	50726	50730	50738	50747	50745	50736	50737	50731	50742	50745	50754	50759	50767	50762	50770	50771	50766	50772
51371	51386	51366	51370	51367	51373	51367	51371	51366	51377	51385	51386	51386	51396	51396	51401	51399	51393	51390	51393	51404	51395	51411	51393	51441	51422	51411	51419	51424	51424	51436	51444	51433	51442	51444	51446	51445	51455	51450	51456	51462	51457	51460	51456	51462	51460	51468	51466	51465	51462
52069	52084	52074	52086	52101	52101	52076	52082	52076	52100	52092	52107	52100	52083	52089	52091	52105	52104	52097	52107	52102	52102	52095	52111	52112	52125	52115	52127	52117	52128	52136	52116	52128	52144	52155	52132	52147	52140	52137	52142	52159	52157	52163	52158	52146	52175	52161	52162	52157	52185
52693	52688	52710	52709	52698	52698	52693	52723	52687	52694	52696	52694	52702	52698	52719	52715	52700	52714	52708	52718	52707	52713	52705	52721	52716	52738	52724	52728	52729	52729	52717	52721	52735	52734	52748	52725	52730	52741	52751	52737	52746	52749	52752	52754	52766	52759	52768	52760	52766	52765
53051	53051	53064	53065	53061	53064	53066	53063	53068	53063	53066	53083	53064	53067	53072	53057	53069	53077	53066	53067	53073	53089	53076	53059	53082	53099	53073	53069	53093	53101	53077	53101	53096	53098	53096	53093	53091	53111	53100	53102	53096	53104	53116	53100	53106	53109	53116	53108	53111	53116
53416	53419	53429	53428	53432	53440	53416	53434	53410	53411	53424	53427	53451	53426	53428	53406	53426	53425	53418	53415	53424	53428	53429	53424	53424	53448	53439	53448	53430	53437	53431	53440	53434	53460	53457	53443	53439	53438	53442	53437	53456	53444	53445	53446	53438	53443	53433	53458	53443	53457
53619	53611	53611	53617	53586	53606	53598	53613	53583	53611	53593	53605	53598	53584	53610	53590	53597	53590	53611	53597	53591	53597	53602	53593	53590	53616	53598	53602	53608	53604	53586	53594	53584	53623	53620	53599	53606	53597	53609	53603	53588	53602	53620	53614	53607	53606	53610	53579	53617	53597
53600	53590	53585	53584	53579	53581	53584	53577	53576	53586	53577	53564	53576	53598	53576	53550	53567	53584	53583	53567	53565	53573	53569	53566	53573	53574	53557	53567	53560	53583	53573	53568	53563	53572	53569	53569	53584	53578	53571	53556	53582	53595	53576	53583	53579	53560	53567	53563	53578	53580
53503	53498	53495	53518	53498	53487	53493	53496	53490	53491	53487	53493	53489	53480	53483	53498	53494	53494	53496	53471	53490	53493	53468	53483	53487	53479	53464	53478	53453	53492	53477	53479	53475	53473	53488	53475	53470	53474	53461	53461	53461	53476	53461	53463	53467	53476	53451	53481	53456	53448
53242	53236	53238	53236	53229	53239	53241	53231	53228	53230	53227	53215	53218	53215	53224	53215	53213	53214	53222	53218	53211	53231	53209	53224	53210	53214	53204	53191	53193	53200	53196	53204	53188	53197	53199	53195	53189	53188	53193	53174	53186	53181	53176	53181	53188	53185	53181	53173	53175	53152
52803	52803	52797	52804	52800	52808	52807	52793	52798	52792	52788	52803	52790	52777	52779	52779	52784	52782	52793	52783	52787	52781	52768	52769	52770	52774	52760	52758	52744	52761	52755	52762	52761	52743	52736	52755	52746	52755	52728	52743	52743	52726	52729	52725	52729	52738	52723	52720	52725	52722
52318	52319	52315	52309	52298	52309	52322	52314	52313	52308	52294	52287	52285	52289	52280	52274	52289	52280	52294	52293	52277	52275	52266	52266	52267	52265	52259	52257	52254	52254	52249	52251	52262	52237	52241	52244	52235	52250	52241	52237	52239	52208	52229	52227	52227	52220	52220	52204	52214	52221
51690	51699	51700	51694	51689	51686	51680	51692	51679	51679	51680	51680	51675	51663	51668	51668	51664	51669	51662	51664	51654	51658	51641	51659	51633	51646	51633	51637	51630	51629	51632	51628	51635	51629	51621	51629	51619	51608	51613	51606	51600	51597	51591	51595	51589	51593	51596	51581	51587	51592
50971	50991	50981	50978	50970	50979	50972	50967	50968	50968	50958	50960	50950	50955	50946	50947	50939	50939	50940	50943	50927	50933	50929	50933	50923	50918	50924	50916	50908	50905	50908	50906	50896	50902	50891	50892	50895	50892	50884	50889	50884	50874	50876	50873	50867	50874	50872	50862	50865	50870
50255	50258	50267	50251	50244	50252	50242	50239	50240	50233	50240	50234	50227	50239	50218	50221	50216	50225	50225	50218	50214	50205	50193	50201	50186	50191	50200	50191	50183	50176	50179	50176	50169	50163	50167	50179	50173	50157	50151	50160	50152	50147	50149	50148	50146	50125	50130	50140	50142	50141
49460	49463	49471	49464	49465	49466	49463	49458	49455	49446	49445	49447	49447	49449	49424	49438	49440	49439	49425	49432	49423	49425	49423	49411	49409	49406	49409	49397	49395	49387	49399	49399	49390	49375	49376	49381	49377	49363	49367	49371	49370	49355	49361	49348	49343	49349	49346	49350	49354	49353
48688	48691	48682	48681	48685	48687	48677	48678	48682	48676	48673	48664	48675	48665	48661	48654	48659	48661	48660	48658	48658	48654	48642	48650	48633	48634	48644	48627	48617	48619	48612	48629	48610	48609	48601	48609	48616	48589	48612	48595	48591	48580	48585	48581	48580	48574	48583	48580	48589	48590
47912	47903	47901	47910	47908	47887	47902	47890	47900	47897	47897	47880	47894	47887	47884	47869	47891	47880	47882	47886	47896	47860	47888	47879	47867	47861	47860	47852	47851	47849	47857	47843	47846	47829	47828	47834	47823	47822	47830	47822	47818	47815	47810	47829	47807	47805	47804	47809	47810	47813
47165	47153	47156	47160	47151	47166	47160	47151	47161	47160	47142	47134	47133	47137	47152	47127	47141	47160	47154	47144	47139	47125	47151	47132	47132	47135	47115	47101	47115	47104	47103	47104	47105	47093	47098	47093	47101	47102	47100	47092	47091	47098	47081	47067	47096	47084	47086	47068	47074	47074
46556	46559	46546	46555	46562	46563	46551	46553	46542	46534	46555	46544	46534	46524	46531	46540	46526	46545	46551	46556	46548	46540	46532	46527	46525	46525	46535	46519	46515	46531	46522	46514	46529	46519	46504	46500	46512	46502	46503	46499	46506	46501	46502	46489	46510	46486	46489	46483	46469	46465
45956	45948	45966	45951	45948	45959	45945	45954	45949	45957	45954	45940	45955	45935	45955	45942	45948	45944	45960	45946	45943	45933	45950	45947	45944	45930	45933	45932	45929	45923	45919	45940	45917	45908	45920	45897	45927	45890	45909	45917	45922	45918	45900	45898	45920	45919	45916	45910	45893	45889
45473	45450	45451	45469	45452	45473	45461	45458	45476	45449	45457	45469	45453	45468	45467	45463	45411	45448	45461	45454	45459	45439	45453	45434	45454	45446	45435	45453	45460	45448	45432	45430	45424	45456	45422	45421	45439	45423	45436	45432	45417	45428	45416	45436	45427	45421	45425	45422	45410	45431
45213	45200	45205	45228	45224	45208	45219	45215	45218	45221	45210	45204	45216	45220	45204	45195	45210	45217	45200	45217	45183	45174	45191	45208	45197	45189	45196	45200	45207	45191	45204	45167	45204	45200	45186	45177	45179	45190	45194	45203	45213	45172	45172	45203	45194	45165	45184	45168	45181	45195
44947	44952	44967	44965	44966	44964	44983	44981	44957	44950	44968	44969	44951	44946	44955	44977	44958	44946	44959	44950	44937	44946	44957	44948	44957	44955	44952	44942	44969	44968	44960	44971	44948	44969	44959	44962	44947	44959	44973	44963	44972	44960	44948	44941	44954	44964	44950	44963	44966	44963
44868	44899	44818	44867	44880	44864	44976	44886	44993	44933	44842	44939	44924	44985	44887	44838	44915	44940	44967	44860	44897	44832	44987	44996	44972	44892	45007	44995	45011	44874	44943	44819	45009	44891	44883	44910	44880	45003	44899	44986	44979	44946	44913	44901	44957	44869	44887	44846	44906	44925
45267	45283	45259	45282	45298	45287	45301	45268	45306	45293	45266	45302	45308	45320	45281	45254	45306	45285	45291	45283	45285	45262	45323	45318	45304	45296	45331	45344	45333	45277	45330	45299	45327	45304	45305	45308	45286	45336	45300	45312	45331	45318	45308	45302	45322	45310	45316	45305	45306	45322
45323	45304	45314	45312	45321	45319	45333	45333	45352	45334	45319	45338	45309	45343	45345	45328	45338	45352	45359	45350	45347	45347	45373	45369	45358	45337	45375	45362	45380	45368	45367	45367	45371	45354	45358	45376	45336	45399	45355	45369	45393	45367	45397	45367	45377	45376	45382	45388	45399	45399
45747	45743	45751	45738	45756	45740	45751	45752	45761	45751	45762	45753	45771	45781	45767	45771	45777	45767	45768	45777	45771	45789	45793	45790	45797	45771	45777	45794	45801	45784	45786	45803	45795	45810	45795	45800	45807	45798	45821	45800	45818	45819	45830	45804	45828	45816	45811	45826	45817	45829
46241	46220	46221	46231	46234	46217	46239	46230	46246	46235	46238	46251	46252	46244	46253	46263	46256	46253	46247	46266	46267	46268	46264	46260	46272	46261	46271	46292	46260	46278	46294	46288	46292	46303	46306	46301	46285	46306	46305	46311	46303	46304	46305	46316	46322	46333	46321	46319	46329	46315
46864	46851	46858	46876	46867	46851	46873	46867	46861	46885	46867	46889	46870	46870	46875	46885	46893	46878	46880	46891	46898	46908	46892	46904	46912	46905	46914	46902	46916	46923	46917	46926	46930	46935	46923	46934	46938	46939	46939	46949	46948	46949	46953	46968	46953	46963	46953	46968	46955	46963
47601	47594	47588	47585	47598	47589	47605	47601	47604	47610	47623	47611	47605	47605	47619	47607	47613	47627	47612	47614	47632	47628	47625	47644	47629	47643	47647	47638	47654	47668	47659	47662	47666	47665	47663	47657	47668	47673	47679	47697	47683	47679	47689	47689	47696	47695	47690	47706	47694	47704
48348	48370	48361	48357	48368	48369	48375	48369	48369	48365	48373	48382	48375	48391	48379	48380	48381	48389	48391	48384	48392	48407	48397	48400	48420	48413	48411	48419	48423	48419	48429	48429	48436	48436	48441	48440	48440	48442	48448	48454	48449	48461	48466	48471	48465	48467	48481	48465	48456	48474
49155	49168	49168	49156	49169	49174	49160	49168	49177	49170	49174	49183	49184	49178	49183	49173	49197	49184	49183	49199	49191	49204	49197	49203	49210	49227	49217	49223	49216	49225	49226	49236	49233	49228	49248	49239	49246	49260	49253	49250	49255	49251	49269	49273	49259	49270	49277	49267	49259	49276
49938	49938	49941	49929	49936	49939	49936	49936	49934	49954	49946	49956	49954	49953	49957	49945	49953	49966	49944	49964	49965	49972	49968	49964	49984	49980	49987	49991	49990	49980	50003	50012	49995	50000	50005	50005	50015	50007	50010	50022	50033	50045	50030	50026	50029	50031	50041	50037	50035	50041
50724	50708	50725	50722	50725	50715	50726	50719	50729	50734	50734	50735	50735	50725	50737	50733	50737	50736	50741	50735	50736	50751	50747	50744	50749	50763	50759	50759	50777	50760	50773	50768	50775	50785	50781	50792	50787	50795	50786	50801	50800	50805	50801	50808	50800	50820	50811	50796	50817	50815
51415	51420	51414	51414	51425	51418	51415	51418	51424	51425	51435	51437	51443	51452	51441	51439	51432	51431	51422	51437	51429	51438	51439	51454	51438	51457	51447	51461	51463	51458	51456	51464	51467	51474	51475	51468	51475	51485	51477	51499	51496	51492	51491	51497	51498	51502	51497	51485	51480	51505
51986	52006	51999	52001	51987	51984	51993	51993	51999	51995	52009	52005	52017	51996	51995	51978	52004	51999	51984	52010	52003	52013	52004	52009	52010	52019	52020	52016	52021	52021	52038	52025	52023	52020	52028	52025	52035	52014	52013	52031	52041	52051	52046	52053	52065	52053	52043	52057	52056	52052
52558	52560	52559	52561	52561	52563	52581	52558	52560	52547	52568	52566	52560	52572	52560	52573	52577	52561	52560	52577	52566	52595	52560	52586	52575	52589	52586	52584	52587	52579	52583	52602	52584	52588	52588	52575	52593	52595	52596	52597	52597	52602	52593	52605	52609	52587	52612	52597	52598	52606
52949	52955	52944	52945	52943	52946	52947	52937	52943	52943	52945	52937	52951	52953	52946	52929	52960	52963	52939	52947	52944	52959	52954	52974	52948	52960	52956	52968	52973	52972	52954	52959	52963	52969	52961	52970	52959	52966	52965	52966	52977	52968	52968	52964	52965	52971	52974	52978	52982	52966
53129	53120	53135	53123	53126	53120	53128	53130	53127	53130	53137	53143	53138	53119	53132	53128	53118	53114	53130	53126	53128	53125	53134	53129	53127	53137	53123	53119	53108	53125	53129	53136	53124	53134	53135	53118	53129	53123	53136	53144	53131	53140	53123	53124	53146	53126	53137	53123	53120	53126
53298	53297	53288	53294	53282	53284	53276	53304	53292	53291	53282	53300	53295	53275	53306	53290	53285	53291	53294	53284	53283	53283	53281	53296	53271	53257	53279	53273	53293	53285	53274	53281	53274	53279	53271	53285	53266	53276	53283	53287	53291	53287	53283	53271	53283	53277	53271	53281	53265	53263
53305	53294	53292	53302	53297	53285	53296	53294	53283	53291	53288	53289	53288	53288	53300	53293	53291	53299	53284	53283	53286	53269	53288	53286	53278	53287	53291	53271	53267	53265	53280	53272	53283	53264	53265	53289	53277	53274	53273	53264	53280	53258	53265	53267	53267	53266	53269	53275	53254	53247
53057	53058	53036	53041	53037	53025	53040	53034	53038	53047	53048	53051	53020	53037	53038	53036	53023	53040	53019	53029	53035	53022	53037	53034	53019	53027	53023	53019	53022	53019	53016	53023	53016	53000	53025	53016	53027	52993	53000	53015	53003	52994	53003	53005	52998	52990	53001	53011	53017	52991
52787	52777	52773	52776	52780	52780	52769	52771	52780	52773	52778	52766	52762	52756	52765	52766	52771	52762	52771	52755	52774	52750	52772	52756	52756	52740	52753	52755	52742	52748	52757	52740	52757	52734	52731	52736	52739	52750	52739	52729	52729	52718	52732	52729	52725	52726	52717	52717	52713	52716
52368	52372	52364	52358	52346	52359	52353	52363	52352	52356	52345	52340	52337	52336	52347	52346	52341	52353	52358	52336	52342	52321	52335	52319	52338	52323	52322	52328	52321	52321	52322	52322	52329	52304	52314	52312	52303	52311	52304	52298	52286	52287	52304	52293	52293	52294	52297	52297	52289	52277
51806	51804	51804	51806	51794	51795	51800	51802	51799	51790	51784	51787	51779	51787	51791	51780	51782	51791	51779	51776	51777	51760	51778	51771	51760	51763	51758	51750	51768	51743	51758	51741	51744	51747	51736	51741	51740	51737	51733	51736	51727	51729	51730	51734	51717	51713	51727	51719	51723	51711
51198	51200	51208	51198	51196	51200	51196	51201	51185	51192	51179	51171	51185	51185	51171	51170	51179	51173	51174	51186	51168	51172	51171	51164	51164	51157	51153	51160	51142	51146	51146	51134	51140	51129	51128	51140	51136	51129	51131	51129	51115	51115	51115	51116	51108	51109	51113	51101	51103	51108
50514	50515	50523	50504	50506	50509	50502	50500	50504	50500	50494	50489	50487	50490	50485	50487	50489	50494	50493	50495	50480	50486	50483	50471	50467	50469	50464	50462	50453	50447	50447	50445	50443	50435	50436	50438	50442	50443	50442	50421	50422	50425	50415	50421	50416	50419	50419	50408	50409	50412
49770	49779	49783	49776	49777	49779	49774	49779	49768	49768	49762	49758	49756	49760	49756	49754	49751	49759	49757	49751	49753	49758	49743	49743	49744	49731	49728	49725	49722	49718	49716	49706	49709	49709	49711	49706	49714	49702	49695	49694	49690	49682	49680	49680	49682	49678	49679	49678	49670	49681
49016	49017	49023	49021	49026	49024	49009	49010	49004	49013	49003	49010	49002	49010	48993	48995	49003	48993	48999	49001	48994	48987	48993	48994	48987	48973	48967	48962	48979	48970	48963	48955	48948	48947	48949	48954	48948	48939	48942	48940	48934	48930	48920	48921	48934	48921	48920	48920	48911	48929
48253	48249	48269	48245	48259	48256	48249	48251	48251	48242	48254	48241	48235	48240	48245	48246	48242	48243	48239	48235	48237	48232	48227	48221	48232	48216	48206	48204	48208	48210	48209	48205	48202	48211	48193	48187	48200	48189	48180	48183	48187	48174	48177	48176	48171	48157	48165	48166	48166	48175
47557	47549	47563	47572	47569	47570	47571	47564	47565	47553	47551	47562	47560	47543	47555	47552	47556	47545	47547	47550	47553	47547	47539	47543	47534	47528	47537	47527	47534	47544	47521	47508	47528	47517	47515	47505	47505	47505	47501	47494	47494	47505	47482	47494	47495	47497	47484	47496	47487	47483
46849	46870	46859	46854	46860	46883	46865	46863	46866	46854	46862	46860	46850	46846	46847	46865	46847	46858	46862	46864	46852	46842	46849	46837	46843	46809	46820	46823	46823	46819	46830	46826	46814	46822	46814	46822	46800	46816	46788	46807	46811	46807	46808	46806	46799	46802	46779	46785	46789	46802
46255	46271	46273	46278	46265	46272	46262	46289	46297	46270	46257	46268	46268	46250	46271	46258	46259	46267	46247	46279	46258	46244	46252	46240	46244	46251	46232	46240	46238	46256	46243	46237	46236	46231	46236	46247	46242	46230	46238	46219	46211	46230	46217	46210	46225	46226	46212	46229	46212	46197
45823	45843	45835	45836	45835	45832	45836	45825	45858	45811	45812	45839	45837	45823	45830	45819	45837	45842	45834	45813	45835	45842	45814	45824	45816	45826	45814	45833	45808	45805	45822	45819	45803	45812	45817	45826	45805	45808	45807	45791	45780	45808	45805	45791	45797	45816	45796	45786	45812	45781
45410	45429	45416	45418	45430	45410	45427	45425	45405	45412	45424	45414	45450	45432	45396	45403	45408	45415	45416	45413	45390	45416	45415	45408	45402	45428	45424	45385	45395	45412	45398	45401	45401	45410	45412	45413	45399	45403	45411	45391	45376	45410	45400	45387	45400	45411	45397	45401	45407	45399
45142	45144	45144	45145	45153	45129	45137	45139	45133	45137	45151	45148	45156	45131	45135	45134	45143	45121	45141	45129	45135	45142	45117	45115	45151	45128	45124	45124	45137	45146	45128	45147	45133	45139	45124	45138	45146	45133	45139	45132	45138	45139	45136	45121	45112	45136	45146	45153	45143	45133
45105	45115	45119	45101	45123	45108	45126	45114	45142	45130	45127	45100	45125	45120	45127	45099	45118	45113	45102	45130	45129	45121	45119	45118	45118	45116	45127	45145	45135	45122	45120	45119	45144	45124	45127	45132	45116	45134	45121	45125	45116	45144	45129	45110	45132	45134	45131	45135	45127	45147
45115	45127	45122	45128	45120	45128	45116	45112	45102	45142	45133	45128	45141	45128	45122	45116	45123	45115	45122	45127	45131	45111	45114	45132	45106	45121	45143	45135	45144	45133	45143	45120	45133	45131	45142	45135	45118	45139	45143	45144	45141	45149	45141	45137	45156	45154	45147	45137	45156	45159
45315	45323	45313	45327	45332	45331	45326	45317	45342	45347	45344	45332	45333	45354	45361	45335	45326	45324	45339	45350	45362	45362	45333	45333	45358	45347	45346	45358	45337	45365	45340	45368	45351	45369	45357	45361	45346	45355	45362	45364	45373	45379	45386	45399	45354	45364	45386	45379	45391	45382
45625	45603	45610	45625	45608	45615	45617	45617	45621	45633	45640	45637	45647	45632	45642	45655	45639	45632	45622	45647	45642	45646	45647	45639	45645	45652	45639	45638	45651	45647	45665	45650	45652	45677	45683	45656	45674	45668	45677	45684	45665	45691	45675	45687	45677	45693	45694	45675	45711	45674
46078	46058	46064	46066	46041	46066	46077	46080	46072	46077	46082	46082	46090	46083	46090	46096	46090	46085	46079	46082	46084	46080	46073	46106	46088	46110	46103	46119	46107	46121	46123	46111	46119	46121	46113	46114	46130	46140	46128	46136	46127	46146	46125	46140	46157	46139	46159	46152	46136	46138
46673	46666	46674	46681	46671	46686	46674	46688	46679	46693	46686	46677	46682	46688	46684	46689	46693	46695	46695	46700	46694	46694	46707	46705	46686	46713	46708	46702	46709	46712	46725	46728	46728	46726	46723	46734	46729	46726	46740	46736	46743	46744	46749	46766	46766	46747	46735	46756	46750	46771
47291	47285	47295	47299	47292	47291	47291	47291	47302	47298	47305	47303	47307	47321	47317	47317	47311	47309	47320	47305	47317	47314	47320	47325	47320	47345	47332	47327	47340	47335	47348	47360	47356	47353	47357	47360	47360	47367	47368	47357	47385	47367	47377	47371	47387	47382	47376	47377	47382	47393
48030	48024	48030	48013	48027	48020	48032	48015	48020	48027	48034	48035	48043	48041	48048	48039	48038	48049	48046	48042	48044	48056	48050	48056	48065	48064	48066	48074	48069	48073	48072	48086	48080	48082	48092	48096	48082	48093	48100	48105	48113	48120	48123	48111	48114	48120	48128	48121	48125	48138
48791	48793	48790	48792	48793	48787	48793	48801	48802	48795	48805	48803	48793	48811	48823	48820	48800	48819	48807	48802	48805	48806	48831	48826	48821	48837	48849	48833	48846	48843	48857	48848	48841	48863	48857	48866	48861	48853	48878	48875	48880	48886	48884	48889	48881	48882	48880	48884	48891	48904
49584	49572	49586	49569	49572	49568	49580	49579	49582	49594	49591	49581	49595	49599	49596	49593	49597	49592	49596	49596	49606	49595	49613	49619	49622	49622	49622	49626	49626	49627	49630	49632	49639	49642	49632	49636	49633	49647	49656	49648	49657	49666	49670	49671	49661	49661	49665	49666	49671	49679
50375	50361	50368	50363	50363	50355	50369	50367	50364	50371	50375	50371	50383	50378	50377	50379	50382	50377	50377	50370	50372	50381	50401	50409	50402	50404	50415	50411	50410	50416	50417	50413	50413	50418	50427	50410	50425	50427	50428	50434	50433	50443	50450	50451	50431	50431	50445	50445	50456	50451
51063	51046	51058	51064	51042	51055	51049	51049	51052	51053	51067	51075	51055	51067	51056	51065	51069	51078	51064	51058	51058	51068	51073	51087	51078	51081	51084	51099	51100	51091	51090	51092	51111	51104	51101	51087	51098	51108	51115	51109	51107	51105	51113	51113	51119	51121	51122	51121	51125	51130
51744	51730	51717	51738	51712	51730	51727	51730	51718	51731	51741	51739	51736	51730	51738	51732	51733	51742	51743	51731	51740	51740	51748	51751	51759	51750	51765	51754	51757	51766	51762	51764	51760	51758	51763	51751	51774	51767	51762	51771	51775	51772	51772	51769	51771	51776	51792	51778	51780	51780
52308	52315	52311	52323	52316	52302	52309	52318	52329	52326	52321	52319	52325	52306	52316	52315	52325	52320	52311	52330	52309	52327	52337	52330	52326	52337	52324	52346	52337	52336	52333	52339	52332	52325	52341	52329	52351	52346	52344	52355	52341	52353	52348	52351	52353	52343	52359	52347	52356	52339
52661	52664	52669	52672	52667	52665	52662	52674	52678	52686	52671	52667	52688	52663	52671	52664	52671	52688	52678	52679	52660	52678	52680	52677	52682	52679	52672	52668	52678	52688	52678	52675	52682	52691	52691	52688	52689	52681	52691	52685	52695	52694	52684	52683	52691	52689	52692	52688	52682	52681
53006	53012	53014	53019	53036	53019	53008	53000	53005	53014	53012	53016	52998	53002	53017	53012	53022	53020	53015	53008	53016	53004	53017	53009	53022	53027	53001	52989	53019	53003	53006	53023	53022	53022	53019	53026	53016	53018	53007	53011	53016	53000	53026	53027	53008	53016	53026	53035	53024	53005
53186	53185	53180	53169	53191	53183	53177	53177	53186	53171	53176	53179	53177	53183	53184	53180	53176	53181	53176	53186	53169	53191	53179	53177	53174	53183	53175	53162	53167	53182	53174	53168	53177	53174	53164	53174	53173	53176	53177	53161	53187	53183	53168	53164	53169	53181	53161	53168	53173	53164
53150	53163	53165	53140	53166	53175	53151	53141	53148	53156	53132	53141	53133	53153	53136	53159	53151	53154	53147	53137	53155	53150	53163	53135	53157	53142	53157	53140	53128	53137	53137	53138	53134	53136	53142	53153	53139	53144	53130	53130	53134	53129	53134	53123	53138	53132	53125	53120	53127	53114
53044	53040	53050	53044	53046	53044	53043	53053	53046	53035	53046	53033	53037	53055	53051	53033	53035	53049	53039	53049	53047	53050	53042	53032	53037	53035	53037	53023	53029	53023	53031	53034	53018	53017	53023	53024	53024	53015	53000	53006	53014	53005	53003	53006	53010	53008	53003	53007	53005	53001
52793	52782	52790	52772	52783	52781	52784	52770	52771	52785	52775	52776	52779	52792	52787	52790	52781	52766	52788	52771	52784	52781	52771	52758	52773	52762	52750	52760	52767	52750	52748	52750	52741	52759	52748	52751	52741	52752	52743	52723	52734	52734	52725	52731	52740	52732	52746	52718	52731	52716
52355	52354	52356	52345	52357	52350	52352	52340	52343	52336	52346	52332	52349	52340	52343	52346	52343	52332	52327	52342	52341	52329	52334	52311	52327	52316	52317	52313	52311	52304	52305	52315	52296	52297	52311	52298	52309	52297	52297	52287	52292	52288	52290	52287	52277	52277	52278	52276	52284	52266
51901	51912	51903	51904	51911	51902	51900	51888	51899	51892	51901	51894	51894	51886	51886	51896	51896	51883	51883	51890	51891	51885	51884	51869	51887	51866	51877	51871	51864	51863	51865	51854	51843	51855	51857	51851	51833	51845	51845	51837	51837	51824	51833	51830	51830	51823	51814	51827	51813	51816
51318	51310	51297	51304	51303	51301	51306	51294	51295	51294	51294	51290	51281	51279	51282	51289	51282	51282	51285	51298	51295	51283	51277	51271	51282	51264	51262	51258	51262	51257	51258	51241	51245	51251	51253	51241	51247	51245	51245	51234	51227	51230	51225	51225	51217	51215	51216	51213	51209	51201
[truncated: 485 more rows]
[truncated: 29 more columns]

## Sheet: FMCWTimes
Time (duration of exp from FMCW view) in seconds
0
5
10
15
20
25
30
35
40
45
50
55
60
65
70
75
80
85
90
95
100
105
110
115
120
125
130
135
140
145
150
155
160
165
170
175
180
185
190
195
200
205
210
215
220
[truncated: 34 more rows]

[truncated: 3 more sheets: AppliedLoad, AxialStress, Axial Strain]
