# Supplementary material for: Dynamic analysis of geomaterials using microwave sensing
Source: Sci Rep. 2024 Mar 26;14:7112. doi: 10.1038/s41598-024-57653-3 (PMC10965938; doi:10.1038/s41598-024-57653-3)
Supplement: Supplementary file 5 — Supplementary Information 5. [file 41598_2024_57653_MOESM5_ESM.xlsx]

## Sheet: Intro
Dynamic Load Data (figure 3) for Red St Bees Sample 2 Top
See tabs for datasets

## Sheet: SteelCylinder
						In this dataset, each column represents 1 data capture from the sensor (Over 1501 data points)
Steel Cylinder Reference at 10cm from K-band antenna						These are raw datasets in the time domain, as output from the sensor. Units are a.u.
						The sensor is a K-band FMCW operating between 24 - 25.5 GHz
						The chirp duration is 300 ms
						The time between chirps is 5 seconds
49196	49174	49151	49161	49151	49168	49160	49174	49149	49168
47499	47512	47505	47480	47499	47505	47497	47493	47527	47507
46167	46166	46173	46196	46161	46163	46182	46179	46210	46185
45398	45376	45399	45410	45377	45385	45389	45400	45356	45395
44759	44760	44780	44756	44767	44776	44770	44789	44761	44761
44370	44358	44383	44417	44368	44386	44368	44412	44399	44392
44231	44263	44203	44271	44241	44220	44285	44299	44237	44253
44104	44135	44112	44100	44140	44148	44169	44157	44125	44146
44277	44297	44332	44321	44323	44299	44307	44303	44292	44291
44682	44693	44678	44732	44712	44712	44701	44686	44704	44730
45124	45131	45139	45116	45140	45121	45127	45146	45167	45138
45811	45791	45792	45788	45794	45791	45786	45800	45830	45795
46617	46613	46600	46608	46614	46609	46608	46608	46589	46605
47487	47488	47487	47490	47475	47463	47481	47467	47467	47482
48443	48427	48433	48424	48436	48429	48426	48430	48432	48428
49430	49405	49425	49413	49400	49428	49417	49411	49402	49405
50391	50408	50405	50403	50392	50391	50374	50390	50375	50382
51337	51338	51350	51354	51337	51310	51320	51324	51313	51305
52137	52145	52156	52145	52129	52140	52115	52127	52163	52153
52878	52876	52872	52873	52881	52914	52831	52869	52877	52881
53431	53438	53422	53402	53427	53441	53463	53428	53401	53373
53771	53743	53747	53740	53749	53759	53710	53730	53735	53708
53961	53966	53983	53949	53939	53896	53911	53945	53954	53933
53944	53935	53931	53931	53932	53961	53938	53931	53932	53894
53646	53648	53651	53637	53641	53676	53610	53626	53641	53605
53309	53326	53294	53302	53310	53344	53306	53295	53312	53326
52731	52723	52721	52728	52721	52717	52759	52720	52742	52733
51986	51976	51961	51983	51976	51974	51983	51995	51969	51991
51180	51183	51183	51192	51181	51184	51208	51197	51195	51189
50291	50304	50296	50288	50296	50304	50303	50309	50305	50313
49356	49355	49359	49366	49353	49356	49374	49372	49377	49377
48417	48400	48406	48413	48417	48428	48425	48428	48445	48417
47472	47486	47476	47478	47483	47508	47472	47486	47499	47486
46669	46653	46648	46684	46682	46674	46688	46703	46691	46706
45876	45870	45874	45894	45882	45858	45896	45889	45904	45883
45274	45281	45265	45267	45269	45282	45280	45309	45314	45311
44645	44657	44660	44669	44619	44710	44641	44675	44666	44680
44275	44280	44248	44284	44262	44259	44293	44285	44303	44276
44107	44132	44148	44123	44148	44150	44154	44149	44150	44119
43985	43988	44011	44012	43994	43994	44037	44032	44020	44035
44055	44047	44081	44043	44067	44067	44070	44062	44056	44057
44436	44439	44424	44435	44423	44448	44442	44419	44428	44440
44819	44809	44835	44823	44795	44812	44816	44838	44835	44840
45396	45375	45377	45390	45387	45373	45388	45365	45376	45356
46161	46165	46138	46159	46138	46158	46144	46145	46133	46148
46980	46960	46963	46959	46944	46947	46944	46962	46955	46940
47874	47867	47865	47860	47861	47863	47847	47851	47841	47849
48844	48818	48813	48812	48806	48796	48800	48810	48794	48788
49790	49791	49790	49776	49778	49774	49768	49761	49772	49762
50732	50738	50733	50719	50728	50725	50713	50704	50708	50711
51564	51557	51548	51547	51553	51547	51546	51523	51541	51537
52380	52375	52379	52376	52381	52377	52361	52375	52384	52354
53032	53040	53031	53042	53029	53028	53015	53003	53025	53017
53450	53443	53425	53433	53454	53437	53447	53451	53447	53421
53871	53859	53835	53847	53855	53850	53833	53836	53849	53834
54003	54009	53985	53987	53978	53993	53980	53992	53984	53989
53880	53871	53890	53871	53871	53882	53863	53873	53857	53860
53719	53712	53709	53711	53715	53706	53687	53702	53707	53716
53353	53363	53350	53348	53349	53353	53364	53363	53355	53357
52763	52742	52749	52756	52754	52752	52752	52752	52760	52745
52111	52109	52125	52129	52123	52115	52126	52125	52125	52131
51360	51367	51366	51369	51367	51371	51362	51365	51375	51375
50524	50524	50524	50517	50529	50523	50529	50539	50525	50534
49658	49649	49647	49660	49658	49646	49663	49670	49674	49669
48766	48777	48770	48767	48766	48761	48773	48775	48781	48784
47919	47932	47921	47940	47938	47930	47937	47945	47932	47934
47105	47105	47103	47091	47110	47113	47110	47110	47107	47106
46392	46414	46403	46427	46410	46425	46411	46419	46409	46415
45713	45729	45731	45737	45746	45760	45738	45741	45760	45756
45168	45171	45153	45177	45172	45200	45175	45190	45154	45184
44869	44856	44893	44873	44875	44859	44842	44868	44868	44869
44555	44564	44577	44574	44599	44569	44617	44578	44573	44590
44463	44486	44462	44467	44500	44471	44450	44501	44490	44469
44597	44596	44604	44596	44592	44587	44581	44590	44603	44584
44803	44818	44800	44795	44824	44815	44773	44810	44819	44808
45205	45194	45194	45197	45227	45206	45204	45187	45203	45194
45764	45733	45759	45756	45767	45760	45747	45768	45777	45767
46414	46422	46414	46402	46381	46381	46407	46407	46409	46404
47193	47184	47181	47170	47189	47166	47158	47163	47162	47178
48038	48022	48039	48031	48029	48030	48012	48017	48016	48014
48918	48907	48931	48924	48912	48916	48915	48900	48897	48910
49853	49850	49824	49825	49826	49831	49825	49809	49823	49821
50710	50711	50676	50687	50665	50690	50677	50691	50682	50664
51561	51525	51544	51549	51543	51537	51529	51531	51530	51535
52311	52321	52315	52304	52312	52306	52302	52289	52310	52308
52893	52891	52870	52868	52823	52888	52873	52862	52856	52855
53399	53365	53402	53401	53425	53374	53397	53406	53372	53365
53786	53783	53760	53760	53810	53775	53753	53752	53761	53758
53827	53877	53828	53831	53818	53832	53837	53837	53825	53831
53878	53876	53872	53864	53884	53851	53854	53863	53861	53851
53692	53696	53664	53683	53640	53671	53677	53654	53677	53673
53292	53265	53278	53295	53287	53305	53284	53251	53270	53266
52811	52829	52818	52807	52805	52804	52810	52796	52809	52814
52189	52201	52194	52189	52207	52185	52192	52175	52209	52191
51439	51434	51444	51442	51456	51451	51447	51452	51441	51452
50671	50676	50674	50680	50678	50686	50689	50672	50693	50691
49842	49869	49857	49863	49856	49844	49860	49863	49877	49877
49159	49149	49169	49162	49141	49163	49173	49171	49163	49172
48224	48229	48234	48227	48245	48246	48256	48252	48262	48240
47483	47469	47466	47454	47460	47465	47464	47460	47494	47482
46736	46715	46716	46736	46729	46724	46742	46705	46733	46740
46119	46111	46106	46133	46097	46127	46123	46104	46102	46131
45690	45680	45681	45658	45710	45688	45675	45664	45698	45701
45231	45230	45236	45256	45240	45247	45249	45267	45284	45259
45023	45008	45023	45017	45016	45039	45027	45003	45047	45014
44996	45014	45001	45011	45018	44997	44991	44977	44989	45006
45035	45031	45013	45057	45007	45008	45006	45016	45040	45021
45194	45189	45183	45145	45169	45178	45172	45168	45168	45203
45595	45571	45564	45599	45583	45601	45578	45568	45591	45595
45993	46010	46008	45984	45993	45983	45982	46004	46004	45988
46542	46540	46537	46521	46548	46527	46533	46541	46513	46543
47191	47195	47194	47174	47187	47172	47182	47177	47179	47206
47885	47872	47889	47877	47873	47852	47868	47873	47864	47876
48622	48602	48595	48611	48615	48609	48599	48612	48598	48608
49348	49346	49340	49337	49339	49341	49337	49337	49322	49321
50062	50083	50068	50060	50075	50079	50056	50056	50071	50070
50782	50757	50760	50766	50758	50738	50736	50751	50762	50752
51337	51330	51322	51318	51336	51312	51329	51314	51311	51287
51921	51890	51878	51885	51885	51862	51894	51865	51871	51895
52273	52292	52291	52307	52290	52258	52286	52294	52314	52297
52500	52509	52517	52515	52492	52526	52468	52486	52523	52529
52692	52697	52676	52676	52696	52682	52681	52683	52697	52653
52702	52735	52721	52732	52720	52705	52729	52709	52695	52726
52515	52512	52523	52512	52501	52490	52536	52527	52529	52519
52310	52282	52288	52293	52291	52285	52282	52284	52308	52256
51947	51915	51933	51937	51927	51940	51912	51938	51937	51934
51419	51416	51405	51410	51412	51401	51393	51411	51415	51407
50875	50856	50870	50876	50866	50873	50856	50867	50877	50867
50249	50242	50243	50249	50234	50240	50248	50253	50256	50254
49585	49582	49586	49587	49584	49579	49605	49600	49594	49594
48920	48919	48925	48936	48928	48951	48925	48924	48926	48920
48298	48272	48299	48284	48294	48270	48291	48295	48297	48274
47650	47650	47655	47660	47651	47679	47682	47672	47672	47678
47079	47066	47079	47094	47078	47072	47081	47105	47074	47068
46654	46648	46653	46665	46640	46626	46637	46670	46638	46635
46237	46235	46252	46251	46247	46253	46266	46258	46254	46255
45908	45923	45918	45946	45924	45956	45953	45943	45947	45947
45843	45832	45835	45846	45833	45828	45826	45835	45849	45853
45759	45769	45769	45753	45790	45772	45755	45759	45761	45753
45845	45809	45827	45829	45841	45829	45841	45846	45856	45819
46048	46060	46069	46073	46066	46064	46049	46047	46073	46040
46335	46331	46335	46329	46347	46334	46323	46355	46330	46327
46742	46744	46722	46744	46744	46705	46735	46716	46717	46747
47230	47240	47227	47233	47240	47243	47250	47232	47242	47243
47759	47750	47768	47761	47765	47755	47740	47738	47753	47767
48359	48365	48366	48341	48349	48345	48342	48351	48347	48347
48968	48975	48975	48967	48953	48955	48969	48962	48954	48949
49582	49599	49594	49593	49588	49580	49588	49572	49589	49583
50188	50187	50176	50195	50173	50169	50169	50192	50176	50171
50715	50707	50711	50718	50702	50704	50696	50687	50708	50693
51221	51220	51211	51199	51205	51199	51204	51202	51200	51197
51622	51632	51650	51621	51625	51636	51625	51603	51628	51625
51879	51867	51875	51864	51874	51856	51873	51868	51868	51876
52083	52078	52079	52077	52096	52080	52091	52080	52102	52071
52180	52157	52163	52159	52160	52154	52177	52161	52155	52175
52108	52101	52097	52102	52098	52094	52095	52084	52092	52075
51963	51955	51960	51961	51962	51961	51971	51967	51963	51949
51703	51706	51700	51708	51688	51716	51724	51715	51720	51705
51338	51343	51339	51353	51334	51339	51341	51351	51338	51343
50939	50930	50923	50939	50937	50932	50945	50944	50934	50936
50456	50466	50467	50467	50459	50455	50469	50475	50478	50461
49938	49942	49932	49946	49951	49957	49953	49961	49952	49952
49422	49425	49433	49426	49429	49429	49428	49446	49429	49422
48927	48931	48931	48914	48923	48940	48930	48928	48939	48936
48433	48435	48440	48441	48437	48440	48441	48441	48455	48444
47982	47990	47984	47985	47990	47993	48010	47996	48003	48016
47627	47628	47627	47644	47637	47627	47628	47644	47615	47646
47322	47311	47330	47330	47323	47317	47341	47321	47341	47331
47103	47099	47101	47100	47092	47102	47111	47096	47109	47108
46986	46999	46984	46985	46997	46993	46983	46994	46988	46991
46914	46930	46915	46909	46941	46914	46933	46926	46914	46936
46952	46978	46973	46974	46974	46969	46971	46966	46973	46958
47131	47133	47122	47129	47128	47151	47123	47115	47115	47128
47287	47305	47289	47295	47281	47286	47279	47282	47286	47282
47561	47575	47575	47559	47577	47557	47560	47570	47559	47563
47909	47923	47901	47904	47889	47915	47907	47909	47910	47905
48279	48273	48274	48270	48269	48253	48266	48248	48260	48263
48667	48666	48670	48661	48689	48665	48659	48663	48647	48661
49091	49089	49082	49078	49079	49077	49077	49074	49081	49067
49498	49507	49502	49498	49496	49483	49505	49491	49494	49485
49916	49911	49911	49897	49907	49903	49896	49899	49893	49882
50239	50246	50244	50238	50251	50239	50247	50247	50241	50244
50589	50564	50579	50574	50562	50571	50564	50583	50565	50556
50831	50835	50828	50830	50807	50820	50819	50828	50823	50818
50994	50995	50992	50994	50965	50985	50980	50961	50981	50974
51106	51103	51085	51105	51114	51101	51084	51086	51095	51096
51119	51120	51127	51119	51117	51128	51111	51111	51121	51116
51026	51030	51036	51024	51015	51027	51031	51028	51032	51024
50926	50907	50914	50925	50941	50924	50923	50917	50920	50913
50718	50713	50702	50713	50710	50722	50721	50730	50718	50728
50443	50419	50447	50434	50438	50435	50427	50440	50445	50438
50145	50143	50144	50145	50134	50144	50157	50148	50153	50149
49813	49804	49797	49801	49808	49799	49796	49814	49796	49807
49495	49486	49481	49483	49489	49491	49499	49476	49485	49496
49098	49110	49106	49115	49109	49109	49103	49118	49112	49117
48773	48766	48764	48774	48771	48763	48788	48785	48769	48777
48447	48433	48434	48450	48435	48445	48444	48452	48459	48448
48163	48185	48186	48167	48158	48162	48159	48189	48173	48174
47963	47983	47979	47988	47976	47977	47984	47968	47963	47970
47800	47801	47802	47794	47803	47797	47803	47785	47793	47818
47669	47669	47677	47658	47678	47700	47672	47661	47687	47681
47665	47680	47644	47666	47660	47658	47672	47664	47668	47671
47650	47655	47658	47675	47660	47673	47678	47684	47675	47674
47724	47728	47748	47745	47744	47744	47731	47735	47746	47730
47873	47880	47881	47881	47863	47859	47862	47871	47867	47871
48047	48024	48030	48058	48031	48026	48021	48047	48023	48034
48247	48252	48236	48261	48256	48259	48256	48251	48258	48240
48490	48509	48490	48497	48486	48492	48486	48493	48493	48501
48746	48761	48769	48763	48761	48763	48751	48758	48753	48770
49036	49062	49059	49052	49038	49045	49040	49037	49040	49035
49321	49330	49321	49310	49326	49324	49314	49316	49309	49310
49602	49603	49594	49589	49584	49591	49579	49577	49593	49596
49845	49848	49837	49840	49832	49825	49824	49846	49836	49828
50036	50014	50029	50023	50025	50032	50022	50019	50017	50024
50193	50202	50203	50197	50196	50197	50194	50185	50205	50190
50340	50338	50310	50335	50317	50336	50325	50325	50310	50331
50365	50356	50363	50358	50363	50353	50363	50360	50358	50343
50389	50384	50379	50390	50375	50395	50378	50384	50384	50371
50346	50342	50358	50361	50356	50344	50357	50343	50358	50340
50227	50229	50240	50239	50229	50240	50247	50240	50225	50240
50118	50109	50111	50122	50114	50118	50125	50126	50129	50108
49958	49945	49959	49955	49966	49973	49969	49955	49963	49945
49758	49766	49771	49767	49769	49763	49784	49766	49758	49779
49571	49562	49578	49574	49575	49560	49567	49574	49572	49567
49359	49360	49349	49361	49362	49363	49367	49371	49361	49366
49164	49154	49167	49145	49153	49171	49179	49167	49170	49160
48976	48967	48982	48977	48975	49005	48987	48984	48971	48977
48822	48827	48806	48827	48811	48814	48842	48821	48844	48816
48709	48695	48694	48702	48702	48684	48690	48696	48694	48704
48596	48605	48602	48604	48599	48605	48611	48585	48604	48609
48567	48553	48561	48565	48554	48575	48552	48564	48561	48555
48526	48536	48526	48527	48534	48522	48539	48538	48519	48522
48546	48542	48533	48538	48541	48533	48545	48525	48537	48531
48575	48587	48578	48565	48585	48567	48563	48585	48569	48579
48637	48631	48627	48625	48633	48629	48617	48610	48615	48634
48708	48707	48706	48705	48702	48693	48702	48703	48705	48710
48799	48793	48792	48806	48811	48808	48790	48803	48800	48804
48895	48900	48903	48896	48900	48901	48881	48882	48892	48882
48997	48995	48990	48994	48983	48986	48992	48995	48993	48987
49097	49099	49091	49095	49091	49080	49084	49094	49079	49088
49194	49185	49188	49186	49191	49180	49184	49183	49185	49179
49260	49256	49256	49249	49269	49241	49251	49249	49251	49256
49294	49315	49307	49306	49299	49301	49307	49297	49302	49303
49323	49322	49338	49324	49330	49330	49322	49324	49327	49325
49332	49319	49327	49322	49317	49320	49311	49318	49317	49310
49274	49276	49257	49259	49268	49267	49274	49283	49269	49275
49185	49194	49209	49191	49207	49201	49198	49194	49189	49202
49081	49087	49083	49088	49074	49074	49086	49094	49084	49084
48944	48957	48958	48955	48955	48963	48961	48951	48963	48952
48804	48791	48805	48801	48800	48799	48791	48815	48808	48808
48640	48629	48637	48629	48639	48650	48635	48646	48637	48638
48480	48455	48471	48478	48477	48499	48493	48488	48483	48487
48313	48300	48318	48311	48320	48315	48312	48328	48311	48314
48163	48156	48165	48161	48177	48168	48168	48168	48160	48176
48059	48037	48057	48053	48058	48054	48056	48044	48065	48053
47937	47939	47935	47937	47943	47925	47947	47946	47949	47946
47875	47881	47874	47882	47878	47881	47903	47884	47886	47884
47891	47890	47894	47892	47888	47901	47888	47870	47877	47900
47921	47914	47914	47919	47905	47923	47922	47935	47906	47924
47991	48023	47997	48019	48002	48006	48005	48015	47999	48014
48144	48140	48136	48139	48131	48128	48134	48126	48146	48137
48312	48317	48308	48308	48317	48306	48318	48300	48307	48305
48533	48530	48536	48530	48532	48530	48516	48539	48533	48534
48779	48797	48757	48766	48755	48773	48787	48767	48747	48771
49039	49029	49037	49030	49038	49035	49022	49040	49027	49025
49285	49309	49300	49302	49304	49276	49278	49287	49279	49287
49575	49567	49571	49573	49565	49573	49575	49562	49572	49569
49839	49842	49819	49828	49840	49827	49830	49823	49841	49827
50065	50057	50048	50055	50062	50072	50052	50055	50045	50050
50291	50285	50277	50269	50275	50275	50274	50264	50270	50261
50468	50462	50458	50454	50460	50449	50459	50459	50451	50450
50547	50549	50546	50548	50562	50534	50538	50526	50541	50536
50630	50634	50635	50621	50613	50615	50603	50612	50611	50615
50613	50624	50628	50623	50633	50624	50624	50620	50620	50618
50517	50524	50523	50519	50520	50513	50515	50521	50515	50521
50405	50391	50387	50377	50387	50388	50377	50383	50381	50382
50177	50185	50178	50174	50182	50171	50182	50176	50186	50163
49911	49905	49924	49906	49900	49911	49900	49902	49892	49906
49606	49606	49598	49601	49584	49595	49599	49600	49612	49606
49259	49241	49261	49267	49275	49261	49265	49257	49266	49264
48915	48894	48901	48916	48906	48912	48908	48910	48916	48905
48536	48531	48530	48526	48532	48543	48544	48537	48542	48535
48181	48192	48174	48185	48199	48178	48183	48190	48185	48192
47884	47857	47884	47891	47892	47895	47900	47909	47898	47896
47575	47573	47584	47605	47590	47582	47600	47587	47583	47603
47343	47379	47375	47353	47346	47368	47372	47368	47368	47376
47221	47215	47207	47228	47235	47236	47216	47240	47228	47250
47098	47103	47096	47094	47131	47110	47108	47133	47111	47100
47075	47104	47075	47071	47085	47077	47124	47087	47118	47049
47267	47258	47273	47251	47275	47252	47274	47262	47287	47254
47321	47328	47331	47317	47294	47312	47317	47335	47317	47337
47533	47531	47513	47526	47526	47536	47523	47523	47530	47533
47781	47767	47776	47779	47791	47782	47777	47765	47783	47779
48101	48104	48088	48104	48103	48091	48094	48097	48095	48090
48496	48479	48488	48475	48481	48484	48483	48482	48488	48485
48885	48884	48882	48893	48883	48883	48871	48878	48872	48896
49316	49329	49294	49312	49287	49313	49303	49315	49303	49297
49720	49728	49734	49718	49739	49731	49720	49723	49718	49719
50156	50162	50146	50144	50156	50156	50139	50141	50149	50160
50557	50561	50555	50545	50538	50544	50535	50552	50552	50540
50870	50881	50866	50882	50864	50864	50864	50864	50853	50852
51181	51179	51188	51181	51181	51166	51180	51178	51163	51171
51407	51400	51418	51386	51407	51409	51396	51390	51392	51400
51513	51534	51509	51493	51502	51506	51498	51522	51492	51498
51592	51591	51584	51586	51597	51592	51584	51611	51592	51588
51549	51544	51551	51563	51543	51541	51546	51543	51527	51529
51359	51365	51376	51363	51358	51359	51349	51350	51346	51356
51140	51145	51141	51139	51141	51140	51151	51137	51159	51146
50827	50837	50820	50825	50837	50827	50834	50830	50857	50838
50413	50389	50397	50407	50408	50420	50415	50418	50405	50415
49960	49969	49962	49956	49961	49961	49968	49959	49964	49967
49460	49461	49454	49458	49462	49461	49456	49452	49461	49455
48933	48941	48925	48926	48940	48942	48936	48934	48939	48950
48400	48382	48393	48369	48382	48380	48397	48395	48399	48412
47852	47861	47852	47853	47861	47882	47860	47882	47878	47877
47396	47388	47395	47401	47398	47384	47407	47396	47379	47399
46915	46932	46934	46927	46929	46915	46937	46932	46947	46922
46532	46542	46562	46560	46561	46581	46526	46560	46570	46538
46280	46310	46320	46314	46304	46344	46284	46319	46303	46299
46065	46034	46067	46029	46060	46017	46037	46052	46082	46071
45959	45946	45979	45952	45954	45965	45934	45970	45940	46008
46024	46018	45991	45992	46019	45998	46026	46026	46020	46042
46103	46090	46092	46081	46092	46131	46128	46081	46104	46081
46399	46371	46353	46378	46356	46374	46376	46366	46364	46388
46687	46664	46674	46666	46660	46704	46686	46666	46668	46660
47100	47095	47091	47093	47112	47100	47108	47100	47098	47077
47621	47593	47616	47605	47627	47607	47597	47607	47613	47639
48176	48174	48181	48187	48177	48197	48159	48187	48180	48173
48811	48807	48820	48818	48794	48807	48799	48803	48787	48797
49443	49470	49432	49452	49442	49433	49443	49429	49437	49424
50113	50113	50118	50100	50089	50104	50103	50101	50096	50104
50755	50743	50736	50759	50749	50750	50727	50741	50727	50753
51283	51299	51290	51312	51304	51303	51271	51275	51292	51251
51865	51878	51875	51851	51869	51860	51842	51850	51846	51855
52293	52295	52298	52301	52304	52283	52294	52276	52287	52272
52574	52561	52557	52549	52563	52574	52544	52542	52549	52551
52801	52787	52814	52802	52797	52793	52772	52780	52799	52769
52897	52884	52881	52885	52877	52883	52894	52891	52875	52885
52734	52736	52746	52744	52727	52747	52731	52736	52725	52740
52568	52561	52567	52562	52563	52563	52551	52558	52553	52567
52223	52232	52238	52231	52232	52211	52218	52213	52224	52218
51728	51742	51744	51742	51735	51725	51737	51737	51742	51743
51185	51206	51198	51198	51210	51184	51203	51209	51200	51202
50566	50552	50564	50573	50559	50569	50560	50565	50570	50568
49856	49841	49856	49869	49865	49871	49866	49864	49866	49880
49134	49134	49142	49135	49136	49153	49152	49141	49147	49133
48395	48387	48408	48416	48408	48394	48404	48401	48427	48413
47706	47703	47730	47721	47718	47712	47715	47740	47724	47729
47014	47031	47036	47028	47016	47037	47015	47040	47041	47040
46445	46395	46425	46442	46447	46427	46454	46450	46436	46431
45962	45951	45968	45984	45979	45991	45980	45987	45987	46010
45536	45548	45551	45516	45539	45547	45560	45552	45555	45584
45221	45232	45245	45261	45227	45249	45246	45256	45253	45250
45150	45163	45150	45195	45186	45186	45185	45173	45171	45199
45129	45144	45147	45108	45149	45168	45123	45120	45148	45143
45293	45289	45317	45282	45283	45292	45286	45297	45308	45316
45537	45524	45520	45540	45537	45557	45536	45534	45513	45536
45917	45939	45926	45924	45932	45933	45941	45942	45925	45930
46477	46484	46485	46479	46497	46467	46487	46484	46486	46481
47068	47076	47052	47065	47060	47062	47068	47071	47067	47051
47758	47774	47779	47767	47778	47764	47762	47760	47776	47762
48534	48548	48539	48542	48534	48529	48527	48534	48535	48519
49328	49326	49313	49326	49312	49313	49325	49330	49323	49318
50138	50137	50137	50113	50122	50136	50137	50117	50112	50112
50847	50849	50852	50854	50851	50855	50847	50843	50840	50854
51584	51576	51571	51575	51583	51580	51569	51562	51560	51564
52215	52212	52198	52215	52213	52220	52201	52195	52181	52197
52626	52634	52640	52622	52632	52617	52622	52631	52614	52624
53016	53021	53010	53017	52997	52992	53003	52997	53007	53024
53212	53228	53223	53219	53227	53200	53224	53220	53225	53194
53215	53207	53195	53204	53218	53209	53200	53187	53192	53194
53097	53088	53094	53095	53094	53081	53093	53085	53080	53101
52792	52805	52811	52797	52795	52789	52821	52800	52803	52813
52304	52312	52322	52315	52315	52295	52314	52313	52308	52324
51783	51786	51775	51784	51769	51781	51787	51782	51785	51795
51095	51092	51084	51083	51095	51102	51095	51096	51105	51084
50297	50302	50306	50305	50298	50297	50301	50315	50317	50314
49471	49477	49475	49479	49492	49490	49484	49495	49488	49498
48624	48619	48617	48626	48629	48621	48626	48633	48640	48641
47792	47791	47803	47801	47813	47807	47822	47809	47818	47812
46951	46981	46939	46946	46978	46949	46979	46971	46970	46999
46163	46192	46187	46186	46205	46188	46178	46200	46187	46228
45547	45568	45581	45591	45627	45594	45609	45588	45592	45618
44976	44971	44982	44969	44940	45011	45021	45013	45005	44998
44491	44672	44638	44659	44578	44552	44590	44538	44646	44617
44652	44683	44720	44686	44727	44674	44700	44701	44697	44672
44272	44299	44254	44302	44256	44298	44290	44286	44291	44320
44358	44407	44398	44376	44395	44402	44383	44416	44383	44384
44532	44521	44481	44529	44550	44539	44544	44551	44545	44526
44925	44888	44902	44939	44867	44918	44923	44933	44921	44913
45504	45499	45515	45498	45519	45498	45502	45457	45503	45498
46158	46178	46166	46157	46174	46185	46168	46167	46161	46179
46980	46966	46984	46967	46978	46974	46983	46976	46994	46973
47878	47876	47881	47890	47886	47874	47880	47869	47886	47885
48859	48835	48843	48851	48845	48830	48838	48819	48835	48834
49860	49825	49826	49847	49827	49850	49832	49799	49828	49841
50787	50794	50765	50786	50767	50791	50775	50790	50776	50774
51740	51766	51722	51727	51752	51752	51744	51724	51741	51747
52592	52587	52607	52627	52586	52573	52580	52580	52562	52577
53234	53209	53275	53248	53226	53230	53218	53152	53209	53219
53845	53852	53829	53810	53828	53874	53833	53883	53829	53840
54305	54272	54274	54349	54281	54286	54289	54245	54275	54269
54399	54387	54361	54442	54395	54385	54386	54430	54364	54388
54497	54523	54522	54467	54481	54480	54479	54468	54458	54465
54352	54362	54403	54375	54376	54369	54378	54322	54330	54348
53936	53932	53885	53935	53922	53931	53918	53914	53903	53928
53457	53457	53480	53437	53467	53448	53471	53485	53481	53457
52795	52797	52808	52780	52803	52802	52806	52795	52812	52795
51998	51982	51993	51972	51981	51995	51997	51980	51982	51993
51107	51110	51105	51114	51118	51109	51114	51116	51113	51119
50156	50149	50147	50160	50151	50156	50157	50154	50162	50165
49153	49160	49179	49170	49166	49184	49181	49181	49170	49183
48188	48176	48171	48197	48179	48198	48189	48198	48211	48212
47235	47228	47214	47203	47256	47222	47233	47233	47256	47251
46399	46398	46405	46409	46434	46434	46437	46433	46415	46429
45608	45606	45605	45567	45607	45578	45635	45606	45636	45620
44957	44934	44947	44973	44951	44942	44920	44968	44968	44951
44532	44556	44572	44514	44553	44581	44526	44594	44540	44589
44164	44169	44163	44168	44181	44202	44221	44206	44247	44152
44107	44064	44076	44090	44058	44034	44135	44073	44078	44105
44068	44079	44059	44051	44058	44044	44058	44077	44039	44101
44284	44272	44265	44266	44268	44291	44252	44287	44338	44236
44720	44761	44736	44751	44752	44782	44760	44739	44709	44726
45239	45226	45251	45258	45243	45243	45299	45269	45285	45234
46005	45999	45989	45978	45972	46008	45962	45979	45954	45989
46853	46880	46880	46870	46872	46887	46876	46890	46868	46868
47805	47797	47810	47800	47798	47799	47807	47780	47794	47788
48817	48809	48792	48821	48794	48818	48803	48799	48800	48799
49828	49819	49827	49821	49823	49806	49801	49808	49791	49808
50838	50840	50826	50836	50812	50828	50812	50821	50805	50815
51782	51792	51804	51790	51797	51741	51780	51774	51785	51752
52581	52549	52570	52562	52562	52584	52569	52551	52545	52567
53293	53300	53297	53291	53313	53256	53320	53282	53267	53318
53878	53861	53873	53865	53857	53892	53881	53841	53859	53807
54186	54194	54193	54187	54147	54187	54176	54172	54193	54143
54393	54398	54394	54403	54396	54354	54356	54382	54381	54346
54407	54406	54385	54397	54380	54348	54395	54372	54386	54320
54122	54140	54146	54120	54132	54143	54107	54130	54122	54133
53769	53755	53771	53766	53753	53767	53733	53738	53751	53731
53187	53195	53201	53193	53185	53200	53189	53197	53189	53196
52426	52409	52397	52404	52431	52420	52419	52414	52411	52411
51617	51616	51619	51613	51629	51622	51620	51623	51612	51624
50665	50663	50674	50675	50663	50671	50672	50688	50679	50680
49676	49659	49671	49670	49677	49673	49679	49678	49678	49674
48640	48650	48641	48664	48644	48656	48659	48677	48659	48669
47616	47623	47618	47626	47619	47627	47642	47619	47632	47643
46683	46708	46708	46714	46722	46722	46731	46733	46742	46723
45790	45768	45827	45809	45795	45810	45808	45800	45844	45819
44968	44994	44979	44981	44984	44991	44960	44989	44992	44995
44420	44423	44423	44433	44447	44433	44457	44471	44464	44484
43881	43891	43925	43876	43882	43884	43897	43932	43921	43904
43653	43632	43654	43659	43656	43641	43668	43645	43651	43672
43426	43419	43405	43449	43408	43435	43458	43443	43433	43473
43504	43510	43522	43510	43499	43511	43513	43526	43498	43533
43887	43852	43846	43879	43867	43874	43867	43882	43886	43878
44265	44271	44270	44266	44262	44290	44285	44287	44258	44253
44899	44891	44903	44922	44903	44878	44911	44875	44868	44901
45784	45787	45771	45789	45764	45755	45770	45765	45755	45763
46703	46697	46700	46694	46697	46708	46701	46685	46695	46688
47752	47749	47750	47739	47754	47730	47735	47738	47727	47734
48893	48876	48874	48852	48865	48861	48870	48853	48863	48851
50020	50025	50014	50011	50007	49997	49995	49999	50009	49988
51153	51157	51148	51140	51150	51145	51134	51132	51136	51126
52189	52180	52191	52193	52180	52182	52177	52160	52151	52173
53184	53177	53190	53171	53160	53170	53180	53161	53169	53153
54026	54023	54009	54015	54031	54008	54021	54010	54006	53993
54605	54586	54602	54588	54591	54562	54597	54564	54543	54551
55166	55158	55161	55151	55152	55152	55139	55136	55159	55125
55409	55420	55415	55419	55405	55375	55416	55384	55394	55386
55370	55348	55352	55329	55334	55339	55343	55323	55327	55336
55275	55271	55256	55274	55262	55267	55267	55237	55244	55238
54841	54856	54861	54862	54854	54888	54860	54859	54820	54837
54174	54208	54189	54184	54174	54178	54171	54193	54189	54168
53481	53476	53483	53461	53481	53461	53452	53461	53469	53438
52587	52587	52575	52584	52581	52570	52585	52583	52584	52572
51515	51512	51510	51515	51518	51513	51506	51515	51510	51516
50420	50434	50423	50427	50426	50440	50447	50447	50444	50442
49295	49282	49287	49291	49291	49291	49308	49305	49283	49304
48166	48179	48166	48156	48198	48178	48194	48188	48187	48173
47051	47063	47059	47045	47066	47077	47059	47070	47070	47073
46059	46069	45980	46115	46032	46013	46125	45996	46041	46084
45535	45592	45527	45573	45566	45537	45580	45553	45557	45557
44447	44481	44452	44455	44508	44449	44487	44487	44451	44472
43809	43794	43822	43816	43856	43824	43834	43837	43826	43842
43300	43256	43305	43331	43356	43349	43307	43319	43338	43345
43107	43163	43108	43091	43064	43116	43126	43119	43100	43098
43143	43128	43143	43149	43129	43137	43170	43191	43151	43136
43296	43283	43337	43302	43344	43342	43319	43283	43321	43338
43716	43677	43739	43729	43708	43742	43735	43730	43738	43740
44420	44433	44434	44433	44395	44404	44400	44449	44413	44431
45149	45165	45158	45133	45149	45131	45129	45167	45119	45152
46105	46086	46086	46106	46107	46093	46095	46081	46080	46103
47186	47183	47175	47175	47173	47179	47166	47164	47166	47166
48311	48291	48302	48302	48306	48298	48285	48286	48288	48293
49486	49485	49493	49495	49479	49481	49464	49470	49471	49466
50644	50638	50641	50634	50643	50596	50600	50624	50600	50601
51774	51800	51790	51778	51776	51754	51745	51708	51731	51754
52829	52843	52854	52807	52789	52810	52814	52774	52804	52802
53630	53669	53587	53627	53636	53605	53611	53634	53587	53609
54405	54422	54337	54437	54399	54390	54385	54427	54370	54366
54938	54945	54927	54933	54915	54956	54913	54918	54890	54910
55175	55173	55136	55102	55182	55163	55174	55096	55140	55172
55288	55326	55234	55234	55285	55274	55274	55249	55255	55279
55173	55145	55093	55176	55146	55126	55133	55171	55102	55145
54674	54702	54689	54663	54691	54676	54689	54640	54640	54673
54177	54218	54189	54225	54190	54193	54202	54170	54220	54188
53419	53407	53395	53398	53420	53430	53416	53415	53448	53415
52464	52447	52432	52442	52448	52447	52444	52429	52442	52442
51440	51449	51435	51450	51446	51454	51451	51465	51449	51458
50315	50310	50312	50315	50324	50327	50323	50325	50327	50320
49142	49170	49144	49163	49153	49169	49177	49169	49146	49159
47963	47965	47973	47999	47973	47975	47971	48004	47963	48002
46759	46813	46808	46783	46822	46807	46816	46840	46779	46815
45762	45802	45796	45825	45834	45825	45805	45832	45851	45802
44776	44826	44825	44790	44813	44797	44853	44866	44883	44844
44028	44068	44060	44122	44118	44059	44114	44119	44074	44147
43313	43332	43350	43338	43337	43339	43369	43373	43342	43391
42936	42907	42921	42933	42920	42979	42981	42913	42920	42891
42737	42744	42772	42758	42797	42800	42751	42814	42758	42795
42597	42654	42630	42625	42698	42575	42744	42711	42756	42691
42877	42867	42884	42890	42868	42845	42885	42877	42905	42853
43364	43416	43411	43405	43388	43349	43331	43371	43333	43404
43938	43984	43952	43940	43981	43891	43965	43948	43954	43929
44772	44724	44724	44729	44722	44776	44734	44746	44726	44715
45783	45766	45768	45787	45761	45763	45794	45779	45750	45786
46866	46841	46858	46827	46863	46836	46846	46838	46850	46851
48055	48061	48054	48055	48043	48026	48033	48033	48045	48044
49315	49290	49304	49295	49301	49289	49268	49273	49269	49284
50541	50555	50569	50547	50557	50570	50523	50536	50530	50516
51778	51803	51785	51789	51772	51752	51726	51754	51743	51757
52881	52877	52868	52864	52863	52858	52861	52828	52848	52890
53867	53888	53881	53893	53897	53899	53885	53855	53881	53880
54747	54743	54743	54722	54729	54764	54658	54709	54707	54697
55245	55219	55240	55253	55232	55267	55166	55240	55231	55178
55759	55714	55752	55733	55749	55753	55729	55724	55726	55749
55887	55928	55864	55879	55876	55842	55838	55888	55857	55861
55697	55684	55680	55688	55676	55672	55699	55667	55657	55685
55422	55413	55413	55418	55409	55418	55381	55386	55411	55427
54903	54910	54915	54907	54897	54904	54905	54906	54906	54894
54072	54045	54053	54071	54054	54063	54050	54056	54044	54080
53191	53169	53177	53179	53169	53179	53183	53179	53186	53176
52126	52148	52124	52142	52118	52146	52143	52149	52138	52136
50930	50938	50928	50940	50935	50943	50949	50943	50945	50953
49723	49720	49723	49719	49737	49731	49750	49746	49735	49749
48489	48470	48493	48481	48483	48494	48486	48506	48500	48493
47305	47291	47319	47286	47325	47306	47330	47313	47312	47335
46168	46170	46131	46163	46178	46173	46160	46183	46180	46177
45183	45224	45195	45221	45223	45218	45235	45224	45229	45227
44304	44280	44294	44282	44313	44289	44298	44276	44309	44329
43544	43553	43533	43573	43545	43535	43550	43544	43577	43587
43147	43182	43139	43182	43171	43177	43195	43138	43173	43184
42808	42830	42803	42792	42830	42837	42843	42840	42857	42860
42710	42708	42716	42714	42733	42707	42708	42708	42727	42732
43033	43001	42955	43000	43007	43024	43055	42999	42994	43017
43291	43303	43302	43298	43307	43331	43323	43299	43301	43311
43904	43916	43902	43900	43875	43892	43898	43890	43907	43897
44723	44675	44714	44685	44713	44705	44704	44686	44696	44686
45636	45628	45631	45633	45603	45607	45620	45620	45631	45612
46715	46694	46701	46697	46698	46693	46687	46677	46685	46676
47886	47888	47890	47874	47879	47879	47881	47865	47858	47872
49090	49090	49109	49072	49085	49091	49075	49079	49072	49076
50327	50321	50316	50331	50320	50302	50305	50317	50293	50291
51477	51456	51477	51454	51457	51439	51445	51436	51419	51428
52595	52609	52601	52604	52598	52573	52579	52587	52583	52565
53576	53549	53558	53563	53549	53554	53529	53523	53513	53512
54271	54248	54252	54248	54246	54251	54214	54211	54224	54227
54925	54910	54904	54905	54899	54896	54879	54893	54874	54877
55336	55329	55332	55341	55333	55341	55314	55326	55289	55330
55381	55385	55380	55357	55365	55371	55358	55352	55343	55340
55331	55329	55364	55349	55323	55351	55342	55330	55337	55329
55041	55043	55046	55050	55048	55076	55032	55025	55033	55048
54498	54487	54465	54488	54491	54473	54467	54475	54452	54491
53817	53826	53802	53811	53810	53819	53814	53803	53805	53788
52944	52944	52947	52949	52943	52938	52939	52959	52957	52941
51939	51936	51930	51928	51925	51935	51929	51942	51934	51933
50843	50854	50840	50855	50857	50856	50861	50854	50856	50856
49723	49700	49711	49727	49728	49753	49719	49718	49727	49713
48803	48781	48787	48800	48784	48803	48807	48806	48826	48808
47505	47494	47522	47527	47527	47537	47541	47546	47524	47522
46441	46455	46453	46461	46497	46469	46478	46458	46484	46485
45497	45458	45496	45484	45481	45516	45491	45486	45509	45529
44674	44672	44672	44666	44695	44679	44700	44694	44695	44706
44099	44118	44115	44167	44074	44116	44110	44106	44127	44148
43548	43540	43556	43539	43569	43590	43555	43576	43557	43547
43295	43246	43295	43283	43217	43275	43300	43303	43326	43289
43302	43340	43336	43329	43284	43326	43335	43357	43338	43346
43399	43369	43404	43406	43342	43398	43402	43386	43413	43393
43719	43738	43705	43681	43686	43684	43677	43746	43707	43699
44335	44325	44315	44326	44392	44323	44330	44321	44339	44338
45029	45039	44991	45020	45008	45033	45024	44996	45009	45009
45893	45891	45847	45867	45885	45865	45858	45899	45858	45861
46931	46915	46932	46927	46933	46931	46901	46920	46903	46931
48033	48008	48008	48020	48018	48016	48011	48016	47993	48021
49177	49173	49185	49151	49163	49154	49149	49154	49161	49131
50308	50305	50306	50281	50282	50291	50266	50258	50287	50280
51437	51445	51453	51407	51449	51414	51406	51438	51408	51401
52481	52448	52484	52499	52439	52443	52463	52407	52447	52442
53289	53306	53241	53309	53289	53270	53262	53225	53251	53264
54110	54119	54121	54105	54081	54115	54087	54128	54072	54095
54679	54685	54723	54624	54650	54660	54667	54649	54636	54640
54957	54941	54990	54980	54908	54910	54942	54872	54906	54914
55195	55195	55219	55135	55163	55172	55176	55186	55165	55145
55088	55098	55078	55089	55101	55082	55078	55046	55085	55060
54716	54712	54773	54767	54723	54685	54708	54756	54730	54691
54307	54290	54279	54269	54283	54274	54298	54268	54278	54286
53654	53657	53657	53664	53668	53651	53659	53665	53644	53669
52750	52755	52763	52776	52760	52761	52771	52766	52755	52763
51847	51851	51836	51842	51863	51854	51859	51847	51854	51859
50819	50826	50818	50824	50820	50841	50842	50833	50818	50832
49760	49757	49757	49772	49770	49769	49767	49774	49784	49767
48704	48689	48670	48682	48700	48691	48694	48709	48699	48698
47643	47680	47665	47671	47676	47693	47696	47691	47677	47688
46658	46667	46666	46627	46661	46671	46683	46675	46651	46680
45796	45776	45764	45776	45749	45767	45767	45771	45758	45774
45096	45070	45071	45136	45093	45096	45122	45107	45081	45115
44415	44381	44410	44477	44412	44379	44432	44413	44432	44445
43854	43905	43913	43916	43931	43945	43912	43932	43975	43917
43741	43743	43754	43726	43743	43752	43715	43752	43753	43722
43571	43594	43609	43601	43610	43625	43571	43627	43635	43657
43724	43755	43740	43721	43737	43802	43731	43743	43708	43765
44131	44095	44103	44117	44124	44080	44118	44104	44104	44136
44570	44592	44557	44608	44589	44559	44591	44594	44586	44516
45298	45249	45245	45254	45242	45275	45232	45235	45228	45266
46092	46099	46119	46091	46102	46112	46081	46094	46079	46094
47027	47035	47027	47012	47022	47034	47031	47013	47011	47035
48066	48065	48067	48059	48070	48054	48043	48041	48049	48037
49130	49136	49116	49099	49116	49091	49089	49096	49098	49099
50199	50189	50183	50195	50192	50187	50185	50170	50171	50165
51202	51234	51224	51211	51218	51185	51228	51205	51196	51191
52096	52112	52121	52120	52131	52086	52035	52080	52092	52124
52996	52986	52958	52963	52960	53010	53001	52944	52971	52971
53689	53698	53687	53713	53713	53661	53717	53671	53672	53712
54097	54123	54098	54122	54091	54079	54113	54072	54071	54059
54454	54454	54450	54453	54445	54475	54480	54430	54455	54410
54633	54624	54621	54607	54625	54589	54571	54611	54594	54647
54425	54436	54420	54418	54422	54399	54377	54410	54405	54396
54187	54181	54172	54190	54164	54209	54154	54165	54170	54165
53695	53703	53715	53711	53720	53692	53699	53718	53700	53690
53042	53045	53033	53054	53037	53034	53048	53047	53043	53050
52308	52310	52303	52310	52289	52296	52309	52298	52306	52281
51429	51432	51427	51430	51432	51431	51434	51435	51429	51433
50475	50474	50469	50479	50479	50489	50483	50480	50490	50492
49504	49506	49498	49517	49519	49516	49523	49512	49528	49531
48557	48550	48560	48561	48549	48554	48565	48561	48581	48568
47574	47584	47572	47593	47576	47596	47608	47626	47601	47610
46667	46680	46673	46681	46688	46671	46688	46709	46701	46693
45929	45910	45933	45957	45960	45942	45954	45936	45929	45957
45184	45194	45183	45206	45224	45221	45232	45250	45206	45236
44633	44613	44636	44648	44655	44687	44662	44671	44672	44673
44288	44304	44310	44337	44306	44316	44313	44324	44311	44340
44034	44053	44045	44076	44069	44049	44068	44078	44087	44053
43989	43993	44013	44014	44010	44014	43998	44039	44035	44012
44230	44247	44239	44246	44222	44243	44249	44253	44229	44225
44513	44466	44472	44488	44482	44485	44488	44482	44487	44480
44987	44940	44955	44985	44996	44965	44974	44992	44967	44987
45652	45650	45660	45648	45653	45658	45650	45661	45646	45648
46373	46356	46377	46348	46367	46370	46375	46357	46369	46368
47232	47224	47220	47219	47218	47222	47207	47208	47207	47210
48159	48136	48149	48137	48137	48147	48135	48130	48126	48127
49093	49084	49095	49082	49086	49077	49078	49067	49063	49067
50031	50022	50024	50015	50030	50009	50006	50013	50005	50013
50894	50897	50875	50870	50870	50864	50866	50847	50852	50847
51725	51718	51709	51722	51707	51706	51697	51695	51684	51697
52451	52425	52425	52433	52422	52413	52408	52408	52410	52415
52986	52958	52969	52951	52942	52957	52955	52954	52921	52949
53414	53436	53417	53418	53413	53417	53406	53422	53415	53391
53667	53699	53695	53690	53667	53663	53687	53676	53678	53667
53708	53714	53721	53729	53711	53711	53730	53709	53690	53675
53663	53676	53680	53658	53684	53665	53668	53683	53658	53646
53418	53447	53435	53449	53437	53415	53442	53427	53419	53429
52965	52973	52989	52979	52975	52966	52988	52986	52976	52971
52504	52512	52512	52501	52512	52523	52499	52515	52528	52501
51897	51902	51870	51859	51862	51923	51913	51878	51942	51866
51157	51157	51160	51152	51161	51180	51167	51165	51175	51154
50396	50398	50387	50389	50383	50402	50416	50405	50407	50408
49601	49593	49577	49591	49599	49609	49602	49588	49599	49602
48769	48779	48771	48782	48785	48785	48774	48780	48785	48788
47988	47987	47988	47990	48008	47985	47986	47993	48004	47999
47269	47263	47268	47285	47293	47279	47288	47292	47279	47272
46565	46589	46579	46577	46577	46600	46592	46588	46586	46590
45965	45971	45978	45983	45947	45972	46001	45978	46008	45990
45596	45626	45577	45610	45630	45615	45580	45606	45600	45620
45223	45185	45219	45231	45255	45241	45254	45238	45238	45232
45009	44977	45011	45016	45005	44987	45036	45029	44997	45024
45064	45062	45039	45041	45069	45069	45076	45045	45061	45047
45118	45103	45116	45121	45070	45116	45126	45115	45123	45106
45372	45343	45379	45340	45365	45340	45340	45303	45335	45347
45728	45745	45760	45742	45707	45734	45741	45730	45729	45729
46204	46169	46185	46201	46213	46169	46164	46196	46171	46190
46756	46749	46752	46740	46767	46744	46746	46782	46740	46753
47418	47441	47397	47411	47403	47417	47395	47398	47415	47415
48095	48082	48084	48080	48091	48064	48077	48065	48077	48085
48805	48795	48810	48797	48791	48788	48785	48783	48773	48796
49521	49515	49526	49501	49518	49500	49495	49488	49496	49494
50213	50204	50199	50222	50217	50201	50182	50178	50187	50197
50845	50858	50856	50859	50838	50827	50831	50829	50849	50821
51363	51372	51333	51378	51359	51361	51370	51361	51348	51350
51864	51878	51875	51847	51841	51857	51847	51866	51849	51845
52243	52235	52258	52202	52230	52236	52233	52261	52246	52226
52406	52405	52399	52415	52399	52405	52414	52367	52406	52411
52576	52566	52604	52608	52576	52574	52577	52584	52564	52561
52571	52585	52558	52588	52560	52583	52576	52569	52580	52553
52409	52394	52410	52426	52408	52425	52411	52396	52412	52410
52195	52199	52217	52200	52192	52203	52200	52203	52219	52210
51882	51878	51879	51901	51872	51870	51887	51876	51860	51883
51424	51427	51408	51421	51421	51421	51429	51441	51428	51426
50932	50934	50941	50961	50934	50941	50944	50942	50954	50943
50367	50377	50373	50369	50365	50375	50386	50377	50377	50375
49795	49799	49784	49786	49784	49793	49806	49785	49809	49799
49187	49170	49182	49182	49184	49183	49183	49188	49175	49187
48589	48590	48589	48579	48598	48582	48592	48603	48616	48602
48011	47998	47999	48020	48011	48013	48008	48010	48038	48014
47480	47496	47472	47472	47477	47497	47492	47491	47454	47499
47037	47066	47032	47043	47047	47040	47051	47046	47097	47064
46657	46653	46652	46644	46666	46655	46662	46679	46675	46666
46349	46364	46379	46391	46362	46392	46389	46374	46383	46409
46222	46237	46221	46239	46238	46240	46215	46244	46197	46269
46126	46128	46133	46139	46144	46142	46089	46144	46159	46112
46142	46177	46160	46176	46174	46138	46178	46147	46140	46192
46328	46350	46330	46335	46331	46340	46356	46347	46331	46371
46556	46514	46524	46520	46523	46553	46499	46508	46550	46558
46829	46854	46848	46848	46853	46852	46835	46859	46863	46825
47270	47275	47269	47269	47273	47264	47280	47269	47268	47266
47698	47689	47705	47699	47694	47699	47698	47689	47695	47692
48180	48188	48176	48177	48192	48183	48173	48179	48177	48173
48696	48698	48696	48705	48694	48701	48693	48705	48702	48695
49215	49220	49213	49205	49213	49220	49215	49200	49197	49209
49715	49731	49721	49726	49717	49732	49714	49712	49719	49697
50153	50152	50167	50155	50167	50155	50137	50154	50145	50163
50580	50578	50578	50573	50579	50573	50585	50582	50566	50588
50926	50926	50918	50924	50908	50907	50947	50919	50922	50934
51171	51180	51173	51164	51163	51155	51164	51184	51167	51151
51379	51378	51369	51375	51369	51377	51363	51360	51367	51351
51479	51490	51483	51489	51478	51454	51482	51475	51472	51480
51479	51464	51479	51472	51454	51478	51473	51473	51465	51484
51455	51444	51448	51455	51453	51435	51441	51447	51447	51453
51298	51305	51297	51309	51289	51295	51304	51299	51291	51288
51038	51038	51032	51049	51055	51042	51056	51051	51056	51031
50777	50764	50780	50779	50775	50777	50773	50777	50788	50784
50403	50410	50410	50415	50401	50413	50424	50419	50408	50409
50020	50025	50030	50028	50014	50026	50029	50033	50025	50031
49593	49584	49590	49595	49588	49599	49597	49593	49608	49596
49148	49158	49167	49151	49164	49156	49170	49160	49159	49171
48725	48717	48717	48727	48712	48735	48732	48734	48749	48730
48317	48319	48301	48310	48312	48320	48316	48315	48313	48318
47948	47955	47963	47952	47963	47952	47966	47964	47952	47964
47603	47605	47610	47618	47616	47619	47617	47615	47611	47622
47339	47347	47344	47344	47346	47358	47351	47354	47361	47360
47171	47181	47188	47190	47189	47190	47200	47178	47195	47200
47043	47043	47047	47028	47055	47029	47048	47028	47039	47050
47011	47005	46995	47001	47014	46995	46984	46988	46999	47017
47060	47086	47096	47076	47074	47082	47069	47070	47084	47087
47184	47181	47178	47168	47176	47166	47178	47182	47171	47167
47340	47346	47356	47341	47344	47351	47339	47349	47344	47338
47633	47625	47627	47630	47623	47626	47623	47619	47627	47638
47923	47938	47938	47907	47922	47920	47913	47911	47916	47904
48267	48251	48269	48247	48264	48257	48237	48249	48267	48261
48632	48622	48633	48635	48633	48628	48621	48622	48629	48627
48993	48991	48974	48999	48994	48995	48992	48996	48986	48988
49347	49364	49345	49351	49342	49353	49336	49351	49336	49348
49681	49683	49673	49670	49670	49675	49679	49667	49677	49665
49988	49973	49978	49969	49963	49968	49963	49962	49969	49959
50210	50210	50203	50218	50208	50209	50207	50215	50207	50208
50376	50387	50397	50388	50389	50381	50377	50390	50398	50377
50558	50538	50542	50546	50548	50543	50556	50548	50543	50541
50631	50616	50634	50633	50628	50626	50630	50625	50630	50622
50620	50631	50613	50616	50631	50626	50632	50621	50625	50617
50592	50598	50598	50610	50596	50596	50599	50594	50598	50601
50482	50476	50523	50503	50469	50500	50513	50493	50488	50512
50277	50280	50292	50285	50276	50296	50293	50290	50293	50291
50085	50079	50088	50084	50094	50088	50091	50092	50080	50091
49815	49821	49828	49815	49815	49825	49832	49824	49827	49823
49551	49541	49538	49552	49536	49558	49549	49551	49537	49546
49240	49236	49249	49246	49249	49252	49250	49255	49250	49250
48934	48949	48940	48952	48944	48952	48955	48954	48961	48947
48662	48657	48663	48658	48677	48662	48681	48659	48666	48668
48395	48388	48400	48419	48392	48403	48403	48408	48411	48420
48209	48189	48215	48197	48215	48203	48217	48212	48206	48211
48018	48005	48012	48016	48040	48011	48004	48020	48018	48033
47886	47884	47883	47888	47894	47890	47878	47893	47897	47902
47822	47814	47818	47827	47820	47825	47827	47814	47844	47834
47805	47793	47804	47794	47815	47797	47789	47791	47805	47799
47816	47831	47833	47839	47842	47836	47825	47833	47838	47844
47945	47925	47925	47938	47942	47934	47930	47934	47934	47938
48051	48044	48038	48050	48056	48038	48035	48046	48050	48035
48217	48205	48221	48212	48214	48221	48209	48207	48212	48220
48419	48414	48420	48422	48413	48413	48423	48419	48419	48423
48636	48618	48623	48623	48627	48618	48635	48627	48622	48606
48842	48863	48860	48857	48854	48851	48835	48853	48841	48836
49062	49075	49073	49065	49069	49069	49064	49057	49060	49072
49278	49263	49267	49277	49266	49263	49261	49250	49270	49264
49440	49448	49430	49446	49449	49449	49441	49435	49441	49445
49572	49585	49585	49566	49575	49569	49580	49566	49573	49589
49694	49686	49679	49685	49696	49694	49684	49701	49692	49681
49769	49769	49754	49766	49764	49769	49769	49761	49756	49767
49809	49791	49812	49810	49810	49807	49819	49801	49808	49805
49825	49827	49828	49838	49829	49831	49835	49833	49839	49827
49790	49789	49803	49810	49795	49813	49795	49819	49805	49803
49741	49734	49730	49741	49743	49747	49742	49744	49743	49744
49645	49629	49642	49628	49633	49645	49643	49647	49654	49649
49511	49505	49506	49519	49506	49505	49508	49510	49509	49511
49343	49345	49348	49348	49358	49339	49348	49365	49348	49360
49168	49178	49184	49162	49183	49184	49190	49191	49193	49182
49018	49013	49013	49010	49024	49020	49023	49031	49030	49028
48845	48849	48856	48863	48863	48867	48871	48850	48861	48870
48716	48722	48714	48720	48733	48731	48723	48721	48727	48722
48600	48611	48612	48599	48615	48609	48617	48623	48629	48637
48531	48530	48542	48539	48536	48533	48529	48536	48547	48547
48494	48488	48493	48494	48489	48499	48496	48485	48482	48498
48492	48493	48490	48480	48483	48479	48488	48483	48500	48486
48528	48518	48514	48509	48513	48515	48520	48521	48504	48511
48582	48563	48570	48561	48577	48577	48586	48564	48575	48572
48666	48681	48691	48684	48683	48680	48677	48664	48683	48669
48777	48807	48787	48791	48792	48777	48789	48789	48789	48790
48925	48938	48929	48937	48933	48924	48920	48926	48944	48929
49087	49096	49084	49086	49090	49086	49081	49089	49083	49087
49244	49235	49245	49233	49236	49233	49242	49236	49225	49253
49401	49389	49399	49401	49386	49387	49390	49384	49396	49397
49512	49523	49525	49515	49529	49519	49511	49514	49514	49505
49619	49633	49625	49633	49628	49630	49608	49624	49639	49629
49721	49707	49717	49711	49710	49717	49709	49713	49708	49711
49731	49736	49739	49727	49743	49723	49728	49714	49722	49728
49748	49743	49733	49741	49747	49748	49736	49728	49752	49742
49706	49703	49690	49698	49699	49709	49687	49700	49699	49704
49617	49615	49609	49601	49610	49610	49619	49626	49615	49605
49518	49514	49517	49515	49505	49538	49528	49519	49520	49528
49401	49394	49402	49408	49408	49397	49403	49408	49396	49413
49252	49243	49258	49259	49251	49267	49245	49257	49265	49268
49087	49076	49075	49090	49090	49084	49085	49093	49086	49090
48873	48895	48892	48897	48883	48893	48892	48893	48899	48896
48693	48699	48699	48702	48708	48688	48714	48715	48722	48716
48475	48465	48484	48486	48488	48496	48498	48495	48501	48519
48306	48283	48306	48293	48307	48312	48296	48302	48324	48295
48140	48151	48141	48147	48144	48151	48158	48144	48153	48162
48013	48007	48011	48014	48018	48015	48025	48011	48023	48001
47947	47929	47947	47953	47935	47935	47950	47940	47951	47955
47902	47902	47906	47897	47915	47902	47926	47907	47908	47919
47947	47937	47946	47949	47945	47960	47953	47959	47961	47959
48065	48056	48061	48057	48063	48054	48078	48057	48061	48058
48194	48191	48194	48191	48203	48205	48206	48204	48205	48208
48410	48399	48410	48409	48396	48418	48407	48415	48410	48402
48679	48665	48666	48667	48668	48677	48667	48666	48661	48663
48955	48953	48959	48966	48956	48957	48963	48959	48963	48957
49285	49286	49280	49288	49278	49280	49259	49274	49270	49269
49610	49600	49601	49597	49607	49602	49609	49591	49588	49593
49939	49947	49940	49936	49935	49937	49930	49934	49945	49931
50274	50265	50278	50268	50270	50267	50271	50265	50267	50266
50539	50537	50535	50530	50524	50515	50521	50530	50520	50512
50803	50803	50792	50787	50802	50786	50793	50801	50795	50791
51000	51001	50995	50994	50992	50989	50993	50987	50976	50978
51103	51117	51109	51101	51105	51105	51100	51102	51081	51090
51169	51164	51177	51176	51161	51179	51167	51159	51171	51165
51143	51160	51156	51147	51151	51134	51141	51148	51144	51132
51020	51025	51010	51025	51029	51015	51025	51014	51009	51016
50859	50861	50861	50848	50843	50842	50853	50845	50860	50850
50594	50601	50600	50599	50608	50591	50589	50607	50604	50599
50262	50258	50262	50254	50264	50275	50257	50270	50262	50265
49910	49901	49911	49895	49917	49915	49921	49912	49919	49919
49481	49496	49486	49495	49478	49477	49507	49488	49501	49497
49033	49024	49019	49034	49038	49039	49032	49029	49038	49032
48539	48531	48536	48551	48526	48544	48539	48537	48554	48543
48040	48038	48041	48035	48040	48047	48041	48055	48058	48055
47596	47586	47598	47604	47611	47614	47611	47616	47632	47619
47164	47144	47134	47133	47151	47151	47150	47152	47157	47151
46773	46743	46785	46722	46813	46829	46726	46747	46744	46817
46714	46679	46698	46688	46709	46732	46716	46718	46687	46745
46323	46317	46305	46323	46325	46325	46337	46346	46339	46328
46222	46224	46237	46239	46256	46241	46243	46245	46246	46246
46179	46194	46196	46197	46207	46223	46196	46202	46210	46215
46291	46289	46279	46306	46272	46282	46301	46279	46304	46303
46580	46543	46562	46560	46560	46546	46550	46567	46549	46586
46861	46847	46848	46864	46854	46858	46857	46864	46873	46866
47267	47274	47255	47259	47285	47264	47254	47283	47272	47269
47768	47780	47778	47774	47763	47782	47762	47755	47761	47764
48297	48309	48308	48313	48293	48299	48304	48309	48318	48287
48901	48898	48904	48897	48895	48898	48893	48882	48884	48896
49497	49497	49495	49493	49490	49491	49478	49480	49479	49478
50102	50111	50093	50101	50088	50077	50085	50080	50098	50083
50676	50651	50654	50653	50645	50646	50648	50652	50649	50651
51121	51132	51144	51123	51122	51116	51123	51111	51117	51123
51609	51599	51602	51589	51613	51592	51579	51588	51597	51583
51940	51947	51929	51926	51942	51933	51934	51929	51906	51909
52108	52126	52113	52110	52116	52098	52097	52107	52103	52101
52250	52228	52262	52248	52259	52253	52261	52234	52248	52248
52267	52257	52278	52269	52282	52282	52243	52260	52246	52258
52081	52122	52093	52077	52056	52074	52095	52085	52088	52071
51877	51898	51875	51871	51890	51874	51872	51887	51867	51873
51528	51533	51531	51530	51503	51526	51530	51526	51529	51514
51054	51056	51048	51063	51060	51074	51072	51058	51062	51068
50531	50538	50538	50537	50542	50533	50537	50545	50540	50551
49920	49928	49918	49920	49930	49938	49936	49948	49933	49932
49249	49258	49265	49261	49277	49271	49285	49280	49284	49270
48578	48573	48573	48583	48593	48588	48593	48584	48588	48599
47890	47905	47868	47884	47893	47890	47898	47889	47905	47899
47270	47285	47250	47264	47256	47287	47279	47302	47289	47290
46608	46637	46617	46603	46646	46619	46638	46662	46647	46653
46077	46072	46108	46093	46119	46105	46103	46096	46110	46102
45717	45711	45757	45726	45701	45704	45733	45713	45733	45721
45353	45355	45394	45386	45351	45380	45384	45389	45372	45374
45220	45242	45218	45197	45233	45204	45224	45258	45220	45234
45115	45148	45097	45123	45121	45136	45153	45166	45156	45153
45243	45255	45242	45178	45239	45239	45244	45240	45217	45244
45518	45542	45529	45544	45497	45536	45524	45509	45536	45530
45883	45864	45846	45908	45875	45884	45887	45859	45883	45902
46397	46396	46377	46378	46387	46392	46381	46413	46392	46394
47035	47050	47047	47044	47037	47032	47036	47042	47045	47047
47725	47711	47705	47712	47715	47716	47698	47705	47717	47702
48486	48486	48486	48478	48494	48474	48460	48473	48472	48462
49265	49272	49267	49258	49259	49249	49262	49256	49251	49256
50058	50059	50072	50035	50068	50062	50054	50058	50039	50040
50852	50854	50826	50841	50841	50826	50817	50818	50802	50809
51480	51502	51487	51483	51480	51477	51491	51487	51459	51475
52109	52126	52115	52152	52107	52120	52147	52100	52135	52101
52618	52645	52641	52665	52639	52641	52661	52638	52604	52627
52925	52916	52953	52944	52920	52911	52923	52919	52950	52905
53219	53190	53193	53173	53194	53168	53178	53179	53136	53185
53248	53276	53258	53265	53268	53280	53260	53252	53253	53282
53124	53137	53119	53113	53126	53130	53115	53141	53134	53145
52924	52913	52929	52932	52915	52913	52901	52931	52946	52909
52525	52547	52544	52557	52549	52527	52537	52549	52513	52524
51998	51981	52002	51993	51993	51986	52014	52001	51994	52001
51399	51409	51406	51402	51409	51430	51400	51406	51418	51411
50679	50680	50688	50680	50679	50693	50675	50688	50683	50684
49874	49889	49877	49885	49885	49880	49897	49891	49896	49895
49040	49055	49054	49060	49057	49080	49053	49059	49071	49077
48214	48209	48210	48212	48208	48240	48213	48226	48217	48219
47427	47405	47420	47415	47422	47403	47471	47438	47459	47477
46627	46625	46617	46628	46635	46640	46672	46648	46634	46658
45866	45898	45883	45897	45900	45931	45885	45901	45935	45894
45349	45380	45378	45393	45392	45339	45413	45421	45421	45373
44884	44871	44902	44888	44898	44878	44874	44896	44881	44933
44611	44614	44608	44622	44639	44651	44694	44645	44658	44653
44408	44401	44381	44357	44382	44425	44379	44412	44415	44363
44405	44399	44408	44413	44401	44384	44387	44403	44423	44420
44678	44645	44680	44665	44672	44642	44662	44691	44659	44660
44944	44962	44951	44959	44935	44971	44971	44961	44963	44917
45479	45477	45452	45446	45448	45471	45471	45461	45461	45511
46151	46164	46142	46149	46180	46140	46152	46157	46157	46187
46918	46908	46907	46895	46875	46907	46902	46900	46898	46902
47759	47747	47751	47756	47743	47752	47747	47745	47738	47749
48689	48694	48678	48684	48670	48672	48673	48663	48672	48674
49633	49623	49621	49636	49623	49613	49624	49621	49630	49610
50581	50573	50565	50572	50564	50574	50563	50568	50560	50561
51441	51449	51469	51436	51451	51432	51427	51426	51432	51428
52285	52287	52294	52283	52294	52286	52283	52268	52258	52263
53005	52999	53000	52985	53014	52975	52985	53002	52984	52982
53519	53531	53529	53505	53513	53487	53509	53524	53509	53493
53995	54008	53979	53967	53956	53985	53971	53986	53945	53970
54232	54273	54263	54261	54255	54217	54230	54243	54232	54250
54241	54263	54242	54210	54242	54235	54241	54243	54239	54218
54230	54220	54213	54216	54226	54218	54214	54207	54231	54228
53941	53940	53933	53920	53930	53939	53945	53927	53943	53932
53411	53432	53429	53423	53431	53440	53425	53411	53424	53435
52874	52873	52883	52874	52881	52869	52877	52874	52863	52878
52166	52154	52159	52171	52170	52170	52164	52174	52167	52169
51282	51285	51287	51291	51288	51295	51303	51295	51298	51301
50373	50388	50389	50395	50387	50404	50403	50397	50396	50398
49409	49414	49418	49403	49411	49420	49436	49430	49426	49427
48436	48449	48453	48451	48470	48461	48463	48452	48469	48473
47458	47454	47453	47468	47478	47490	47484	47482	47500	47506
46607	46564	46524	46539	46605	46589	46619	46540	46589	46611
46131	46084	46087	46085	46125	46095	46114	46097	46124	46127
45078	45073	45104	45055	45081	45096	45114	45074	45119	45091
44547	44519	44507	44532	44544	44522	44527	44548	44561	44544
44038	44014	44040	44025	44012	44054	44032	44039	44017	44022
43756	43736	43740	43765	43742	43763	43785	43761	43787	43778
43722	43710	43694	43738	43740	43748	43694	43734	43727	43719
43793	43808	43793	43820	43808	43800	43820	43826	43821	43845
44111	44124	44108	44130	44121	44091	44096	44113	44120	44115
44681	44669	44667	44655	44673	44693	44694	44688	44689	44716
45259	45256	45282	45272	45264	45281	45284	45285	45277	45261
46099	46080	46091	46104	46091	46102	46078	46094	46101	46091
47049	47057	47055	47043	47055	47048	47037	47050	47041	47036
48032	48028	48030	48022	48047	48033	48036	48025	48028	48027
49113	49098	49096	49091	49093	49086	49084	49085	49080	49078
50126	50126	50131	50124	50129	50111	50122	50113	50108	50111
51172	51164	51168	51164	51171	51160	51170	51148	51143	51150
52137	52147	52147	52150	52139	52117	52133	52128	52125	52119
52905	52913	52904	52887	52884	52888	52913	52882	52889	52887
53617	53637	53623	53639	53652	53632	53626	53643	53615	53626
54159	54216	54160	54173	54150	54180	54128	54177	54166	54152
54447	54434	54471	54440	54462	54457	54447	54449	54463	54398
54642	54614	54631	54618	54610	54628	54626	54605	54639	54607
54573	54570	54575	54567	54600	54577	54563	54569	54592	54584
54252	54276	54288	54300	54285	54265	54250	54270	54257	54258
53838	53815	53862	53823	53812	53848	53826	53839	53849	53837
53214	53245	53194	53221	53231	53214	53217	53221	53224	53213
52380	52371	52378	52392	52397	52398	52400	52398	52403	52406
51531	51547	51534	51534	51544	51542	51543	51545	51542	51539
50524	50541	50543	50536	50538	50550	50549	50544	50548	50561
49480	49475	49479	49499	49498	49505	49508	49501	49515	49498
48422	48445	48434	48418	48401	48435	48449	48438	48442	48450
47358	47348	47351	47364	47360	47375	47390	47389	47390	47390
46436	46483	46388	46455	46428	46456	46466	46442	46454	46443
45510	45479	45558	45528	45463	45501	45530	45573	45538	45543
44754	44826	44791	44761	44800	44783	44786	44818	44781	44782
44092	44085	44123	44053	44122	44107	44113	44179	44127	44129
43610	43573	43670	43632	43617	43639	43654	43710	43632	43649
43436	43436	43408	43486	43427	43442	43448	43554	43431	43476
43315	43273	43263	43360	43313	43300	43285	43339	43272	43291
43444	43430	43378	43432	43385	43422	43440	43449	43416	43471
43857	43831	43811	43915	43862	43861	43875	43883	43837	43839
44343	44343	44292	44331	44339	44350	44351	44308	44327	44348
45059	45020	45054	45003	45009	45019	45015	45052	45034	45030
45973	45963	45986	45986	45961	45939	45957	45975	45960	45959
46958	46950	46943	46958	46947	46938	46938	46939	46940	46941
48039	48041	48046	48027	48036	48035	48039	48015	48027	48023
49176	49170	49167	49188	49173	49161	49158	49169	49171	49165
50343	50334	50338	50353	50306	50324	50322	50319	50301	50302
51457	51457	51451	51406	51441	51447	51429	51443	51427	51427
52459	52429	52394	52420	52430	52426	52425	52421	52453	52407
53351	53374	53373	53322	53357	53358	53316	53351	53351	53352
54126	54129	54102	54146	54094	54087	54074	54093	54115	54117
54497	54564	54576	54602	54569	54521	54528	54569	54487	54544
54953	54991	54991	54996	54991	55024	55020	54992	55021	54989
55146	55135	55103	55077	55088	55140	55085	55098	55148	55132
54947	54916	54923	54902	54916	54903	54907	54900	54852	54929
54667	54680	54692	54667	54676	54653	54663	54671	54702	54689
54118	54174	54159	54170	54149	54149	54165	54148	54185	54121
53364	53372	53377	53371	53379	53371	53379	53379	53366	53376
52527	52540	52541	52549	52548	52520	52536	52541	52537	52561
51557	51555	51551	51568	51563	51575	51573	51569	51576	51564
50443	50439	50451	50440	50448	50445	50445	50454	50454	50465
49289	49303	49295	49311	49308	49311	49322	49320	49303	49306
48145	48121	48125	48135	48140	48134	48161	48145	48158	48147
47033	47003	47012	47020	47034	47045	47000	47043	47049	47058
45908	45925	45935	45937	45926	45897	45908	45947	45985	45953
45016	45015	45040	45063	45044	45101	45008	45061	45016	45038
44137	44115	44112	44110	44112	44125	44194	44136	44160	44148
43446	43432	43465	43464	43432	43433	43413	43466	43454	43539
43091	43106	43107	43102	43060	43104	43155	43106	43096	43170
42747	42750	42756	42742	42769	42730	42822	42766	42745	42729
42690	42666	42689	42659	42670	42691	42737	42725	42696	42718
43030	42987	43005	43022	42976	43061	43018	43010	43005	43053
43377	43356	43399	43387	43364	43423	43337	43387	43390	43389
44005	43984	43991	44001	43977	44067	43968	43996	44016	43973
44891	44838	44857	44851	44856	44869	44880	44855	44872	44892
45828	45814	45827	45809	45800	45798	45827	45802	45823	45816
46954	46952	46941	46945	46937	46954	46939	46940	46931	46919
48151	48145	48149	48146	48145	48152	48131	48139	48135	48144
49396	49395	49387	49383	49382	49381	49376	49382	49374	49372
50656	50630	50647	50634	50631	50623	50621	50618	50616	50611
51791	51796	51779	51777	51791	51771	51758	51772	51760	51762
52939	52938	52915	52908	52943	52924	52909	52910	52887	52912
53879	53889	53891	53885	53870	53875	53864	53872	53866	53855
54582	54579	54566	54569	54578	54573	54581	54517	54571	54555
55234	55259	55230	55260	55254	55242	55239	55227	55240	55222
55683	55675	55677	55664	55660	55684	55638	55631	55670	55652
55697	55712	55734	55698	55704	55726	55704	55669	55687	55699
55699	55709	55709	55676	55690	55673	55703	55683	55702	55692
55440	55463	55478	55441	55445	55455	55470	55443	55462	55432
54841	54844	54838	54862	54838	54840	54828	54820	54817	54841
54201	54198	54187	54208	54201	54198	54204	54198	54195	54208
53325	53339	53350	53342	53352	53339	53339	53325	53353	53339
52314	52315	52312	52302	52309	52316	52334	52326	52318	52332
51230	51242	51240	51243	51246	51244	51258	51240	51249	51251
50051	50068	50053	50072	50070	50075	50078	50087	50083	50075
49072	49078	49087	49084	49096	49097	49091	49102	49091	49108
47715	47735	47729	47730	47732	47747	47763	47748	47756	47746
46576	46583	46596	46582	46598	46572	46622	46606	46604	46615
45476	45502	45495	45549	45514	45554	45522	45525	45528	45536
44573	44583	44577	44590	44585	44601	44595	44623	44607	44598
43905	43900	43911	43949	43914	43902	43947	43948	43938	43977
43236	43262	43299	43283	43303	43297	43332	43285	43321	43328
42914	42938	42939	42949	42960	42958	42962	42979	42996	42989
42942	42978	42957	42980	42958	42954	42963	42990	42953	42987
43011	43002	43008	43003	43028	43012	42990	43028	42971	43022
43387	43397	43411	43398	43372	43376	43411	43398	43401	43398
44059	44060	44092	44072	44067	44044	44066	44075	44067	44070
44817	44817	44805	44808	44822	44810	44815	44804	44800	44803
45746	45750	45751	45739	45735	45743	45732	45728	45765	45723
46879	46882	46891	46878	46889	46880	46883	46874	46879	46876
48054	48054	48056	48056	48061	48043	48032	48044	48037	48047
49309	49289	49297	49283	49286	49290	49270	49276	49264	49269
50524	50512	50497	50493	50497	50476	50492	50466	50470	50472
51704	51688	51681	51682	51665	51654	51669	51653	51656	51657
52788	52752	52786	52774	52776	52744	52739	52753	52749	52755
53674	53687	53675	53675	53636	53634	53651	53639	53634	53642
54466	54430	54474	54467	54525	54457	54444	54480	54465	54446
55077	55110	55075	55081	55089	55054	55070	55051	55049	55043
55346	55295	55350	55321	55302	55296	55299	55315	55310	55296
55577	55571	55576	55559	55616	55578	55569	55571	55565	55571
55494	55516	55473	55480	55463	55492	55447	55473	55448	55453
55048	55087	55048	55059	55001	55065	55039	55066	55066	55046
54618	54605	54613	54613	54652	54604	54592	54595	54591	54598
53929	53942	53959	53925	53973	53923	53937	53945	53929	53932
52985	52985	52986	52987	53012	52984	52986	52985	52995	52975
51998	52000	52017	52005	51983	52006	52028	52020	52016	52026
50893	50890	50897	50911	50899	50909	50907	50911	50908	50909
49702	49712	49715	49722	49704	49724	49735	49730	49728	49725
48490	48463	48481	48490	48520	48513	48522	48507	48517	48517
47339	47380	47337	47365	47359	47359	47363	47344	47365	47371
46167	46129	46213	46180	46164	46189	46200	46136	46212	46207
45104	45107	45148	45132	45208	45162	45156	45103	45131	45146
44318	44294	44371	44336	44360	44296	44339	44295	44361	44361
43542	43589	43587	43561	43512	43543	43541	43583	43558	43568
42956	42945	42890	42924	42955	42989	42981	43056	42996	43007
42790	42745	42871	42824	42808	42819	42842	42877	42831	42848
42670	42629	42624	42667	42681	42689	42676	42745	42689	42681
42827	42814	42760	42760	42869	42785	42821	42839	42829	42807
43343	43287	43318	43345	43300	43335	43327	43336	43340	43330
43899	43902	43939	43936	43883	43903	43923	43953	43907	43895
44750	44752	44704	44728	44725	44716	44740	44761	44731	44721
45757	45760	45723	45714	45757	45759	45732	45711	45750	45756
46875	46892	46873	46859	46870	46872	46867	46876	46861	46877
48102	48081	48075	48079	48083	48070	48074	48081	48083	48065
49338	49326	49327	49307	49324	49329	49315	49309	49317	49307
50606	50591	50606	50562	50579	50576	50568	50565	50562	50565
51798	51777	51762	51782	51760	51754	51765	51768	51741	51756
52811	52780	52761	52823	52780	52759	52755	52755	52771	52762
53787	53803	53831	53815	53771	53770	53787	53773	53816	53781
54544	54581	54547	54565	54540	54560	54546	54537	54523	54542
55004	55003	55018	54955	54998	55021	55037	55018	54947	54965
55475	55466	55465	55401	55454	55423	55462	55467	55461	55441
55684	55648	55658	55608	55645	55683	55659	55621	55554	55617
55387	55452	55436	55438	55432	55471	55445	55460	55414	55432
55258	55231	55231	55210	55219	55184	55187	55205	55243	55193
54820	54767	54744	54776	54758	54768	54771	54751	54701	54726
54073	54044	54057	54034	54054	54088	54083	54047	54070	54039
53221	53255	53261	53262	53261	53252	53270	53260	53276	53276
52283	52295	52310	52299	52299	52303	52313	52299	52321	52299
51213	51228	51217	51234	51233	51239	51230	51250	51243	51234
50100	50114	50115	50122	50120	50108	50143	50127	50131	50123
48952	48974	48978	48967	48973	48985	48980	48989	48981	48993
47824	47816	47823	47823	47828	47850	47855	47839	47858	47869
46712	46701	46694	46709	46709	46706	46705	46726	46710	46764
45752	45758	45753	45779	45790	45796	45794	45830	45787	45767
44792	44827	44841	44879	44861	44816	44924	44861	44875	44848
44108	44114	44103	44119	44103	44176	44090	44122	44091	44169
43629	43617	43607	43591	43619	43587	43604	43641	43622	43685
43231	43218	43225	43195	43191	43192	43151	43235	43233	43221
43054	43066	43066	43050	43035	43107	43146	43070	43084	43040
43245	43204	43184	43204	43199	43267	43203	43183	43233	43256
43456	43452	43477	43459	43450	43461	43420	43448	43468	43423
43978	43969	43989	43993	43946	43944	43940	43974	43976	43972
44751	44738	44724	44753	44758	44720	44707	44734	44769	44767
45554	45559	45564	45562	45551	45528	45535	45563	45537	45542
46579	46561	46569	46565	46563	46555	46584	46560	46567	46551
47697	47688	47697	47686	47680	47679	47675	47670	47693	47674
48844	48836	48845	48834	48834	48834	48828	48819	48817	48821
50025	50003	50026	50013	50004	50004	49987	49986	49987	49988
51121	51105	51114	51095	51080	51096	51091	51085	51083	51079
52182	52177	52176	52191	52165	52171	52156	52161	52164	52159
53171	53170	53167	53164	53161	53143	53147	53145	53145	53106
53841	53883	53883	53863	53847	53842	53817	53839	53825	53853
54536	54553	54536	54543	54548	54509	54516	54532	54505	54492
54997	54982	54992	54991	55007	54973	55001	54995	54971	54991
55157	55152	55166	55148	55158	55163	55149	55175	55145	55154
55238	55273	55281	55267	55240	55233	55223	55246	55211	55233
55071	55080	55059	55082	55085	55084	55080	55065	55050	55081
54638	54604	54623	54638	54605	54618	54646	54624	54612	54635
54170	54168	54144	54135	54152	54162	54159	54150	54153	54149
53437	53442	53558	53459	53470	53436	53461	53558	53450	53470
52513	52516	52540	52527	52518	52515	52522	52548	52516	52526
51606	51613	51621	51618	51612	51613	51620	51630	51617	51616
50574	50582	50587	50579	50587	50594	50595	50591	50593	50593
49515	49526	49523	49524	49533	49530	49537	49548	49544	49544
48427	48446	48458	48445	48464	48446	48465	48450	48448	48457
47432	47441	47441	47455	47444	47468	47456	47463	47456	47470
46429	46428	46427	46416	46440	46454	46430	46426	46433	46443
45562	45548	45567	45570	45554	45576	45576	45568	45553	45583
44893	44905	44888	44881	44899	44923	44902	44901	44913	44904
44268	44279	44293	44256	44308	44314	44310	44304	44324	44308
43850	43841	43834	43866	43840	43858	43861	43878	43877	43889
43788	43752	43787	43763	43747	43761	43770	43773	43775	43792
43729	43706	43698	43735	43722	43726	43749	43717	43736	43752
43919	43929	43937	43903	43912	43929	43910	43910	43907	43923
44403	44375	44377	44374	44376	44364	44371	44366	44380	44367
44947	44944	44951	44939	44925	44944	44941	44944	44940	44946
45690	45671	45682	45681	45692	45689	45694	45676	45690	45686
46597	46592	46590	46591	46595	46583	46591	46587	46571	46581
47575	47563	47563	47574	47555	47573	47550	47566	47547	47545
48627	48620	48603	48612	48611	48599	48599	48603	48608	48604
49666	49667	49670	49661	49662	49648	49656	49642	49651	49642
50737	50730	50721	50733	50732	50718	50711	50704	50715	50710
51723	51731	51719	51723	51728	51688	51729	51703	51694	51706
52567	52570	52558	52537	52536	52538	52541	52541	52514	52528
53379	53402	53377	53360	53340	53360	53352	53343	53371	53356
54058	54030	54049	54041	54047	54046	54042	54007	54008	54022
54356	54360	54383	54371	54359	54392	54379	54384	54354	54332
54728	54679	54679	54707	54709	54687	54691	54689	54670	54672
54807	54791	54835	54801	54855	54818	54797	54818	54808	54802
54579	54608	54573	54598	54582	54565	54590	54593	54563	54586
54331	54356	54309	54318	54281	54313	54290	54315	54302	54320
53847	53795	53838	53840	53784	53839	53821	53835	53816	53824
53135	53132	53164	53146	53116	53156	53149	53158	53143	53142
52390	52376	52395	52400	52388	52411	52398	52402	52398	52402
51491	51484	51493	51484	51487	51497	51499	51501	51497	51488
50562	50565	50560	50566	50567	50567	50565	50571	50573	50563
49563	49554	49558	49571	49550	49571	49583	49578	49581	49578
48574	48589	48578	48583	48574	48592	48586	48596	48592	48599
47567	47585	47571	47603	47619	47600	47585	47625	47604	47602
46643	46688	46684	46671	46645	46649	46678	46697	46663	46675
45893	45872	45910	45884	45893	45901	45924	45940	45906	45931
45143	45128	45144	45113	45163	45170	45155	45107	45177	45145
44590	44551	44653	44598	44556	44604	44593	44660	44606	44622
44259	44208	44238	44247	44239	44235	44272	44206	44281	44258
44030	43989	43966	43999	43995	43997	44037	44017	44033	44026
44008	43935	44008	43975	43971	43980	44010	43973	44008	44004
44295	44218	44294	44296	44272	44266	44258	44288	44303	44295
44534	44535	44540	44557	44577	44565	44549	44580	44553	44590
45096	45110	45127	45060	45117	45109	45094	45095	45111	45117
45858	45866	45884	45849	45861	45863	45857	45849	45850	45851
46639	46627	46610	46620	46624	46620	46625	46630	46616	46625
47567	47560	47539	47563	47536	47532	47524	47531	47532	47535
48522	48518	48520	48527	48516	48512	48506	48496	48507	48497
49507	49496	49496	49504	49511	49491	49489	49494	49492	49497
50499	50480	50473	50473	50479	50468	50468	50487	50483	50458
51335	51355	51351	51384	51347	51339	51336	51341	51352	51346
52207	52213	52200	52162	52203	52204	52205	52183	52225	52195
52935	52955	52969	52903	52937	52939	52941	52943	52949	52910
53479	53487	53501	53458	53471	53479	53487	53451	53416	53451
53921	53913	53939	53963	53930	53924	53919	53892	53890	53931
54138	54185	54169	54128	54177	54164	54160	54174	54191	54160
54157	54200	54190	54202	54160	54162	54194	54178	54188	54173
54112	54130	54126	54078	54132	54116	54081	54109	54156	54061
53886	53830	53866	53844	53838	53861	53838	53834	53855	53798
53378	53358	53338	53339	53339	53316	53360	53343	53319	53331
52830	52838	52847	52852	52846	52836	52858	52849	52839	52846
52105	52123	52121	52123	52125	52123	52130	52128	52114	52126
51390	51381	51378	51385	51377	51399	51378	51389	51392	51372
50550	50548	50549	50557	50557	50550	50550	50561	50562	50558
49676	49684	49682	49685	49685	49703	49690	49691	49704	49694
48801	48820	48816	48822	48809	48808	48837	48830	48828	48824
47958	47961	47949	47967	47967	47947	47968	47985	47963	47948
47230	47190	47210	47201	47219	47195	47200	47213	47199	47237
46476	46471	46489	46487	46502	46454	46525	46484	46511	46520
45877	45864	45892	45889	45897	45926	45908	45887	45912	45890
45491	45476	45468	45463	45481	45478	45474	45494	45480	45485
45088	45089	45072	45085	45090	45071	45086	45099	45108	45095
44932	44926	44935	44947	44949	44994	44909	44919	44953	44884
45006	44997	45003	44991	45043	45029	45043	45010	45009	45039
45139	45114	45132	45103	45126	45120	45139	45118	45136	45118
45410	45398	45395	45429	45411	45390	45433	45415	45421	45388
45919	45945	45931	45916	45924	45942	45938	45931	45934	45919
46490	46489	46491	46490	46491	46465	46485	46488	46486	46484
47172	47164	47161	47150	47148	47160	47152	47159	47151	47138
47947	47937	47944	47942	47938	47938	47924	47925	47938	47939
48754	48744	48751	48737	48741	48736	48738	48726	48733	48726
49590	49585	49579	49582	49569	49577	49561	49560	49560	49564
50380	50378	50371	50364	50371	50367	50367	50357	50353	50345
51171	51161	51165	51146	51166	51154	51140	51147	51142	51135
51870	51862	51855	51870	51866	51841	51857	51855	51855	51838
52408	52423	52405	52413	52397	52402	52395	52379	52392	52386
52954	52944	52947	52940	52933	52930	52918	52929	52921	52914
53289	53290	53286	53269	53255	53269	53276	53267	53272	53271
53407	53419	53390	53393	53395	53391	53389	53375	53381	53371
53506	53500	53513	53486	53488	53491	53500	53487	53476	53475
53468	53416	53381	53366	53355	53472	53497	53458	53351	53449
52966	52946	52943	52951	52937	52972	52978	52968	52932	52946
52725	52711	52715	52716	52704	52717	52729	52727	52708	52709
52226	52227	52220	52211	52211	52221	52222	52213	52212	52224
51693	51685	51685	51684	51689	51690	51694	51691	51675	51687
51012	51022	51006	51016	51015	51023	51031	51018	51021	51014
50277	50270	50267	50272	50282	50277	50276	50285	50282	50289
49528	49538	49527	49533	49529	49535	49543	49538	49532	49534
48760	48766	48753	48765	48774	48781	48787	48785	48777	48782
48054	48054	48064	48057	48067	48070	48070	48080	48068	48076
47353	47366	47353	47373	47373	47351	47363	47377	47375	47388
46741	46744	46746	46735	46745	46757	46767	46750	46764	46759
46263	46251	46280	46234	46273	46275	46290	46282	46289	46290
45853	45834	45836	45826	45847	45830	45844	45859	45870	45876
45563	45567	45585	45557	45579	45564	45561	45560	45568	45574
45459	45469	45484	45455	45478	45499	45492	45462	45482	45489
45437	45461	45465	45459	45431	45464	45469	45474	45473	45445
45591	45598	45596	45583	45609	45598	45590	45585	45627	45611
45918	45904	45910	45918	45912	45921	45923	45922	45927	45921
46253	46265	46271	46259	46273	46266	46267	46276	46275	46260
46798	46782	46780	46791	46783	46770	46776	46778	46791	46806
47410	47408	47415	47415	47405	47399	47399	47405	47403	47423
48072	48045	48064	48059	48065	48057	48054	48043	48055	48053
48771	48772	48759	48767	48762	48753	48752	48747	48759	48762
49481	49466	49464	49465	49474	49465	49465	49467	49464	49455
50175	50181	50173	50181	50172	50162	50162	50162	50160	50162
50847	50849	50848	50840	50854	50846	50831	50845	50826	50827
51369	51385	51375	51364	51379	51366	51341	51370	51355	51365
51870	51892	51879	51875	51880	51857	51869	51871	51867	51873
52255	52264	52279	52275	52257	52261	52256	52258	52245	52262
52479	52480	52464	52473	52491	52482	52469	52480	52467	52471
52634	52634	52620	52620	52635	52635	52632	52614	52611	52634
52633	52653	52623	52631	52614	52632	52632	52629	52622	52614
52454	52457	52448	52439	52425	52437	52456	52440	52441	52443
52257	52249	52265	52260	52230	52248	52255	52258	52247	52260
51840	51858	51849	51849	51823	51840	51846	51852	51851	51855
51421	51440	51413	51421	51416	51425	51427	51424	51430	51427
50904	50896	50902	50913	50908	50910	50908	50905	50907	50913
50294	50301	50299	50310	50300	50303	50309	50303	50308	50309
49689	49684	49686	49687	49697	49693	49697	49694	49696	49693
49050	49038	49041	49054	49059	49045	49064	49055	49052	49069
48430	48457	48448	48438	48443	48439	48447	48437	48453	48445
47831	47822	47834	47841	47837	47841	47846	47845	47842	47845
47284	47256	47307	47292	47301	47289	47301	47305	47294	47310
46859	46858	46862	46875	46843	46869	46878	46841	46862	46871
46434	46443	46399	46435	46451	46448	46439	46487	46442	46454
46145	46143	46147	46156	46165	46144	46150	46192	46159	46162
46037	46034	46061	46043	45993	46050	46035	46018	46030	46040
45910	45943	45926	45930	45888	45921	45910	45914	45921	45920
45965	45999	45968	46019	45977	45989	45988	45991	45976	45991
46191	46166	46205	46183	46179	46194	46189	46188	46187	46201
46423	46392	46410	46384	46409	46407	46426	46435	46426	46420
46758	46764	46741	46764	46793	46773	46761	46735	46770	46766
47255	47250	47258	47264	47236	47248	47238	47223	47256	47254
47747	47740	47755	47740	47740	47728	47738	47724	47748	47733
48292	48295	48298	48295	48301	48288	48284	48292	48286	48292
48867	48872	48876	48862	48867	48876	48865	48871	48870	48859
49451	49451	49444	49450	49441	49451	49441	49439	49441	49446
50015	50011	50017	50004	49999	50013	50003	49999	49995	49990
50514	50508	50500	50497	50498	50497	50506	50503	50489	50498
50969	50978	50988	50978	50970	50958	50958	50967	50963	50955
51381	51358	51379	51359	51357	51355	51351	51371	51361	51350
51622	51607	51601	51591	51605	51613	51613	51609	51612	51592
51855	51849	51864	51873	51860	51864	51862	51847	51872	51847
51978	51979	51959	51963	51967	51947	51961	51963	51967	51964
51912	51923	51928	51918	51927	51918	51930	51905	51888	51923
51860	51852	51839	51850	51836	51842	51840	51840	51853	51848
51659	51649	51640	51625	51645	51649	51661	51647	51610	51622
51411	51394	51390	51396	51384	51371	51400	51388	51390	51377
51051	51039	51038	51031	51040	51044	51035	51049	51036	51027
50615	50623	50620	50630	50622	50632	50633	50625	50624	50630
50186	50177	50175	50185	50177	50183	50194	50182	50193	50181
49693	49706	49706	49711	49708	49699	49702	49714	49709	49716
49223	49227	49222	49225	49224	49226	49231	49236	49247	49235
48762	48747	48759	48757	48752	48757	48774	48753	48766	48742
48304	48295	48310	48302	48315	48325	48313	48321	48329	48312
47914	47929	47933	47933	47944	47967	47938	47926	47932	47929
47560	47567	47573	47595	47585	47610	47582	47593	47581	47605
47276	47299	47297	47294	47301	47288	47314	47306	47292	47314
47112	47126	47121	47137	47142	47128	47166	47137	47143	47111
46985	47002	47004	46998	47003	47035	47020	47009	47002	46995
46954	46937	46942	46939	46951	46925	46951	46963	46946	46951
47049	47061	47035	47037	47043	47034	47026	47052	47049	47030
47146	47156	47155	47149	47154	47178	47140	47145	47162	47144
47363	47352	47354	47367	47367	47343	47371	47356	47364	47373
47649	47660	47656	47644	47662	47673	47658	47646	47659	47659
47996	47985	47994	47981	47990	47969	47982	47988	47986	47988
48379	48375	48377	48373	48380	48371	48365	48361	48365	48358
48795	48780	48777	48778	48778	48781	48772	48782	48775	48767
49195	49198	49195	49196	49190	49195	49197	49197	49195	49192
49624	49614	49611	49605	49600	49617	49604	49604	49597	49593
49995	49994	49995	49984	49984	49980	49986	49980	49977	49985
50369	50361	50368	50363	50352	50356	50365	50368	50350	50345
50671	50678	50673	50663	50666	50660	50665	50661	50661	50656
50902	50897	50900	50894	50890	50886	50886	50887	50897	50888
51107	51101	51091	51098	51106	51096	51097	51098	51086	51091
51205	51215	51150	51219	51211	51215	51181	51254	51222	51229
51121	51119	51105	51121	51108	51116	51110	51124	51120	51112
51167	51157	51168	51176	51167	51166	51169	51168	51173	51162
51063	51050	51043	51058	51051	51049	51046	51043	51046	51051
50913	50914	50900	50905	50896	50900	50904	50907	50902	50910
50680	50680	50684	50685	50680	50682	50674	50690	50674	50682
50375	50365	50368	50374	50373	50372	50379	50375	50381	50378
50062	50061	50050	50063	50059	50063	50065	50064	50064	50063
49716	49714	49712	49720	49708	49713	49722	49719	49723	49715
49360	49360	49354	49360	49366	49359	49361	49368	49368	49372
48995	49002	49017	49009	49006	49014	49015	49023	49004	49007
48672	48670	48676	48677	48673	48680	48681	48678	48682	48687
48386	48382	48388	48395	48383	48389	48383	48402	48397	48394
48120	48119	48123	48122	48127	48118	48134	48134	48132	48147
47905	47916	47923	47913	47922	47913	47931	47920	47931	47912
47782	47783	47789	47773	47800	47784	47798	47801	47790	47803
47681	47684	47683	47683	47690	47694	47676	47681	47681	47682
47664	47670	47672	47659	47670	47661	47665	47666	47661	47668
47760	47745	47756	47749	47755	47753	47747	47753	47769	47752
47859	47866	47867	47856	47865	47884	47862	47871	47871	47879
48058	48037	48054	48055	48047	48044	48043	48041	48049	48043
48319	48316	48303	48296	48311	48305	48298	48304	48307	48314
48582	48575	48580	48570	48571	48559	48566	48574	48572	48580
48874	48882	48872	48869	48880	48881	48864	48876	48866	48866
49171	49175	49183	49178	49169	49177	49180	49171	49172	49171
49488	49490	49489	49475	49477	49482	49477	49466	49479	49482
49758	49758	49760	49762	49763	49763	49754	49755	49758	49754
49997	49991	49993	49990	49994	49993	49994	49996	49990	49992
50221	50224	50203	50206	50204	50198	50210	50202	50208	50197
50369	50370	50367	50360	50366	50358	50368	50365	50360	50359
50459	50447	50450	50450	50449	50438	50441	50438	50443	50442
50511	50505	50515	50512	50514	50510	50512	50516	50511	50505
50509	50507	50503	50500	50490	50509	50514	50493	50506	50504
50410	50417	50417	50423	50423	50422	50417	50418	50413	50418
50323	50333	50321	50328	50329	50329	50334	50336	50327	50321
50155	50149	50149	50161	50152	50147	50152	50153	50158	50159
49967	49963	49961	49974	49961	49971	49974	49970	49969	49965
49745	49744	49747	49753	49745	49757	49751	49762	49761	49756
49512	49510	49522	49516	49522	49512	49507	49512	49513	49523
49271	49256	49259	49267	49280	49271	49282	49271	49265	49267
49031	49035	49025	49032	49034	49033	49030	49036	49053	49037
48802	48816	48807	48810	48803	48821	48815	48798	48818	48819
48594	48583	48606	48601	48608	48598	48595	48584	48599	48609
48417	48432	48426	48415	48422	48415	48421	48439	48429	48429
48294	48277	48305	48297	48285	48290	48305	48303	48299	48300
48173	48169	48170	48179	48196	48185	48187	48178	48181	48183
48139	48122	48127	48121	48130	48143	48120	48126	48137	48130
48168	48163	48160	48152	48170	48153	48163	48156	48160	48169
48207	48210	48229	48210	48203	48211	48202	48219	48214	48219
48339	48323	48336	48323	48339	48336	48329	48330	48329	48324
48528	48531	48524	48519	48529	48533	48524	48522	48529	48524
48747	48753	48747	48743	48753	48747	48754	48743	48741	48743
49011	49008	49009	49013	49006	49001	48998	48993	49007	48997
49280	49300	49274	49281	49284	49277	49274	49270	49273	49271
49550	49564	49555	49562	49569	49550	49552	49547	49554	49552
49834	49831	49833	49813	49824	49821	49820	49816	49813	49812
50051	50055	50046	50046	50048	50045	50039	50042	50039	50044
50257	50258	50252	50244	50262	50251	50258	50247	50249	50242
50418	50422	50426	50404	50421	50411	50401	50394	50411	50402
50504	50493	50499	50493	50487	50490	50491	50479	50495	50485
50550	50555	50529	50548	50553	50557	50548	50549	50556	50553
50537	50525	50529	50528	50529	50534	50531	50534	50517	50529
50429	50421	50426	50423	50428	50430	50428	50414	50435	50425
50290	50297	50291	50302	50304	50301	50305	50301	50290	50303
50120	50121	50116	50115	50115	50113	50117	50121	50118	50118
49875	49863	49871	49869	49865	49871	49870	49867	49872	49866
49595	49603	49598	49603	49602	49600	49610	49609	49600	49603
49310	49313	49311	49312	49313	49328	49328	49317	49330	49318
49016	49008	48999	49019	49006	49017	49024	49014	49022	49015
48719	48708	48709	48716	48721	48720	48746	48728	48745	48725
48472	48457	48451	48447	48465	48463	48460	48469	48457	48461
48200	48191	48190	48193	48196	48208	48202	48216	48190	48200
47985	47997	47991	47984	47994	48010	48008	48004	48037	48005
47845	47865	47863	47858	47850	47872	47853	47877	47875	47867
47759	47737	47754	47755	47750	47736	47770	47738	47735	47765
47694	47696	47704	47680	47690	47689	47712	47714	47726	47689
47733	47749	47741	47748	47743	47761	47733	47752	47750	47734
47824	47820	47831	47827	47816	47822	47833	47820	47806	47822
47975	47968	47968	47962	47962	47991	47974	47963	47970	47968
48188	48198	48210	48180	48194	48202	48201	48205	48190	48205
48472	48468	48470	48459	48466	48455	48449	48454	48460	48456
48769	48773	48771	48765	48767	48760	48765	48756	48764	48759
49099	49104	49106	49088	49104	49099	49098	49096	49087	49097
49434	49436	49436	49429	49434	49436	49425	49430	49415	49424
49770	49769	49760	49761	49768	49755	49749	49751	49763	49749
50048	50053	50058	50038	50047	50029	50049	50039	50040	50027
50335	50335	50323	50333	50315	50317	50331	50318	50316	50322
50547	50554	50552	50547	50540	50555	50536	50535	50546	50546
50692	50688	50686	50686	50679	50674	50664	50681	50675	50663
50811	50816	50816	50817	50810	50825	50816	50799	50806	50799
50848	50853	50847	50843	50849	50844	50834	50841	50845	50830
50789	50778	50790	50778	50779	50783	50779	50787	50781	50769
50692	50696	50705	50700	50708	50684	50708	50692	50690	50698
50544	50540	50538	50544	50547	50547	50542	50542	50538	50535
50291	50299	50294	50295	50295	50287	50297	50289	50289	50291
50028	50024	50020	50024	50023	50033	50024	50019	50028	50021
49702	49697	49705	49709	49707	49714	49715	49701	49706	49706
49393	49400	49396	49398	49395	49405	49405	49399	49409	49409
48986	48998	48990	48990	48995	49000	49006	49000	49003	49004
48632	48630	48629	48644	48630	48639	48646	48642	48648	48651
48261	48264	48260	48271	48267	48266	48268	48274	48284	48283
47924	47920	47947	47946	47944	47939	47953	47954	47947	47948
47657	47674	47666	47674	47677	47685	47677	47678	47688	47680
47427	47424	47434	47429	47426	47438	47440	47437	47450	47450
47255	47266	47269	47257	47263	47262	47276	47265	47275	47290
47189	47194	47187	47205	47185	47209	47209	47206	47206	47208
47192	47180	47187	47170	47175	47197	47194	47192	47190	47190
47243	47244	47246	47260	47257	47256	47269	47260	47264	47263
47455	47436	47440	47457	47457	47442	47447	47444	47448	47440
47665	47653	47652	47667	47656	47648	47662	47656	47670	47664
47972	47977	47980	47989	47985	47979	47984	47972	47981	47981
48375	48372	48390	48377	48382	48371	48379	48382	48373	48375
48799	48803	48803	48796	48805	48793	48792	48797	48801	48781
49259	49262	49262	49260	49253	49255	49241	49259	49247	49244
49713	49706	49707	49701	49704	49686	49706	49701	49700	49699
50174	50174	50162	50164	50162	50165	50164	50146	50162	50154
50619	50604	50607	50597	50608	50595	50594	50599	50607	50589
50967	50955	50951	50944	50948	50939	50935	50936	50931	50932
51286	51292	51283	51288	51272	51289	51279	51284	51274	51273
51548	51550	51548	51541	51553	51535	51526	51538	51512	51536
51675	51687	51684	51691	51686	51682	51677	51673	51681	51679
51783	51788	51779	51777	51784	51785	51784	51787	51777	51763
51777	51782	51773	51768	51774	51762	51766	51776	51779	51768
51631	51626	51641	51635	51629	51633	51633	51627	51623	51613
51484	51477	51476	51479	51474	51472	51476	51472	51481	51465
51197	51198	51200	51193	51191	51196	51193	51202	51199	51193
50820	50814	50815	50812	50821	50817	50821	50812	50812	50816
50415	50412	50417	50417	50408	50422	50412	50417	50413	50415
49939	49929	49928	49939	49932	49935	49947	49949	49942	49943
49419	49412	49419	49427	49429	49429	49430	49432	49436	49437
48894	48885	48884	48884	48891	48895	48901	48904	48899	48905
48369	48353	48356	48373	48368	48364	48378	48381	48381	48382
47826	47832	47841	47868	47864	47856	47861	47858	47873	47864
47363	47373	47370	47370	47364	47385	47374	47379	47364	47392
46996	46974	46988	46992	47014	47006	47001	47001	47001	47005
46606	46588	46602	46622	46586	46624	46609	46627	46626	46631
46351	46341	46346	46369	46392	46372	46383	46384	46354	46390
46250	46258	46277	46263	46252	46268	46278	46275	46296	46281
46186	46173	46187	46190	46202	46190	46187	46204	46183	46192
46275	46278	46264	46270	46304	46277	46282	46277	46287	46279
46525	46547	46532	46521	46541	46533	46533	46526	46526	46540
46826	46845	46826	46823	46793	46829	46833	46810	46831	46834
47227	47208	47222	47230	47247	47245	47233	47245	47241	47240
47780	47793	47770	47775	47786	47784	47771	47768	47781	47778
48363	48362	48359	48344	48344	48344	48345	48349	48345	48338
48987	48990	48977	48983	48971	48976	48974	48978	48975	48975
49631	49630	49633	49605	49621	49608	49609	49619	49606	49618
50284	50261	50283	50267	50259	50270	50264	50260	50255	50261
50917	50907	50880	50887	50923	50901	50886	50881	50884	50879
51457	51432	51444	51446	51456	51429	51428	51432	51424	51409
51950	51946	51960	51963	51957	51939	51926	51953	51933	51934
52363	52367	52339	52340	52335	52343	52337	52345	52326	52334
52587	52602	52612	52565	52548	52565	52566	52556	52558	52568
52808	52788	52785	52816	52782	52823	52802	52798	52792	52794
52851	52855	52875	52805	52837	52841	52845	52830	52836	52816
52721	52719	52658	52683	52684	52695	52702	52707	52685	52674
52534	52522	52494	52561	52531	52525	52506	52528	52513	52502

## Sheet: RSB2TLoad
						In this dataset, each column represents 1 data capture from the sensor (Over 1501 data points)
RSB2TLoad at 10cm from antenna						These are raw datasets in the time domain, as output from the sensor. Units are a.u.
						The sensor is a K-band FMCW operating between 24 - 25.5 GHz
						The chirp duration is 300 ms
						The time between chirps is 5 seconds
49145	49155	49158	49151	49132	49144	49146	49135	49138	49136	49144	49149	49149	49145	49136	49149	49146	49134	49157	49143	49152	49160	49157	49139	49139	49147	49134	49138	49154	49137	49140	49152	49152	49141	49155	49139	49137	49142	49145	49130	49145	49144	49154	49158	49159	49120	49147	49151	49154	49152
47629	47611	47621	47615	47629	47628	47613	47622	47619	47623	47615	47600	47616	47616	47626	47611	47625	47612	47627	47602	47597	47613	47613	47611	47605	47618	47613	47609	47618	47623	47609	47617	47619	47612	47618	47618	47619	47609	47624	47617	47617	47592	47605	47617	47615	47626	47611	47600	47614	47594
46778	46754	46779	46765	46747	46769	46780	46762	46754	46766	46762	46772	46771	46749	46760	46761	46766	46766	46755	46755	46746	46755	46762	46784	46753	46748	46776	46770	46768	46758	46776	46763	46763	46775	46768	46780	46759	46783	46767	46757	46758	46765	46764	46765	46778	46756	46767	46759	46753	46760
46430	46455	46441	46485	46459	46461	46464	46457	46442	46455	46439	46458	46458	46437	46477	46450	46432	46441	46446	46446	46439	46436	46458	46435	46458	46450	46445	46450	46467	46441	46439	46467	46461	46454	46442	46461	46460	46446	46460	46464	46466	46464	46454	46468	46457	46442	46446	46442	46440	46444
46312	46339	46335	46314	46311	46328	46312	46307	46311	46310	46304	46311	46302	46302	46318	46304	46313	46317	46320	46307	46291	46326	46301	46329	46331	46303	46313	46311	46310	46318	46330	46311	46307	46314	46306	46299	46322	46328	46312	46330	46331	46306	46319	46309	46318	46312	46314	46327	46308	46301
46327	46349	46329	46336	46341	46340	46327	46321	46327	46336	46357	46319	46331	46329	46322	46334	46330	46331	46332	46339	46334	46363	46347	46333	46351	46349	46327	46339	46337	46347	46361	46351	46342	46312	46344	46337	46336	46313	46336	46334	46326	46344	46331	46341	46347	46331	46324	46336	46348	46314
46515	46530	46536	46517	46520	46542	46541	46524	46509	46522	46516	46532	46526	46525	46523	46516	46529	46546	46519	46527	46543	46519	46526	46542	46528	46515	46551	46544	46551	46541	46546	46523	46525	46528	46519	46532	46510	46531	46521	46517	46519	46505	46527	46537	46523	46551	46525	46515	46529	46533
46708	46735	46736	46723	46734	46724	46735	46733	46715	46714	46724	46729	46727	46715	46722	46748	46753	46751	46736	46743	46758	46740	46748	46742	46752	46746	46723	46759	46754	46732	46753	46739	46737	46727	46734	46723	46736	46730	46717	46715	46731	46713	46722	46733	46723	46733	46740	46738	46737	46709
47054	47072	47060	47067	47063	47069	47065	47069	47074	47064	47081	47056	47048	47065	47041	47074	47088	47074	47066	47086	47090	47073	47096	47087	47085	47073	47067	47090	47084	47094	47089	47095	47075	47061	47073	47069	47055	47062	47065	47075	47064	47077	47062	47060	47067	47074	47074	47055	47074	47063
47490	47489	47497	47503	47504	47510	47510	47505	47503	47504	47500	47490	47515	47499	47496	47511	47512	47524	47515	47521	47512	47523	47523	47516	47517	47514	47517	47534	47522	47523	47518	47523	47496	47503	47505	47499	47487	47491	47489	47501	47496	47490	47493	47491	47496	47509	47505	47508	47502	47499
47940	47958	47952	47953	47955	47951	47962	47948	47961	47951	47945	47963	47948	47963	47963	47973	47976	47957	47979	47974	47987	47967	47970	47977	47969	47984	47960	47983	47980	47972	47963	47978	47953	47947	47938	47962	47951	47943	47941	47957	47946	47953	47956	47951	47955	47963	47965	47964	47956	47952
48484	48473	48485	48480	48497	48474	48480	48485	48485	48490	48469	48484	48484	48482	48497	48504	48494	48504	48493	48502	48508	48496	48512	48505	48496	48485	48503	48503	48494	48508	48490	48492	48492	48468	48492	48485	48475	48479	48474	48474	48481	48478	48478	48484	48481	48493	48499	48492	48481	48475
49011	49034	49027	49008	49032	49036	49053	49037	49034	49031	49045	49042	49028	49045	49030	49049	49058	49047	49063	49051	49053	49055	49045	49046	49052	49059	49044	49046	49043	49055	49046	49050	49041	49027	49038	49024	49034	49029	49023	49027	49029	49039	49037	49035	49034	49053	49040	49040	49032	49030
49595	49588	49590	49576	49583	49576	49593	49611	49589	49588	49590	49585	49596	49597	49602	49597	49597	49601	49630	49606	49624	49608	49617	49596	49603	49606	49600	49597	49607	49614	49598	49616	49601	49580	49593	49577	49588	49584	49591	49586	49590	49591	49603	49585	49592	49600	49603	49595	49599	49596
50131	50139	50140	50132	50144	50134	50114	50128	50149	50133	50123	50139	50134	50122	50144	50152	50151	50144	50151	50154	50158	50155	50151	50146	50158	50147	50150	50143	50144	50162	50156	50144	50148	50145	50123	50120	50123	50135	50119	50135	50136	50136	50151	50143	50145	50150	50148	50153	50129	50143
50593	50606	50586	50581	50596	50601	50608	50593	50599	50589	50599	50595	50599	50598	50609	50609	50617	50617	50628	50612	50625	50610	50626	50610	50608	50610	50603	50610	50606	50602	50608	50609	50602	50607	50600	50589	50601	50600	50578	50596	50601	50600	50590	50620	50613	50609	50613	50616	50607	50612
51030	51035	51034	51049	51034	51032	51024	51044	51036	51037	51040	51049	51057	51047	51053	51046	51038	51052	51060	51043	51065	51049	51048	51050	51055	51042	51046	51036	51026	51043	51043	51047	51036	51048	51038	51035	51030	51042	51030	51033	51040	51035	51051	51037	51054	51058	51051	51036	51049	51047
51393	51378	51385	51379	51391	51388	51386	51392	51389	51381	51393	51398	51387	51394	51395	51393	51399	51387	51401	51388	51395	51408	51415	51403	51397	51389	51395	51390	51386	51394	51401	51383	51386	51407	51385	51372	51405	51388	51379	51378	51390	51396	51399	51387	51387	51397	51399	51400	51393	51397
51615	51608	51605	51607	51606	51614	51595	51612	51601	51594	51605	51604	51616	51601	51614	51607	51618	51617	51618	51615	51618	51622	51603	51592	51610	51596	51614	51594	51609	51607	51613	51601	51606	51601	51618	51597	51611	51605	51604	51603	51605	51612	51617	51609	51608	51609	51606	51599	51621	51621
51790	51758	51778	51772	51771	51793	51754	51771	51774	51765	51751	51771	51775	51772	51778	51770	51763	51785	51779	51779	51777	51777	51773	51759	51769	51765	51776	51757	51752	51767	51759	51751	51773	51779	51754	51768	51759	51772	51772	51770	51776	51760	51767	51775	51766	51777	51784	51782	51773	51767
51801	51798	51788	51805	51812	51800	51803	51790	51795	51803	51804	51819	51803	51798	51824	51783	51813	51805	51807	51794	51809	51805	51822	51814	51796	51797	51792	51790	51785	51795	51800	51794	51809	51809	51817	51803	51804	51804	51808	51808	51803	51802	51801	51803	51803	51801	51810	51810	51814	51820
51713	51697	51694	51693	51689	51705	51705	51713	51700	51702	51705	51696	51702	51718	51704	51694	51703	51694	51703	51693	51699	51704	51697	51706	51693	51691	51705	51690	51691	51691	51690	51693	51699	51719	51705	51719	51690	51708	51718	51700	51705	51701	51711	51705	51704	51707	51691	51695	51711	51717
51547	51541	51549	51535	51546	51529	51542	51550	51537	51563	51543	51546	51545	51544	51552	51528	51536	51534	51521	51527	51534	51531	51537	51531	51533	51541	51525	51523	51525	51546	51543	51528	51559	51558	51534	51534	51551	51547	51541	51533	51539	51534	51548	51533	51537	51534	51542	51536	51544	51533
51281	51275	51263	51277	51266	51255	51273	51263	51277	51279	51285	51287	51265	51274	51282	51260	51257	51270	51254	51260	51258	51262	51260	51265	51252	51256	51259	51262	51253	51253	51251	51256	51270	51264	51266	51273	51280	51274	51270	51278	51276	51276	51266	51279	51278	51282	51262	51256	51281	51271
50892	50889	50872	50883	50895	50877	50882	50883	50888	50890	50892	50899	50898	50883	50889	50880	50866	50875	50871	50867	50867	50871	50856	50863	50873	50873	50879	50869	50867	50852	50864	50872	50879	50879	50875	50890	50891	50893	50901	50893	50880	50880	50900	50893	50882	50869	50878	50879	50873	50886
50491	50492	50483	50485	50486	50473	50487	50477	50485	50501	50484	50483	50490	50495	50490	50482	50476	50469	50468	50462	50459	50474	50449	50457	50465	50453	50461	50467	50462	50461	50448	50470	50482	50486	50474	50485	50491	50478	50493	50490	50491	50486	50479	50481	50483	50474	50482	50482	50484	50483
50013	49997	50006	49996	49996	49996	50000	49997	50011	50001	50007	50002	49997	49997	49999	49998	49984	49979	49971	49983	49977	49991	49972	49973	49983	49983	49986	49992	49971	49976	49977	49974	49978	49996	50002	49996	50007	49998	50008	49993	50001	49994	49994	50005	49991	49993	49991	49989	50002	50010
49475	49484	49483	49484	49485	49485	49479	49464	49463	49483	49474	49490	49472	49485	49485	49469	49475	49467	49458	49460	49454	49454	49458	49474	49459	49464	49473	49476	49468	49451	49456	49458	49470	49483	49491	49493	49494	49491	49485	49488	49468	49475	49472	49484	49467	49462	49472	49475	49475	49482
48958	48959	48958	48950	48956	48965	48960	48953	48956	48959	48962	48955	48950	48952	48951	48944	48943	48955	48923	48945	48935	48940	48938	48939	48931	48940	48938	48940	48933	48930	48926	48929	48944	48944	48956	48954	48958	48951	48960	48951	48950	48957	48928	48939	48929	48939	48932	48947	48953	48951
48414	48413	48434	48407	48415	48424	48421	48402	48406	48419	48420	48413	48418	48403	48421	48417	48413	48403	48409	48402	48402	48402	48404	48400	48405	48410	48406	48420	48392	48410	48400	48423	48411	48411	48429	48422	48421	48420	48430	48421	48411	48422	48421	48415	48389	48405	48402	48403	48403	48416
47942	47941	47933	47944	47942	47945	47933	47938	47943	47940	47950	47925	47957	47946	47928	47923	47941	47925	47921	47936	47927	47928	47926	47927	47927	47932	47917	47935	47929	47935	47936	47932	47932	47937	47934	47939	47938	47948	47953	47950	47927	47945	47939	47922	47928	47918	47922	47928	47943	47931
47453	47463	47473	47464	47468	47469	47467	47452	47456	47448	47462	47456	47465	47458	47459	47462	47454	47444	47449	47449	47438	47443	47454	47440	47443	47461	47450	47441	47439	47455	47452	47444	47439	47453	47456	47472	47460	47472	47471	47468	47448	47447	47450	47453	47440	47436	47445	47436	47448	47461
47034	47064	47044	47039	47037	47044	47043	47043	47033	47034	47027	47026	47039	47025	47013	47056	47034	47036	47013	47047	47028	47032	47011	47023	47013	47031	47033	47025	47025	47035	47038	47025	47039	47039	47021	47031	47030	47037	47039	47036	47040	47040	47025	47022	47030	47025	47055	47023	47037	47033
46737	46772	46744	46747	46736	46743	46766	46734	46746	46731	46745	46730	46728	46712	46737	46735	46746	46728	46732	46731	46723	46729	46751	46722	46736	46742	46725	46729	46755	46744	46733	46746	46714	46737	46742	46735	46749	46765	46738	46742	46720	46747	46752	46727	46749	46727	46728	46752	46729	46745
46465	46462	46481	46472	46446	46460	46440	46458	46454	46456	46467	46458	46442	46448	46460	46446	46437	46433	46437	46450	46433	46465	46437	46430	46456	46460	46446	46468	46464	46446	46436	46443	46452	46447	46458	46464	46443	46455	46459	46455	46452	46455	46435	46466	46444	46454	46446	46437	46440	46449
46328	46321	46326	46303	46305	46316	46323	46338	46299	46319	46314	46310	46315	46305	46303	46323	46314	46310	46316	46314	46304	46316	46304	46315	46307	46324	46310	46306	46313	46318	46324	46335	46320	46320	46318	46327	46341	46327	46318	46324	46309	46323	46313	46304	46304	46319	46332	46293	46311	46297
46155	46187	46201	46166	46186	46183	46195	46177	46181	46175	46167	46162	46176	46173	46143	46161	46148	46187	46178	46175	46171	46167	46168	46194	46165	46177	46161	46186	46193	46192	46165	46175	46174	46165	46172	46166	46187	46189	46165	46173	46178	46188	46179	46171	46166	46188	46191	46169	46184	46175
46190	46193	46193	46194	46191	46204	46170	46204	46183	46187	46180	46201	46161	46173	46182	46175	46184	46170	46185	46196	46211	46187	46175	46207	46197	46199	46186	46208	46179	46186	46199	46197	46183	46164	46195	46195	46189	46192	46186	46207	46190	46168	46192	46187	46176	46181	46185	46181	46190	46170
46324	46347	46321	46332	46331	46331	46352	46339	46316	46319	46332	46329	46331	46309	46320	46347	46339	46354	46339	46333	46329	46335	46349	46347	46346	46356	46343	46342	46367	46336	46343	46318	46339	46321	46341	46327	46335	46341	46309	46342	46325	46322	46330	46331	46336	46338	46315	46336	46344	46335
46488	46488	46485	46470	46500	46498	46485	46497	46503	46489	46475	46487	46480	46494	46482	46479	46498	46481	46494	46497	46503	46483	46506	46492	46500	46506	46515	46503	46505	46499	46523	46501	46498	46485	46506	46484	46502	46475	46470	46491	46496	46479	46492	46495	46487	46500	46487	46506	46476	46476
46723	46737	46722	46737	46746	46730	46727	46739	46738	46732	46741	46733	46741	46729	46741	46756	46755	46758	46764	46759	46755	46758	46760	46752	46741	46734	46747	46765	46752	46758	46756	46753	46736	46721	46741	46732	46722	46737	46727	46746	46734	46753	46741	46748	46745	46729	46736	46756	46741	46707
47117	47113	47122	47124	47140	47119	47107	47113	47118	47132	47112	47107	47121	47116	47122	47125	47136	47141	47157	47121	47135	47119	47121	47132	47115	47141	47136	47135	47139	47141	47144	47140	47114	47136	47104	47113	47122	47120	47114	47105	47123	47104	47119	47115	47147	47134	47121	47139	47104	47118
47505	47489	47515	47498	47497	47503	47522	47520	47518	47516	47499	47515	47515	47514	47517	47520	47518	47518	47543	47513	47532	47539	47535	47536	47537	47513	47521	47529	47528	47518	47531	47529	47509	47504	47506	47512	47513	47504	47517	47526	47528	47515	47514	47509	47515	47514	47533	47519	47508	47507
47960	47966	47953	47957	47955	47956	47937	47962	47970	47960	47976	47969	47970	47942	47978	47963	47981	47976	47993	47976	47991	47989	47975	47983	47985	47984	47973	47974	47983	47985	47990	47977	47967	47968	47969	47971	47961	47952	47956	47961	47951	47965	47973	47969	47986	47975	47990	47971	47965	47977
48476	48472	48471	48464	48480	48468	48466	48474	48451	48464	48452	48470	48481	48483	48499	48469	48481	48494	48505	48496	48498	48489	48498	48494	48490	48502	48472	48496	48494	48498	48495	48492	48492	48487	48460	48477	48487	48470	48473	48479	48485	48472	48487	48484	48495	48485	48481	48488	48501	48487
48986	48964	48981	48982	48972	48983	48979	48982	48982	48995	48973	48986	48995	48985	49001	49001	48995	49002	49005	49009	49014	49018	49007	49000	49000	48996	48994	49000	49001	49003	49014	49008	48995	49003	48978	48985	48975	48987	48970	48990	48996	48999	48997	48996	48993	48998	48999	48995	48979	49006
49503	49490	49502	49507	49504	49504	49502	49505	49505	49508	49502	49524	49520	49505	49521	49517	49529	49534	49521	49544	49523	49528	49520	49532	49509	49511	49515	49513	49521	49522	49533	49515	49519	49531	49507	49510	49500	49510	49511	49505	49515	49515	49513	49515	49508	49511	49519	49516	49508	49515
49994	49978	49985	49985	49988	50003	49985	50000	50006	49992	50000	49999	49992	49994	50001	50003	50017	50017	50015	50007	50015	50025	50004	50014	50009	50018	49998	50003	50008	50006	50014	49991	49996	50003	49991	49998	49989	49989	49998	49991	49989	50011	50009	50004	50007	50012	50016	50003	50008	50015
50467	50467	50454	50457	50477	50465	50457	50446	50454	50454	50458	50481	50460	50473	50470	50461	50470	50489	50477	50467	50481	50483	50477	50459	50474	50449	50465	50462	50471	50467	50472	50471	50469	50469	50464	50468	50439	50449	50455	50452	50462	50454	50455	50459	50466	50463	50473	50471	50486	50484
50866	50846	50864	50878	50866	50860	50874	50866	50858	50887	50873	50885	50873	50888	50873	50880	50871	50874	50872	50887	50884	50883	50893	50866	50869	50877	50867	50870	50864	50881	50873	50875	50875	50857	50859	50867	50873	50863	50861	50849	50858	50877	50880	50870	50869	50874	50870	50861	50874	50873
51165	51141	51140	51149	51155	51155	51151	51155	51159	51160	51168	51154	51149	51175	51181	51176	51165	51171	51174	51166	51161	51173	51156	51171	51176	51166	51163	51156	51154	51160	51155	51157	51162	51145	51158	51172	51150	51153	51153	51152	51156	51146	51162	51165	51155	51162	51169	51162	51163	51163
51441	51441	51439	51427	51436	51433	51440	51429	51445	51453	51441	51443	51436	51442	51436	51434	51453	51447	51451	51436	51439	51442	51442	51434	51445	51426	51439	51431	51439	51438	51445	51426	51432	51435	51430	51434	51428	51427	51424	51437	51428	51436	51438	51435	51437	51443	51437	51449	51436	51437
51599	51590	51595	51594	51600	51582	51579	51580	51595	51603	51583	51599	51594	51604	51597	51587	51574	51589	51582	51577	51596	51600	51572	51596	51590	51589	51594	51598	51573	51587	51577	51586	51589	51595	51595	51591	51591	51578	51581	51595	51588	51577	51583	51597	51600	51587	51587	51597	51595	51599
51618	51619	51608	51604	51590	51609	51609	51611	51616	51626	51619	51611	51631	51621	51616	51614	51609	51611	51617	51608	51619	51606	51608	51618	51601	51601	51594	51610	51594	51623	51606	51606	51613	51613	51606	51619	51610	51602	51603	51610	51608	51614	51613	51617	51613	51600	51619	51607	51619	51627
51649	51637	51635	51636	51656	51626	51639	51631	51641	51634	51651	51633	51640	51633	51639	51633	51632	51629	51626	51634	51634	51638	51619	51615	51623	51623	51640	51641	51629	51635	51628	51637	51627	51626	51621	51634	51633	51632	51647	51633	51624	51631	51635	51640	51622	51632	51632	51636	51639	51643
51523	51539	51518	51525	51525	51514	51523	51531	51521	51522	51528	51525	51513	51541	51517	51519	51530	51522	51499	51507	51499	51499	51498	51491	51522	51507	51512	51513	51501	51519	51508	51520	51515	51512	51511	51518	51530	51523	51534	51534	51532	51519	51535	51529	51515	51534	51522	51528	51517	51543
51277	51295	51293	51288	51298	51292	51290	51283	51299	51282	51294	51295	51297	51296	51287	51293	51287	51277	51273	51293	51279	51287	51281	51268	51276	51284	51277	51280	51273	51273	51261	51271	51281	51290	51294	51305	51290	51302	51284	51292	51303	51293	51291	51294	51282	51297	51296	51292	51303	51287
51032	51042	51046	51031	51035	51036	51045	51048	51040	51039	51039	51050	51028	51040	51041	51036	51036	51038	51015	51031	51020	51009	51028	51005	51015	51035	51024	51019	51032	51030	51015	51024	51031	51027	51029	51028	51029	51038	51036	51048	51041	51040	51033	51056	51035	51043	51025	51040	51035	51038
50694	50718	50692	50712	50697	50707	50702	50701	50693	50696	50701	50701	50713	50707	50702	50692	50697	50691	50685	50688	50688	50687	50690	50678	50679	50692	50675	50682	50694	50673	50693	50685	50704	50692	50704	50698	50704	50716	50697	50707	50695	50704	50708	50689	50702	50703	50711	50693	50709	50689
50287	50291	50277	50281	50279	50272	50278	50285	50278	50270	50271	50271	50278	50279	50271	50270	50276	50247	50271	50263	50278	50261	50266	50270	50260	50270	50263	50250	50272	50257	50260	50261	50270	50282	50281	50286	50289	50280	50279	50282	50273	50281	50258	50275	50257	50273	50282	50289	50274	50269
49858	49867	49866	49848	49856	49857	49853	49864	49849	49848	49847	49862	49845	49842	49841	49854	49839	49844	49833	49839	49845	49837	49843	49843	49838	49851	49851	49839	49846	49831	49825	49838	49854	49850	49849	49856	49842	49857	49864	49851	49839	49836	49844	49840	49844	49837	49841	49846	49836	49855
49395	49404	49388	49404	49403	49406	49390	49394	49379	49397	49406	49396	49392	49388	49371	49379	49393	49374	49374	49387	49384	49376	49391	49382	49373	49391	49381	49388	49374	49378	49376	49379	49390	49402	49393	49396	49408	49399	49400	49417	49388	49386	49383	49379	49385	49390	49382	49387	49399	49388
48935	48956	48958	48934	48934	48943	48944	48945	48933	48927	48937	48928	48936	48927	48928	48928	48948	48933	48937	48929	48923	48923	48912	48928	48935	48932	48922	48915	48931	48932	48924	48937	48915	48939	48941	48935	48949	48944	48938	48942	48929	48941	48935	48942	48929	48914	48937	48923	48940	48926
48489	48481	48502	48487	48501	48473	48492	48494	48482	48491	48494	48474	48475	48473	48471	48464	48467	48481	48477	48474	48475	48469	48480	48484	48472	48477	48476	48480	48471	48467	48486	48475	48477	48498	48488	48489	48491	48491	48487	48481	48485	48479	48473	48476	48489	48480	48485	48469	48475	48481
48057	48074	48062	48062	48065	48068	48082	48079	48051	48052	48065	48065	48044	48054	48036	48044	48047	48054	48043	48036	48035	48046	48052	48067	48037	48049	48048	48056	48054	48048	48054	48050	48075	48074	48069	48061	48067	48069	48077	48066	48064	48075	48073	48072	48054	48052	48045	48038	48056	48052
47710	47709	47704	47702	47678	47716	47684	47699	47691	47697	47694	47695	47721	47697	47688	47668	47682	47678	47708	47698	47675	47688	47682	47694	47685	47682	47692	47710	47693	47692	47697	47693	47704	47711	47703	47696	47703	47695	47703	47711	47695	47700	47688	47676	47694	47698	47679	47691	47690	47671
47341	47357	47371	47368	47338	47375	47352	47344	47366	47340	47347	47363	47350	47347	47338	47348	47333	47358	47349	47355	47325	47340	47337	47336	47347	47354	47366	47351	47356	47347	47350	47352	47353	47343	47349	47364	47362	47354	47345	47348	47365	47366	47343	47342	47346	47335	47338	47340	47345	47330
47115	47122	47110	47104	47118	47132	47104	47126	47121	47123	47114	47095	47121	47106	47104	47103	47110	47108	47134	47112	47118	47118	47120	47122	47102	47108	47113	47117	47135	47119	47122	47125	47111	47123	47131	47110	47127	47113	47126	47121	47110	47120	47128	47105	47106	47111	47097	47099	47109	47104
46909	46902	46907	46912	46910	46922	46891	46910	46911	46893	46874	46908	46893	46891	46908	46893	46890	46890	46907	46886	46895	46895	46900	46886	46905	46914	46903	46892	46910	46904	46899	46903	46890	46898	46909	46921	46918	46905	46899	46920	46910	46887	46901	46908	46896	46898	46892	46881	46893	46898
46788	46770	46767	46764	46750	46777	46767	46767	46783	46776	46761	46767	46757	46775	46749	46763	46749	46752	46777	46758	46764	46770	46775	46760	46771	46787	46771	46777	46783	46777	46769	46795	46762	46745	46755	46774	46759	46769	46767	46758	46768	46770	46754	46770	46777	46761	46763	46762	46770	46762
46795	46788	46764	46798	46777	46799	46777	46782	46768	46779	46787	46775	46781	46791	46791	46786	46768	46790	46773	46799	46764	46769	46799	46777	46779	46799	46799	46790	46784	46811	46792	46785	46773	46770	46787	46776	46785	46808	46781	46770	46796	46773	46794	46781	46795	46777	46772	46775	46771	46761
46804	46795	46788	46777	46790	46797	46809	46789	46793	46793	46791	46797	46795	46779	46789	46799	46792	46808	46820	46800	46788	46797	46799	46815	46805	46833	46809	46806	46821	46825	46801	46826	46808	46808	46796	46803	46807	46797	46784	46795	46801	46806	46792	46793	46787	46790	46774	46788	46788	46795
46899	46904	46929	46911	46910	46899	46898	46902	46912	46903	46914	46910	46898	46899	46907	46919	46932	46920	46907	46912	46888	46907	46921	46920	46931	46892	46909	46941	46915	46926	46922	46930	46914	46908	46899	46910	46909	46903	46893	46916	46888	46907	46920	46909	46901	46923	46902	46918	46888	46901
47101	47112	47106	47108	47103	47089	47112	47109	47102	47114	47103	47109	47120	47114	47102	47116	47123	47122	47129	47113	47120	47118	47117	47118	47124	47123	47124	47124	47122	47132	47131	47109	47112	47105	47115	47127	47119	47109	47128	47113	47115	47126	47123	47127	47110	47112	47105	47109	47104	47118
47343	47335	47358	47354	47349	47362	47344	47346	47360	47372	47351	47351	47360	47345	47347	47367	47360	47374	47359	47371	47363	47364	47384	47357	47361	47373	47364	47368	47369	47361	47377	47357	47366	47367	47367	47349	47359	47361	47347	47338	47354	47352	47368	47367	47360	47358	47347	47363	47349	47342
47673	47666	47677	47667	47664	47671	47685	47667	47687	47678	47670	47681	47673	47682	47693	47707	47680	47678	47673	47696	47687	47684	47701	47693	47685	47676	47670	47681	47691	47690	47691	47687	47677	47680	47673	47697	47671	47677	47675	47684	47674	47685	47680	47680	47682	47684	47705	47690	47691	47681
48041	48051	48056	48053	48066	48060	48051	48060	48051	48056	48062	48058	48059	48059	48060	48073	48078	48068	48057	48066	48099	48081	48066	48062	48072	48058	48082	48067	48079	48085	48074	48075	48052	48058	48059	48071	48049	48062	48069	48047	48081	48072	48061	48066	48058	48056	48073	48070	48062	48081
48451	48455	48445	48464	48456	48446	48465	48456	48465	48471	48453	48460	48480	48450	48474	48484	48459	48461	48465	48485	48469	48483	48491	48485	48487	48476	48474	48456	48467	48471	48470	48475	48470	48470	48448	48459	48457	48465	48474	48467	48468	48475	48460	48452	48467	48470	48481	48483	48469	48462
48891	48869	48899	48886	48890	48905	48894	48899	48900	48914	48898	48877	48888	48904	48890	48913	48907	48906	48884	48891	48919	48919	48929	48908	48912	48894	48891	48912	48903	48908	48917	48899	48908	48924	48898	48883	48882	48888	48899	48899	48881	48899	48911	48890	48897	48915	48941	48920	48898	48902
49320	49327	49318	49316	49321	49323	49332	49339	49322	49331	49323	49325	49337	49344	49323	49339	49329	49341	49329	49361	49349	49348	49355	49360	49336	49333	49330	49333	49320	49333	49343	49326	49319	49321	49332	49314	49302	49313	49320	49315	49316	49331	49337	49325	49343	49332	49357	49323	49337	49333
49751	49765	49756	49758	49750	49753	49758	49759	49763	49762	49764	49761	49775	49771	49763	49776	49764	49776	49772	49776	49779	49793	49788	49772	49757	49763	49782	49767	49779	49776	49779	49779	49766	49780	49753	49747	49749	49766	49766	49758	49772	49766	49766	49775	49774	49781	49784	49782	49773	49773
50162	50165	50159	50151	50167	50157	50175	50160	50178	50170	50179	50170	50169	50175	50172	50171	50174	50190	50184	50177	50179	50181	50172	50182	50168	50178	50166	50173	50171	50169	50165	50163	50174	50176	50178	50165	50178	50176	50157	50165	50155	50166	50177	50183	50171	50199	50195	50180	50186	50175
50509	50511	50518	50499	50505	50510	50515	50515	50516	50513	50523	50520	50513	50512	50528	50527	50527	50513	50526	50522	50521	50518	50537	50510	50499	50511	50508	50515	50520	50508	50509	50520	50521	50518	50508	50508	50505	50510	50498	50513	50513	50511	50521	50526	50520	50523	50546	50534	50527	50529
50869	50858	50851	50840	50866	50856	50862	50850	50857	50843	50859	50853	50847	50875	50856	50855	50856	50872	50871	50865	50859	50864	50846	50839	50845	50849	50861	50864	50858	50855	50839	50857	50866	50840	50844	50845	50831	50853	50849	50851	50843	50836	50844	50855	50859	50865	50843	50864	50877	50860
51134	51135	51135	51135	51132	51117	51137	51142	51136	51123	51137	51126	51123	51137	51129	51137	51127	51140	51143	51148	51147	51144	51133	51131	51133	51135	51140	51127	51123	51128	51133	51122	51137	51131	51126	51127	51152	51128	51119	51124	51110	51135	51123	51135	51141	51145	51148	51135	51135	51122
51285	51287	51275	51282	51280	51279	51282	51286	51283	51291	51298	51297	51282	51274	51286	51273	51275	51292	51290	51284	51293	51301	51288	51276	51262	51291	51278	51282	51289	51272	51265	51266	51288	51280	51285	51281	51288	51279	51278	51267	51268	51272	51282	51283	51292	51284	51291	51300	51295	51288
51431	51436	51416	51424	51426	51427	51430	51441	51444	51418	51443	51434	51442	51456	51427	51459	51437	51435	51431	51433	51439	51430	51422	51419	51418	51431	51425	51417	51421	51428	51421	51434	51430	51417	51427	51418	51429	51426	51433	51444	51428	51434	51434	51423	51434	51419	51442	51425	51442	51441
51507	51498	51498	51495	51497	51515	51504	51509	51507	51496	51501	51524	51511	51513	51507	51511	51503	51499	51491	51497	51519	51488	51504	51501	51484	51503	51489	51483	51500	51494	51478	51495	51500	51505	51508	51492	51498	51512	51505	51495	51491	51487	51501	51493	51507	51521	51509	51504	51517	51509
51454	51445	51442	51435	51435	51432	51424	51436	51433	51435	51445	51435	51443	51448	51441	51433	51441	51428	51427	51409	51447	51424	51428	51426	51430	51427	51423	51422	51416	51417	51424	51432	51415	51422	51438	51425	51423	51446	51436	51444	51437	51439	51439	51413	51452	51433	51429	51441	51443	51449
51383	51369	51369	51381	51372	51373	51380	51378	51380	51381	51385	51392	51373	51363	51368	51365	51364	51361	51365	51349	51363	51353	51358	51359	51366	51363	51362	51365	51357	51356	51358	51350	51372	51360	51360	51365	51362	51365	51363	51369	51368	51362	51361	51364	51378	51376	51352	51368	51370	51359
51234	51238	51224	51215	51209	51217	51212	51218	51211	51215	51220	51225	51214	51218	51225	51206	51230	51211	51219	51207	51214	51198	51200	51195	51214	51215	51199	51197	51193	51203	51203	51195	51210	51213	51210	51212	51208	51202	51212	51218	51195	51202	51209	51201	51217	51200	51192	51206	51205	51217
50985	50996	50983	50991	51004	50990	50982	50984	50989	50998	50989	50988	50990	50985	50993	50978	50987	50988	50995	50980	50967	50963	50968	50968	50985	50980	50969	50975	50973	50981	50952	50964	50974	51001	50982	50968	50979	50973	50982	50985	50980	50972	50977	50971	50973	50980	50963	50972	50968	50982
50755	50745	50730	50755	50738	50730	50750	50735	50735	50732	50728	50747	50729	50732	50744	50722	50719	50720	50723	50725	50708	50714	50720	50729	50731	50735	50719	50722	50707	50706	50721	50715	50725	50704	50725	50735	50726	50722	50726	50725	50740	50716	50707	50715	50721	50718	50720	50724	50721	50716
50438	50431	50442	50416	50432	50435	50435	50427	50427	50435	50423	50410	50424	50420	50433	50411	50421	50409	50411	50409	50404	50408	50412	50420	50418	50406	50419	50401	50424	50411	50424	50420	50421	50435	50427	50431	50436	50414	50424	50419	50408	50425	50423	50430	50415	50411	50408	50408	50428	50426
50081	50086	50094	50091	50090	50077	50079	50081	50074	50082	50073	50064	50081	50060	50083	50069	50072	50059	50056	50056	50064	50062	50055	50066	50072	50064	50081	50068	50051	50074	50069	50051	50082	50079	50067	50074	50067	50077	50077	50074	50080	50071	50058	50058	50064	50057	50060	50061	50053	50075
49755	49748	49738	49755	49747	49743	49735	49737	49722	49731	49728	49731	49723	49728	49722	49720	49731	49733	49731	49717	49703	49718	49707	49723	49718	49729	49734	49702	49717	49717	49712	49721	49733	49732	49725	49734	49728	49730	49729	49720	49735	49727	49727	49717	49717	49718	49714	49724	49728	49707
49387	49377	49373	49372	49383	49385	49369	49363	49352	49375	49374	49372	49363	49372	49367	49361	49362	49360	49379	49358	49352	49349	49352	49353	49364	49367	49367	49352	49370	49351	49369	49370	49369	49361	49355	49379	49373	49388	49365	49362	49370	49362	49364	49347	49377	49339	49369	49353	49357	49363
49077	49086	49080	49084	49083	49089	49098	49090	49084	49081	49087	49083	49081	49079	49072	49074	49074	49083	49082	49059	49076	49062	49051	49067	49074	49083	49082	49082	49083	49083	49082	49075	49072	49081	49076	49080	49093	49072	49094	49087	49077	49075	49080	49073	49080	49074	49072	49071	49068	49073
48683	48689	48676	48677	48679	48681	48656	48681	48670	48684	48675	48675	48666	48666	48667	48672	48673	48668	48666	48665	48675	48666	48659	48671	48686	48684	48680	48686	48680	48667	48671	48690	48667	48680	48678	48682	48684	48667	48682	48691	48688	48690	48675	48676	48670	48671	48655	48663	48666	48671
48353	48348	48359	48353	48336	48364	48348	48349	48341	48356	48342	48353	48343	48353	48351	48342	48344	48350	48369	48336	48344	48351	48332	48344	48340	48343	48364	48357	48352	48348	48361	48363	48349	48345	48355	48345	48369	48367	48358	48354	48352	48356	48350	48355	48351	48353	48339	48347	48346	48338
48025	48029	48038	48042	48035	48029	48041	48016	48041	48032	48021	48043	48030	48028	48031	48031	48014	48029	48033	48026	48027	48024	48016	48023	48022	48037	48040	48035	48028	48020	48026	48029	48027	48047	48045	48050	48045	48043	48026	48033	48037	48050	48014	48030	48010	48021	48024	48015	48021	48012
47756	47753	47781	47762	47765	47761	47774	47761	47759	47766	47768	47754	47771	47765	47753	47765	47770	47772	47760	47771	47759	47775	47792	47763	47760	47771	47781	47784	47768	47760	47777	47790	47760	47767	47774	47781	47767	47789	47777	47761	47772	47776	47763	47763	47752	47768	47755	47768	47758	47759
47582	47577	47590	47578	47580	47581	47580	47580	47583	47562	47565	47581	47582	47580	47562	47583	47579	47581	47577	47582	47560	47576	47570	47586	47572	47585	47585	47587	47582	47613	47601	47596	47590	47586	47592	47570	47578	47577	47573	47587	47595	47580	47585	47579	47579	47588	47575	47575	47582	47570
47381	47387	47377	47368	47383	47382	47385	47375	47392	47395	47371	47361	47380	47382	47381	47366	47378	47377	47375	47388	47368	47380	47392	47392	47393	47402	47395	47401	47408	47394	47403	47393	47377	47373	47401	47394	47390	47399	47399	47383	47386	47378	47377	47382	47397	47390	47379	47403	47381	47378
47253	47260	47267	47259	47253	47279	47273	47281	47257	47256	47285	47257	47269	47273	47252	47265	47273	47281	47269	47295	47274	47283	47280	47288	47272	47273	47272	47284	47296	47293	47290	47289	47281	47262	47267	47280	47270	47292	47276	47272	47275	47285	47288	47263	47259	47279	47268	47251	47275	47281
47231	47249	47245	47251	47254	47256	47253	47257	47252	47244	47254	47250	47260	47254	47235	47248	47252	47251	47244	47264	47255	47262	47248	47268	47252	47259	47258	47265	47263	47268	47278	47243	47255	47264	47259	47275	47240	47271	47249	47266	47252	47258	47259	47260	47275	47272	47249	47271	47260	47258
47227	47240	47239	47243	47223	47234	47240	47226	47241	47235	47220	47237	47234	47243	47228	47245	47230	47222	47229	47228	47248	47260	47244	47254	47222	47246	47248	47246	47262	47253	47249	47256	47251	47247	47249	47249	47228	47240	47255	47251	47250	47243	47241	47246	47244	47243	47247	47248	47248	47247
47290	47286	47277	47286	47275	47277	47280	47282	47280	47296	47267	47284	47291	47298	47271	47289	47292	47276	47275	47283	47277	47296	47285	47280	47281	47283	47281	47275	47302	47296	47301	47303	47275	47281	47286	47290	47291	47283	47308	47275	47288	47284	47281	47283	47291	47300	47300	47282	47285	47286
47431	47411	47434	47415	47417	47425	47421	47425	47415	47418	47411	47415	47418	47422	47411	47422	47425	47416	47420	47431	47431	47438	47423	47423	47424	47436	47427	47415	47432	47430	47414	47431	47428	47443	47421	47427	47432	47423	47437	47447	47429	47432	47436	47418	47438	47448	47430	47429	47424	47420
47542	47550	47562	47565	47556	47546	47552	47548	47564	47552	47542	47549	47563	47569	47564	47557	47547	47544	47559	47561	47536	47559	47560	47565	47560	47556	47551	47571	47555	47576	47562	47558	47554	47556	47559	47548	47538	47570	47553	47568	47563	47545	47551	47560	47565	47571	47570	47563	47582	47547
47713	47727	47739	47738	47735	47749	47742	47734	47752	47742	47724	47740	47734	47734	47735	47738	47747	47734	47741	47752	47754	47734	47753	47757	47768	47763	47759	47745	47756	47740	47766	47737	47750	47738	47737	47746	47734	47726	47737	47763	47755	47738	47755	47735	47750	47759	47752	47747	47756	47752
47979	47979	47972	47958	47966	47966	47972	47970	47979	47964	47967	47963	47989	47985	47971	47981	47996	47979	47978	47989	47992	47976	47979	47979	47994	47983	47989	47984	47975	48003	47986	47983	47977	47953	47986	47966	47967	47980	47972	47969	47972	47973	47973	47990	47977	47991	47986	47990	47985	47983
48208	48228	48232	48215	48226	48224	48223	48227	48220	48216	48225	48224	48224	48231	48229	48227	48247	48221	48226	48241	48245	48218	48242	48247	48234	48235	48227	48224	48224	48241	48221	48225	48246	48223	48225	48217	48243	48234	48219	48223	48217	48227	48231	48233	48226	48246	48241	48223	48228	48237
48494	48491	48487	48500	48501	48499	48506	48511	48502	48487	48504	48481	48490	48505	48513	48511	48509	48511	48527	48520	48549	48510	48503	48511	48513	48522	48504	48503	48510	48512	48491	48494	48506	48494	48501	48491	48503	48489	48494	48507	48488	48513	48494	48507	48513	48511	48507	48511	48507	48506
48785	48800	48790	48766	48773	48771	48789	48785	48792	48810	48805	48792	48789	48790	48795	48785	48802	48798	48796	48806	48825	48803	48790	48802	48794	48799	48793	48798	48788	48794	48789	48803	48800	48790	48784	48794	48789	48798	48770	48799	48777	48788	48801	48782	48784	48793	48806	48808	48802	48801
49079	49074	49063	49061	49063	49064	49081	49061	49077	49079	49084	49076	49082	49075	49078	49087	49083	49089	49093	49082	49108	49079	49078	49077	49078	49066	49077	49055	49082	49070	49065	49080	49086	49060	49075	49077	49078	49069	49065	49058	49064	49081	49092	49080	49098	49095	49077	49093	49087	49086
49374	49368	49358	49364	49343	49372	49349	49376	49369	49366	49377	49375	49365	49371	49381	49375	49373	49377	49377	49378	49405	49381	49363	49378	49367	49363	49362	49369	49373	49355	49357	49354	49385	49364	49372	49366	49353	49358	49363	49357	49374	49359	49368	49370	49363	49371	49373	49387	49372	49384
49644	49646	49637	49630	49625	49637	49642	49636	49654	49639	49654	49644	49629	49644	49637	49648	49658	49657	49635	49629	49661	49647	49635	49620	49623	49640	49619	49622	49643	49622	49627	49624	49636	49645	49623	49629	49645	49638	49624	49621	49633	49628	49639	49636	49643	49629	49652	49674	49637	49647
49924	49914	49915	49914	49899	49903	49898	49908	49912	49910	49915	49902	49896	49896	49929	49917	49914	49915	49911	49885	49918	49917	49917	49892	49915	49894	49900	49892	49889	49894	49893	49894	49902	49906	49888	49895	49903	49877	49894	49890	49904	49900	49903	49902	49902	49911	49909	49925	49899	49907
50133	50118	50141	50140	50143	50120	50134	50145	50144	50138	50120	50121	50136	50133	50144	50153	50122	50150	50144	50119	50149	50130	50140	50129	50111	50127	50098	50115	50112	50125	50124	50117	50150	50143	50119	50143	50114	50118	50119	50125	50119	50125	50127	50106	50116	50123	50135	50139	50124	50130
50318	50296	50302	50288	50293	50299	50305	50309	50294	50283	50309	50305	50308	50303	50308	50301	50310	50307	50314	50298	50300	50296	50294	50309	50280	50303	50290	50288	50281	50291	50291	50290	50307	50289	50297	50288	50275	50288	50288	50268	50285	50279	50290	50286	50300	50285	50291	50271	50295	50303
50453	50450	50455	50460	50472	50459	50462	50462	50459	50463	50454	50456	50463	50469	50473	50447	50459	50470	50459	50457	50454	50444	50460	50441	50460	50445	50464	50448	50456	50447	50438	50437	50458	50455	50433	50456	50433	50444	50449	50452	50447	50456	50447	50441	50442	50446	50456	50441	50453	50453
50577	50566	50571	50571	50584	50566	50577	50573	50577	50579	50584	50568	50571	50580	50584	50571	50580	50576	50580	50571	50569	50568	50574	50570	50568	50562	50559	50563	50555	50554	50565	50561	50576	50552	50564	50549	50563	50566	50560	50556	50566	50560	50559	50559	50587	50565	50568	50562	50556	50557
50607	50599	50587	50606	50594	50600	50593	50589	50588	50586	50599	50596	50607	50604	50607	50598	50596	50601	50604	50592	50583	50584	50591	50584	50586	50586	50590	50583	50592	50575	50582	50583	50594	50601	50597	50585	50576	50591	50585	50594	50583	50590	50596	50590	50595	50592	50600	50590	50571	50599
50624	50620	50614	50625	50617	50632	50610	50612	50616	50619	50630	50627	50633	50636	50632	50626	50621	50613	50619	50609	50594	50614	50615	50596	50605	50603	50608	50614	50617	50601	50608	50619	50598	50603	50593	50621	50606	50615	50619	50609	50610	50608	50604	50620	50616	50619	50601	50600	50610	50609
50588	50591	50580	50602	50598	50589	50588	50581	50589	50590	50603	50595	50596	50588	50598	50592	50582	50584	50591	50578	50565	50588	50577	50585	50579	50577	50595	50570	50579	50586	50582	50557	50581	50586	50587	50582	50585	50588	50578	50581	50581	50577	50565	50581	50575	50579	50581	50581	50573	50576
50489	50481	50470	50479	50480	50483	50470	50474	50462	50478	50480	50469	50470	50463	50467	50472	50468	50457	50467	50479	50454	50469	50458	50470	50471	50466	50457	50459	50469	50468	50457	50468	50460	50465	50475	50465	50455	50468	50470	50466	50461	50458	50458	50459	50464	50470	50447	50456	50453	50469
50353	50353	50343	50350	50357	50350	50347	50350	50348	50359	50339	50365	50359	50337	50341	50350	50345	50353	50340	50367	50337	50340	50343	50335	50352	50348	50357	50355	50356	50353	50332	50351	50338	50342	50349	50357	50357	50343	50349	50345	50353	50350	50345	50339	50347	50342	50335	50336	50340	50329
50188	50198	50195	50195	50190	50196	50192	50181	50177	50189	50184	50193	50185	50192	50168	50198	50192	50190	50174	50176	50161	50186	50177	50183	50185	50163	50188	50176	50184	50177	50176	50172	50159	50182	50188	50188	50177	50179	50186	50171	50176	50182	50176	50169	50181	50183	50177	50179	50177	50169
49978	49973	49982	49970	49982	49970	49984	49977	49982	49986	49968	49971	49970	49970	49966	49977	49973	49974	49964	49978	49946	49970	49970	49970	49971	49978	49961	49976	49969	49968	49971	49984	49968	49969	49984	49977	49975	49985	49974	49984	49983	49974	49965	49973	49965	49965	49958	49975	49970	49978
49753	49761	49755	49756	49750	49755	49765	49771	49747	49746	49749	49740	49750	49754	49747	49745	49741	49742	49743	49741	49734	49756	49744	49751	49763	49751	49757	49764	49759	49752	49761	49760	49735	49752	49755	49762	49754	49765	49760	49757	49758	49754	49759	49743	49741	49744	49740	49748	49739	49744
49511	49503	49529	49513	49508	49509	49512	49504	49519	49512	49510	49502	49498	49502	49507	49507	49501	49496	49497	49501	49479	49504	49493	49501	49509	49506	49507	49513	49515	49508	49512	49509	49509	49500	49507	49522	49503	49493	49515	49516	49520	49510	49500	49509	49505	49493	49494	49495	49494	49505
49257	49263	49256	49250	49242	49244	49263	49241	49257	49234	49249	49253	49239	49262	49252	49234	49232	49254	49242	49239	49231	49244	49255	49256	49249	49255	49262	49263	49258	49240	49256	49262	49259	49260	49245	49249	49267	49257	49233	49273	49248	49250	49230	49253	49242	49238	49243	49233	49249	49248
48970	48988	48986	48981	48990	48976	48984	48984	48993	48975	48977	48988	48982	48985	48977	48980	48970	48984	48958	48984	48979	48985	48966	48996	48996	48994	48987	48990	48997	48989	49008	48988	48976	48973	48986	48998	48990	49007	48996	48998	48981	48980	48981	48993	48985	48979	48979	48964	48983	48984
48721	48748	48740	48719	48740	48741	48738	48726	48725	48725	48737	48727	48714	48739	48716	48718	48718	48718	48719	48734	48730	48744	48728	48744	48725	48743	48750	48759	48742	48734	48752	48742	48724	48729	48725	48715	48747	48746	48738	48739	48746	48717	48746	48732	48731	48727	48727	48716	48736	48722
48471	48499	48482	48491	48488	48481	48482	48478	48486	48478	48474	48476	48472	48481	48477	48473	48468	48471	48463	48491	48472	48482	48468	48493	48506	48493	48487	48513	48487	48492	48489	48491	48486	48497	48471	48489	48493	48494	48485	48492	48499	48485	48485	48481	48477	48487	48473	48484	48481	48480
48259	48254	48261	48246	48256	48258	48260	48260	48260	48251	48245	48239	48239	48244	48239	48251	48247	48254	48238	48253	48265	48253	48255	48249	48258	48269	48250	48260	48255	48264	48275	48269	48260	48263	48257	48258	48258	48268	48266	48273	48269	48268	48264	48265	48260	48240	48251	48259	48273	48256
48088	48084	48085	48113	48092	48094	48061	48098	48086	48079	48083	48088	48087	48082	48064	48081	48075	48098	48086	48076	48085	48086	48103	48101	48090	48099	48107	48094	48101	48105	48120	48095	48088	48093	48087	48089	48095	48108	48100	48099	48089	48118	48101	48101	48101	48094	48096	48106	48087	48099
47906	47914	47909	47935	47915	47906	47916	47936	47921	47925	47917	47916	47902	47924	47926	47904	47931	47911	47928	47912	47922	47913	47931	47913	47923	47915	47926	47934	47935	47937	47932	47943	47926	47917	47928	47928	47931	47939	47936	47935	47913	47939	47930	47923	47924	47925	47914	47925	47926	47933
47782	47784	47807	47802	47780	47798	47777	47784	47766	47800	47764	47794	47785	47787	47775	47780	47782	47787	47803	47781	47811	47793	47802	47801	47800	47807	47790	47803	47802	47808	47796	47808	47807	47802	47803	47813	47813	47807	47813	47800	47811	47818	47803	47804	47793	47794	47812	47803	47798	47812
47719	47717	47709	47718	47718	47725	47710	47719	47709	47721	47716	47709	47695	47715	47706	47709	47733	47708	47731	47704	47721	47726	47716	47718	47714	47716	47735	47713	47733	47724	47733	47718	47721	47714	47729	47721	47728	47722	47726	47707	47728	47737	47713	47717	47736	47726	47721	47717	47728	47727
47659	47645	47645	47655	47657	47660	47635	47662	47650	47655	47660	47649	47633	47646	47643	47648	47654	47665	47667	47653	47674	47653	47662	47659	47664	47669	47661	47650	47668	47651	47662	47662	47647	47654	47676	47669	47658	47658	47664	47667	47653	47663	47668	47673	47673	47658	47670	47637	47649	47664
47636	47638	47644	47634	47640	47643	47643	47637	47641	47643	47651	47660	47626	47621	47655	47641	47661	47658	47638	47645	47663	47646	47649	47649	47657	47640	47654	47645	47656	47653	47644	47654	47650	47669	47658	47651	47657	47652	47656	47654	47649	47648	47659	47643	47646	47664	47653	47651	47651	47657
47701	47699	47701	47706	47708	47720	47705	47709	47730	47718	47710	47713	47718	47701	47710	47709	47702	47695	47709	47714	47739	47701	47717	47718	47727	47728	47715	47714	47709	47705	47713	47723	47716	47708	47715	47722	47717	47714	47724	47704	47722	47732	47715	47731	47716	47713	47724	47719	47719	47727
47785	47777	47773	47775	47789	47775	47758	47789	47777	47767	47764	47791	47778	47769	47780	47768	47769	47755	47798	47773	47780	47769	47784	47784	47784	47768	47760	47778	47761	47766	47770	47788	47780	47785	47790	47779	47776	47765	47769	47763	47789	47779	47775	47775	47777	47789	47779	47798	47796	47772
47900	47900	47894	47906	47903	47899	47895	47882	47896	47895	47913	47905	47920	47899	47910	47909	47895	47913	47905	47912	47937	47897	47914	47908	47884	47902	47883	47902	47907	47920	47916	47904	47901	47918	47910	47897	47903	47919	47907	47899	47919	47908	47919	47903	47903	47922	47914	47922	47902	47899
48092	48089	48073	48079	48079	48072	48082	48084	48089	48076	48083	48086	48083	48095	48081	48083	48076	48100	48104	48090	48101	48081	48092	48099	48083	48069	48075	48066	48099	48091	48091	48066	48077	48077	48082	48080	48075	48090	48091	48076	48093	48097	48101	48101	48108	48079	48083	48098	48102	48111
48276	48289	48269	48262	48265	48270	48263	48281	48283	48270	48287	48271	48290	48285	48282	48286	48280	48276	48290	48266	48296	48276	48278	48276	48276	48267	48279	48258	48263	48277	48281	48272	48257	48265	48276	48280	48264	48272	48271	48280	48276	48275	48282	48280	48285	48291	48280	48279	48277	48306
48526	48504	48519	48500	48504	48506	48525	48499	48514	48504	48536	48525	48514	48522	48517	48516	48514	48524	48523	48520	48522	48527	48516	48515	48505	48520	48497	48497	48510	48525	48512	48510	48521	48512	48497	48502	48494	48505	48514	48515	48510	48517	48513	48519	48506	48507	48506	48521	48528	48537
48779	48776	48772	48781	48761	48781	48792	48772	48781	48780	48798	48796	48779	48784	48794	48791	48792	48775	48792	48786	48799	48779	48786	48784	48781	48773	48785	48785	48781	48779	48764	48761	48781	48773	48785	48784	48787	48772	48773	48770	48778	48775	48789	48779	48790	48790	48796	48784	48783	48787
49056	49051	49044	49053	49050	49063	49060	49053	49064	49057	49060	49060	49056	49064	49059	49079	49062	49066	49055	49053	49071	49048	49059	49039	49033	49051	49043	49059	49045	49036	49057	49037	49039	49052	49043	49040	49044	49048	49045	49029	49040	49055	49050	49042	49054	49057	49043	49058	49049	49048
49346	49347	49333	49345	49345	49330	49340	49340	49340	49344	49360	49355	49346	49351	49347	49332	49338	49354	49347	49331	49339	49334	49343	49354	49330	49337	49335	49331	49325	49329	49327	49318	49321	49336	49315	49333	49324	49310	49335	49328	49321	49329	49319	49326	49323	49336	49328	49327	49337	49335
49602	49589	49602	49599	49613	49614	49607	49611	49607	49606	49613	49606	49616	49629	49629	49616	49608	49606	49628	49613	49602	49611	49613	49595	49610	49606	49599	49595	49600	49596	49603	49586	49597	49603	49606	49585	49589	49593	49583	49580	49576	49588	49593	49598	49599	49592	49602	49610	49587	49603
49897	49884	49876	49886	49890	49890	49887	49887	49903	49888	49878	49884	49881	49894	49895	49898	49895	49893	49896	49896	49880	49883	49888	49880	49883	49873	49873	49863	49852	49876	49879	49875	49881	49881	49882	49873	49865	49861	49855	49873	49860	49854	49871	49856	49869	49877	49886	49870	49860	49875
50156	50141	50134	50133	50141	50140	50162	50161	50142	50149	50153	50133	50153	50145	50155	50143	50154	50144	50143	50146	50130	50147	50149	50143	50141	50126	50139	50135	50135	50142	50137	50143	50134	50145	50132	50131	50128	50125	50122	50135	50121	50123	50129	50114	50128	50122	50139	50130	50134	50140
50357	50372	50363	50355	50360	50355	50354	50371	50367	50365	50357	50357	50365	50373	50374	50367	50378	50353	50372	50361	50350	50368	50366	50371	50350	50347	50360	50348	50347	50350	50349	50355	50357	50351	50355	50357	50348	50358	50348	50338	50345	50353	50340	50355	50357	50349	50357	50354	50347	50346
50587	50587	50578	50579	50567	50571	50585	50581	50581	50571	50574	50574	50569	50576	50576	50570	50578	50586	50575	50589	50564	50581	50572	50574	50574	50565	50558	50561	50569	50556	50557	50568	50567	50564	50541	50567	50570	50554	50548	50574	50566	50559	50563	50565	50573	50576	50573	50569	50572	50565
50749	50754	50735	50743	50749	50750	50746	50742	50736	50752	50743	50732	50743	50751	50734	50739	50742	50745	50742	50743	50721	50745	50745	50738	50751	50729	50730	50736	50756	50725	50740	50724	50731	50729	50725	50722	50736	50733	50718	50729	50715	50738	50725	50728	50739	50745	50746	50739	50745	50722
50846	50839	50838	50838	50837	50846	50839	50825	50839	50835	50845	50837	50830	50848	50839	50836	50821	50847	50827	50842	50810	50848	50839	50836	50844	50828	50829	50833	50833	50817	50833	50832	50829	50829	50831	50823	50829	50827	50833	50821	50824	50847	50838	50833	50821	50840	50825	50832	50841	50836
50899	50928	50928	50907	50900	50918	50906	50903	50906	50921	50891	50895	50908	50913	50911	50899	50905	50908	50900	50903	50888	50910	50922	50912	50915	50890	50901	50898	50912	50906	50902	50911	50902	50907	50907	50899	50910	50899	50893	50894	50895	50892	50892	50906	50904	50907	50902	50895	50897	50898
50910	50919	50918	50923	50918	50919	50913	50915	50917	50922	50910	50910	50902	50917	50905	50913	50905	50893	50901	50907	50901	50926	50913	50913	50911	50903	50913	50907	50918	50911	50913	50915	50903	50905	50905	50904	50888	50890	50909	50910	50895	50891	50912	50912	50913	50897	50909	50916	50906	50898
50844	50839	50847	50837	50840	50843	50842	50835	50823	50850	50842	50850	50836	50832	50819	50837	50820	50827	50848	50835	50815	50845	50851	50846	50847	50844	50840	50841	50848	50849	50851	50829	50824	50835	50834	50833	50834	50820	50812	50834	50831	50825	50827	50834	50832	50826	50821	50838	50823	50835
50789	50787	50791	50774	50782	50790	50778	50770	50769	50777	50782	50769	50778	50773	50782	50770	50783	50761	50768	50771	50769	50767	50780	50783	50792	50786	50785	50789	50801	50792	50787	50790	50783	50785	50784	50760	50772	50778	50771	50775	50781	50771	50779	50774	50776	50774	50788	50762	50769	50771
50628	50640	50636	50631	50637	50637	50640	50626	50632	50630	50618	50629	50625	50623	50629	50616	50629	50627	50630	50625	50609	50629	50648	50641	50634	50649	50643	50645	50634	50643	50644	50639	50626	50625	50623	50625	50636	50623	50635	50624	50624	50624	50627	50625	50617	50618	50626	50623	50622	50630
50465	50476	50466	50471	50475	50490	50472	50487	50474	50468	50481	50475	50471	50474	50469	50461	50473	50471	50467	50465	50460	50459	50466	50482	50477	50483	50479	50477	50489	50489	50480	50482	50484	50476	50477	50470	50474	50466	50485	50484	50479	50479	50473	50468	50460	50462	50461	50467	50463	50461
50253	50253	50258	50266	50248	50254	50266	50279	50259	50243	50266	50249	50266	50253	50250	50256	50253	50262	50259	50253	50254	50258	50255	50250	50261	50282	50269	50275	50264	50263	50261	50261	50252	50261	50270	50273	50273	50265	50265	50273	50274	50273	50279	50261	50257	50259	50252	50252	50248	50240
49986	49996	49992	49988	49994	49991	50000	49991	50006	50004	49995	49990	50000	49971	49998	49991	49996	49986	49988	50003	50001	49988	49992	50002	50003	50004	50012	50004	50007	50005	49997	50003	49995	49982	50001	50014	50017	50009	50012	50010	50016	50016	50004	50005	50003	50002	49994	49993	49994	50001
49699	49698	49713	49715	49721	49718	49696	49714	49724	49715	49714	49717	49696	49707	49705	49714	49704	49708	49722	49701	49716	49703	49704	49710	49710	49720	49726	49735	49720	49725	49719	49727	49711	49711	49709	49736	49726	49741	49723	49737	49737	49723	49720	49723	49718	49719	49709	49717	49707	49695
49414	49402	49414	49410	49411	49412	49408	49416	49408	49403	49413	49405	49391	49390	49406	49414	49410	49399	49411	49407	49414	49418	49395	49398	49408	49417	49420	49429	49403	49408	49417	49419	49415	49413	49408	49423	49431	49428	49429	49437	49425	49431	49424	49411	49405	49415	49397	49403	49395	49410
49095	49093	49106	49092	49113	49095	49101	49102	49110	49093	49104	49098	49110	49094	49093	49100	49104	49110	49122	49104	49128	49109	49104	49110	49105	49119	49104	49108	49111	49113	49121	49113	49100	49112	49113	49116	49125	49136	49123	49122	49120	49127	49127	49110	49128	49109	49107	49114	49106	49103
48800	48803	48795	48812	48789	48799	48795	48794	48801	48778	48785	48798	48772	48787	48799	48796	48770	48803	48781	48792	48808	48801	48786	48793	48818	48802	48804	48807	48801	48803	48806	48809	48801	48821	48820	48808	48806	48804	48829	48822	48817	48802	48825	48793	48811	48802	48801	48805	48797	48793
48498	48492	48509	48493	48500	48494	48496	48502	48510	48481	48494	48490	48499	48500	48498	48506	48486	48498	48502	48499	48517	48486	48498	48494	48506	48509	48504	48501	48511	48495	48516	48504	48502	48513	48511	48514	48504	48515	48510	48511	48511	48517	48503	48506	48510	48523	48503	48487	48494	48504
48240	48236	48239	48238	48241	48235	48238	48245	48234	48225	48247	48242	48233	48240	48252	48253	48232	48234	48232	48251	48258	48234	48243	48235	48270	48250	48243	48247	48252	48238	48241	48249	48244	48259	48260	48256	48251	48239	48255	48232	48257	48260	48260	48250	48254	48259	48255	48238	48239	48237
47983	47963	47993	47985	47977	47973	47969	47970	47975	47954	47981	47980	47980	47974	47981	47996	47961	47980	47974	47975	47982	47988	47987	47982	47985	48002	47987	47979	47993	47983	47981	47979	47989	47987	47997	47990	47985	47985	47990	47982	47995	47998	47985	47989	47998	47992	47982	47975	47992	47980
47761	47783	47786	47761	47771	47786	47776	47755	47753	47771	47776	47759	47758	47781	47761	47770	47783	47767	47760	47768	47786	47771	47761	47778	47775	47784	47769	47782	47768	47787	47757	47799	47782	47787	47776	47776	47777	47783	47790	47782	47778	47787	47786	47772	47773	47786	47782	47775	47781	47763
47642	47618	47624	47634	47635	47633	47649	47615	47642	47649	47636	47627	47640	47626	47637	47637	47639	47649	47620	47632	47648	47640	47638	47637	47649	47656	47654	47640	47616	47646	47645	47629	47657	47642	47648	47633	47627	47640	47629	47624	47634	47663	47629	47651	47644	47638	47629	47632	47647	47640
47493	47492	47488	47501	47496	47506	47509	47499	47507	47538	47521	47500	47511	47495	47507	47498	47496	47504	47505	47508	47506	47489	47500	47489	47500	47519	47516	47509	47497	47504	47483	47511	47503	47517	47506	47514	47520	47516	47520	47515	47518	47493	47506	47511	47512	47521	47497	47521	47509	47527
47460	47438	47436	47439	47427	47437	47440	47452	47434	47436	47429	47418	47445	47415	47437	47437	47433	47439	47430	47443	47458	47441	47438	47442	47427	47437	47442	47427	47433	47429	47434	47432	47436	47441	47446	47446	47450	47422	47442	47447	47448	47419	47439	47439	47432	47445	47439	47446	47434	47444
47471	47469	47475	47463	47453	47472	47482	47469	47466	47496	47468	47474	47466	47466	47464	47480	47462	47475	47463	47484	47483	47472	47458	47473	47468	47460	47463	47471	47475	47458	47460	47452	47490	47477	47474	47471	47472	47466	47460	47455	47460	47467	47467	47469	47475	47470	47483	47472	47489	47475
47522	47517	47509	47518	47515	47517	47513	47521	47524	47508	47509	47524	47506	47535	47530	47504	47524	47503	47504	47517	47535	47507	47502	47499	47507	47498	47507	47500	47513	47505	47507	47503	47499	47515	47516	47513	47503	47527	47504	47516	47523	47501	47510	47480	47519	47523	47517	47516	47517	47515
47617	47612	47606	47611	47624	47625	47591	47619	47610	47634	47616	47601	47612	47616	47614	47626	47646	47614	47609	47616	47628	47615	47616	47617	47619	47585	47612	47593	47605	47587	47604	47602	47614	47614	47612	47607	47607	47609	47596	47607	47626	47608	47622	47602	47622	47602	47616	47627	47621	47621
47826	47801	47808	47801	47795	47806	47814	47804	47810	47797	47810	47797	47793	47812	47813	47815	47806	47810	47810	47791	47808	47799	47789	47790	47810	47799	47787	47784	47785	47793	47802	47795	47786	47798	47808	47795	47797	47794	47797	47791	47789	47787	47802	47787	47787	47793	47804	47818	47805	47827
48008	48007	48003	47997	47994	47979	47992	47992	47991	48016	47996	48003	48006	48019	48005	48000	48010	47994	48005	47987	47995	48018	47997	47990	47990	47969	47975	47982	47983	47978	47973	47983	47976	47994	47986	47993	47986	48001	47987	47998	47979	47982	47987	48001	47984	47985	48011	48016	48013	48012
48244	48240	48265	48223	48252	48258	48248	48257	48246	48264	48267	48256	48237	48259	48255	48238	48251	48240	48236	48243	48241	48243	48247	48249	48245	48223	48247	48234	48237	48223	48227	48243	48246	48233	48228	48257	48250	48253	48231	48227	48223	48235	48250	48234	48253	48250	48243	48269	48265	48245
48554	48545	48547	48553	48538	48540	48549	48545	48548	48545	48551	48550	48555	48552	48564	48548	48567	48560	48550	48549	48538	48542	48539	48540	48544	48526	48541	48529	48532	48530	48537	48515	48541	48538	48531	48522	48527	48535	48540	48525	48528	48549	48533	48542	48541	48521	48536	48550	48531	48545
48846	48873	48847	48861	48853	48848	48875	48859	48857	48866	48861	48878	48884	48874	48863	48861	48876	48865	48847	48853	48838	48865	48865	48851	48853	48844	48855	48862	48851	48852	48850	48862	48849	48848	48858	48846	48850	48833	48829	48852	48838	48848	48844	48843	48847	48866	48857	48861	48870	48860
49195	49206	49187	49215	49197	49197	49204	49207	49204	49195	49193	49219	49207	49201	49195	49201	49208	49219	49202	49201	49184	49189	49194	49203	49186	49204	49180	49185	49184	49179	49190	49173	49174	49181	49185	49184	49162	49189	49165	49183	49188	49187	49196	49195	49179	49190	49187	49197	49181	49191
49531	49534	49521	49526	49524	49543	49528	49528	49525	49517	49532	49539	49544	49530	49538	49539	49527	49541	49541	49537	49503	49517	49530	49531	49514	49520	49534	49522	49520	49545	49518	49513	49506	49510	49513	49496	49512	49505	49491	49518	49507	49515	49519	49519	49516	49521	49522	49517	49528	49527
49876	49876	49884	49891	49872	49868	49866	49863	49881	49872	49867	49870	49857	49863	49875	49885	49888	49877	49865	49875	49870	49869	49881	49860	49865	49857	49860	49860	49877	49870	49860	49852	49867	49861	49855	49846	49850	49861	49848	49862	49863	49853	49857	49862	49860	49871	49867	49858	49863	49850
50184	50187	50175	50183	50170	50188	50170	50166	50183	50174	50197	50188	50175	50180	50182	50185	50177	50186	50191	50196	50179	50183	50184	50160	50161	50168	50170	50181	50175	50181	50165	50159	50173	50163	50167	50162	50159	50168	50156	50173	50170	50159	50180	50167	50177	50182	50184	50171	50165	50171
50434	50426	50434	50432	50442	50439	50434	50421	50451	50435	50418	50426	50441	50443	50441	50433	50436	50438	50451	50438	50421	50441	50432	50422	50428	50432	50426	50434	50429	50435	50421	50423	50415	50432	50439	50432	50422	50425	50428	50436	50435	50420	50418	50421	50432	50429	50430	50440	50430	50435
50680	50701	50705	50676	50671	50689	50692	50692	50694	50692	50672	50691	50688	50681	50688	50686	50702	50691	50697	50700	50672	50705	50687	50678	50689	50702	50678	50686	50697	50704	50681	50688	50692	50685	50672	50691	50688	50673	50683	50669	50683	50691	50685	50679	50673	50683	50674	50680	50681	50671
50843	50854	50850	50825	50873	50900	50880	50848	50875	50883	50845	50832	50839	50840	50868	50854	50890	50890	50850	50896	50838	50879	50868	50874	50878	50886	50850	50872	50843	50888	50906	50826	50886	50889	50871	50859	50902	50871	50871	50868	50891	50854	50869	50872	50859	50884	50835	50869	50891	50841
50835	50852	50842	50841	50850	50863	50839	50842	50861	50867	50838	50826	50831	50832	50845	50850	50850	50860	50840	50860	50824	50852	50849	50849	50845	50854	50852	50860	50846	50858	50865	50849	50865	50855	50856	50845	50850	50841	50855	50835	50848	50840	50846	50836	50847	50842	50839	50834	50857	50852
51016	50992	51016	51010	51011	51020	51010	51016	51023	51014	51002	51009	50998	51006	51009	50998	51014	51011	51010	51007	51008	51013	51021	51014	51015	51024	51017	51015	51010	51016	51017	51028	51016	51020	51009	51005	51002	51009	51003	51000	51013	51011	51003	51005	50992	51014	51000	51014	51002	51002
50992	51003	50996	50994	51019	50998	51002	51009	51013	50999	51001	50990	51000	51005	51011	51014	51013	51010	51008	51009	51010	51000	51024	51033	51015	51019	51016	51017	50999	51016	51022	51010	51018	50999	51000	51017	51003	51011	51004	50995	51005	51008	51000	51020	50999	51001	51009	50992	50999	50988
50965	50974	50962	50990	50984	50982	50962	50997	50978	50979	50982	50968	50968	50976	50996	50974	50981	50983	50989	50994	50988	50976	50992	50984	50999	51001	51000	51002	50987	50991	50994	50989	50976	50984	50979	51005	50983	50991	50994	50976	50990	50991	50994	50985	50978	50983	50981	50974	50979	50968
50834	50844	50857	50848	50854	50852	50858	50857	50852	50856	50846	50850	50835	50837	50857	50843	50848	50864	50855	50865	50856	50853	50864	50852	50874	50871	50862	50861	50868	50861	50878	50877	50847	50861	50855	50859	50862	50868	50861	50865	50873	50874	50867	50846	50863	50861	50863	50840	50851	50851
50632	50630	50636	50636	50632	50634	50624	50652	50637	50627	50640	50640	50638	50645	50630	50630	50626	50636	50644	50653	50641	50639	50643	50639	50654	50649	50655	50659	50653	50650	50651	50660	50637	50641	50647	50647	50635	50656	50663	50648	50655	50659	50636	50647	50646	50644	50647	50636	50649	50650
50409	50412	50408	50426	50413	50413	50417	50419	50415	50423	50410	50418	50398	50418	50421	50430	50409	50401	50420	50417	50429	50403	50423	50413	50428	50427	50428	50426	50430	50425	50440	50440	50425	50423	50442	50442	50431	50424	50435	50426	50432	50442	50427	50430	50423	50428	50429	50413	50418	50413
50146	50133	50143	50156	50150	50141	50148	50142	50137	50145	50146	50142	50133	50149	50148	50135	50125	50144	50136	50144	50139	50141	50136	50141	50139	50131	50159	50148	50153	50171	50168	50163	50153	50153	50168	50161	50142	50167	50163	50160	50148	50150	50164	50151	50156	50151	50146	50131	50137	50154
49817	49816	49818	49814	49817	49817	49794	49800	49799	49800	49806	49809	49796	49806	49799	49809	49803	49811	49818	49796	49808	49814	49813	49811	49814	49817	49826	49817	49823	49828	49830	49831	49814	49825	49840	49831	49825	49823	49839	49825	49827	49828	49827	49826	49831	49822	49815	49818	49824	49812
49468	49462	49468	49481	49479	49469	49467	49462	49466	49456	49484	49468	49454	49469	49465	49461	49467	49458	49470	49456	49481	49469	49463	49458	49458	49479	49470	49472	49481	49472	49491	49493	49483	49480	49493	49491	49482	49482	49478	49497	49486	49466	49470	49484	49480	49465	49464	49481	49474	49479
49113	49103	49099	49103	49111	49109	49094	49091	49084	49084	49090	49110	49087	49094	49079	49079	49084	49096	49087	49107	49102	49086	49088	49097	49103	49098	49096	49110	49103	49099	49100	49108	49099	49099	49115	49115	49116	49099	49128	49112	49128	49104	49112	49116	49095	49118	49100	49099	49098	49125
48705	48720	48736	48729	48716	48721	48726	48725	48720	48718	48707	48724	48720	48712	48723	48719	48730	48733	48726	48717	48738	48726	48708	48741	48726	48733	48740	48744	48727	48734	48724	48741	48717	48719	48731	48735	48742	48737	48747	48757	48742	48735	48733	48729	48743	48722	48719	48728	48722	48740
48350	48349	48370	48368	48353	48357	48356	48361	48345	48341	48364	48355	48354	48348	48337	48343	48358	48347	48338	48342	48356	48359	48350	48351	48349	48341	48344	48368	48362	48361	48367	48378	48357	48348	48374	48355	48373	48350	48367	48363	48365	48372	48353	48361	48364	48362	48346	48352	48351	48365
47998	48017	47997	48016	48021	48000	48015	48008	48020	48015	48007	48028	48012	48013	48013	48015	48016	48005	48001	48009	48019	48025	48011	48003	48013	47999	48019	48021	48004	48008	48010	47999	48009	48030	48012	48018	48027	48035	48037	48033	48031	48014	48015	48019	48045	48023	48013	48021	48018	48009
47739	47732	47728	47733	47721	47729	47754	47728	47730	47740	47728	47720	47740	47731	47728	47718	47750	47723	47722	47723	47743	47725	47715	47727	47734	47727	47734	47741	47738	47715	47730	47729	47745	47758	47719	47762	47724	47744	47736	47736	47735	47744	47747	47751	47734	47735	47734	47730	47733	47737
47470	47475	47459	47464	47480	47459	47470	47456	47471	47454	47461	47479	47473	47460	47464	47459	47468	47472	47461	47461	47484	47444	47454	47455	47475	47451	47478	47464	47472	47469	47452	47461	47481	47476	47493	47465	47467	47470	47476	47472	47457	47468	47463	47473	47463	47472	47477	47468	47477	47476
47274	47277	47263	47280	47251	47261	47270	47257	47280	47273	47276	47270	47260	47267	47274	47259	47272	47253	47260	47252	47281	47262	47248	47247	47262	47255	47264	47258	47254	47251	47260	47261	47270	47271	47268	47269	47264	47259	47272	47284	47251	47271	47272	47265	47269	47257	47278	47289	47274	47269
47174	47181	47164	47159	47181	47161	47171	47165	47176	47188	47167	47180	47183	47176	47163	47176	47169	47164	47163	47153	47177	47160	47161	47172	47156	47160	47152	47155	47162	47157	47144	47158	47170	47187	47175	47166	47178	47176	47175	47177	47178	47177	47162	47168	47171	47153	47171	47187	47176	47184
47103	47103	47079	47090	47094	47079	47071	47071	47065	47094	47078	47081	47087	47086	47102	47090	47089	47074	47077	47082	47084	47096	47072	47085	47084	47085	47078	47073	47076	47075	47089	47077	47074	47097	47098	47076	47080	47087	47100	47098	47065	47080	47073	47071	47097	47083	47080	47097	47091	47098
47123	47113	47103	47113	47107	47122	47126	47124	47102	47122	47117	47127	47121	47126	47107	47116	47097	47112	47112	47109	47100	47117	47100	47117	47106	47102	47104	47105	47097	47104	47096	47123	47107	47116	47109	47104	47100	47116	47120	47110	47099	47110	47121	47113	47121	47107	47119	47140	47130	47119
47265	47253	47244	47234	47254	47246	47233	47238	47253	47266	47272	47261	47254	47264	47265	47247	47248	47260	47230	47240	47246	47254	47235	47242	47254	47248	47242	47254	47243	47243	47234	47237	47245	47243	47254	47249	47250	47246	47245	47244	47237	47228	47250	47258	47259	47247	47261	47242	47254	47264
47413	47405	47389	47410	47404	47392	47419	47415	47405	47407	47401	47410	47412	47420	47409	47408	47412	47403	47425	47411	47378	47378	47411	47405	47403	47414	47395	47393	47403	47401	47402	47398	47397	47407	47395	47398	47405	47401	47387	47407	47395	47397	47393	47401	47405	47403	47397	47402	47418	47420
47643	47638	47645	47614	47629	47636	47648	47640	47631	47627	47633	47635	47645	47649	47642	47625	47631	47636	47639	47645	47610	47638	47629	47645	47637	47647	47627	47638	47622	47616	47614	47625	47630	47621	47611	47641	47629	47613	47632	47625	47624	47626	47632	47629	47635	47635	47636	47624	47646	47635
47950	47954	47963	47951	47950	47950	47952	47964	47972	47953	47970	47955	47969	47953	47963	47949	47978	47972	47969	47956	47944	47963	47951	47962	47956	47957	47949	47957	47943	47961	47953	47947	47956	47958	47949	47948	47948	47937	47930	47949	47942	47965	47960	47948	47951	47960	47956	47952	47969	47951
48293	48295	48294	48288	48297	48301	48308	48293	48301	48301	48297	48303	48299	48306	48318	48323	48294	48319	48305	48305	48272	48289	48314	48294	48289	48281	48290	48295	48280	48280	48299	48280	48291	48289	48287	48275	48279	48275	48272	48293	48301	48285	48292	48280	48293	48291	48287	48297	48280	48299
48701	48688	48686	48676	48689	48702	48701	48696	48712	48703	48693	48692	48695	48701	48704	48696	48702	48701	48690	48692	48668	48701	48695	48692	48686	48693	48686	48696	48689	48687	48688	48688	48686	48676	48683	48679	48669	48653	48666	48668	48688	48668	48676	48674	48684	48684	48688	48712	48688	48677
49118	49113	49111	49107	49106	49123	49119	49121	49123	49131	49122	49105	49124	49091	49124	49124	49125	49127	49120	49123	49099	49113	49121	49107	49111	49126	49106	49115	49090	49113	49109	49094	49108	49104	49097	49088	49102	49088	49095	49087	49093	49093	49114	49108	49099	49099	49116	49121	49097	49108
49553	49544	49561	49543	49551	49567	49555	49573	49554	49554	49559	49549	49559	49558	49572	49566	49559	49561	49567	49568	49545	49560	49553	49559	49558	49553	49537	49558	49553	49559	49547	49559	49551	49549	49560	49546	49551	49533	49548	49532	49545	49531	49551	49538	49536	49550	49540	49537	49537	49556
49999	49992	50005	49982	49987	49992	49989	50003	49997	49996	49994	49997	50010	49984	49999	50002	49995	50005	50000	50000	49989	50016	50010	49984	50000	49984	50009	49988	49994	50001	49983	49999	49978	49978	49999	49981	49981	49978	49971	49967	49982	49982	49990	49988	49996	49995	50001	49991	49990	49989
50400	50399	50390	50391	50397	50404	50388	50391	50396	50410	50409	50406	50393	50391	50402	50392	50414	50417	50410	50425	50398	50414	50413	50391	50403	50405	50398	50397	50401	50394	50388	50398	50399	50394	50393	50374	50368	50394	50384	50372	50383	50390	50384	50401	50388	50395	50400	50393	50387	50389
50792	50793	50799	50794	50799	50790	50794	50793	50785	50799	50795	50789	50797	50795	50792	50803	50806	50798	50811	50800	50806	50810	50804	50800	50821	50814	50775	50789	50797	50792	50797	50780	50777	50783	50773	50775	50771	50782	50783	50786	50799	50780	50770	50807	50780	50795	50782	50794	50791	50782
51136	51130	51125	51148	51147	51124	51128	51135	51146	51147	51147	51139	51137	51144	51139	51139	51142	51152	51152	51149	51144	51147	51161	51144	51162	51142	51142	51126	51151	51140	51166	51131	51136	51136	51112	51143	51120	51149	51131	51136	51128	51130	51137	51142	51130	51147	51134	51132	51134	51127
51367	51368	51365	51375	51382	51363	51363	51368	51382	51388	51391	51391	51389	51373	51383	51379	51385	51387	51406	51400	51395	51389	51384	51387	51394	51396	51386	51378	51395	51392	51383	51380	51371	51377	51367	51373	51367	51373	51379	51366	51368	51370	51366	51388	51382	51383	51388	51371	51376	51370
51639	51629	51628	51635	51623	51651	51626	51627	51629	51625	51633	51636	51627	51634	51640	51635	51641	51634	51633	51649	51655	51640	51639	51630	51635	51647	51642	51638	51647	51631	51640	51625	51629	51640	51638	51637	51622	51617	51635	51623	51619	51634	51626	51632	51636	51633	51635	51634	51634	51617
51716	51709	51712	51728	51718	51722	51716	51720	51712	51710	51706	51723	51713	51704	51699	51716	51720	51720	51724	51728	51746	51725	51730	51711	51720	51717	51728	51719	51725	51726	51727	51730	51726	51713	51720	51714	51710	51726	51711	51711	51731	51704	51712	51703	51718	51726	51714	51707	51705	51703
51797	51778	51801	51800	51799	51786	51794	51779	51785	51790	51774	51797	51789	51778	51789	51789	51792	51787	51792	51799	51821	51795	51802	51799	51791	51790	51807	51804	51798	51789	51805	51797	51785	51791	51782	51788	51785	51777	51791	51790	51800	51799	51792	51798	51792	51787	51806	51785	51777	51776
51772	51760	51778	51779	51782	51768	51770	51778	51768	51776	51769	51757	51780	51773	51760	51767	51783	51768	51777	51766	51803	51777	51770	51780	51777	51770	51778	51788	51789	51779	51785	51793	51772	51781	51764	51760	51769	51773	51789	51767	51795	51779	51771	51772	51784	51763	51788	51765	51766	51762
51587	51583	51582	51591	51589	51600	51603	51595	51575	51596	51590	51597	51589	51594	51581	51587	51606	51596	51595	51603	51600	51598	51602	51597	51593	51594	51612	51609	51610	51612	51599	51604	51598	51603	51607	51597	51587	51605	51595	51600	51595	51603	51596	51587	51603	51587	51584	51592	51582	51597
51393	51410	51396	51408	51412	51392	51425	51404	51402	51398	51397	51389	51397	51402	51395	51404	51385	51394	51396	51397	51406	51405	51400	51410	51397	51399	51405	51399	51409	51413	51423	51426	51404	51420	51410	51414	51408	51402	51413	51411	51415	51415	51399	51396	51408	51389	51411	51390	51409	51405
51095	51111	51102	51106	51108	51110	51113	51111	51103	51105	51101	51095	51101	51105	51096	51109	51097	51094	51092	51106	51130	51109	51121	51107	51089	51113	51108	51117	51114	51113	51108	51112	51118	51132	51119	51130	51123	51128	51126	51136	51125	51111	51100	51107	51121	51111	51116	51111	51093	51106
50725	50729	50720	50721	50720	50721	50728	50733	50724	50723	50720	50713	50721	50713	50710	50704	50713	50702	50708	50710	50719	50722	50728	50725	50739	50727	50720	50728	50714	50738	50744	50724	50730	50735	50732	50715	50746	50733	50743	50741	50730	50742	50735	50732	50719	50719	50718	50720	50728	50715
50287	50296	50294	50288	50290	50296	50302	50288	50281	50290	50282	50284	50281	50283	50279	50285	50284	50274	50278	50276	50298	50279	50295	50294	50293	50295	50312	50298	50291	50292	50303	50296	50309	50306	50305	50312	50313	50313	50312	50307	50296	50292	50304	50298	50298	50287	50305	50294	50291	50292
49791	49808	49807	49810	49798	49817	49799	49797	49815	49801	49798	49801	49801	49812	49798	49798	49796	49807	49799	49778	49802	49793	49805	49813	49798	49813	49810	49815	49807	49810	49807	49813	49808	49810	49829	49823	49825	49818	49813	49819	49809	49814	49806	49797	49812	49796	49802	49802	49802	49807
49288	49308	49293	49301	49299	49294	49302	49296	49283	49289	49296	49294	49289	49279	49286	49279	49281	49278	49273	49273	49283	49267	49288	49297	49283	49283	49300	49294	49295	49294	49287	49291	49295	49313	49305	49310	49320	49300	49295	49319	49305	49293	49302	49288	49311	49283	49288	49301	49296	49289
48762	48780	48769	48781	48770	48770	48744	48752	48771	48769	48767	48759	48765	48779	48751	48747	48760	48755	48756	48761	48757	48740	48748	48775	48782	48758	48778	48768	48764	48776	48764	48777	48765	48766	48797	48781	48772	48793	48790	48786	48783	48778	48770	48776	48786	48775	48756	48772	48775	48774
48256	48263	48247	48254	48254	48244	48252	48258	48247	48242	48254	48249	48249	48240	48209	48238	48253	48240	48244	48232	48256	48222	48224	48224	48244	48255	48248	48240	48239	48239	48238	48251	48243	48232	48269	48263	48268	48247	48264	48263	48261	48251	48273	48256	48249	48251	48250	48244	48255	48253
47768	47772	47773	47782	47781	47765	47772	47784	47787	47777	47767	47801	47779	47773	47773	47769	47762	47781	47761	47771	47771	47761	47752	47764	47771	47793	47768	47771	47755	47775	47770	47776	47782	47775	47780	47780	47796	47797	47798	47816	47778	47786	47795	47790	47771	47795	47752	47784	47792	47787
47297	47287	47286	47294	47279	47273	47281	47287	47306	47299	47278	47288	47277	47276	47278	47294	47280	47284	47275	47271	47270	47267	47260	47265	47281	47280	47266	47281	47276	47258	47276	47280	47292	47277	47292	47305	47300	47300	47307	47288	47297	47296	47286	47293	47299	47296	47284	47283	47273	47310
46875	46862	46872	46867	46877	46879	46861	46862	46861	46864	46862	46861	46867	46885	46874	46853	46851	46864	46879	46841	46845	46854	46843	46836	46859	46864	46863	46870	46855	46865	46843	46858	46847	46899	46862	46873	46901	46883	46886	46886	46896	46875	46858	46876	46865	46886	46873	46880	46895	46872
46579	46579	46567	46579	46571	46561	46574	46569	46579	46557	46566	46567	46576	46553	46573	46576	46546	46560	46574	46558	46537	46556	46546	46541	46566	46572	46552	46565	46553	46555	46549	46563	46546	46576	46575	46569	46574	46579	46591	46573	46568	46564	46589	46559	46588	46585	46550	46575	46575	46576
46267	46274	46274	46276	46269	46268	46254	46265	46284	46267	46271	46277	46257	46245	46273	46276	46262	46255	46234	46234	46222	46253	46261	46264	46246	46261	46259	46242	46244	46265	46260	46256	46253	46280	46276	46289	46261	46268	46265	46260	46275	46269	46263	46266	46261	46274	46269	46254	46273	46285
46068	46063	46057	46052	46052	46047	46051	46055	46037	46044	46058	46039	46071	46029	46049	46059	46044	46035	46049	46050	46035	46024	46029	46042	46039	46067	46034	46057	46039	46029	46033	46028	46043	46077	46065	46028	46057	46054	46051	46063	46070	46077	46069	46037	46063	46037	46041	46052	46057	46065
46031	46013	46015	46014	46026	46020	46018	46041	46022	46036	46028	46013	46033	46016	46032	46029	45998	45995	46011	46023	46003	46014	46019	46008	46017	46035	46027	45986	46021	46008	46028	45988	46026	46023	46011	46031	46019	46037	46017	45996	46039	46013	46029	46006	46012	46016	46038	46036	46022	46025
46001	46011	45993	45995	45997	45997	45997	46003	45989	45990	46015	46001	46002	45985	45997	45992	46004	45993	45987	46016	45988	45982	46003	45992	45997	45998	45978	45990	45962	45981	46010	45999	45976	46016	46000	46001	45986	45988	45995	45997	46002	45991	45996	45982	45989	45973	45998	45997	45997	45992
46105	46084	46081	46074	46098	46104	46096	46103	46088	46112	46119	46090	46097	46095	46110	46091	46081	46109	46123	46097	46083	46085	46087	46074	46108	46094	46078	46083	46073	46083	46077	46087	46094	46080	46093	46106	46091	46100	46102	46083	46088	46103	46085	46108	46073	46111	46101	46097	46072	46105
46343	46325	46314	46328	46340	46341	46344	46331	46307	46321	46333	46344	46348	46335	46307	46342	46344	46337	46339	46346	46326	46326	46338	46344	46325	46337	46316	46299	46316	46321	46325	46317	46338	46315	46319	46309	46312	46316	46297	46328	46322	46315	46326	46333	46328	46322	46331	46329	46329	46330
46609	46607	46607	46608	46600	46606	46596	46592	46610	46613	46629	46599	46631	46621	46622	46597	46619	46612	46632	46611	46611	46607	46600	46610	46627	46591	46628	46615	46612	46625	46597	46607	46588	46585	46598	46591	46610	46608	46594	46590	46585	46604	46598	46614	46598	46625	46601	46606	46602	46627
46986	46977	46988	46992	46991	46993	46993	46987	46999	47003	47002	47005	47007	46993	46994	47008	46994	47009	46997	46997	46988	47005	47004	47004	46968	46981	46985	46968	46998	46993	47004	46981	46991	46981	46976	46965	46968	46978	46969	46982	46978	46971	46985	46987	46991	46986	46992	46988	46996	46990
47464	47447	47451	47458	47446	47460	47454	47446	47464	47464	47467	47471	47467	47470	47464	47459	47469	47454	47475	47456	47457	47470	47471	47453	47446	47450	47452	47447	47460	47457	47450	47454	47464	47437	47435	47450	47441	47443	47435	47432	47448	47456	47450	47453	47445	47465	47460	47455	47466	47452
47963	47958	47944	47954	47947	47941	47946	47957	47957	47965	47960	47969	47949	47968	47963	47976	47982	47988	47972	47974	47975	47976	47972	47964	47950	47939	47951	47968	47944	47943	47947	47949	47959	47951	47947	47935	47928	47940	47947	47944	47950	47946	47942	47956	47958	47965	47964	47958	47952	47967
48504	48511	48495	48500	48494	48511	48513	48511	48504	48519	48503	48516	48511	48523	48519	48518	48525	48512	48527	48511	48500	48533	48509	48522	48508	48515	48503	48510	48503	48493	48515	48481	48486	48501	48495	48493	48488	48501	48495	48479	48497	48504	48525	48496	48511	48506	48517	48511	48483	48508
49080	49085	49084	49073	49076	49074	49083	49080	49084	49085	49083	49091	49082	49095	49094	49091	49097	49083	49089	49099	49096	49094	49097	49107	49102	49074	49086	49089	49083	49091	49080	49079	49086	49083	49080	49074	49053	49071	49069	49075	49060	49076	49081	49083	49082	49068	49091	49072	49087	49054
49668	49645	49647	49677	49666	49666	49674	49664	49665	49665	49656	49683	49676	49688	49669	49668	49692	49679	49690	49680	49695	49695	49682	49670	49673	49657	49663	49676	49674	49663	49676	49668	49672	49659	49661	49651	49647	49647	49651	49660	49659	49641	49653	49663	49655	49654	49668	49657	49667	49654
50205	50223	50216	50234	50212	50218	50232	50226	50220	50225	50224	50228	50221	50232	50229	50234	50237	50238	50251	50221	50255	50247	50253	50230	50219	50225	50232	50223	50239	50228	50232	50221	50219	50206	50222	50211	50200	50204	50217	50226	50203	50222	50209	50212	50204	50217	50233	50216	50228	50211
50694	50705	50715	50716	50711	50689	50714	50705	50720	50716	50704	50707	50715	50714	50718	50715	50734	50721	50727	50729	50737	50748	50726	50715	50731	50718	50717	50701	50723	50718	50724	50725	50703	50707	50703	50692	50687	50696	50696	50700	50695	50686	50700	50700	50700	50695	50700	50694	50702	50698
51180	51195	51190	51193	51201	51214	51203	51203	51204	51184	51187	51185	51192	51202	51181	51206	51209	51192	51198	51204	51218	51219	51205	51203	51214	51198	51194	51201	51204	51204	51215	51219	51204	51192	51179	51174	51175	51193	51177	51193	51177	51190	51184	51185	51186	51176	51189	51185	51193	51186
51556	51556	51568	51574	51545	51551	51581	51552	51561	51570	51557	51554	51564	51557	51555	51558	51567	51573	51576	51566	51586	51588	51575	51577	51578	51564	51571	51563	51575	51575	51581	51563	51553	51545	51553	51565	51554	51553	51559	51552	51552	51551	51546	51545	51558	51560	51557	51551	51550	51551
51883	51871	51891	51878	51885	51897	51899	51896	51892	51888	51884	51895	51886	51884	51887	51889	51899	51890	51904	51912	51915	51897	51903	51888	51894	51880	51904	51905	51892	51901	51900	51911	51888	51896	51885	51880	51888	51882	51883	51888	51878	51878	51883	51882	51885	51882	51906	51886	51887	51885
52109	52115	52097	52097	52087	52110	52103	52097	52103	52098	52089	52094	52084	52093	52105	52117	52114	52103	52104	52114	52115	52105	52118	52112	52127	52106	52124	52120	52127	52123	52114	52091	52099	52108	52105	52084	52102	52107	52103	52097	52099	52087	52120	52110	52091	52109	52109	52106	52091	52094
52160	52166	52165	52170	52179	52176	52183	52167	52168	52166	52160	52164	52155	52178	52162	52170	52166	52166	52178	52174	52179	52170	52184	52183	52196	52173	52176	52176	52195	52194	52191	52181	52166	52173	52181	52174	52179	52184	52165	52147	52163	52169	52171	52188	52165	52191	52175	52170	52167	52167
52171	52184	52174	52180	52177	52171	52175	52177	52161	52167	52157	52160	52185	52176	52157	52172	52165	52187	52180	52173	52160	52172	52170	52190	52173	52196	52183	52187	52189	52204	52190	52199	52179	52176	52195	52176	52202	52175	52184	52190	52180	52177	52178	52186	52166	52175	52177	52179	52174	52183
52040	52039	52058	52038	52050	52051	52033	52067	52048	52051	52054	52037	52030	52045	52039	52030	52039	52041	52030	52051	52060	52042	52041	52065	52057	52065	52053	52063	52053	52069	52066	52066	52048	52043	52062	52056	52061	52040	52058	52054	52055	52053	52046	52056	52052	52046	52044	52049	52040	52038
51759	51771	51759	51773	51776	51779	51759	51771	51775	51762	51762	51754	51756	51760	51769	51753	51758	51756	51763	51772	51777	51772	51780	51778	51781	51790	51789	51774	51778	51777	51784	51797	51781	51777	51798	51779	51786	51768	51787	51770	51778	51779	51780	51765	51779	51777	51760	51762	51776	51778
51480	51477	51482	51466	51484	51480	51473	51484	51483	51470	51468	51461	51461	51475	51482	51467	51473	51465	51462	51480	51485	51475	51483	51468	51488	51512	51484	51482	51482	51491	51492	51488	51488	51487	51497	51489	51498	51489	51497	51484	51481	51487	51486	51482	51489	51483	51481	51490	51494	51495
51069	51062	51054	51065	51069	51052	51060	51059	51063	51053	51045	51051	51057	51051	51063	51051	51039	51067	51038	51056	51052	51066	51055	51051	51067	51065	51066	51074	51053	51061	51059	51069	51064	51070	51053	51075	51079	51075	51076	51084	51077	51082	51062	51077	51078	51069	51064	51066	51075	51073
50548	50548	50573	50565	50561	50549	50561	50555	50548	50549	50550	50546	50555	50543	50554	50552	50545	50549	50546	50547	50562	50545	50552	50547	50554	50569	50549	50568	50553	50545	50563	50572	50554	50553	50567	50567	50582	50582	50572	50577	50585	50575	50564	50556	50546	50569	50562	50552	50571	50551
50045	50035	50044	50036	50038	50034	50049	50038	50025	50028	50053	50016	50023	50039	50037	50038	50019	50018	50013	50012	50030	50036	50014	50024	50021	50044	50030	50039	50042	50029	50028	50047	50043	50042	50040	50056	50050	50068	50057	50053	50052	50065	50044	50043	50052	50052	50046	50050	50040	50045
49486	49469	49470	49475	49470	49475	49467	49467	49464	49466	49460	49460	49472	49454	49467	49463	49470	49443	49462	49458	49444	49453	49463	49452	49457	49471	49471	49458	49459	49464	49469	49469	49482	49474	49473	49483	49491	49498	49496	49488	49493	49489	49486	49471	49475	49489	49476	49478	49473	49483
48914	48893	48909	48897	48886	48905	48899	48888	48897	48884	48891	48885	48885	48877	48884	48878	48879	48874	48890	48871	48879	48861	48868	48856	48877	48900	48879	48886	48893	48875	48881	48901	48891	48896	48902	48918	48897	48919	48925	48905	48918	48902	48904	48881	48900	48905	48895	48905	48892	48908
48288	48320	48314	48326	48295	48305	48299	48292	48304	48284	48309	48309	48297	48299	48297	48282	48286	48280	48289	48289	48277	48273	48278	48273	48285	48287	48290	48288	48308	48294	48279	48305	48310	48317	48312	48309	48312	48325	48330	48323	48331	48317	48318	48316	48305	48299	48307	48308	48314	48299
47733	47723	47715	47734	47732	47718	47720	47726	47726	47737	47729	47737	47723	47719	47741	47719	47730	47709	47722	47697	47707	47708	47706	47713	47708	47723	47725	47712	47707	47707	47698	47710	47723	47734	47750	47729	47739	47740	47741	47748	47743	47741	47726	47727	47746	47733	47730	47725	47740	47734
47260	47263	47262	47236	47238	47245	47258	47246	47232	47262	47249	47260	47257	47234	47242	47240	47235	47242	47235	47224	47220	47235	47229	47236	47219	47247	47230	47240	47235	47237	47239	47231	47251	47252	47256	47253	47263	47264	47262	47251	47280	47277	47251	47255	47255	47258	47246	47258	47246	47267
46787	46747	46774	46776	46769	46789	46774	46760	46768	46767	46782	46776	46791	46774	46763	46773	46781	46762	46765	46753	46739	46743	46749	46758	46744	46745	46771	46769	46772	46759	46748	46754	46785	46781	46789	46778	46766	46804	46792	46779	46773	46777	46772	46771	46766	46788	46753	46773	46790	46778
46402	46392	46407	46396	46396	46377	46376	46387	46386	46411	46388	46421	46384	46384	46389	46362	46360	46378	46385	46390	46362	46379	46363	46388	46377	46388	46381	46378	46370	46377	46373	46374	46395	46392	46375	46389	46381	46405	46388	46385	46386	46394	46397	46383	46408	46387	46400	46403	46392	46416
46167	46140	46136	46124	46151	46137	46125	46149	46160	46163	46178	46159	46161	46134	46150	46156	46152	46138	46143	46138	46124	46134	46125	46151	46134	46149	46122	46161	46112	46135	46133	46131	46153	46160	46165	46159	46145	46153	46162	46148	46154	46128	46132	46147	46146	46148	46157	46167	46149	46143
45955	45967	45957	45963	45955	45939	45949	45951	45952	45951	45949	45967	45967	45945	45948	45974	45958	45938	45959	45955	45940	45950	45960	45967	45964	45943	45941	45943	45959	45942	45947	45934	45959	45947	45952	45947	45951	45940	45970	45960	45964	45945	45970	45957	45946	45929	45963	45956	45940	45960
45896	45897	45897	45907	45884	45912	45875	45884	45891	45899	45919	45892	45902	45904	45880	45905	45907	45897	45904	45894	45885	45866	45876	45894	45881	45877	45896	45894	45896	45866	45878	45850	45891	45887	45885	45886	45901	45884	45896	45902	45899	45881	45893	45884	45868	45877	45881	45881	45899	45881
45993	45988	46010	45984	45992	45982	45991	45973	46005	45975	46011	46015	46020	45995	45968	45999	46006	46000	45996	45977	45981	45983	45993	46008	46002	45959	45970	45992	45976	46008	45987	45992	45979	45962	45989	45989	46012	45985	45973	46000	45989	45982	45997	45994	45979	45979	45988	45984	45989	45989
46098	46103	46093	46104	46086	46099	46083	46087	46092	46083	46103	46102	46105	46094	46103	46112	46105	46116	46095	46114	46084	46113	46093	46094	46078	46097	46097	46101	46080	46084	46074	46073	46099	46083	46081	46098	46091	46093	46097	46097	46092	46103	46089	46095	46083	46096	46060	46082	46088	46120
46360	46366	46369	46354	46342	46354	46357	46345	46370	46370	46374	46386	46371	46371	46349	46384	46375	46371	46377	46367	46366	46371	46364	46368	46366	46355	46353	46355	46350	46357	46327	46370	46374	46361	46361	46343	46349	46350	46333	46364	46366	46358	46349	46339	46374	46356	46360	46354	46361	46361
46751	46741	46761	46741	46760	46753	46745	46749	46761	46745	46762	46773	46777	46776	46769	46763	46777	46755	46776	46777	46759	46744	46762	46762	46763	46762	46765	46733	46746	46742	46754	46739	46763	46753	46755	46725	46745	46751	46741	46751	46737	46745	46738	46757	46752	46742	46746	46755	46760	46747
47160	47156	47143	47146	47142	47159	47149	47154	47142	47171	47150	47162	47168	47172	47158	47158	47173	47157	47157	47165	47169	47175	47161	47167	47160	47159	47145	47137	47132	47152	47155	47140	47141	47151	47149	47154	47122	47153	47146	47144	47134	47152	47138	47137	47149	47135	47166	47148	47152	47151
47676	47671	47655	47665	47664	47665	47666	47672	47683	47669	47681	47663	47658	47679	47688	47676	47670	47679	47665	47682	47675	47703	47675	47678	47677	47647	47672	47665	47685	47694	47670	47667	47675	47663	47665	47674	47651	47669	47659	47659	47650	47645	47666	47672	47655	47667	47670	47672	47671	47654
48243	48272	48255	48249	48249	48250	48268	48260	48251	48252	48247	48245	48261	48273	48253	48256	48248	48252	48262	48258	48268	48279	48272	48277	48250	48239	48252	48250	48250	48264	48265	48255	48238	48241	48249	48237	48232	48232	48225	48231	48223	48253	48248	48242	48238	48252	48253	48277	48249	48248
48846	48856	48856	48849	48856	48852	48847	48879	48855	48864	48855	48850	48850	48851	48865	48865	48865	48870	48857	48886	48885	48876	48886	48863	48872	48851	48873	48862	48868	48874	48870	48867	48857	48840	48831	48837	48850	48833	48838	48840	48843	48828	48854	48842	48846	48851	48883	48863	48863	48840
49469	49485	49457	49490	49498	49496	49480	49495	49494	49478	49476	49481	49506	49497	49507	49494	49500	49501	49510	49508	49521	49508	49512	49505	49506	49505	49502	49485	49470	49494	49510	49495	49483	49488	49498	49477	49458	49461	49471	49452	49465	49480	49478	49479	49483	49496	49482	49496	49491	49462
49933	49933	49924	49936	49958	49936	49949	49929	49937	49947	49928	49943	49934	49940	49959	49969	49961	49964	49966	49966	49972	49970	49978	49965	49968	49953	49952	49947	49956	49953	49963	49957	49944	49939	49947	49936	49934	49941	49941	49930	49930	49931	49940	49933	49943	49946	49954	49941	49948	49937
50662	50677	50669	50657	50664	50675	50671	50670	50674	50692	50673	50654	50680	50683	50689	50691	50695	50694	50698	50691	50703	50687	50705	50706	50696	50710	50680	50696	50692	50704	50702	50690	50683	50649	50668	50664	50651	50670	50653	50663	50650	50679	50667	50660	50664	50673	50675	50673	50677	50666
51217	51205	51224	51218	51212	51224	51222	51220	51231	51220	51218	51211	51225	51224	51235	51225	51240	51238	51228	51248	51251	51247	51245	51236	51232	51239	51239	51236	51244	51227	51247	51241	51232	51205	51201	51210	51203	51206	51229	51222	51218	51219	51234	51226	51237	51234	51228	51221	51228	51207
51712	51728	51719	51742	51716	51752	51732	51728	51733	51743	51727	51733	51730	51733	51736	51757	51727	51739	51745	51757	51762	51757	51763	51762	51742	51753	51750	51739	51746	51761	51747	51751	51744	51723	51719	51715	51730	51734	51732	51724	51741	51742	51747	51742	51734	51741	51751	51726	51731	51729
52147	52161	52141	52166	52156	52145	52152	52139	52153	52158	52143	52160	52138	52158	52157	52166	52167	52160	52154	52166	52161	52173	52161	52158	52181	52188	52182	52171	52182	52177	52167	52174	52139	52159	52141	52153	52137	52151	52140	52149	52158	52155	52167	52169	52156	52169	52157	52157	52147	52149
52362	52356	52367	52385	52364	52379	52372	52379	52377	52345	52339	52354	52373	52347	52390	52383	52374	52376	52369	52376	52398	52392	52383	52369	52392	52393	52377	52376	52402	52398	52399	52373	52372	52362	52352	52353	52364	52370	52378	52370	52375	52371	52369	52376	52365	52382	52378	52369	52371	52356
52555	52572	52573	52587	52598	52570	52581	52581	52574	52578	52564	52587	52581	52568	52584	52577	52576	52576	52584	52600	52594	52589	52592	52576	52584	52590	52595	52582	52597	52594	52604	52595	52568	52569	52582	52594	52575	52578	52576	52573	52589	52584	52581	52570	52574	52587	52579	52576	52566	52589
52621	52631	52625	52627	52633	52635	52631	52641	52629	52635	52630	52630	52625	52616	52620	52633	52631	52640	52630	52640	52655	52637	52635	52642	52640	52652	52642	52647	52647	52645	52647	52647	52647	52641	52639	52635	52618	52654	52640	52637	52622	52642	52627	52630	52637	52641	52636	52630	52620	52608
52509	52522	52523	52522	52540	52539	52523	52520	52522	52526	52526	52522	52520	52510	52521	52510	52533	52541	52526	52518	52541	52523	52525	52518	52533	52529	52538	52553	52529	52538	52532	52537	52551	52533	52537	52535	52532	52534	52540	52528	52525	52542	52535	52536	52524	52534	52520	52524	52516	52527
52348	52362	52363	52364	52365	52344	52375	52380	52355	52350	52371	52355	52355	52352	52362	52347	52369	52366	52363	52365	52375	52348	52364	52366	52361	52385	52359	52367	52368	52379	52371	52371	52368	52368	52363	52380	52375	52378	52384	52374	52374	52365	52363	52375	52364	52366	52368	52360	52362	52381
52069	52048	52060	52074	52077	52084	52069	52071	52078	52068	52070	52070	52077	52056	52055	52048	52069	52054	52067	52070	52069	52060	52071	52069	52072	52075	52078	52075	52078	52066	52082	52077	52052	52070	52086	52070	52094	52090	52079	52073	52077	52084	52083	52072	52070	52068	52056	52062	52060	52054
51637	51634	51625	51655	51636	51633	51636	51634	51644	51619	51649	51631	51639	51637	51627	51621	51641	51630	51631	51633	51632	51623	51623	51627	51631	51651	51640	51641	51641	51644	51637	51629	51634	51651	51644	51651	51657	51657	51658	51635	51651	51650	51640	51636	51632	51652	51644	51646	51627	51639
51156	51174	51157	51175	51161	51158	51154	51157	51150	51153	51161	51149	51154	51153	51139	51146	51143	51150	51145	51124	51144	51139	51144	51154	51150	51154	51148	51160	51152	51153	51164	51156	51159	51170	51163	51176	51173	51169	51180	51188	51167	51156	51166	51155	51153	51159	51158	51160	51151	51165
50595	50578	50606	50586	50589	50580	50578	50581	50570	50575	50591	50596	50567	50565	50558	50564	50578	50563	50570	50568	50566	50572	50558	50570	50572	50566	50574	50585	50575	50573	50579	50577	50588	50595	50591	50579	50601	50602	50597	50594	50601	50599	50576	50582	50580	50582	50582	50589	50579	50586
49952	49952	49949	49953	49954	49960	49941	49949	49944	49943	49939	49950	49940	49949	49934	49934	49921	49935	49936	49918	49931	49941	49931	49929	49930	49937	49946	49939	49934	49921	49927	49935	49944	49959	49959	49958	49963	49963	49963	49955	49960	49962	49958	49948	49961	49946	49936	49951	49949	49964
49290	49298	49297	49289	49304	49298	49295	49296	49279	49293	49301	49302	49304	49283	49271	49275	49285	49295	49271	49285	49253	49270	49265	49281	49285	49279	49284	49282	49287	49266	49268	49282	49289	49298	49302	49304	49310	49320	49308	49305	49295	49293	49302	49297	49304	49281	49275	49297	49292	49300
48618	48622	48619	48623	48615	48621	48623	48606	48627	48615	48633	48634	48618	48634	48605	48618	48604	48601	48602	48599	48581	48599	48576	48597	48592	48608	48600	48615	48601	48603	48601	48600	48614	48634	48633	48619	48631	48626	48623	48625	48627	48629	48630	48610	48626	48609	48617	48604	48612	48637
47984	48004	47980	47991	47986	47980	47981	47974	47986	47990	47990	47994	47972	47976	47964	47961	47962	47953	47967	47960	47945	47964	47947	47972	47978	47967	47982	47960	47962	47955	47967	47976	47999	47993	48021	47992	47991	47998	47996	47998	47987	47993	47986	47982	47977	48002	47971	47982	47978	47989
47334	47337	47337	47344	47325	47337	47338	47341	47359	47330	47341	47342	47340	47356	47331	47338	47319	47319	47313	47317	47304	47312	47319	47325	47326	47327	47332	47327	47318	47342	47332	47322	47341	47355	47347	47338	47345	47355	47352	47364	47329	47337	47353	47337	47328	47329	47334	47339	47351	47334
46749	46760	46761	46765	46754	46743	46766	46754	46743	46769	46767	46767	46750	46774	46745	46750	46733	46731	46722	46715	46707	46713	46707	46731	46743	46733	46734	46735	46740	46729	46725	46745	46771	46766	46760	46746	46782	46753	46765	46770	46762	46760	46757	46764	46755	46735	46742	46750	46763	46744
46335	46330	46331	46336	46340	46321	46337	46325	46332	46345	46334	46331	46331	46313	46317	46323	46316	46314	46309	46306	46294	46297	46293	46333	46318	46311	46314	46323	46293	46305	46320	46294	46323	46336	46331	46313	46341	46323	46348	46325	46324	46341	46333	46328	46341	46329	46350	46335	46330	46312
45908	45923	45914	45902	45899	45899	45908	45907	45899	45912	45922	45918	45895	45888	45910	45902	45894	45885	45907	45894	45882	45867	45883	45906	45890	45888	45877	45887	45867	45883	45888	45902	45923	45926	45909	45900	45912	45913	45901	45904	45888	45907	45912	45883	45907	45888	45898	45893	45897	45920
45596	45618	45595	45620	45602	45588	45615	45594	45584	45596	45596	45594	45610	45598	45598	45585	45581	45582	45574	45568	45561	45584	45585	45598	45585	45575	45574	45582	45589	45567	45580	45599	45590	45582	45588	45613	45609	45597	45604	45600	45624	45612	45604	45587	45587	45587	45602	45597	45602	45616
45519	45497	45508	45486	45517	45521	45518	45497	45495	45520	45515	45514	45503	45501	45516	45504	45483	45486	45498	45478	45501	45487	45480	45496	45491	45500	45477	45489	45501	45478	45459	45501	45491	45498	45496	45502	45492	45509	45521	45518	45518	45522	45506	45542	45505	45473	45511	45521	45517	45522
45428	45422	45423	45406	45409	45404	45425	45418	45391	45437	45427	45428	45425	45405	45408	45434	45406	45412	45419	45417	45406	45427	45397	45392	45421	45396	45411	45401	45397	45394	45400	45401	45431	45403	45407	45426	45422	45417	45416	45428	45428	45408	45400	45416	45415	45406	45423	45430	45418	45423
45493	45475	45494	45489	45489	45469	45483	45479	45481	45479	45491	45470	45508	45476	45489	45484	45478	45480	45502	45481	45482	45481	45482	45464	45486	45452	45461	45492	45470	45449	45467	45460	45486	45456	45487	45460	45467	45494	45501	45467	45471	45498	45507	45477	45491	45492	45496	45496	45470	45477
45720	45689	45702	45693	45710	45710	45699	45723	45735	45727	45699	45702	45715	45713	45713	45700	45726	45718	45724	45704	45712	45710	45701	45708	45708	45693	45702	45700	45694	45698	45694	45700	45702	45683	45714	45705	45690	45715	45700	45684	45711	45718	45714	45707	45712	45702	45713	45707	45711	45718
45999	45987	45999	45995	46001	46007	45988	45997	45989	45971	45997	45997	46000	46001	46002	46001	46002	46016	46019	46011	46001	45999	46015	46007	45998	46002	45996	45991	45985	45996	46001	45990	45989	45999	45988	45985	45980	45982	45998	46006	45987	45992	45992	45980	45991	46017	46019	45986	46004	45996
46416	46395	46410	46421	46419	46408	46422	46418	46427	46399	46406	46417	46404	46437	46429	46429	46433	46413	46421	46452	46434	46431	46430	46418	46427	46429	46428	46418	46420	46427	46425	46393	46412	46405	46422	46411	46392	46425	46395	46394	46415	46403	46424	46430	46424	46435	46394	46422	46435	46418
46973	46983	46976	46973	46979	46961	46960	46977	46985	46975	46961	46966	46969	46979	46969	46990	46968	46992	46990	47000	47002	46982	47010	46974	46971	46977	46974	46970	46966	46973	46982	46979	46971	46970	46974	46960	46961	46960	46958	46962	46953	46968	46955	46974	46981	46985	46992	46995	46975	46966
47540	47548	47532	47561	47554	47554	47540	47537	47558	47539	47541	47533	47540	47537	47557	47559	47558	47556	47572	47560	47558	47565	47577	47558	47556	47546	47533	47541	47563	47569	47561	47571	47544	47542	47525	47528	47525	47530	47522	47525	47529	47528	47522	47549	47553	47552	47554	47547	47542	47531
48210	48184	48201	48212	48217	48216	48189	48229	48215	48215	48201	48209	48229	48203	48223	48237	48225	48230	48232	48254	48235	48230	48223	48236	48218	48229	48223	48227	48218	48236	48214	48209	48210	48196	48187	48190	48189	48186	48201	48205	48209	48210	48215	48213	48211	48211	48212	48219	48208	48207
48897	48905	48892	48911	48902	48912	48904	48905	48902	48889	48900	48903	48913	48899	48912	48916	48914	48937	48923	48928	48943	48929	48936	48917	48914	48908	48916	48914	48926	48925	48933	48900	48903	48883	48896	48893	48881	48891	48877	48877	48895	48893	48893	48907	48901	48910	48907	48911	48899	48892
49596	49595	49599	49600	49613	49627	49621	49621	49629	49608	49621	49608	49614	49605	49631	49630	49637	49620	49633	49638	49653	49639	49635	49625	49649	49632	49613	49618	49642	49616	49638	49620	49617	49603	49603	49602	49589	49611	49602	49587	49615	49585	49608	49615	49606	49617	49624	49611	49610	49612
50270	50263	50258	50269	50277	50276	50273	50273	50265	50263	50272	50273	50263	50268	50277	50285	50285	50301	50299	50312	50306	50314	50306	50297	50300	50298	50295	50302	50292	50293	50299	50272	50253	50250	50256	50270	50255	50252	50251	50254	50255	50263	50268	50268	50265	50271	50266	50266	50260	50262
50925	50916	50924	50932	50925	50936	50936	50938	50935	50928	50941	50933	50932	50947	50938	50957	50949	50954	50961	50952	50980	50959	50962	50950	50952	50949	50954	50954	50961	50957	50947	50946	50927	50915	50925	50933	50934	50931	50921	50931	50919	50928	50924	50934	50947	50942	50926	50942	50931	50921
51518	51508	51510	51517	51524	51529	51521	51521	51524	51528	51523	51540	51514	51530	51534	51535	51543	51534	51541	51548	51561	51558	51551	51555	51545	51551	51555	51549	51553	51557	51555	51539	51524	51513	51513	51523	51516	51518	51507	51508	51511	51516	51524	51527	51528	51530	51520	51531	51517	51504
51991	51990	51996	52004	52005	51993	52001	51990	51976	52009	52009	51992	51998	52001	51990	52012	52018	52005	52016	52015	52039	52046	52040	52011	52026	52009	52014	52018	52020	52022	52000	52027	51989	52009	52007	51982	51993	51972	51983	51995	51983	51990	52002	52002	52006	52020	51998	52018	51982	51987
52426	52441	52432	52443	52434	52423	52433	52428	52445	52429	52419	52432	52430	52432	52432	52431	52429	52448	52447	52440	52459	52459	52453	52441	52444	52443	52429	52443	52443	52447	52443	52466	52435	52438	52431	52415	52428	52423	52421	52423	52446	52431	52434	52430	52436	52434	52446	52423	52431	52419
52725	52734	52741	52725	52741	52733	52733	52739	52744	52720	52737	52739	52737	52728	52737	52755	52758	52756	52744	52746	52766	52741	52755	52754	52757	52744	52756	52747	52759	52744	52763	52752	52757	52767	52733	52724	52730	52735	52727	52744	52731	52740	52733	52747	52738	52742	52753	52740	52746	52728
52851	52854	52860	52840	52849	52847	52850	52849	52853	52846	52833	52865	52835	52844	52846	52848	52859	52862	52859	52865	52848	52866	52876	52867	52877	52856	52876	52872	52857	52881	52867	52865	52873	52864	52853	52851	52856	52853	52843	52863	52851	52866	52839	52851	52856	52859	52857	52850	52840	52864
52959	52969	52988	52962	52971	52961	52958	52970	52956	52946	52964	52971	52959	52948	52952	52966	52980	52972	52960	52968	52966	52984	52975	52988	52962	52970	52982	52978	52963	52969	52983	52986	52973	52955	52965	52967	52983	52963	52971	52971	52983	52960	52963	52981	52967	52960	52949	52942	52959	52967
52866	52885	52878	52879	52886	52876	52865	52878	52879	52879	52883	52864	52880	52876	52861	52864	52896	52888	52876	52875	52892	52867	52881	52884	52875	52894	52892	52884	52881	52890	52886	52891	52888	52891	52884	52861	52874	52870	52886	52884	52894	52882	52890	52876	52872	52866	52883	52870	52885	52871
52589	52604	52598	52593	52580	52603	52596	52602	52599	52607	52607	52605	52582	52605	52569	52597	52597	52610	52592	52589	52586	52604	52594	52601	52594	52604	52609	52607	52600	52614	52594	52606	52593	52597	52594	52588	52597	52598	52599	52614	52593	52602	52595	52602	52595	52598	52607	52591	52594	52587
52313	52328	52316	52336	52322	52315	52322	52311	52323	52321	52314	52321	52301	52313	52328	52311	52309	52288	52310	52305	52297	52304	52292	52304	52317	52330	52320	52317	52310	52333	52314	52317	52313	52317	52326	52326	52327	52331	52342	52318	52330	52320	52313	52306	52325	52317	52326	52321	52318	52331
51869	51885	51866	51866	51876	51872	51876	51864	51880	51872	51876	51868	51861	51862	51862	51851	51857	51854	51853	51865	51852	51860	51844	51859	51869	51859	51873	51861	51863	51866	51875	51861	51884	51864	51857	51874	51894	51877	51885	51895	51877	51884	51871	51874	51866	51862	51861	51854	51864	51890
51302	51304	51305	51321	51299	51300	51295	51299	51286	51298	51304	51305	51306	51301	51291	51290	51278	51292	51275	51279	51286	51290	51274	51290	51290	51298	51305	51303	51287	51302	51288	51296	51295	51310	51315	51327	51314	51322	51329	51309	51311	51321	51322	51312	51306	51295	51303	51307	51311	51318
50724	50742	50745	50733	50720	50731	50719	50726	50719	50721	50731	50728	50722	50734	50714	50720	50701	50692	50718	50699	50691	50697	50706	50714	50715	50701	50710	50715	50714	50707	50704	50722	50722	50736	50739	50745	50725	50737	50746	50754	50741	50738	50740	50722	50720	50720	50723	50728	50736	50741
50081	50085	50079	50070	50085	50089	50083	50075	50068	50079	50080	50062	50068	50080	50070	50047	50047	50038	50060	50041	50040	50041	50047	50041	50064	50053	50059	50045	50063	50048	50070	50075	50084	50086	50098	50083	50086	50093	50083	50080	50074	50085	50073	50072	50069	50072	50066	50075	50077	50091
49402	49392	49417	49400	49394	49411	49388	49391	49379	49410	49397	49398	49387	49382	49388	49388	49361	49365	49368	49386	49362	49359	49372	49361	49380	49370	49369	49359	49370	49376	49361	49381	49396	49403	49411	49408	49401	49404	49407	49402	49388	49397	49393	49375	49393	49371	49389	49389	49393	49392
48726	48710	48709	48712	48713	48708	48713	48713	48706	48711	48697	48710	48723	48702	48698	48691	48686	48684	48678	48684	48671	48688	48679	48688	48678	48682	48691	48689	48674	48672	48680	48694	48706	48720	48719	48719	48716	48735	48725	48704	48719	48712	48714	48698	48699	48711	48696	48715	48694	48717
48071	48039	48051	48039	48031	48037	48041	48042	48027	48044	48050	48037	48037	48036	48036	48033	48012	48009	48023	48005	48015	48024	48016	48032	48043	48024	48032	48029	48020	48006	48015	48031	48051	48035	48055	48057	48063	48061	48059	48046	48058	48048	48043	48027	48030	48039	48029	48032	48029	48037
47445	47450	47442	47432	47428	47448	47442	47437	47447	47435	47451	47425	47452	47425	47425	47444	47412	47420	47406	47416	47394	47409	47402	47416	47435	47420	47422	47417	47429	47400	47427	47432	47438	47447	47458	47443	47463	47446	47469	47450	47462	47467	47445	47443	47428	47439	47430	47435	47444	47454
46887	46876	46856	46868	46873	46892	46867	46862	46871	46876	46870	46871	46878	46890	46879	46877	46864	46860	46840	46854	46841	46844	46851	46841	46867	46857	46855	46842	46838	46845	46832	46858	46886	46873	46854	46876	46877	46911	46861	46869	46872	46880	46868	46868	46864	46870	46849	46869	46861	46888
46401	46418	46390	46374	46377	46394	46387	46366	46401	46389	46389	46390	46386	46396	46383	46379	46387	46364	46371	46352	46341	46352	46362	46378	46376	46359	46370	46364	46366	46373	46363	46370	46358	46401	46382	46394	46380	46387	46396	46384	46403	46403	46386	46365	46381	46381	46377	46378	46387	46389
46049	46041	46023	46063	46035	46029	46067	46054	46051	46051	46051	46056	46049	46043	46062	46041	46040	46018	46030	46027	45999	46037	46021	46029	46022	46026	46013	46039	46052	46025	46048	46031	46033	46049	46045	46048	46039	46057	46059	46040	46051	46036	46035	46043	46033	46054	46033	46023	46045	46043
45768	45746	45746	45769	45745	45768	45762	45753	45758	45772	45770	45751	45737	45779	45742	45753	45749	45742	45749	45749	45749	45745	45736	45749	45748	45745	45762	45744	45743	45753	45739	45712	45769	45729	45768	45757	45753	45766	45763	45783	45774	45766	45756	45761	45769	45739	45765	45748	45766	45765
45613	45604	45604	45619	45632	45617	45601	45606	45615	45617	45607	45624	45641	45607	45628	45626	45592	45583	45625	45590	45595	45611	45589	45604	45610	45603	45597	45625	45583	45610	45594	45577	45616	45600	45617	45610	45601	45606	45615	45605	45613	45606	45608	45612	45608	45603	45606	45619	45618	45624
45658	45673	45669	45663	45665	45657	45664	45654	45660	45672	45652	45680	45665	45671	45636	45650	45647	45653	45661	45655	45642	45671	45680	45675	45646	45641	45654	45668	45632	45639	45641	45639	45653	45646	45647	45647	45648	45668	45656	45659	45665	45653	45642	45662	45658	45648	45660	45658	45643	45657
45719	45721	45719	45710	45708	45701	45721	45713	45732	45720	45705	45726	45715	45731	45723	45725	45729	45737	45718	45736	45733	45721	45715	45746	45694	45714	45733	45697	45712	45721	45725	45702	45724	45715	45707	45723	45719	45686	45718	45694	45697	45732	45703	45732	45711	45734	45714	45708	45704	45725
45967	45951	45976	45949	45951	45975	45962	45979	45959	45979	45968	45978	45977	45960	45978	45975	45973	45977	45972	45975	45989	45978	45980	45973	45971	45982	45953	45997	45959	45957	45963	45954	45968	45995	45963	45980	45949	45966	45927	45969	45949	45967	45945	45955	45962	45965	45944	45959	45959	45958
46362	46378	46366	46361	46376	46366	46355	46383	46384	46364	46381	46360	46386	46374	46383	46374	46381	46383	46384	46384	46392	46379	46370	46386	46375	46372	46367	46381	46369	46387	46365	46362	46366	46370	46358	46374	46351	46347	46361	46341	46356	46368	46379	46352	46337	46373	46364	46368	46365	46350
46780	46784	46782	46790	46786	46791	46796	46794	46810	46811	46815	46783	46800	46806	46813	46812	46838	46815	46811	46841	46832	46808	46833	46815	46807	46803	46806	46804	46812	46806	46799	46791	46793	46793	46788	46799	46790	46795	46769	46795	46787	46790	46790	46784	46805	46804	46804	46796	46800	46787
47339	47321	47317	47339	47348	47347	47347	47336	47336	47319	47342	47342	47346	47341	47360	47341	47341	47360	47344	47349	47353	47370	47363	47349	47344	47351	47339	47353	47340	47343	47346	47347	47337	47327	47325	47328	47310	47325	47303	47323	47323	47322	47337	47336	47327	47334	47342	47342	47354	47337
47973	47982	47962	47965	47968	47965	47977	47960	47971	47983	47970	47977	47982	47975	47974	48002	47990	48000	48008	47987	48021	48010	47999	47997	47998	47994	47986	48002	47998	47991	47991	47966	47985	47968	47970	47961	47979	47978	47966	47978	47962	47975	47972	47993	47971	47971	47978	47982	47966	47975
48618	48625	48624	48640	48630	48630	48632	48650	48646	48632	48624	48635	48618	48639	48643	48658	48665	48653	48662	48657	48679	48673	48675	48640	48666	48641	48634	48660	48661	48644	48655	48648	48625	48614	48645	48611	48636	48620	48619	48626	48622	48623	48629	48647	48630	48636	48618	48637	48645	48630
49304	49308	49301	49301	49306	49317	49288	49319	49304	49329	49307	49300	49311	49315	49317	49334	49332	49346	49332	49332	49350	49338	49338	49319	49315	49329	49337	49325	49333	49330	49327	49320	49300	49302	49292	49301	49306	49296	49307	49299	49307	49302	49306	49318	49314	49313	49314	49315	49306	49314
49972	49990	49979	49995	49984	49988	49986	49979	49983	50001	49987	49986	50000	50000	50000	49998	50008	50011	50022	50008	50015	50008	50019	50022	50003	50001	50005	50021	50012	50008	50016	50012	49980	49989	49965	49982	49984	49971	49978	49986	49987	49989	49991	49984	50008	49997	49986	49982	49983	49977
50623	50625	50629	50636	50630	50628	50642	50640	50632	50640	50636	50641	50648	50650	50638	50641	50667	50673	50656	50657	50677	50664	50671	50656	50660	50650	50655	50659	50680	50669	50673	50664	50641	50637	50637	50624	50618	50617	50631	50625	50624	50638	50645	50644	50639	50636	50654	50640	50649	50629
51182	51199	51186	51194	51191	51197	51203	51205	51190	51193	51200	51179	51189	51201	51187	51200	51219	51211	51210	51206	51217	51234	51213	51216	51203	51197	51205	51195	51217	51206	51214	51215	51181	51189	51172	51184	51183	51179	51177	51187	51166	51186	51185	51181	51190	51185	51190	51189	51190	51198
51727	51745	51742	51750	51754	51751	51744	51759	51754	51753	51750	51746	51736	51752	51754	51752	51757	51762	51758	51764	51787	51765	51784	51776	51768	51749	51774	51770	51775	51771	51771	51770	51765	51755	51752	51738	51730	51748	51741	51738	51743	51757	51739	51749	51742	51751	51770	51742	51743	51723
52160	52179	52174	52184	52171	52187	52186	52175	52174	52178	52175	52176	52182	52177	52179	52192	52190	52199	52182	52204	52228	52212	52209	52197	52211	52192	52201	52187	52191	52200	52202	52199	52170	52185	52172	52170	52168	52151	52161	52184	52181	52167	52176	52176	52169	52186	52193	52208	52167	52172
52451	52448	52437	52439	52447	52452	52433	52454	52437	52459	52451	52450	52449	52446	52443	52439	52457	52455	52456	52466	52454	52466	52475	52465	52460	52454	52464	52456	52470	52473	52465	52467	52456	52459	52458	52437	52427	52439	52431	52449	52432	52447	52438	52445	52450	52449	52467	52470	52436	52433
52688	52689	52686	52687	52709	52692	52707	52696	52696	52685	52691	52695	52695	52689	52698	52697	52701	52705	52710	52718	52720	52699	52720	52729	52706	52699	52696	52704	52697	52719	52718	52706	52697	52696	52706	52704	52687	52684	52689	52678	52691	52702	52680	52703	52692	52696	52695	52712	52687	52703
52803	52805	52801	52794	52814	52811	52813	52824	52804	52808	52795	52804	52799	52814	52801	52795	52808	52805	52801	52824	52816	52826	52802	52806	52811	52808	52795	52815	52819	52832	52826	52803	52816	52813	52818	52804	52795	52792	52809	52807	52816	52798	52796	52816	52805	52822	52802	52811	52793	52811
52663	52664	52675	52668	52671	52670	52681	52677	52663	52673	52675	52654	52677	52659	52660	52667	52658	52659	52658	52680	52672	52671	52668	52655	52685	52666	52666	52685	52675	52669	52688	52671	52672	52680	52673	52671	52687	52666	52677	52662	52667	52681	52673	52672	52673	52664	52667	52689	52664	52679
52510	52513	52506	52513	52509	52509	52503	52498	52518	52498	52496	52513	52520	52498	52517	52513	52496	52496	52497	52497	52494	52494	52502	52503	52506	52503	52516	52515	52514	52501	52497	52500	52510	52505	52503	52517	52515	52518	52521	52518	52507	52519	52511	52515	52496	52514	52518	52492	52498	52509
52210	52210	52217	52217	52199	52208	52190	52207	52207	52191	52193	52208	52196	52209	52204	52216	52191	52189	52184	52189	52174	52194	52185	52205	52199	52203	52200	52213	52197	52211	52195	52198	52199	52207	52217	52201	52223	52229	52207	52227	52219	52210	52211	52208	52207	52209	52201	52197	52213	52216
51730	51727	51726	51725	51720	51713	51725	51723	51738	51699	51720	51723	51726	51721	51710	51718	51708	51709	51707	51714	51704	51704	51706	51703	51711	51722	51719	51715	51708	51708	51708	51715	51725	51729	51725	51736	51730	51730	51745	51735	51737	51734	51724	51723	51725	51736	51719	51706	51738	51738
51236	51226	51228	51219	51225	51215	51224	51216	51223	51219	51222	51231	51218	51216	51231	51219	51203	51200	51199	51210	51184	51204	51190	51207	51198	51209	51216	51212	51201	51214	51203	51204	51222	51222	51215	51237	51221	51243	51235	51219	51235	51228	51231	51219	51226	51220	51217	51215	51227	51228
50646	50635	50619	50624	50629	50621	50624	50615	50634	50631	50629	50624	50611	50605	50616	50626	50614	50593	50606	50607	50591	50585	50603	50600	50608	50624	50609	50612	50610	50605	50615	50606	50629	50621	50624	50638	50637	50631	50639	50634	50638	50634	50625	50630	50617	50631	50629	50615	50614	50624
49977	49974	49975	49969	49977	49976	49971	49966	49969	49969	49965	49948	49966	49961	49953	49945	49938	49942	49946	49959	49930	49924	49941	49946	49952	49953	49965	49950	49948	49937	49951	49945	49969	49958	49971	49999	49983	49977	49985	49975	49984	49984	49975	49959	49967	49961	49970	49965	49967	49976
49280	49280	49269	49274	49287	49280	49263	49271	49284	49277	49280	49273	49290	49270	49273	49256	49263	49270	49244	49251	49246	49238	49246	49258	49255	49268	49266	49261	49263	49254	49250	49278	49291	49269	49283	49288	49300	49286	49294	49304	49273	49278	49285	49276	49272	49275	49267	49282	49293	49288
48577	48573	48568	48565	48582	48573	48576	48573	48561	48564	48588	48557	48556	48554	48570	48552	48570	48541	48546	48552	48522	48553	48531	48553	48547	48555	48561	48543	48522	48531	48539	48548	48577	48564	48583	48577	48586	48579	48575	48584	48578	48570	48587	48584	48575	48564	48541	48564	48579	48575
47895	47889	47885	47910	47890	47892	47890	47916	47907	47893	47876	47912	47896	47880	47881	47880	47896	47879	47868	47869	47856	47835	47867	47873	47865	47876	47877	47869	47850	47877	47867	47868	47897	47875	47898	47910	47896	47910	47910	47911	47893	47881	47896	47902	47899	47911	47887	47899	47903	47906
47205	47198	47188	47201	47215	47190	47194	47192	47186	47189	47176	47186	47201	47193	47177	47171	47186	47178	47177	47167	47162	47152	47160	47167	47159	47201	47169	47162	47185	47171	47171	47162	47183	47198	47216	47205	47208	47203	47213	47211	47215	47203	47191	47208	47204	47216	47195	47189	47187	47204
46595	46603	46598	46595	46595	46591	46587	46602	46582	46598	46595	46593	46588	46565	46581	46578	46578	46582	46557	46561	46551	46563	46552	46564	46547	46579	46588	46556	46561	46564	46553	46586	46581	46592	46583	46612	46610	46604	46602	46576	46601	46577	46590	46577	46584	46574	46580	46590	46594	46582
46123	46128	46109	46139	46097	46108	46103	46125	46098	46111	46114	46100	46124	46125	46115	46083	46097	46105	46081	46069	46088	46098	46087	46073	46093	46094	46098	46088	46099	46091	46086	46086	46102	46113	46127	46136	46113	46125	46132	46137	46122	46112	46105	46077	46103	46088	46097	46104	46103	46116
45633	45647	45634	45638	45628	45601	45601	45635	45640	45622	45623	45627	45639	45627	45635	45629	45617	45633	45608	45625	45584	45604	45610	45614	45586	45612	45593	45593	45611	45609	45615	45595	45640	45644	45637	45626	45635	45639	45610	45626	45611	45620	45629	45623	45615	45619	45609	45609	45627	45632
45323	45295	45307	45315	45305	45318	45319	45302	45309	45310	45310	45339	45312	45303	45328	45307	45297	45315	45284	45316	45297	45305	45276	45281	45294	45305	45309	45288	45297	45296	45279	45274	45317	45285	45335	45304	45334	45313	45306	45286	45306	45305	45299	45299	45301	45291	45303	45324	45321	45321
45181	45203	45170	45224	45190	45177	45181	45193	45183	45188	45189	45201	45194	45175	45193	45180	45187	45186	45173	45187	45175	45187	45207	45194	45202	45187	45178	45172	45197	45191	45179	45171	45192	45189	45191	45185	45189	45184	45203	45206	45193	45198	45179	45193	45187	45186	45185	45189	45175	45200
45102	45103	45093	45095	45089	45094	45086	45116	45109	45137	45108	45115	45073	45085	45114	45098	45101	45095	45082	45084	45076	45090	45092	45078	45083	45110	45105	45088	45097	45102	45098	45084	45104	45080	45111	45100	45096	45091	45095	45098	45090	45092	45101	45114	45097	45083	45093	45090	45098	45093
45153	45164	45149	45155	45131	45168	45163	45140	45147	45171	45173	45152	45145	45163	45167	45165	45148	45179	45162	45164	45155	45148	45143	45172	45170	45152	45164	45160	45166	45142	45143	45151	45171	45171	45149	45146	45143	45132	45132	45150	45133	45158	45171	45148	45122	45145	45158	45158	45172	45164
45451	45464	45472	45467	45480	45448	45458	45462	45449	45477	45468	45470	45471	45458	45463	45455	45456	45473	45463	45463	45467	45484	45458	45457	45456	45483	45456	45475	45460	45465	45486	45484	45472	45466	45474	45437	45467	45437	45449	45451	45470	45476	45446	45467	45435	45467	45454	45465	45468	45460
45769	45768	45765	45756	45775	45779	45778	45776	45755	45762	45784	45787	45741	45785	45776	45758	45779	45777	45795	45788	45794	45796	45770	45796	45762	45760	45782	45778	45781	45769	45759	45789	45788	45759	45765	45769	45740	45761	45775	45753	45768	45770	45757	45753	45769	45765	45772	45782	45750	45776
46252	46251	46247	46270	46243	46292	46229	46249	46227	46254	46205	46252	46273	46287	46223	46267	46265	46258	46277	46313	46278	46261	46278	46296	46241	46247	46291	46216	46266	46247	46256	46254	46239	46294	46246	46272	46212	46253	46217	46270	46273	46205	46224	46182	46254	46270	46217	46274	46210	46236
46866	46882	46884	46888	46872	46886	46879	46881	46855	46889	46859	46881	46882	46904	46885	46902	46883	46874	46896	46917	46902	46898	46897	46914	46885	46859	46888	46877	46905	46899	46878	46909	46883	46880	46854	46902	46856	46877	46873	46890	46883	46856	46867	46868	46875	46868	46882	46875	46869	46875
47464	47472	47481	47460	47462	47493	47470	47465	47467	47466	47467	47471	47486	47485	47472	47495	47484	47495	47496	47489	47512	47504	47492	47508	47493	47457	47480	47486	47490	47477	47484	47490	47473	47457	47446	47464	47451	47458	47459	47457	47453	47468	47496	47466	47461	47485	47473	47477	47466	47458
48192	48194	48197	48203	48192	48185	48184	48193	48193	48201	48192	48196	48191	48204	48203	48214	48203	48214	48210	48201	48227	48231	48225	48234	48199	48199	48204	48213	48214	48210	48220	48210	48193	48193	48181	48172	48184	48185	48178	48182	48178	48190	48186	48197	48198	48201	48204	48194	48192	48184
48907	48922	48922	48934	48932	48935	48931	48934	48943	48948	48932	48921	48945	48940	48950	48953	48952	48961	48971	48976	48973	48970	48974	48960	48973	48935	48962	48967	48955	48964	48969	48969	48943	48945	48925	48920	48906	48918	48917	48920	48918	48924	48926	48928	48947	48945	48953	48949	48941	48945
49702	49695	49697	49686	49713	49725	49712	49704	49720	49697	49703	49686	49719	49705	49717	49722	49728	49726	49729	49735	49766	49745	49751	49743	49720	49723	49733	49713	49733	49739	49738	49742	49709	49715	49693	49693	49682	49691	49704	49675	49684	49679	49701	49694	49705	49719	49716	49700	49699	49697
50423	50437	50420	50434	50435	50436	50438	50433	50457	50431	50447	50435	50432	50443	50448	50455	50460	50450	50459	50469	50465	50467	50471	50468	50466	50461	50446	50464	50458	50480	50476	50461	50437	50418	50434	50425	50426	50419	50426	50414	50409	50416	50420	50433	50429	50446	50450	50425	50435	50426
51128	51144	51139	51160	51164	51156	51166	51151	51181	51156	51146	51141	51160	51170	51160	51183	51177	51174	51173	51186	51192	51179	51196	51177	51191	51172	51185	51186	51179	51190	51193	51189	51159	51157	51156	51137	51150	51135	51153	51147	51146	51158	51144	51155	51157	51165	51165	51147	51168	51151
51783	51798	51805	51794	51803	51806	51796	51794	51787	51796	51805	51796	51807	51817	51833	51836	51833	51826	51838	51834	51850	51831	51833	51846	51822	51840	51826	51811	51825	51819	51811	51828	51797	51816	51806	51802	51795	51789	51811	51790	51802	51811	51800	51800	51808	51819	51823	51793	51810	51790
52312	52300	52310	52320	52337	52307	52329	52315	52321	52327	52324	52319	52323	52329	52329	52353	52334	52316	52333	52352	52344	52342	52350	52349	52334	52346	52338	52341	52344	52332	52350	52337	52310	52317	52322	52316	52308	52304	52304	52319	52316	52318	52309	52323	52317	52331	52319	52306	52314	52314
52789	52793	52799	52816	52805	52790	52793	52796	52805	52794	52798	52800	52804	52802	52815	52803	52800	52823	52818	52820	52827	52824	52805	52825	52824	52807	52807	52809	52824	52815	52818	52820	52791	52774	52792	52774	52794	52796	52794	52780	52801	52786	52788	52790	52801	52795	52807	52826	52817	52804
53127	53099	53112	53130	53139	53124	53134	53131	53136	53136	53121	53108	53140	53121	53128	53132	53135	53137	53131	53138	53142	53144	53137	53131	53137	53135	53128	53160	53141	53139	53134	53137	53125	53116	53127	53125	53115	53107	53127	53138	53117	53118	53127	53121	53131	53124	53128	53131	53137	53128
53247	53254	53248	53245	53258	53255	53248	53244	53253	53253	53237	53250	53210	53228	53258	53254	53257	53262	53247	53257	53265	53245	53259	53254	53246	53238	53250	53256	53264	53259	53267	53249	53244	53262	53252	53271	53238	53253	53251	53230	53254	53250	53269	53260	53241	53259	53250	53258	53243	53259
53369	53363	53370	53378	53371	53372	53374	53379	53383	53368	53368	53369	53379	53363	53360	53360	53370	53385	53368	53355	53359	53366	53378	53372	53376	53370	53381	53370	53366	53370	53387	53374	53374	53364	53361	53366	53381	53361	53364	53373	53375	53382	53375	53375	53365	53368	53375	53379	53374	53357
53251	53272	53259	53281	53277	53256	53275	53254	53284	53273	53277	53266	53261	53270	53274	53261	53264	53247	53274	53259	53270	53260	53273	53255	53271	53268	53264	53275	53265	53267	53272	53274	53271	53260	53268	53272	53271	53271	53268	53272	53274	53259	53271	53283	53274	53267	53265	53273	53259	53268
52970	52969	52991	52965	52963	52964	52962	52956	52961	52965	52977	52981	52954	52961	52964	52964	52949	52948	52968	52949	52963	52948	52936	52959	52966	52960	52968	52972	52971	52960	52957	52976	52960	52995	52976	52965	52983	52977	52977	52976	52982	52976	52984	52987	52982	52965	52972	52961	52973	52975
52640	52657	52649	52665	52648	52664	52653	52641	52650	52659	52653	52638	52647	52644	52642	52627	52646	52635	52648	52629	52608	52640	52631	52636	52643	52664	52660	52643	52642	52637	52641	52646	52653	52670	52664	52672	52651	52654	52668	52655	52647	52659	52659	52667	52642	52656	52656	52670	52651	52674
52212	52205	52207	52202	52200	52203	52201	52203	52194	52189	52192	52200	52192	52184	52183	52193	52187	52189	52174	52171	52155	52180	52174	52162	52193	52195	52189	52196	52194	52184	52191	52195	52200	52214	52209	52204	52207	52211	52219	52205	52209	52205	52210	52205	52201	52203	52201	52200	52225	52196
51594	51579	51584	51586	51580	51588	51584	51569	51573	51587	51578	51579	51587	51572	51566	51576	51568	51563	51569	51551	51557	51561	51563	51553	51573	51579	51574	51574	51567	51567	51573	51575	51590	51590	51585	51589	51596	51603	51588	51598	51593	51591	51586	51576	51580	51595	51586	51587	51586	51593
50982	50971	50959	50961	50955	50970	50958	50968	50958	50965	50974	50961	50963	50946	50953	50956	50950	50953	50935	50944	50917	50929	50937	50947	50946	50942	50945	50939	50944	50940	50933	50938	50962	50969	50973	50970	50959	50988	50971	50990	50980	50969	50977	50966	50971	50959	50969	50979	50965	50977
50282	50283	50279	50287	50275	50283	50271	50288	50271	50273	50276	50276	50278	50269	50266	50267	50268	50263	50246	50260	50239	50251	50254	50263	50244	50257	50268	50256	50252	50247	50255	50265	50288	50273	50303	50285	50295	50287	50296	50301	50289	50283	50276	50286	50270	50260	50267	50278	50279	50281
49568	49556	49548	49558	49551	49552	49541	49553	49535	49549	49550	49551	49547	49558	49537	49535	49543	49537	49520	49530	49510	49511	49524	49514	49529	49533	49531	49519	49527	49522	49527	49538	49555	49556	49578	49573	49571	49553	49574	49556	49576	49553	49560	49557	49554	49535	49541	49554	49548	49553
48812	48821	48801	48821	48814	48823	48820	48830	48811	48807	48828	48810	48825	48813	48815	48797	48802	48792	48797	48799	48774	48782	48787	48775	48791	48810	48803	48784	48805	48793	48782	48784	48812	48812	48820	48831	48832	48838	48827	48843	48828	48832	48816	48813	48821	48815	48818	48802	48819	48823
48110	48117	48102	48097	48091	48111	48095	48110	48112	48093	48124	48107	48093	48107	48082	48083	48096	48065	48069	48068	48050	48057	48056	48061	48086	48084	48069	48074	48070	48062	48073	48085	48101	48100	48118	48103	48112	48109	48108	48115	48106	48102	48097	48091	48107	48085	48084	48073	48097	48110
47453	47452	47458	47453	47428	47434	47445	47447	47443	47434	47455	47455	47435	47457	47435	47445	47405	47404	47437	47422	47408	47426	47412	47401	47418	47419	47431	47417	47417	47410	47417	47420	47442	47463	47457	47461	47460	47474	47441	47455	47448	47461	47467	47446	47452	47444	47443	47434	47431	47440
46842	46823	46819	46824	46805	46801	46839	46829	46807	46836	46822	46823	46802	46809	46809	46797	46809	46817	46819	46790	46787	46805	46797	46797	46795	46818	46799	46809	46804	46799	46779	46803	46812	46828	46849	46829	46821	46825	46835	46836	46843	46861	46817	46822	46826	46816	46818	46815	46832	46839
46311	46335	46313	46298	46301	46299	46311	46286	46294	46315	46319	46302	46301	46317	46283	46273	46286	46255	46288	46266	46289	46281	46262	46274	46284	46279	46279	46268	46279	46278	46271	46267	46265	46313	46298	46317	46326	46313	46302	46296	46286	46307	46293	46290	46285	46292	46302	46277	46298	46298
45967	45973	45978	45971	45922	45934	45947	45954	45953	45944	45951	45965	45955	45940	45938	45930	45924	45929	45922	45922	45938	45928	45939	45939	45930	45945	45941	45945	45908	45922	45930	45925	45939	45973	45941	45921	45941	45959	45924	45960	45966	45934	45939	45928	45927	45950	45937	45950	45924	45940
45625	45605	45613	45590	45593	45613	45602	45613	45620	45614	45596	45582	45605	45617	45601	45597	45596	45579	45592	45582	45619	45603	45580	45599	45600	45602	45570	45580	45573	45584	45574	45574	45571	45605	45623	45579	45615	45628	45600	45589	45604	45606	45573	45605	45589	45586	45589	45611	45605	45588
45443	45433	45442	45429	45477	45456	45451	45449	45445	45463	45447	45443	45465	45460	45433	45447	45446	45451	45430	45450	45476	45431	45450	45463	45450	45451	45436	45441	45431	45443	45442	45464	45456	45437	45460	45437	45457	45435	45456	45457	45438	45436	45427	45440	45438	45448	45433	45438	45443	45429
45487	45482	45487	45499	45492	45487	45513	45483	45511	45479	45507	45493	45534	45476	45475	45505	45489	45489	45490	45494	45488	45474	45501	45499	45496	45492	45489	45489	45471	45485	45473	45493	45494	45506	45507	45519	45503	45478	45500	45518	45492	45500	45475	45452	45494	45508	45496	45501	45497	45487
45543	45544	45536	45539	45548	45552	45552	45555	45556	45535	45533	45569	45543	45550	45564	45539	45559	45551	45557	45561	45527	45555	45570	45568	45563	45553	45533	45531	45563	45537	45539	45539	45528	45557	45557	45538	45539	45536	45560	45539	45542	45547	45553	45550	45529	45546	45541	45537	45538	45547
45788	45791	45790	45801	45791	45802	45788	45784	45815	45799	45795	45793	45805	45811	45803	45801	45800	45797	45808	45818	45802	45789	45837	45812	45816	45789	45788	45805	45815	45817	45784	45818	45816	45809	45798	45793	45770	45791	45777	45785	45791	45787	45800	45792	45802	45811	45785	45806	45785	45788
46200	46212	46212	46200	46198	46211	46183	46226	46214	46206	46220	46212	46211	46210	46211	46224	46212	46218	46223	46226	46253	46214	46218	46247	46232	46221	46226	46201	46226	46233	46219	46200	46220	46225	46193	46216	46195	46214	46218	46220	46211	46195	46198	46202	46209	46196	46211	46192	46196	46223
46623	46655	46643	46649	46659	46662	46663	46635	46654	46661	46637	46631	46646	46639	46674	46675	46660	46648	46680	46672	46705	46677	46681	46682	46663	46655	46660	46657	46658	46661	46676	46674	46654	46644	46653	46627	46635	46628	46648	46634	46644	46661	46654	46642	46666	46664	46654	46638	46649	46632
47226	47230	47229	47226	47216	47230	47216	47227	47225	47226	47227	47223	47206	47246	47238	47254	47224	47225	47252	47245	47260	47261	47256	47250	47237	47232	47257	47231	47268	47240	47237	47247	47213	47228	47200	47203	47225	47212	47212	47227	47226	47202	47214	47229	47216	47249	47243	47223	47210	47222
47861	47848	47855	47872	47855	47850	47873	47866	47881	47848	47864	47865	47872	47861	47871	47883	47881	47878	47872	47882	47895	47887	47900	47880	47881	47867	47864	47878	47883	47885	47880	47880	47853	47862	47830	47840	47857	47833	47847	47847	47853	47859	47873	47861	47850	47854	47865	47880	47838	47843
48550	48553	48553	48549	48570	48559	48567	48562	48569	48575	48554	48551	48557	48549	48575	48565	48578	48581	48586	48579	48608	48595	48589	48603	48595	48575	48587	48576	48584	48586	48591	48580	48570	48555	48558	48530	48559	48536	48530	48543	48555	48553	48560	48562	48550	48582	48573	48557	48557	48550
49272	49275	49280	49279	49282	49283	49280	49261	49281	49280	49284	49285	49277	49280	49283	49277	49299	49315	49318	49313	49314	49335	49327	49314	49293	49306	49315	49306	49304	49321	49309	49304	49289	49283	49262	49257	49254	49258	49259	49261	49275	49280	49282	49274	49294	49295	49287	49289	49275	49281
49998	49996	50009	50012	50021	50023	50010	50021	50020	50021	50006	50012	50013	50011	50024	50029	50052	50043	50037	50036	50061	50036	50051	50056	50047	50029	50040	50041	50045	50037	50041	50042	50017	50009	50011	50006	50003	49991	49987	49993	50002	50017	50018	50011	50034	50019	50028	50026	50007	50000
50696	50705	50714	50712	50702	50710	50702	50712	50711	50705	50695	50711	50709	50700	50715	50721	50734	50741	50737	50729	50756	50732	50749	50741	50734	50745	50734	50733	50731	50739	50737	50724	50719	50702	50687	50698	50701	50692	50694	50707	50699	50705	50713	50717	50703	50709	50726	50714	50707	50688
51304	51307	51314	51314	51305	51319	51322	51298	51309	51313	51315	51312	51313	51298	51323	51335	51332	51339	51336	51342	51336	51320	51345	51325	51328	51329	51325	51336	51333	51330	51343	51321	51309	51302	51305	51302	51289	51293	51306	51302	51315	51308	51302	51322	51308	51317	51322	51324	51318	51303
51909	51914	51924	51916	51915	51933	51915	51909	51918	51929	51921	51921	51924	51928	51926	51924	51942	51954	51955	51956	51937	51928	51949	51962	51932	51932	51950	51938	51950	51937	51945	51951	51922	51917	51913	51902	51913	51911	51910	51909	51921	51934	51935	51928	51942	51919	51940	51922	51917	51904
52396	52369	52384	52373	52391	52398	52389	52400	52381	52399	52395	52383	52373	52395	52405	52399	52424	52403	52414	52422	52411	52406	52404	52402	52395	52405	52401	52417	52418	52407	52415	52413	52379	52385	52378	52388	52378	52375	52385	52392	52391	52376	52387	52407	52402	52398	52388	52394	52392	52370
52683	52661	52673	52678	52682	52686	52698	52677	52675	52673	52698	52697	52673	52679	52695	52694	52694	52699	52697	52695	52681	52693	52698	52697	52692	52682	52696	52687	52701	52681	52675	52703	52686	52679	52685	52689	52671	52679	52682	52678	52693	52675	52681	52689	52677	52701	52686	52673	52688	52669
52946	52929	52947	52943	52934	52938	52939	52947	52935	52946	52956	52939	52939	52963	52954	52949	52955	52948	52946	52957	52939	52951	52951	52938	52939	52946	52943	52951	52956	52951	52954	52956	52938	52949	52944	52944	52949	52947	52942	52960	52947	52944	52950	52970	52952	52940	52950	52950	52951	52939
53054	53075	53051	53063	53066	53062	53055	53076	53065	53073	53059	53041	53065	53074	53069	53062	53067	53058	53062	53058	53051	53070	53080	53068	53058	53077	53072	53066	53067	53072	53076	53078	53064	53077	53063	53064	53057	53056	53055	53065	53072	53086	53051	53064	53085	53077	53072	53072	53056	53076
52925	52933	52913	52919	52946	52927	52940	52935	52917	52924	52938	52940	52928	52931	52929	52936	52922	52927	52936	52931	52933	52928	52920	52931	52935	52939	52927	52940	52927	52934	52934	52928	52939	52954	52946	52929	52939	52934	52933	52939	52928	52932	52935	52932	52946	52933	52948	52939	52942	52936
52769	52797	52788	52798	52779	52791	52783	52779	52771	52782	52798	52777	52785	52783	52769	52778	52773	52776	52772	52774	52770	52765	52770	52763	52785	52777	52771	52780	52773	52780	52769	52781	52789	52764	52795	52785	52764	52788	52776	52781	52776	52798	52776	52784	52784	52773	52786	52776	52794	52786
52455	52468	52471	52474	52476	52467	52466	52473	52461	52468	52472	52444	52465	52461	52457	52453	52462	52442	52430	52455	52443	52441	52445	52442	52457	52458	52462	52464	52452	52467	52458	52456	52471	52464	52475	52464	52473	52488	52467	52478	52461	52475	52468	52463	52465	52455	52475	52468	52458	52480
51990	52003	51999	52011	51998	52002	52004	51999	51999	52012	52008	51987	52005	52007	51998	51988	51979	51973	51982	51979	51975	51975	51987	51978	51989	51978	51980	51994	51981	51980	51976	51986	52006	51993	52014	51999	51997	52019	52009	51998	51998	52022	52002	52015	51998	52004	51992	52003	52015	51995
51477	51476	51487	51476	51472	51476	51483	51465	51475	51476	51472	51478	51479	51471	51460	51463	51441	51448	51464	51456	51451	51460	51448	51449	51454	51458	51456	51472	51462	51455	51452	51466	51471	51478	51481	51485	51478	51482	51480	51486	51486	51473	51481	51472	51474	51474	51462	51474	51479	51495
50862	50854	50853	50854	50843	50837	50845	50841	50843	50841	50850	50847	50840	50844	50840	50826	50814	50825	50822	50816	50805	50819	50815	50813	50822	50841	50827	50821	50822	50820	50822	50839	50851	50843	50855	50860	50863	50859	50867	50857	50854	50851	50844	50842	50848	50855	50857	50835	50848	50855
50160	50167	50159	50161	50147	50159	50153	50150	50157	50140	50148	50168	50152	50138	50155	50135	50124	50126	50133	50133	50113	50145	50123	50116	50132	50130	50115	50135	50120	50129	50133	50142	50146	50148	50163	50175	50176	50171	50171	50162	50160	50161	50170	50158	50152	50158	50151	50142	50153	50163
49438	49445	49439	49425	49426	49425	49434	49425	49432	49432	49427	49422	49437	49420	49419	49418	49417	49391	49392	49393	49379	49409	49388	49395	49414	49397	49387	49390	49402	49387	49386	49409	49417	49425	49434	49435	49444	49444	49451	49432	49451	49436	49429	49426	49432	49427	49419	49421	49425	49439
48695	48688	48681	48689	48680	48689	48674	48683	48684	48684	48675	48700	48669	48690	48673	48663	48666	48667	48660	48648	48638	48657	48651	48640	48657	48652	48646	48653	48654	48641	48649	48653	48671	48675	48694	48695	48716	48707	48689	48697	48686	48682	48693	48682	48672	48667	48671	48685	48691	48701
47996	47974	47987	47987	47986	47969	47990	47970	47991	47974	47990	47988	47977	47957	47964	47973	47948	47955	47947	47952	47951	47939	47925	47961	47948	47957	47942	47967	47937	47928	47940	47953	47982	47985	47985	47994	47985	47982	47999	47979	47986	47980	47992	47974	47970	47982	47978	47950	47988	47977
47271	47271	47274	47251	47283	47240	47258	47249	47268	47262	47254	47260	47261	47246	47253	47240	47230	47229	47225	47233	47229	47229	47218	47224	47227	47243	47247	47221	47232	47236	47235	47230	47247	47243	47255	47262	47284	47276	47260	47280	47272	47271	47281	47258	47251	47245	47236	47253	47259	47261
46657	46637	46629	46636	46628	46636	46621	46627	46619	46619	46645	46648	46624	46625	46616	46604	46600	46587	46591	46602	46599	46581	46590	46611	46641	46599	46608	46609	46598	46590	46607	46608	46625	46630	46629	46635	46652	46654	46597	46637	46635	46625	46611	46615	46623	46634	46609	46630	46616	46640
46152	46123	46133	46127	46153	46146	46147	46143	46145	46146	46156	46144	46132	46138	46132	46141	46112	46128	46128	46114	46116	46131	46104	46102	46149	46121	46116	46127	46103	46106	46129	46118	46119	46129	46145	46133	46152	46138	46144	46128	46156	46138	46139	46131	46107	46122	46126	46122	46120	46146
45654	45656	45647	45639	45672	45648	45645	45647	45635	45677	45653	45645	45650	45648	45654	45645	45643	45635	45630	45623	45626	45622	45621	45649	45639	45641	45647	45631	45647	45636	45652	45639	45639	45630	45646	45657	45666	45660	45653	45636	45651	45647	45653	45645	45648	45650	45632	45623	45668	45653
45278	45282	45285	45295	45312	45295	45291	45272	45289	45302	45304	45307	45306	45284	45294	45287	45319	45298	45294	45282	45266	45257	45279	45278	45280	45287	45279	45275	45270	45281	45286	45285	45276	45295	45297	45317	45292	45297	45274	45310	45279	45315	45288	45282	45287	45293	45291	45285	45282	45295
45166	45177	45174	45170	45182	45196	45153	45166	45159	45177	45165	45187	45174	45168	45162	45152	45180	45151	45175	45180	45179	45176	45160	45149	45183	45173	45177	45172	45172	45144	45153	45150	45182	45155	45171	45168	45169	45165	45171	45162	45167	45173	45189	45160	45162	45143	45160	45169	45161	45181
45078	45066	45091	45057	45065	45078	45059	45098	45068	45096	45090	45071	45068	45055	45090	45051	45064	45073	45063	45066	45096	45055	45072	45067	45066	45047	45078	45068	45094	45063	45070	45083	45067	45061	45055	45054	45071	45049	45070	45047	45092	45041	45042	45085	45083	45041	45058	45053	45066	45061
45116	45087	45096	45094	45115	45122	45124	45101	45105	45113	45101	45113	45117	45110	45110	45114	45113	45120	45113	45124	45135	45121	45139	45108	45120	45117	45121	45120	45118	45119	45134	45116	45105	45101	45112	45096	45101	45116	45096	45111	45119	45099	45134	45101	45106	45114	45118	45115	45123	45118
45405	45432	45398	45404	45432	45407	45412	45424	45422	45407	45399	45402	45398	45398	45421	45429	45413	45432	45417	45421	45431	45415	45429	45412	45432	45400	45401	45422	45411	45433	45423	45417	45424	45416	45398	45386	45402	45382	45417	45400	45415	45402	45419	45407	45431	45421	45398	45421	45414	45397
45720	45729	45727	45751	45723	45701	45716	45735	45733	45744	45735	45709	45741	45747	45749	45744	45743	45727	45737	45763	45769	45747	45729	45747	45747	45749	45759	45736	45748	45740	45746	45756	45729	45724	45714	45721	45703	45708	45729	45733	45737	45725	45729	45714	45705	45747	45733	45743	45726	45716
46241	46230	46243	46225	46237	46238	46245	46244	46244	46223	46238	46244	46243	46251	46250	46254	46258	46259	46267	46241	46274	46271	46265	46276	46255	46253	46270	46269	46251	46277	46265	46244	46226	46226	46235	46238	46224	46232	46230	46231	46232	46223	46231	46248	46234	46256	46239	46245	46246	46221
46775	46785	46793	46785	46789	46795	46782	46808	46783	46788	46792	46787	46784	46782	46802	46789	46819	46784	46801	46811	46807	46814	46820	46813	46800	46804	46839	46813	46805	46818	46812	46815	46781	46763	46773	46774	46774	46758	46773	46771	46761	46767	46771	46780	46780	46788	46797	46788	46777	46772
47464	47469	47480	47480	47467	47477	47467	47488	47481	47461	47477	47466	47477	47465	47489	47481	47477	47486	47493	47496	47541	47516	47507	47511	47499	47503	47493	47501	47493	47510	47499	47499	47484	47481	47463	47462	47446	47461	47458	47463	47446	47469	47487	47459	47470	47464	47473	47487	47458	47439
48205	48223	48221	48218	48239	48225	48234	48231	48236	48232	48241	48229	48227	48230	48241	48241	48268	48249	48260	48272	48263	48274	48266	48258	48245	48254	48252	48252	48262	48258	48260	48257	48243	48209	48229	48219	48219	48205	48207	48225	48201	48221	48221	48223	48224	48229	48252	48239	48223	48211
49003	48986	48996	49004	49015	49015	49009	49007	49011	48999	49009	48994	49010	49016	49028	49031	49042	49033	49034	49038	49055	49035	49048	49044	49036	49033	49032	49032	49038	49035	49049	49038	49015	48997	49011	48996	48993	48985	48983	48996	48999	48996	48990	49013	49015	49006	49016	49021	49012	48996
49798	49806	49801	49803	49824	49806	49824	49808	49817	49804	49821	49823	49817	49819	49815	49826	49856	49851	49840	49861	49850	49838	49861	49847	49836	49841	49835	49848	49837	49844	49845	49835	49810	49791	49807	49786	49792	49791	49798	49807	49799	49801	49800	49824	49808	49820	49809	49819	49798	49812
50541	50548	50560	50558	50570	50572	50562	50561	50560	50554	50563	50545	50570	50576	50568	50598	50582	50602	50598	50603	50596	50595	50595	50604	50578	50583	50570	50592	50596	50583	50593	50600	50564	50547	50575	50547	50559	50553	50547	50560	50554	50563	50552	50574	50573	50568	50573	50568	50567	50548
51321	51309	51333	51311	51327	51318	51330	51314	51312	51321	51338	51320	51313	51335	51344	51342	51355	51365	51350	51355	51353	51344	51361	51360	51347	51342	51348	51346	51344	51349	51348	51348	51340	51327	51329	51316	51317	51305	51306	51307	51310	51328	51327	51342	51323	51331	51321	51319	51318	51323
52017	52026	52025	52024	52029	52028	52031	52005	52024	52034	52021	52011	52032	52048	52039	52049	52056	52060	52054	52050	52053	52057	52067	52041	52066	52048	52038	52049	52059	52067	52061	52026	52038	52034	52029	52014	52010	52019	52013	52013	52025	52016	52026	52043	52034	52038	52041	52035	52036	52035
52536	52546	52540	52548	52542	52549	52557	52523	52535	52560	52552	52541	52537	52570	52548	52557	52541	52569	52571	52573	52556	52576	52581	52555	52561	52569	52571	52564	52576	52573	52574	52556	52557	52552	52542	52537	52527	52550	52545	52549	52537	52531	52538	52558	52568	52557	52569	52561	52555	52551
53050	53059	53056	53063	53078	53044	53057	53068	53073	53054	53062	53071	53059	53081	53082	53072	53059	53077	53064	53067	53071	53091	53079	53090	53075	53083	53074	53070	53085	53080	53084	53085	53047	53083	53049	53057	53059	53060	53057	53047	53070	53057	53060	53071	53072	53075	53074	53067	53075	53076
53417	53420	53407	53415	53426	53408	53425	53443	53422	53433	53403	53410	53438	53427	53421	53445	53402	53413	53405	53410	53425	53443	53424	53432	53423	53416	53412	53411	53427	53411	53440	53427	53409	53437	53407	53420	53394	53413	53411	53427	53430	53421	53421	53421	53440	53424	53453	53443	53424	53407
53587	53574	53566	53595	53575	53592	53553	53560	53580	53554	53575	53574	53573	53565	53576	53577	53558	53566	53542	53558	53562	53570	53569	53575	53568	53566	53566	53573	53581	53565	53576	53561	53566	53578	53573	53567	53558	53580	53567	53571	53563	53572	53575	53564	53575	53562	53590	53590	53566	53575
53650	53644	53640	53655	53651	53653	53651	53655	53659	53632	53632	53656	53648	53644	53645	53638	53619	53646	53630	53646	53643	53638	53663	53650	53639	53629	53631	53630	53645	53640	53641	53636	53644	53663	53657	53646	53637	53651	53668	53647	53660	53659	53661	53647	53643	53650	53656	53655	53649	53663
53562	53553	53553	53555	53544	53550	53565	53541	53558	53561	53538	53554	53558	53537	53547	53546	53535	53537	53536	53550	53542	53528	53551	53545	53551	53557	53534	53535	53528	53547	53535	53545	53540	53538	53561	53548	53563	53548	53534	53561	53549	53562	53553	53546	53552	53552	53545	53562	53568	53569
53253	53255	53244	53242	53239	53243	53248	53240	53228	53241	53258	53250	53241	53244	53237	53237	53225	53249	53239	53237	53221	53233	53231	53241	53224	53220	53219	53222	53228	53241	53239	53235	53245	53238	53255	53257	53261	53264	53254	53235	53265	53262	53254	53237	53236	53262	53229	53238	53257	53256
52927	52937	52933	52948	52930	52944	52949	52933	52944	52955	52952	52939	52941	52934	52936	52928	52935	52915	52925	52923	52913	52922	52903	52923	52925	52929	52945	52931	52919	52915	52921	52922	52949	52949	52954	52957	52956	52954	52946	52951	52958	52956	52958	52937	52945	52953	52943	52938	52951	52945
52455	52456	52441	52441	52437	52433	52447	52443	52458	52448	52441	52451	52443	52439	52448	52439	52429	52423	52419	52425	52410	52425	52410	52424	52424	52427	52442	52431	52425	52415	52415	52427	52433	52440	52443	52459	52460	52458	52467	52471	52454	52454	52451	52453	52459	52454	52437	52448	52468	52456
51826	51816	51814	51819	51806	51802	51828	51816	51812	51810	51814	51822	51805	51800	51815	51813	51798	51786	51791	51782	51781	51791	51773	51787	51786	51791	51793	51789	51778	51800	51794	51785	51823	51825	51803	51827	51836	51842	51825	51830	51824	51815	51817	51817	51815	51817	51794	51812	51809	51830
51193	51176	51181	51185	51178	51162	51175	51175	51173	51185	51190	51183	51177	51164	51174	51160	51155	51145	51150	51142	51136	51141	51139	51142	51143	51152	51173	51152	51155	51141	51150	51154	51176	51182	51168	51193	51200	51189	51199	51188	51193	51199	51194	51184	51180	51180	51180	51177	51189	51181
50450	50441	50428	50430	50431	50420	50435	50431	50425	50443	50436	50441	50421	50415	50421	50401	50411	50400	50412	50394	50376	50393	50385	50388	50411	50397	50411	50393	50401	50405	50397	50408	50434	50435	50427	50448	50450	50445	50441	50441	50439	50445	50435	50425	50429	50434	50419	50423	50434	50423
49680	49654	49655	49654	49658	49661	49646	49644	49660	49661	49649	49657	49651	49638	49640	49639	49638	49626	49629	49613	49618	49614	49606	49616	49625	49626	49640	49623	49627	49614	49619	49619	49637	49644	49661	49655	49666	49669	49660	49667	49671	49637	49661	49656	49647	49639	49648	49648	49654	49660
48886	48869	48880	48869	48868	48875	48878	48857	48869	48860	48884	48864	48868	48861	48863	48857	48854	48842	48846	48839	48831	48829	48830	48846	48849	48850	48858	48852	48858	48839	48836	48845	48867	48865	48877	48879	48882	48887	48880	48880	48886	48870	48887	48872	48854	48877	48853	48857	48875	48866
48110	48111	48118	48097	48104	48104	48090	48101	48083	48106	48100	48080	48093	48087	48083	48076	48072	48075	48088	48071	48064	48059	48067	48072	48068	48066	48085	48078	48054	48081	48071	48077	48101	48096	48114	48112	48117	48110	48110	48103	48100	48106	48094	48100	48095	48090	48090	48081	48090	48115
47429	47429	47421	47414	47423	47423	47408	47413	47430	47423	47425	47406	47424	47423	47402	47406	47381	47390	47380	47391	47402	47406	47389	47387	47395	47413	47412	47405	47381	47398	47407	47383	47408	47409	47429	47426	47422	47402	47437	47435	47409	47425	47408	47419	47411	47403	47400	47419	47401	47424
46744	46728	46741	46735	46748	46745	46735	46754	46726	46722	46731	46713	46728	46736	46723	46729	46727	46712	46715	46726	46718	46714	46716	46729	46729	46721	46740	46720	46714	46695	46715	46727	46716	46721	46757	46729	46759	46742	46743	46741	46732	46744	46738	46752	46709	46716	46721	46738	46730	46728
46158	46160	46159	46152	46145	46141	46156	46159	46159	46145	46153	46148	46132	46109	46124	46143	46154	46133	46133	46131	46141	46138	46128	46124	46135	46151	46134	46141	46150	46145	46142	46144	46159	46155	46162	46155	46166	46151	46162	46150	46164	46132	46151	46155	46143	46142	46146	46131	46133	46147
45724	45697	45737	45731	45713	45727	45723	45725	45733	45700	45700	45714	45704	45717	45698	45688	45724	45713	45694	45719	45732	45720	45709	45690	45699	45702	45709	45712	45710	45713	45682	45694	45701	45714	45731	45716	45719	45715	45726	45696	45711	45712	45734	45703	45707	45698	45731	45707	45718	45683
45331	45328	45348	45339	45351	45344	45353	45325	45329	45322	45329	45308	45343	45347	45308	45320	45319	45324	45300	45336	45330	45338	45338	45335	45318	45348	45339	45339	45322	45321	45329	45326	45352	45331	45329	45329	45363	45349	45315	45363	45350	45325	45329	45334	45335	45315	45312	45336	45322	45317
45174	45172	45179	45060	45141	45079	45207	45226	45111	45260	45238	45251	45045	45041	45134	45129	45234	45247	45247	45083	45171	45129	45049	45078	45041	45200	45070	45125	45171	45207	45134	45256	45228	45065	45262	45096	45156	45127	45127	45053	45058	45123	45122	45244	45102	45073	45091	45047	45131	45228
45413	45397	45403	45362	45384	45353	45400	45412	45379	45421	45427	45411	45353	45368	45370	45396	45425	45423	45419	45381	45376	45386	45360	45388	45370	45426	45383	45394	45415	45439	45377	45419	45406	45356	45425	45373	45398	45413	45381	45361	45363	45378	45387	45409	45367	45369	45371	45359	45378	45389
45280	45310	45277	45267	45284	45289	45288	45281	45273	45264	45273	45297	45263	45305	45293	45303	45314	45278	45291	45271	45305	45296	45275	45266	45278	45275	45278	45276	45309	45310	45281	45294	45277	45257	45272	45274	45283	45266	45258	45270	45250	45282	45271	45287	45264	45263	45269	45247	45259	45265
45482	45483	45487	45500	45499	45503	45492	45495	45504	45483	45488	45507	45510	45496	45494	45499	45505	45504	45520	45509	45522	45521	45508	45507	45501	45510	45500	45506	45489	45496	45511	45509	45488	45481	45496	45481	45493	45467	45478	45486	45463	45488	45488	45480	45482	45477	45476	45485	45482	45482
45786	45824	45812	45811	45819	45833	45831	45792	45789	45802	45799	45816	45812	45821	45824	45836	45833	45845	45818	45836	45838	45814	45826	45828	45807	45829	45839	45815	45845	45843	45833	45824	45802	45813	45804	45814	45801	45800	45805	45793	45806	45786	45804	45798	45820	45809	45796	45788	45801	45789
46269	46267	46273	46309	46292	46285	46293	46287	46283	46292	46281	46280	46274	46280	46303	46312	46289	46296	46311	46301	46308	46320	46308	46326	46301	46318	46287	46317	46322	46303	46318	46309	46280	46291	46285	46269	46270	46271	46279	46257	46296	46270	46283	46275	46278	46277	46299	46280	46287	46277
46866	46880	46885	46885	46888	46912	46891	46881	46866	46877	46874	46872	46891	46891	46904	46896	46912	46920	46899	46910	46921	46913	46906	46913	46906	46912	46883	46915	46907	46918	46910	46902	46901	46884	46851	46880	46870	46860	46869	46880	46863	46871	46849	46882	46891	46897	46891	46871	46880	46874
47511	47536	47522	47537	47542	47526	47536	47534	47526	47529	47524	47520	47543	47533	47536	47565	47538	47558	47562	47565	47582	47578	47580	47569	47536	47572	47559	47564	47569	47565	47556	47560	47536	47520	47514	47517	47499	47506	47512	47523	47519	47519	47526	47537	47539	47538	47532	47525	47520	47520
48255	48249	48258	48266	48249	48256	48253	48253	48259	48255	48269	48267	48251	48269	48267	48273	48282	48283	48272	48304	48301	48283	48300	48296	48289	48280	48280	48274	48286	48288	48293	48294	48258	48245	48231	48239	48238	48237	48231	48242	48237	48243	48249	48258	48270	48261	48274	48254	48276	48258
48992	48994	48997	49003	48989	49009	49012	49000	49027	48993	49020	49022	49019	49021	49009	49030	49016	49028	49037	49035	49051	49036	49041	49051	49031	49033	49017	49036	49041	49039	49032	49037	49012	49012	48998	48988	48988	48993	48987	48990	48993	48997	49010	49007	49004	49028	49009	49013	49000	49006
49765	49764	49758	49767	49777	49782	49773	49768	49780	49776	49773	49770	49782	49797	49789	49803	49805	49803	49794	49821	49816	49817	49815	49817	49797	49779	49805	49799	49809	49799	49818	49812	49778	49803	49765	49771	49759	49762	49756	49780	49781	49768	49788	49791	49790	49795	49806	49790	49790	49782
50526	50516	50532	50542	50521	50542	50531	50547	50547	50547	50520	50523	50534	50555	50560	50556	50535	50545	50566	50561	50553	50569	50579	50562	50562	50540	50534	50549	50556	50560	50571	50543	50529	50549	50533	50526	50518	50538	50528	50523	50540	50538	50545	50549	50553	50554	50569	50550	50543	50529
51192	51201	51187	51194	51195	51194	51206	51202	51212	51191	51190	51199	51204	51200	51216	51221	51212	51203	51223	51228	51226	51222	51215	51218	51224	51209	51212	51199	51213	51219	51214	51216	51195	51208	51196	51199	51186	51205	51196	51189	51212	51210	51199	51211	51208	51221	51215	51221	51217	51199
51846	51851	51837	51860	51852	51861	51857	51869	51862	51860	51852	51852	51872	51867	51868	51880	51857	51856	51887	51874	51855	51885	51882	51872	51869	51851	51853	51868	51867	51878	51889	51876	51865	51865	51872	51849	51848	51865	51861	51858	51844	51867	51873	51872	51855	51865	51875	51882	51853	51871
52410	52414	52406	52404	52400	52435	52419	52420	52415	52420	52415	52412	52409	52405	52432	52416	52438	52434	52428	52424	52413	52426	52430	52415	52431	52419	52427	52427	52435	52443	52422	52427	52432	52407	52418	52420	52409	52417	52417	52411	52419	52427	52420	52423	52420	52430	52425	52426	52431	52427
52754	52741	52743	52755	52771	52742	52740	52771	52753	52767	52764	52755	52762	52736	52761	52769	52758	52765	52779	52761	52734	52756	52759	52758	52746	52744	52753	52761	52755	52772	52766	52751	52748	52755	52748	52738	52738	52744	52752	52763	52762	52770	52753	52770	52751	52766	52765	52774	52756	52762
53078	53061	53075	53047	53073	53090	53070	53065	53074	53073	53072	53071	53071	53061	53071	53070	53079	53076	53094	53065	53033	53081	53084	53074	53071	53070	53072	53071	53077	53074	53085	53080	53082	53059	53071	53061	53070	53071	53086	53057	53056	53066	53081	53071	53085	53074	53084	53085	53067	53083
53260	53234	53237	53241	53249	53248	53249	53243	53251	53248	53248	53241	53245	53231	53243	53241	53241	53241	53248	53250	53203	53257	53251	53260	53247	53227	53263	53246	53235	53242	53244	53251	53264	53246	53236	53245	53264	53239	53246	53245	53247	53250	53248	53251	53254	53268	53243	53253	53249	53249
53155	53140	53141	53158	53151	53144	53161	53149	53145	53158	53159	53156	53155	53133	53161	53138	53154	53158	53141	53148	53106	53137	53147	53152	53148	53139	53145	53136	53155	53131	53152	53142	53146	53154	53139	53163	53159	53150	53160	53169	53162	53163	53159	53159	53168	53160	53161	53151	53153	53177
53028	53039	53049	53027	53034	53022	53018	53028	53045	53028	53015	53034	53048	53025	53049	53029	53009	53019	53020	53011	53001	53029	53021	53022	53012	53009	53035	53020	53033	53020	53009	53011	53017	53038	53040	53030	53045	53047	53043	53038	53038	53054	53048	53059	53036	53055	53037	53043	53053	53048
52761	52749	52746	52736	52746	52743	52748	52747	52734	52747	52747	52750	52743	52747	52739	52747	52744	52722	52727	52727	52717	52732	52724	52718	52715	52727	52730	52735	52739	52712	52709	52723	52740	52745	52742	52743	52749	52743	52748	52763	52752	52749	52755	52748	52763	52757	52741	52747	52741	52770
52310	52286	52299	52298	52279	52290	52277	52285	52287	52305	52298	52297	52290	52280	52295	52276	52287	52269	52284	52262	52255	52269	52260	52275	52277	52265	52283	52275	52275	52274	52256	52279	52292	52285	52296	52299	52286	52308	52294	52308	52299	52310	52300	52298	52311	52293	52297	52289	52297	52286
51797	51784	51785	51778	51783	51787	51782	51787	51775	51791	51784	51790	51780	51770	51776	51772	51762	51760	51746	51766	51754	51744	51740	51757	51747	51771	51753	51763	51753	51758	51757	51755	51759	51776	51801	51797	51802	51793	51812	51795	51789	51791	51782	51778	51778	51796	51784	51788	51788	51789
51181	51166	51174	51163	51163	51157	51164	51156	51157	51168	51176	51171	51158	51152	51141	51141	51153	51136	51147	51128	51145	51133	51135	51134	51132	51156	51152	51145	51144	51145	51137	51153	51143	51168	51175	51171	51182	51183	51169	51169	51168	51157	51157	51162	51156	51161	51154	51159	51170	51167
50471	50460	50469	50457	50465	50473	50450	50445	50449	50449	50463	50452	50463	50447	50439	50437	50434	50438	50435	50428	50441	50434	50425	50430	50433	50442	50441	50450	50430	50419	50423	50435	50447	50448	50472	50457	50470	50469	50467	50472	50470	50457	50457	50447	50450	50438	50446	50443	50469	50473
49741	49750	49742	49744	49739	49736	49741	49744	49746	49747	49734	49739	49731	49724	49705	49709	49727	49717	49707	49706	49719	49713	49699	49712	49719	49729	49715	49723	49697	49713	49707	49719	49730	49720	49748	49747	49755	49742	49739	49741	49737	49743	49734	49733	49717	49724	49717	49738	49734	49739
48982	48975	48984	48977	48984	48964	48961	48978	48974	48979	48953	48972	48979	48965	48962	48942	48958	48952	48937	48946	48956	48943	48929	48936	48936	48956	48960	48970	48950	48951	48937	48948	48971	48973	48981	48970	48987	48983	48982	48976	48977	48963	48978	48949	48963	48960	48954	48969	48966	48985
48218	48242	48239	48233	48240	48228	48233	48238	48231	48238	48231	48243	48238	48243	48206	48202	48210	48210	48215	48222	48209	48212	48198	48202	48209	48214	48227	48231	48216	48196	48197	48205	48228	48224	48245	48251	48239	48238	48246	48244	48242	48236	48226	48221	48206	48210	48232	48205	48229	48225
47497	47482	47480	47485	47472	47475	47476	47477	47477	47484	47481	47487	47478	47496	47470	47458	47464	47454	47446	47450	47458	47465	47444	47449	47459	47477	47462	47444	47454	47451	47456	47466	47463	47488	47477	47486	47500	47473	47479	47487	47480	47467	47478	47470	47475	47456	47467	47455	47473	47482
46792	46811	46796	46808	46804	46796	46797	46801	46802	46812	46796	46790	46801	46798	46783	46792	46773	46787	46776	46789	46799	46774	46758	46797	46762	46789	46780	46770	46759	46772	46787	46760	46808	46804	46776	46823	46814	46815	46820	46802	46808	46789	46789	46802	46800	46805	46775	46777	46788	46793
46261	46249	46267	46271	46275	46281	46255	46250	46260	46254	46241	46258	46251	46248	46237	46252	46230	46223	46227	46232	46273	46243	46236	46241	46243	46247	46230	46248	46238	46241	46248	46260	46255	46269	46268	46271	46262	46261	46263	46253	46260	46266	46234	46257	46259	46248	46232	46233	46238	46225
45724	45762	45718	45723	45716	45723	45719	45717	45717	45709	45723	45705	45723	45722	45699	45728	45709	45706	45698	45696	45727	45709	45713	45716	45683	45714	45704	45736	45698	45706	45687	45707	45711	45724	45720	45717	45730	45725	45717	45725	45712	45705	45705	45719	45709	45715	45698	45704	45701	45708
45317	45278	45306	45323	45292	45296	45305	45290	45307	45298	45290	45314	45297	45303	45284	45292	45294	45292	45279	45294	45299	45291	45275	45277	45294	45300	45289	45298	45302	45304	45308	45289	45287	45344	45296	45304	45299	45293	45319	45301	45297	45291	45295	45280	45296	45283	45270	45271	45284	45275
45118	45123	45140	45145	45096	45113	45130	45124	45129	45126	45115	45134	45129	45129	45101	45120	45126	45113	45130	45111	45144	45100	45112	45110	45135	45128	45101	45127	45136	45126	45091	45113	45109	45118	45129	45119	45103	45120	45111	45131	45132	45121	45134	45132	45117	45116	45111	45112	45095	45113
44943	44959	44949	44960	44964	44969	44990	44971	44962	44955	44944	44943	44957	44944	44945	44951	44948	44964	44941	44962	44972	44961	44959	44976	44963	44973	44963	44967	44949	44952	44961	44965	44955	44948	44967	44957	44954	44953	44961	44941	44950	44966	44943	44940	44935	44935	44951	44948	44925	44929
45033	45035	45037	45020	45042	45022	45013	45007	45025	45030	45015	45023	45020	45026	45011	45025	45032	45033	45039	45027	45064	45029	45034	45030	45040	45019	45044	45026	45028	45033	45041	45042	45049	45017	45009	45025	45028	45042	45020	45014	45001	45017	45030	45023	45010	45010	45014	45020	45006	45018
45109	45131	45110	45102	45096	45101	45101	45104	45123	45095	45105	45109	45108	45098	45121	45110	45102	45127	45116	45120	45160	45116	45094	45129	45106	45093	45120	45115	45102	45141	45124	45127	45120	45076	45096	45077	45114	45093	45101	45076	45090	45121	45100	45117	45094	45098	45105	45098	45098	45080
45395	45399	45413	45401	45405	45413	45433	45403	45419	45396	45398	45405	45424	45425	45434	45413	45419	45436	45415	45419	45441	45444	45432	45433	45443	45423	45417	45406	45417	45426	45422	45405	45413	45417	45392	45394	45388	45420	45397	45400	45401	45415	45402	45389	45389	45399	45413	45401	45389	45371
45877	45884	45885	45888	45903	45893	45880	45881	45893	45877	45892	45911	45889	45880	45887	45918	45902	45916	45911	45900	45905	45894	45895	45912	45911	45909	45891	45917	45899	45907	45908	45916	45878	45869	45866	45877	45868	45870	45865	45872	45889	45876	45869	45875	45899	45890	45890	45886	45873	45872
46367	46359	46374	46366	46360	46359	46371	46383	46371	46375	46376	46357	46365	46378	46382	46386	46390	46385	46409	46381	46399	46401	46414	46411	46387	46388	46400	46401	46387	46393	46394	46391	46380	46368	46361	46359	46350	46357	46339	46347	46350	46366	46365	46366	46366	46372	46362	46362	46355	46351
46993	46987	47004	46996	47004	47008	47010	47005	47005	47005	47003	46989	46995	46995	47002	47011	47019	47016	47032	47028	47016	47031	47035	47030	47028	47001	47028	47026	47014	47027	47040	47023	47014	47000	46996	46997	46968	46995	47005	46975	46993	47013	47003	47021	46995	47010	47006	46998	47013	47006
47712	47727	47711	47718	47722	47726	47733	47732	47729	47729	47726	47727	47727	47724	47737	47753	47759	47757	47750	47747	47750	47767	47774	47767	47758	47760	47758	47760	47763	47752	47757	47756	47729	47735	47724	47712	47715	47710	47707	47736	47711	47738	47731	47731	47758	47743	47739	47733	47721	47729
48459	48457	48460	48449	48469	48474	48468	48489	48470	48475	48470	48489	48475	48481	48490	48482	48493	48486	48505	48498	48497	48501	48510	48503	48498	48482	48495	48495	48492	48508	48499	48490	48476	48476	48473	48462	48454	48475	48466	48453	48471	48473	48472	48483	48475	48486	48488	48491	48488	48475
49254	49251	49258	49251	49254	49250	49256	49257	49267	49261	49264	49265	49257	49258	49284	49276	49289	49282	49282	49306	49292	49293	49291	49296	49294	49275	49275	49280	49303	49278	49290	49285	49271	49259	49251	49250	49251	49251	49238	49245	49256	49249	49257	49270	49261	49275	49292	49278	49273	49267
50006	50008	50013	50006	50017	50023	50009	50013	50005	50015	50021	50027	50018	50025	50039	50038	50039	50024	50036	50066	50030	50042	50051	50049	50040	50029	50028	50042	50045	50045	50043	50039	50025	50025	50018	50010	50007	50014	50021	50014	50019	50025	50025	50017	50023	50032	50035	50045	50037	50017
50762	50774	50776	50764	50778	50784	50778	50771	50772	50788	50779	50769	50773	50775	50783	50818	50798	50787	50807	50806	50784	50814	50815	50809	50791	50792	50800	50799	50810	50804	50793	50791	50786	50766	50774	50770	50765	50766	50775	50782	50775	50773	50787	50793	50790	50791	50802	50811	50797	50794
51476	51465	51467	51451	51464	51465	51446	51450	51466	51462	51472	51469	51456	51462	51482	51488	51479	51489	51490	51500	51472	51503	51496	51482	51476	51478	51492	51489	51493	51475	51497	51492	51477	51449	51461	51466	51461	51456	51471	51468	51473	51469	51464	51481	51474	51487	51486	51493	51498	51480
52007	52021	52018	52023	52025	52029	52038	52022	52035	52023	52037	52016	52047	52031	52033	52040	52052	52054	52057	52056	52020	52058	52048	52037	52049	52031	52045	52046	52043	52045	52027	52038	52038	52028	52027	52048	52015	52037	52023	52028	52034	52048	52047	52043	52040	52050	52045	52058	52041	52057
52530	52540	52543	52555	52535	52543	52544	52549	52545	52557	52549	52561	52545	52536	52574	52551	52561	52552	52587	52553	52545	52559	52571	52553	52548	52547	52559	52565	52562	52555	52562	52564	52555	52551	52560	52542	52556	52528	52551	52547	52559	52566	52560	52596	52585	52563	52569	52560	52569	52578
52923	52947	52930	52915	52923	52944	52914	52931	52937	52919	52918	52940	52942	52937	52938	52927	52940	52940	52941	52956	52923	52944	52949	52927	52926	52925	52952	52933	52928	52937	52931	52929	52935	52936	52941	52928	52932	52940	52932	52936	52936	52940	52933	52942	52951	52956	52945	52956	52962	52955
53121	53136	53128	53146	53119	53137	53139	53143	53141	53114	53139	53143	53140	53141	53152	53126	53147	53141	53125	53151	53113	53123	53132	53119	53123	53113	53124	53141	53112	53125	53133	53122	53142	53139	53138	53143	53151	53144	53146	53140	53147	53142	53143	53145	53144	53148	53149	53168	53148	53170
53254	53255	53259	53266	53272	53267	53253	53270	53268	53264	53272	53261	53265	53274	53260	53275	53264	53271	53268	53258	53251	53272	53270	53255	53271	53263	53265	53280	53247	53256	53265	53261	53265	53279	53273	53277	53294	53264	53262	53275	53277	53272	53260	53288	53275	53281	53288	53281	53291	53281
53238	53233	53233	53233	53240	53227	53221	53239	53219	53244	53222	53239	53250	53225	53224	53235	53220	53236	53239	53222	53200	53216	53214	53225	53231	53214	53210	53205	53206	53206	53209	53230	53231	53245	53236	53242	53240	53243	53234	53238	53247	53232	53249	53230	53251	53243	53246	53224	53246	53249
53000	52983	52990	52979	53000	52983	52998	52989	52987	52991	52991	52994	52980	52986	52977	52970	52971	52978	52953	52977	52969	52972	52968	52957	52968	52962	52970	52979	52967	52967	52975	52968	52995	53015	52998	52991	53008	52995	52996	52981	52997	52984	52984	52990	52980	53004	52994	52984	53007	53003
52753	52749	52746	52743	52735	52747	52732	52730	52726	52742	52739	52741	52747	52732	52733	52719	52729	52734	52688	52708	52725	52718	52722	52710	52730	52737	52717	52728	52708	52725	52712	52730	52748	52739	52739	52750	52742	52744	52753	52730	52734	52724	52731	52717	52739	52739	52743	52739	52726	52752
52311	52316	52319	52299	52300	52309	52310	52299	52306	52303	52291	52311	52303	52305	52293	52295	52295	52285	52273	52274	52272	52287	52280	52278	52294	52302	52301	52292	52290	52269	52283	52282	52303	52299	52322	52310	52308	52312	52309	52298	52313	52299	52311	52295	52306	52297	52299	52303	52303	52305
51749	51739	51736	51729	51726	51714	51729	51720	51737	51733	51723	51731	51740	51723	51725	51729	51715	51713	51701	51699	51704	51704	51691	51712	51720	51722	51711	51704	51694	51684	51707	51705	51726	51726	51746	51728	51754	51751	51744	51743	51737	51730	51728	51737	51720	51720	51709	51714	51730	51740
51154	51154	51142	51141	51128	51144	51149	51133	51139	51140	51141	51138	51141	51149	51142	51127	51126	51119	51119	51120	51121	51113	51106	51117	51132	51126	51131	51125	51103	51120	51115	51131	51126	51134	51148	51146	51145	51154	51143	51144	51145	51148	51147	51134	51133	51135	51127	51116	51133	51143
50492	50485	50479	50482	50483	50477	50473	50467	50467	50477	50479	50482	50483	50471	50456	50459	50451	50455	50450	50457	50472	50443	50440	50441	50462	50456	50449	50445	50452	50442	50453	50453	50469	50463	50487	50487	50482	50486	50480	50476	50472	50468	50477	50467	50451	50454	50452	50452	50466	50474
49761	49747	49757	49760	49748	49738	49745	49742	49734	49753	49744	49751	49754	49757	49737	49738	49725	49724	49722	49719	49734	49707	49706	49719	49728	49724	49716	49715	49718	49710	49715	49724	49752	49757	49754	49754	49754	49739	49748	49742	49739	49751	49746	49733	49734	49725	49726	49730	49728	49734
49028	49036	49018	49022	49025	49029	49018	49020	49012	49007	49014	49010	49015	49011	49001	48996	48995	48985	48997	48986	49017	48977	48980	48996	48992	48996	48986	48991	48989	48978	48979	48978	48999	49013	49007	49017	49023	49030	49026	49016	49006	49012	48997	49007	49002	48997	48988	49003	49003	48996
48297	48297	48300	48299	48287	48287	48287	48288	48280	48286	48289	48292	48264	48280	48289	48277	48272	48271	48257	48254	48288	48240	48255	48242	48270	48272	48262	48270	48261	48252	48260	48244	48273	48289	48279	48273	48302	48290	48296	48293	48283	48271	48282	48263	48268	48268	48257	48253	48257	48263
47651	47640	47641	47647	47656	47629	47636	47647	47638	47626	47662	47623	47632	47626	47627	47616	47623	47607	47614	47615	47630	47599	47609	47611	47595	47610	47609	47606	47619	47616	47618	47605	47635	47631	47626	47637	47635	47634	47637	47632	47627	47638	47634	47615	47604	47606	47606	47612	47604	47620
47002	47002	47002	47007	46998	47004	46986	47011	46999	47009	47006	46992	46996	47010	46971	47005	46984	46971	46965	46967	47003	46962	46986	46968	46974	46994	46980	46979	46970	46974	46979	46980	46989	46979	46976	46994	46995	46996	47008	46994	46992	46978	46972	46974	46976	46955	46995	46969	46970	46979
46437	46449	46446	46453	46468	46438	46422	46436	46465	46445	46449	46441	46427	46438	46458	46434	46429	46434	46439	46425	46428	46414	46416	46449	46445	46421	46425	46445	46430	46427	46441	46438	46440	46451	46441	46456	46462	46456	46454	46445	46434	46422	46429	46434	46420	46432	46435	46429	46404	46428
46044	46033	46047	46054	46005	46036	46070	46032	46032	46027	46037	46036	46026	46045	46032	46042	46022	46030	46035	46032	46045	46020	46038	46011	46047	46026	46038	46024	46014	46043	46031	46021	46040	46009	46052	46036	46033	46058	46036	46039	46038	46013	46028	46039	46021	46016	45996	46030	46012	46033
45695	45682	45685	45695	45683	45689	45681	45671	45676	45689	45690	45676	45680	45684	45679	45676	45662	45671	45669	45683	45696	45663	45679	45683	45690	45681	45685	45677	45693	45687	45668	45665	45674	45659	45641	45683	45667	45687	45678	45688	45678	45656	45671	45661	45683	45687	45652	45661	45660	45668
45524	45532	45524	45521	45524	45536	45542	45530	45538	45524	45518	45508	45513	45502	45524	45502	45511	45518	45509	45516	45553	45537	45531	45515	45518	45518	45513	45524	45516	45541	45536	45502	45515	45510	45530	45527	45507	45524	45535	45527	45523	45521	45526	45505	45513	45504	45523	45513	45515	45496
45400	45400	45396	45383	45412	45405	45402	45400	45402	45391	45408	45402	45399	45401	45387	45388	45396	45409	45411	45403	45415	45387	45397	45404	45422	45410	45389	45416	45406	45414	45409	45396	45380	45392	45387	45397	45379	45389	45396	45401	45375	45390	45413	45393	45395	45374	45382	45386	45388	45379
45424	45411	45415	45420	45421	45432	45412	45424	45411	45424	45377	45391	45410	45426	45425	45423	45406	45408	45429	45431	45444	45441	45433	45425	45425	45414	45433	45434	45441	45442	45426	45428	45410	45438	45401	45401	45408	45394	45378	45408	45421	45416	45426	45408	45407	45421	45395	45403	45415	45401
45701	45689	45670	45660	45680	45684	45682	45683	45694	45666	45687	45675	45687	45645	45681	45661	45685	45670	45688	45667	45699	45699	45677	45689	45685	45682	45688	45698	45697	45700	45710	45670	45673	45675	45665	45657	45651	45651	45675	45675	45681	45663	45656	45677	45675	45664	45683	45676	45659	45647
45942	45944	45949	45940	45952	45929	45942	45956	45965	45974	45962	45963	45961	45949	45962	45952	45965	45973	45975	45974	45974	45971	45979	45984	45974	45939	45975	45965	45980	45983	45980	45975	45946	45954	45935	45952	45947	45943	45959	45953	45933	45951	45955	45962	45969	45944	45971	45945	45945	45953
46355	46347	46349	46359	46350	46364	46351	46344	46355	46351	46360	46377	46336	46354	46381	46377	46364	46369	46374	46373	46367	46366	46390	46387	46379	46383	46362	46378	46391	46374	46396	46394	46360	46359	46376	46350	46360	46351	46358	46352	46366	46349	46350	46352	46377	46361	46361	46354	46361	46353
46932	46935	46924	46934	46918	46941	46916	46938	46926	46924	46924	46937	46943	46921	46930	46935	46949	46943	46961	46964	46944	46955	46959	46947	46943	46935	46936	46954	46937	46947	46961	46937	46924	46937	46932	46934	46934	46931	46926	46922	46956	46929	46933	46942	46931	46953	46943	46932	46925	46920
47499	47504	47528	47529	47509	47505	47515	47509	47524	47496	47513	47520	47500	47527	47524	47541	47533	47542	47531	47557	47526	47553	47556	47547	47546	47528	47550	47528	47552	47531	47546	47544	47510	47521	47520	47517	47519	47514	47513	47505	47547	47526	47529	47525	47531	47528	47541	47543	47548	47516
48166	48176	48175	48173	48172	48189	48178	48181	48178	48174	48181	48184	48190	48195	48206	48214	48208	48201	48221	48203	48193	48219	48220	48211	48229	48206	48208	48211	48219	48204	48206	48210	48184	48172	48193	48176	48183	48182	48175	48184	48179	48184	48185	48193	48210	48205	48187	48203	48199	48196
48872	48851	48862	48870	48856	48876	48872	48862	48872	48873	48856	48864	48880	48873	48885	48880	48898	48899	48906	48898	48883	48913	48899	48895	48898	48899	48899	48905	48893	48905	48905	48907	48878	48866	48885	48890	48879	48873	48867	48865	48886	48879	48887	48904	48873	48891	48891	48905	48906	48897
49551	49552	49549	49553	49562	49579	49571	49556	49563	49570	49552	49567	49553	49576	49575	49581	49579	49592	49594	49610	49559	49596	49602	49588	49587	49593	49582	49594	49588	49599	49595	49598	49570	49552	49563	49553	49563	49565	49568	49565	49550	49564	49575	49576	49576	49582	49580	49591	49584	49580
50234	50227	50229	50233	50233	50224	50254	50229	50238	50230	50224	50246	50237	50252	50256	50259	50256	50245	50257	50262	50232	50264	50264	50271	50256	50275	50249	50254	50264	50265	50263	50250	50246	50240	50242	50230	50230	50237	50238	50251	50240	50247	50249	50259	50257	50249	50258	50267	50251	50256
50808	50802	50813	50822	50829	50833	50831	50824	50828	50817	50815	50827	50828	50835	50844	50836	50845	50846	50853	50839	50828	50848	50863	50850	50848	50845	50845	50854	50853	50848	50844	50835	50854	50838	50822	50834	50825	50822	50842	50826	50843	50841	50856	50851	50841	50858	50863	50854	50858	50850
51426	51426	51420	51417	51435	51422	51417	51429	51415	51441	51428	51438	51420	51445	51441	51452	51428	51426	51430	51449	51421	51449	51447	51442	51437	51423	51424	51438	51429	51439	51441	51427	51439	51456	51442	51421	51434	51445	51433	51438	51438	51437	51441	51459	51449	51450	51437	51457	51452	51452
51888	51912	51897	51898	51904	51895	51899	51911	51911	51910	51904	51898	51912	51921	51906	51910	51925	51897	51909	51913	51899	51926	51918	51914	51917	51922	51901	51909	51894	51911	51909	51891	51910	51928	51921	51909	51912	51912	51909	51902	51914	51926	51924	51921	51923	51938	51929	51930	51929	51931
52229	52223	52231	52214	52240	52219	52232	52243	52236	52225	52222	52243	52235	52232	52228	52261	52236	52248	52245	52236	52232	52248	52240	52232	52218	52223	52219	52233	52232	52232	52224	52224	52229	52237	52241	52242	52237	52231	52223	52224	52235	52234	52238	52247	52249	52243	52251	52238	52259	52248
52544	52549	52552	52547	52543	52554	52552	52547	52545	52549	52549	52539	52549	52550	52570	52547	52560	52557	52542	52541	52536	52554	52551	52551	52553	52531	52531	52557	52554	52544	52534	52545	52551	52558	52547	52552	52547	52546	52551	52542	52566	52555	52567	52560	52577	52568	52564	52568	52568	52588
52698	52699	52708	52696	52688	52697	52681	52685	52692	52670	52682	52689	52697	52693	52696	52696	52692	52709	52681	52693	52678	52692	52700	52693	52687	52667	52687	52676	52693	52682	52682	52669	52686	52692	52680	52674	52693	52695	52721	52694	52696	52692	52690	52702	52703	52696	52705	52704	52698	52722
52666	52656	52657	52640	52644	52667	52653	52655	52639	52661	52659	52646	52666	52663	52650	52644	52635	52652	52643	52633	52645	52645	52656	52632	52642	52645	52631	52634	52642	52634	52639	52641	52649	52643	52654	52667	52636	52653	52652	52672	52648	52654	52654	52659	52659	52661	52678	52658	52669	52675
52590	52588	52594	52607	52583	52591	52605	52593	52586	52594	52593	52597	52592	52601	52584	52589	52601	52597	52571	52577	52569	52566	52577	52585	52586	52579	52591	52563	52575	52565	52561	52566	52595	52582	52598	52599	52587	52581	52578	52587	52579	52599	52597	52582	52589	52589	52596	52589	52594	52613
52404	52398	52405	52398	52398	52408	52396	52392	52391	52409	52410	52390	52405	52398	52403	52388	52403	52390	52389	52379	52373	52374	52360	52386	52372	52377	52395	52375	52374	52377	52371	52387	52377	52388	52392	52411	52388	52391	52392	52394	52395	52393	52409	52395	52387	52404	52396	52386	52381	52392
52024	52004	52002	52012	52017	52016	52014	52002	52011	52011	52023	52005	52015	52002	52005	52001	51994	51994	51985	51998	52023	51994	51980	51998	51994	51983	51994	51987	51974	51980	51984	51987	52003	52005	52000	52004	52009	52009	52014	52003	51998	51994	52015	51988	51998	51987	51994	51998	52007	52004
51618	51607	51600	51613	51603	51605	51624	51605	51627	51609	51610	51607	51611	51617	51601	51599	51590	51597	51591	51597	51600	51580	51574	51584	51583	51595	51584	51585	51585	51576	51592	51578	51607	51603	51599	51606	51611	51605	51597	51610	51589	51595	51597	51592	51593	51597	51587	51592	51595	51602
51106	51099	51095	51091	51103	51088	51094	51094	51097	51095	51103	51101	51098	51098	51087	51080	51087	51075	51084	51088	51104	51059	51054	51078	51082	51088	51084	51081	51069	51073	51071	51075	51092	51088	51097	51092	51096	51112	51110	51096	51085	51078	51087	51086	51083	51096	51079	51074	51091	51090
50529	50530	50516	50522	50523	50509	50521	50527	50526	50523	50529	50511	50523	50507	50510	50499	50506	50507	50498	50506	50512	50483	50493	50485	50496	50494	50504	50494	50491	50496	50475	50498	50526	50513	50503	50523	50523	50524	50523	50512	50520	50505	50499	50513	50497	50500	50489	50496	50498	50503
49939	49923	49922	49923	49916	49915	49928	49924	49937	49933	49931	49921	49920	49923	49911	49913	49897	49911	49904	49893	49917	49879	49882	49879	49907	49896	49901	49895	49885	49887	49895	49900	49915	49914	49918	49931	49926	49925	49926	49918	49916	49914	49906	49911	49897	49906	49887	49898	49903	49900
49301	49315	49296	49300	49306	49298	49301	49293	49299	49302	49301	49305	49283	49297	49277	49282	49280	49256	49276	49268	49297	49275	49264	49266	49275	49260	49274	49271	49265	49254	49265	49275	49281	49292	49289	49307	49297	49292	49289	49291	49285	49282	49280	49289	49277	49277	49268	49264	49275	49286
48698	48689	48697	48678	48682	48681	48684	48679	48686	48679	48680	48686	48676	48676	48683	48658	48662	48653	48663	48641	48659	48664	48654	48640	48658	48649	48668	48643	48656	48655	48643	48657	48666	48679	48672	48685	48675	48688	48677	48686	48677	48657	48668	48671	48664	48653	48651	48650	48658	48661
48076	48095	48087	48085	48067	48084	48086	48064	48069	48078	48073	48087	48055	48059	48069	48064	48054	48059	48045	48060	48070	48059	48052	48052	48051	48043	48074	48056	48058	48056	48050	48050	48061	48063	48081	48082	48067	48086	48063	48071	48066	48052	48068	48053	48033	48048	48047	48056	48060	48050
47497	47496	47514	47529	47510	47484	47543	47466	47513	47485	47487	47523	47524	47509	47541	47507	47513	47496	47456	47433	47464	47521	47515	47461	47513	47506	47481	47468	47468	47469	47517	47464	47528	47459	47464	47490	47498	47475	47480	47511	47464	47486	47487	47450	47459	47441	47492	47478	47494	47481
47263	47253	47252	47271	47248	47241	47251	47251	47238	47248	47239	47270	47255	47231	47238	47235	47241	47242	47233	47221	47236	47243	47248	47219	47267	47254	47246	47248	47234	47241	47256	47222	47254	47234	47233	47249	47241	47222	47237	47239	47231	47226	47238	47210	47222	47207	47239	47243	47250	47233
46679	46672	46668	46687	46672	46674	46671	46673	46666	46684	46672	46667	46661	46650	46657	46663	46666	46659	46674	46664	46680	46670	46669	46664	46675	46678	46663	46682	46651	46643	46679	46660	46658	46672	46660	46662	46670	46670	46661	46666	46647	46646	46643	46664	46644	46644	46650	46637	46640	46651
46333	46333	46347	46343	46350	46344	46336	46342	46323	46336	46335	46353	46351	46319	46340	46342	46330	46315	46326	46310	46342	46322	46317	46317	46346	46342	46341	46356	46327	46345	46336	46341	46348	46339	46329	46326	46317	46356	46345	46351	46325	46325	46332	46328	46330	46317	46341	46324	46303	46298
46108	46106	46088	46096	46071	46088	46087	46097	46100	46095	46082	46096	46093	46083	46090	46088	46093	46089	46100	46092	46108	46107	46082	46098	46090	46115	46080	46093	46108	46110	46098	46099	46092	46080	46074	46091	46081	46086	46105	46096	46075	46091	46107	46085	46071	46080	46079	46072	46087	46085
45960	45957	45983	45973	45995	45972	45990	45985	45984	45973	45995	45976	45988	45983	45991	45978	45976	46006	45977	45994	45981	45983	45991	45990	46002	45985	45994	45995	45997	46003	45983	45996	45987	45976	45978	45971	46007	45967	45972	45971	45972	45971	45979	45971	45974	45976	45957	45974	45950	45966
46054	46028	46040	46065	46029	46050	46030	46062	46043	46042	46033	46053	46068	46042	46050	46048	46048	46064	46060	46053	46063	46058	46073	46066	46049	46064	46058	46072	46067	46048	46073	46074	46036	46045	46072	46033	46045	46048	46057	46043	46037	46054	46033	46048	46037	46055	46030	46050	46033	46019
46123	46125	46130	46123	46129	46128	46143	46129	46115	46119	46102	46110	46130	46131	46129	46129	46135	46131	46132	46134	46128	46134	46144	46134	46146	46134	46141	46135	46133	46133	46145	46146	46125	46132	46117	46121	46141	46129	46127	46128	46126	46137	46134	46146	46137	46139	46108	46121	46104	46123
46370	46356	46382	46387	46368	46374	46380	46365	46369	46376	46352	46376	46389	46376	46385	46383	46376	46385	46375	46395	46360	46400	46384	46372	46396	46386	46385	46390	46406	46404	46403	46379	46378	46362	46366	46370	46361	46379	46401	46378	46405	46380	46384	46376	46376	46381	46368	46347	46367	46373
46743	46752	46742	46758	46763	46755	46744	46747	46757	46743	46747	46729	46759	46752	46765	46778	46762	46771	46771	46759	46751	46789	46777	46798	46757	46770	46764	46768	46777	46775	46786	46773	46731	46744	46764	46757	46759	46747	46764	46755	46754	46758	46750	46759	46747	46757	46746	46776	46764	46758
47134	47135	47137	47149	47155	47148	47152	47137	47151	47145	47139	47134	47126	47154	47153	47163	47164	47163	47176	47167	47158	47168	47168	47170	47172	47173	47164	47164	47152	47187	47169	47178	47147	47150	47151	47149	47133	47157	47154	47157	47155	47140	47152	47165	47175	47167	47174	47156	47159	47152
47612	47609	47619	47618	47627	47621	47616	47628	47641	47610	47610	47616	47637	47633	47622	47652	47652	47648	47638	47653	47630	47648	47653	47649	47639	47648	47641	47650	47654	47663	47654	47655	47634	47642	47625	47653	47625	47633	47634	47630	47635	47635	47642	47657	47625	47652	47643	47644	47627	47656
48172	48189	48180	48185	48174	48188	48187	48176	48188	48178	48191	48180	48202	48191	48193	48213	48198	48207	48208	48202	48189	48222	48226	48222	48215	48212	48209	48210	48213	48205	48217	48215	48192	48197	48192	48189	48196	48195	48183	48207	48191	48197	48197	48198	48219	48215	48205	48214	48215	48222
48774	48758	48763	48763	48769	48758	48774	48765	48765	48775	48765	48766	48762	48773	48777	48777	48793	48791	48778	48801	48769	48806	48803	48804	48782	48798	48791	48787	48800	48805	48799	48798	48782	48778	48768	48785	48769	48753	48776	48763	48781	48788	48783	48787	48788	48799	48792	48807	48792	48790
49369	49356	49374	49359	49377	49374	49367	49376	49373	49373	49373	49361	49387	49375	49400	49403	49393	49389	49376	49400	49380	49410	49407	49398	49385	49398	49383	49393	49392	49383	49403	49404	49390	49391	49369	49378	49379	49383	49380	49386	49386	49393	49399	49399	49398	49399	49409	49403	49401	49391
49943	49958	49946	49947	49950	49952	49945	49933	49951	49934	49952	49941	49958	49949	49954	49966	49968	49963	49961	49970	49961	49971	49974	49971	49965	49958	49961	49966	49968	49978	49963	49963	49984	49955	49961	49954	49946	49955	49941	49960	49950	49980	49956	49966	49978	49972	49985	49978	49970	49973
50516	50502	50521	50525	50504	50522	50530	50517	50524	50522	50529	50514	50509	50535	50539	50536	50526	50538	50538	50531	50526	50546	50547	50539	50542	50543	50521	50533	50533	50517	50545	50526	50536	50538	50525	50532	50525	50509	50516	50529	50541	50531	50537	50552	50546	50551	50552	50552	50561	50544
51041	51022	51033	51023	51034	51028	51038	51028	51031	51042	51034	51039	51034	51041	51041	51044	51051	51038	51044	51043	51047	51045	51063	51050	51040	51047	51040	51036	51044	51048	51046	51041	51053	51059	51051	51027	51049	51049	51043	51037	51048	51058	51042	51057	51062	51061	51077	51064	51072	51058
51447	51436	51440	51451	51432	51442	51444	51459	51446	51445	51468	51450	51437	51462	51455	51447	51462	51458	51454	51457	51446	51450	51458	51462	51455	51439	51443	51446	51447	51437	51459	51455	51468	51454	51447	51454	51448	51447	51441	51462	51449	51447	51463	51453	51459	51458	51474	51484	51480	51465
51835	51817	51830	51818	51825	51806	51812	51818	51833	51839	51817	51823	51821	51820	51827	51827	51837	51828	51844	51824	51832	51823	51827	51826	51809	51814	51808	51817	51822	51818	51807	51814	51810	51829	51824	51823	51814	51812	51824	51817	51819	51811	51840	51823	51842	51841	51847	51847	51848	51846
52103	52086	52104	52080	52082	52086	52096	52087	52085	52092	52090	52104	52108	52097	52084	52086	52106	52088	52098	52094	52093	52076	52086	52082	52084	52069	52067	52069	52072	52070	52093	52081	52081	52067	52094	52078	52085	52084	52085	52096	52087	52083	52100	52091	52091	52103	52105	52099	52119	52110
52202	52189	52200	52198	52195	52190	52211	52194	52203	52194	52196	52206	52204	52207	52194	52200	52196	52200	52200	52188	52210	52189	52191	52197	52185	52197	52191	52182	52181	52201	52185	52187	52195	52206	52178	52205	52192	52208	52196	52189	52191	52186	52191	52195	52200	52201	52179	52228	52227	52212
52315	52310	52305	52314	52293	52301	52312	52323	52313	52308	52314	52317	52313	52302	52299	52290	52290	52310	52308	52302	52306	52284	52301	52289	52283	52281	52301	52297	52291	52292	52272	52285	52309	52294	52300	52306	52302	52313	52308	52294	52297	52289	52302	52304	52292	52311	52323	52317	52318	52325
52262	52257	52262	52251	52250	52251	52244	52257	52248	52248	52259	52271	52259	52250	52251	52254	52224	52231	52249	52237	52253	52237	52246	52244	52242	52215	52236	52227	52232	52225	52216	52222	52241	52237	52237	52256	52242	52237	52240	52238	52236	52256	52227	52233	52235	52242	52242	52253	52257	52252
52060	52041	52053	52029	52043	52035	52048	52030	52035	52064	52057	52057	52033	52015	52037	52037	52044	52027	52028	52033	52056	52029	52021	52016	52026	52018	52024	52016	52017	52005	52011	52026	52037	52029	52035	52041	52048	52025	52040	52010	52038	52019	52031	52035	52031	52035	52022	52045	52032	52041
51857	51835	51847	51841	51842	51838	51834	51843	51839	51841	51848	51851	51845	51845	51836	51830	51825	51823	51824	51824	51834	51822	51815	51810	51835	51810	51816	51820	51815	51807	51822	51814	51836	51833	51838	51830	51827	51827	51838	51835	51831	51828	51827	51811	51824	51825	51827	51821	51815	51839
51502	51509	51507	51496	51502	51497	51507	51502	51503	51493	51502	51520	51502	51501	51494	51493	51490	51472	51489	51483	51490	51474	51474	51481	51486	51471	51486	51471	51486	51467	51466	51476	51481	51494	51487	51496	51493	51504	51506	51503	51490	51492	51480	51483	51494	51486	51473	51483	51476	51483
51069	51071	51068	51060	51068	51061	51063	51066	51063	51061	51071	51073	51065	51056	51056	51050	51045	51057	51055	51060	51062	51048	51036	51039	51045	51041	51050	51028	51048	51044	51040	51046	51050	51052	51045	51066	51057	51067	51056	51062	51059	51054	51046	51044	51048	51049	51044	51040	51041	51053
50638	50630	50640	50632	50626	50634	50611	50631	50631	50620	50638	50629	50620	50623	50608	50601	50617	50617	50617	50612	50608	50605	50591	50609	50611	50601	50614	50597	50609	50592	50601	50598	50617	50617	50620	50617	50616	50626	50611	50617	50617	50611	50614	50611	50605	50602	50597	50580	50600	50599
50137	50139	50141	50139	50136	50139	50144	50132	50122	50128	50130	50137	50123	50123	50111	50123	50120	50101	50099	50108	50126	50112	50111	50108	50109	50113	50114	50115	50107	50106	50115	50112	50116	50118	50135	50129	50111	50126	50115	50119	50114	50124	50110	50108	50113	50097	50101	50087	50105	50109
49610	49608	49623	49608	49598	49603	49587	49589	49590	49599	49604	49600	49599	49593	49584	49582	49578	49577	49580	49575	49593	49582	49570	49579	49575	49589	49589	49581	49581	49568	49578	49584	49584	49588	49601	49590	49591	49591	49598	49584	49588	49581	49594	49573	49570	49571	49574	49566	49567	49564
49077	49090	49083	49087	49073	49074	49065	49059	49060	49062	49074	49072	49061	49057	49062	49063	49052	49062	49056	49048	49059	49036	49048	49052	49042	49058	49071	49049	49061	49042	49046	49039	49059	49062	49067	49059	49066	49067	49071	49056	49051	49048	49061	49047	49043	49046	49049	49040	49042	49035
48549	48563	48556	48571	48551	48551	48557	48559	48553	48559	48557	48552	48564	48557	48547	48538	48537	48537	48541	48549	48543	48539	48537	48553	48542	48540	48538	48548	48549	48528	48527	48552	48532	48548	48564	48542	48563	48538	48545	48551	48556	48538	48534	48533	48536	48527	48513	48515	48511	48514
48087	48080	48091	48095	48104	48086	48089	48073	48079	48096	48079	48095	48079	48082	48085	48073	48064	48070	48077	48072	48090	48080	48066	48079	48074	48070	48084	48081	48082	48067	48082	48064	48064	48076	48080	48079	48086	48077	48072	48101	48080	48075	48067	48074	48069	48065	48049	48056	48047	48054
47627	47630	47642	47640	47639	47637	47631	47637	47633	47632	47633	47620	47640	47632	47618	47616	47613	47638	47635	47619	47643	47631	47614	47646	47643	47642	47635	47623	47626	47640	47618	47629	47620	47629	47640	47640	47644	47630	47634	47641	47629	47630	47620	47630	47611	47626	47604	47587	47606	47605
47265	47284	47293	47291	47292	47278	47306	47304	47303	47296	47297	47287	47290	47273	47295	47286	47286	47277	47292	47271	47306	47283	47289	47286	47299	47304	47280	47304	47288	47296	47300	47304	47274	47276	47291	47285	47304	47284	47286	47290	47280	47291	47263	47277	47277	47265	47268	47272	47253	47267
46942	46935	46960	46955	46963	46947	46960	46949	46954	46940	46931	46946	46953	46928	46949	46934	46945	46953	46935	46953	46953	46958	46946	46945	46948	46955	46953	46949	46952	46958	46940	46977	46962	46954	46959	46942	46944	46938	46966	46950	46939	46941	46937	46936	46946	46942	46937	46928	46929	46928
46737	46727	46735	46750	46736	46741	46733	46719	46714	46729	46725	46731	46732	46731	46726	46718	46747	46745	46724	46717	46747	46729	46734	46734	46735	46735	46745	46738	46742	46752	46743	46739	46726	46735	46746	46735	46748	46726	46745	46736	46737	46731	46728	46725	46722	46720	46724	46710	46721	46725
46631	46650	46636	46652	46658	46646	46661	46641	46654	46636	46648	46649	46632	46651	46635	46645	46649	46638	46642	46641	46643	46672	46662	46642	46652	46662	46657	46652	46658	46650	46661	46671	46640	46662	46670	46643	46659	46656	46657	46657	46656	46659	46651	46662	46648	46624	46646	46634	46645	46633
46576	46574	46578	46602	46585	46567	46563	46579	46572	46547	46574	46584	46570	46589	46582	46581	46585	46593	46589	46587	46578	46592	46571	46586	46598	46600	46587	46606	46600	46578	46588	46582	46555	46600	46590	46595	46578	46584	46597	46580	46580	46596	46583	46588	46584	46589	46575	46581	46593	46574
46612	46606	46612	46604	46609	46606	46609	46618	46613	46595	46602	46597	46598	46612	46624	46602	46607	46615	46630	46618	46617	46634	46624	46611	46621	46640	46609	46645	46635	46627	46629	46632	46632	46605	46621	46616	46604	46610	46622	46617	46606	46625	46624	46639	46621	46631	46631	46624	46618	46623
46789	46793	46801	46790	46790	46821	46811	46799	46801	46796	46771	46794	46793	46795	46797	46811	46804	46820	46811	46815	46787	46808	46812	46803	46816	46823	46829	46819	46827	46823	46826	46828	46817	46809	46824	46797	46808	46825	46811	46805	46793	46797	46797	46817	46812	46817	46809	46803	46818	46808
46979	47009	47010	46994	46992	47008	47009	46990	47007	46986	46997	46992	46996	46995	47014	47004	46997	47016	47009	47013	47003	47026	47017	47014	47006	47008	47026	47027	47023	47026	47023	47045	47016	47007	47009	47015	47012	47009	47011	47015	47023	46999	47027	47026	47022	47032	47038	47025	47023	47010
47277	47276	47293	47283	47284	47298	47296	47290	47302	47300	47289	47284	47319	47304	47301	47280	47306	47311	47305	47329	47302	47308	47327	47307	47311	47324	47315	47303	47306	47321	47333	47335	47319	47307	47306	47302	47306	47315	47315	47304	47315	47310	47311	47325	47303	47314	47325	47323	47314	47314
47663	47655	47663	47661	47673	47666	47685	47678	47677	47671	47678	47665	47666	47655	47680	47664	47691	47692	47673	47685	47667	47683	47704	47713	47690	47687	47698	47695	47694	47710	47704	47706	47689	47680	47669	47678	47678	47684	47689	47684	47694	47682	47699	47694	47686	47697	47682	47711	47698	47690
48066	48068	48065	48082	48079	48084	48068	48078	48077	48072	48073	48076	48082	48082	48083	48085	48087	48091	48099	48094	48086	48095	48088	48093	48090	48081	48092	48081	48099	48101	48102	48097	48094	48076	48080	48082	48091	48102	48093	48085	48098	48089	48099	48099	48112	48112	48104	48108	48096	48106
48513	48517	48505	48520	48530	48527	48525	48532	48544	48536	48549	48531	48528	48525	48536	48537	48536	48547	48545	48543	48540	48557	48548	48552	48543	48541	48540	48537	48557	48557	48553	48544	48534	48532	48536	48533	48532	48537	48530	48539	48552	48545	48544	48550	48541	48563	48561	48559	48558	48545
48979	48982	48988	48980	48983	48993	48994	48991	48990	49007	49001	49008	48985	48983	49001	49010	49009	49015	49008	48998	48990	49015	49009	49012	49005	48985	49001	49001	49007	49022	49018	49012	49007	48999	49005	48998	48998	48981	48996	49005	49012	49011	49016	49005	49027	49025	49019	49014	49032	49030
49457	49450	49450	49456	49457	49444	49476	49453	49452	49473	49463	49457	49464	49489	49473	49469	49486	49483	49472	49464	49458	49483	49474	49483	49467	49456	49481	49468	49485	49473	49472	49459	49468	49482	49471	49468	49453	49470	49460	49479	49478	49472	49474	49482	49491	49475	49499	49501	49498	49488
49912	49917	49913	49902	49919	49910	49907	49906	49915	49907	49905	49921	49912	49916	49928	49931	49925	49930	49932	49916	49925	49929	49928	49933	49917	49914	49917	49913	49919	49925	49913	49920	49929	49919	49913	49915	49913	49916	49915	49911	49923	49920	49935	49928	49934	49941	49945	49945	49938	49949
50315	50300	50294	50313	50314	50303	50303	50307	50301	50305	50315	50317	50316	50318	50330	50309	50320	50326	50315	50327	50301	50318	50310	50323	50306	50299	50313	50305	50321	50311	50318	50313	50313	50305	50318	50320	50314	50302	50307	50322	50320	50316	50325	50319	50327	50335	50328	50338	50333	50344
50717	50707	50700	50705	50701	50706	50700	50709	50704	50709	50706	50717	50721	50704	50706	50718	50714	50712	50718	50712	50706	50721	50716	50708	50705	50702	50705	50705	50707	50699	50703	50702	50712	50710	50709	50707	50708	50694	50688	50701	50712	50707	50723	50713	50718	50716	50713	50728	50728	50726
51025	51016	51012	51010	51019	51005	51027	51009	51025	51013	51025	51035	51035	51026	51038	51034	51019	51028	51035	51026	51020	51027	51024	51011	51012	51009	51019	51031	51011	50992	51013	51018	51016	51014	51008	51013	51020	51012	51005	51025	51020	51024	51029	51010	51026	51035	51026	51036	51044	51038
51225	51215	51222	51218	51229	51234	51217	51207	51223	51219	51242	51227	51235	51227	51218	51221	51231	51229	51246	51229	51232	51223	51221	51222	51224	51228	51230	51218	51216	51207	51220	51209	51214	51213	51216	51213	51216	51233	51217	51212	51217	51240	51224	51235	51229	51244	51224	51246	51236	51243
51423	51414	51416	51408	51416	51423	51416	51417	51425	51410	51435	51433	51425	51435	51429	51423	51414	51421	51431	51413	51426	51406	51407	51421	51412	51415	51406	51410	51394	51406	51393	51408	51409	51419	51412	51403	51410	51412	51415	51422	51416	51408	51418	51420	51416	51410	51414	51420	51426	51417
51521	51534	51521	51514	51527	51533	51528	51539	51516	51536	51541	51523	51526	51530	51531	51539	51521	51527	51528	51519	51537	51513	51516	51526	51528	51523	51516	51503	51516	51497	51514	51498	51512	51527	51536	51510	51520	51516	51511	51519	51519	51534	51514	51523	51527	51532	51533	51514	51532	51531
51494	51496	51491	51494	51488	51488	51494	51497	51491	51499	51493	51483	51499	51493	51503	51503	51489	51477	51483	51492	51503	51486	51501	51490	51474	51475	51462	51472	51471	51472	51471	51459	51485	51492	51489	51474	51478	51482	51483	51478	51488	51476	51469	51485	51485	51484	51483	51483	51485	51481
51457	51448	51445	51444	51456	51447	51455	51446	51458	51450	51451	51455	51451	51445	51446	51442	51427	51445	51442	51441	51449	51438	51436	51444	51436	51431	51433	51433	51424	51418	51416	51433	51443	51443	51441	51439	51420	51429	51436	51426	51435	51433	51427	51431	51434	51434	51444	51446	51430	51442
51349	51344	51338	51323	51336	51331	51334	51324	51344	51342	51338	51321	51337	51334	51334	51334	51320	51328	51324	51314	51344	51315	51324	51310	51315	51312	51311	51308	51296	51315	51303	51303	51318	51327	51325	51310	51321	51323	51312	51315	51318	51310	51306	51314	51315	51305	51315	51312	51315	51313
51095	51103	51090	51082	51089	51089	51091	51084	51091	51100	51082	51093	51082	51096	51083	51073	51080	51077	51068	51070	51096	51068	51082	51063	51072	51069	51074	51064	51064	51067	51065	51064	51078	51079	51079	51077	51072	51085	51073	51076	51075	51067	51064	51057	51079	51065	51078	51065	51055	51074
50857	50857	50846	50850	50844	50859	50850	50848	50866	50848	50845	50848	50834	50841	50836	50835	50828	50821	50822	50832	50851	50813	50835	50824	50824	50823	50829	50818	50814	50823	50809	50820	50833	50830	50840	50829	50825	50837	50834	50827	50829	50824	50808	50813	50808	50818	50824	50820	50817	50822
50542	50547	50550	50545	50537	50540	50536	50540	50543	50525	50525	50527	50525	50539	50527	50519	50517	50522	50511	50507	50545	50515	50509	50514	50525	50514	50500	50509	50505	50518	50501	50510	50523	50515	50522	50514	50527	50509	50513	50518	50507	50511	50512	50503	50512	50497	50509	50506	50496	50494
50176	50178	50174	50178	50155	50170	50167	50180	50176	50171	50163	50162	50166	50162	50163	50162	50148	50155	50149	50154	50183	50155	50156	50156	50158	50159	50143	50158	50147	50151	50153	50154	50156	50152	50165	50158	50162	50164	50170	50166	50150	50137	50137	50137	50154	50140	50137	50147	50138	50141
49789	49793	49800	49803	49795	49805	49790	49790	49792	49798	49793	49794	49788	49796	49786	49782	49779	49768	49784	49785	49786	49783	49777	49777	49775	49792	49783	49782	49783	49771	49770	49778	49779	49784	49795	49795	49794	49794	49784	49776	49769	49774	49767	49760	49773	49764	49752	49764	49761	49753
49403	49401	49406	49394	49386	49395	49394	49397	49389	49393	49390	49400	49378	49379	49389	49390	49379	49373	49379	49373	49383	49370	49366	49385	49386	49379	49381	49390	49393	49390	49371	49386	49371	49378	49380	49390	49383	49379	49388	49374	49391	49369	49375	49359	49363	49361	49357	49360	49368	49359
48997	48996	49001	49000	49006	48998	48996	48983	48994	48993	48988	48989	48998	48993	48988	48988	48991	48993	48981	48985	48984	48986	48976	48983	48987	48999	48986	49005	48992	49006	48987	48997	49003	48997	48999	48991	48995	49006	48997	48979	48994	48979	48973	48976	48968	48962	48962	48961	48972	48959
48613	48611	48615	48623	48611	48619	48612	48596	48593	48596	48606	48615	48598	48611	48591	48599	48590	48592	48602	48586	48583	48596	48586	48610	48612	48611	48608	48619	48600	48603	48599	48597	48592	48611	48613	48614	48597	48602	48608	48610	48599	48587	48599	48591	48585	48586	48571	48569	48571	48576
48265	48267	48293	48267	48278	48272	48279	48255	48250	48259	48259	48263	48256	48258	48258	48256	48258	48255	48257	48268	48245	48248	48258	48254	48271	48269	48283	48262	48258	48267	48269	48264	48259	48258	48275	48269	48271	48269	48269	48266	48267	48266	48262	48275	48250	48254	48231	48222	48242	48236
47936	47935	47939	47915	47941	47940	47921	47929	47918	47911	47932	47932	47919	47920	47917	47918	47916	47907	47927	47925	47918	47915	47917	47923	47919	47925	47921	47937	47930	47926	47934	47931	47913	47938	47931	47926	47928	47944	47926	47933	47928	47918	47945	47921	47924	47924	47906	47896	47893	47901
47630	47626	47616	47633	47635	47626	47617	47641	47628	47620	47629	47634	47626	47632	47625	47619	47640	47646	47626	47618	47608	47632	47612	47627	47630	47636	47623	47633	47642	47652	47626	47652	47608	47628	47625	47647	47643	47635	47640	47639	47637	47634	47632	47621	47620	47623	47616	47611	47609	47611
47434	47444	47432	47421	47433	47443	47433	47437	47437	47450	47425	47424	47408	47432	47440	47439	47442	47437	47423	47426	47411	47434	47430	47441	47435	47437	47435	47455	47450	47433	47433	47441	47434	47437	47421	47453	47452	47432	47444	47448	47432	47438	47444	47451	47438	47428	47418	47425	47431	47447
47246	47249	47246	47248	47251	47248	47241	47263	47257	47249	47232	47228	47238	47229	47244	47243	47233	47245	47250	47240	47234	47249	47245	47257	47253	47257	47247	47256	47282	47267	47266	47260	47253	47249	47249	47264	47265	47250	47267	47265	47253	47261	47272	47245	47255	47248	47254	47254	47250	47246
47131	47148	47160	47142	47140	47153	47144	47150	47141	47152	47142	47143	47128	47137	47145	47144	47140	47165	47137	47146	47125	47161	47161	47159	47162	47143	47149	47154	47147	47158	47166	47152	47155	47154	47158	47157	47161	47169	47139	47162	47163	47159	47168	47162	47138	47166	47151	47144	47147	47145
47143	47122	47122	47133	47146	47116	47133	47139	47138	47139	47121	47125	47139	47121	47129	47129	47130	47138	47120	47131	47115	47144	47141	47139	47127	47146	47136	47129	47131	47161	47154	47162	47135	47144	47151	47150	47155	47148	47148	47143	47148	47157	47142	47143	47124	47134	47140	47141	47143	47160
47130	47147	47141	47140	47151	47134	47151	47144	47150	47153	47143	47136	47136	47133	47146	47153	47146	47155	47147	47153	47139	47145	47152	47159	47169	47153	47164	47155	47162	47167	47177	47172	47163	47154	47154	47141	47167	47156	47144	47145	47164	47170	47146	47169	47159	47163	47170	47165	47169	47159
47212	47223	47228	47233	47229	47253	47228	47236	47245	47225	47235	47234	47222	47233	47219	47227	47242	47249	47257	47235	47223	47241	47265	47257	47236	47257	47264	47243	47257	47252	47267	47265	47243	47237	47260	47240	47238	47248	47246	47264	47241	47255	47266	47247	47254	47259	47264	47271	47247	47263
47403	47409	47392	47397	47425	47412	47412	47411	47415	47411	47407	47398	47403	47409	47402	47421	47415	47418	47423	47437	47391	47423	47431	47424	47421	47438	47438	47433	47418	47421	47439	47439	47432	47419	47426	47412	47432	47411	47432	47427	47414	47445	47433	47433	47437	47446	47439	47442	47423	47431
47564	47576	47576	47588	47609	47590	47589	47594	47588	47591	47585	47576	47599	47587	47603	47607	47607	47611	47595	47616	47593	47602	47594	47602	47620	47600	47619	47592	47595	47597	47612	47587	47593	47603	47598	47625	47601	47601	47615	47601	47621	47613	47621	47624	47614	47620	47608	47621	47618	47624
47822	47844	47848	47827	47850	47840	47854	47850	47841	47843	47854	47847	47859	47853	47855	47866	47856	47858	47878	47875	47850	47868	47871	47858	47854	47866	47866	47857	47863	47849	47861	47856	47868	47854	47846	47868	47863	47872	47870	47870	47880	47865	47864	47883	47872	47875	47873	47889	47879	47876
48153	48147	48152	48145	48159	48155	48143	48145	48152	48166	48162	48159	48165	48164	48173	48164	48167	48163	48174	48168	48151	48187	48158	48161	48175	48168	48168	48176	48170	48162	48173	48172	48162	48169	48166	48165	48168	48169	48162	48185	48189	48183	48168	48190	48188	48187	48191	48184	48181	48194
48456	48466	48464	48473	48456	48469	48476	48475	48478	48468	48476	48473	48475	48467	48489	48473	48470	48478	48478	48473	48483	48497	48485	48487	48491	48465	48469	48477	48478	48480	48478	48483	48491	48478	48475	48491	48465	48492	48480	48483	48492	48496	48493	48496	48495	48501	48504	48508	48507	48504
48824	48813	48820	48812	48819	48820	48813	48803	48822	48818	48824	48811	48818	48825	48828	48829	48825	48825	48828	48825	48827	48837	48824	48828	48824	48812	48824	48819	48831	48829	48819	48824	48826	48821	48821	48811	48833	48827	48830	48826	48830	48827	48831	48830	48839	48834	48834	48848	48844	48850
49161	49155	49147	49156	49162	49160	49156	49158	49154	49160	49176	49167	49158	49161	49166	49180	49161	49160	49176	49169	49177	49180	49176	49174	49159	49162	49160	49161	49163	49166	49153	49152	49168	49167	49181	49155	49153	49149	49164	49158	49163	49168	49167	49163	49188	49186	49192	49185	49192	49200
49502	49504	49489	49490	49488	49487	49501	49495	49507	49501	49515	49507	49500	49504	49510	49496	49507	49511	49501	49502	49512	49512	49507	49502	49503	49505	49503	49510	49495	49505	49499	49493	49507	49495	49503	49501	49491	49499	49500	49499	49492	49501	49506	49510	49512	49513	49522	49521	49521	49516
49822	49825	49821	49818	49810	49835	49831	49823	49829	49820	49839	49837	49828	49825	49830	49829	49830	49846	49860	49838	49832	49809	49844	49827	49828	49825	49824	49826	49824	49827	49816	49827	49829	49829	49830	49823	49825	49830	49822	49808	49820	49825	49819	49840	49841	49838	49855	49833	49843	49850
50095	50101	50099	50087	50105	50090	50103	50096	50093	50091	50116	50102	50105	50096	50103	50104	50101	50109	50104	50114	50116	50093	50103	50099	50082	50097	50086	50108	50089	50097	50093	50097	50102	50096	50094	50098	50076	50095	50088	50087	50082	50094	50094	50109	50094	50087	50086	50096	50100	50108
50365	50378	50361	50372	50379	50352	50391	50363	50372	50369	50383	50382	50379	50381	50376	50395	50377	50377	50368	50370	50391	50354	50357	50369	50365	50375	50356	50370	50354	50367	50360	50358	50369	50373	50357	50352	50357	50352	50371	50356	50359	50371	50363	50364	50366	50359	50369	50369	50374	50378
50609	50598	50614	50585	50602	50584	50595	50592	50599	50589	50600	50607	50604	50609	50588	50601	50604	50593	50602	50593	50611	50580	50581	50592	50585	50582	50580	50593	50576	50574	50573	50565	50589	50593	50576	50573	50584	50587	50571	50586	50576	50584	50578	50581	50593	50577	50578	50583	50583	50596
50751	50756	50759	50745	50757	50758	50752	50758	50760	50753	50765	50765	50745	50771	50758	50754	50747	50752	50755	50748	50770	50747	50736	50739	50744	50751	50734	50744	50746	50726	50730	50734	50739	50757	50738	50737	50741	50743	50734	50741	50742	50744	50741	50737	50746	50740	50735	50747	50733	50741
50900	50899	50897	50895	50882	50885	50888	50895	50899	50879	50893	50894	50898	50902	50880	50892	50886	50883	50889	50883	50902	50873	50877	50874	50878	50882	50871	50871	50872	50863	50879	50863	50885	50866	50876	50871	50865	50875	50869	50864	50878	50874	50870	50880	50864	50881	50874	50861	50878	50880
50980	50968	50966	50973	50959	50971	50963	50966	50971	50970	50947	50973	50970	50982	50967	50965	50960	50955	50942	50958	50972	50940	50950	50943	50956	50953	50950	50931	50945	50932	50926	50944	50952	50945	50943	50954	50957	50944	50945	50939	50957	50947	50940	50945	50940	50936	50946	50954	50942	50945
50965	50967	50969	50962	50947	50961	50952	50958	50952	50956	50960	50970	50954	50950	50970	50957	50950	50941	50939	50945	50962	50949	50949	50947	50929	50939	50935	50928	50946	50935	50937	50919	50944	50951	50944	50946	50933	50929	50938	50928	50943	50937	50944	50925	50932	50923	50930	50931	50929	50934
50938	50928	50929	50924	50919	50933	50920	50931	50922	50922	50916	50928	50931	50933	50922	50915	50918	50909	50920	50910	50941	50918	50911	50921	50896	50904	50907	50904	50906	50883	50903	50896	50899	50904	50907	50908	50909	50903	50905	50899	50903	50898	50899	50904	50891	50893	50899	50893	50890	50890
50825	50825	50823	50831	50816	50825	50816	50837	50826	50832	50823	50826	50823	50820	50816	50813	50813	50812	50814	50812	50833	50809	50802	50806	50820	50803	50803	50805	50805	50799	50795	50791	50800	50800	50818	50807	50801	50802	50799	50792	50792	50796	50805	50798	50792	50800	50796	50796	50796	50786
50650	50648	50650	50647	50653	50650	50643	50647	50654	50650	50653	50667	50651	50649	50645	50633	50644	50640	50635	50632	50672	50634	50639	50640	50646	50648	50638	50639	50637	50629	50627	50623	50632	50643	50625	50634	50641	50632	50633	50625	50636	50622	50627	50630	50616	50622	50619	50619	50623	50613
50489	50482	50472	50479	50474	50473	50476	50487	50469	50489	50483	50494	50490	50483	50467	50474	50480	50484	50475	50467	50478	50466	50465	50462	50464	50474	50464	50475	50462	50464	50472	50473	50470	50461	50458	50462	50472	50455	50467	50452	50459	50458	50461	50462	50455	50449	50449	50456	50435	50445
50308	50256	50305	50267	50285	50251	50251	50274	50287	50262	50249	50269	50251	50252	50259	50243	50242	50254	50271	50255	50302	50243	50236	50245	50242	50255	50246	50274	50233	50273	50258	50263	50247	50254	50254	50239	50284	50249	50264	50229	50245	50248	50251	50257	50282	50237	50242	50247	50218	50222
49995	49991	50000	49985	49993	49987	49992	50005	50010	49992	49970	49983	49983	49981	49992	49992	49981	49979	49983	49979	50000	49975	49968	49981	49985	49995	49977	50000	49966	49984	49971	49991	49984	49967	49982	49973	49991	49980	49984	49966	49971	49969	49969	49977	49977	49959	49961	49962	49965	49942
49730	49729	49730	49729	49739	49731	49731	49733	49738	49726	49729	49723	49723	49718	49725	49718	49726	49727	49728	49720	49726	49723	49729	49733	49726	49728	49724	49738	49723	49731	49721	49729	49713	49728	49720	49721	49716	49728	49708	49708	49719	49714	49708	49715	49708	49713	49707	49693	49701	49697
49441	49457	49455	49448	49455	49449	49451	49443	49446	49449	49440	49434	49443	49440	49433	49438	49432	49437	49433	49444	49431	49435	49447	49449	49446	49445	49451	49450	49457	49449	49454	49453	49447	49434	49452	49443	49453	49445	49445	49433	49431	49432	49440	49432	49438	49430	49418	49435	49428	49425
49163	49162	49158	49165	49160	49158	49166	49156	49151	49155	49153	49160	49143	49155	49149	49144	49161	49164	49158	49162	49142	49154	49151	49151	49170	49159	49165	49165	49162	49159	49167	49167	49159	49167	49164	49167	49161	49161	49176	49164	49151	49157	49154	49159	49154	49154	49147	49151	49149	49140
48868	48877	48878	48870	48879	48876	48877	48870	48877	48851	48861	48857	48873	48872	48858	48861	48878	48876	48876	48860	48856	48887	48865	48890	48883	48881	48877	48880	48899	48880	48882	48885	48879	48894	48883	48887	48896	48884	48872	48882	48864	48871	48874	48874	48879	48866	48875	48862	48878	48873
48589	48602	48601	48616	48611	48611	48608	48601	48600	48597	48599	48607	48607	48608	48610	48600	48597	48603	48608	48592	48581	48608	48610	48597	48623	48605	48615	48621	48633	48622	48610	48635	48607	48611	48601	48615	48612	48618	48619	48620	48617	48617	48617	48619	48615	48623	48611	48604	48607	48612
48325	48331	48343	48350	48328	48330	48328	48335	48332	48331	48334	48338	48325	48325	48332	48324	48330	48346	48328	48333	48307	48351	48335	48340	48350	48348	48355	48355	48353	48353	48355	48358	48338	48339	48350	48355	48365	48353	48364	48366	48351	48353	48348	48348	48346	48342	48347	48339	48338	48337
48082	48100	48091	48097	48087	48099	48083	48089	48093	48090	48101	48083	48097	48074	48086	48092	48094	48095	48097	48095	48066	48104	48110	48111	48098	48101	48111	48093	48110	48109	48127	48117	48112	48128	48110	48112	48100	48118	48128	48124	48115	48117	48117	48113	48112	48115	48090	48098	48092	48102
47915	47916	47916	47925	47920	47929	47930	47915	47927	47926	47917	47907	47910	47904	47901	47916	47921	47923	47928	47925	47880	47927	47920	47924	47934	47934	47935	47938	47931	47939	47943	47944	47932	47928	47929	47944	47937	47944	47933	47946	47934	47938	47944	47942	47936	47933	47933	47932	47929	47921
47711	47737	47736	47726	47725	47731	47739	47741	47733	47727	47741	47722	47726	47718	47722	47735	47730	47744	47748	47747	47712	47744	47739	47752	47749	47755	47753	47747	47749	47757	47753	47749	47751	47751	47752	47758	47757	47756	47767	47765	47773	47757	47754	47752	47751	47763	47764	47756	47753	47751
47583	47589	47607	47605	47602	47609	47607	47601	47616	47611	47596	47602	47609	47594	47591	47596	47591	47598	47605	47602	47587	47615	47615	47604	47625	47619	47617	47616	47620	47613	47615	47635	47622	47615	47611	47619	47608	47626	47633	47638	47624	47624	47615	47627	47629	47623	47621	47614	47633	47621
47541	47535	47564	47559	47554	47561	47556	47564	47550	47566	47566	47552	47553	47550	47551	47552	47538	47560	47560	47555	47537	47560	47573	47565	47568	47568	47568	47581	47571	47577	47584	47591	47576	47572	47575	47595	47571	47576	47581	47586	47574	47568	47575	47576	47587	47584	47582	47594	47578	47575
47491	47515	47505	47489	47507	47494	47506	47511	47493	47504	47517	47500	47487	47507	47501	47511	47520	47512	47523	47508	47494	47523	47505	47499	47508	47512	47526	47512	47521	47524	47518	47533	47518	47519	47527	47543	47530	47523	47520	47534	47527	47534	47535	47527	47545	47535	47532	47533	47534	47545
47495	47496	47485	47504	47507	47502	47500	47513	47516	47512	47526	47520	47509	47510	47509	47532	47520	47513	47527	47499	47518	47524	47518	47511	47534	47530	47520	47521	47530	47519	47516	47522	47538	47533	47533	47534	47544	47526	47540	47545	47544	47546	47540	47556	47549	47536	47531	47544	47543	47543
47576	47553	47588	47578	47577	47583	47584	47579	47585	47576	47602	47595	47592	47576	47571	47592	47595	47585	47594	47590	47580	47587	47587	47578	47591	47603	47592	47594	47586	47589	47584	47582	47592	47595	47598	47603	47596	47604	47601	47623	47594	47619	47607	47599	47620	47617	47624	47608	47617	47623
47651	47668	47661	47685	47662	47654	47661	47680	47668	47669	47665	47694	47663	47672	47668	47685	47667	47663	47658	47657	47669	47654	47665	47681	47673	47682	47677	47673	47674	47670	47672	47672	47675	47672	47675	47680	47682	47689	47700	47703	47688	47676	47705	47702	47702	47699	47695	47711	47695	47697
47807	47813	47794	47799	47792	47799	47810	47793	47815	47808	47812	47820	47804	47800	47823	47813	47819	47791	47804	47810	47805	47809	47828	47821	47819	47803	47805	47817	47807	47828	47815	47797	47813	47800	47813	47821	47833	47811	47835	47809	47825	47825	47823	47807	47822	47834	47843	47851	47841	47830
48001	47993	48016	47989	48000	48001	47997	48013	48003	47994	47994	48005	47999	48001	48012	47999	47992	48002	47995	48009	48019	48003	48008	48009	47996	48002	48003	47993	48002	48006	47992	48000	48012	48009	48008	48008	48009	47995	48016	47990	48001	48029	48011	48010	48020	48031	48026	48036	48014	48023
48186	48189	48199	48187	48189	48190	48188	48195	48181	48188	48181	48198	48188	48200	48200	48207	48186	48194	48186	48195	48201	48190	48184	48195	48186	48190	48185	48183	48186	48190	48189	48182	48197	48190	48180	48188	48194	48170	48181	48187	48201	48192	48222	48189	48195	48210	48211	48199	48212	48211
48437	48419	48429	48411	48427	48441	48432	48430	48425	48421	48431	48431	48431	48443	48439	48433	48424	48417	48415	48426	48451	48425	48431	48433	48423	48426	48415	48421	48411	48421	48427	48404	48442	48438	48425	48421	48424	48413	48420	48410	48437	48419	48422	48424	48423	48418	48442	48437	48433	48445
48688	48679	48693	48697	48684	48690	48680	48674	48690	48680	48685	48689	48691	48709	48696	48693	48682	48686	48689	48693	48713	48674	48686	48687	48673	48675	48678	48673	48658	48670	48687	48664	48686	48680	48685	48666	48681	48668	48681	48665	48666	48673	48696	48678	48683	48685	48691	48692	48697	48693
48955	48944	48947	48937	48948	48951	48954	48962	48955	48954	48950	48960	48958	48968	48965	48952	48962	48960	48945	48965	48987	48951	48938	48952	48954	48942	48933	48938	48925	48952	48937	48928	48942	48941	48949	48932	48931	48947	48944	48934	48933	48937	48934	48941	48939	48941	48967	48941	48960	48952
49233	49225	49227	49229	49229	49234	49214	49228	49224	49223	49243	49228	49227	49247	49235	49235	49233	49236	49243	49221	49260	49230	49222	49238	49211	49219	49209	49216	49212	49219	49211	49207	49214	49232	49216	49208	49214	49207	49220	49207	49207	49203	49215	49223	49217	49225	49209	49219	49231	49237
49497	49500	49487	49490	49491	49494	49491	49491	49483	49499	49510	49500	49511	49504	49496	49493	49499	49497	49491	49494	49518	49480	49492	49494	49486	49491	49465	49479	49485	49477	49467	49473	49481	49482	49487	49473	49477	49476	49481	49468	49470	49467	49479	49471	49480	49469	49481	49479	49485	49482
49774	49765	49750	49755	49749	49745	49772	49756	49756	49742	49759	49757	49757	49765	49760	49755	49767	49770	49751	49750	49773	49745	49755	49743	49741	49734	49738	49733	49751	49740	49733	49729	49739	49742	49720	49736	49729	49728	49722	49729	49723	49732	49735	49741	49731	49729	49733	49736	49742	49730
50015	50010	50007	50002	49996	49992	49997	50006	50000	49997	49992	49999	50006	50006	50009	50005	50005	50006	49986	49998	50006	50001	50001	49992	49985	49972	49994	49985	50000	49976	49981	49972	49977	49985	49980	49977	49977	49975	49968	49971	49978	49965	49967	49966	49965	49982	49975	49979	49980	49977
50200	50190	50190	50190	50184	50189	50189	50186	50195	50205	50202	50190	50204	50203	50197	50198	50193	50195	50190	50189	50221	50192	50188	50183	50183	50176	50176	50160	50182	50182	50177	50171	50176	50179	50176	50173	50171	50158	50165	50170	50166	50168	50157	50173	50175	50166	50180	50176	50182	50175
50399	50399	50398	50403	50396	50402	50399	50398	50411	50407	50409	50403	50406	50408	50403	50411	50410	50401	50398	50406	50416	50401	50408	50393	50389	50394	50395	50376	50387	50379	50388	50381	50389	50386	50371	50381	50367	50385	50364	50370	50364	50358	50376	50367	50377	50363	50366	50378	50386	50366
50567	50574	50564	50562	50571	50578	50567	50575	50573	50580	50571	50554	50568	50575	50577	50571	50577	50568	50569	50564	50571	50566	50579	50566	50561	50546	50552	50549	50563	50551	50564	50557	50565	50534	50533	50546	50543	50536	50536	50535	50545	50536	50535	50540	50536	50537	50526	50533	50539	50531
50671	50675	50677	50674	50681	50678	50680	50688	50684	50671	50663	50678	50685	50673	50665	50676	50670	50681	50680	50683	50683	50670	50673	50671	50665	50674	50677	50668	50656	50679	50672	50659	50659	50658	50644	50654	50650	50655	50644	50659	50658	50651	50657	50651	50648	50648	50646	50638	50651	50629
50779	50764	50777	50755	50766	50772	50768	50763	50779	50786	50774	50762	50772	50769	50771	50775	50766	50773	50774	50770	50771	50769	50777	50764	50768	50769	50770	50760	50761	50764	50767	50759	50763	50765	50742	50752	50733	50747	50751	50743	50750	50740	50747	50745	50748	50745	50747	50747	50734	50735
50823	50813	50805	50815	50808	50812	50819	50816	50814	50815	50814	50804	50812	50809	50824	50818	50817	50813	50825	50799	50807	50822	50802	50805	50815	50817	50807	50811	50803	50820	50802	50798	50803	50802	50806	50786	50800	50792	50797	50797	50794	50791	50778	50788	50792	50778	50791	50802	50773	50771
50796	50792	50785	50800	50793	50780	50791	50779	50786	50779	50786	50779	50777	50789	50792	50792	50795	50787	50787	50799	50778	50801	50788	50787	50785	50791	50782	50782	50787	50787	50788	50783	50798	50775	50773	50773	50784	50781	50771	50775	50780	50775	50763	50780	50765	50772	50769	50777	50768	50762
50755	50756	50753	50755	50759	50757	50750	50748	50745	50754	50740	50747	50735	50750	50748	50745	50744	50749	50746	50745	50734	50753	50753	50759	50748	50758	50740	50754	50763	50757	50759	50747	50744	50742	50747	50746	50751	50735	50736	50750	50735	50742	50739	50733	50743	50738	50719	50727	50725	50725
50632	50636	50636	50639	50640	50637	50643	50642	50628	50641	50629	50639	50623	50626	50636	50631	50619	50640	50648	50635	50609	50633	50634	50638	50643	50643	50637	50641	50643	50635	50634	50629	50631	50629	50654	50619	50639	50637	50637	50635	50632	50628	50638	50628	50627	50619	50611	50627	50611	50620
50514	50525	50533	50528	50515	50512	50523	50522	50521	50514	50515	50523	50515	50516	50516	50517	50506	50507	50511	50516	50498	50515	50508	50526	50533	50519	50523	50531	50524	50523	50520	50531	50521	50518	50534	50521	50525	50526	50527	50534	50527	50520	50524	50518	50526	50504	50504	50513	50505	50513
50350	50363	50374	50362	50351	50355	50351	50357	50352	50359	50357	50349	50351	50355	50355	50351	50342	50344	50365	50353	50329	50346	50352	50367	50361	50362	50368	50358	50369	50360	50365	50383	50355	50351	50374	50368	50363	50377	50368	50367	50370	50369	50348	50367	50362	50356	50344	50348	50353	50359
50124	50123	50135	50129	50135	50133	50127	50145	50136	50134	50130	50130	50133	50132	50120	50122	50119	50125	50121	50129	50098	50116	50128	50137	50155	50138	50147	50145	50147	50155	50149	50148	50134	50151	50152	50133	50153	50145	50143	50151	50153	50153	50140	50148	50142	50140	50124	50130	50132	50134
49888	49904	49903	49902	49911	49911	49910	49902	49908	49900	49910	49897	49900	49902	49886	49896	49893	49893	49899	49904	49865	49893	49919	49917	49929	49916	49911	49913	49920	49914	49929	49934	49922	49917	49917	49919	49917	49919	49927	49925	49924	49926	49921	49911	49912	49911	49901	49900	49899	49911
49632	49635	49643	49635	49637	49634	49645	49638	49641	49637	49650	49644	49635	49624	49641	49615	49631	49633	49639	49640	49616	49639	49641	49651	49664	49662	49653	49661	49657	49663	49658	49686	49654	49648	49659	49660	49666	49658	49663	49658	49667	49668	49666	49664	49656	49647	49663	49647	49648	49647
49339	49358	49364	49360	49354	49357	49366	49372	49365	49356	49355	49368	49352	49353	49344	49380	49355	49353	49354	49354	49339	49363	49358	49369	49379	49385	49376	49387	49376	49374	49375	49393	49377	49380	49388	49377	49385	49377	49384	49385	49384	49382	49382	49374	49382	49365	49378	49373	49368	49385
49077	49068	49081	49082	49091	49091	49082	49083	49082	49075	49081	49076	49063	49072	49070	49071	49088	49090	49075	49080	49047	49079	49073	49076	49095	49107	49101	49104	49096	49097	49101	49100	49085	49102	49105	49108	49109	49107	49111	49104	49102	49103	49105	49105	49100	49101	49096	49092	49099	49106
48787	48790	48785	48799	48810	48803	48792	48803	48787	48791	48798	48792	48786	48797	48790	48790	48805	48796	48804	48791	48763	48788	48791	48811	48809	48813	48818	48811	48807	48807	48812	48807	48800	48810	48828	48825	48818	48829	48831	48820	48819	48824	48815	48814	48820	48817	48818	48815	48818	48839
48534	48525	48527	48548	48535	48534	48536	48528	48534	48524	48526	48537	48529	48532	48535	48528	48532	48529	48535	48541	48507	48538	48529	48531	48542	48544	48544	48543	48546	48549	48562	48554	48549	48542	48565	48569	48552	48552	48567	48566	48564	48565	48562	48563	48559	48560	48562	48568	48561	48569
48266	48265	48281	48292	48282	48286	48283	48276	48277	48267	48270	48257	48274	48277	48276	48289	48277	48279	48279	48264	48270	48287	48279	48280	48266	48289	48277	48283	48293	48277	48281	48283	48282	48303	48295	48306	48316	48294	48313	48303	48319	48301	48303	48305	48303	48302	48302	48306	48310	48318
48044	48039	48039	48038	48041	48041	48041	48031	48051	48047	48044	48033	48044	48044	48056	48049	48041	48040	48042	48047	48037	48051	48057	48029	48026	48054	48054	48042	48050	48051	48058	48060	48054	48056	48058	48073	48070	48077	48075	48077	48071	48066	48083	48067	48058	48076	48071	48091	48086	48073
47869	47861	47870	47873	47875	47854	47856	47853	47870	47860	47838	47877	47864	47862	47875	47877	47849	47858	47848	47849	47865	47857	47861	47873	47872	47868	47864	47881	47869	47869	47880	47881	47881	47870	47881	47880	47900	47890	47894	47880	47905	47882	47903	47895	47889	47893	47891	47915	47903	47894
47673	47675	47670	47669	47668	47676	47667	47666	47674	47677	47674	47675	47679	47681	47674	47687	47661	47662	47659	47678	47682	47650	47671	47681	47662	47671	47667	47659	47683	47661	47675	47683	47664	47674	47686	47706	47677	47690	47692	47692	47698	47693	47697	47693	47705	47700	47703	47699	47695	47701
47553	47547	47546	47544	47546	47555	47540	47545	47535	47565	47538	47539	47540	47547	47534	47543	47543	47546	47546	47549	47553	47541	47553	47561	47558	47541	47546	47543	47551	47537	47539	47543	47545	47529	47556	47564	47563	47558	47553	47569	47568	47541	47577	47567	47557	47564	47566	47576	47574	47561
47483	47490	47471	47495	47482	47487	47493	47499	47482	47508	47497	47489	47493	47486	47478	47471	47496	47493	47479	47489	47516	47495	47491	47488	47506	47485	47495	47502	47494	47482	47488	47483	47505	47493	47494	47504	47490	47491	47491	47512	47498	47496	47497	47512	47510	47519	47502	47516	47519	47510
47453	47438	47427	47425	47458	47445	47437	47442	47429	47457	47433	47433	47429	47442	47435	47417	47432	47445	47428	47436	47472	47441	47436	47424	47424	47425	47429	47440	47426	47426	47426	47427	47432	47433	47432	47443	47438	47431	47426	47432	47429	47416	47440	47448	47435	47449	47438	47448	47445	47454
47439	47437	47436	47442	47425	47425	47443	47429	47442	47444	47433	47436	47450	47446	47433	47431	47437	47442	47428	47439	47466	47442	47424	47426	47444	47429	47418	47422	47429	47432	47417	47428	47433	47433	47427	47430	47426	47426	47437	47437	47427	47419	47416	47441	47454	47432	47440	47451	47454	47445
47561	47540	47535	47531	47538	47549	47542	47539	47550	47544	47542	47541	47542	47549	47542	47539	47550	47543	47541	47534	47581	47547	47542	47529	47521	47526	47527	47511	47521	47536	47527	47520	47539	47535	47519	47534	47528	47530	47541	47536	47533	47528	47520	47547	47528	47547	47538	47546	47547	47539
47670	47646	47651	47645	47650	47633	47648	47647	47654	47638	47636	47644	47660	47649	47668	47650	47650	47653	47636	47659	47665	47664	47643	47624	47644	47627	47623	47641	47627	47632	47611	47627	47647	47647	47640	47637	47634	47628	47624	47635	47629	47626	47643	47635	47643	47635	47647	47664	47654	47646
47827	47829	47831	47823	47825	47821	47805	47797	47820	47815	47826	47830	47827	47824	47829	47824	47836	47825	47833	47820	47862	47821	47817	47797	47806	47813	47801	47797	47800	47797	47803	47802	47806	47812	47809	47812	47799	47817	47799	47806	47810	47801	47802	47830	47808	47818	47813	47807	47820	47804
48073	48080	48070	48054	48065	48071	48066	48060	48076	48059	48063	48060	48067	48073	48066	48069	48068	48070	48050	48069	48093	48066	48063	48046	48042	48038	48045	48044	48055	48054	48048	48043	48048	48046	48046	48057	48033	48048	48040	48051	48041	48050	48050	48036	48051	48048	48056	48051	48065	48058
48317	48320	48298	48310	48312	48321	48316	48307	48318	48302	48314	48321	48323	48318	48320	48323	48333	48326	48319	48324	48344	48327	48310	48313	48296	48301	48300	48295	48299	48312	48301	48285	48313	48297	48295	48294	48293	48294	48300	48300	48299	48306	48290	48296	48290	48300	48294	48302	48305	48310
48597	48602	48604	48604	48605	48599	48613	48599	48600	48592	48598	48601	48611	48607	48609	48611	48601	48593	48602	48611	48616	48598	48604	48603	48594	48587	48589	48575	48584	48589	48594	48579	48588	48584	48589	48582	48568	48574	48575	48591	48582	48582	48584	48576	48575	48588	48577	48575	48587	48587
48908	48916	48911	48908	48916	48906	48918	48912	48911	48904	48910	48916	48904	48909	48918	48917	48919	48917	48917	48907	48921	48920	48907	48917	48897	48900	48904	48896	48898	48900	48899	48885	48889	48892	48896	48878	48880	48883	48882	48885	48881	48903	48878	48879	48890	48886	48893	48882	48883	48889
49227	49220	49240	49212	49229	49232	49226	49221	49232	49250	49227	49228	49229	49229	49231	49237	49235	49231	49231	49229	49239	49219	49227	49213	49220	49218	49217	49209	49209	49220	49205	49210	49204	49207	49196	49203	49186	49202	49210	49189	49189	49197	49202	49196	49202	49206	49203	49190	49192	49191
49537	49546	49547	49543	49535	49543	49547	49553	49551	49555	49545	49545	49545	49544	49544	49555	49551	49552	49561	49544	49554	49551	49548	49537	49543	49536	49546	49539	49531	49543	49529	49520	49536	49518	49521	49522	49518	49512	49524	49523	49524	49522	49515	49508	49522	49506	49527	49512	49515	49516
49843	49840	49854	49837	49845	49832	49831	49851	49845	49839	49851	49843	49841	49840	49847	49851	49849	49851	49858	49846	49842	49845	49856	49849	49847	49838	49845	49831	49833	49843	49830	49834	49829	49823	49830	49811	49816	49825	49818	49807	49813	49810	49813	49801	49821	49819	49830	49819	49809	49814
50166	50158	50157	50146	50166	50149	50163	50160	50155	50158	50166	50154	50167	50156	50168	50164	50160	50152	50157	50171	50141	50159	50161	50171	50155	50149	50157	50156	50151	50145	50153	50147	50146	50138	50132	50133	50131	50137	50137	50133	50130	50122	50136	50130	50131	50118	50123	50132	50118	50112
50423	50424	50417	50430	50422	50435	50419	50434	50434	50443	50432	50425	50440	50428	50420	50425	50433	50426	50444	50429	50408	50426	50427	50432	50429	50433	50427	50430	50420	50425	50427	50418	50407	50409	50415	50405	50405	50403	50406	50409	50401	50404	50404	50411	50403	50415	50402	50410	50387	50387
50633	50617	50637	50640	50631	50642	50640	50644	50633	50639	50649	50638	50634	50627	50637	50631	50633	50633	50644	50637	50609	50629	50647	50637	50641	50646	50636	50635	50639	50637	50637	50639	50634	50613	50617	50625	50617	50622	50614	50604	50620	50616	50623	50622	50618	50613	50618	50616	50611	50607
50854	50847	50854	50860	50845	50859	50855	50856	50842	50861	50864	50852	50847	50849	50849	50850	50853	50848	50859	50853	50828	50847	50857	50853	50859	50859	50853	50869	50859	50863	50863	50858	50860	50841	50844	50852	50845	50831	50841	50836	50842	50842	50842	50828	50845	50840	50837	50835	50834	50826
50946	50956	50963	50967	50961	50953	50968	50956	50951	50943	50946	50952	50943	50950	50940	50936	50942	50953	50947	50953	50918	50950	50965	50957	50950	50953	50952	50961	50963	50959	50966	50967	50954	50943	50935	50952	50954	50943	50941	50940	50942	50944	50939	50943	50945	50943	50940	50943	50932	50928
51046	51046	51059	51052	51044	51047	51050	51053	51054	51047	51059	51045	51043	51041	51038	51033	51051	51047	51051	51042	51021	51058	51053	51049	51058	51051	51051	51061	51053	51061	51065	51065	51050	51051	51044	51045	51059	51040	51042	51042	51041	51050	51041	51038	51048	51034	51030	51047	51030	51035
51064	51066	51066	51078	51069	51074	51068	51066	51072	51066	51078	51065	51060	51056	51068	51082	51063	51073	51070	51063	51041	51081	51086	51078	51082	51086	51091	51083	51087	51079	51103	51094	51075	51067	51069	51073	51091	51065	51081	51072	51075	51078	51087	51073	51067	51078	51068	51076	51061	51069
51009	50999	51009	51019	51016	51013	51013	50998	51016	51000	51004	51011	50998	51005	51003	51011	50999	51006	51002	51005	50971	51020	51020	51014	51027	51024	51027	51029	51027	51022	51028	51033	51013	51019	51022	51022	51022	51012	51028	51024	51013	51019	51022	51021	51019	51009	51005	51031	51021	51013
50910	50898	50911	50919	50923	50908	50913	50905	50920	50915	50915	50907	50906	50910	50912	50917	50903	50909	50909	50923	50887	50908	50922	50923	50916	50927	50933	50933	50935	50922	50929	50941	50933	50928	50925	50912	50931	50931	50933	50931	50923	50930	50938	50933	50932	50932	50924	50931	50926	50918
50735	50732	50742	50742	50736	50748	50752	50755	50748	50749	50743	50728	50738	50746	50747	50751	50756	50752	50736	50754	50715	50753	50752	50748	50761	50769	50760	50766	50762	50765	50765	50767	50765	50764	50762	50765	50763	50763	50771	50762	50769	50765	50770	50760	50755	50754	50754	50756	50756	50755
50497	50502	50497	50497	50497	50509	50505	50505	50499	50487	50500	50493	50495	50499	50489	50501	50497	50499	50495	50514	50486	50496	50499	50507	50506	50517	50522	50510	50513	50523	50527	50529	50529	50511	50512	50520	50513	50527	50531	50515	50531	50534	50527	50516	50511	50525	50518	50516	50526	50517
50243	50239	50245	50235	50241	50250	50239	50251	50238	50226	50240	50232	50240	50243	50243	50248	50239	50248	50223	50239	50221	50251	50244	50238	50258	50262	50253	50251	50256	50254	50264	50259	50250	50267	50263	50265	50256	50269	50273	50277	50264	50268	50279	50274	50260	50267	50260	50260	50268	50268
49923	49919	49919	49931	49918	49915	49911	49911	49914	49897	49904	49915	49909	49921	49920	49912	49917	49913	49914	49915	49909	49927	49906	49915	49921	49928	49929	49939	49929	49933	49923	49928	49933	49936	49940	49950	49960	49949	49947	49946	49942	49936	49946	49935	49942	49938	49946	49936	49946	49938
49555	49567	49548	49564	49569	49558	49561	49558	49555	49551	49552	49556	49560	49569	49557	49559	49564	49559	49563	49556	49564	49565	49556	49566	49576	49565	49570	49570	49578	49569	49572	49572	49582	49575	49592	49591	49591	49598	49589	49595	49592	49595	49584	49588	49587	49595	49594	49576	49592	49589
49196	49196	49197	49186	49200	49201	49190	49179	49186	49191	49186	49192	49190	49198	49192	49192	49203	49194	49179	49186	49199	49198	49190	49187	49207	49203	49209	49204	49213	49210	49206	49199	49202	49219	49214	49223	49221	49227	49219	49223	49220	49218	49217	49232	49222	49225	49231	49218	49233	49233
48819	48814	48813	48813	48816	48806	48821	48809	48815	48812	48808	48813	48821	48820	48823	48815	48817	48812	48814	48805	48826	48806	48811	48822	48811	48829	48829	48827	48825	48821	48815	48827	48823	48830	48849	48834	48849	48841	48843	48857	48852	48844	48827	48844	48845	48841	48852	48842	48845	48854
48454	48461	48464	48450	48458	48469	48445	48453	48453	48452	48445	48452	48469	48454	48459	48447	48459	48466	48450	48448	48473	48461	48451	48458	48457	48462	48466	48460	48458	48459	48463	48461	48464	48476	48486	48473	48485	48486	48473	48488	48501	48475	48484	48479	48472	48493	48482	48483	48493	48497
48106	48080	48086	48094	48091	48078	48102	48084	48096	48104	48100	48081	48111	48087	48082	48074	48085	48105	48089	48083	48119	48103	48078	48091	48095	48082	48104	48096	48089	48098	48089	48094	48093	48125	48113	48131	48109	48112	48120	48119	48114	48119	48118	48116	48120	48125	48115	48124	48125	48118
47769	47765	47767	47753	47772	47772	47762	47753	47763	47775	47741	47756	47752	47762	47763	47747	47749	47769	47756	47751	47796	47738	47746	47764	47755	47753	47758	47758	47759	47757	47755	47774	47769	47763	47776	47776	47780	47791	47776	47780	47798	47781	47777	47773	47785	47775	47779	47788	47792	47795
47511	47532	47511	47515	47514	47516	47505	47515	47516	47533	47515	47514	47520	47505	47505	47501	47510	47519	47512	47516	47541	47496	47503	47514	47504	47515	47524	47527	47511	47519	47505	47506	47535	47519	47519	47522	47538	47535	47533	47532	47534	47538	47540	47524	47532	47526	47541	47541	47545	47541
47263	47277	47275	47268	47269	47266	47269	47269	47258	47283	47269	47277	47262	47263	47260	47265	47264	47267	47261	47263	47299	47250	47262	47265	47261	47244	47257	47248	47254	47279	47247	47248	47268	47272	47267	47270	47272	47281	47277	47272	47275	47265	47251	47283	47268	47267	47283	47293	47277	47268
47093	47080	47091	47079	47091	47088	47095	47081	47095	47094	47087	47081	47084	47074	47076	47094	47080	47085	47053	47078	47118	47076	47076	47082	47076	47061	47069	47056	47063	47075	47061	47062	47088	47079	47093	47091	47082	47085	47075	47084	47094	47077	47085	47095	47087	47089	47094	47115	47097	47099
46987	46993	47000	46988	47001	46983	46985	46999	46992	47003	46989	46994	47011	46985	46987	46993	46983	46976	46986	46971	47025	46973	46980	46968	46977	46964	46968	46965	46979	46971	46988	46980	46998	46994	46996	46976	46975	46993	46977	46984	46972	46978	46978	46998	46977	46981	46995	47005	47002	47002
46920	46928	46930	46917	46933	46921	46923	46941	46925	46944	46922	46929	46941	46917	46935	46944	46908	46928	46935	46925	46960	46903	46939	46900	46919	46896	46915	46904	46898	46926	46924	46909	46919	46922	46910	46903	46919	46928	46920	46936	46915	46917	46912	46923	46915	46923	46915	46922	46933	46932
46972	46963	46969	46951	46953	46964	46950	46955	46959	46973	46964	46964	46964	46957	46954	46938	46955	46952	46953	46939	46975	46946	46955	46934	46933	46931	46926	46929	46941	46933	46939	46927	46955	46937	46939	46935	46934	46953	46936	46932	46929	46949	46935	46925	46944	46946	46949	46947	46943	46947
47082	47098	47082	47083	47071	47077	47081	47084	47086	47076	47091	47082	47075	47094	47097	47084	47075	47083	47071	47070	47113	47062	47069	47070	47070	47063	47054	47046	47076	47064	47041	47053	47060	47075	47068	47079	47064	47067	47060	47080	47045	47054	47084	47060	47060	47063	47062	47050	47072	47060
47240	47262	47247	47251	47248	47238	47232	47235	47260	47240	47260	47270	47242	47263	47257	47252	47240	47256	47261	47247	47269	47244	47238	47229	47242	47234	47252	47224	47236	47230	47218	47215	47230	47228	47227	47245	47229	47242	47225	47213	47222	47227	47217	47222	47227	47230	47225	47214	47210	47241
47502	47528	47526	47496	47503	47506	47496	47514	47496	47509	47511	47528	47499	47507	47527	47514	47507	47505	47507	47509	47504	47504	47499	47501	47492	47497	47503	47484	47493	47482	47487	47492	47483	47500	47470	47480	47472	47470	47480	47461	47466	47476	47474	47480	47462	47475	47482	47466	47474	47475
47858	47844	47859	47850	47838	47857	47859	47841	47843	47836	47863	47852	47848	47857	47863	47859	47867	47864	47855	47855	47838	47847	47849	47841	47844	47833	47833	47839	47851	47833	47831	47836	47828	47839	47821	47813	47820	47813	47837	47808	47811	47817	47817	47829	47819	47817	47826	47811	47813	47808
48218	48224	48208	48209	48208	48208	48210	48210	48195	48216	48223	48220	48215	48203	48216	48213	48217	48210	48222	48206	48197	48216	48214	48223	48202	48203	48198	48205	48201	48191	48204	48198	48186	48178	48189	48180	48185	48179	48175	48180	48178	48184	48177	48183	48198	48177	48184	48168	48173	48176
48634	48626	48642	48634	48634	48638	48623	48621	48628	48634	48642	48641	48636	48639	48643	48641	48639	48640	48633	48643	48619	48630	48633	48646	48631	48635	48627	48617	48622	48619	48614	48630	48619	48594	48600	48597	48589	48589	48594	48594	48587	48596	48588	48603	48603	48599	48585	48597	48587	48600
49074	49067	49069	49062	49065	49069	49064	49056	49063	49064	49073	49079	49068	49057	49060	49065	49067	49070	49070	49065	49032	49073	49067	49072	49060	49059	49068	49059	49056	49064	49057	49048	49043	49042	49035	49044	49048	49024	49035	49033	49033	49042	49028	49035	49040	49039	49024	49023	49019	49024
49507	49512	49501	49508	49509	49505	49501	49495	49490	49512	49513	49501	49508	49513	49515	49502	49512	49506	49526	49528	49477	49516	49497	49515	49499	49504	49502	49508	49494	49492	49517	49501	49500	49479	49490	49475	49481	49471	49475	49485	49482	49486	49476	49481	49480	49474	49470	49482	49470	49469
49931	49929	49939	49911	49940	49923	49937	49922	49940	49929	49945	49940	49931	49913	49920	49909	49962	49948	49933	49959	49914	49949	49911	49926	49917	49897	49945	49933	49951	49918	49958	49932	49907	49926	49891	49932	49922	49913	49908	49922	49923	49911	49914	49916	49928	49928	49902	49925	49865	49894
50192	50197	50176	50187	50192	50184	50192	50191	50192	50195	50187	50200	50195	50183	50192	50187	50208	50188	50207	50206	50155	50213	50194	50192	50192	50202	50207	50196	50200	50197	50199	50190	50179	50184	50166	50181	50178	50165	50169	50178	50183	50176	50180	50171	50182	50185	50177	50176	50156	50165
50666	50667	50665	50677	50659	50653	50667	50669	50656	50675	50670	50665	50662	50682	50678	50664	50676	50677	50682	50683	50651	50689	50681	50680	50687	50670	50675	50680	50682	50676	50682	50686	50671	50674	50663	50662	50654	50660	50657	50655	50667	50665	50653	50666	50659	50673	50654	50667	50646	50635
50985	50979	50984	50979	50988	50978	50982	50989	50990	50995	50981	50988	50984	50984	50982	50991	50993	50988	50994	50993	50969	51006	50997	51001	51001	50992	51004	51007	51011	51003	51009	51009	50990	50977	50983	50979	50983	50984	50981	50989	50986	50982	50985	50992	50989	50989	50987	50983	50987	50969
51272	51266	51277	51268	51263	51276	51267	51272	51272	51268	51263	51270	51266	51273	51282	51275	51279	51276	51280	51275	51260	51285	51294	51291	51287	51285	51278	51288	51287	51295	51291	51293	51278	51280	51274	51264	51276	51264	51274	51276	51268	51272	51273	51274	51267	51267	51276	51269	51265	51258
51472	51469	51468	51470	51479	51475	51474	51470	51480	51465	51461	51467	51476	51464	51483	51483	51482	51476	51465	51486	51471	51505	51498	51485	51505	51498	51493	51492	51501	51501	51497	51494	51489	51491	51479	51469	51484	51485	51469	51489	51480	51475	51476	51479	51483	51490	51481	51491	51480	51464
51512	51510	51518	51530	51533	51516	51544	51532	51537	51520	51522	51517	51511	51526	51528	51524	51518	51528	51517	51541	51528	51551	51555	51543	51555	51548	51544	51539	51541	51541	51561	51548	51539	51541	51536	51528	51536	51530	51522	51536	51535	51521	51526	51525	51537	51542	51535	51548	51532	51526
51567	51565	51571	51567	51573	51581	51566	51575	51569	51568	51551	51564	51573	51572	51575	51581	51573	51584	51563	51584	51589	51582	51584	51588	51587	51586	51593	51601	51593	51593	51586	51600	51587	51594	51583	51591	51586	51589	51595	51594	51587	51592	51588	51584	51596	51579	51599	51593	51597	51577
51529	51540	51526	51527	51539	51533	51531	51533	51531	51532	51523	51519	51529	51527	51526	51543	51542	51540	51537	51534	51544	51544	51553	51550	51549	51541	51539	51554	51556	51560	51555	51565	51549	51540	51548	51543	51535	51551	51541	51553	51554	51563	51554	51541	51544	51547	51565	51549	51564	51550
51319	51339	51343	51342	51343	51344	51345	51344	51333	51347	51337	51335	51343	51333	51339	51336	51346	51361	51329	51356	51349	51346	51358	51373	51356	51358	51355	51361	51357	51367	51363	51363	51352	51361	51357	51360	51364	51364	51362	51373	51367	51375	51365	51366	51370	51359	51365	51375	51377	51371
51127	51138	51142	51139	51146	51145	51136	51137	51137	51152	51127	51134	51143	51146	51135	51145	51138	51139	51137	51134	51150	51136	51146	51155	51148	51155	51146	51157	51145	51161	51156	51161	51156	51158	51165	51157	51165	51164	51179	51172	51169	51168	51168	51174	51172	51168	51160	51168	51170	51160
50830	50833	50824	50837	50830	50836	50830	50829	50821	50828	50832	50834	50838	50831	50827	50839	50838	50843	50836	50827	50841	50821	50833	50833	50842	50845	50846	50847	50859	50848	50846	50855	50853	50854	50864	50863	50856	50868	50868	50873	50873	50864	50871	50870	50870	50865	50869	50868	50867	50863
50429	50432	50442	50450	50445	50447	50438	50439	50445	50447	50449	50440	50435	50446	50439	50443	50444	50447	50442	50437	50447	50442	50448	50450	50446	50447	50451	50452	50460	50453	50461	50464	50461	50473	50475	50479	50480	50487	50475	50481	50472	50483	50485	50482	50477	50474	50478	50479	50470	50484
50012	50014	50023	50018	50023	50024	50014	50022	50010	50012	50016	50027	50016	50028	50018	50018	50016	50018	50023	50000	50020	50008	50013	50021	50011	50021	50021	50022	50027	50022	50028	50042	50029	50045	50049	50060	50044	50052	50049	50053	50059	50054	50049	50056	50047	50041	50041	50034	50054	50053
49540	49549	49557	49550	49547	49559	49551	49541	49550	49540	49548	49555	49552	49545	49532	49539	49540	49533	49537	49528	49557	49528	49536	49542	49532	49541	49540	49544	49559	49541	49557	49561	49569	49561	49571	49575	49576	49569	49579	49568	49585	49567	49576	49569	49562	49575	49579	49560	49569	49581
49052	49057	49060	49056	49071	49052	49060	49047	49056	49051	49057	49063	49057	49048	49041	49053	49044	49038	49045	49047	49066	49048	49050	49045	49047	49047	49056	49061	49043	49057	49068	49051	49066	49071	49071	49089	49078	49077	49093	49074	49085	49091	49076	49079	49078	49087	49077	49067	49079	49083
48560	48547	48549	48550	48556	48560	48548	48548	48556	48551	48557	48564	48552	48548	48542	48535	48550	48542	48551	48531	48564	48530	48538	48547	48553	48557	48549	48559	48538	48540	48555	48555	48559	48561	48557	48571	48567	48576	48586	48569	48576	48579	48569	48575	48564	48568	48563	48555	48563	48577
48049	48062	48062	48078	48064	48065	48059	48061	48049	48056	48070	48076	48067	48045	48058	48049	48050	48055	48048	48049	48079	48040	48047	48043	48075	48067	48069	48056	48051	48055	48068	48051	48075	48079	48068	48064	48079	48077	48086	48075	48085	48078	48067	48065	48069	48078	48061	48063	48084	48093
47628	47645	47639	47624	47640	47618	47633	47627	47626	47630	47643	47625	47651	47604	47611	47618	47624	47613	47629	47627	47643	47599	47608	47606	47627	47629	47630	47621	47613	47613	47611	47614	47629	47622	47637	47636	47641	47644	47649	47636	47631	47649	47632	47635	47628	47640	47621	47639	47627	47653
47181	47188	47181	47173	47172	47158	47178	47170	47172	47175	47180	47180	47174	47167	47154	47161	47157	47156	47168	47171	47206	47167	47134	47165	47163	47168	47169	47155	47172	47148	47161	47155	47179	47184	47177	47179	47196	47181	47180	47169	47175	47186	47185	47164	47180	47187	47175	47162	47178	47180
46830	46830	46821	46828	46828	46819	46829	46828	46841	46829	46811	46818	46818	46801	46809	46806	46815	46818	46784	46794	46837	46813	46781	46807	46813	46806	46798	46798	46802	46786	46804	46797	46822	46825	46810	46815	46822	46821	46813	46823	46819	46821	46818	46804	46819	46837	46817	46824	46809	46826
46595	46582	46591	46578	46577	46562	46552	46591	46589	46599	46573	46581	46573	46576	46571	46566	46549	46560	46565	46559	46590	46570	46551	46558	46546	46553	46551	46547	46555	46555	46553	46544	46569	46574	46568	46586	46578	46572	46577	46579	46577	46576	46567	46573	46579	46572	46555	46578	46570	46578
46351	46353	46357	46331	46345	46339	46328	46348	46357	46349	46343	46354	46326	46346	46355	46346	46335	46345	46345	46313	46329	46329	46318	46329	46323	46319	46309	46333	46329	46306	46322	46302	46353	46344	46332	46334	46359	46343	46333	46340	46335	46321	46320	46336	46333	46341	46332	46337	46324	46335
46221	46218	46214	46226	46192	46190	46201	46197	46214	46212	46213	46208	46219	46206	46199	46210	46200	46191	46200	46198	46211	46184	46198	46192	46179	46176	46181	46180	46177	46171	46184	46185	46191	46174	46195	46194	46200	46193	46183	46193	46185	46172	46182	46187	46197	46200	46190	46188	46176	46177
46271	46245	46256	46255	46246	46241	46252	46232	46262	46252	46248	46254	46243	46256	46263	46255	46234	46245	46254	46227	46223	46232	46257	46233	46235	46246	46235	46235	46234	46206	46229	46239	46237	46237	46231	46226	46222	46244	46228	46245	46230	46248	46244	46225	46224	46242	46224	46230	46212	46214
46320	46301	46292	46299	46308	46306	46294	46310	46306	46310	46303	46300	46303	46316	46308	46301	46298	46296	46303	46293	46277	46287	46285	46293	46297	46294	46282	46286	46278	46289	46267	46269	46275	46298	46286	46291	46281	46286	46273	46248	46270	46285	46276	46248	46275	46283	46273	46266	46263	46276
46478	46484	46487	46464	46475	46474	46480	46489	46484	46468	46480	46480	46475	46470	46490	46488	46491	46476	46468	46483	46459	46458	46479	46468	46472	46459	46478	46467	46455	46461	46469	46442	46453	46441	46457	46446	46452	46447	46436	46435	46449	46449	46453	46445	46441	46433	46437	46449	46450	46463
46791	46781	46797	46779	46774	46775	46790	46785	46781	46776	46787	46782	46769	46785	46785	46786	46778	46787	46772	46786	46758	46767	46792	46774	46766	46771	46779	46758	46758	46771	46759	46751	46762	46757	46759	46754	46754	46745	46741	46732	46740	46741	46748	46749	46748	46753	46743	46770	46746	46752
47148	47140	47144	47122	47138	47128	47120	47146	47141	47122	47131	47128	47120	47130	47144	47140	47135	47153	47125	47148	47106	47133	47130	47127	47115	47131	47119	47126	47107	47125	47121	47116	47106	47103	47121	47105	47110	47097	47096	47083	47109	47093	47105	47099	47106	47086	47105	47108	47102	47087
47578	47586	47562	47583	47581	47565	47586	47565	47590	47565	47581	47582	47588	47579	47593	47581	47586	47577	47589	47587	47570	47593	47576	47588	47581	47573	47566	47573	47574	47575	47576	47558	47550	47559	47549	47546	47542	47539	47538	47539	47563	47545	47559	47542	47558	47546	47544	47553	47562	47549
48075	48095	48090	48093	48079	48107	48099	48093	48102	48081	48105	48103	48090	48102	48097	48096	48106	48113	48101	48100	48084	48124	48117	48084	48103	48097	48093	48080	48092	48089	48078	48084	48072	48077	48065	48068	48064	48057	48064	48075	48070	48055	48064	48070	48061	48085	48061	48068	48068	48043
48626	48623	48635	48638	48630	48646	48636	48634	48632	48637	48629	48639	48626	48652	48640	48658	48649	48639	48652	48656	48630	48664	48643	48663	48640	48638	48634	48640	48641	48643	48642	48635	48617	48615	48620	48608	48602	48605	48605	48607	48610	48605	48620	48618	48615	48610	48611	48601	48607	48610
49208	49208	49212	49204	49214	49220	49212	49209	49224	49213	49218	49208	49216	49217	49226	49226	49238	49231	49236	49224	49205	49246	49233	49224	49216	49208	49216	49228	49229	49233	49226	49205	49197	49198	49206	49190	49181	49192	49193	49194	49204	49199	49199	49193	49201	49204	49203	49194	49202	49194
49761	49774	49769	49764	49769	49769	49788	49772	49768	49777	49765	49770	49781	49780	49779	49784	49791	49786	49791	49798	49760	49808	49798	49793	49785	49780	49791	49778	49790	49793	49781	49787	49774	49771	49763	49752	49753	49755	49750	49756	49755	49756	49756	49778	49768	49776	49773	49759	49763	49744
50334	50351	50357	50346	50354	50347	50337	50359	50342	50350	50336	50346	50351	50362	50359	50354	50356	50369	50365	50355	50359	50387	50374	50384	50359	50362	50364	50364	50364	50370	50365	50361	50359	50347	50343	50339	50324	50339	50340	50342	50344	50336	50352	50343	50343	50345	50355	50345	50346	50325
50825	50830	50821	50844	50831	50837	50834	50826	50835	50835	50834	50831	50835	50844	50840	50856	50850	50854	50856	50853	50827	50862	50880	50865	50847	50857	50868	50849	50869	50862	50861	50859	50834	50847	50828	50829	50817	50819	50827	50836	50838	50837	50834	50833	50829	50837	50850	50839	50840	50818
51303	51307	51299	51312	51320	51326	51317	51321	51325	51314	51309	51312	51314	51312	51321	51309	51332	51334	51338	51331	51320	51342	51344	51339	51343	51340	51327	51343	51331	51354	51351	51346	51336	51321	51328	51322	51299	51312	51318	51326	51328	51331	51325	51333	51319	51344	51325	51313	51331	51317
51703	51701	51704	51711	51702	51699	51719	51717	51708	51722	51701	51707	51712	51711	51709	51718	51724	51725	51739	51725	51717	51709	51729	51728	51737	51731	51726	51738	51728	51739	51748	51732	51731	51705	51722	51707	51715	51715	51718	51708	51711	51719	51712	51728	51718	51712	51708	51716	51717	51712
51948	51954	51963	51968	51961	51959	51964	51956	51953	51982	51961	51969	51963	51959	51966	51966	51983	51979	51986	51983	51978	51972	51991	51991	51990	51975	51993	51979	51995	51990	51987	51985	51974	51980	51987	51974	51985	51975	51971	51971	51981	51976	51992	51979	51980	51988	51999	51979	51987	51977
52154	52175	52176	52173	52174	52177	52178	52177	52173	52176	52159	52169	52169	52166	52176	52161	52198	52196	52190	52186	52176	52188	52187	52193	52195	52199	52192	52192	52207	52193	52211	52213	52198	52189	52185	52187	52198	52194	52187	52189	52196	52187	52203	52193	52203	52198	52196	52210	52190	52182
52239	52251	52259	52251	52259	52270	52258	52262	52258	52260	52259	52253	52266	52258	52255	52262	52263	52272	52275	52267	52286	52278	52260	52282	52269	52275	52278	52282	52291	52286	52282	52289	52274	52282	52281	52278	52282	52288	52300	52278	52282	52285	52290	52290	52294	52282	52287	52292	52277	52275
52201	52197	52213	52201	52196	52198	52190	52206	52183	52204	52191	52210	52207	52194	52203	52205	52213	52204	52214	52212	52227	52214	52211	52200	52219	52221	52227	52223	52226	52222	52218	52221	52212	52218	52216	52232	52224	52227	52224	52222	52235	52235	52224	52232	52245	52225	52238	52229	52229	52231
52086	52087	52090	52088	52090	52094	52086	52084	52091	52089	52089	52090	52099	52093	52092	52102	52091	52088	52110	52102	52109	52105	52100	52104	52098	52099	52102	52107	52113	52096	52108	52109	52103	52111	52108	52121	52121	52130	52124	52126	52119	52124	52123	52122	52117	52127	52122	52130	52117	52127
51857	51857	51866	51853	51851	51853	51855	51857	51860	51855	51869	51862	51847	51850	51860	51860	51852	51849	51855	51855	51880	51858	51857	51863	51861	51868	51865	51877	51877	51866	51870	51879	51875	51874	51877	51888	51883	51892	51895	51883	51886	51895	51890	51879	51896	51884	51889	51882	51886	51897
51484	51489	51479	51498	51481	51475	51485	51490	51488	51491	51494	51490	51488	51489	51485	51474	51479	51475	51479	51484	51519	51490	51483	51490	51494	51484	51501	51495	51495	51487	51498	51493	51503	51515	51506	51512	51513	51519	51514	51532	51516	51516	51516	51513	51523	51516	51516	51518	51516	51522
51106	51094	51107	51108	51093	51100	51109	51097	51101	51107	51105	51091	51086	51095	51096	51094	51089	51088	51091	51083	51128	51093	51096	51088	51098	51116	51098	51095	51102	51099	51108	51109	51127	51120	51113	51131	51135	51139	51133	51133	51124	51142	51126	51121	51131	51111	51129	51123	51117	51132
50592	50601	50602	50597	50586	50601	50600	50601	50593	50596	50598	50587	50583	50586	50592	50586	50579	50582	50593	50578	50619	50582	50580	50589	50595	50607	50596	50600	50590	50595	50597	50603	50614	50614	50618	50616	50624	50628	50624	50623	50623	50621	50616	50611	50622	50608	50619	50620	50620	50633
50045	50033	50037	50038	50039	50031	50046	50038	50038	50034	50039	50034	50025	50025	50021	50026	50020	50019	50024	50004	50047	50009	50011	50024	50022	50038	50030	50027	50028	50038	50031	50035	50047	50047	50051	50049	50060	50057	50050	50061	50058	50049	50053	50056	50045	50037	50047	50045	50045	50056
49460	49448	49454	49463	49463	49460	49456	49449	49455	49453	49459	49447	49442	49447	49439	49440	49440	49442	49435	49430	49456	49432	49430	49434	49453	49460	49450	49459	49431	49447	49449	49454	49457	49466	49478	49468	49487	49461	49469	49472	49473	49466	49462	49456	49458	49463	49462	49455	49466	49477
48856	48839	48840	48848	48845	48845	48835	48832	48831	48841	48848	48835	48846	48832	48833	48827	48832	48829	48820	48829	48841	48811	48814	48820	48834	48843	48837	48818	48827	48820	48827	48831	48837	48837	48855	48856	48859	48849	48868	48861	48857	48858	48859	48843	48847	48840	48839	48829	48848	48871
48266	48249	48235	48246	48252	48246	48244	48234	48248	48247	48254	48243	48249	48238	48246	48241	48238	48235	48227	48232	48234	48217	48217	48227	48240	48241	48227	48218	48246	48224	48228	48239	48235	48253	48269	48268	48264	48254	48249	48258	48268	48260	48245	48253	48251	48244	48240	48243	48255	48262
47667	47657	47653	47644	47635	47646	47641	47649	47628	47641	47650	47652	47652	47659	47651	47639	47632	47647	47637	47632	47627	47621	47600	47607	47642	47640	47631	47622	47631	47627	47609	47612	47641	47633	47644	47641	47656	47658	47669	47651	47651	47657	47648	47633	47623	47654	47624	47632	47644	47664
47105	47082	47080	47080	47094	47084	47065	47075	47076	47073	47092	47098	47073	47090	47077	47089	47083	47067	47068	47069	47060	47048	47055	47043	47061	47056	47052	47067	47061	47053	47056	47075	47065	47074	47082	47079	47062	47093	47092	47097	47090	47068	47091	47089	47073	47072	47070	47060	47085	47088
46687	46665	46669	46648	46657	46674	46650	46659	46653	46644	46653	46673	46674	46658	46665	46634	46627	46640	46640	46643	46639	46630	46627	46626	46626	46642	46632	46631	46636	46627	46611	46631	46629	46658	46642	46646	46650	46650	46644	46658	46660	46649	46655	46657	46638	46661	46653	46651	46655	46660
46252	46239	46205	46230	46205	46227	46238	46238	46229	46236	46252	46229	46230	46231	46229	46224	46219	46207	46209	46223	46195	46206	46213	46201	46205	46224	46219	46226	46217	46211	46197	46210	46201	46213	46238	46216	46213	46237	46234	46234	46225	46231	46232	46214	46214	46210	46211	46211	46219	46217
45959	45924	45926	45947	45943	45938	45922	45931	45932	45914	45930	45930	45932	45936	45923	45924	45921	45921	45895	45917	45898	45908	45913	45883	45905	45889	45903	45909	45925	45903	45915	45896	45903	45906	45920	45904	45921	45901	45916	45923	45904	45912	45886	45896	45908	45899	45899	45900	45902	45905
45774	45783	45759	45786	45760	45793	45791	45773	45781	45772	45768	45760	45785	45764	45766	45772	45775	45756	45760	45748	45734	45759	45763	45743	45749	45767	45754	45746	45759	45753	45755	45739	45775	45766	45745	45759	45739	45758	45755	45752	45749	45743	45746	45750	45756	45751	45728	45738	45754	45757
45706	45679	45675	45670	45681	45685	45665	45671	45688	45675	45671	45679	45682	45678	45681	45674	45673	45655	45675	45677	45657	45685	45675	45653	45672	45667	45657	45671	45648	45669	45681	45648	45652	45659	45657	45666	45631	45660	45660	45625	45657	45659	45657	45665	45643	45666	45633	45661	45661	45655
45757	45726	45741	45738	45749	45740	45731	45747	45726	45730	45735	45744	45741	45757	45732	45742	45740	45741	45733	45737	45709	45752	45741	45742	45720	45741	45729	45738	45730	45717	45711	45725	45722	45734	45708	45705	45702	45716	45699	45704	45697	45720	45721	45719	45706	45711	45715	45702	45722	45707
45974	45994	45977	45977	45974	45977	45976	45986	45978	45999	45977	45975	45996	45974	45963	45957	45974	45966	45971	45973	45960	45983	45987	45974	45971	45984	45964	45968	45961	45953	45960	45950	45974	45952	45961	45952	45949	45947	45953	45960	45960	45941	45957	45928	45931	45953	45969	45957	45957	45954
46229	46242	46256	46244	46236	46229	46218	46221	46230	46243	46242	46239	46230	46249	46235	46230	46234	46251	46239	46252	46216	46256	46255	46245	46235	46220	46229	46225	46204	46217	46219	46219	46210	46213	46215	46214	46203	46217	46199	46190	46195	46207	46193	46218	46207	46196	46210	46204	46215	46183
46656	46670	46661	46654	46660	46661	46661	46651	46656	46660	46659	46662	46655	46670	46667	46657	46667	46678	46671	46660	46641	46677	46672	46672	46656	46651	46631	46646	46644	46646	46638	46642	46648	46629	46619	46642	46616	46623	46610	46616	46614	46638	46642	46629	46648	46639	46630	46650	46624	46626
47199	47192	47215	47185	47198	47182	47200	47191	47201	47197	47183	47181	47197	47207	47195	47211	47217	47208	47224	47211	47190	47214	47211	47204	47202	47195	47198	47197	47204	47198	47206	47195	47184	47177	47167	47160	47170	47173	47173	47159	47171	47167	47169	47186	47165	47176	47168	47194	47173	47171
47749	47765	47762	47754	47754	47761	47763	47761	47754	47768	47757	47765	47750	47766	47766	47779	47768	47772	47770	47782	47744	47789	47790	47761	47763	47762	47776	47768	47775	47763	47768	47754	47751	47747	47747	47730	47741	47724	47726	47749	47739	47736	47740	47740	47745	47734	47745	47757	47747	47738
48400	48402	48415	48417	48422	48418	48422	48415	48423	48419	48422	48399	48413	48420	48434	48435	48429	48435	48434	48424	48411	48447	48434	48435	48436	48410	48418	48412	48430	48428	48418	48429	48419	48406	48401	48390	48408	48394	48402	48390	48398	48381	48394	48397	48398	48404	48393	48407	48390	48386
49090	49091	49095	49101	49097	49099	49103	49103	49115	49103	49102	49103	49109	49114	49121	49119	49114	49124	49122	49123	49116	49137	49131	49120	49118	49122	49116	49107	49120	49125	49118	49108	49114	49104	49100	49089	49084	49085	49097	49088	49094	49101	49100	49104	49117	49101	49097	49095	49097	49078
49808	49795	49805	49814	49810	49817	49827	49814	49826	49815	49821	49797	49820	49817	49828	49831	49829	49833	49840	49836	49838	49832	49851	49844	49838	49821	49818	49833	49834	49842	49842	49830	49823	49821	49816	49800	49794	49796	49795	49809	49797	49815	49808	49810	49821	49816	49817	49817	49802	49813
50479	50492	50479	50479	50487	50475	50482	50475	50490	50483	50492	50477	50493	50484	50505	50504	50506	50513	50513	50528	50514	50519	50541	50515	50519	50519	50508	50515	50513	50521	50512	50508	50489	50500	50493	50504	50474	50481	50487	50473	50475	50487	50492	50494	50500	50504	50499	50504	50491	50481
51158	51152	51158	51153	51158	51155	51149	51167	51167	51168	51175	51157	51171	51158	51167	51182	51189	51194	51183	51187	51187	51172	51209	51190	51189	51188	51193	51194	51181	51186	51189	51188	51171	51162	51159	51168	51157	51148	51163	51169	51166	51185	51159	51182	51171	51174	51180	51177	51157	51178
51759	51769	51749	51756	51757	51758	51769	51755	51770	51750	51768	51760	51770	51759	51772	51772	51783	51790	51780	51789	51792	51773	51792	51792	51799	51805	51786	51790	51790	51795	51802	51801	51772	51751	51760	51761	51768	51765	51761	51757	51767	51788	51783	51763	51772	51771	51781	51777	51772	51776
52207	52216	52216	52234	52216	52221	52219	52209	52218	52217	52220	52213	52215	52224	52227	52236	52241	52240	52245	52243	52262	52235	52251	52248	52250	52262	52253	52256	52261	52262	52264	52253	52216	52225	52207	52236	52240	52229	52241	52237	52219	52240	52231	52238	52245	52236	52250	52244	52232	52240
52686	52677	52697	52693	52693	52679	52689	52698	52700	52728	52707	52698	52703	52703	52709	52704	52722	52711	52710	52714	52745	52702	52718	52723	52727	52732	52717	52718	52738	52743	52736	52718	52711	52718	52702	52711	52706	52710	52723	52712	52717	52718	52719	52718	52725	52726	52733	52704	52714	52719
52979	52979	52983	52988	52988	52989	52994	52989	52989	52996	52991	52986	52990	53000	53016	52998	52993	52997	53014	53019	53033	52989	53000	53021	53014	53027	53003	53018	53016	53034	53038	53032	53000	53000	53008	52996	53011	53002	53005	53010	53003	52995	53009	53014	53004	53011	53012	53008	53006	53000
53091	53079	53089	53095	53091	53083	53089	53094	53088	53096	53079	53069	53086	53100	53105	53095	53101	53086	53089	53111	53137	53114	53110	53109	53097	53113	53117	53114	53132	53109	53124	53116	53098	53098	53101	53106	53119	53115	53104	53110	53124	53112	53142	53114	53112	53123	53118	53108	53119	53108
53204	53204	53195	53198	53195	53196	53189	53205	53203	53187	53190	53200	53196	53205	53202	53203	53194	53193	53206	53212	53245	53213	53206	53228	53216	53215	53203	53200	53234	53199	53215	53230	53206	53213	53231	53205	53213	53212	53233	53224	53227	53227	53208	53227	53222	53240	53237	53230	53224	53241
53112	53112	53098	53100	53102	53106	53112	53097	53088	53102	53109	53114	53098	53094	53096	53096	53102	53089	53104	53094	53117	53117	53107	53096	53114	53115	53110	53126	53107	53132	53116	53124	53126	53115	53129	53128	53126	53112	53127	53122	53128	53130	53127	53130	53137	53121	53127	53127	53130	53143
52834	52819	52818	52840	52827	52819	52818	52826	52821	52808	52805	52827	52816	52827	52823	52821	52814	52810	52823	52812	52850	52841	52819	52816	52819	52840	52834	52826	52826	52831	52835	52838	52838	52829	52853	52829	52845	52847	52841	52847	52836	52832	52836	52841	52842	52850	52859	52833	52853	52852
52527	52521	52520	52516	52520	52525	52522	52529	52516	52506	52514	52528	52525	52520	52519	52517	52514	52504	52510	52513	52536	52512	52506	52515	52523	52528	52526	52516	52515	52514	52527	52530	52521	52537	52550	52537	52537	52529	52546	52551	52535	52537	52538	52536	52547	52544	52538	52527	52547	52553
52095	52097	52094	52087	52085	52099	52101	52099	52096	52092	52087	52091	52095	52092	52090	52087	52080	52071	52078	52089	52091	52077	52085	52076	52100	52093	52096	52103	52103	52103	52090	52105	52100	52114	52112	52120	52113	52126	52117	52115	52115	52110	52115	52112	52101	52112	52120	52115	52123	52129
51508	51506	51510	51502	51513	51514	51504	51500	51506	51504	51498	51514	51501	51501	51499	51489	51498	51496	51486	51501	51497	51484	51483	51490	51492	51512	51498	51507	51505	51504	51498	51501	51515	51515	51514	51524	51525	51529	51525	51526	51520	51528	51524	51513	51516	51507	51509	51511	51527	51533
50909	50920	50901	50914	50907	50913	50902	50908	50908	50898	50907	50907	50912	50910	50896	50903	50898	50885	50893	50882	50893	50887	50887	50888	50893	50897	50899	50909	50895	50895	50893	50899	50918	50922	50909	50929	50921	50930	50928	50923	50919	50922	50915	50913	50906	50911	50901	50911	50920	50923
50230	50233	50248	50231	50222	50232	50234	50216	50233	50235	50224	50233	50227	50226	50208	50209	50215	50209	50212	50210	50193	50197	50197	50207	50216	50216	50225	50211	50215	50213	50201	50215	50220	50243	50232	50240	50236	50246	50239	50244	50246	50240	50240	50223	50233	50225	50226	50226	50241	50237
49517	49519	49510	49518	49520	49508	49509	49509	49512	49508	49516	49514	49511	49502	49509	49509	49491	49488	49486	49485	49485	49478	49484	49488	49490	49496	49498	49496	49491	49485	49494	49489	49505	49519	49521	49517	49522	49527	49518	49515	49524	49519	49514	49521	49501	49505	49504	49506	49513	49513
48781	48789	48794	48787	48787	48777	48768	48781	48772	48777	48779	48792	48780	48771	48770	48754	48760	48752	48752	48747	48749	48737	48750	48755	48749	48760	48764	48747	48761	48739	48751	48749	48761	48770	48791	48793	48788	48784	48782	48782	48792	48782	48775	48775	48773	48770	48760	48757	48780	48773
48060	48058	48046	48053	48058	48042	48054	48050	48048	48043	48050	48039	48051	48038	48041	48025	48027	48029	48014	48014	48006	48013	48015	48022	48032	48030	48013	48022	48017	48012	48000	48023	48028	48037	48043	48065	48053	48045	48058	48045	48039	48049	48037	48038	48039	48035	48032	48041	48052	48050
47392	47394	47400	47391	47382	47374	47388	47382	47389	47367	47383	47384	47390	47385	47376	47368	47357	47364	47358	47355	47349	47335	47335	47349	47352	47362	47360	47335	47346	47354	47352	47352	47368	47369	47384	47391	47380	47389	47384	47394	47387	47377	47374	47368	47363	47382	47379	47354	47365	47365
46754	46751	46750	46745	46769	46735	46746	46740	46730	46743	46736	46731	46741	46739	46732	46700	46714	46716	46702	46707	46692	46708	46694	46701	46718	46709	46697	46723	46692	46704	46682	46706	46711	46737	46730	46736	46730	46722	46738	46729	46735	46724	46723	46718	46721	46729	46714	46709	46721	46718
46186	46182	46207	46178	46166	46174	46169	46177	46182	46174	46175	46171	46184	46194	46180	46176	46152	46169	46143	46148	46125	46139	46146	46145	46153	46147	46161	46144	46160	46144	46142	46142	46158	46167	46179	46167	46159	46171	46188	46163	46138	46161	46172	46164	46166	46155	46157	46139	46157	46165
45787	45796	45790	45776	45765	45772	45798	45789	45777	45787	45777	45774	45773	45769	45772	45774	45781	45747	45766	45765	45749	45793	45775	45752	45769	45778	45765	45758	45755	45767	45752	45734	45768	45782	45759	45787	45772	45782	45779	45769	45767	45756	45776	45761	45766	45763	45764	45764	45759	45768
45390	45387	45397	45406	45392	45381	45406	45397	45376	45396	45387	45409	45386	45390	45376	45369	45383	45379	45371	45381	45341	45375	45363	45358	45372	45380	45366	45377	45367	45360	45366	45347	45381	45372	45376	45362	45380	45367	45379	45373	45359	45380	45377	45377	45361	45373	45361	45359	45357	45366
45210	45193	45182	45196	45204	45188	45177	45212	45202	45214	45193	45177	45182	45187	45181	45200	45182	45195	45197	45167	45155	45183	45178	45168	45170	45186	45161	45173	45158	45174	45162	45157	45177	45164	45171	45209	45162	45188	45181	45183	45176	45162	45155	45168	45162	45156	45175	45182	45159	45167
45204	45212	45197	45217	45202	45208	45195	45201	45209	45206	45208	45193	45221	45229	45223	45201	45190	45225	45200	45181	45200	45214	45192	45208	45206	45196	45188	45181	45176	45173	45211	45173	45189	45181	45190	45209	45183	45193	45186	45170	45175	45178	45188	45170	45186	45161	45163	45196	45174	45166
45234	45250	45237	45232	45243	45261	45235	45270	45264	45255	45245	45236	45247	45241	45234	45241	45239	45266	45242	45246	45234	45244	45260	45257	45228	45246	45237	45245	45232	45242	45228	45242	45262	45249	45228	45234	45209	45230	45225	45210	45228	45206	45213	45218	45209	45238	45226	45224	45209	45209
45447	45446	45449	45447	45456	45438	45443	45455	45454	45451	45447	45440	45437	45430	45452	45443	45464	45458	45442	45451	45434	45455	45448	45456	45451	45428	45428	45461	45448	45439	45442	45440	45445	45433	45421	45421	45416	45415	45437	45420	45419	45427	45418	45423	45422	45411	45429	45427	45421	45414
45861	45855	45875	45848	45854	45858	45869	45878	45881	45864	45843	45865	45867	45867	45875	45877	45863	45867	45876	45868	45866	45889	45884	45861	45860	45868	45869	45870	45863	45878	45854	45869	45855	45853	45839	45853	45850	45832	45850	45846	45847	45853	45853	45842	45848	45835	45848	45839	45848	45831
46298	46285	46303	46301	46295	46303	46309	46309	46311	46318	46304	46305	46288	46307	46310	46317	46314	46338	46319	46338	46312	46302	46310	46336	46308	46311	46296	46322	46310	46303	46318	46303	46282	46281	46302	46295	46269	46290	46293	46281	46290	46269	46284	46289	46307	46277	46291	46291	46269	46287
46914	46873	46913	46890	46877	46899	46864	46862	46905	46898	46901	46904	46891	46895	46871	46829	46898	46849	46904	46923	46933	46917	46889	46911	46908	46881	46897	46875	46888	46922	46920	46920	46892	46882	46898	46853	46886	46805	46831	46785	46891	46836	46830	46903	46867	46884	46847	46811	46872	46894
47519	47522	47536	47515	47523	47542	47516	47514	47533	47534	47533	47531	47528	47520	47535	47521	47546	47528	47558	47546	47575	47565	47531	47565	47537	47525	47534	47521	47533	47551	47548	47550	47529	47522	47521	47505	47507	47489	47493	47494	47516	47502	47510	47517	47529	47533	47518	47502	47511	47511
48230	48233	48245	48250	48249	48250	48250	48245	48244	48248	48253	48240	48244	48250	48259	48254	48261	48264	48269	48272	48291	48272	48271	48287	48259	48251	48265	48264	48260	48271	48281	48272	48242	48239	48238	48245	48238	48220	48237	48229	48236	48239	48236	48247	48248	48257	48239	48257	48235	48253
49002	49000	48996	49007	49011	49010	49006	48997	49005	49014	49010	48998	49004	49013	49023	49029	49019	49041	49041	49035	49063	49035	49039	49042	49033	49028	49024	49028	49027	49037	49032	49035	49006	49003	49012	48987	48986	49003	48995	49004	49008	49003	49010	49015	49018	49014	49017	49024	49010	49015
49764	49774	49770	49775	49779	49789	49768	49776	49774	49780	49789	49782	49791	49790	49789	49797	49796	49789	49805	49823	49844	49804	49822	49809	49811	49807	49813	49807	49812	49811	49803	49808	49790	49787	49782	49787	49778	49779	49772	49788	49783	49782	49784	49794	49791	49797	49798	49795	49789	49792
50512	50521	50520	50542	50539	50538	50547	50527	50533	50531	50531	50543	50547	50544	50549	50554	50566	50567	50568	50583	50597	50575	50589	50560	50572	50578	50573	50565	50590	50583	50572	50580	50554	50545	50538	50534	50536	50538	50534	50549	50544	50544	50553	50558	50564	50567	50573	50554	50549	50556
51186	51177	51184	51188	51189	51192	51188	51189	51194	51181	51194	51193	51201	51212	51213	51213	51215	51217	51223	51243	51265	51221	51219	51233	51223	51213	51221	51235	51230	51230	51231	51225	51205	51197	51198	51193	51214	51209	51195	51201	51200	51211	51209	51221	51224	51226	51226	51227	51231	51201
51816	51832	51822	51822	51823	51841	51842	51833	51836	51835	51841	51836	51831	51841	51834	51838	51862	51865	51866	51854	51870	51862	51863	51855	51872	51855	51859	51871	51871	51869	51856	51843	51850	51848	51837	51834	51837	51836	51846	51845	51849	51830	51847	51858	51873	51856	51857	51855	51861	51847
52327	52361	52356	52355	52359	52350	52359	52347	52360	52353	52327	52352	52357	52349	52374	52353	52370	52377	52369	52391	52391	52389	52378	52383	52367	52379	52377	52381	52391	52387	52397	52387	52373	52368	52360	52368	52368	52376	52360	52366	52371	52362	52353	52375	52399	52389	52391	52379	52384	52376
52718	52696	52707	52705	52712	52716	52697	52722	52709	52715	52716	52727	52707	52702	52703	52722	52728	52739	52725	52725	52741	52723	52754	52734	52739	52731	52727	52734	52743	52734	52752	52731	52727	52725	52733	52719	52719	52710	52735	52742	52708	52718	52722	52734	52735	52742	52743	52739	52731	52731
53012	52981	53002	53001	53019	53016	53010	53000	53014	52998	52998	52995	53018	52999	53008	53006	53007	53011	53011	53004	53027	53019	53023	53019	53015	53010	53015	53020	53024	53041	53028	53028	53010	53016	53017	53017	53006	53006	53004	53011	53017	53022	53037	53027	53022	53037	53037	53039	53031	53025
53129	53148	53151	53134	53143	53144	53149	53136	53138	53147	53130	53136	53150	53158	53153	53144	53153	53154	53147	53141	53152	53153	53149	53171	53146	53155	53157	53158	53161	53160	53171	53150	53159	53170	53152	53147	53159	53143	53136	53162	53148	53143	53174	53166	53168	53157	53162	53181	53170	53170
53066	53076	53068	53067	53063	53059	53071	53071	53084	53079	53057	53065	53065	53070	53067	53065	53069	53073	53059	53074	53067	53070	53059	53093	53067	53074	53082	53092	53072	53085	53077	53083	53081	53080	53065	53076	53086	53089	53076	53074	53077	53086	53085	53091	53081	53096	53091	53091	53099	53101
52981	52991	53014	52986	52995	52998	52987	52976	52979	52988	52984	52985	52993	52993	52977	52988	52985	52978	52986	52972	52978	52985	52990	52989	52993	53000	52998	52988	52993	52995	53003	52996	52989	52999	53003	52991	53003	53004	52999	53014	53016	53001	53003	53003	53013	53010	52989	53008	53008	53023
52698	52706	52697	52699	52696	52706	52692	52688	52692	52702	52704	52697	52701	52707	52701	52699	52695	52681	52686	52692	52670	52709	52683	52693	52696	52704	52700	52707	52703	52690	52698	52704	52707	52698	52702	52720	52703	52706	52726	52705	52703	52713	52714	52703	52714	52700	52703	52713	52727	52727
52234	52257	52238	52243	52243	52249	52238	52230	52235	52257	52244	52239	52234	52245	52235	52235	52240	52241	52238	52232	52223	52232	52224	52237	52232	52246	52246	52245	52233	52230	52232	52248	52233	52248	52238	52257	52264	52262	52256	52250	52256	52251	52248	52253	52249	52262	52235	52264	52265	52261
51774	51789	51765	51766	51771	51787	51779	51776	51770	51787	51781	51781	51778	51780	51774	51768	51767	51766	51757	51754	51742	51761	51753	51755	51766	51772	51779	51771	51766	51771	51761	51771	51777	51784	51779	51794	51791	51787	51797	51799	51785	51781	51778	51796	51782	51784	51782	51789	51791	51801
51177	51173	51171	51174	51166	51163	51162	51164	51160	51163	51160	51166	51162	51157	51157	51158	51152	51155	51137	51132	51133	51131	51141	51144	51154	51136	51146	51141	51148	51138	51144	51146	51162	51162	51168	51173	51172	51179	51172	51170	51168	51166	51168	51162	51160	51166	51160	51158	51177	51186
50471	50476	50469	50469	50463	50464	50467	50466	50464	50463	50471	50463	50459	50454	50448	50443	50451	50444	50435	50440	50425	50443	50439	50437	50447	50447	50446	50439	50443	50437	50439	50446	50460	50468	50468	50468	50469	50480	50487	50473	50465	50467	50460	50456	50458	50458	50450	50463	50470	50472
49765	49750	49759	49748	49745	49745	49751	49752	49735	49745	49760	49747	49744	49745	49743	49736	49720	49730	49725	49722	49715	49724	49710	49722	49729	49726	49730	49719	49723	49718	49715	49719	49744	49738	49749	49759	49753	49758	49763	49759	49753	49755	49741	49748	49731	49734	49730	49736	49729	49745
49007	49001	49013	48998	49007	48985	48992	48983	49001	48990	48997	48996	48995	48985	48982	48981	48972	48963	48963	48964	48956	48966	48960	48962	48972	48970	48973	48960	48974	48966	48958	48962	48985	48981	49003	49005	49002	49004	49002	49003	48991	48995	48993	48975	48982	48969	48977	48972	48978	48985
48289	48284	48274	48276	48270	48262	48256	48265	48263	48261	48283	48264	48271	48245	48260	48256	48228	48244	48238	48235	48225	48248	48229	48243	48237	48255	48248	48235	48232	48224	48232	48247	48249	48259	48274	48269	48269	48260	48267	48275	48252	48254	48254	48246	48248	48239	48244	48237	48248	48256
47533	47553	47542	47521	47536	47523	47530	47520	47519	47536	47533	47517	47538	47513	47512	47519	47512	47513	47504	47504	47473	47508	47494	47514	47507	47508	47514	47492	47495	47498	47485	47495	47512	47525	47517	47543	47533	47527	47538	47531	47525	47517	47510	47491	47504	47481	47493	47494	47511	47502
46854	46863	46859	46864	46854	46860	46839	46840	46839	46847	46840	46838	46861	46840	46841	46825	46821	46841	46827	46817	46817	46804	46803	46814	46829	46815	46831	46810	46821	46811	46805	46823	46843	46830	46829	46842	46835	46847	46840	46832	46840	46832	46822	46826	46822	46799	46818	46808	46816	46819
46295	46288	46284	46291	46297	46280	46285	46264	46285	46268	46277	46255	46275	46281	46267	46252	46253	46263	46257	46243	46265	46240	46239	46228	46245	46264	46273	46244	46242	46238	46258	46255	46267	46248	46273	46279	46277	46279	46251	46262	46257	46265	46268	46241	46243	46255	46249	46231	46240	46244
45758	45751	45749	45773	45749	45760	45746	45727	45734	45739	45730	45726	45726	45725	45729	45721	45723	45717	45734	45716	45711	45720	45700	45702	45695	45731	45721	45706	45729	45709	45728	45706	45738	45722	45742	45741	45750	45737	45730	45712	45725	45723	45728	45723	45718	45725	45716	45692	45698	45729
45325	45359	45344	45347	45334	45336	45360	45342	45333	45339	45330	45349	45321	45363	45325	45334	45310	45319	45319	45330	45312	45283	45318	45309	45311	45323	45320	45312	45330	45325	45310	45311	45341	45318	45315	45324	45339	45344	45329	45300	45325	45330	45329	45311	45329	45304	45312	45305	45299	45312
45115	45127	45102	45115	45094	45123	45130	45144	45110	45113	45136	45095	45115	45104	45116	45096	45105	45123	45091	45092	45084	45063	45110	45101	45117	45099	45102	45120	45090	45110	45088	45093	45098	45078	45091	45107	45092	45095	45085	45119	45094	45091	45089	45093	45101	45078	45082	45096	45077	45083
44939	44942	44930	44965	44935	44940	44959	44949	44954	44973	44953	44944	44958	44926	44953	44928	44937	44966	44937	44946	44937	44925	44943	44925	44947	44945	44940	44947	44926	44927	44933	44929	44952	44933	44929	44937	44925	44925	44934	44935	44924	44938	44927	44920	44919	44926	44921	44930	44909	44919
44945	44929	44949	44956	44969	44944	44945	44948	44966	44959	44959	44940	44937	44949	44960	44940	44949	44975	44934	44958	44951	44925	44932	44970	44964	44966	44942	44938	44937	44954	44950	44939	44942	44949	44930	44927	44960	44921	44935	44921	44947	44932	44926	44916	44933	44927	44940	44916	44913	44914
45207	45177	45189	45188	45176	45185	45179	45177	45183	45188	45179	45182	45170	45176	45168	45169	45189	45189	45210	45192	45203	45191	45178	45189	45184	45196	45183	45166	45165	45180	45192	45179	45181	45173	45175	45159	45160	45173	45159	45151	45158	45165	45137	45161	45151	45186	45160	45167	45162	45156
45412	45406	45418	45412	45423	45393	45387	45417	45437	45416	45421	45413	45435	45416	45419	45429	45439	45443	45430	45426	45444	45420	45441	45439	45423	45431	45418	45442	45416	45446	45429	45420	45423	45424	45411	45406	45418	45404	45393	45374	45405	45403	45400	45429	45404	45421	45423	45412	45418	45422
45865	45870	45864	45866	45858	45864	45860	45873	45868	45884	45883	45869	45876	45862	45862	45888	45878	45899	45894	45888	45913	45888	45885	45890	45875	45880	45870	45886	45862	45891	45869	45882	45865	45860	45850	45858	45837	45844	45860	45851	45881	45860	45874	45868	45873	45858	45869	45889	45864	45862
46485	46474	46467	46477	46468	46469	46478	46470	46477	46467	46472	46476	46487	46493	46488	46504	46486	46499	46496	46497	46521	46509	46507	46491	46492	46486	46488	46500	46499	46488	46498	46484	46465	46473	46479	46468	46455	46461	46449	46460	46471	46483	46481	46477	46489	46485	46492	46470	46489	46472
47112	47094	47103	47098	47100	47107	47108	47090	47102	47096	47108	47119	47110	47117	47122	47122	47123	47117	47137	47140	47161	47135	47138	47141	47122	47126	47122	47115	47139	47150	47132	47112	47113	47109	47105	47107	47088	47103	47095	47109	47110	47121	47101	47114	47121	47117	47120	47122	47110	47116
47823	47823	47836	47842	47843	47850	47842	47854	47844	47844	47846	47848	47855	47853	47864	47880	47867	47867	47865	47861	47893	47896	47875	47870	47872	47858	47855	47867	47880	47877	47878	47866	47847	47839	47841	47833	47833	47843	47836	47843	47854	47854	47850	47861	47855	47865	47865	47859	47871	47861
48602	48624	48610	48606	48616	48617	48620	48609	48622	48611	48609	48603	48620	48634	48638	48630	48639	48641	48644	48651	48649	48666	48663	48643	48644	48651	48637	48648	48645	48656	48653	48640	48640	48637	48625	48618	48608	48623	48621	48616	48622	48623	48634	48636	48634	48644	48652	48633	48645	48628
49396	49404	49405	49412	49412	49420	49424	49422	49423	49416	49415	49417	49416	49432	49431	49442	49451	49448	49458	49455	49456	49460	49453	49451	49444	49431	49439	49437	49451	49458	49459	49450	49428	49425	49440	49425	49416	49425	49419	49428	49421	49430	49436	49440	49433	49440	49453	49446	49452	49437
50178	50176	50175	50166	50182	50189	50189	50191	50181	50181	50186	50184	50188	50187	50191	50200	50207	50207	50207	50222	50227	50234	50221	50216	50207	50211	50215	50217	50218	50225	50234	50205	50205	50185	50179	50192	50178	50191	50192	50202	50187	50208	50205	50202	50207	50208	50212	50210	50217	50202
50921	50919	50924	50921	50933	50926	50929	50934	50940	50947	50933	50931	50934	50942	50953	50947	50971	50952	50957	50966	50950	50971	50970	50966	50966	50952	50945	50965	50968	50974	50967	50955	50949	50930	50940	50928	50937	50925	50933	50941	50935	50945	50940	50946	50947	50973	50968	50958	50965	50955
51592	51608	51604	51603	51605	51604	51614	51600	51605	51604	51618	51605	51600	51595	51626	51614	51620	51632	51618	51626	51633	51644	51652	51632	51623	51630	51629	51631	51641	51647	51642	51622	51641	51621	51619	51613	51600	51604	51625	51615	51612	51619	51619	51627	51640	51642	51632	51634	51630	51638
52102	52121	52125	52120	52129	52140	52130	52117	52134	52134	52133	52119	52121	52146	52143	52141	52141	52151	52168	52142	52121	52170	52158	52159	52146	52152	52148	52143	52159	52162	52163	52163	52150	52141	52132	52136	52126	52127	52124	52130	52143	52154	52142	52160	52153	52162	52171	52155	52164	52158
52644	52653	52667	52669	52668	52661	52665	52665	52669	52660	52675	52664	52658	52674	52668	52685	52676	52669	52683	52677	52652	52702	52695	52675	52683	52680	52682	52686	52683	52686	52681	52676	52669	52670	52669	52678	52669	52667	52674	52687	52679	52680	52690	52680	52681	52684	52677	52701	52690	52677
52987	52975	52982	53008	52993	52989	52997	53006	53018	52997	52998	53003	53004	53004	53008	53009	53009	53005	53012	53007	52989	53019	53021	53020	53022	53016	53004	53018	53011	53029	53028	53029	53004	52989	52992	53007	53010	53009	53012	53009	52998	53006	53007	53023	53022	53021	53010	53020	53006	53024
53123	53135	53125	53139	53131	53131	53137	53144	53132	53137	53142	53144	53113	53136	53118	53135	53125	53140	53143	53139	53108	53155	53129	53152	53139	53158	53147	53158	53152	53150	53152	53142	53139	53151	53116	53153	53141	53145	53135	53131	53165	53134	53138	53139	53154	53148	53128	53160	53137	53145
53226	53232	53241	53245	53243	53228	53230	53234	53219	53251	53251	53243	53235	53237	53246	53258	53241	53245	53237	53240	53221	53247	53240	53251	53249	53242	53246	53256	53250	53255	53255	53255	53242	53236	53255	53260	53247	53258	53260	53232	53243	53246	53252	53254	53247	53244	53254	53258	53258	53247
53183	53185	53195	53177	53179	53188	53185	53184	53167	53185	53180	53194	53192	53197	53176	53195	53197	53190	53187	53171	53170	53188	53191	53180	53206	53203	53189	53187	53198	53183	53187	53190	53176	53173	53195	53198	53192	53184	53201	53212	53198	53203	53201	53199	53197	53200	53205	53202	53205	53205
52895	52884	52893	52877	52885	52891	52879	52888	52873	52876	52897	52892	52880	52882	52882	52879	52874	52889	52886	52871	52860	52880	52860	52889	52882	52893	52865	52885	52877	52881	52884	52887	52893	52881	52890	52895	52900	52889	52892	52893	52897	52882	52894	52894	52886	52886	52893	52886	52894	52906
52576	52565	52570	52569	52557	52564	52550	52572	52547	52568	52582	52565	52560	52569	52553	52562	52555	52555	52546	52546	52534	52546	52549	52543	52561	52552	52559	52565	52547	52549	52540	52569	52558	52555	52563	52573	52574	52574	52577	52573	52562	52572	52572	52579	52563	52548	52559	52568	52574	52554
52117	52124	52116	52113	52118	52104	52107	52109	52109	52105	52115	52120	52107	52099	52099	52092	52096	52097	52103	52101	52100	52086	52081	52096	52098	52095	52099	52111	52100	52088	52098	52093	52110	52123	52117	52119	52122	52116	52108	52111	52112	52113	52122	52102	52122	52102	52114	52107	52094	52107
51508	51493	51483	51501	51487	51488	51487	51500	51486	51487	51488	51496	51484	51473	51477	51469	51466	51467	51460	51466	51458	51459	51461	51461	51470	51468	51482	51463	51465	51455	51470	51470	51486	51492	51486	51484	51493	51483	51496	51491	51484	51487	51487	51478	51476	51466	51484	51479	51470	51479
50864	50859	50854	50868	50863	50859	50858	50857	50865	50863	50847	50842	50845	50844	50838	50834	50831	50831	50832	50821	50821	50815	50832	50832	50839	50829	50830	50821	50821	50823	50835	50837	50847	50855	50849	50850	50853	50858	50846	50852	50850	50847	50849	50834	50830	50832	50841	50846	50842	50848
50150	50145	50146	50142	50143	50145	50139	50137	50139	50136	50132	50123	50136	50120	50114	50119	50111	50102	50104	50099	50106	50092	50096	50102	50113	50113	50107	50103	50112	50104	50110	50111	50125	50128	50137	50131	50135	50146	50134	50140	50132	50129	50132	50115	50122	50105	50118	50111	50111	50122
49403	49392	49389	49397	49394	49390	49387	49389	49390	49378	49377	49387	49385	49369	49366	49358	49366	49345	49352	49345	49356	49336	49344	49349	49344	49357	49356	49352	49345	49347	49343	49352	49364	49364	49379	49385	49378	49389	49384	49390	49375	49375	49365	49363	49362	49361	49351	49354	49359	49369
48632	48623	48610	48619	48619	48615	48609	48610	48611	48601	48619	48609	48591	48597	48591	48586	48582	48589	48571	48575	48583	48569	48554	48566	48589	48580	48581	48579	48587	48564	48571	48577	48600	48606	48607	48623	48601	48605	48609	48615	48598	48604	48589	48592	48589	48582	48582	48570	48592	48595
47851	47857	47846	47851	47853	47844	47840	47851	47830	47831	47849	47853	47841	47831	47823	47827	47821	47804	47827	47810	47818	47786	47783	47803	47801	47821	47821	47805	47803	47784	47801	47804	47833	47826	47843	47848	47833	47844	47851	47852	47848	47836	47820	47819	47810	47807	47806	47799	47821	47823
47181	47165	47160	47159	47156	47145	47151	47152	47149	47173	47158	47160	47147	47145	47144	47149	47143	47146	47135	47130	47129	47108	47113	47122	47130	47146	47120	47139	47134	47127	47115	47133	47143	47149	47138	47146	47145	47150	47144	47152	47153	47138	47146	47151	47137	47137	47120	47129	47128	47139
46461	46453	46458	46443	46448	46434	46463	46450	46435	46449	46429	46440	46443	46435	46435	46420	46413	46420	46440	46418	46437	46413	46394	46397	46426	46429	46424	46429	46412	46418	46391	46415	46427	46433	46427	46443	46452	46448	46445	46442	46443	46451	46429	46426	46425	46422	46411	46418	46433	46422
45873	45869	45884	45876	45870	45875	45863	45854	45871	45867	45874	45866	45853	45858	45848	45848	45860	45859	45862	45851	45878	45848	45840	45858	45841	45869	45851	45848	45842	45842	45840	45837	45867	45852	45860	45877	45870	45868	45879	45863	45867	45874	45851	45861	45851	45842	45848	45848	45832	45849
45489	45461	45474	45472	45465	45483	45451	45474	45458	45463	45459	45459	45453	45447	45465	45455	45450	45445	45442	45451	45479	45423	45432	45440	45459	45438	45441	45466	45438	45459	45440	45453	45446	45466	45458	45465	45462	45449	45474	45441	45463	45475	45442	45457	45437	45456	45425	45457	45443	45438
45028	45044	45014	45021	45044	45042	45032	45019	45046	45047	45025	45028	45027	45019	45025	45007	45031	45015	45006	45032	45028	45021	45010	45034	45039	44994	45011	45014	45029	45031	45035	45019	45036	45025	45033	45027	45019	45022	45030	45020	45036	45024	45025	45002	45030	45044	45012	45013	45025	45045
44803	44812	44817	44804	44823	44814	44820	44831	44830	44816	44827	44805	44804	44805	44820	44798	44802	44808	44817	44802	44845	44806	44814	44792	44824	44803	44793	44806	44789	44791	44802	44786	44802	44804	44817	44812	44815	44794	44831	44802	44810	44795	44815	44811	44817	44813	44817	44823	44800	44791
44840	44835	44801	44817	44819	44806	44831	44827	44813	44822	44809	44829	44816	44822	44800	44827	44799	44809	44808	44832	44843	44828	44811	44807	44816	44801	44811	44815	44826	44815	44815	44810	44806	44811	44806	44797	44805	44805	44803	44813	44813	44815	44811	44811	44804	44832	44798	44820	44804	44809
44851	44852	44846	44857	44837	44853	44857	44857	44870	44839	44852	44848	44850	44847	44844	44873	44835	44837	44860	44850	44851	44859	44850	44852	44882	44860	44835	44853	44840	44860	44858	44846	44850	44857	44829	44858	44844	44862	44849	44847	44830	44833	44870	44839	44849	44849	44832	44845	44851	44841
45044	45051	45069	45059	45058	45057	45048	45072	45062	45057	45060	45058	45057	45052	45049	45059	45049	45051	45072	45057	45068	45083	45061	45042	45050	45045	45062	45043	45051	45057	45070	45057	45047	45043	45031	45053	45045	45050	45056	45037	45039	45051	45056	45050	45052	45043	45049	45064	45048	45059
45495	45503	45525	45522	45513	45483	45507	45507	45519	45496	45511	45524	45506	45525	45534	45510	45507	45527	45531	45531	45524	45545	45512	45519	45530	45506	45512	45519	45513	45527	45523	45529	45516	45518	45500	45504	45509	45516	45484	45501	45493	45514	45521	45504	45510	45524	45536	45517	45523	45495
45975	45982	46005	45987	45974	46007	46004	45979	45989	45997	45997	45983	45989	45996	45993	46014	46014	46011	46015	45997	45998	46012	46010	45996	45996	45999	46000	46028	46005	45995	46007	46008	46002	45968	45977	45978	45990	45987	45977	45992	45991	45988	46009	45991	45987	45994	46013	46006	46001	45996
46635	46635	46628	46639	46637	46650	46641	46634	46651	46638	46647	46645	46642	46656	46658	46663	46656	46663	46652	46678	46661	46673	46672	46678	46671	46654	46663	46662	46677	46682	46659	46666	46654	46647	46634	46637	46632	46635	46631	46647	46640	46645	46628	46652	46649	46650	46665	46660	46657	46663
47299	47298	47319	47312	47296	47321	47320	47318	47336	47325	47313	47317	47327	47332	47335	47344	47354	47340	47341	47369	47340	47346	47367	47363	47348	47335	47337	47358	47354	47349	47362	47359	47346	47339	47323	47328	47327	47324	47313	47322	47332	47321	47327	47343	47340	47338	47344	47338	47331	47331
48094	48101	48109	48103	48113	48127	48115	48111	48119	48121	48120	48121	48130	48124	48138	48142	48148	48148	48146	48156	48133	48167	48155	48158	48155	48148	48150	48142	48154	48160	48147	48141	48142	48129	48129	48110	48112	48115	48118	48117	48131	48128	48115	48130	48139	48138	48137	48145	48146	48129
48926	48917	48937	48939	48941	48949	48944	48939	48942	48950	48953	48942	48937	48945	48959	48975	48980	48978	48973	48974	48952	48987	48996	48990	48983	48972	48973	48984	48972	48975	48981	48976	48973	48958	48944	48945	48948	48942	48949	48953	48956	48952	48953	48952	48958	48966	48975	48971	48973	48956
49773	49765	49788	49786	49779	49789	49781	49784	49779	49801	49790	49788	49788	49794	49809	49811	49813	49810	49820	49830	49797	49827	49828	49821	49811	49820	49822	49815	49808	49817	49836	49823	49803	49807	49804	49792	49788	49794	49783	49787	49787	49788	49793	49813	49802	49809	49809	49824	49800	49823
50597	50584	50596	50578	50590	50601	50600	50606	50592	50601	50607	50598	50610	50611	50617	50626	50625	50629	50632	50640	50602	50638	50634	50628	50634	50638	50623	50622	50627	50634	50632	50625	50611	50629	50613	50597	50590	50599	50603	50601	50611	50609	50614	50613	50626	50613	50631	50628	50611	50626
51299	51296	51316	51296	51311	51319	51314	51315	51325	51322	51311	51295	51308	51309	51336	51343	51333	51350	51338	51326	51319	51350	51349	51345	51331	51342	51346	51333	51356	51340	51351	51337	51324	51330	51317	51317	51314	51301	51310	51318	51318	51331	51337	51326	51321	51335	51343	51337	51331	51344
52012	52012	52029	52026	52021	52017	52024	52029	52006	52045	52021	52021	52016	52020	52025	52056	52049	52051	52051	52055	52036	52051	52050	52056	52047	52043	52044	52050	52045	52035	52062	52044	52031	52024	52020	52017	52014	52021	52017	52020	52018	52036	52031	52042	52045	52039	52027	52063	52047	52042
52617	52630	52635	52639	52613	52640	52626	52635	52618	52641	52621	52645	52622	52649	52660	52641	52657	52657	52659	52645	52622	52669	52659	52643	52641	52659	52648	52661	52657	52673	52671	52640	52648	52636	52646	52634	52627	52627	52630	52635	52632	52641	52654	52652	52650	52647	52653	52643	52645	52659
52997	53000	52999	53003	53000	53002	53014	53023	52998	52998	53006	52979	53006	53009	53021	53016	53014	53009	53007	53025	53003	53024	53025	53012	53033	53015	53008	53009	53025	53016	53019	53013	52994	52999	53010	53007	52996	53010	52999	53014	53017	53023	53015	53013	53024	53016	53010	53032	53008	53044
53369	53372	53373	53374	53369	53359	53369	53351	53365	53377	53373	53370	53369	53378	53378	53372	53363	53375	53379	53375	53364	53364	53388	53382	53372	53370	53387	53365	53379	53371	53390	53381	53371	53351	53370	53369	53392	53366	53375	53365	53387	53392	53365	53381	53392	53381	53375	53385	53385	53394
53557	53536	53538	53549	53553	53547	53555	53556	53555	53562	53537	53563	53566	53577	53583	53558	53546	53547	53552	53556	53547	53571	53565	53556	53558	53572	53561	53538	53556	53540	53559	53560	53539	53538	53559	53542	53567	53566	53548	53546	53566	53566	53566	53552	53563	53565	53554	53542	53555	53550
53553	53537	53548	53549	53554	53546	53541	53543	53540	53537	53554	53556	53564	53548	53544	53527	53547	53534	53552	53540	53539	53532	53532	53557	53553	53544	53531	53550	53540	53541	53552	53541	53539	53543	53540	53520	53547	53555	53547	53555	53546	53540	53551	53537	53563	53548	53554	53545	53561	53550
53473	53467	53484	53467	53477	53471	53468	53470	53469	53457	53459	53479	53464	53460	53463	53461	53458	53466	53470	53452	53461	53444	53455	53465	53453	53454	53460	53449	53466	53461	53472	53463	53452	53460	53456	53457	53479	53474	53467	53478	53463	53460	53466	53464	53465	53457	53483	53474	53475	53471
53225	53214	53219	53225	53217	53202	53230	53220	53221	53215	53216	53214	53214	53211	53211	53206	53204	53207	53208	53207	53209	53178	53202	53209	53205	53193	53178	53195	53203	53204	53219	53206	53215	53198	53223	53221	53205	53228	53223	53224	53212	53215	53225	53209	53211	53201	53201	53204	53222	53219
52806	52808	52785	52812	52802	52818	52798	52799	52787	52780	52790	52795	52786	52788	52784	52783	52793	52792	52786	52772	52786	52763	52767	52767	52785	52777	52772	52777	52772	52773	52778	52781	52773	52782	52795	52795	52785	52797	52786	52808	52796	52792	52786	52799	52781	52783	52788	52774	52789	52799
52327	52330	52321	52312	52321	52314	52316	52314	52319	52307	52304	52310	52309	52320	52308	52299	52306	52299	52293	52292	52304	52272	52293	52286	52304	52306	52295	52294	52287	52284	52282	52297	52301	52297	52312	52310	52317	52325	52312	52318	52317	52307	52296	52309	52309	52307	52296	52293	52308	52296
51727	51721	51712	51720	51707	51702	51703	51716	51709	51712	51700	51705	51705	51708	51697	51690	51689	51686	51685	51678	51689	51671	51677	51679	51695	51695	51679	51697	51691	51680	51678	51685	51704	51703	51704	51701	51707	51708	51717	51707	51697	51698	51705	51700	51696	51695	51678	51689	51696	51687
51015	51009	51009	51012	51003	51001	51005	50999	51006	51000	50996	50989	50996	50986	50976	50986	50978	50963	50972	50964	50994	50976	50976	50971	50967	50976	50989	50987	50966	50965	50969	50972	50989	50995	51000	50999	51007	51008	51008	50999	50997	50981	50981	50977	50977	50977	50978	50972	50982	50985
50302	50300	50296	50286	50295	50282	50283	50293	50289	50291	50285	50283	50282	50277	50277	50256	50256	50249	50247	50243	50284	50259	50248	50249	50259	50259	50262	50258	50256	50250	50245	50253	50275	50275	50286	50280	50294	50289	50286	50280	50285	50265	50265	50262	50253	50258	50258	50256	50263	50269
49528	49523	49507	49513	49499	49510	49507	49507	49508	49506	49503	49501	49514	49497	49489	49484	49481	49477	49473	49478	49501	49474	49460	49480	49482	49472	49485	49485	49474	49463	49468	49477	49503	49505	49499	49503	49506	49498	49512	49503	49505	49488	49489	49482	49470	49470	49470	49488	49486	49495
48750	48733	48751	48734	48741	48725	48744	48728	48733	48734	48735	48737	48735	48711	48714	48706	48709	48696	48703	48704	48732	48706	48687	48700	48720	48702	48714	48707	48699	48698	48698	48692	48731	48722	48725	48732	48728	48736	48744	48731	48731	48710	48723	48721	48697	48702	48697	48709	48723	48716
47961	47960	47973	47971	47961	47971	47952	47959	47958	47964	47975	47959	47951	47951	47953	47930	47935	47927	47942	47942	47959	47936	47925	47942	47937	47939	47933	47936	47934	47927	47918	47910	47943	47954	47960	47964	47975	47952	47954	47964	47959	47947	47941	47937	47930	47931	47931	47928	47947	47947
47238	47233	47233	47223	47215	47228	47216	47222	47210	47214	47223	47210	47230	47210	47198	47201	47216	47204	47205	47186	47210	47200	47184	47193	47205	47196	47204	47201	47197	47188	47182	47199	47210	47223	47210	47220	47224	47228	47212	47212	47209	47215	47211	47206	47201	47207	47196	47206	47202	47204
46624	46611	46634	46615	46607	46616	46605	46608	46607	46617	46625	46615	46629	46619	46600	46608	46593	46605	46602	46591	46607	46595	46612	46585	46583	46617	46599	46596	46588	46592	46588	46592	46626	46625	46600	46626	46621	46613	46621	46621	46611	46632	46602	46606	46595	46593	46602	46592	46588	46592
46011	46008	46031	46014	46016	46014	46014	46013	46000	46009	46022	46002	46000	46004	45979	46010	46004	46003	46000	46006	45998	46007	45981	45985	45972	46003	45978	46000	45999	45994	45992	46001	46012	46007	45995	46017	46001	46011	46019	46020	45993	46003	46027	46007	45979	45995	45992	45991	46005	45994
45540	45529	45503	45518	45527	45535	45531	45514	45515	45511	45510	45518	45508	45499	45495	45503	45488	45490	45507	45499	45489	45486	45499	45515	45516	45512	45498	45498	45502	45512	45493	45489	45520	45523	45508	45517	45505	45507	45510	45509	45507	45526	45523	45505	45513	45496	45511	45501	45518	45492
45256	45259	45252	45263	45249	45249	45241	45260	45251	45253	45286	45250	45255	45260	45246	45246	45247	45235	45246	45244	45238	45228	45251	45250	45239	45250	45249	45266	45254	45234	45241	45246	45228	45242	45237	45262	45252	45256	45257	45248	45253	45263	45237	45254	45236	45239	45251	45222	45238	45213
44973	44981	44985	45006	44993	44976	44990	45019	44995	44991	45002	44987	44977	44993	45000	44994	44981	44978	44972	44983	44976	44997	44981	44989	44994	44994	44985	44998	44983	44987	44996	44988	44981	44981	44974	44981	44987	45000	44989	45001	44988	44982	44983	44967	45000	44984	44969	44979	44971	44983
44869	44942	44859	44900	44895	44847	44885	44944	44886	44949	44957	44884	45025	44895	44925	44963	44985	44837	44857	44978	45012	44887	45010	44912	45019	44913	44930	44952	44999	44851	44893	44873	44840	44915	44854	44952	44898	44977	44972	44974	44914	45029	45035	44893	45013	44908	44941	44945	44963	44835
45272	45289	45283	45281	45272	45260	45292	45290	45276	45305	45300	45272	45329	45293	45289	45323	45311	45299	45294	45313	45310	45291	45308	45301	45337	45309	45308	45310	45338	45273	45301	45266	45269	45290	45293	45305	45292	45322	45309	45292	45296	45327	45320	45288	45338	45284	45297	45303	45324	45287
45319	45321	45318	45316	45295	45328	45317	45328	45321	45315	45329	45320	45329	45333	45316	45345	45336	45314	45329	45331	45331	45337	45354	45342	45342	45333	45325	45353	45329	45329	45330	45349	45305	45321	45342	45314	45321	45323	45345	45340	45301	45353	45345	45352	45323	45325	45327	45347	45325	45314
45719	45722	45729	45740	45735	45722	45732	45744	45752	45742	45729	45745	45731	45741	45740	45760	45741	45739	45743	45759	45727	45741	45766	45750	45747	45750	45741	45756	45755	45750	45746	45752	45748	45724	45740	45740	45744	45742	45725	45738	45733	45748	45751	45737	45740	45759	45755	45754	45731	45735
46166	46185	46176	46198	46187	46201	46196	46210	46191	46195	46209	46191	46193	46197	46215	46225	46211	46216	46212	46223	46193	46225	46231	46233	46214	46227	46218	46205	46220	46227	46234	46234	46209	46207	46220	46198	46199	46202	46195	46205	46215	46215	46209	46205	46219	46209	46220	46233	46216	46213
46795	46810	46790	46813	46812	46813	46815	46815	46819	46828	46803	46812	46812	46819	46825	46832	46828	46855	46845	46846	46808	46854	46851	46856	46850	46837	46835	46845	46849	46854	46869	46827	46835	46813	46813	46820	46815	46840	46815	46827	46822	46832	46833	46830	46832	46837	46853	46847	46837	46842
47526	47521	47524	47530	47549	47534	47535	47548	47541	47537	47541	47550	47544	47556	47561	47555	47567	47564	47575	47576	47549	47559	47579	47565	47562	47551	47573	47574	47588	47576	47590	47576	47555	47535	47562	47552	47536	47543	47542	47539	47547	47559	47566	47543	47566	47563	47555	47571	47556	47565
48294	48293	48293	48295	48292	48303	48304	48300	48298	48294	48294	48300	48300	48319	48321	48324	48329	48332	48329	48345	48297	48324	48341	48335	48335	48325	48351	48334	48334	48336	48341	48335	48306	48318	48317	48297	48290	48303	48303	48317	48311	48318	48318	48315	48333	48335	48335	48323	48322	48323
49089	49097	49082	49096	49102	49093	49101	49101	49100	49087	49094	49109	49121	49105	49122	49118	49119	49117	49137	49136	49108	49131	49136	49119	49127	49121	49133	49126	49128	49141	49138	49116	49112	49110	49105	49092	49094	49104	49096	49106	49105	49115	49129	49113	49122	49130	49134	49130	49121	49121
49861	49858	49873	49859	49869	49859	49874	49862	49879	49865	49867	49877	49879	49882	49880	49886	49893	49896	49906	49907	49872	49905	49902	49896	49895	49885	49900	49904	49897	49899	49902	49892	49871	49876	49885	49865	49857	49876	49872	49883	49881	49895	49881	49881	49886	49886	49898	49894	49886	49893
50643	50646	50652	50649	50654	50653	50636	50652	50650	50650	50643	50656	50655	50660	50668	50669	50669	50677	50687	50670	50670	50681	50683	50674	50673	50667	50671	50671	50675	50683	50672	50682	50652	50655	50652	50645	50639	50645	50638	50658	50661	50659	50660	50683	50677	50674	50670	50672	50676	50669
51343	51336	51346	51341	51352	51358	51352	51360	51359	51354	51352	51356	51361	51358	51356	51358	51376	51389	51383	51377	51365	51383	51397	51371	51383	51382	51383	51374	51379	51375	51373	51379	51367	51352	51344	51335	51333	51350	51348	51351	51351	51361	51355	51372	51377	51379	51378	51381	51382	51365
51921	51913	51936	51928	51928	51917	51933	51939	51939	51944	51941	51934	51931	51946	51949	51946	51949	51945	51947	51948	51958	51950	51962	51936	51944	51954	51938	51935	51941	51968	51950	51955	51933	51930	51937	51923	51911	51912	51929	51927	51924	51929	51939	51941	51948	51941	51963	51954	51949	51947
52497	52516	52496	52513	52515	52515	52501	52507	52515	52506	52507	52487	52505	52519	52516	52509	52516	52537	52533	52520	52553	52539	52520	52524	52509	52509	52517	52535	52524	52527	52524	52525	52523	52497	52497	52497	52489	52494	52486	52498	52499	52504	52510	52506	52525	52505	52526	52528	52527	52525
52900	52915	52897	52919	52915	52921	52909	52905	52915	52906	52905	52899	52903	52919	52920	52906	52926	52931	52922	52922	52938	52944	52910	52923	52910	52905	52912	52905	52928	52930	52929	52906	52903	52900	52909	52892	52886	52903	52893	52889	52905	52903	52912	52921	52911	52909	52919	52936	52920	52917
53098	53096	53111	53112	53115	53109	53109	53097	53110	53109	53098	53087	53105	53112	53087	53120	53103	53112	53112	53104	53142	53115	53102	53119	53110	53115	53101	53104	53101	53103	53114	53105	53099	53092	53104	53093	53098	53080	53099	53094	53082	53105	53097	53109	53081	53119	53107	53124	53108	53119
53285	53288	53292	53287	53288	53280	53294	53274	53273	53289	53288	53276	53285	53270	53275	53276	53280	53260	53280	53274	53317	53288	53280	53277	53278	53280	53268	53276	53289	53277	53269	53277	53269	53274	53279	53258	53269	53268	53267	53260	53277	53276	53273	53275	53268	53275	53280	53289	53294	53282
53312	53305	53305	53293	53297	53288	53295	53292	53280	53300	53314	53284	53294	53306	53306	53297	53296	53287	53307	53298	53332	53288	53305	53298	53295	53290	53286	53283	53290	53292	53295	53296	53288	53310	53289	53290	53308	53294	53286	53277	53304	53314	53289	53293	53295	53299	53294	53302	53299	53290
53065	53073	53065	53073	53050	53056	53065	53066	53057	53071	53058	53060	53061	53063	53063	53052	53062	53051	53049	53048	53073	53069	53041	53061	53053	53052	53055	53057	53048	53042	53045	53032	53058	53061	53057	53047	53070	53063	53054	53043	53046	53053	53042	53044	53052	53058	53051	53063	53051	53052
52833	52813	52816	52813	52819	52819	52807	52824	52808	52822	52805	52816	52814	52812	52797	52810	52797	52799	52799	52791	52839	52781	52800	52801	52805	52805	52801	52807	52796	52781	52776	52806	52796	52817	52802	52805	52813	52802	52801	52811	52799	52802	52802	52802	52798	52804	52795	52811	52815	52793
52413	52409	52407	52422	52412	52402	52404	52410	52403	52408	52410	52405	52398	52405	52388	52397	52393	52392	52381	52378	52419	52387	52384	52389	52389	52396	52384	52391	52390	52386	52378	52381	52394	52396	52395	52419	52416	52393	52403	52403	52404	52393	52406	52394	52387	52398	52378	52391	52393	52401
51868	51872	51860	51862	51857	51859	51861	51856	51850	51854	51860	51865	51860	51854	51841	51849	51835	51841	51825	51828	51861	51842	51827	51835	51847	51839	51840	51829	51831	51822	51833	51842	51850	51851	51849	51859	51874	51844	51857	51863	51845	51843	51837	51846	51838	51847	51832	51829	51847	51845
51281	51280	51281	51268	51257	51270	51272	51270	51255	51262	51267	51273	51266	51257	51253	51257	51240	51232	51238	51238	51248	51235	51231	51231	51242	51243	51238	51241	51234	51226	51233	51241	51246	51257	51249	51267	51272	51261	51267	51271	51251	51250	51259	51244	51242	51242	51234	51240	51245	51235
50599	50588	50594	50586	50579	50573	50577	50576	50576	50578	50591	50585	50572	50568	50575	50567	50553	50552	50539	50555	50573	50547	50532	50540	50556	50565	50549	50555	50550	50540	50546	50550	50563	50568	50573	50576	50585	50582	50590	50578	50580	50570	50570	50558	50555	50552	50554	50557	50562	50561
49859	49851	49857	49848	49842	49847	49851	49837	49843	49841	49867	49857	49847	49828	49831	49838	49823	49812	49813	49812	49827	49812	49801	49805	49821	49829	49826	49829	49807	49809	49809	49817	49832	49846	49843	49845	49847	49841	49856	49853	49848	49841	49833	49827	49817	49818	49819	49815	49819	49825
49107	49105	49103	49089	49105	49085	49091	49085	49084	49093	49106	49088	49079	49077	49065	49079	49067	49064	49055	49065	49066	49048	49048	49064	49056	49067	49069	49065	49046	49058	49052	49068	49078	49087	49082	49098	49089	49088	49093	49091	49078	49085	49076	49063	49057	49069	49056	49063	49064	49070
48339	48335	48337	48342	48320	48328	48327	48329	48319	48332	48336	48335	48320	48312	48316	48320	48297	48313	48301	48295	48301	48294	48281	48294	48290	48300	48307	48309	48293	48287	48291	48302	48324	48323	48324	48323	48321	48326	48323	48333	48322	48315	48313	48311	48303	48302	48300	48288	48306	48309
47642	47629	47630	47626	47636	47625	47639	47632	47627	47626	47635	47638	47625	47620	47619	47616	47604	47604	47607	47589	47617	47585	47600	47601	47602	47615	47604	47603	47610	47605	47605	47613	47618	47637	47635	47641	47634	47640	47634	47643	47645	47632	47619	47615	47612	47613	47625	47612	47614	47614
46919	46938	46942	46912	46929	46929	46933	46923	46933	46912	46929	46938	46928	46924	46919	46902	46907	46904	46902	46902	46874	46886	46910	46891	46898	46900	46908	46897	46891	46897	46902	46901	46930	46938	46926	46924	46923	46933	46940	46907	46932	46927	46935	46918	46910	46916	46903	46898	46908	46919
46332	46327	46331	46314	46315	46315	46330	46335	46321	46310	46314	46331	46317	46323	46322	46312	46293	46299	46310	46303	46258	46295	46306	46295	46304	46300	46302	46293	46292	46331	46298	46314	46324	46334	46328	46323	46325	46336	46331	46327	46330	46302	46330	46316	46314	46303	46307	46308	46286	46313
45896	45880	45894	45880	45878	45863	45871	45868	45868	45864	45870	45888	45880	45864	45878	45867	45863	45862	45855	45856	45840	45861	45849	45861	45860	45864	45874	45859	45857	45850	45851	45868	45878	45885	45880	45883	45877	45893	45878	45886	45880	45891	45884	45854	45876	45865	45845	45841	45851	45864
45456	45445	45430	45449	45442	45430	45440	45458	45446	45430	45443	45444	45436	45441	45443	45427	45429	45417	45436	45427	45398	45423	45427	45417	45439	45437	45431	45439	45424	45435	45448	45443	45444	45434	45463	45457	45443	45445	45455	45443	45432	45448	45448	45461	45436	45448	45454	45442	45427	45434
45163	45151	45132	45161	45160	45142	45150	45165	45155	45147	45144	45137	45123	45152	45138	45124	45131	45143	45147	45126	45118	45150	45144	45135	45128	45161	45151	45163	45147	45158	45155	45153	45161	45150	45168	45164	45138	45143	45165	45133	45168	45130	45157	45142	45160	45138	45142	45133	45131	45160
45098	45102	45124	45118	45102	45118	45103	45112	45114	45087	45097	45123	45082	45099	45117	45111	45091	45099	45110	45126	45088	45114	45116	45136	45121	45114	45102	45129	45131	45124	45114	45104	45125	45128	45104	45119	45112	45100	45127	45112	45119	45127	45131	45116	45133	45104	45108	45109	45103	45103
45097	45095	45079	45081	45080	45075	45070	45101	45102	45087	45078	45090	45084	45086	45102	45080	45092	45092	45104	45102	45069	45111	45092	45107	45116	45103	45103	45093	45113	45097	45084	45100	45108	45102	45105	45098	45089	45096	45092	45096	45114	45088	45082	45107	45110	45112	45119	45113	45103	45104
45281	45294	45290	45277	45306	45281	45296	45294	45313	45284	45269	45270	45293	45296	45287	45290	45305	45307	45328	45312	45283	45307	45317	45320	45323	45300	45306	45306	45291	45310	45303	45295	45296	45317	45279	45293	45306	45294	45297	45302	45307	45307	45297	45304	45297	45292	45283	45299	45306	45305
45552	45566	45567	45574	45559	45579	45575	45551	45592	45571	45552	45559	45562	45588	45575	45586	45586	45598	45581	45593	45572	45586	45594	45614	45607	45579	45577	45578	45597	45602	45588	45591	45575	45566	45564	45567	45575	45564	45582	45568	45563	45589	45580	45580	45573	45587	45571	45590	45602	45578
45990	45992	46008	46011	45997	46000	45995	45998	46010	45991	45989	45999	46028	46012	46005	46017	46027	46027	46025	46015	45999	46039	46039	46041	46021	46017	46028	46020	46042	46028	46030	46020	46025	46009	46009	46017	46011	46013	46004	46014	46011	46025	46018	46013	46021	46032	46028	46023	46023	46012
46596	46592	46609	46584	46592	46595	46604	46599	46616	46591	46602	46592	46597	46620	46617	46617	46619	46634	46647	46630	46616	46626	46632	46625	46622	46620	46629	46630	46632	46629	46629	46630	46614	46604	46609	46600	46604	46604	46608	46594	46597	46610	46620	46612	46622	46640	46625	46626	46624	46621
47208	47202	47214	47205	47220	47220	47224	47215	47212	47212	47220	47213	47227	47234	47235	47241	47247	47256	47247	47252	47231	47255	47251	47241	47259	47235	47245	47230	47253	47261	47255	47234	47229	47224	47229	47231	47219	47231	47213	47217	47216	47226	47226	47239	47228	47230	47246	47231	47233	47231
47933	47940	47949	47947	47948	47951	47939	47948	47949	47953	47949	47952	47956	47962	47959	47972	47971	47982	47972	47976	47969	47992	47980	47990	47978	47964	47988	47992	47963	47982	47985	47965	47956	47955	47958	47953	47950	47946	47932	47939	47947	47956	47965	47982	47959	47986	47966	47955	47966	47965
48696	48702	48711	48715	48724	48716	48713	48711	48723	48718	48722	48709	48732	48715	48733	48738	48745	48747	48759	48749	48762	48760	48757	48748	48747	48737	48739	48749	48750	48746	48751	48749	48717	48726	48724	48717	48708	48717	48716	48716	48734	48728	48721	48746	48730	48739	48749	48741	48734	48738
49497	49503	49495	49499	49487	49504	49501	49509	49500	49509	49509	49504	49515	49506	49515	49527	49526	49526	49536	49537	49564	49542	49535	49537	49522	49523	49521	49532	49540	49530	49529	49524	49509	49513	49509	49493	49488	49494	49497	49503	49504	49518	49497	49520	49520	49522	49515	49528	49520	49531
50289	50274	50288	50293	50284	50298	50300	50296	50306	50301	50305	50290	50303	50309	50310	50304	50318	50324	50324	50332	50344	50331	50333	50318	50325	50317	50309	50310	50313	50316	50324	50306	50304	50291	50291	50293	50279	50285	50282	50294	50298	50291	50297	50295	50305	50307	50309	50317	50310	50308
50980	50978	50995	50988	51000	50986	50997	50991	50982	50997	50987	50994	50996	51001	51001	51010	51018	51006	51027	51022	51044	51025	51018	51007	51006	51014	50995	51015	51009	51016	51003	51000	50995	50984	50986	50971	50970	50984	50980	50979	50991	50989	50989	50987	50993	50993	51003	51022	51012	51001
51671	51670	51673	51683	51688	51698	51697	51673	51672	51685	51683	51674	51683	51708	51686	51686	51701	51705	51705	51707	51719	51717	51721	51702	51700	51707	51688	51701	51692	51691	51712	51695	51690	51672	51676	51656	51660	51667	51652	51664	51671	51681	51676	51681	51669	51706	51689	51705	51694	51671
52271	52277	52281	52284	52291	52280	52299	52284	52278	52294	52288	52286	52286	52297	52305	52291	52287	52298	52299	52296	52315	52300	52303	52303	52283	52303	52278	52299	52288	52289	52298	52290	52287	52279	52261	52269	52282	52259	52283	52272	52256	52270	52270	52270	52284	52297	52294	52305	52276	52286
52653	52646	52670	52665	52655	52671	52655	52655	52665	52672	52658	52661	52669	52671	52664	52667	52662	52677	52682	52675	52691	52659	52686	52667	52668	52674	52657	52673	52653	52660	52666	52665	52657	52647	52659	52652	52630	52632	52653	52642	52641	52654	52657	52655	52630	52664	52654	52669	52655	52670
53022	53015	53026	53012	53029	53008	53012	53019	53022	53016	53003	53015	53039	53024	53033	53027	53017	53003	53019	53036	53046	53011	53029	53016	53013	53021	53032	53022	52999	53028	53026	53009	53020	53031	53002	53006	53026	53008	53003	53011	53016	53002	53001	53018	53008	53014	53010	53011	53023	53014
53214	53205	53232	53211	53212	53208	53208	53196	53213	53209	53207	53206	53202	53195	53180	53217	53212	53213	53213	53198	53244	53196	53189	53200	53202	53209	53209	53202	53201	53192	53186	53206	53204	53195	53183	53219	53181	53220	53213	53191	53205	53205	53197	53209	53199	53208	53202	53203	53192	53212
53197	53189	53194	53200	53192	53184	53193	53204	53199	53195	53192	53182	53197	53213	53185	53192	53168	53183	53183	53196	53216	53191	53183	53188	53181	53181	53190	53181	53197	53170	53181	53155	53175	53193	53160	53202	53185	53196	53196	53192	53167	53185	53191	53186	53196	53178	53169	53204	53186	53203
53118	53113	53114	53118	53104	53098	53105	53101	53121	53093	53113	53105	53091	53121	53099	53104	53094	53101	53087	53093	53129	53104	53078	53093	53097	53076	53102	53092	53088	53088	53099	53090	53101	53116	53083	53093	53115	53103	53091	53095	53097	53101	53105	53110	53101	53097	53092	53099	53089	53091
52868	52846	52864	52865	52867	52864	52857	52870	52858	52865	52859	52856	52844	52851	52854	52846	52827	52847	52836	52840	52865	52832	52831	52829	52843	52842	52850	52838	52837	52838	52838	52836	52840	52868	52859	52847	52867	52848	52857	52845	52852	52839	52836	52843	52849	52854	52847	52855	52837	52852
52449	52433	52437	52429	52430	52417	52428	52426	52433	52425	52441	52433	52421	52416	52409	52413	52408	52415	52401	52407	52439	52399	52399	52417	52409	52415	52415	52401	52408	52410	52410	52406	52409	52428	52421	52429	52426	52427	52427	52410	52423	52416	52419	52407	52417	52410	52413	52401	52398	52417
52000	51993	52001	51987	51993	51996	52000	52000	51992	51992	51994	51987	51985	51983	51971	51972	51971	51969	51953	51967	51992	51952	51967	51971	51974	51965	51974	51968	51962	51979	51962	51980	51982	51986	51988	51984	51991	51994	51985	51990	51991	51977	51981	51976	51977	51966	51973	51967	51961	51966
51414	51408	51401	51399	51405	51400	51406	51409	51391	51384	51401	51395	51398	51391	51385	51382	51383	51374	51364	51371	51389	51359	51370	51379	51376	51372	51374	51376	51370	51363	51376	51370	51393	51403	51399	51392	51397	51407	51385	51394	51393	51386	51388	51374	51379	51375	51381	51375	51375	51385
[truncated: 485 more rows]
[truncated: 12 more columns]

## Sheet: FMCWTimes
Time (duration of exp from FMCW view) in seconds
0
5
10
15
20
25
30
35
40
45
50
55
60
65
70
75
80
85
90
95
100
105
110
115
120
125
130
135
140
145
150
155
160
165
170
175
180
185
190
195
200
205
210
215
220
[truncated: 17 more rows]

## Sheet: AppliedLoad
Applied Load in kN
[truncated: 300 more rows]

[truncated: 2 more sheets: AxialStress, Axial Strain]
