# Supplementary material for: Dynamic analysis of geomaterials using microwave sensing
Source: Sci Rep. 2024 Mar 26;14:7112. doi: 10.1038/s41598-024-57653-3 (PMC10965938; doi:10.1038/s41598-024-57653-3)
Supplement: Supplementary file 6 — Supplementary Information 6. [file 41598_2024_57653_MOESM6_ESM.xlsx]

## Sheet: Intro
Baseline Data (figure 5) for Darney Sample 1 Bottom (Control - undeformed)
See tabs for datasets

## Sheet: SteelCylinder
						In this dataset, each column represents 1 data capture from the sensor (Over 1501 data points)
Steel Cylinder Reference at 10cm from K-band antenna						These are raw datasets in the time domain, as output from the sensor. Units are a.u.
						The sensor is a K-band FMCW operating between 24 - 25.5 GHz
						The chirp duration is 300 ms
						The time between chirps is 5 seconds
49196	49174	49151	49161	49151	49168	49160	49174	49149	49168
47499	47512	47505	47480	47499	47505	47497	47493	47527	47507
46167	46166	46173	46196	46161	46163	46182	46179	46210	46185
45398	45376	45399	45410	45377	45385	45389	45400	45356	45395
44759	44760	44780	44756	44767	44776	44770	44789	44761	44761
44370	44358	44383	44417	44368	44386	44368	44412	44399	44392
44231	44263	44203	44271	44241	44220	44285	44299	44237	44253
44104	44135	44112	44100	44140	44148	44169	44157	44125	44146
44277	44297	44332	44321	44323	44299	44307	44303	44292	44291
44682	44693	44678	44732	44712	44712	44701	44686	44704	44730
45124	45131	45139	45116	45140	45121	45127	45146	45167	45138
45811	45791	45792	45788	45794	45791	45786	45800	45830	45795
46617	46613	46600	46608	46614	46609	46608	46608	46589	46605
47487	47488	47487	47490	47475	47463	47481	47467	47467	47482
48443	48427	48433	48424	48436	48429	48426	48430	48432	48428
49430	49405	49425	49413	49400	49428	49417	49411	49402	49405
50391	50408	50405	50403	50392	50391	50374	50390	50375	50382
51337	51338	51350	51354	51337	51310	51320	51324	51313	51305
52137	52145	52156	52145	52129	52140	52115	52127	52163	52153
52878	52876	52872	52873	52881	52914	52831	52869	52877	52881
53431	53438	53422	53402	53427	53441	53463	53428	53401	53373
53771	53743	53747	53740	53749	53759	53710	53730	53735	53708
53961	53966	53983	53949	53939	53896	53911	53945	53954	53933
53944	53935	53931	53931	53932	53961	53938	53931	53932	53894
53646	53648	53651	53637	53641	53676	53610	53626	53641	53605
53309	53326	53294	53302	53310	53344	53306	53295	53312	53326
52731	52723	52721	52728	52721	52717	52759	52720	52742	52733
51986	51976	51961	51983	51976	51974	51983	51995	51969	51991
51180	51183	51183	51192	51181	51184	51208	51197	51195	51189
50291	50304	50296	50288	50296	50304	50303	50309	50305	50313
49356	49355	49359	49366	49353	49356	49374	49372	49377	49377
48417	48400	48406	48413	48417	48428	48425	48428	48445	48417
47472	47486	47476	47478	47483	47508	47472	47486	47499	47486
46669	46653	46648	46684	46682	46674	46688	46703	46691	46706
45876	45870	45874	45894	45882	45858	45896	45889	45904	45883
45274	45281	45265	45267	45269	45282	45280	45309	45314	45311
44645	44657	44660	44669	44619	44710	44641	44675	44666	44680
44275	44280	44248	44284	44262	44259	44293	44285	44303	44276
44107	44132	44148	44123	44148	44150	44154	44149	44150	44119
43985	43988	44011	44012	43994	43994	44037	44032	44020	44035
44055	44047	44081	44043	44067	44067	44070	44062	44056	44057
44436	44439	44424	44435	44423	44448	44442	44419	44428	44440
44819	44809	44835	44823	44795	44812	44816	44838	44835	44840
45396	45375	45377	45390	45387	45373	45388	45365	45376	45356
46161	46165	46138	46159	46138	46158	46144	46145	46133	46148
46980	46960	46963	46959	46944	46947	46944	46962	46955	46940
47874	47867	47865	47860	47861	47863	47847	47851	47841	47849
48844	48818	48813	48812	48806	48796	48800	48810	48794	48788
49790	49791	49790	49776	49778	49774	49768	49761	49772	49762
50732	50738	50733	50719	50728	50725	50713	50704	50708	50711
51564	51557	51548	51547	51553	51547	51546	51523	51541	51537
52380	52375	52379	52376	52381	52377	52361	52375	52384	52354
53032	53040	53031	53042	53029	53028	53015	53003	53025	53017
53450	53443	53425	53433	53454	53437	53447	53451	53447	53421
53871	53859	53835	53847	53855	53850	53833	53836	53849	53834
54003	54009	53985	53987	53978	53993	53980	53992	53984	53989
53880	53871	53890	53871	53871	53882	53863	53873	53857	53860
53719	53712	53709	53711	53715	53706	53687	53702	53707	53716
53353	53363	53350	53348	53349	53353	53364	53363	53355	53357
52763	52742	52749	52756	52754	52752	52752	52752	52760	52745
52111	52109	52125	52129	52123	52115	52126	52125	52125	52131
51360	51367	51366	51369	51367	51371	51362	51365	51375	51375
50524	50524	50524	50517	50529	50523	50529	50539	50525	50534
49658	49649	49647	49660	49658	49646	49663	49670	49674	49669
48766	48777	48770	48767	48766	48761	48773	48775	48781	48784
47919	47932	47921	47940	47938	47930	47937	47945	47932	47934
47105	47105	47103	47091	47110	47113	47110	47110	47107	47106
46392	46414	46403	46427	46410	46425	46411	46419	46409	46415
45713	45729	45731	45737	45746	45760	45738	45741	45760	45756
45168	45171	45153	45177	45172	45200	45175	45190	45154	45184
44869	44856	44893	44873	44875	44859	44842	44868	44868	44869
44555	44564	44577	44574	44599	44569	44617	44578	44573	44590
44463	44486	44462	44467	44500	44471	44450	44501	44490	44469
44597	44596	44604	44596	44592	44587	44581	44590	44603	44584
44803	44818	44800	44795	44824	44815	44773	44810	44819	44808
45205	45194	45194	45197	45227	45206	45204	45187	45203	45194
45764	45733	45759	45756	45767	45760	45747	45768	45777	45767
46414	46422	46414	46402	46381	46381	46407	46407	46409	46404
47193	47184	47181	47170	47189	47166	47158	47163	47162	47178
48038	48022	48039	48031	48029	48030	48012	48017	48016	48014
48918	48907	48931	48924	48912	48916	48915	48900	48897	48910
49853	49850	49824	49825	49826	49831	49825	49809	49823	49821
50710	50711	50676	50687	50665	50690	50677	50691	50682	50664
51561	51525	51544	51549	51543	51537	51529	51531	51530	51535
52311	52321	52315	52304	52312	52306	52302	52289	52310	52308
52893	52891	52870	52868	52823	52888	52873	52862	52856	52855
53399	53365	53402	53401	53425	53374	53397	53406	53372	53365
53786	53783	53760	53760	53810	53775	53753	53752	53761	53758
53827	53877	53828	53831	53818	53832	53837	53837	53825	53831
53878	53876	53872	53864	53884	53851	53854	53863	53861	53851
53692	53696	53664	53683	53640	53671	53677	53654	53677	53673
53292	53265	53278	53295	53287	53305	53284	53251	53270	53266
52811	52829	52818	52807	52805	52804	52810	52796	52809	52814
52189	52201	52194	52189	52207	52185	52192	52175	52209	52191
51439	51434	51444	51442	51456	51451	51447	51452	51441	51452
50671	50676	50674	50680	50678	50686	50689	50672	50693	50691
49842	49869	49857	49863	49856	49844	49860	49863	49877	49877
49159	49149	49169	49162	49141	49163	49173	49171	49163	49172
48224	48229	48234	48227	48245	48246	48256	48252	48262	48240
47483	47469	47466	47454	47460	47465	47464	47460	47494	47482
46736	46715	46716	46736	46729	46724	46742	46705	46733	46740
46119	46111	46106	46133	46097	46127	46123	46104	46102	46131
45690	45680	45681	45658	45710	45688	45675	45664	45698	45701
45231	45230	45236	45256	45240	45247	45249	45267	45284	45259
45023	45008	45023	45017	45016	45039	45027	45003	45047	45014
44996	45014	45001	45011	45018	44997	44991	44977	44989	45006
45035	45031	45013	45057	45007	45008	45006	45016	45040	45021
45194	45189	45183	45145	45169	45178	45172	45168	45168	45203
45595	45571	45564	45599	45583	45601	45578	45568	45591	45595
45993	46010	46008	45984	45993	45983	45982	46004	46004	45988
46542	46540	46537	46521	46548	46527	46533	46541	46513	46543
47191	47195	47194	47174	47187	47172	47182	47177	47179	47206
47885	47872	47889	47877	47873	47852	47868	47873	47864	47876
48622	48602	48595	48611	48615	48609	48599	48612	48598	48608
49348	49346	49340	49337	49339	49341	49337	49337	49322	49321
50062	50083	50068	50060	50075	50079	50056	50056	50071	50070
50782	50757	50760	50766	50758	50738	50736	50751	50762	50752
51337	51330	51322	51318	51336	51312	51329	51314	51311	51287
51921	51890	51878	51885	51885	51862	51894	51865	51871	51895
52273	52292	52291	52307	52290	52258	52286	52294	52314	52297
52500	52509	52517	52515	52492	52526	52468	52486	52523	52529
52692	52697	52676	52676	52696	52682	52681	52683	52697	52653
52702	52735	52721	52732	52720	52705	52729	52709	52695	52726
52515	52512	52523	52512	52501	52490	52536	52527	52529	52519
52310	52282	52288	52293	52291	52285	52282	52284	52308	52256
51947	51915	51933	51937	51927	51940	51912	51938	51937	51934
51419	51416	51405	51410	51412	51401	51393	51411	51415	51407
50875	50856	50870	50876	50866	50873	50856	50867	50877	50867
50249	50242	50243	50249	50234	50240	50248	50253	50256	50254
49585	49582	49586	49587	49584	49579	49605	49600	49594	49594
48920	48919	48925	48936	48928	48951	48925	48924	48926	48920
48298	48272	48299	48284	48294	48270	48291	48295	48297	48274
47650	47650	47655	47660	47651	47679	47682	47672	47672	47678
47079	47066	47079	47094	47078	47072	47081	47105	47074	47068
46654	46648	46653	46665	46640	46626	46637	46670	46638	46635
46237	46235	46252	46251	46247	46253	46266	46258	46254	46255
45908	45923	45918	45946	45924	45956	45953	45943	45947	45947
45843	45832	45835	45846	45833	45828	45826	45835	45849	45853
45759	45769	45769	45753	45790	45772	45755	45759	45761	45753
45845	45809	45827	45829	45841	45829	45841	45846	45856	45819
46048	46060	46069	46073	46066	46064	46049	46047	46073	46040
46335	46331	46335	46329	46347	46334	46323	46355	46330	46327
46742	46744	46722	46744	46744	46705	46735	46716	46717	46747
47230	47240	47227	47233	47240	47243	47250	47232	47242	47243
47759	47750	47768	47761	47765	47755	47740	47738	47753	47767
48359	48365	48366	48341	48349	48345	48342	48351	48347	48347
48968	48975	48975	48967	48953	48955	48969	48962	48954	48949
49582	49599	49594	49593	49588	49580	49588	49572	49589	49583
50188	50187	50176	50195	50173	50169	50169	50192	50176	50171
50715	50707	50711	50718	50702	50704	50696	50687	50708	50693
51221	51220	51211	51199	51205	51199	51204	51202	51200	51197
51622	51632	51650	51621	51625	51636	51625	51603	51628	51625
51879	51867	51875	51864	51874	51856	51873	51868	51868	51876
52083	52078	52079	52077	52096	52080	52091	52080	52102	52071
52180	52157	52163	52159	52160	52154	52177	52161	52155	52175
52108	52101	52097	52102	52098	52094	52095	52084	52092	52075
51963	51955	51960	51961	51962	51961	51971	51967	51963	51949
51703	51706	51700	51708	51688	51716	51724	51715	51720	51705
51338	51343	51339	51353	51334	51339	51341	51351	51338	51343
50939	50930	50923	50939	50937	50932	50945	50944	50934	50936
50456	50466	50467	50467	50459	50455	50469	50475	50478	50461
49938	49942	49932	49946	49951	49957	49953	49961	49952	49952
49422	49425	49433	49426	49429	49429	49428	49446	49429	49422
48927	48931	48931	48914	48923	48940	48930	48928	48939	48936
48433	48435	48440	48441	48437	48440	48441	48441	48455	48444
47982	47990	47984	47985	47990	47993	48010	47996	48003	48016
47627	47628	47627	47644	47637	47627	47628	47644	47615	47646
47322	47311	47330	47330	47323	47317	47341	47321	47341	47331
47103	47099	47101	47100	47092	47102	47111	47096	47109	47108
46986	46999	46984	46985	46997	46993	46983	46994	46988	46991
46914	46930	46915	46909	46941	46914	46933	46926	46914	46936
46952	46978	46973	46974	46974	46969	46971	46966	46973	46958
47131	47133	47122	47129	47128	47151	47123	47115	47115	47128
47287	47305	47289	47295	47281	47286	47279	47282	47286	47282
47561	47575	47575	47559	47577	47557	47560	47570	47559	47563
47909	47923	47901	47904	47889	47915	47907	47909	47910	47905
48279	48273	48274	48270	48269	48253	48266	48248	48260	48263
48667	48666	48670	48661	48689	48665	48659	48663	48647	48661
49091	49089	49082	49078	49079	49077	49077	49074	49081	49067
49498	49507	49502	49498	49496	49483	49505	49491	49494	49485
49916	49911	49911	49897	49907	49903	49896	49899	49893	49882
50239	50246	50244	50238	50251	50239	50247	50247	50241	50244
50589	50564	50579	50574	50562	50571	50564	50583	50565	50556
50831	50835	50828	50830	50807	50820	50819	50828	50823	50818
50994	50995	50992	50994	50965	50985	50980	50961	50981	50974
51106	51103	51085	51105	51114	51101	51084	51086	51095	51096
51119	51120	51127	51119	51117	51128	51111	51111	51121	51116
51026	51030	51036	51024	51015	51027	51031	51028	51032	51024
50926	50907	50914	50925	50941	50924	50923	50917	50920	50913
50718	50713	50702	50713	50710	50722	50721	50730	50718	50728
50443	50419	50447	50434	50438	50435	50427	50440	50445	50438
50145	50143	50144	50145	50134	50144	50157	50148	50153	50149
49813	49804	49797	49801	49808	49799	49796	49814	49796	49807
49495	49486	49481	49483	49489	49491	49499	49476	49485	49496
49098	49110	49106	49115	49109	49109	49103	49118	49112	49117
48773	48766	48764	48774	48771	48763	48788	48785	48769	48777
48447	48433	48434	48450	48435	48445	48444	48452	48459	48448
48163	48185	48186	48167	48158	48162	48159	48189	48173	48174
47963	47983	47979	47988	47976	47977	47984	47968	47963	47970
47800	47801	47802	47794	47803	47797	47803	47785	47793	47818
47669	47669	47677	47658	47678	47700	47672	47661	47687	47681
47665	47680	47644	47666	47660	47658	47672	47664	47668	47671
47650	47655	47658	47675	47660	47673	47678	47684	47675	47674
47724	47728	47748	47745	47744	47744	47731	47735	47746	47730
47873	47880	47881	47881	47863	47859	47862	47871	47867	47871
48047	48024	48030	48058	48031	48026	48021	48047	48023	48034
48247	48252	48236	48261	48256	48259	48256	48251	48258	48240
48490	48509	48490	48497	48486	48492	48486	48493	48493	48501
48746	48761	48769	48763	48761	48763	48751	48758	48753	48770
49036	49062	49059	49052	49038	49045	49040	49037	49040	49035
49321	49330	49321	49310	49326	49324	49314	49316	49309	49310
49602	49603	49594	49589	49584	49591	49579	49577	49593	49596
49845	49848	49837	49840	49832	49825	49824	49846	49836	49828
50036	50014	50029	50023	50025	50032	50022	50019	50017	50024
50193	50202	50203	50197	50196	50197	50194	50185	50205	50190
50340	50338	50310	50335	50317	50336	50325	50325	50310	50331
50365	50356	50363	50358	50363	50353	50363	50360	50358	50343
50389	50384	50379	50390	50375	50395	50378	50384	50384	50371
50346	50342	50358	50361	50356	50344	50357	50343	50358	50340
50227	50229	50240	50239	50229	50240	50247	50240	50225	50240
50118	50109	50111	50122	50114	50118	50125	50126	50129	50108
49958	49945	49959	49955	49966	49973	49969	49955	49963	49945
49758	49766	49771	49767	49769	49763	49784	49766	49758	49779
49571	49562	49578	49574	49575	49560	49567	49574	49572	49567
49359	49360	49349	49361	49362	49363	49367	49371	49361	49366
49164	49154	49167	49145	49153	49171	49179	49167	49170	49160
48976	48967	48982	48977	48975	49005	48987	48984	48971	48977
48822	48827	48806	48827	48811	48814	48842	48821	48844	48816
48709	48695	48694	48702	48702	48684	48690	48696	48694	48704
48596	48605	48602	48604	48599	48605	48611	48585	48604	48609
48567	48553	48561	48565	48554	48575	48552	48564	48561	48555
48526	48536	48526	48527	48534	48522	48539	48538	48519	48522
48546	48542	48533	48538	48541	48533	48545	48525	48537	48531
48575	48587	48578	48565	48585	48567	48563	48585	48569	48579
48637	48631	48627	48625	48633	48629	48617	48610	48615	48634
48708	48707	48706	48705	48702	48693	48702	48703	48705	48710
48799	48793	48792	48806	48811	48808	48790	48803	48800	48804
48895	48900	48903	48896	48900	48901	48881	48882	48892	48882
48997	48995	48990	48994	48983	48986	48992	48995	48993	48987
49097	49099	49091	49095	49091	49080	49084	49094	49079	49088
49194	49185	49188	49186	49191	49180	49184	49183	49185	49179
49260	49256	49256	49249	49269	49241	49251	49249	49251	49256
49294	49315	49307	49306	49299	49301	49307	49297	49302	49303
49323	49322	49338	49324	49330	49330	49322	49324	49327	49325
49332	49319	49327	49322	49317	49320	49311	49318	49317	49310
49274	49276	49257	49259	49268	49267	49274	49283	49269	49275
49185	49194	49209	49191	49207	49201	49198	49194	49189	49202
49081	49087	49083	49088	49074	49074	49086	49094	49084	49084
48944	48957	48958	48955	48955	48963	48961	48951	48963	48952
48804	48791	48805	48801	48800	48799	48791	48815	48808	48808
48640	48629	48637	48629	48639	48650	48635	48646	48637	48638
48480	48455	48471	48478	48477	48499	48493	48488	48483	48487
48313	48300	48318	48311	48320	48315	48312	48328	48311	48314
48163	48156	48165	48161	48177	48168	48168	48168	48160	48176
48059	48037	48057	48053	48058	48054	48056	48044	48065	48053
47937	47939	47935	47937	47943	47925	47947	47946	47949	47946
47875	47881	47874	47882	47878	47881	47903	47884	47886	47884
47891	47890	47894	47892	47888	47901	47888	47870	47877	47900
47921	47914	47914	47919	47905	47923	47922	47935	47906	47924
47991	48023	47997	48019	48002	48006	48005	48015	47999	48014
48144	48140	48136	48139	48131	48128	48134	48126	48146	48137
48312	48317	48308	48308	48317	48306	48318	48300	48307	48305
48533	48530	48536	48530	48532	48530	48516	48539	48533	48534
48779	48797	48757	48766	48755	48773	48787	48767	48747	48771
49039	49029	49037	49030	49038	49035	49022	49040	49027	49025
49285	49309	49300	49302	49304	49276	49278	49287	49279	49287
49575	49567	49571	49573	49565	49573	49575	49562	49572	49569
49839	49842	49819	49828	49840	49827	49830	49823	49841	49827
50065	50057	50048	50055	50062	50072	50052	50055	50045	50050
50291	50285	50277	50269	50275	50275	50274	50264	50270	50261
50468	50462	50458	50454	50460	50449	50459	50459	50451	50450
50547	50549	50546	50548	50562	50534	50538	50526	50541	50536
50630	50634	50635	50621	50613	50615	50603	50612	50611	50615
50613	50624	50628	50623	50633	50624	50624	50620	50620	50618
50517	50524	50523	50519	50520	50513	50515	50521	50515	50521
50405	50391	50387	50377	50387	50388	50377	50383	50381	50382
50177	50185	50178	50174	50182	50171	50182	50176	50186	50163
49911	49905	49924	49906	49900	49911	49900	49902	49892	49906
49606	49606	49598	49601	49584	49595	49599	49600	49612	49606
49259	49241	49261	49267	49275	49261	49265	49257	49266	49264
48915	48894	48901	48916	48906	48912	48908	48910	48916	48905
48536	48531	48530	48526	48532	48543	48544	48537	48542	48535
48181	48192	48174	48185	48199	48178	48183	48190	48185	48192
47884	47857	47884	47891	47892	47895	47900	47909	47898	47896
47575	47573	47584	47605	47590	47582	47600	47587	47583	47603
47343	47379	47375	47353	47346	47368	47372	47368	47368	47376
47221	47215	47207	47228	47235	47236	47216	47240	47228	47250
47098	47103	47096	47094	47131	47110	47108	47133	47111	47100
47075	47104	47075	47071	47085	47077	47124	47087	47118	47049
47267	47258	47273	47251	47275	47252	47274	47262	47287	47254
47321	47328	47331	47317	47294	47312	47317	47335	47317	47337
47533	47531	47513	47526	47526	47536	47523	47523	47530	47533
47781	47767	47776	47779	47791	47782	47777	47765	47783	47779
48101	48104	48088	48104	48103	48091	48094	48097	48095	48090
48496	48479	48488	48475	48481	48484	48483	48482	48488	48485
48885	48884	48882	48893	48883	48883	48871	48878	48872	48896
49316	49329	49294	49312	49287	49313	49303	49315	49303	49297
49720	49728	49734	49718	49739	49731	49720	49723	49718	49719
50156	50162	50146	50144	50156	50156	50139	50141	50149	50160
50557	50561	50555	50545	50538	50544	50535	50552	50552	50540
50870	50881	50866	50882	50864	50864	50864	50864	50853	50852
51181	51179	51188	51181	51181	51166	51180	51178	51163	51171
51407	51400	51418	51386	51407	51409	51396	51390	51392	51400
51513	51534	51509	51493	51502	51506	51498	51522	51492	51498
51592	51591	51584	51586	51597	51592	51584	51611	51592	51588
51549	51544	51551	51563	51543	51541	51546	51543	51527	51529
51359	51365	51376	51363	51358	51359	51349	51350	51346	51356
51140	51145	51141	51139	51141	51140	51151	51137	51159	51146
50827	50837	50820	50825	50837	50827	50834	50830	50857	50838
50413	50389	50397	50407	50408	50420	50415	50418	50405	50415
49960	49969	49962	49956	49961	49961	49968	49959	49964	49967
49460	49461	49454	49458	49462	49461	49456	49452	49461	49455
48933	48941	48925	48926	48940	48942	48936	48934	48939	48950
48400	48382	48393	48369	48382	48380	48397	48395	48399	48412
47852	47861	47852	47853	47861	47882	47860	47882	47878	47877
47396	47388	47395	47401	47398	47384	47407	47396	47379	47399
46915	46932	46934	46927	46929	46915	46937	46932	46947	46922
46532	46542	46562	46560	46561	46581	46526	46560	46570	46538
46280	46310	46320	46314	46304	46344	46284	46319	46303	46299
46065	46034	46067	46029	46060	46017	46037	46052	46082	46071
45959	45946	45979	45952	45954	45965	45934	45970	45940	46008
46024	46018	45991	45992	46019	45998	46026	46026	46020	46042
46103	46090	46092	46081	46092	46131	46128	46081	46104	46081
46399	46371	46353	46378	46356	46374	46376	46366	46364	46388
46687	46664	46674	46666	46660	46704	46686	46666	46668	46660
47100	47095	47091	47093	47112	47100	47108	47100	47098	47077
47621	47593	47616	47605	47627	47607	47597	47607	47613	47639
48176	48174	48181	48187	48177	48197	48159	48187	48180	48173
48811	48807	48820	48818	48794	48807	48799	48803	48787	48797
49443	49470	49432	49452	49442	49433	49443	49429	49437	49424
50113	50113	50118	50100	50089	50104	50103	50101	50096	50104
50755	50743	50736	50759	50749	50750	50727	50741	50727	50753
51283	51299	51290	51312	51304	51303	51271	51275	51292	51251
51865	51878	51875	51851	51869	51860	51842	51850	51846	51855
52293	52295	52298	52301	52304	52283	52294	52276	52287	52272
52574	52561	52557	52549	52563	52574	52544	52542	52549	52551
52801	52787	52814	52802	52797	52793	52772	52780	52799	52769
52897	52884	52881	52885	52877	52883	52894	52891	52875	52885
52734	52736	52746	52744	52727	52747	52731	52736	52725	52740
52568	52561	52567	52562	52563	52563	52551	52558	52553	52567
52223	52232	52238	52231	52232	52211	52218	52213	52224	52218
51728	51742	51744	51742	51735	51725	51737	51737	51742	51743
51185	51206	51198	51198	51210	51184	51203	51209	51200	51202
50566	50552	50564	50573	50559	50569	50560	50565	50570	50568
49856	49841	49856	49869	49865	49871	49866	49864	49866	49880
49134	49134	49142	49135	49136	49153	49152	49141	49147	49133
48395	48387	48408	48416	48408	48394	48404	48401	48427	48413
47706	47703	47730	47721	47718	47712	47715	47740	47724	47729
47014	47031	47036	47028	47016	47037	47015	47040	47041	47040
46445	46395	46425	46442	46447	46427	46454	46450	46436	46431
45962	45951	45968	45984	45979	45991	45980	45987	45987	46010
45536	45548	45551	45516	45539	45547	45560	45552	45555	45584
45221	45232	45245	45261	45227	45249	45246	45256	45253	45250
45150	45163	45150	45195	45186	45186	45185	45173	45171	45199
45129	45144	45147	45108	45149	45168	45123	45120	45148	45143
45293	45289	45317	45282	45283	45292	45286	45297	45308	45316
45537	45524	45520	45540	45537	45557	45536	45534	45513	45536
45917	45939	45926	45924	45932	45933	45941	45942	45925	45930
46477	46484	46485	46479	46497	46467	46487	46484	46486	46481
47068	47076	47052	47065	47060	47062	47068	47071	47067	47051
47758	47774	47779	47767	47778	47764	47762	47760	47776	47762
48534	48548	48539	48542	48534	48529	48527	48534	48535	48519
49328	49326	49313	49326	49312	49313	49325	49330	49323	49318
50138	50137	50137	50113	50122	50136	50137	50117	50112	50112
50847	50849	50852	50854	50851	50855	50847	50843	50840	50854
51584	51576	51571	51575	51583	51580	51569	51562	51560	51564
52215	52212	52198	52215	52213	52220	52201	52195	52181	52197
52626	52634	52640	52622	52632	52617	52622	52631	52614	52624
53016	53021	53010	53017	52997	52992	53003	52997	53007	53024
53212	53228	53223	53219	53227	53200	53224	53220	53225	53194
53215	53207	53195	53204	53218	53209	53200	53187	53192	53194
53097	53088	53094	53095	53094	53081	53093	53085	53080	53101
52792	52805	52811	52797	52795	52789	52821	52800	52803	52813
52304	52312	52322	52315	52315	52295	52314	52313	52308	52324
51783	51786	51775	51784	51769	51781	51787	51782	51785	51795
51095	51092	51084	51083	51095	51102	51095	51096	51105	51084
50297	50302	50306	50305	50298	50297	50301	50315	50317	50314
49471	49477	49475	49479	49492	49490	49484	49495	49488	49498
48624	48619	48617	48626	48629	48621	48626	48633	48640	48641
47792	47791	47803	47801	47813	47807	47822	47809	47818	47812
46951	46981	46939	46946	46978	46949	46979	46971	46970	46999
46163	46192	46187	46186	46205	46188	46178	46200	46187	46228
45547	45568	45581	45591	45627	45594	45609	45588	45592	45618
44976	44971	44982	44969	44940	45011	45021	45013	45005	44998
44491	44672	44638	44659	44578	44552	44590	44538	44646	44617
44652	44683	44720	44686	44727	44674	44700	44701	44697	44672
44272	44299	44254	44302	44256	44298	44290	44286	44291	44320
44358	44407	44398	44376	44395	44402	44383	44416	44383	44384
44532	44521	44481	44529	44550	44539	44544	44551	44545	44526
44925	44888	44902	44939	44867	44918	44923	44933	44921	44913
45504	45499	45515	45498	45519	45498	45502	45457	45503	45498
46158	46178	46166	46157	46174	46185	46168	46167	46161	46179
46980	46966	46984	46967	46978	46974	46983	46976	46994	46973
47878	47876	47881	47890	47886	47874	47880	47869	47886	47885
48859	48835	48843	48851	48845	48830	48838	48819	48835	48834
49860	49825	49826	49847	49827	49850	49832	49799	49828	49841
50787	50794	50765	50786	50767	50791	50775	50790	50776	50774
51740	51766	51722	51727	51752	51752	51744	51724	51741	51747
52592	52587	52607	52627	52586	52573	52580	52580	52562	52577
53234	53209	53275	53248	53226	53230	53218	53152	53209	53219
53845	53852	53829	53810	53828	53874	53833	53883	53829	53840
54305	54272	54274	54349	54281	54286	54289	54245	54275	54269
54399	54387	54361	54442	54395	54385	54386	54430	54364	54388
54497	54523	54522	54467	54481	54480	54479	54468	54458	54465
54352	54362	54403	54375	54376	54369	54378	54322	54330	54348
53936	53932	53885	53935	53922	53931	53918	53914	53903	53928
53457	53457	53480	53437	53467	53448	53471	53485	53481	53457
52795	52797	52808	52780	52803	52802	52806	52795	52812	52795
51998	51982	51993	51972	51981	51995	51997	51980	51982	51993
51107	51110	51105	51114	51118	51109	51114	51116	51113	51119
50156	50149	50147	50160	50151	50156	50157	50154	50162	50165
49153	49160	49179	49170	49166	49184	49181	49181	49170	49183
48188	48176	48171	48197	48179	48198	48189	48198	48211	48212
47235	47228	47214	47203	47256	47222	47233	47233	47256	47251
46399	46398	46405	46409	46434	46434	46437	46433	46415	46429
45608	45606	45605	45567	45607	45578	45635	45606	45636	45620
44957	44934	44947	44973	44951	44942	44920	44968	44968	44951
44532	44556	44572	44514	44553	44581	44526	44594	44540	44589
44164	44169	44163	44168	44181	44202	44221	44206	44247	44152
44107	44064	44076	44090	44058	44034	44135	44073	44078	44105
44068	44079	44059	44051	44058	44044	44058	44077	44039	44101
44284	44272	44265	44266	44268	44291	44252	44287	44338	44236
44720	44761	44736	44751	44752	44782	44760	44739	44709	44726
45239	45226	45251	45258	45243	45243	45299	45269	45285	45234
46005	45999	45989	45978	45972	46008	45962	45979	45954	45989
46853	46880	46880	46870	46872	46887	46876	46890	46868	46868
47805	47797	47810	47800	47798	47799	47807	47780	47794	47788
48817	48809	48792	48821	48794	48818	48803	48799	48800	48799
49828	49819	49827	49821	49823	49806	49801	49808	49791	49808
50838	50840	50826	50836	50812	50828	50812	50821	50805	50815
51782	51792	51804	51790	51797	51741	51780	51774	51785	51752
52581	52549	52570	52562	52562	52584	52569	52551	52545	52567
53293	53300	53297	53291	53313	53256	53320	53282	53267	53318
53878	53861	53873	53865	53857	53892	53881	53841	53859	53807
54186	54194	54193	54187	54147	54187	54176	54172	54193	54143
54393	54398	54394	54403	54396	54354	54356	54382	54381	54346
54407	54406	54385	54397	54380	54348	54395	54372	54386	54320
54122	54140	54146	54120	54132	54143	54107	54130	54122	54133
53769	53755	53771	53766	53753	53767	53733	53738	53751	53731
53187	53195	53201	53193	53185	53200	53189	53197	53189	53196
52426	52409	52397	52404	52431	52420	52419	52414	52411	52411
51617	51616	51619	51613	51629	51622	51620	51623	51612	51624
50665	50663	50674	50675	50663	50671	50672	50688	50679	50680
49676	49659	49671	49670	49677	49673	49679	49678	49678	49674
48640	48650	48641	48664	48644	48656	48659	48677	48659	48669
47616	47623	47618	47626	47619	47627	47642	47619	47632	47643
46683	46708	46708	46714	46722	46722	46731	46733	46742	46723
45790	45768	45827	45809	45795	45810	45808	45800	45844	45819
44968	44994	44979	44981	44984	44991	44960	44989	44992	44995
44420	44423	44423	44433	44447	44433	44457	44471	44464	44484
43881	43891	43925	43876	43882	43884	43897	43932	43921	43904
43653	43632	43654	43659	43656	43641	43668	43645	43651	43672
43426	43419	43405	43449	43408	43435	43458	43443	43433	43473
43504	43510	43522	43510	43499	43511	43513	43526	43498	43533
43887	43852	43846	43879	43867	43874	43867	43882	43886	43878
44265	44271	44270	44266	44262	44290	44285	44287	44258	44253
44899	44891	44903	44922	44903	44878	44911	44875	44868	44901
45784	45787	45771	45789	45764	45755	45770	45765	45755	45763
46703	46697	46700	46694	46697	46708	46701	46685	46695	46688
47752	47749	47750	47739	47754	47730	47735	47738	47727	47734
48893	48876	48874	48852	48865	48861	48870	48853	48863	48851
50020	50025	50014	50011	50007	49997	49995	49999	50009	49988
51153	51157	51148	51140	51150	51145	51134	51132	51136	51126
52189	52180	52191	52193	52180	52182	52177	52160	52151	52173
53184	53177	53190	53171	53160	53170	53180	53161	53169	53153
54026	54023	54009	54015	54031	54008	54021	54010	54006	53993
54605	54586	54602	54588	54591	54562	54597	54564	54543	54551
55166	55158	55161	55151	55152	55152	55139	55136	55159	55125
55409	55420	55415	55419	55405	55375	55416	55384	55394	55386
55370	55348	55352	55329	55334	55339	55343	55323	55327	55336
55275	55271	55256	55274	55262	55267	55267	55237	55244	55238
54841	54856	54861	54862	54854	54888	54860	54859	54820	54837
54174	54208	54189	54184	54174	54178	54171	54193	54189	54168
53481	53476	53483	53461	53481	53461	53452	53461	53469	53438
52587	52587	52575	52584	52581	52570	52585	52583	52584	52572
51515	51512	51510	51515	51518	51513	51506	51515	51510	51516
50420	50434	50423	50427	50426	50440	50447	50447	50444	50442
49295	49282	49287	49291	49291	49291	49308	49305	49283	49304
48166	48179	48166	48156	48198	48178	48194	48188	48187	48173
47051	47063	47059	47045	47066	47077	47059	47070	47070	47073
46059	46069	45980	46115	46032	46013	46125	45996	46041	46084
45535	45592	45527	45573	45566	45537	45580	45553	45557	45557
44447	44481	44452	44455	44508	44449	44487	44487	44451	44472
43809	43794	43822	43816	43856	43824	43834	43837	43826	43842
43300	43256	43305	43331	43356	43349	43307	43319	43338	43345
43107	43163	43108	43091	43064	43116	43126	43119	43100	43098
43143	43128	43143	43149	43129	43137	43170	43191	43151	43136
43296	43283	43337	43302	43344	43342	43319	43283	43321	43338
43716	43677	43739	43729	43708	43742	43735	43730	43738	43740
44420	44433	44434	44433	44395	44404	44400	44449	44413	44431
45149	45165	45158	45133	45149	45131	45129	45167	45119	45152
46105	46086	46086	46106	46107	46093	46095	46081	46080	46103
47186	47183	47175	47175	47173	47179	47166	47164	47166	47166
48311	48291	48302	48302	48306	48298	48285	48286	48288	48293
49486	49485	49493	49495	49479	49481	49464	49470	49471	49466
50644	50638	50641	50634	50643	50596	50600	50624	50600	50601
51774	51800	51790	51778	51776	51754	51745	51708	51731	51754
52829	52843	52854	52807	52789	52810	52814	52774	52804	52802
53630	53669	53587	53627	53636	53605	53611	53634	53587	53609
54405	54422	54337	54437	54399	54390	54385	54427	54370	54366
54938	54945	54927	54933	54915	54956	54913	54918	54890	54910
55175	55173	55136	55102	55182	55163	55174	55096	55140	55172
55288	55326	55234	55234	55285	55274	55274	55249	55255	55279
55173	55145	55093	55176	55146	55126	55133	55171	55102	55145
54674	54702	54689	54663	54691	54676	54689	54640	54640	54673
54177	54218	54189	54225	54190	54193	54202	54170	54220	54188
53419	53407	53395	53398	53420	53430	53416	53415	53448	53415
52464	52447	52432	52442	52448	52447	52444	52429	52442	52442
51440	51449	51435	51450	51446	51454	51451	51465	51449	51458
50315	50310	50312	50315	50324	50327	50323	50325	50327	50320
49142	49170	49144	49163	49153	49169	49177	49169	49146	49159
47963	47965	47973	47999	47973	47975	47971	48004	47963	48002
46759	46813	46808	46783	46822	46807	46816	46840	46779	46815
45762	45802	45796	45825	45834	45825	45805	45832	45851	45802
44776	44826	44825	44790	44813	44797	44853	44866	44883	44844
44028	44068	44060	44122	44118	44059	44114	44119	44074	44147
43313	43332	43350	43338	43337	43339	43369	43373	43342	43391
42936	42907	42921	42933	42920	42979	42981	42913	42920	42891
42737	42744	42772	42758	42797	42800	42751	42814	42758	42795
42597	42654	42630	42625	42698	42575	42744	42711	42756	42691
42877	42867	42884	42890	42868	42845	42885	42877	42905	42853
43364	43416	43411	43405	43388	43349	43331	43371	43333	43404
43938	43984	43952	43940	43981	43891	43965	43948	43954	43929
44772	44724	44724	44729	44722	44776	44734	44746	44726	44715
45783	45766	45768	45787	45761	45763	45794	45779	45750	45786
46866	46841	46858	46827	46863	46836	46846	46838	46850	46851
48055	48061	48054	48055	48043	48026	48033	48033	48045	48044
49315	49290	49304	49295	49301	49289	49268	49273	49269	49284
50541	50555	50569	50547	50557	50570	50523	50536	50530	50516
51778	51803	51785	51789	51772	51752	51726	51754	51743	51757
52881	52877	52868	52864	52863	52858	52861	52828	52848	52890
53867	53888	53881	53893	53897	53899	53885	53855	53881	53880
54747	54743	54743	54722	54729	54764	54658	54709	54707	54697
55245	55219	55240	55253	55232	55267	55166	55240	55231	55178
55759	55714	55752	55733	55749	55753	55729	55724	55726	55749
55887	55928	55864	55879	55876	55842	55838	55888	55857	55861
55697	55684	55680	55688	55676	55672	55699	55667	55657	55685
55422	55413	55413	55418	55409	55418	55381	55386	55411	55427
54903	54910	54915	54907	54897	54904	54905	54906	54906	54894
54072	54045	54053	54071	54054	54063	54050	54056	54044	54080
53191	53169	53177	53179	53169	53179	53183	53179	53186	53176
52126	52148	52124	52142	52118	52146	52143	52149	52138	52136
50930	50938	50928	50940	50935	50943	50949	50943	50945	50953
49723	49720	49723	49719	49737	49731	49750	49746	49735	49749
48489	48470	48493	48481	48483	48494	48486	48506	48500	48493
47305	47291	47319	47286	47325	47306	47330	47313	47312	47335
46168	46170	46131	46163	46178	46173	46160	46183	46180	46177
45183	45224	45195	45221	45223	45218	45235	45224	45229	45227
44304	44280	44294	44282	44313	44289	44298	44276	44309	44329
43544	43553	43533	43573	43545	43535	43550	43544	43577	43587
43147	43182	43139	43182	43171	43177	43195	43138	43173	43184
42808	42830	42803	42792	42830	42837	42843	42840	42857	42860
42710	42708	42716	42714	42733	42707	42708	42708	42727	42732
43033	43001	42955	43000	43007	43024	43055	42999	42994	43017
43291	43303	43302	43298	43307	43331	43323	43299	43301	43311
43904	43916	43902	43900	43875	43892	43898	43890	43907	43897
44723	44675	44714	44685	44713	44705	44704	44686	44696	44686
45636	45628	45631	45633	45603	45607	45620	45620	45631	45612
46715	46694	46701	46697	46698	46693	46687	46677	46685	46676
47886	47888	47890	47874	47879	47879	47881	47865	47858	47872
49090	49090	49109	49072	49085	49091	49075	49079	49072	49076
50327	50321	50316	50331	50320	50302	50305	50317	50293	50291
51477	51456	51477	51454	51457	51439	51445	51436	51419	51428
52595	52609	52601	52604	52598	52573	52579	52587	52583	52565
53576	53549	53558	53563	53549	53554	53529	53523	53513	53512
54271	54248	54252	54248	54246	54251	54214	54211	54224	54227
54925	54910	54904	54905	54899	54896	54879	54893	54874	54877
55336	55329	55332	55341	55333	55341	55314	55326	55289	55330
55381	55385	55380	55357	55365	55371	55358	55352	55343	55340
55331	55329	55364	55349	55323	55351	55342	55330	55337	55329
55041	55043	55046	55050	55048	55076	55032	55025	55033	55048
54498	54487	54465	54488	54491	54473	54467	54475	54452	54491
53817	53826	53802	53811	53810	53819	53814	53803	53805	53788
52944	52944	52947	52949	52943	52938	52939	52959	52957	52941
51939	51936	51930	51928	51925	51935	51929	51942	51934	51933
50843	50854	50840	50855	50857	50856	50861	50854	50856	50856
49723	49700	49711	49727	49728	49753	49719	49718	49727	49713
48803	48781	48787	48800	48784	48803	48807	48806	48826	48808
47505	47494	47522	47527	47527	47537	47541	47546	47524	47522
46441	46455	46453	46461	46497	46469	46478	46458	46484	46485
45497	45458	45496	45484	45481	45516	45491	45486	45509	45529
44674	44672	44672	44666	44695	44679	44700	44694	44695	44706
44099	44118	44115	44167	44074	44116	44110	44106	44127	44148
43548	43540	43556	43539	43569	43590	43555	43576	43557	43547
43295	43246	43295	43283	43217	43275	43300	43303	43326	43289
43302	43340	43336	43329	43284	43326	43335	43357	43338	43346
43399	43369	43404	43406	43342	43398	43402	43386	43413	43393
43719	43738	43705	43681	43686	43684	43677	43746	43707	43699
44335	44325	44315	44326	44392	44323	44330	44321	44339	44338
45029	45039	44991	45020	45008	45033	45024	44996	45009	45009
45893	45891	45847	45867	45885	45865	45858	45899	45858	45861
46931	46915	46932	46927	46933	46931	46901	46920	46903	46931
48033	48008	48008	48020	48018	48016	48011	48016	47993	48021
49177	49173	49185	49151	49163	49154	49149	49154	49161	49131
50308	50305	50306	50281	50282	50291	50266	50258	50287	50280
51437	51445	51453	51407	51449	51414	51406	51438	51408	51401
52481	52448	52484	52499	52439	52443	52463	52407	52447	52442
53289	53306	53241	53309	53289	53270	53262	53225	53251	53264
54110	54119	54121	54105	54081	54115	54087	54128	54072	54095
54679	54685	54723	54624	54650	54660	54667	54649	54636	54640
54957	54941	54990	54980	54908	54910	54942	54872	54906	54914
55195	55195	55219	55135	55163	55172	55176	55186	55165	55145
55088	55098	55078	55089	55101	55082	55078	55046	55085	55060
54716	54712	54773	54767	54723	54685	54708	54756	54730	54691
54307	54290	54279	54269	54283	54274	54298	54268	54278	54286
53654	53657	53657	53664	53668	53651	53659	53665	53644	53669
52750	52755	52763	52776	52760	52761	52771	52766	52755	52763
51847	51851	51836	51842	51863	51854	51859	51847	51854	51859
50819	50826	50818	50824	50820	50841	50842	50833	50818	50832
49760	49757	49757	49772	49770	49769	49767	49774	49784	49767
48704	48689	48670	48682	48700	48691	48694	48709	48699	48698
47643	47680	47665	47671	47676	47693	47696	47691	47677	47688
46658	46667	46666	46627	46661	46671	46683	46675	46651	46680
45796	45776	45764	45776	45749	45767	45767	45771	45758	45774
45096	45070	45071	45136	45093	45096	45122	45107	45081	45115
44415	44381	44410	44477	44412	44379	44432	44413	44432	44445
43854	43905	43913	43916	43931	43945	43912	43932	43975	43917
43741	43743	43754	43726	43743	43752	43715	43752	43753	43722
43571	43594	43609	43601	43610	43625	43571	43627	43635	43657
43724	43755	43740	43721	43737	43802	43731	43743	43708	43765
44131	44095	44103	44117	44124	44080	44118	44104	44104	44136
44570	44592	44557	44608	44589	44559	44591	44594	44586	44516
45298	45249	45245	45254	45242	45275	45232	45235	45228	45266
46092	46099	46119	46091	46102	46112	46081	46094	46079	46094
47027	47035	47027	47012	47022	47034	47031	47013	47011	47035
48066	48065	48067	48059	48070	48054	48043	48041	48049	48037
49130	49136	49116	49099	49116	49091	49089	49096	49098	49099
50199	50189	50183	50195	50192	50187	50185	50170	50171	50165
51202	51234	51224	51211	51218	51185	51228	51205	51196	51191
52096	52112	52121	52120	52131	52086	52035	52080	52092	52124
52996	52986	52958	52963	52960	53010	53001	52944	52971	52971
53689	53698	53687	53713	53713	53661	53717	53671	53672	53712
54097	54123	54098	54122	54091	54079	54113	54072	54071	54059
54454	54454	54450	54453	54445	54475	54480	54430	54455	54410
54633	54624	54621	54607	54625	54589	54571	54611	54594	54647
54425	54436	54420	54418	54422	54399	54377	54410	54405	54396
54187	54181	54172	54190	54164	54209	54154	54165	54170	54165
53695	53703	53715	53711	53720	53692	53699	53718	53700	53690
53042	53045	53033	53054	53037	53034	53048	53047	53043	53050
52308	52310	52303	52310	52289	52296	52309	52298	52306	52281
51429	51432	51427	51430	51432	51431	51434	51435	51429	51433
50475	50474	50469	50479	50479	50489	50483	50480	50490	50492
49504	49506	49498	49517	49519	49516	49523	49512	49528	49531
48557	48550	48560	48561	48549	48554	48565	48561	48581	48568
47574	47584	47572	47593	47576	47596	47608	47626	47601	47610
46667	46680	46673	46681	46688	46671	46688	46709	46701	46693
45929	45910	45933	45957	45960	45942	45954	45936	45929	45957
45184	45194	45183	45206	45224	45221	45232	45250	45206	45236
44633	44613	44636	44648	44655	44687	44662	44671	44672	44673
44288	44304	44310	44337	44306	44316	44313	44324	44311	44340
44034	44053	44045	44076	44069	44049	44068	44078	44087	44053
43989	43993	44013	44014	44010	44014	43998	44039	44035	44012
44230	44247	44239	44246	44222	44243	44249	44253	44229	44225
44513	44466	44472	44488	44482	44485	44488	44482	44487	44480
44987	44940	44955	44985	44996	44965	44974	44992	44967	44987
45652	45650	45660	45648	45653	45658	45650	45661	45646	45648
46373	46356	46377	46348	46367	46370	46375	46357	46369	46368
47232	47224	47220	47219	47218	47222	47207	47208	47207	47210
48159	48136	48149	48137	48137	48147	48135	48130	48126	48127
49093	49084	49095	49082	49086	49077	49078	49067	49063	49067
50031	50022	50024	50015	50030	50009	50006	50013	50005	50013
50894	50897	50875	50870	50870	50864	50866	50847	50852	50847
51725	51718	51709	51722	51707	51706	51697	51695	51684	51697
52451	52425	52425	52433	52422	52413	52408	52408	52410	52415
52986	52958	52969	52951	52942	52957	52955	52954	52921	52949
53414	53436	53417	53418	53413	53417	53406	53422	53415	53391
53667	53699	53695	53690	53667	53663	53687	53676	53678	53667
53708	53714	53721	53729	53711	53711	53730	53709	53690	53675
53663	53676	53680	53658	53684	53665	53668	53683	53658	53646
53418	53447	53435	53449	53437	53415	53442	53427	53419	53429
52965	52973	52989	52979	52975	52966	52988	52986	52976	52971
52504	52512	52512	52501	52512	52523	52499	52515	52528	52501
51897	51902	51870	51859	51862	51923	51913	51878	51942	51866
51157	51157	51160	51152	51161	51180	51167	51165	51175	51154
50396	50398	50387	50389	50383	50402	50416	50405	50407	50408
49601	49593	49577	49591	49599	49609	49602	49588	49599	49602
48769	48779	48771	48782	48785	48785	48774	48780	48785	48788
47988	47987	47988	47990	48008	47985	47986	47993	48004	47999
47269	47263	47268	47285	47293	47279	47288	47292	47279	47272
46565	46589	46579	46577	46577	46600	46592	46588	46586	46590
45965	45971	45978	45983	45947	45972	46001	45978	46008	45990
45596	45626	45577	45610	45630	45615	45580	45606	45600	45620
45223	45185	45219	45231	45255	45241	45254	45238	45238	45232
45009	44977	45011	45016	45005	44987	45036	45029	44997	45024
45064	45062	45039	45041	45069	45069	45076	45045	45061	45047
45118	45103	45116	45121	45070	45116	45126	45115	45123	45106
45372	45343	45379	45340	45365	45340	45340	45303	45335	45347
45728	45745	45760	45742	45707	45734	45741	45730	45729	45729
46204	46169	46185	46201	46213	46169	46164	46196	46171	46190
46756	46749	46752	46740	46767	46744	46746	46782	46740	46753
47418	47441	47397	47411	47403	47417	47395	47398	47415	47415
48095	48082	48084	48080	48091	48064	48077	48065	48077	48085
48805	48795	48810	48797	48791	48788	48785	48783	48773	48796
49521	49515	49526	49501	49518	49500	49495	49488	49496	49494
50213	50204	50199	50222	50217	50201	50182	50178	50187	50197
50845	50858	50856	50859	50838	50827	50831	50829	50849	50821
51363	51372	51333	51378	51359	51361	51370	51361	51348	51350
51864	51878	51875	51847	51841	51857	51847	51866	51849	51845
52243	52235	52258	52202	52230	52236	52233	52261	52246	52226
52406	52405	52399	52415	52399	52405	52414	52367	52406	52411
52576	52566	52604	52608	52576	52574	52577	52584	52564	52561
52571	52585	52558	52588	52560	52583	52576	52569	52580	52553
52409	52394	52410	52426	52408	52425	52411	52396	52412	52410
52195	52199	52217	52200	52192	52203	52200	52203	52219	52210
51882	51878	51879	51901	51872	51870	51887	51876	51860	51883
51424	51427	51408	51421	51421	51421	51429	51441	51428	51426
50932	50934	50941	50961	50934	50941	50944	50942	50954	50943
50367	50377	50373	50369	50365	50375	50386	50377	50377	50375
49795	49799	49784	49786	49784	49793	49806	49785	49809	49799
49187	49170	49182	49182	49184	49183	49183	49188	49175	49187
48589	48590	48589	48579	48598	48582	48592	48603	48616	48602
48011	47998	47999	48020	48011	48013	48008	48010	48038	48014
47480	47496	47472	47472	47477	47497	47492	47491	47454	47499
47037	47066	47032	47043	47047	47040	47051	47046	47097	47064
46657	46653	46652	46644	46666	46655	46662	46679	46675	46666
46349	46364	46379	46391	46362	46392	46389	46374	46383	46409
46222	46237	46221	46239	46238	46240	46215	46244	46197	46269
46126	46128	46133	46139	46144	46142	46089	46144	46159	46112
46142	46177	46160	46176	46174	46138	46178	46147	46140	46192
46328	46350	46330	46335	46331	46340	46356	46347	46331	46371
46556	46514	46524	46520	46523	46553	46499	46508	46550	46558
46829	46854	46848	46848	46853	46852	46835	46859	46863	46825
47270	47275	47269	47269	47273	47264	47280	47269	47268	47266
47698	47689	47705	47699	47694	47699	47698	47689	47695	47692
48180	48188	48176	48177	48192	48183	48173	48179	48177	48173
48696	48698	48696	48705	48694	48701	48693	48705	48702	48695
49215	49220	49213	49205	49213	49220	49215	49200	49197	49209
49715	49731	49721	49726	49717	49732	49714	49712	49719	49697
50153	50152	50167	50155	50167	50155	50137	50154	50145	50163
50580	50578	50578	50573	50579	50573	50585	50582	50566	50588
50926	50926	50918	50924	50908	50907	50947	50919	50922	50934
51171	51180	51173	51164	51163	51155	51164	51184	51167	51151
51379	51378	51369	51375	51369	51377	51363	51360	51367	51351
51479	51490	51483	51489	51478	51454	51482	51475	51472	51480
51479	51464	51479	51472	51454	51478	51473	51473	51465	51484
51455	51444	51448	51455	51453	51435	51441	51447	51447	51453
51298	51305	51297	51309	51289	51295	51304	51299	51291	51288
51038	51038	51032	51049	51055	51042	51056	51051	51056	51031
50777	50764	50780	50779	50775	50777	50773	50777	50788	50784
50403	50410	50410	50415	50401	50413	50424	50419	50408	50409
50020	50025	50030	50028	50014	50026	50029	50033	50025	50031
49593	49584	49590	49595	49588	49599	49597	49593	49608	49596
49148	49158	49167	49151	49164	49156	49170	49160	49159	49171
48725	48717	48717	48727	48712	48735	48732	48734	48749	48730
48317	48319	48301	48310	48312	48320	48316	48315	48313	48318
47948	47955	47963	47952	47963	47952	47966	47964	47952	47964
47603	47605	47610	47618	47616	47619	47617	47615	47611	47622
47339	47347	47344	47344	47346	47358	47351	47354	47361	47360
47171	47181	47188	47190	47189	47190	47200	47178	47195	47200
47043	47043	47047	47028	47055	47029	47048	47028	47039	47050
47011	47005	46995	47001	47014	46995	46984	46988	46999	47017
47060	47086	47096	47076	47074	47082	47069	47070	47084	47087
47184	47181	47178	47168	47176	47166	47178	47182	47171	47167
47340	47346	47356	47341	47344	47351	47339	47349	47344	47338
47633	47625	47627	47630	47623	47626	47623	47619	47627	47638
47923	47938	47938	47907	47922	47920	47913	47911	47916	47904
48267	48251	48269	48247	48264	48257	48237	48249	48267	48261
48632	48622	48633	48635	48633	48628	48621	48622	48629	48627
48993	48991	48974	48999	48994	48995	48992	48996	48986	48988
49347	49364	49345	49351	49342	49353	49336	49351	49336	49348
49681	49683	49673	49670	49670	49675	49679	49667	49677	49665
49988	49973	49978	49969	49963	49968	49963	49962	49969	49959
50210	50210	50203	50218	50208	50209	50207	50215	50207	50208
50376	50387	50397	50388	50389	50381	50377	50390	50398	50377
50558	50538	50542	50546	50548	50543	50556	50548	50543	50541
50631	50616	50634	50633	50628	50626	50630	50625	50630	50622
50620	50631	50613	50616	50631	50626	50632	50621	50625	50617
50592	50598	50598	50610	50596	50596	50599	50594	50598	50601
50482	50476	50523	50503	50469	50500	50513	50493	50488	50512
50277	50280	50292	50285	50276	50296	50293	50290	50293	50291
50085	50079	50088	50084	50094	50088	50091	50092	50080	50091
49815	49821	49828	49815	49815	49825	49832	49824	49827	49823
49551	49541	49538	49552	49536	49558	49549	49551	49537	49546
49240	49236	49249	49246	49249	49252	49250	49255	49250	49250
48934	48949	48940	48952	48944	48952	48955	48954	48961	48947
48662	48657	48663	48658	48677	48662	48681	48659	48666	48668
48395	48388	48400	48419	48392	48403	48403	48408	48411	48420
48209	48189	48215	48197	48215	48203	48217	48212	48206	48211
48018	48005	48012	48016	48040	48011	48004	48020	48018	48033
47886	47884	47883	47888	47894	47890	47878	47893	47897	47902
47822	47814	47818	47827	47820	47825	47827	47814	47844	47834
47805	47793	47804	47794	47815	47797	47789	47791	47805	47799
47816	47831	47833	47839	47842	47836	47825	47833	47838	47844
47945	47925	47925	47938	47942	47934	47930	47934	47934	47938
48051	48044	48038	48050	48056	48038	48035	48046	48050	48035
48217	48205	48221	48212	48214	48221	48209	48207	48212	48220
48419	48414	48420	48422	48413	48413	48423	48419	48419	48423
48636	48618	48623	48623	48627	48618	48635	48627	48622	48606
48842	48863	48860	48857	48854	48851	48835	48853	48841	48836
49062	49075	49073	49065	49069	49069	49064	49057	49060	49072
49278	49263	49267	49277	49266	49263	49261	49250	49270	49264
49440	49448	49430	49446	49449	49449	49441	49435	49441	49445
49572	49585	49585	49566	49575	49569	49580	49566	49573	49589
49694	49686	49679	49685	49696	49694	49684	49701	49692	49681
49769	49769	49754	49766	49764	49769	49769	49761	49756	49767
49809	49791	49812	49810	49810	49807	49819	49801	49808	49805
49825	49827	49828	49838	49829	49831	49835	49833	49839	49827
49790	49789	49803	49810	49795	49813	49795	49819	49805	49803
49741	49734	49730	49741	49743	49747	49742	49744	49743	49744
49645	49629	49642	49628	49633	49645	49643	49647	49654	49649
49511	49505	49506	49519	49506	49505	49508	49510	49509	49511
49343	49345	49348	49348	49358	49339	49348	49365	49348	49360
49168	49178	49184	49162	49183	49184	49190	49191	49193	49182
49018	49013	49013	49010	49024	49020	49023	49031	49030	49028
48845	48849	48856	48863	48863	48867	48871	48850	48861	48870
48716	48722	48714	48720	48733	48731	48723	48721	48727	48722
48600	48611	48612	48599	48615	48609	48617	48623	48629	48637
48531	48530	48542	48539	48536	48533	48529	48536	48547	48547
48494	48488	48493	48494	48489	48499	48496	48485	48482	48498
48492	48493	48490	48480	48483	48479	48488	48483	48500	48486
48528	48518	48514	48509	48513	48515	48520	48521	48504	48511
48582	48563	48570	48561	48577	48577	48586	48564	48575	48572
48666	48681	48691	48684	48683	48680	48677	48664	48683	48669
48777	48807	48787	48791	48792	48777	48789	48789	48789	48790
48925	48938	48929	48937	48933	48924	48920	48926	48944	48929
49087	49096	49084	49086	49090	49086	49081	49089	49083	49087
49244	49235	49245	49233	49236	49233	49242	49236	49225	49253
49401	49389	49399	49401	49386	49387	49390	49384	49396	49397
49512	49523	49525	49515	49529	49519	49511	49514	49514	49505
49619	49633	49625	49633	49628	49630	49608	49624	49639	49629
49721	49707	49717	49711	49710	49717	49709	49713	49708	49711
49731	49736	49739	49727	49743	49723	49728	49714	49722	49728
49748	49743	49733	49741	49747	49748	49736	49728	49752	49742
49706	49703	49690	49698	49699	49709	49687	49700	49699	49704
49617	49615	49609	49601	49610	49610	49619	49626	49615	49605
49518	49514	49517	49515	49505	49538	49528	49519	49520	49528
49401	49394	49402	49408	49408	49397	49403	49408	49396	49413
49252	49243	49258	49259	49251	49267	49245	49257	49265	49268
49087	49076	49075	49090	49090	49084	49085	49093	49086	49090
48873	48895	48892	48897	48883	48893	48892	48893	48899	48896
48693	48699	48699	48702	48708	48688	48714	48715	48722	48716
48475	48465	48484	48486	48488	48496	48498	48495	48501	48519
48306	48283	48306	48293	48307	48312	48296	48302	48324	48295
48140	48151	48141	48147	48144	48151	48158	48144	48153	48162
48013	48007	48011	48014	48018	48015	48025	48011	48023	48001
47947	47929	47947	47953	47935	47935	47950	47940	47951	47955
47902	47902	47906	47897	47915	47902	47926	47907	47908	47919
47947	47937	47946	47949	47945	47960	47953	47959	47961	47959
48065	48056	48061	48057	48063	48054	48078	48057	48061	48058
48194	48191	48194	48191	48203	48205	48206	48204	48205	48208
48410	48399	48410	48409	48396	48418	48407	48415	48410	48402
48679	48665	48666	48667	48668	48677	48667	48666	48661	48663
48955	48953	48959	48966	48956	48957	48963	48959	48963	48957
49285	49286	49280	49288	49278	49280	49259	49274	49270	49269
49610	49600	49601	49597	49607	49602	49609	49591	49588	49593
49939	49947	49940	49936	49935	49937	49930	49934	49945	49931
50274	50265	50278	50268	50270	50267	50271	50265	50267	50266
50539	50537	50535	50530	50524	50515	50521	50530	50520	50512
50803	50803	50792	50787	50802	50786	50793	50801	50795	50791
51000	51001	50995	50994	50992	50989	50993	50987	50976	50978
51103	51117	51109	51101	51105	51105	51100	51102	51081	51090
51169	51164	51177	51176	51161	51179	51167	51159	51171	51165
51143	51160	51156	51147	51151	51134	51141	51148	51144	51132
51020	51025	51010	51025	51029	51015	51025	51014	51009	51016
50859	50861	50861	50848	50843	50842	50853	50845	50860	50850
50594	50601	50600	50599	50608	50591	50589	50607	50604	50599
50262	50258	50262	50254	50264	50275	50257	50270	50262	50265
49910	49901	49911	49895	49917	49915	49921	49912	49919	49919
49481	49496	49486	49495	49478	49477	49507	49488	49501	49497
49033	49024	49019	49034	49038	49039	49032	49029	49038	49032
48539	48531	48536	48551	48526	48544	48539	48537	48554	48543
48040	48038	48041	48035	48040	48047	48041	48055	48058	48055
47596	47586	47598	47604	47611	47614	47611	47616	47632	47619
47164	47144	47134	47133	47151	47151	47150	47152	47157	47151
46773	46743	46785	46722	46813	46829	46726	46747	46744	46817
46714	46679	46698	46688	46709	46732	46716	46718	46687	46745
46323	46317	46305	46323	46325	46325	46337	46346	46339	46328
46222	46224	46237	46239	46256	46241	46243	46245	46246	46246
46179	46194	46196	46197	46207	46223	46196	46202	46210	46215
46291	46289	46279	46306	46272	46282	46301	46279	46304	46303
46580	46543	46562	46560	46560	46546	46550	46567	46549	46586
46861	46847	46848	46864	46854	46858	46857	46864	46873	46866
47267	47274	47255	47259	47285	47264	47254	47283	47272	47269
47768	47780	47778	47774	47763	47782	47762	47755	47761	47764
48297	48309	48308	48313	48293	48299	48304	48309	48318	48287
48901	48898	48904	48897	48895	48898	48893	48882	48884	48896
49497	49497	49495	49493	49490	49491	49478	49480	49479	49478
50102	50111	50093	50101	50088	50077	50085	50080	50098	50083
50676	50651	50654	50653	50645	50646	50648	50652	50649	50651
51121	51132	51144	51123	51122	51116	51123	51111	51117	51123
51609	51599	51602	51589	51613	51592	51579	51588	51597	51583
51940	51947	51929	51926	51942	51933	51934	51929	51906	51909
52108	52126	52113	52110	52116	52098	52097	52107	52103	52101
52250	52228	52262	52248	52259	52253	52261	52234	52248	52248
52267	52257	52278	52269	52282	52282	52243	52260	52246	52258
52081	52122	52093	52077	52056	52074	52095	52085	52088	52071
51877	51898	51875	51871	51890	51874	51872	51887	51867	51873
51528	51533	51531	51530	51503	51526	51530	51526	51529	51514
51054	51056	51048	51063	51060	51074	51072	51058	51062	51068
50531	50538	50538	50537	50542	50533	50537	50545	50540	50551
49920	49928	49918	49920	49930	49938	49936	49948	49933	49932
49249	49258	49265	49261	49277	49271	49285	49280	49284	49270
48578	48573	48573	48583	48593	48588	48593	48584	48588	48599
47890	47905	47868	47884	47893	47890	47898	47889	47905	47899
47270	47285	47250	47264	47256	47287	47279	47302	47289	47290
46608	46637	46617	46603	46646	46619	46638	46662	46647	46653
46077	46072	46108	46093	46119	46105	46103	46096	46110	46102
45717	45711	45757	45726	45701	45704	45733	45713	45733	45721
45353	45355	45394	45386	45351	45380	45384	45389	45372	45374
45220	45242	45218	45197	45233	45204	45224	45258	45220	45234
45115	45148	45097	45123	45121	45136	45153	45166	45156	45153
45243	45255	45242	45178	45239	45239	45244	45240	45217	45244
45518	45542	45529	45544	45497	45536	45524	45509	45536	45530
45883	45864	45846	45908	45875	45884	45887	45859	45883	45902
46397	46396	46377	46378	46387	46392	46381	46413	46392	46394
47035	47050	47047	47044	47037	47032	47036	47042	47045	47047
47725	47711	47705	47712	47715	47716	47698	47705	47717	47702
48486	48486	48486	48478	48494	48474	48460	48473	48472	48462
49265	49272	49267	49258	49259	49249	49262	49256	49251	49256
50058	50059	50072	50035	50068	50062	50054	50058	50039	50040
50852	50854	50826	50841	50841	50826	50817	50818	50802	50809
51480	51502	51487	51483	51480	51477	51491	51487	51459	51475
52109	52126	52115	52152	52107	52120	52147	52100	52135	52101
52618	52645	52641	52665	52639	52641	52661	52638	52604	52627
52925	52916	52953	52944	52920	52911	52923	52919	52950	52905
53219	53190	53193	53173	53194	53168	53178	53179	53136	53185
53248	53276	53258	53265	53268	53280	53260	53252	53253	53282
53124	53137	53119	53113	53126	53130	53115	53141	53134	53145
52924	52913	52929	52932	52915	52913	52901	52931	52946	52909
52525	52547	52544	52557	52549	52527	52537	52549	52513	52524
51998	51981	52002	51993	51993	51986	52014	52001	51994	52001
51399	51409	51406	51402	51409	51430	51400	51406	51418	51411
50679	50680	50688	50680	50679	50693	50675	50688	50683	50684
49874	49889	49877	49885	49885	49880	49897	49891	49896	49895
49040	49055	49054	49060	49057	49080	49053	49059	49071	49077
48214	48209	48210	48212	48208	48240	48213	48226	48217	48219
47427	47405	47420	47415	47422	47403	47471	47438	47459	47477
46627	46625	46617	46628	46635	46640	46672	46648	46634	46658
45866	45898	45883	45897	45900	45931	45885	45901	45935	45894
45349	45380	45378	45393	45392	45339	45413	45421	45421	45373
44884	44871	44902	44888	44898	44878	44874	44896	44881	44933
44611	44614	44608	44622	44639	44651	44694	44645	44658	44653
44408	44401	44381	44357	44382	44425	44379	44412	44415	44363
44405	44399	44408	44413	44401	44384	44387	44403	44423	44420
44678	44645	44680	44665	44672	44642	44662	44691	44659	44660
44944	44962	44951	44959	44935	44971	44971	44961	44963	44917
45479	45477	45452	45446	45448	45471	45471	45461	45461	45511
46151	46164	46142	46149	46180	46140	46152	46157	46157	46187
46918	46908	46907	46895	46875	46907	46902	46900	46898	46902
47759	47747	47751	47756	47743	47752	47747	47745	47738	47749
48689	48694	48678	48684	48670	48672	48673	48663	48672	48674
49633	49623	49621	49636	49623	49613	49624	49621	49630	49610
50581	50573	50565	50572	50564	50574	50563	50568	50560	50561
51441	51449	51469	51436	51451	51432	51427	51426	51432	51428
52285	52287	52294	52283	52294	52286	52283	52268	52258	52263
53005	52999	53000	52985	53014	52975	52985	53002	52984	52982
53519	53531	53529	53505	53513	53487	53509	53524	53509	53493
53995	54008	53979	53967	53956	53985	53971	53986	53945	53970
54232	54273	54263	54261	54255	54217	54230	54243	54232	54250
54241	54263	54242	54210	54242	54235	54241	54243	54239	54218
54230	54220	54213	54216	54226	54218	54214	54207	54231	54228
53941	53940	53933	53920	53930	53939	53945	53927	53943	53932
53411	53432	53429	53423	53431	53440	53425	53411	53424	53435
52874	52873	52883	52874	52881	52869	52877	52874	52863	52878
52166	52154	52159	52171	52170	52170	52164	52174	52167	52169
51282	51285	51287	51291	51288	51295	51303	51295	51298	51301
50373	50388	50389	50395	50387	50404	50403	50397	50396	50398
49409	49414	49418	49403	49411	49420	49436	49430	49426	49427
48436	48449	48453	48451	48470	48461	48463	48452	48469	48473
47458	47454	47453	47468	47478	47490	47484	47482	47500	47506
46607	46564	46524	46539	46605	46589	46619	46540	46589	46611
46131	46084	46087	46085	46125	46095	46114	46097	46124	46127
45078	45073	45104	45055	45081	45096	45114	45074	45119	45091
44547	44519	44507	44532	44544	44522	44527	44548	44561	44544
44038	44014	44040	44025	44012	44054	44032	44039	44017	44022
43756	43736	43740	43765	43742	43763	43785	43761	43787	43778
43722	43710	43694	43738	43740	43748	43694	43734	43727	43719
43793	43808	43793	43820	43808	43800	43820	43826	43821	43845
44111	44124	44108	44130	44121	44091	44096	44113	44120	44115
44681	44669	44667	44655	44673	44693	44694	44688	44689	44716
45259	45256	45282	45272	45264	45281	45284	45285	45277	45261
46099	46080	46091	46104	46091	46102	46078	46094	46101	46091
47049	47057	47055	47043	47055	47048	47037	47050	47041	47036
48032	48028	48030	48022	48047	48033	48036	48025	48028	48027
49113	49098	49096	49091	49093	49086	49084	49085	49080	49078
50126	50126	50131	50124	50129	50111	50122	50113	50108	50111
51172	51164	51168	51164	51171	51160	51170	51148	51143	51150
52137	52147	52147	52150	52139	52117	52133	52128	52125	52119
52905	52913	52904	52887	52884	52888	52913	52882	52889	52887
53617	53637	53623	53639	53652	53632	53626	53643	53615	53626
54159	54216	54160	54173	54150	54180	54128	54177	54166	54152
54447	54434	54471	54440	54462	54457	54447	54449	54463	54398
54642	54614	54631	54618	54610	54628	54626	54605	54639	54607
54573	54570	54575	54567	54600	54577	54563	54569	54592	54584
54252	54276	54288	54300	54285	54265	54250	54270	54257	54258
53838	53815	53862	53823	53812	53848	53826	53839	53849	53837
53214	53245	53194	53221	53231	53214	53217	53221	53224	53213
52380	52371	52378	52392	52397	52398	52400	52398	52403	52406
51531	51547	51534	51534	51544	51542	51543	51545	51542	51539
50524	50541	50543	50536	50538	50550	50549	50544	50548	50561
49480	49475	49479	49499	49498	49505	49508	49501	49515	49498
48422	48445	48434	48418	48401	48435	48449	48438	48442	48450
47358	47348	47351	47364	47360	47375	47390	47389	47390	47390
46436	46483	46388	46455	46428	46456	46466	46442	46454	46443
45510	45479	45558	45528	45463	45501	45530	45573	45538	45543
44754	44826	44791	44761	44800	44783	44786	44818	44781	44782
44092	44085	44123	44053	44122	44107	44113	44179	44127	44129
43610	43573	43670	43632	43617	43639	43654	43710	43632	43649
43436	43436	43408	43486	43427	43442	43448	43554	43431	43476
43315	43273	43263	43360	43313	43300	43285	43339	43272	43291
43444	43430	43378	43432	43385	43422	43440	43449	43416	43471
43857	43831	43811	43915	43862	43861	43875	43883	43837	43839
44343	44343	44292	44331	44339	44350	44351	44308	44327	44348
45059	45020	45054	45003	45009	45019	45015	45052	45034	45030
45973	45963	45986	45986	45961	45939	45957	45975	45960	45959
46958	46950	46943	46958	46947	46938	46938	46939	46940	46941
48039	48041	48046	48027	48036	48035	48039	48015	48027	48023
49176	49170	49167	49188	49173	49161	49158	49169	49171	49165
50343	50334	50338	50353	50306	50324	50322	50319	50301	50302
51457	51457	51451	51406	51441	51447	51429	51443	51427	51427
52459	52429	52394	52420	52430	52426	52425	52421	52453	52407
53351	53374	53373	53322	53357	53358	53316	53351	53351	53352
54126	54129	54102	54146	54094	54087	54074	54093	54115	54117
54497	54564	54576	54602	54569	54521	54528	54569	54487	54544
54953	54991	54991	54996	54991	55024	55020	54992	55021	54989
55146	55135	55103	55077	55088	55140	55085	55098	55148	55132
54947	54916	54923	54902	54916	54903	54907	54900	54852	54929
54667	54680	54692	54667	54676	54653	54663	54671	54702	54689
54118	54174	54159	54170	54149	54149	54165	54148	54185	54121
53364	53372	53377	53371	53379	53371	53379	53379	53366	53376
52527	52540	52541	52549	52548	52520	52536	52541	52537	52561
51557	51555	51551	51568	51563	51575	51573	51569	51576	51564
50443	50439	50451	50440	50448	50445	50445	50454	50454	50465
49289	49303	49295	49311	49308	49311	49322	49320	49303	49306
48145	48121	48125	48135	48140	48134	48161	48145	48158	48147
47033	47003	47012	47020	47034	47045	47000	47043	47049	47058
45908	45925	45935	45937	45926	45897	45908	45947	45985	45953
45016	45015	45040	45063	45044	45101	45008	45061	45016	45038
44137	44115	44112	44110	44112	44125	44194	44136	44160	44148
43446	43432	43465	43464	43432	43433	43413	43466	43454	43539
43091	43106	43107	43102	43060	43104	43155	43106	43096	43170
42747	42750	42756	42742	42769	42730	42822	42766	42745	42729
42690	42666	42689	42659	42670	42691	42737	42725	42696	42718
43030	42987	43005	43022	42976	43061	43018	43010	43005	43053
43377	43356	43399	43387	43364	43423	43337	43387	43390	43389
44005	43984	43991	44001	43977	44067	43968	43996	44016	43973
44891	44838	44857	44851	44856	44869	44880	44855	44872	44892
45828	45814	45827	45809	45800	45798	45827	45802	45823	45816
46954	46952	46941	46945	46937	46954	46939	46940	46931	46919
48151	48145	48149	48146	48145	48152	48131	48139	48135	48144
49396	49395	49387	49383	49382	49381	49376	49382	49374	49372
50656	50630	50647	50634	50631	50623	50621	50618	50616	50611
51791	51796	51779	51777	51791	51771	51758	51772	51760	51762
52939	52938	52915	52908	52943	52924	52909	52910	52887	52912
53879	53889	53891	53885	53870	53875	53864	53872	53866	53855
54582	54579	54566	54569	54578	54573	54581	54517	54571	54555
55234	55259	55230	55260	55254	55242	55239	55227	55240	55222
55683	55675	55677	55664	55660	55684	55638	55631	55670	55652
55697	55712	55734	55698	55704	55726	55704	55669	55687	55699
55699	55709	55709	55676	55690	55673	55703	55683	55702	55692
55440	55463	55478	55441	55445	55455	55470	55443	55462	55432
54841	54844	54838	54862	54838	54840	54828	54820	54817	54841
54201	54198	54187	54208	54201	54198	54204	54198	54195	54208
53325	53339	53350	53342	53352	53339	53339	53325	53353	53339
52314	52315	52312	52302	52309	52316	52334	52326	52318	52332
51230	51242	51240	51243	51246	51244	51258	51240	51249	51251
50051	50068	50053	50072	50070	50075	50078	50087	50083	50075
49072	49078	49087	49084	49096	49097	49091	49102	49091	49108
47715	47735	47729	47730	47732	47747	47763	47748	47756	47746
46576	46583	46596	46582	46598	46572	46622	46606	46604	46615
45476	45502	45495	45549	45514	45554	45522	45525	45528	45536
44573	44583	44577	44590	44585	44601	44595	44623	44607	44598
43905	43900	43911	43949	43914	43902	43947	43948	43938	43977
43236	43262	43299	43283	43303	43297	43332	43285	43321	43328
42914	42938	42939	42949	42960	42958	42962	42979	42996	42989
42942	42978	42957	42980	42958	42954	42963	42990	42953	42987
43011	43002	43008	43003	43028	43012	42990	43028	42971	43022
43387	43397	43411	43398	43372	43376	43411	43398	43401	43398
44059	44060	44092	44072	44067	44044	44066	44075	44067	44070
44817	44817	44805	44808	44822	44810	44815	44804	44800	44803
45746	45750	45751	45739	45735	45743	45732	45728	45765	45723
46879	46882	46891	46878	46889	46880	46883	46874	46879	46876
48054	48054	48056	48056	48061	48043	48032	48044	48037	48047
49309	49289	49297	49283	49286	49290	49270	49276	49264	49269
50524	50512	50497	50493	50497	50476	50492	50466	50470	50472
51704	51688	51681	51682	51665	51654	51669	51653	51656	51657
52788	52752	52786	52774	52776	52744	52739	52753	52749	52755
53674	53687	53675	53675	53636	53634	53651	53639	53634	53642
54466	54430	54474	54467	54525	54457	54444	54480	54465	54446
55077	55110	55075	55081	55089	55054	55070	55051	55049	55043
55346	55295	55350	55321	55302	55296	55299	55315	55310	55296
55577	55571	55576	55559	55616	55578	55569	55571	55565	55571
55494	55516	55473	55480	55463	55492	55447	55473	55448	55453
55048	55087	55048	55059	55001	55065	55039	55066	55066	55046
54618	54605	54613	54613	54652	54604	54592	54595	54591	54598
53929	53942	53959	53925	53973	53923	53937	53945	53929	53932
52985	52985	52986	52987	53012	52984	52986	52985	52995	52975
51998	52000	52017	52005	51983	52006	52028	52020	52016	52026
50893	50890	50897	50911	50899	50909	50907	50911	50908	50909
49702	49712	49715	49722	49704	49724	49735	49730	49728	49725
48490	48463	48481	48490	48520	48513	48522	48507	48517	48517
47339	47380	47337	47365	47359	47359	47363	47344	47365	47371
46167	46129	46213	46180	46164	46189	46200	46136	46212	46207
45104	45107	45148	45132	45208	45162	45156	45103	45131	45146
44318	44294	44371	44336	44360	44296	44339	44295	44361	44361
43542	43589	43587	43561	43512	43543	43541	43583	43558	43568
42956	42945	42890	42924	42955	42989	42981	43056	42996	43007
42790	42745	42871	42824	42808	42819	42842	42877	42831	42848
42670	42629	42624	42667	42681	42689	42676	42745	42689	42681
42827	42814	42760	42760	42869	42785	42821	42839	42829	42807
43343	43287	43318	43345	43300	43335	43327	43336	43340	43330
43899	43902	43939	43936	43883	43903	43923	43953	43907	43895
44750	44752	44704	44728	44725	44716	44740	44761	44731	44721
45757	45760	45723	45714	45757	45759	45732	45711	45750	45756
46875	46892	46873	46859	46870	46872	46867	46876	46861	46877
48102	48081	48075	48079	48083	48070	48074	48081	48083	48065
49338	49326	49327	49307	49324	49329	49315	49309	49317	49307
50606	50591	50606	50562	50579	50576	50568	50565	50562	50565
51798	51777	51762	51782	51760	51754	51765	51768	51741	51756
52811	52780	52761	52823	52780	52759	52755	52755	52771	52762
53787	53803	53831	53815	53771	53770	53787	53773	53816	53781
54544	54581	54547	54565	54540	54560	54546	54537	54523	54542
55004	55003	55018	54955	54998	55021	55037	55018	54947	54965
55475	55466	55465	55401	55454	55423	55462	55467	55461	55441
55684	55648	55658	55608	55645	55683	55659	55621	55554	55617
55387	55452	55436	55438	55432	55471	55445	55460	55414	55432
55258	55231	55231	55210	55219	55184	55187	55205	55243	55193
54820	54767	54744	54776	54758	54768	54771	54751	54701	54726
54073	54044	54057	54034	54054	54088	54083	54047	54070	54039
53221	53255	53261	53262	53261	53252	53270	53260	53276	53276
52283	52295	52310	52299	52299	52303	52313	52299	52321	52299
51213	51228	51217	51234	51233	51239	51230	51250	51243	51234
50100	50114	50115	50122	50120	50108	50143	50127	50131	50123
48952	48974	48978	48967	48973	48985	48980	48989	48981	48993
47824	47816	47823	47823	47828	47850	47855	47839	47858	47869
46712	46701	46694	46709	46709	46706	46705	46726	46710	46764
45752	45758	45753	45779	45790	45796	45794	45830	45787	45767
44792	44827	44841	44879	44861	44816	44924	44861	44875	44848
44108	44114	44103	44119	44103	44176	44090	44122	44091	44169
43629	43617	43607	43591	43619	43587	43604	43641	43622	43685
43231	43218	43225	43195	43191	43192	43151	43235	43233	43221
43054	43066	43066	43050	43035	43107	43146	43070	43084	43040
43245	43204	43184	43204	43199	43267	43203	43183	43233	43256
43456	43452	43477	43459	43450	43461	43420	43448	43468	43423
43978	43969	43989	43993	43946	43944	43940	43974	43976	43972
44751	44738	44724	44753	44758	44720	44707	44734	44769	44767
45554	45559	45564	45562	45551	45528	45535	45563	45537	45542
46579	46561	46569	46565	46563	46555	46584	46560	46567	46551
47697	47688	47697	47686	47680	47679	47675	47670	47693	47674
48844	48836	48845	48834	48834	48834	48828	48819	48817	48821
50025	50003	50026	50013	50004	50004	49987	49986	49987	49988
51121	51105	51114	51095	51080	51096	51091	51085	51083	51079
52182	52177	52176	52191	52165	52171	52156	52161	52164	52159
53171	53170	53167	53164	53161	53143	53147	53145	53145	53106
53841	53883	53883	53863	53847	53842	53817	53839	53825	53853
54536	54553	54536	54543	54548	54509	54516	54532	54505	54492
54997	54982	54992	54991	55007	54973	55001	54995	54971	54991
55157	55152	55166	55148	55158	55163	55149	55175	55145	55154
55238	55273	55281	55267	55240	55233	55223	55246	55211	55233
55071	55080	55059	55082	55085	55084	55080	55065	55050	55081
54638	54604	54623	54638	54605	54618	54646	54624	54612	54635
54170	54168	54144	54135	54152	54162	54159	54150	54153	54149
53437	53442	53558	53459	53470	53436	53461	53558	53450	53470
52513	52516	52540	52527	52518	52515	52522	52548	52516	52526
51606	51613	51621	51618	51612	51613	51620	51630	51617	51616
50574	50582	50587	50579	50587	50594	50595	50591	50593	50593
49515	49526	49523	49524	49533	49530	49537	49548	49544	49544
48427	48446	48458	48445	48464	48446	48465	48450	48448	48457
47432	47441	47441	47455	47444	47468	47456	47463	47456	47470
46429	46428	46427	46416	46440	46454	46430	46426	46433	46443
45562	45548	45567	45570	45554	45576	45576	45568	45553	45583
44893	44905	44888	44881	44899	44923	44902	44901	44913	44904
44268	44279	44293	44256	44308	44314	44310	44304	44324	44308
43850	43841	43834	43866	43840	43858	43861	43878	43877	43889
43788	43752	43787	43763	43747	43761	43770	43773	43775	43792
43729	43706	43698	43735	43722	43726	43749	43717	43736	43752
43919	43929	43937	43903	43912	43929	43910	43910	43907	43923
44403	44375	44377	44374	44376	44364	44371	44366	44380	44367
44947	44944	44951	44939	44925	44944	44941	44944	44940	44946
45690	45671	45682	45681	45692	45689	45694	45676	45690	45686
46597	46592	46590	46591	46595	46583	46591	46587	46571	46581
47575	47563	47563	47574	47555	47573	47550	47566	47547	47545
48627	48620	48603	48612	48611	48599	48599	48603	48608	48604
49666	49667	49670	49661	49662	49648	49656	49642	49651	49642
50737	50730	50721	50733	50732	50718	50711	50704	50715	50710
51723	51731	51719	51723	51728	51688	51729	51703	51694	51706
52567	52570	52558	52537	52536	52538	52541	52541	52514	52528
53379	53402	53377	53360	53340	53360	53352	53343	53371	53356
54058	54030	54049	54041	54047	54046	54042	54007	54008	54022
54356	54360	54383	54371	54359	54392	54379	54384	54354	54332
54728	54679	54679	54707	54709	54687	54691	54689	54670	54672
54807	54791	54835	54801	54855	54818	54797	54818	54808	54802
54579	54608	54573	54598	54582	54565	54590	54593	54563	54586
54331	54356	54309	54318	54281	54313	54290	54315	54302	54320
53847	53795	53838	53840	53784	53839	53821	53835	53816	53824
53135	53132	53164	53146	53116	53156	53149	53158	53143	53142
52390	52376	52395	52400	52388	52411	52398	52402	52398	52402
51491	51484	51493	51484	51487	51497	51499	51501	51497	51488
50562	50565	50560	50566	50567	50567	50565	50571	50573	50563
49563	49554	49558	49571	49550	49571	49583	49578	49581	49578
48574	48589	48578	48583	48574	48592	48586	48596	48592	48599
47567	47585	47571	47603	47619	47600	47585	47625	47604	47602
46643	46688	46684	46671	46645	46649	46678	46697	46663	46675
45893	45872	45910	45884	45893	45901	45924	45940	45906	45931
45143	45128	45144	45113	45163	45170	45155	45107	45177	45145
44590	44551	44653	44598	44556	44604	44593	44660	44606	44622
44259	44208	44238	44247	44239	44235	44272	44206	44281	44258
44030	43989	43966	43999	43995	43997	44037	44017	44033	44026
44008	43935	44008	43975	43971	43980	44010	43973	44008	44004
44295	44218	44294	44296	44272	44266	44258	44288	44303	44295
44534	44535	44540	44557	44577	44565	44549	44580	44553	44590
45096	45110	45127	45060	45117	45109	45094	45095	45111	45117
45858	45866	45884	45849	45861	45863	45857	45849	45850	45851
46639	46627	46610	46620	46624	46620	46625	46630	46616	46625
47567	47560	47539	47563	47536	47532	47524	47531	47532	47535
48522	48518	48520	48527	48516	48512	48506	48496	48507	48497
49507	49496	49496	49504	49511	49491	49489	49494	49492	49497
50499	50480	50473	50473	50479	50468	50468	50487	50483	50458
51335	51355	51351	51384	51347	51339	51336	51341	51352	51346
52207	52213	52200	52162	52203	52204	52205	52183	52225	52195
52935	52955	52969	52903	52937	52939	52941	52943	52949	52910
53479	53487	53501	53458	53471	53479	53487	53451	53416	53451
53921	53913	53939	53963	53930	53924	53919	53892	53890	53931
54138	54185	54169	54128	54177	54164	54160	54174	54191	54160
54157	54200	54190	54202	54160	54162	54194	54178	54188	54173
54112	54130	54126	54078	54132	54116	54081	54109	54156	54061
53886	53830	53866	53844	53838	53861	53838	53834	53855	53798
53378	53358	53338	53339	53339	53316	53360	53343	53319	53331
52830	52838	52847	52852	52846	52836	52858	52849	52839	52846
52105	52123	52121	52123	52125	52123	52130	52128	52114	52126
51390	51381	51378	51385	51377	51399	51378	51389	51392	51372
50550	50548	50549	50557	50557	50550	50550	50561	50562	50558
49676	49684	49682	49685	49685	49703	49690	49691	49704	49694
48801	48820	48816	48822	48809	48808	48837	48830	48828	48824
47958	47961	47949	47967	47967	47947	47968	47985	47963	47948
47230	47190	47210	47201	47219	47195	47200	47213	47199	47237
46476	46471	46489	46487	46502	46454	46525	46484	46511	46520
45877	45864	45892	45889	45897	45926	45908	45887	45912	45890
45491	45476	45468	45463	45481	45478	45474	45494	45480	45485
45088	45089	45072	45085	45090	45071	45086	45099	45108	45095
44932	44926	44935	44947	44949	44994	44909	44919	44953	44884
45006	44997	45003	44991	45043	45029	45043	45010	45009	45039
45139	45114	45132	45103	45126	45120	45139	45118	45136	45118
45410	45398	45395	45429	45411	45390	45433	45415	45421	45388
45919	45945	45931	45916	45924	45942	45938	45931	45934	45919
46490	46489	46491	46490	46491	46465	46485	46488	46486	46484
47172	47164	47161	47150	47148	47160	47152	47159	47151	47138
47947	47937	47944	47942	47938	47938	47924	47925	47938	47939
48754	48744	48751	48737	48741	48736	48738	48726	48733	48726
49590	49585	49579	49582	49569	49577	49561	49560	49560	49564
50380	50378	50371	50364	50371	50367	50367	50357	50353	50345
51171	51161	51165	51146	51166	51154	51140	51147	51142	51135
51870	51862	51855	51870	51866	51841	51857	51855	51855	51838
52408	52423	52405	52413	52397	52402	52395	52379	52392	52386
52954	52944	52947	52940	52933	52930	52918	52929	52921	52914
53289	53290	53286	53269	53255	53269	53276	53267	53272	53271
53407	53419	53390	53393	53395	53391	53389	53375	53381	53371
53506	53500	53513	53486	53488	53491	53500	53487	53476	53475
53468	53416	53381	53366	53355	53472	53497	53458	53351	53449
52966	52946	52943	52951	52937	52972	52978	52968	52932	52946
52725	52711	52715	52716	52704	52717	52729	52727	52708	52709
52226	52227	52220	52211	52211	52221	52222	52213	52212	52224
51693	51685	51685	51684	51689	51690	51694	51691	51675	51687
51012	51022	51006	51016	51015	51023	51031	51018	51021	51014
50277	50270	50267	50272	50282	50277	50276	50285	50282	50289
49528	49538	49527	49533	49529	49535	49543	49538	49532	49534
48760	48766	48753	48765	48774	48781	48787	48785	48777	48782
48054	48054	48064	48057	48067	48070	48070	48080	48068	48076
47353	47366	47353	47373	47373	47351	47363	47377	47375	47388
46741	46744	46746	46735	46745	46757	46767	46750	46764	46759
46263	46251	46280	46234	46273	46275	46290	46282	46289	46290
45853	45834	45836	45826	45847	45830	45844	45859	45870	45876
45563	45567	45585	45557	45579	45564	45561	45560	45568	45574
45459	45469	45484	45455	45478	45499	45492	45462	45482	45489
45437	45461	45465	45459	45431	45464	45469	45474	45473	45445
45591	45598	45596	45583	45609	45598	45590	45585	45627	45611
45918	45904	45910	45918	45912	45921	45923	45922	45927	45921
46253	46265	46271	46259	46273	46266	46267	46276	46275	46260
46798	46782	46780	46791	46783	46770	46776	46778	46791	46806
47410	47408	47415	47415	47405	47399	47399	47405	47403	47423
48072	48045	48064	48059	48065	48057	48054	48043	48055	48053
48771	48772	48759	48767	48762	48753	48752	48747	48759	48762
49481	49466	49464	49465	49474	49465	49465	49467	49464	49455
50175	50181	50173	50181	50172	50162	50162	50162	50160	50162
50847	50849	50848	50840	50854	50846	50831	50845	50826	50827
51369	51385	51375	51364	51379	51366	51341	51370	51355	51365
51870	51892	51879	51875	51880	51857	51869	51871	51867	51873
52255	52264	52279	52275	52257	52261	52256	52258	52245	52262
52479	52480	52464	52473	52491	52482	52469	52480	52467	52471
52634	52634	52620	52620	52635	52635	52632	52614	52611	52634
52633	52653	52623	52631	52614	52632	52632	52629	52622	52614
52454	52457	52448	52439	52425	52437	52456	52440	52441	52443
52257	52249	52265	52260	52230	52248	52255	52258	52247	52260
51840	51858	51849	51849	51823	51840	51846	51852	51851	51855
51421	51440	51413	51421	51416	51425	51427	51424	51430	51427
50904	50896	50902	50913	50908	50910	50908	50905	50907	50913
50294	50301	50299	50310	50300	50303	50309	50303	50308	50309
49689	49684	49686	49687	49697	49693	49697	49694	49696	49693
49050	49038	49041	49054	49059	49045	49064	49055	49052	49069
48430	48457	48448	48438	48443	48439	48447	48437	48453	48445
47831	47822	47834	47841	47837	47841	47846	47845	47842	47845
47284	47256	47307	47292	47301	47289	47301	47305	47294	47310
46859	46858	46862	46875	46843	46869	46878	46841	46862	46871
46434	46443	46399	46435	46451	46448	46439	46487	46442	46454
46145	46143	46147	46156	46165	46144	46150	46192	46159	46162
46037	46034	46061	46043	45993	46050	46035	46018	46030	46040
45910	45943	45926	45930	45888	45921	45910	45914	45921	45920
45965	45999	45968	46019	45977	45989	45988	45991	45976	45991
46191	46166	46205	46183	46179	46194	46189	46188	46187	46201
46423	46392	46410	46384	46409	46407	46426	46435	46426	46420
46758	46764	46741	46764	46793	46773	46761	46735	46770	46766
47255	47250	47258	47264	47236	47248	47238	47223	47256	47254
47747	47740	47755	47740	47740	47728	47738	47724	47748	47733
48292	48295	48298	48295	48301	48288	48284	48292	48286	48292
48867	48872	48876	48862	48867	48876	48865	48871	48870	48859
49451	49451	49444	49450	49441	49451	49441	49439	49441	49446
50015	50011	50017	50004	49999	50013	50003	49999	49995	49990
50514	50508	50500	50497	50498	50497	50506	50503	50489	50498
50969	50978	50988	50978	50970	50958	50958	50967	50963	50955
51381	51358	51379	51359	51357	51355	51351	51371	51361	51350
51622	51607	51601	51591	51605	51613	51613	51609	51612	51592
51855	51849	51864	51873	51860	51864	51862	51847	51872	51847
51978	51979	51959	51963	51967	51947	51961	51963	51967	51964
51912	51923	51928	51918	51927	51918	51930	51905	51888	51923
51860	51852	51839	51850	51836	51842	51840	51840	51853	51848
51659	51649	51640	51625	51645	51649	51661	51647	51610	51622
51411	51394	51390	51396	51384	51371	51400	51388	51390	51377
51051	51039	51038	51031	51040	51044	51035	51049	51036	51027
50615	50623	50620	50630	50622	50632	50633	50625	50624	50630
50186	50177	50175	50185	50177	50183	50194	50182	50193	50181
49693	49706	49706	49711	49708	49699	49702	49714	49709	49716
49223	49227	49222	49225	49224	49226	49231	49236	49247	49235
48762	48747	48759	48757	48752	48757	48774	48753	48766	48742
48304	48295	48310	48302	48315	48325	48313	48321	48329	48312
47914	47929	47933	47933	47944	47967	47938	47926	47932	47929
47560	47567	47573	47595	47585	47610	47582	47593	47581	47605
47276	47299	47297	47294	47301	47288	47314	47306	47292	47314
47112	47126	47121	47137	47142	47128	47166	47137	47143	47111
46985	47002	47004	46998	47003	47035	47020	47009	47002	46995
46954	46937	46942	46939	46951	46925	46951	46963	46946	46951
47049	47061	47035	47037	47043	47034	47026	47052	47049	47030
47146	47156	47155	47149	47154	47178	47140	47145	47162	47144
47363	47352	47354	47367	47367	47343	47371	47356	47364	47373
47649	47660	47656	47644	47662	47673	47658	47646	47659	47659
47996	47985	47994	47981	47990	47969	47982	47988	47986	47988
48379	48375	48377	48373	48380	48371	48365	48361	48365	48358
48795	48780	48777	48778	48778	48781	48772	48782	48775	48767
49195	49198	49195	49196	49190	49195	49197	49197	49195	49192
49624	49614	49611	49605	49600	49617	49604	49604	49597	49593
49995	49994	49995	49984	49984	49980	49986	49980	49977	49985
50369	50361	50368	50363	50352	50356	50365	50368	50350	50345
50671	50678	50673	50663	50666	50660	50665	50661	50661	50656
50902	50897	50900	50894	50890	50886	50886	50887	50897	50888
51107	51101	51091	51098	51106	51096	51097	51098	51086	51091
51205	51215	51150	51219	51211	51215	51181	51254	51222	51229
51121	51119	51105	51121	51108	51116	51110	51124	51120	51112
51167	51157	51168	51176	51167	51166	51169	51168	51173	51162
51063	51050	51043	51058	51051	51049	51046	51043	51046	51051
50913	50914	50900	50905	50896	50900	50904	50907	50902	50910
50680	50680	50684	50685	50680	50682	50674	50690	50674	50682
50375	50365	50368	50374	50373	50372	50379	50375	50381	50378
50062	50061	50050	50063	50059	50063	50065	50064	50064	50063
49716	49714	49712	49720	49708	49713	49722	49719	49723	49715
49360	49360	49354	49360	49366	49359	49361	49368	49368	49372
48995	49002	49017	49009	49006	49014	49015	49023	49004	49007
48672	48670	48676	48677	48673	48680	48681	48678	48682	48687
48386	48382	48388	48395	48383	48389	48383	48402	48397	48394
48120	48119	48123	48122	48127	48118	48134	48134	48132	48147
47905	47916	47923	47913	47922	47913	47931	47920	47931	47912
47782	47783	47789	47773	47800	47784	47798	47801	47790	47803
47681	47684	47683	47683	47690	47694	47676	47681	47681	47682
47664	47670	47672	47659	47670	47661	47665	47666	47661	47668
47760	47745	47756	47749	47755	47753	47747	47753	47769	47752
47859	47866	47867	47856	47865	47884	47862	47871	47871	47879
48058	48037	48054	48055	48047	48044	48043	48041	48049	48043
48319	48316	48303	48296	48311	48305	48298	48304	48307	48314
48582	48575	48580	48570	48571	48559	48566	48574	48572	48580
48874	48882	48872	48869	48880	48881	48864	48876	48866	48866
49171	49175	49183	49178	49169	49177	49180	49171	49172	49171
49488	49490	49489	49475	49477	49482	49477	49466	49479	49482
49758	49758	49760	49762	49763	49763	49754	49755	49758	49754
49997	49991	49993	49990	49994	49993	49994	49996	49990	49992
50221	50224	50203	50206	50204	50198	50210	50202	50208	50197
50369	50370	50367	50360	50366	50358	50368	50365	50360	50359
50459	50447	50450	50450	50449	50438	50441	50438	50443	50442
50511	50505	50515	50512	50514	50510	50512	50516	50511	50505
50509	50507	50503	50500	50490	50509	50514	50493	50506	50504
50410	50417	50417	50423	50423	50422	50417	50418	50413	50418
50323	50333	50321	50328	50329	50329	50334	50336	50327	50321
50155	50149	50149	50161	50152	50147	50152	50153	50158	50159
49967	49963	49961	49974	49961	49971	49974	49970	49969	49965
49745	49744	49747	49753	49745	49757	49751	49762	49761	49756
49512	49510	49522	49516	49522	49512	49507	49512	49513	49523
49271	49256	49259	49267	49280	49271	49282	49271	49265	49267
49031	49035	49025	49032	49034	49033	49030	49036	49053	49037
48802	48816	48807	48810	48803	48821	48815	48798	48818	48819
48594	48583	48606	48601	48608	48598	48595	48584	48599	48609
48417	48432	48426	48415	48422	48415	48421	48439	48429	48429
48294	48277	48305	48297	48285	48290	48305	48303	48299	48300
48173	48169	48170	48179	48196	48185	48187	48178	48181	48183
48139	48122	48127	48121	48130	48143	48120	48126	48137	48130
48168	48163	48160	48152	48170	48153	48163	48156	48160	48169
48207	48210	48229	48210	48203	48211	48202	48219	48214	48219
48339	48323	48336	48323	48339	48336	48329	48330	48329	48324
48528	48531	48524	48519	48529	48533	48524	48522	48529	48524
48747	48753	48747	48743	48753	48747	48754	48743	48741	48743
49011	49008	49009	49013	49006	49001	48998	48993	49007	48997
49280	49300	49274	49281	49284	49277	49274	49270	49273	49271
49550	49564	49555	49562	49569	49550	49552	49547	49554	49552
49834	49831	49833	49813	49824	49821	49820	49816	49813	49812
50051	50055	50046	50046	50048	50045	50039	50042	50039	50044
50257	50258	50252	50244	50262	50251	50258	50247	50249	50242
50418	50422	50426	50404	50421	50411	50401	50394	50411	50402
50504	50493	50499	50493	50487	50490	50491	50479	50495	50485
50550	50555	50529	50548	50553	50557	50548	50549	50556	50553
50537	50525	50529	50528	50529	50534	50531	50534	50517	50529
50429	50421	50426	50423	50428	50430	50428	50414	50435	50425
50290	50297	50291	50302	50304	50301	50305	50301	50290	50303
50120	50121	50116	50115	50115	50113	50117	50121	50118	50118
49875	49863	49871	49869	49865	49871	49870	49867	49872	49866
49595	49603	49598	49603	49602	49600	49610	49609	49600	49603
49310	49313	49311	49312	49313	49328	49328	49317	49330	49318
49016	49008	48999	49019	49006	49017	49024	49014	49022	49015
48719	48708	48709	48716	48721	48720	48746	48728	48745	48725
48472	48457	48451	48447	48465	48463	48460	48469	48457	48461
48200	48191	48190	48193	48196	48208	48202	48216	48190	48200
47985	47997	47991	47984	47994	48010	48008	48004	48037	48005
47845	47865	47863	47858	47850	47872	47853	47877	47875	47867
47759	47737	47754	47755	47750	47736	47770	47738	47735	47765
47694	47696	47704	47680	47690	47689	47712	47714	47726	47689
47733	47749	47741	47748	47743	47761	47733	47752	47750	47734
47824	47820	47831	47827	47816	47822	47833	47820	47806	47822
47975	47968	47968	47962	47962	47991	47974	47963	47970	47968
48188	48198	48210	48180	48194	48202	48201	48205	48190	48205
48472	48468	48470	48459	48466	48455	48449	48454	48460	48456
48769	48773	48771	48765	48767	48760	48765	48756	48764	48759
49099	49104	49106	49088	49104	49099	49098	49096	49087	49097
49434	49436	49436	49429	49434	49436	49425	49430	49415	49424
49770	49769	49760	49761	49768	49755	49749	49751	49763	49749
50048	50053	50058	50038	50047	50029	50049	50039	50040	50027
50335	50335	50323	50333	50315	50317	50331	50318	50316	50322
50547	50554	50552	50547	50540	50555	50536	50535	50546	50546
50692	50688	50686	50686	50679	50674	50664	50681	50675	50663
50811	50816	50816	50817	50810	50825	50816	50799	50806	50799
50848	50853	50847	50843	50849	50844	50834	50841	50845	50830
50789	50778	50790	50778	50779	50783	50779	50787	50781	50769
50692	50696	50705	50700	50708	50684	50708	50692	50690	50698
50544	50540	50538	50544	50547	50547	50542	50542	50538	50535
50291	50299	50294	50295	50295	50287	50297	50289	50289	50291
50028	50024	50020	50024	50023	50033	50024	50019	50028	50021
49702	49697	49705	49709	49707	49714	49715	49701	49706	49706
49393	49400	49396	49398	49395	49405	49405	49399	49409	49409
48986	48998	48990	48990	48995	49000	49006	49000	49003	49004
48632	48630	48629	48644	48630	48639	48646	48642	48648	48651
48261	48264	48260	48271	48267	48266	48268	48274	48284	48283
47924	47920	47947	47946	47944	47939	47953	47954	47947	47948
47657	47674	47666	47674	47677	47685	47677	47678	47688	47680
47427	47424	47434	47429	47426	47438	47440	47437	47450	47450
47255	47266	47269	47257	47263	47262	47276	47265	47275	47290
47189	47194	47187	47205	47185	47209	47209	47206	47206	47208
47192	47180	47187	47170	47175	47197	47194	47192	47190	47190
47243	47244	47246	47260	47257	47256	47269	47260	47264	47263
47455	47436	47440	47457	47457	47442	47447	47444	47448	47440
47665	47653	47652	47667	47656	47648	47662	47656	47670	47664
47972	47977	47980	47989	47985	47979	47984	47972	47981	47981
48375	48372	48390	48377	48382	48371	48379	48382	48373	48375
48799	48803	48803	48796	48805	48793	48792	48797	48801	48781
49259	49262	49262	49260	49253	49255	49241	49259	49247	49244
49713	49706	49707	49701	49704	49686	49706	49701	49700	49699
50174	50174	50162	50164	50162	50165	50164	50146	50162	50154
50619	50604	50607	50597	50608	50595	50594	50599	50607	50589
50967	50955	50951	50944	50948	50939	50935	50936	50931	50932
51286	51292	51283	51288	51272	51289	51279	51284	51274	51273
51548	51550	51548	51541	51553	51535	51526	51538	51512	51536
51675	51687	51684	51691	51686	51682	51677	51673	51681	51679
51783	51788	51779	51777	51784	51785	51784	51787	51777	51763
51777	51782	51773	51768	51774	51762	51766	51776	51779	51768
51631	51626	51641	51635	51629	51633	51633	51627	51623	51613
51484	51477	51476	51479	51474	51472	51476	51472	51481	51465
51197	51198	51200	51193	51191	51196	51193	51202	51199	51193
50820	50814	50815	50812	50821	50817	50821	50812	50812	50816
50415	50412	50417	50417	50408	50422	50412	50417	50413	50415
49939	49929	49928	49939	49932	49935	49947	49949	49942	49943
49419	49412	49419	49427	49429	49429	49430	49432	49436	49437
48894	48885	48884	48884	48891	48895	48901	48904	48899	48905
48369	48353	48356	48373	48368	48364	48378	48381	48381	48382
47826	47832	47841	47868	47864	47856	47861	47858	47873	47864
47363	47373	47370	47370	47364	47385	47374	47379	47364	47392
46996	46974	46988	46992	47014	47006	47001	47001	47001	47005
46606	46588	46602	46622	46586	46624	46609	46627	46626	46631
46351	46341	46346	46369	46392	46372	46383	46384	46354	46390
46250	46258	46277	46263	46252	46268	46278	46275	46296	46281
46186	46173	46187	46190	46202	46190	46187	46204	46183	46192
46275	46278	46264	46270	46304	46277	46282	46277	46287	46279
46525	46547	46532	46521	46541	46533	46533	46526	46526	46540
46826	46845	46826	46823	46793	46829	46833	46810	46831	46834
47227	47208	47222	47230	47247	47245	47233	47245	47241	47240
47780	47793	47770	47775	47786	47784	47771	47768	47781	47778
48363	48362	48359	48344	48344	48344	48345	48349	48345	48338
48987	48990	48977	48983	48971	48976	48974	48978	48975	48975
49631	49630	49633	49605	49621	49608	49609	49619	49606	49618
50284	50261	50283	50267	50259	50270	50264	50260	50255	50261
50917	50907	50880	50887	50923	50901	50886	50881	50884	50879
51457	51432	51444	51446	51456	51429	51428	51432	51424	51409
51950	51946	51960	51963	51957	51939	51926	51953	51933	51934
52363	52367	52339	52340	52335	52343	52337	52345	52326	52334
52587	52602	52612	52565	52548	52565	52566	52556	52558	52568
52808	52788	52785	52816	52782	52823	52802	52798	52792	52794
52851	52855	52875	52805	52837	52841	52845	52830	52836	52816
52721	52719	52658	52683	52684	52695	52702	52707	52685	52674
52534	52522	52494	52561	52531	52525	52506	52528	52513	52502

## Sheet: DARN1BC_Baseline
						In this dataset, each column represents 1 data capture from the sensor (Over 1501 data points)
DARN1BC at 10cm from antenna						These are raw datasets in the time domain, as output from the sensor. Units are a.u.
						The sensor is a K-band FMCW operating between 24 - 25.5 GHz
						The chirp duration is 300 ms
						The time between chirps is 5 seconds
49150	49151	49155	49161	49144	49157	49152	49148	49150	49151	49161	49157	49152	49151	49148	49146	49141	49152	49156	49136	49132	49141	49142	49143	49141	49131	49138	49139	49138	49166	49139	49148	49145	49133	49132	49146	49144	49140	49147	49144	49124	49142	49149	49141	49146	49141	49139	49152	49152	49149
48945	48993	49036	49078	49130	49189	49241	49295	49362	49421	49490	49547	49605	49692	49780	49883	49969	50047	50115	50179	50260	50379	50478	50585	50690	50781	50854	50942	50997	51048	51093	51122	51151	51155	51163	51143	51123	51066	51027	50962	50885	50797	50702	50612	50497	50395	50270	50162	50056	49930
48722	48791	48853	48910	48984	49059	49152	49250	49353	49447	49526	49610	49696	49813	49945	50072	50189	50274	50364	50472	50574	50720	50844	50966	51112	51184	51269	51325	51387	51435	51448	51447	51455	51445	51403	51356	51274	51170	51064	50941	50828	50675	50500	50358	50171	50024	49843	49668	49509	49343
48544	48628	48705	48776	48870	48947	49037	49148	49271	49358	49450	49543	49642	49744	49880	50009	50109	50200	50289	50397	50484	50608	50731	50856	50954	51018	51073	51098	51098	51126	51108	51080	51039	50989	50912	50819	50713	50571	50425	50268	50111	49926	49738	49556	49362	49191	48986	48807	48640	48445
48421	48494	48592	48664	48743	48828	48927	49047	49164	49258	49350	49448	49515	49632	49754	49864	49973	50039	50122	50209	50289	50393	50487	50579	50637	50683	50686	50689	50659	50618	50568	50500	50407	50332	50207	50106	49944	49764	49592	49409	49226	49024	48819	48636	48406	48235	48019	47839	47672	47493
48329	48423	48504	48572	48648	48732	48822	48957	49068	49167	49239	49314	49387	49486	49589	49675	49752	49841	49908	49954	50024	50095	50156	50207	50228	50231	50198	50155	50076	50000	49916	49809	49693	49574	49420	49274	49082	48884	48699	48508	48297	48092	47873	47663	47457	47287	47074	46916	46727	46563
48302	48386	48464	48533	48602	48675	48770	48870	48972	49058	49131	49191	49257	49325	49400	49474	49539	49585	49629	49675	49703	49748	49765	49790	49770	49736	49654	49572	49465	49353	49250	49095	48964	48816	48634	48465	48264	48046	47855	47626	47433	47253	47017	46840	46604	46404	46247	46079	45987	45810
48255	48367	48425	48499	48554	48619	48694	48803	48904	48966	49037	49081	49120	49174	49223	49265	49309	49335	49356	49360	49391	49382	49379	49351	49300	49219	49107	48987	48847	48701	48561	48381	48198	48028	47841	47645	47435	47181	46982	46786	46584	46398	46142	45974	45755	45621	45455	45285	45180	45065
48297	48385	48424	48482	48535	48590	48658	48744	48831	48887	48946	48960	48988	49007	49021	49064	49067	49071	49078	49059	49051	49029	48962	48914	48809	48710	48564	48407	48239	48040	47886	47701	47497	47296	47104	46898	46666	46437	46260	46040	45852	45692	45447	45289	45106	44990	44827	44729	44632	44538
48364	48429	48478	48517	48553	48597	48647	48713	48772	48813	48849	48854	48851	48853	48844	48845	48830	48816	48813	48759	48727	48650	48596	48482	48355	48224	48073	47886	47688	47494	47325	47103	46895	46714	46493	46302	46080	45865	45651	45474	45295	45171	44956	44807	44664	44552	44464	44417	44308	44247
48424	48462	48512	48536	48571	48597	48622	48658	48706	48729	48760	48755	48734	48691	48656	48635	48606	48561	48526	48453	48382	48292	48189	48048	47908	47733	47569	47338	47150	46918	46738	46516	46304	46109	45885	45692	45462	45269	45085	44921	44759	44588	44481	44354	44221	44144	44049	44050	43988	43963
48517	48573	48583	48611	48610	48627	48633	48652	48656	48678	48665	48658	48596	48547	48496	48436	48380	48327	48254	48170	48097	47958	47851	47689	47491	47313	47120	46922	46686	46469	46289	46072	45863	45688	45445	45267	45078	44895	44748	44576	44458	44308	44224	44133	44043	43985	43935	43970	43958	43942
48647	48670	48690	48682	48676	48666	48656	48670	48651	48646	48627	48590	48514	48442	48365	48274	48204	48124	48027	47952	47849	47684	47561	47385	47185	46997	46779	46586	46365	46163	45970	45768	45564	45356	45184	45031	44839	44706	44645	44456	44357	44263	44247	44177	44119	44098	44079	44144	44129	44197
48769	48780	48770	48765	48728	48704	48694	48650	48632	48588	48557	48498	48417	48334	48222	48131	48015	47930	47837	47726	47614	47434	47275	47086	46868	46686	46496	46255	46049	45867	45686	45515	45288	45123	44967	44836	44650	44579	44486	44386	44323	44282	44224	44223	44202	44243	44269	44356	44393	44475
48905	48897	48872	48835	48813	48764	48714	48662	48613	48561	48515	48427	48340	48235	48120	47989	47873	47771	47670	47552	47411	47238	47071	46853	46631	46457	46289	46079	45872	45693	45506	45335	45210	45051	44883	44779	44679	44597	44581	44485	44472	44493	44460	44454	44517	44565	44630	44721	44838	44929
49037	49011	48968	48939	48899	48826	48758	48702	48623	48561	48486	48421	48315	48193	48077	47925	47807	47705	47591	47460	47340	47154	46966	46777	46565	46393	46239	46044	45866	45691	45574	45447	45308	45222	45088	45006	44891	44908	44880	44888	44865	44912	44953	45014	45112	45173	45269	45395	45546	45651
49163	49126	49072	49025	48958	48880	48803	48700	48622	48559	48472	48377	48275	48153	47996	47863	47727	47627	47516	47383	47246	47043	46894	46707	46498	46332	46189	46031	45890	45762	45663	45565	45453	45404	45299	45263	45210	45250	45282	45310	45343	45426	45516	45622	45722	45823	45975	46108	46273	46439
49280	49236	49168	49108	49034	48945	48851	48736	48638	48569	48469	48381	48280	48138	47986	47837	47708	47602	47485	47368	47229	47041	46910	46710	46550	46424	46288	46152	46060	45955	45873	45808	45761	45720	45695	45676	45718	45742	45811	45891	45973	46100	46205	46350	46503	46640	46808	47000	47145	47345
49371	49307	49236	49163	49095	48994	48901	48803	48671	48581	48487	48393	48295	48161	48025	47880	47756	47647	47556	47410	47297	47129	47012	46849	46732	46609	46529	46423	46355	46302	46259	46224	46213	46237	46234	46251	46294	46426	46525	46624	46759	46921	47060	47221	47392	47564	47774	47948	48118	48311
49457	49381	49291	49227	49157	49055	48954	48829	48710	48627	48523	48425	48339	48208	48069	47941	47811	47719	47627	47523	47407	47264	47149	47016	46917	46847	46736	46742	46722	46685	46697	46706	46747	46772	46832	46910	47043	47156	47292	47448	47595	47780	47971	48146	48361	48544	48755	48959	49128	49331
49519	49425	49351	49281	49197	49104	48998	48869	48752	48655	48557	48476	48388	48273	48163	48040	47919	47845	47764	47652	47590	47489	47389	47287	47223	47183	47156	47171	47181	47204	47241	47296	47373	47430	47547	47666	47840	47982	48152	48341	48519	48717	48943	49149	49368	49565	49785	49989	50164	50360
49553	49452	49367	49295	49236	49131	49049	48931	48800	48714	48622	48560	48483	48379	48293	48189	48104	48043	47963	47901	47822	47744	47678	47622	47584	47583	47600	47661	47719	47809	47874	47967	48075	48191	48341	48485	48664	48865	49060	49270	49460	49693	49915	50128	50348	50552	50755	50966	51117	51278
49555	49475	49390	49329	49259	49186	49093	48978	48854	48765	48690	48643	48572	48512	48431	48365	48285	48225	48188	48139	48112	48056	48025	48006	48019	48042	48109	48205	48307	48431	48539	48666	48829	48965	49155	49337	49553	49764	49971	50204	50418	50664	50891	51113	51323	51514	51719	51895	52024	52200
49545	49475	49396	49335	49281	49206	49121	49024	48928	48844	48782	48741	48697	48659	48587	48529	48492	48454	48436	48413	48396	48409	48415	48443	48485	48564	48681	48795	48929	49099	49240	49415	49599	49772	49997	50191	50429	50658	50871	51121	51321	51539	51797	52006	52222	52379	52557	52714	52846	52948
49522	49457	49390	49330	49284	49224	49161	49085	49005	48943	48886	48865	48854	48817	48801	48759	48742	48739	48737	48736	48752	48794	48818	48891	48988	49086	49237	49397	49571	49753	49914	50126	50338	50518	50762	50961	51194	51430	51669	51912	52062	52319	52515	52653	52881	53029	53181	53313	53397	53501
49486	49409	49373	49338	49286	49253	49198	49121	49077	49023	48997	48982	48985	48979	49001	49000	49014	49027	49056	49075	49117	49183	49263	49371	49496	49642	49817	50011	50209	50437	50620	50850	51071	51283	51523	51730	51975	52215	52414	52649	52849	53040	53222	53369	53538	53692	53798	53861	53943	54000
49427	49377	49335	49311	49280	49257	49237	49200	49152	49111	49104	49116	49135	49160	49208	49239	49271	49306	49352	49405	49478	49564	49682	49832	49998	50176	50372	50590	50808	51038	51239	51470	51712	51926	52175	52391	52637	52837	52987	53250	53384	53551	53706	53808	53969	54060	54130	54173	54191	54207
49368	49319	49295	49276	49276	49268	49269	49259	49233	49220	49219	49249	49285	49347	49414	49469	49537	49579	49648	49733	49822	49945	50082	50265	50448	50629	50854	51072	51282	51542	51730	51955	52175	52424	52648	52814	53073	53233	53401	53577	53678	53810	53916	53965	54114	54137	54166	54178	54163	54136
49278	49265	49254	49254	49250	49273	49291	49301	49314	49320	49333	49382	49434	49518	49614	49709	49782	49867	49937	50048	50152	50321	50478	50668	50871	51072	51308	51528	51788	52001	52200	52422	52627	52805	53054	53215	53438	53569	53733	53846	53923	53998	54070	54092	54129	54156	54131	54104	54052	53991
49209	49201	49200	49224	49241	49265	49308	49336	49376	49415	49446	49503	49583	49682	49805	49915	50024	50103	50200	50327	50449	50635	50799	51027	51241	51459	51679	51900	52110	52344	52528	52726	52923	53158	53299	53446	53608	53709	53769	53853	53928	53977	54004	54025	53980	53939	53896	53810	53730	53619
49114	49127	49158	49181	49209	49259	49304	49375	49426	49463	49528	49596	49691	49805	49941	50079	50186	50285	50382	50501	50648	50833	51027	51242	51462	51664	51872	52057	52293	52471	52613	52800	52939	53143	53263	53340	53465	53525	53557	53617	53631	53615	53596	53522	53498	53402	53322	53199	53094	52967
49022	49047	49098	49127	49172	49237	49313	49393	49477	49534	49603	49689	49780	49926	50071	50211	50339	50455	50563	50686	50848	51045	51225	51437	51643	51832	52026	52211	52347	52562	52676	52838	52960	53072	53172	53234	53306	53300	53313	53255	53252	53202	53131	53054	52956	52817	52707	52563	52436	52283
48936	48982	49014	49069	49133	49205	49304	49402	49505	49572	49663	49748	49857	50000	50144	50312	50451	50569	50679	50825	50961	51140	51315	51531	51725	51893	52059	52206	52338	52479	52576	52641	52782	52817	52878	52918	52918	52882	52856	52787	52712	52618	52502	52372	52217	52080	51910	51742	51598	51411
48852	48913	48961	49029	49085	49185	49272	49393	49502	49584	49664	49774	49872	50020	50157	50323	50457	50568	50668	50810	50941	51116	51280	51453	51633	51761	51892	52005	52121	52177	52237	52258	52319	52337	52351	52336	52299	52213	52138	52047	51923	51787	51644	51500	51316	51156	50969	50802	50635	50442
48767	48831	48912	48958	49040	49125	49238	49365	49479	49575	49680	49754	49865	50002	50157	50295	50441	50537	50646	50766	50893	51051	51195	51364	51494	51595	51671	51739	51821	51823	51851	51851	51841	51841	51791	51717	51632	51525	51397	51254	51119	50941	50754	50577	50376	50192	49999	49806	49635	49456
48679	48766	48835	48901	48980	49079	49170	49309	49437	49523	49628	49709	49813	49923	50069	50193	50335	50419	50509	50620	50727	50848	50974	51094	51192	51244	51293	51331	51317	51310	51294	51258	51209	51139	51059	50946	50819	50673	50524	50341	50190	49985	49784	49603	49381	49200	48999	48806	48625	48462
48603	48681	48776	48825	48898	49010	49110	49236	49371	49463	49558	49640	49726	49839	49955	50080	50190	50281	50364	50437	50525	50626	50707	50802	50869	50878	50875	50853	50805	50752	50691	50615	50526	50415	50288	50146	49977	49787	49601	49411	49229	48998	48779	48588	48334	48153	47974	47777	47606	47449
48510	48603	48680	48745	48831	48916	49013	49149	49266	49362	49445	49521	49587	49686	49789	49873	49990	50037	50098	50165	50224	50285	50333	50385	50404	50373	50343	50266	50183	50068	49976	49860	49716	49579	49429	49267	49066	48857	48652	48431	48237	47998	47778	47589	47331	47177	46972	46790	46644	46518
48440	48539	48620	48672	48749	48838	48907	49026	49148	49225	49304	49362	49406	49481	49566	49632	49697	49742	49784	49829	49852	49887	49903	49897	49871	49813	49729	49611	49506	49354	49239	49066	48927	48757	48549	48381	48163	47953	47730	47518	47295	47088	46877	46676	46467	46280	46077	45944	45829	45717
48364	48466	48525	48587	48650	48724	48803	48890	49012	49062	49133	49180	49206	49261	49308	49357	49392	49421	49427	49454	49456	49444	49415	49377	49310	49224	49082	48941	48786	48603	48450	48262	48080	47891	47674	47485	47250	47006	46811	46586	46374	46169	45948	45766	45551	45398	45245	45123	45005	44853
48297	48372	48436	48489	48549	48594	48659	48752	48836	48894	48941	48968	48982	48999	49011	49027	49057	49048	49042	49029	48998	48958	48909	48819	48705	48591	48422	48235	48062	47851	47662	47487	47267	47036	46815	46612	46384	46181	45955	45726	45530	45323	45127	44967	44747	44620	44529	44437	44350	44237
48260	48316	48377	48429	48466	48505	48539	48587	48667	48700	48738	48753	48743	48733	48716	48713	48690	48671	48657	48613	48552	48477	48397	48269	48139	47975	47781	47600	47374	47176	47010	46808	46584	46361	46132	45927	45698	45526	45284	45038	44914	44728	44587	44421	44240	44227	44136	44017	43956	43875
48223	48276	48297	48342	48355	48384	48392	48441	48476	48515	48525	48507	48497	48445	48405	48360	48319	48283	48251	48170	48085	47997	47870	47707	47534	47348	47134	46942	46740	46511	46299	46053	45861	45655	45437	45215	45018	44820	44642	44475	44321	44168	44032	43913	43823	43717	43593	43624	43604	43555
48175	48208	48237	48258	48277	48257	48268	48273	48282	48298	48296	48263	48217	48151	48075	48010	47931	47888	47816	47727	47636	47473	47343	47171	46969	46786	46564	46329	46140	45890	45726	45427	45226	45061	44810	44635	44468	44277	44124	43917	43865	43750	43627	43564	43444	43421	43441	43416	43407	43385
48191	48195	48207	48210	48207	48183	48176	48151	48144	48135	48114	48064	48014	47933	47831	47737	47647	47568	47504	47377	47269	47110	46964	46756	46549	46356	46146	45931	45708	45498	45330	45085	44847	44719	44509	44351	44201	43989	43934	43895	43751	43637	43602	43547	43488	43493	43590	43549	43572	43616
48187	48173	48183	48162	48152	48105	48067	48037	47984	47973	47927	47879	47785	47670	47566	47431	47341	47247	47158	47031	46901	46699	46552	46319	46139	45933	45720	45530	45296	45068	44924	44757	44504	44382	44216	44079	43969	43869	43752	43722	43646	43596	43560	43549	43545	43621	43681	43698	43813	43833
48208	48206	48180	48168	48125	48060	47994	47922	47874	47829	47762	47687	47618	47475	47363	47219	47095	46995	46890	46755	46598	46419	46251	46042	45822	45649	45413	45221	45045	44858	44749	44588	44350	44257	44132	44007	43911	43901	43803	43786	43787	43769	43756	43811	43847	43928	44038	44105	44200	44313
48251	48233	48193	48156	48097	48047	47966	47887	47809	47743	47675	47590	47495	47355	47219	47039	46937	46838	46719	46581	46446	46250	46063	45873	45660	45511	45280	45147	44971	44822	44733	44606	44443	44336	44249	44182	44121	44137	44106	44115	44132	44171	44245	44318	44398	44495	44649	44748	44911	44991
48331	48279	48250	48187	48131	48037	47960	47850	47729	47658	47597	47505	47407	47261	47079	46941	46812	46692	46575	46454	46312	46119	45959	45747	45573	45416	45230	45134	44971	44835	44806	44677	44564	44532	44476	44420	44433	44513	44502	44540	44586	44697	44791	44904	45043	45184	45373	45475	45629	45773
48430	48365	48301	48257	48166	48086	47983	47862	47728	47655	47573	47475	47373	47235	47067	46919	46761	46651	46561	46421	46277	46127	45952	45780	45609	45483	45375	45259	45164	45095	45004	44947	44948	44891	44896	44895	44951	44973	45089	45193	45277	45405	45574	45705	45859	46041	46211	46396	46557	46723
48555	48480	48405	48349	48258	48172	48065	47939	47813	47715	47643	47538	47443	47298	47151	47000	46878	46754	46672	46540	46407	46269	46114	45996	45853	45778	45662	45626	45559	45516	45521	45493	45492	45492	45550	45593	45672	45745	45924	46039	46174	46326	46497	46675	46866	47041	47247	47429	47615	47792
48674	48617	48521	48441	48366	48264	48162	48024	47891	47802	47716	47608	47509	47395	47232	47116	46971	46877	46767	46690	46572	46453	46332	46198	46119	46053	46002	45971	45984	45983	45994	46047	46083	46134	46238	46322	46446	46577	46780	46942	47093	47286	47504	47683	47921	48116	48329	48528	48681	48884
48820	48752	48656	48596	48510	48424	48291	48166	48031	47940	47847	47768	47679	47590	47446	47332	47228	47116	47037	46965	46874	46773	46687	46618	46544	46525	46526	46540	46585	46654	46674	46789	46874	46962	47104	47234	47390	47584	47773	47985	48154	48376	48600	48813	49059	49254	49453	49688	49850	50021
49008	48936	48827	48761	48687	48597	48511	48375	48253	48166	48070	48004	47942	47869	47745	47650	47560	47478	47416	47341	47291	47228	47187	47132	47123	47141	47184	47244	47327	47422	47514	47649	47771	47896	48062	48235	48426	48661	48842	49065	49285	49504	49735	49947	50187	50395	50618	50768	50927	51081
49200	49098	49012	48948	48888	48808	48715	48593	48484	48387	48315	48248	48190	48137	48054	47975	47908	47839	47800	47768	47745	47709	47700	47696	47734	47773	47867	47981	48109	48259	48381	48554	48709	48886	49091	49277	49510	49751	49963	50209	50409	50662	50895	51117	51343	51534	51765	51909	52053	52191
49387	49285	49209	49170	49094	49023	48946	48847	48745	48678	48609	48563	48532	48498	48448	48401	48350	48312	48281	48287	48287	48302	48317	48357	48434	48535	48679	48824	48974	49166	49313	49527	49704	49900	50135	50361	50613	50841	51076	51316	51512	51768	51984	52197	52394	52570	52772	52889	53024	53132
49580	49492	49410	49370	49331	49259	49208	49134	49044	48989	48939	48915	48902	48890	48868	48850	48847	48835	48830	48838	48886	48926	48982	49076	49185	49304	49481	49648	49857	50058	50240	50443	50663	50876	51141	51333	51590	51835	52047	52293	52485	52698	52909	53082	53267	53432	53570	53653	53788	53825
49765	49692	49635	49598	49557	49520	49471	49426	49358	49331	49296	49284	49300	49295	49327	49342	49353	49364	49395	49447	49494	49592	49663	49804	49938	50101	50297	50523	50750	50980	51193	51405	51633	51861	52147	52329	52581	52814	53027	53234	53409	53636	53782	53935	54086	54212	54327	54381	54462	54462
49939	49884	49841	49816	49791	49779	49765	49730	49703	49660	49649	49678	49690	49741	49802	49842	49878	49930	49971	50031	50133	50255	50376	50545	50714	50900	51116	51351	51608	51843	52023	52280	52528	52760	53069	53215	53454	53678	53835	54037	54190	54361	54500	54616	54713	54781	54883	54891	54956	54919
50070	50043	50007	50005	49988	49988	49991	49993	49988	49967	49982	50013	50055	50131	50211	50288	50354	50432	50479	50584	50693	50832	50972	51163	51381	51579	51822	52045	52283	52521	52687	52957	53179	53385	53641	53815	54025	54194	54367	54512	54628	54721	54804	54893	54955	55002	55020	54992	55021	54970
50203	50196	50182	50179	50200	50218	50233	50273	50289	50293	50318	50364	50428	50551	50649	50744	50848	50921	51007	51131	51259	51412	51626	51808	52026	52232	52497	52731	52947	53164	53339	53590	53816	53995	54212	54364	54538	54694	54823	54935	54987	55053	55117	55145	55136	55173	55126	55064	55040	54961
50311	50305	50320	50328	50357	50394	50436	50499	50536	50571	50608	50670	50765	50872	51013	51148	51269	51384	51456	51588	51733	51915	52120	52329	52549	52771	53000	53228	53427	53654	53801	54016	54209	54390	54532	54686	54816	54933	54972	55041	55082	55095	55126	55103	55052	55001	54928	54813	54711	54647
50355	50368	50398	50427	50463	50514	50568	50649	50723	50766	50832	50925	51005	51138	51304	51443	51578	51672	51789	51925	52068	52263	52445	52677	52933	53101	53306	53512	53721	53899	54041	54181	54353	54480	54555	54703	54783	54827	54849	54866	54861	54829	54837	54708	54637	54554	54438	54339	54216	54061
50383	50409	50447	50493	50550	50616	50694	50795	50883	50962	51039	51106	51227	51374	51526	51686	51842	51947	52053	52191	52361	52557	52732	52968	53187	53345	53541	53719	53863	54007	54139	54257	54370	54457	54555	54592	54607	54630	54601	54565	54519	54453	54359	54253	54123	53997	53851	53705	53553	53396
50351	50410	50458	50513	50575	50661	50766	50863	50973	51057	51147	51248	51355	51514	51658	51817	51980	52068	52211	52360	52503	52686	52849	53091	53253	53413	53575	53685	53829	53922	54002	54084	54135	54211	54186	54250	54209	54157	54090	53989	53919	53825	53700	53531	53349	53217	53039	52870	52725	52550
50270	50348	50396	50454	50534	50613	50707	50849	50965	51076	51184	51244	51367	51511	51660	51811	51974	52093	52222	52330	52476	52642	52800	52963	53135	53236	53373	53464	53532	53586	53626	53635	53666	53688	53639	53612	53553	53463	53350	53226	53087	52953	52787	52620	52420	52252	52065	51874	51712	51529
50158	50242	50306	50376	50448	50553	50639	50787	50929	51027	51131	51220	51325	51462	51610	51777	51924	52028	52139	52251	52371	52502	52630	52799	52891	52988	53052	53099	53148	53138	53127	53119	53080	53049	52995	52904	52786	52651	52497	52337	52195	52012	51813	51629	51420	51229	51017	50830	50663	50472
49989	50086	50164	50220	50308	50410	50510	50657	50771	50881	50962	51055	51159	51285	51421	51561	51672	51790	51880	51966	52062	52186	52272	52404	52480	52526	52541	52535	52505	52478	52445	52368	52302	52215	52105	51998	51842	51663	51494	51304	51139	50927	50717	50519	50307	50118	49903	49721	49553	49369
49811	49898	49987	50048	50136	50229	50331	50468	50611	50703	50803	50880	50954	51061	51189	51296	51406	51482	51574	51657	51724	51818	51862	51950	51980	51974	51962	51902	51832	51752	51670	51566	51454	51336	51177	51039	50847	50641	50464	50244	50047	49824	49589	49400	49176	48977	48760	48595	48444	48263
49609	49701	49759	49841	49909	50016	50105	50238	50368	50453	50538	50620	50680	50756	50847	50940	51027	51094	51156	51224	51257	51308	51345	51362	51354	51315	51241	51161	51028	50914	50796	50655	50505	50334	50154	49985	49771	49544	49338	49110	48907	48684	48454	48267	48018	47843	47637	47472	47346	47178
49352	49437	49512	49585	49656	49736	49825	49923	50035	50119	50196	50254	50299	50334	50419	50475	50535	50600	50640	50641	50669	50688	50668	50655	50610	50532	50415	50287	50139	49967	49837	49659	49488	49308	49105	48903	48678	48447	48246	48024	47824	47601	47388	47200	46985	46822	46658	46501	46380	46255
49092	49172	49252	49300	49371	49434	49499	49599	49699	49758	49833	49869	49908	49919	49946	49979	50015	50048	50075	50057	50051	50008	49984	49915	49823	49715	49564	49391	49203	49029	48873	48668	48464	48272	48069	47811	47620	47368	47153	46929	46761	46526	46363	46141	45955	45821	45670	45551	45439	45336
48831	48895	48955	49015	49070	49099	49182	49236	49318	49387	49420	49453	49450	49446	49437	49447	49455	49474	49452	49413	49377	49314	49229	49134	49009	48875	48681	48489	48275	48066	47894	47678	47475	47255	47048	46812	46579	46365	46161	45940	45748	45582	45408	45252	45066	44958	44808	44724	44612	44597
48574	48637	48687	48717	48757	48798	48850	48858	48934	48966	48992	48995	48986	48964	48919	48897	48876	48847	48821	48775	48698	48612	48490	48359	48194	48050	47843	47638	47402	47186	46995	46797	46561	46382	46144	45946	45710	45482	45326	45112	44980	44764	44603	44493	44383	44282	44184	44142	44090	44062
48319	48357	48416	48437	48460	48485	48494	48501	48561	48571	48562	48551	48504	48455	48395	48330	48287	48242	48192	48102	48029	47895	47751	47609	47412	47234	47016	46791	46554	46328	46151	45936	45716	45493	45247	45088	44859	44681	44529	44349	44203	44075	43929	43860	43779	43701	43641	43628	43611	43608
48095	48131	48149	48159	48164	48184	48140	48151	48147	48150	48154	48129	48063	47987	47881	47821	47735	47691	47591	47506	47388	47217	47081	46894	46662	46501	46258	46053	45820	45577	45385	45183	44991	44785	44563	44435	44217	44050	43928	43787	43683	43566	43476	43435	43380	43327	43323	43313	43359	43401
47899	47923	47932	47942	47940	47908	47861	47849	47818	47799	47782	47730	47646	47544	47444	47345	47228	47180	47071	46949	46831	46669	46502	46288	46085	45860	45641	45452	45246	45032	44856	44639	44451	44292	44103	43986	43816	43669	43599	43481	43407	43347	43281	43253	43242	43270	43292	43329	43351	43420
47752	47745	47725	47728	47699	47680	47621	47530	47507	47462	47443	47363	47259	47148	47032	46901	46761	46648	46552	46446	46302	46129	45974	45717	45497	45349	45129	44911	44718	44487	44364	44185	44037	43866	43682	43619	43474	43411	43290	43265	43202	43192	43266	43201	43233	43289	43315	43408	43488	43562
47616	47599	47572	47556	47512	47462	47377	47315	47236	47186	47160	47055	46998	46826	46672	46542	46404	46307	46174	46041	45892	45714	45553	45339	45103	44928	44715	44568	44337	44202	44062	43914	43761	43633	43522	43434	43393	43321	43301	43254	43267	43259	43330	43371	43454	43545	43633	43744	43835	43964
47581	47542	47508	47475	47424	47341	47257	47164	47077	47017	46963	46847	46771	46614	46459	46323	46178	46044	45946	45768	45666	45465	45350	45128	44976	44767	44571	44417	44293	44149	44020	43911	43843	43721	43662	43545	43580	43579	43580	43591	43631	43698	43761	43854	43987	44084	44203	44341	44449	44597
47543	47484	47433	47371	47317	47250	47142	47029	46911	46842	46764	46669	46577	46410	46264	46114	45961	45812	45709	45567	45420	45258	45084	44913	44765	44596	44440	44329	44187	44083	44010	43941	43877	43812	43788	43726	43762	43812	43871	43962	44012	44122	44263	44383	44518	44640	44820	44968	45126	45298
47573	47509	47466	47386	47329	47211	47107	47016	46863	46787	46702	46598	46507	46366	46222	46047	45887	45783	45660	45539	45408	45237	45116	44921	44796	44667	44567	44489	44386	44296	44303	44255	44227	44196	44199	44324	44321	44411	44499	44602	44691	44829	45004	45173	45335	45517	45678	45876	46025	46206
47701	47637	47560	47498	47434	47308	47216	47082	46960	46863	46765	46666	46582	46450	46316	46154	46001	45880	45771	45694	45553	45441	45301	45171	45016	44961	44908	44855	44830	44803	44806	44803	44837	44862	44913	44952	45091	45210	45333	45472	45637	45793	45963	46152	46351	46535	46746	46929	47081	47251
47836	47757	47688	47608	47522	47415	47325	47168	47077	46945	46858	46789	46666	46567	46449	46287	46166	46048	45972	45857	45793	45659	45537	45458	45346	45306	45288	45263	45309	45308	45346	45423	45495	45555	45654	45765	45899	46074	46235	46417	46574	46782	47004	47201	47416	47618	47829	48021	48198	48382
48047	47946	47873	47801	47698	47633	47502	47371	47247	47141	47045	46956	46899	46798	46664	46564	46441	46341	46264	46198	46093	46041	45956	45902	45835	45797	45864	45884	46000	46035	46123	46208	46304	46436	46565	46729	46894	47105	47289	47497	47701	47925	48129	48361	48596	48791	49017	49207	49369	49559
48313	48208	48150	48069	48003	47904	47810	47682	47575	47467	47369	47300	47263	47162	47085	46993	46888	46830	46752	46689	46680	46618	46563	46528	46548	46563	46645	46723	46835	46942	47048	47180	47337	47483	47654	47819	48018	48253	48451	48680	48890	49108	49363	49557	49771	50008	50189	50363	50529	50677
48588	48503	48427	48370	48280	48198	48119	48007	47884	47819	47719	47669	47632	47563	47511	47445	47383	47331	47273	47253	47226	47229	47222	47245	47295	47370	47466	47577	47757	47900	48036	48202	48375	48557	48785	48968	49202	49447	49663	49912	50091	50352	50573	50783	51003	51219	51398	51549	51685	51829
48912	48836	48760	48694	48628	48569	48499	48399	48316	48226	48152	48115	48088	48067	48033	47995	47951	47937	47919	47914	47917	47942	47997	48039	48136	48252	48394	48564	48752	48939	49095	49299	49503	49722	49957	50168	50409	50663	50876	51134	51334	51577	51787	51974	52203	52388	52521	52651	52784	52881
49259	49202	49130	49072	49027	48977	48919	48845	48782	48705	48656	48639	48623	48645	48638	48617	48614	48609	48622	48648	48690	48752	48819	48928	49040	49200	49393	49547	49776	50003	50173	50384	50618	50820	51076	51301	51527	51782	51992	52205	52376	52620	52797	52971	53145	53330	53418	53520	53593	53693
49617	49563	49498	49472	49422	49399	49369	49312	49261	49212	49177	49187	49193	49219	49258	49288	49304	49329	49362	49407	49476	49597	49690	49845	49993	50173	50375	50607	50819	51022	51259	51479	51709	51959	52202	52441	52651	52879	53070	53301	53444	53655	53792	53954	54062	54234	54308	54368	54394	54433
49982	49935	49887	49872	49846	49843	49816	49791	49783	49742	49732	49738	49780	49841	49905	49965	50027	50072	50114	50210	50302	50429	50563	50749	50945	51139	51358	51600	51825	52043	52259	52515	52730	52961	53213	53410	53609	53832	54011	54193	54382	54488	54617	54712	54785	54888	54946	54954	54980	54954
50319	50271	50247	50248	50219	50248	50243	50261	50247	50250	50258	50298	50348	50437	50524	50615	50693	50755	50832	50933	51037	51219	51387	51560	51793	51994	52227	52470	52682	52890	53130	53346	53561	53778	54009	54196	54379	54546	54681	54814	54977	55051	55136	55187	55227	55320	55267	55222	55224	55176
50635	50636	50603	50616	50613	50648	50677	50720	50751	50770	50805	50841	50901	51023	51136	51251	51375	51449	51573	51673	51817	51979	52170	52411	52597	52771	53039	53298	53502	53754	53934	54110	54310	54510	54749	54846	55024	55153	55240	55350	55455	55463	55523	55527	55533	55546	55466	55395	55344	55255
50915	50918	50924	50963	50983	51010	51057	51125	51200	51199	51256	51320	51427	51545	51675	51827	51968	52062	52159	52297	52481	52638	52843	53011	53277	53460	53724	53891	54126	54364	54507	54685	54855	55021	55172	55320	55394	55491	55527	55571	55631	55627	55598	55582	55544	55515	55382	55323	55220	55082
51112	51117	51143	51176	51222	51258	51342	51444	51524	51564	51628	51722	51816	51927	52101	52240	52389	52498	52650	52752	52936	53098	53300	53496	53734	53889	54129	54279	54495	54665	54789	54933	55057	55195	55324	55384	55448	55466	55471	55473	55506	55427	55391	55302	55217	55128	54967	54862	54744	54602
51281	51321	51364	51386	51459	51539	51632	51720	51825	51905	51989	52090	52176	52319	52479	52651	52827	52928	53056	53209	53397	53561	53736	53934	54149	54257	54488	54669	54811	54899	55059	55127	55238	55299	55391	55430	55421	55396	55392	55280	55231	55174	55061	54940	54812	54720	54544	54389	54240	54104
51360	51496	51555	51540	51608	51701	51875	51977	52076	52124	52260	52391	52371	52566	52742	52924	53097	53158	53275	53412	53656	53779	53957	54303	54360	54454	54667	54753	54928	55102	54950	55079	55085	55116	55046	55193	55140	54905	54909	54773	54870	54546	54628	54377	54172	54019	53816	53683	53539	53321
51221	51309	51369	51389	51478	51574	51695	51803	51938	52004	52097	52211	52260	52417	52572	52717	52897	52968	53077	53207	53383	53493	53646	53814	53943	54052	54149	54190	54275	54395	54316	54396	54365	54366	54309	54323	54257	54089	54018	53876	53848	53634	53524	53333	53153	52974	52792	52644	52503	52327
51282	51366	51438	51523	51568	51695	51797	51955	52092	52176	52265	52351	52455	52591	52725	52881	53061	53145	53266	53350	53460	53614	53736	53842	53971	54059	54067	54142	54108	54143	54083	54072	54018	53963	53861	53790	53669	53510	53374	53197	53084	52847	52673	52498	52267	52106	51867	51692	51527	51354
51146	51241	51327	51377	51488	51572	51676	51834	51947	52049	52166	52257	52331	52447	52576	52704	52832	52923	53015	53123	53228	53310	53394	53476	53547	53586	53586	53543	53521	53499	53399	53339	53249	53152	53027	52894	52731	52563	52391	52192	52009	51813	51611	51408	51185	50988	50772	50600	50441	50280
50995	51083	51165	51237	51324	51414	51524	51668	51784	51881	51997	52074	52146	52243	52340	52463	52585	52659	52719	52802	52887	52937	52992	53035	53053	53053	53005	52934	52844	52735	52667	52539	52419	52282	52119	51959	51762	51544	51370	51154	50947	50714	50505	50311	50078	49875	49664	49495	49330	49182
50700	50786	50885	50960	51034	51121	51217	51325	51463	51563	51647	51715	51770	51857	51916	52017	52083	52166	52211	52271	52309	52334	52352	52332	52336	52280	52182	52084	51966	51801	51687	51544	51387	51214	51011	50841	50627	50400	50203	49982	49774	49539	49317	49128	48896	48721	48527	48368	48244	48089
50366	50435	50518	50588	50645	50727	50811	50909	51026	51121	51184	51255	51276	51319	51369	51425	51501	51508	51551	51573	51587	51579	51557	51513	51465	51374	51248	51091	50937	50779	50629	50449	50272	50084	49874	49672	49453	49228	49029	48796	48611	48376	48163	47986	47803	47626	47454	47310	47212	47090
49987	50074	50145	50191	50257	50322	50393	50474	50571	50642	50699	50751	50750	50784	50803	50824	50851	50876	50870	50868	50852	50802	50741	50664	50558	50438	50272	50103	49906	49730	49546	49357	49143	48939	48719	48496	48276	48038	47837	47626	47418	47235	47032	46877	46692	46526	46386	46238	46202	46086
49562	49628	49699	49747	49790	49851	49885	49953	50027	50087	50135	50141	50138	50132	50116	50112	50117	50100	50076	50047	49999	49929	49833	49711	49576	49429	49253	49050	48823	48625	48437	48239	48029	47797	47557	47361	47137	46933	46728	46507	46333	46157	45974	45843	45675	45553	45443	45421	45333	45247
49119	49180	49244	49282	49302	49335	49367	49391	49445	49482	49504	49513	49488	49453	49405	49376	49330	49311	49250	49204	49123	49030	48907	48758	48597	48429	48246	48030	47808	47592	47412	47200	46989	46779	46517	46341	46141	45961	45779	45592	45396	45288	45147	45008	44914	44814	44763	44738	44664	44640
48680	48732	48769	48804	48803	48821	48821	48843	48849	48871	48881	48879	48812	48753	48684	48617	48552	48495	48439	48355	48261	48108	47994	47825	47628	47446	47243	47026	46768	46559	46392	46175	45977	45768	45535	45356	45192	45005	44850	44683	44576	44419	44335	44242	44140	44093	44060	44021	44037	44043
48230	48268	48290	48304	48305	48294	48274	48257	48258	48261	48236	48197	48145	48066	47954	47860	47765	47698	47639	47503	47401	47225	47089	46893	46693	46492	46300	46063	45826	45628	45460	45235	45040	44840	44609	44474	44275	44158	44059	43898	43821	43745	43660	43622	43538	43558	43549	43591	43562	43627
47846	47860	47866	47865	47844	47815	47774	47724	47712	47675	47655	47592	47551	47439	47315	47199	47120	47002	46883	46804	46669	46515	46345	46134	45912	45725	45545	45332	45122	44920	44769	44603	44387	44227	44046	43908	43828	43702	43610	43489	43434	43436	43334	43353	43336	43358	43396	43415	43483	43547
47467	47441	47443	47419	47384	47354	47296	47213	47166	47110	47081	47002	46949	46800	46682	46542	46424	46318	46196	46097	45928	45784	45588	45392	45171	44990	44829	44606	44363	44235	44089	43911	43754	43597	43442	43365	43298	43191	43155	43096	43078	43105	43062	43077	43140	43179	43235	43366	43397	43513
47096	47129	47086	47039	47012	46937	46862	46801	46704	46637	46580	46471	46393	46274	46135	45979	45826	45726	45611	45445	45344	45104	44968	44762	44576	44379	44247	44032	43877	43694	43592	43448	43320	43197	43112	43024	42956	42958	42899	42944	42954	42970	42991	43072	43123	43257	43365	43423	43589	43676
46866	46821	46791	46746	46702	46627	46535	46434	46339	46238	46171	46067	46006	45888	45704	45552	45422	45276	45212	45012	44904	44701	44527	44333	44178	44018	43779	43724	43573	43443	43362	43257	43179	43057	43036	42978	42976	43009	43066	43056	43082	43085	43254	43360	43471	43610	43721	43845	43995	44122
46658	46610	46554	46513	46432	46331	46247	46102	46014	45878	45841	45772	45633	45517	45357	45192	45005	44895	44766	44676	44517	44309	44204	44012	43857	43717	43587	43516	43367	43286	43247	43181	43150	43077	43059	43071	43135	43148	43157	43283	43357	43503	43588	43728	43887	44032	44226	44320	44502	44673
46509	46459	46384	46339	46266	46160	46044	45913	45798	45689	45603	45545	45430	45286	45106	44957	44823	44700	44572	44440	44331	44118	44036	43877	43721	43647	43501	43474	43416	43357	43310	43309	43300	43287	43343	43322	43449	43508	43597	43749	43856	44013	44141	44321	44521	44664	44856	45006	45184	45373
46508	46420	46352	46283	46216	46111	45998	45838	45728	45624	45514	45470	45353	45219	45078	44928	44771	44685	44589	44428	44350	44234	44118	44016	43849	43795	43676	43706	43690	43685	43684	43701	43745	43762	43851	43934	44064	44163	44312	44434	44576	44817	44931	45163	45336	45531	45752	45945	46085	46268
46512	46428	46361	46279	46198	46103	45996	45877	45724	45591	45488	45405	45323	45219	45142	44963	44821	44738	44635	44552	44451	44392	44248	44163	44098	44074	43995	44052	44086	44109	44169	44218	44273	44373	44485	44596	44773	44922	45062	45271	45430	45648	45841	46051	46254	46474	46667	46843	47036	47190
46632	46544	46476	46389	46297	46195	46094	45974	45830	45753	45625	45586	45492	45397	45309	45170	45047	44965	44881	44842	44733	44707	44614	44551	44517	44499	44582	44586	44694	44738	44847	44944	45039	45151	45339	45467	45662	45822	46018	46227	46439	46667	46880	47094	47325	47522	47742	47927	48078	48235
46874	46782	46707	46620	46546	46464	46365	46236	46125	46049	45933	45842	45808	45739	45648	45561	45480	45403	45346	45312	45232	45212	45185	45161	45170	45208	45289	45373	45488	45609	45707	45874	45996	46147	46360	46524	46727	46923	47127	47357	47563	47795	48021	48223	48441	48634	48846	49019	49148	49288
47104	47024	46934	46874	46803	46717	46628	46540	46406	46361	46250	46168	46138	46104	46041	45937	45901	45850	45838	45819	45769	45795	45777	45813	45872	45937	46062	46196	46347	46503	46652	46819	46995	47195	47385	47589	47830	48049	48269	48497	48703	48947	49175	49383	49588	49781	49965	50108	50247	50365
47455	47385	47288	47232	47182	47101	47039	46967	46870	46778	46713	46678	46656	46622	46612	46576	46525	46510	46492	46510	46506	46531	46589	46643	46744	46848	47016	47183	47379	47552	47722	47917	48111	48331	48587	48792	49039	49259	49459	49703	49909	50117	50338	50520	50721	50892	51073	51189	51276	51369
47880	47813	47733	47699	47641	47599	47548	47480	47415	47354	47297	47281	47285	47261	47299	47297	47255	47273	47289	47309	47362	47419	47528	47623	47739	47893	48069	48273	48481	48678	48872	49074	49290	49520	49764	49975	50208	50435	50657	50835	51035	51253	51431	51556	51730	51875	51988	52097	52147	52207
48313	48258	48201	48178	48121	48088	48073	48020	47975	47947	47909	47910	47907	47952	48000	48021	48055	48062	48110	48164	48255	48356	48459	48593	48763	48926	49137	49357	49601	49822	50020	50243	50467	50702	50947	51157	51355	51596	51800	51982	52134	52353	52488	52624	52739	52820	52923	53000	53007	53017
48812	48742	48710	48678	48660	48654	48655	48641	48611	48584	48579	48593	48634	48696	48760	48826	48895	48939	49007	49086	49182	49313	49464	49648	49845	50025	50276	50480	50738	50962	51171	51385	51613	51831	52084	52279	52455	52681	52859	53027	53160	53307	53402	53540	53576	53637	53679	53684	53693	53662
49286	49255	49241	49226	49226	49235	49253	49260	49266	49285	49264	49312	49377	49439	49544	49655	49728	49795	49876	49973	50113	50262	50424	50629	50835	51029	51257	51490	51738	51958	52152	52358	52559	52782	52992	53151	53309	53504	53640	53749	53851	53977	54019	54128	54102	54117	54099	54100	54052	54006
49796	49781	49778	49773	49779	49814	49858	49911	49934	49961	49996	50027	50107	50230	50366	50470	50584	50666	50777	50878	51035	51237	51408	51627	51839	52022	52266	52494	52760	52941	53123	53328	53494	53670	53888	54024	54170	54283	54375	54461	54515	54595	54607	54641	54567	54543	54501	54433	54398	54271
50285	50264	50281	50303	50326	50394	50459	50524	50579	50648	50687	50757	50834	50977	51119	51264	51396	51506	51619	51750	51912	52106	52296	52522	52729	52951	53150	53362	53589	53769	53924	54078	54250	54368	54547	54655	54794	54833	54857	54938	54951	54949	54919	54899	54799	54728	54658	54552	54452	54352
50679	50691	50725	50761	50794	50879	50945	51056	51131	51202	51259	51333	51448	51577	51750	51894	52053	52154	52278	52419	52571	52784	52966	53179	53382	53561	53784	53920	54106	54270	54389	54538	54643	54743	54864	54926	54937	54993	55041	55007	54956	54902	54853	54793	54662	54552	54445	54304	54189	54062
51084	51114	51174	51200	51265	51362	51441	51567	51647	51757	51832	51922	52019	52180	52308	52495	52655	52809	52917	53104	53234	53405	53604	53815	54008	54146	54326	54475	54551	54723	54821	54889	54963	55040	55091	55139	55105	55113	55070	55039	54950	54843	54760	54661	54473	54329	54176	54010	53891	53732
51390	51453	51518	51566	51641	51744	51846	51967	52099	52184	52289	52377	52480	52634	52774	53025	53147	53260	53400	53507	53691	53861	54033	54221	54394	54515	54666	54741	54856	54910	54962	55031	55072	55093	55066	55060	55003	54943	54836	54740	54633	54503	54373	54252	54013	53868	53666	53512	53350	53183
51604	51671	51736	51794	51880	51975	52098	52230	52384	52471	52579	52669	52790	52915	53028	53217	53392	53523	53637	53736	53878	54058	54205	54339	54489	54589	54667	54739	54785	54791	54812	54827	54811	54833	54733	54682	54574	54472	54312	54212	54077	53900	53734	53532	53341	53157	52971	52792	52619	52467
51762	51847	51947	51991	52072	52186	52291	52452	52590	52678	52769	52887	52973	53120	53291	53437	53565	53688	53777	53943	54001	54141	54262	54396	54462	54529	54572	54567	54566	54561	54524	54501	54424	54409	54263	54175	54021	53886	53729	53531	53400	53187	52999	52792	52585	52399	52172	51992	51845	51670
51764	51856	51960	52005	52080	52202	52299	52429	52585	52685	52792	52880	52958	53093	53237	53340	53466	53558	53644	53789	53832	53923	54007	54094	54151	54147	54144	54102	54019	54014	53945	53850	53786	53669	53517	53380	53235	53033	52858	52661	52502	52278	52068	51861	51649	51447	51246	51081	50920	50766
51732	51818	51917	51987	52071	52169	52275	52407	52543	52651	52754	52819	52894	52992	53086	53202	53306	53384	53481	53566	53594	53651	53684	53740	53749	53729	53654	53601	53455	53393	53301	53162	53059	52906	52721	52543	52368	52169	51965	51736	51563	51329	51116	50925	50695	50497	50289	50119	49993	49836
51592	51687	51755	51851	51930	52009	52095	52240	52356	52449	52551	52609	52673	52745	52823	52910	52979	53051	53096	53112	53155	53171	53186	53193	53153	53089	52984	52881	52732	52584	52452	52313	52156	51975	51756	51576	51371	51139	50947	50715	50525	50290	50081	49878	49684	49476	49281	49148	49010	48891
51295	51396	51463	51537	51617	51690	51752	51854	51972	52060	52127	52181	52211	52239	52326	52357	52404	52440	52469	52469	52481	52451	52432	52381	52315	52222	52078	51930	51766	51589	51449	51263	51091	50897	50670	50483	50271	50038	49854	49635	49436	49220	49009	48847	48654	48483	48326	48187	48077	48018
50992	51077	51140	51209	51253	51320	51373	51470	51552	51621	51668	51711	51726	51750	51766	51780	51799	51801	51820	51799	51759	51701	51650	51569	51449	51328	51159	50976	50782	50590	50425	50231	50023	49813	49588	49382	49157	48954	48761	48562	48341	48147	47974	47803	47647	47500	47334	47240	47173	47128
50601	50662	50736	50789	50830	50860	50900	50964	51033	51080	51133	51148	51139	51114	51095	51089	51081	51075	51036	51005	50939	50849	50758	50636	50484	50335	50137	49931	49730	49511	49336	49136	48931	48703	48462	48280	48045	47850	47649	47470	47302	47106	46930	46828	46692	46570	46404	46385	46329	46268
50116	50171	50229	50261	50296	50302	50329	50357	50389	50442	50456	50456	50424	50385	50337	50297	50240	50221	50170	50089	50004	49903	49780	49632	49466	49302	49095	48895	48653	48470	48281	48077	47835	47661	47432	47254	47042	46885	46675	46568	46383	46228	46106	45990	45927	45823	45733	45715	45657	45683
49619	49667	49704	49712	49732	49734	49730	49736	49752	49758	49770	49741	49710	49626	49567	49487	49407	49362	49284	49191	49077	48951	48811	48632	48443	48273	48042	47826	47577	47405	47217	47012	46825	46610	46399	46218	46047	45904	45766	45633	45509	45365	45263	45210	45161	45083	45081	45039	45034	45090
49093	49125	49148	49139	49152	49130	49102	49083	49071	49064	49035	49016	48946	48850	48734	48643	48548	48478	48384	48257	48150	48003	47840	47651	47433	47260	47056	46839	46655	46411	46259	46014	45831	45690	45501	45354	45189	45051	44949	44825	44733	44655	44598	44575	44562	44539	44525	44581	44587	44665
48575	48586	48593	48600	48570	48538	48489	48425	48398	48366	48322	48284	48218	48097	47986	47873	47738	47625	47543	47424	47268	47124	46966	46748	46544	46377	46171	45965	45755	45574	45425	45254	45112	44932	44769	44647	44522	44395	44334	44213	44204	44181	44164	44153	44154	44175	44245	44295	44354	44408
48042	48039	48052	48008	47964	47910	47862	47797	47726	47672	47621	47563	47457	47333	47203	47059	46943	46820	46708	46576	46457	46253	46102	45896	45701	45523	45307	45118	44972	44788	44634	44489	44346	44242	44097	44017	43918	43843	43829	43850	43753	43773	43795	43832	43849	43952	44039	44133	44218	44349
47540	47526	47518	47469	47438	47356	47275	47165	47101	47033	46963	46879	46799	46647	46520	46333	46208	46073	45985	45840	45694	45498	45349	45132	44989	44803	44620	44467	44281	44163	44052	43966	43780	43741	43655	43570	43545	43579	43501	43514	43549	43567	43637	43691	43775	43900	44003	44133	44241	44370
47155	47109	47077	47029	46978	46899	46800	46682	46597	46501	46435	46334	46265	46115	45981	45790	45666	45537	45411	45297	45160	44979	44799	44626	44447	44314	44184	44043	43963	43805	43728	43663	43554	43518	43489	43429	43439	43464	43485	43512	43590	43688	43773	43841	43959	44115	44263	44414	44543	44696
46734	46672	46633	46587	46503	46400	46299	46187	46094	46011	45888	45831	45688	45551	45394	45249	45077	44977	44853	44729	44586	44430	44275	44062	43961	43809	43719	43603	43581	43477	43444	43352	43261	43303	43300	43296	43344	43444	43500	43535	43636	43769	43912	44034	44217	44363	44545	44683	44829	45018
46426	46326	46282	46227	46148	46064	45961	45834	45666	45591	45493	45403	45318	45176	45056	44885	44714	44598	44479	44339	44243	44106	43968	43836	43709	43621	43543	43482	43434	43404	43427	43329	43366	43381	43424	43457	43562	43684	43758	43843	44007	44166	44346	44471	44677	44855	45009	45204	45339	45570
46276	46165	46125	46052	45951	45866	45767	45613	45514	45397	45314	45206	45128	44966	44866	44727	44581	44481	44364	44262	44168	44034	43936	43827	43767	43679	43627	43642	43609	43617	43669	43701	43721	43746	43847	43941	44006	44149	44284	44425	44617	44786	44959	45154	45365	45561	45709	45913	46066	46236
46085	46039	45937	45860	45749	45668	45558	45423	45289	45205	45091	45004	44920	44765	44682	44542	44425	44342	44238	44175	44079	43970	43903	43789	43742	43748	43739	43763	43811	43853	43870	43986	44084	44139	44265	44371	44537	44707	44872	45038	45215	45436	45635	45824	46059	46256	46416	46645	46797	46931
46072	45999	45893	45821	45756	45639	45540	45411	45294	45196	45089	45017	44940	44821	44745	44617	44519	44471	44368	44334	44243	44198	44149	44082	44084	44085	44133	44188	44274	44374	44412	44555	44681	44809	44960	45133	45282	45476	45661	45872	46069	46281	46482	46724	46926	47127	47326	47512	47667	47807
46192	46132	46034	45953	45875	45781	45708	45597	45479	45378	45301	45220	45178	45085	45021	44956	44842	44807	44765	44721	44656	44632	44638	44605	44622	44686	44766	44893	44991	45105	45250	45354	45535	45665	45863	46029	46222	46410	46619	46806	47038	47243	47475	47668	47885	48089	48265	48442	48559	48684
46337	46242	46175	46124	46041	45966	45889	45796	45697	45598	45528	45467	45441	45409	45369	45309	45231	45174	45145	45142	45136	45128	45166	45174	45248	45336	45449	45599	45768	45905	46046	46212	46374	46567	46777	46977	47193	47409	47626	47853	48031	48284	48498	48673	48866	49053	49237	49384	49488	49565
46609	46506	46462	46405	46333	46281	46229	46131	46049	45973	45922	45872	45833	45861	45805	45787	45762	45736	45737	45741	45751	45801	45849	45944	46018	46161	46311	46483	46645	46861	47007	47214	47390	47608	47831	48035	48270	48494	48709	48924	49116	49335	49547	49712	49907	50049	50196	50326	50411	50495
47036	46969	46880	46844	46810	46757	46717	46668	46582	46526	46484	46469	46456	46470	46488	46496	46493	46500	46525	46550	46596	46666	46749	46860	46995	47130	47319	47499	47708	47924	48093	48296	48518	48728	48955	49141	49378	49605	49780	49997	50174	50372	50540	50691	50838	50975	51065	51160	51233	51261
47456	47419	47349	47303	47282	47278	47244	47192	47147	47117	47082	47092	47099	47165	47193	47221	47264	47301	47344	47403	47464	47585	47699	47838	48006	48149	48375	48582	48802	49029	49205	49418	49629	49859	50089	50288	50507	50701	50891	51070	51232	51395	51543	51654	51778	51863	51943	51981	52027	52029
48001	47923	47907	47889	47872	47875	47862	47860	47842	47819	47806	47829	47883	47941	47996	48080	48135	48201	48264	48364	48443	48587	48717	48897	49085	49273	49483	49708	49937	50150	50344	50566	50767	50987	51186	51411	51590	51740	51924	52071	52219	52350	52435	52522	52581	52626	52635	52671	52713	52650
48585	48546	48508	48527	48512	48521	48543	48560	48592	48584	48592	48619	48685	48774	48860	48983	49064	49138	49224	49329	49455	49603	49758	49971	50153	50361	50563	50786	51017	51236	51432	51606	51823	52016	52178	52347	52523	52656	52778	52905	52987	53087	53134	53179	53210	53223	53221	53179	53174	53075
49191	49145	49160	49168	49187	49223	49280	49318	49346	49370	49401	49451	49517	49665	49757	49902	50033	50118	50219	50356	50474	50661	50821	51043	51243	51418	51669	51866	52083	52275	52475	52640	52795	52986	53123	53286	53427	53514	53596	53667	53732	53745	53769	53798	53753	53705	53686	53595	53502	53460
49784	49801	49831	49850	49879	49939	50003	50064	50140	50167	50218	50291	50385	50526	50643	50810	50964	51067	51175	51304	51453	51653	51835	52042	52253	52441	52654	52858	53022	53202	53339	53526	53643	53808	53920	54034	54113	54185	54224	54233	54275	54247	54232	54188	54113	54021	53926	53820	53703	53638
50423	50418	50467	50485	50530	50619	50689	50786	50873	50934	50999	51078	51177	51319	51459	51636	51773	51930	52043	52181	52322	52496	52699	52901	53095	53275	53444	53608	53770	53926	53984	54145	54278	54356	54461	54507	54553	54583	54558	54557	54516	54458	54384	54300	54195	54057	53915	53793	53679	53557
50972	51000	51069	51113	51191	51272	51363	51480	51576	51661	51763	51848	51931	52102	52265	52419	52596	52748	52861	52997	53136	53319	53496	53694	53874	54005	54188	54310	54432	54535	54642	54706	54769	54852	54867	54881	54885	54842	54816	54747	54669	54552	54438	54335	54172	54028	53850	53736	53547	53413
51485	51558	51624	51683	51772	51861	51964	52098	52224	52330	52425	52504	52625	52751	52910	53111	53255	53411	53510	53648	53805	53973	54135	54298	54466	54583	54718	54773	54844	54921	54999	55018	55039	55038	55002	55020	54957	54884	54780	54694	54591	54453	54312	54122	53947	53769	53597	53406	53234	53111
51928	51972	52035	52114	52195	52293	52442	52526	52683	52779	52903	52976	53111	53226	53357	53545	53681	53849	53966	54053	54180	54317	54470	54602	54718	54815	54865	54939	54959	54982	55021	54979	54990	54959	54869	54826	54719	54609	54494	54327	54202	54047	53866	53656	53479	53300	53081	52908	52774	52594
52283	52362	52472	52546	52627	52747	52904	52985	53144	53256	53381	53443	53576	53620	53809	53981	54135	54242	54344	54460	54547	54673	54829	54897	54975	55018	55033	55053	55062	54998	55024	54942	54874	54813	54725	54621	54466	54317	54162	53976	53830	53625	53393	53206	52985	52788	52571	52391	52231	52072
52490	52562	52679	52740	52835	52928	53066	53163	53302	53421	53521	53609	53732	53749	53943	54054	54175	54326	54368	54466	54514	54610	54751	54779	54808	54846	54795	54766	54708	54637	54532	54491	54395	54289	54185	54006	53855	53658	53511	53300	53109	52879	52675	52479	52256	52058	51848	51681	51538	51386
52625	52729	52838	52904	52991	53085	53228	53323	53490	53574	53680	53732	53876	53869	53997	54097	54219	54244	54364	54451	54473	54535	54576	54602	54601	54558	54507	54426	54335	54216	54096	54015	53873	53717	53558	53382	53199	52985	52799	52581	52385	52167	51956	51737	51511	51325	51121	50954	50830	50685
52666	52749	52835	52911	52992	53080	53192	53298	53415	53485	53641	53668	53726	53757	53834	53915	54015	54045	54115	54135	54174	54189	54209	54175	54160	54074	53972	53845	53703	53566	53438	53286	53124	52950	52784	52586	52370	52127	51948	51718	51522	51287	51079	50886	50667	50494	50310	50168	50049	49922
52494	52591	52671	52742	52814	52861	52966	53063	53169	53242	53314	53374	53386	53449	53467	53520	53558	53582	53619	53635	53618	53607	53591	53529	53467	53350	53197	53054	52877	52723	52568	52398	52221	52031	51810	51632	51395	51193	50967	50766	50579	50366	50162	49983	49801	49644	49475	49356	49245	49169
52274	52371	52437	52491	52541	52614	52670	52751	52822	52929	52968	52982	52981	53032	53013	53024	53047	53051	53050	53022	52992	52941	52861	52795	52697	52554	52359	52203	51999	51806	51645	51454	51258	51051	50830	50628	50413	50200	50009	49790	49626	49414	49229	49075	48929	48783	48651	48553	48476	48406
51942	52003	52077	52114	52159	52195	52195	52274	52349	52393	52454	52460	52432	52440	52384	52350	52361	52348	52308	52250	52203	52112	52009	51900	51768	51607	51395	51211	51005	50792	50619	50417	50224	49994	49773	49587	49377	49180	48990	48806	48650	48473	48318	48186	48052	47949	47865	47803	47734	47712
51472	51525	51580	51601	51624	51636	51659	51677	51721	51754	51785	51777	51760	51684	51630	51580	51529	51499	51440	51366	51288	51171	51065	50904	50746	50573	50353	50163	49949	49731	49564	49371	49174	48973	48763	48575	48371	48192	48026	47877	47731	47584	47453	47363	47282	47229	47165	47136	47094	47104
50955	50990	51030	51046	51051	51041	51052	51045	51048	51064	51057	51035	50987	50920	50833	50746	50669	50614	50538	50447	50334	50195	50049	49881	49710	49513	49301	49112	48885	48682	48501	48302	48122	47912	47710	47553	47385	47233	47104	46969	46843	46760	46646	46602	46552	46494	46491	46502	46466	46531
50371	50393	50413	50410	50394	50368	50347	50315	50284	50282	50261	50230	50173	50067	49959	49847	49749	49661	49568	49462	49343	49178	49029	48836	48623	48457	48231	48047	47842	47626	47461	47292	47114	46932	46740	46628	46465	46349	46249	46161	46081	46007	46002	45922	45934	45918	45972	45968	46006	46078
49732	49734	49733	49723	49688	49640	49592	49554	49495	49469	49447	49395	49320	49198	49067	48933	48817	48726	48616	48507	48365	48184	48050	47845	47640	47466	47280	47089	46907	46722	46584	46399	46250	46092	46005	45872	45733	45656	45574	45536	45488	45464	45467	45433	45487	45537	45571	45640	45718	45787
49077	49063	49046	49032	48980	48920	48833	48766	48693	48638	48599	48528	48462	48312	48170	48030	47883	47811	47659	47518	47382	47209	47035	46848	46631	46477	46280	46148	45940	45787	45665	45534	45397	45261	45167	45110	45000	44957	44905	44893	44899	44891	44927	44976	45077	45131	45241	45326	45386	45517
48419	48405	48358	48323	48265	48186	48085	47997	47925	47852	47770	47722	47621	47466	47326	47157	47000	46880	46771	46647	46497	46306	46160	45933	45713	45627	45434	45321	45183	45044	44942	44831	44740	44622	44553	44548	44474	44473	44466	44504	44528	44560	44695	44772	44844	44955	45096	45210	45319	45452
47823	47767	47740	47687	47629	47539	47440	47333	47211	47106	47029	46973	46892	46736	46586	46409	46255	46165	46029	45885	45761	45593	45512	45254	45040	44950	44855	44738	44614	44509	44464	44360	44327	44233	44229	44221	44238	44231	44272	44334	44398	44498	44587	44702	44842	45009	45152	45297	45438	45548
47203	47179	47120	47062	46963	46894	46772	46666	46518	46429	46367	46254	46117	46023	45856	45687	45573	45453	45308	45183	45038	44897	44719	44610	44409	44358	44235	44197	44066	44034	43974	43967	43900	43899	43957	43988	43971	44038	44113	44221	44310	44434	44626	44730	44910	45078	45261	45415	45552	45686
46689	46618	46545	46479	46395	46317	46200	46037	45924	45824	45703	45620	45503	45399	45275	45110	44939	44843	44723	44604	44464	44352	44159	44088	43901	43884	43830	43753	43758	43736	43709	43693	43735	43778	43804	43863	43941	44032	44180	44266	44426	44577	44773	44899	45122	45304	45495	45674	45834	45986
46297	46219	46133	46091	46010	45904	45827	45660	45530	45423	45278	45216	45093	45035	44895	44735	44617	44524	44413	44324	44231	44112	44025	43885	43765	43766	43741	43729	43747	43789	43782	43790	43860	43933	43994	44051	44227	44349	44489	44635	44805	45004	45193	45353	45582	45771	45981	46147	46287	46458
45945	45853	45787	45693	45612	45491	45418	45269	45193	45046	44910	44840	44743	44658	44583	44435	44316	44263	44124	44043	43960	43868	43825	43741	43617	43617	43690	43707	43765	43817	43859	43944	44020	44092	44236	44410	44517	44687	44862	45056	45214	45453	45654	45832	46057	46275	46455	46631	46781	46930
45710	45592	45529	45427	45377	45204	45170	45021	44918	44803	44690	44623	44544	44496	44376	44268	44172	44077	44040	43943	43907	43840	43853	43784	43680	43753	43835	43915	43969	44062	44147	44272	44382	44531	44680	44829	45025	45212	45400	45609	45804	46030	46263	46457	46687	46853	47078	47239	47359	47499
45663	45550	45493	45406	45348	45233	45171	45052	44960	44827	44739	44693	44667	44552	44490	44446	44353	44309	44232	44218	44172	44142	44165	44177	44219	44212	44310	44426	44551	44672	44795	44911	45031	45196	45397	45589	45762	45985	46182	46401	46588	46789	47026	47227	47422	47599	47786	47931	48069	48184
45636	45523	45462	45404	45317	45270	45178	45083	44949	44920	44809	44771	44713	44696	44634	44641	44573	44525	44482	44484	44480	44491	44480	44593	44616	44660	44845	44983	45128	45279	45413	45562	45747	45951	46147	46320	46554	46763	46968	47203	47394	47609	47828	48008	48193	48357	48530	48640	48749	48848
45753	45672	45598	45556	45490	45465	45385	45306	45213	45128	45085	45044	45030	45022	45010	44971	44979	44960	44977	44970	45038	45054	45090	45189	45300	45389	45565	45737	45899	46094	46247	46434	46619	46841	47061	47216	47475	47680	47880	48097	48287	48497	48688	48838	49012	49160	49283	49393	49466	49533
46041	45971	45923	45870	45856	45787	45758	45717	45691	45578	45530	45506	45518	45546	45543	45576	45581	45608	45605	45658	45719	45808	45871	45961	46076	46267	46451	46609	46825	47046	47213	47416	47600	47830	48033	48236	48460	48663	48846	49046	49211	49399	49557	49694	49829	49926	50032	50106	50156	50188
46400	46348	46295	46261	46266	46205	46197	46177	46149	46097	46066	46051	46086	46144	46183	46243	46295	46314	46363	46430	46501	46614	46726	46874	47024	47208	47408	47599	47828	48054	48217	48427	48633	48843	49070	49265	49469	49655	49818	49991	50132	50297	50442	50539	50635	50690	50757	50798	50814	50813
46893	46849	46805	46775	46758	46760	46787	46779	46774	46761	46759	46759	46804	46883	46948	47037	47139	47185	47258	47335	47437	47577	47696	47870	48069	48257	48487	48671	48890	49115	49317	49509	49706	49916	50113	50315	50499	50660	50774	50933	51047	51167	51259	51321	51377	51401	51428	51419	51408	51376
47487	47463	47457	47417	47438	47459	47496	47507	47533	47526	47572	47582	47647	47748	47846	47961	48060	48133	48248	48340	48451	48620	48759	48958	49152	49317	49573	49752	49976	50181	50362	50543	50727	50934	51110	51266	51398	51541	51630	51756	51850	51890	51949	51986	51978	51962	51952	51923	51879	51820
48072	48055	48062	48078	48091	48154	48191	48249	48294	48316	48362	48418	48487	48600	48709	48867	48988	49084	49195	49317	49465	49641	49794	50034	50233	50405	50625	50795	51037	51255	51395	51560	51719	51881	52053	52155	52283	52368	52444	52497	52568	52565	52570	52547	52523	52457	52369	52305	52244	52168
48777	48781	48808	48837	48883	48939	48994	49085	49161	49212	49267	49322	49426	49549	49700	49857	49998	50109	50233	50371	50519	50704	50885	51120	51290	51449	51674	51845	52038	52240	52339	52481	52597	52761	52874	52928	53035	53095	53101	53142	53167	53124	53079	53012	52906	52845	52732	52642	52536	52423
49492	49511	49550	49590	49663	49724	49811	49903	49992	50074	50140	50225	50320	50462	50610	50771	50939	51051	51186	51312	51494	51649	51831	52064	52223	52361	52546	52700	52849	53019	53101	53228	53315	53423	53478	53525	53549	53572	53538	53520	53499	53426	53350	53226	53137	53002	52864	52728	52616	52491
50211	50253	50311	50369	50434	50530	50631	50743	50848	50950	51018	51115	51219	51393	51516	51715	51867	52000	52115	52253	52425	52621	52761	52914	53116	53227	53415	53518	53653	53762	53830	53907	53967	54017	54062	54048	54051	54008	53949	53864	53757	53711	53568	53439	53250	53099	52966	52814	52665	52529
50904	50953	51028	51065	51133	51310	51384	51545	51595	51724	51784	51945	52025	52241	52261	52518	52615	52824	52967	53000	53157	53427	53434	53700	53845	53945	54089	54126	54101	54214	54372	54305	54444	54445	54440	54368	54216	54146	54171	53879	53915	53641	53577	53366	53232	53113	52893	52645	52521	52424
51266	51313	51389	51455	51517	51624	51735	51902	51982	52098	52187	52303	52392	52532	52635	52814	52948	53081	53181	53283	53434	53589	53691	53817	53949	54007	54096	54103	54134	54207	54229	54199	54211	54196	54150	54079	53968	53839	53776	53602	53496	53298	53156	52977	52809	52627	52451	52261	52118	51976
51977	52049	52139	52246	52282	52407	52542	52670	52795	52930	53026	53131	53220	53357	53465	53628	53768	53875	54006	54079	54169	54318	54406	54485	54563	54593	54633	54589	54616	54605	54551	54535	54483	54396	54310	54200	54057	53896	53745	53572	53423	53212	53012	52826	52607	52387	52210	52034	51892	51735
52419	52504	52597	52692	52781	52868	52967	53080	53240	53365	53463	53550	53629	53742	53836	53983	54070	54181	54267	54348	54475	54531	54606	54649	54705	54646	54663	54613	54573	54463	54433	54345	54249	54156	53997	53869	53700	53518	53348	53137	52969	52758	52546	52355	52143	51948	51747	51571	51441	51301
52820	52908	53003	53032	53133	53273	53346	53469	53642	53748	53835	53914	54013	54067	54146	54255	54325	54427	54504	54557	54616	54648	54708	54791	54753	54672	54607	54577	54429	54340	54224	54095	53973	53805	53643	53487	53280	53069	52890	52675	52490	52263	52052	51844	51636	51455	51249	51091	50963	50829
52995	53098	53185	53215	53305	53417	53517	53629	53760	53857	53946	54037	54065	54089	54172	54235	54301	54364	54416	54436	54409	54471	54473	54427	54425	54338	54242	54069	53968	53823	53694	53551	53387	53224	53024	52849	52635	52416	52227	51992	51801	51590	51365	51185	50969	50812	50642	50499	50386	50276
52980	53056	53150	53223	53262	53333	53412	53493	53643	53702	53767	53837	53849	53876	53903	53955	53951	53998	54032	54042	54018	53997	53967	53891	53835	53748	53587	53422	53262	53094	52962	52793	52600	52411	52213	52028	51806	51611	51406	51187	51005	50806	50608	50450	50261	50124	49972	49845	49763	49680
52930	53007	53084	53154	53199	53230	53293	53395	53439	53500	53585	53581	53612	53614	53591	53617	53590	53616	53566	53592	53515	53486	53413	53315	53203	53062	52916	52733	52527	52359	52169	51988	51819	51601	51386	51187	50964	50772	50585	50375	50199	50005	49840	49683	49549	49419	49302	49212	49144	49083
52709	52785	52836	52875	52906	52946	52988	53060	53093	53146	53179	53181	53179	53142	53107	53078	53057	53035	52982	52943	52886	52799	52688	52534	52428	52257	52055	51869	51675	51458	51281	51081	50895	50678	50461	50279	50063	49863	49688	49504	49353	49178	49043	48924	48804	48722	48642	48561	48524	48504
52292	52336	52389	52391	52443	52443	52444	52467	52496	52519	52547	52522	52491	52453	52387	52312	52270	52212	52135	52080	51998	51869	51758	51597	51442	51267	51065	50879	50664	50454	50275	50073	49899	49689	49479	49308	49119	48946	48797	48647	48542	48377	48273	48189	48120	48059	48012	47986	47961	47960
51819	51858	51894	51905	51915	51892	51867	51874	51871	51867	51871	51837	51801	51710	51637	51512	51448	51377	51283	51198	51093	50952	50813	50625	50449	50274	50054	49868	49640	49441	49272	49072	48897	48703	48508	48351	48168	48035	47907	47804	47677	47567	47514	47458	47427	47392	47402	47385	47415	47446
51235	51265	51266	51285	51253	51209	51183	51148	51111	51101	51080	51017	50961	50852	50745	50626	50519	50433	50341	50229	50091	49936	49782	49579	49387	49214	49015	48808	48601	48406	48234	48077	47898	47739	47553	47414	47281	47182	47065	46981	46930	46856	46829	46809	46805	46812	46851	46878	46937	47021
50561	50569	50568	50544	50505	50459	50406	50336	50281	50244	50210	50154	50063	49943	49824	49679	49558	49441	49338	49220	49067	48899	48745	48546	48362	48194	48007	47819	47626	47432	47287	47147	46992	46836	46705	46592	46505	46424	46350	46322	46321	46253	46258	46282	46337	46402	46458	46504	46589	46680
49836	49840	49812	49790	49737	49673	49592	49497	49421	49372	49305	49229	49138	49010	48860	48704	48585	48455	48348	48202	48065	47884	47727	47507	47331	47162	47004	46826	46659	46495	46390	46257	46141	45997	45882	45838	45778	45702	45708	45680	45720	45695	45754	45831	45891	45992	46092	46170	46283	46391
49097	49062	49023	48993	48919	48839	48747	48651	48544	48472	48392	48311	48205	48077	47927	47745	47621	47483	47380	47232	47084	46880	46745	46543	46362	46218	46055	45930	45800	45659	45570	45458	45380	45303	45237	45172	45120	45156	45181	45211	45242	45259	45378	45489	45583	45695	45851	45967	46071	46200
48368	48318	48272	48201	48128	48052	47945	47826	47722	47624	47528	47469	47353	47223	47077	46894	46738	46616	46507	46359	46231	46067	45888	45728	45573	45453	45343	45209	45118	45013	44938	44877	44834	44768	44769	44710	44736	44809	44831	44924	44961	45039	45205	45326	45482	45622	45766	45923	46028	46163
47647	47582	47524	47438	47357	47263	47150	47006	46909	46776	46710	46593	46514	46371	46227	46055	45913	45780	45711	45542	45404	45222	45132	44936	44827	44731	44616	44563	44486	44443	44409	44347	44341	44323	44310	44362	44429	44490	44582	44664	44771	44865	45085	45218	45394	45559	45757	45934	46048	46196
46947	46897	46827	46769	46656	46552	46433	46291	46188	46078	45978	45824	45754	45618	45493	45371	45167	45094	44997	44854	44727	44607	44492	44358	44259	44165	44094	44078	44034	44033	44007	44021	44053	44066	44114	44200	44265	44402	44483	44651	44784	44928	45117	45288	45514	45681	45875	46089	46206	46329
46425	46358	46246	46159	46104	46007	45864	45730	45599	45469	45397	45287	45224	45087	44964	44853	44642	44601	44509	44434	44313	44219	44102	44015	43935	43919	43864	43879	43913	43934	43969	43967	44018	44101	44188	44272	44389	44549	44696	44879	44989	45141	45375	45563	45775	45962	46174	46340	46459	46609
45872	45765	45688	45630	45528	45417	45320	45163	45033	44888	44851	44775	44654	44560	44476	44337	44225	44141	44030	43984	43927	43792	43724	43679	43614	43633	43644	43682	43741	43805	43871	43958	44029	44128	44253	44373	44565	44715	44893	45078	45269	45445	45673	45870	46090	46264	46468	46660	46765	46932
45486	45392	45303	45242	45139	45062	44943	44821	44709	44618	44472	44387	44358	44267	44199	44101	44006	43932	43902	43824	43763	43667	43655	43647	43617	43652	43697	43806	43894	43995	44065	44195	44309	44423	44602	44728	44967	45140	45280	45510	45688	45918	46130	46333	46542	46734	46928	47091	47197	47342
45293	45183	45113	45067	44990	44880	44789	44702	44585	44537	44419	44369	44286	44237	44173	44137	44003	43988	43946	43941	43891	43826	43854	43886	43925	43989	44035	44158	44293	44418	44543	44691	44819	44975	45159	45321	45543	45733	45923	46134	46309	46550	46745	46972	47131	47319	47474	47624	47730	47844
45145	45039	44976	44888	44846	44762	44699	44626	44518	44450	44373	44307	44266	44227	44250	44173	44139	44131	44102	44061	44098	44059	44116	44175	44245	44332	44477	44595	44777	44907	45059	45222	45388	45556	45790	45964	46170	46382	46580	46795	47001	47219	47405	47588	47763	47916	48066	48178	48277	48355
45135	45040	44966	44911	44867	44833	44776	44687	44617	44585	44494	44416	44458	44432	44456	44412	44390	44417	44424	44435	44483	44528	44594	44666	44748	44886	45075	45185	45394	45600	45770	45936	46105	46328	46554	46738	46977	47166	47348	47571	47756	47945	48151	48294	48436	48569	48696	48797	48852	48923
45364	45287	45216	45215	45180	45167	45100	45067	45008	44988	44900	44878	44920	44951	44939	44988	45021	45033	45059	45071	45177	45241	45324	45428	45575	45698	45879	46086	46284	46501	46656	46857	47037	47237	47470	47652	47863	48051	48236	48427	48588	48744	48900	49027	49145	49248	49327	49388	49444	49467
45640	45590	45547	45509	45474	45504	45487	45469	45412	45415	45367	45405	45437	45467	45520	45559	45638	45668	45723	45761	45883	46003	46121	46252	46409	46572	46789	46961	47196	47414	47585	47789	47978	48193	48409	48587	48806	48968	49142	49302	49442	49575	49695	49799	49869	49930	49979	50015	50024	50037
46071	46018	45996	45979	45991	45968	46009	46022	46018	46002	45996	46008	46076	46154	46247	46343	46416	46480	46537	46645	46737	46905	47040	47206	47372	47570	47786	47974	48226	48445	48609	48813	48993	49198	49428	49582	49756	49916	50035	50183	50294	50396	50509	50551	50582	50601	50609	50619	50592	50558
46704	46666	46655	46659	46677	46693	46738	46780	46811	46801	46830	46879	46946	47037	47153	47264	47373	47442	47532	47637	47766	47947	48086	48292	48475	48655	48875	49055	49266	49499	49661	49845	50017	50179	50376	50524	50656	50788	50903	50978	51060	51123	51147	51159	51159	51140	51112	51093	51044	50974
47334	47329	47341	47350	47382	47435	47510	47568	47620	47637	47695	47756	47835	47962	48084	48216	48351	48456	48553	48690	48832	49003	49188	49388	49574	49764	49960	50163	50363	50572	50713	50884	51038	51220	51347	51452	51574	51643	51695	51764	51814	51858	51817	51788	51752	51703	51626	51567	51469	51393
48085	48111	48135	48150	48209	48283	48362	48461	48533	48597	48648	48733	48805	48958	49092	49256	49406	49512	49636	49769	49928	50100	50280	50519	50708	50875	51053	51237	51420	51574	51716	51870	51988	52143	52229	52311	52398	52435	52439	52480	52466	52480	52371	52300	52228	52133	52024	51922	51822	51717
48892	48923	48966	49007	49078	49166	49266	49369	49473	49544	49619	49695	49803	49946	50117	50296	50419	50548	50679	50797	50960	51161	51344	51543	51731	51888	52012	52194	52333	52472	52568	52693	52779	52882	52946	52976	53030	53016	52977	52957	52912	52848	52781	52635	52523	52416	52257	52146	52028	51891
49746	49781	49837	49889	49970	50065	50172	50309	50436	50499	50631	50725	50801	50963	51095	51314	51467	51574	51708	51844	51995	52188	52365	52555	52716	52852	52986	53096	53193	53315	53372	53436	53488	53600	53597	53584	53622	53529	53453	53390	53315	53229	53091	52943	52784	52625	52445	52282	52183	52049
50561	50646	50706	50769	50842	50949	51085	51208	51362	51453	51567	51671	51768	51924	52064	52256	52409	52554	52653	52755	52929	53148	53258	53435	53562	53668	53733	53829	53915	53960	54003	54050	54079	54090	54056	54014	53919	53846	53768	53643	53529	53395	53232	53077	52880	52713	52507	52349	52205	52058
51311	51400	51476	51551	51640	51737	51854	52018	52148	52263	52367	52462	52545	52704	52820	52990	53143	53282	53391	53477	53632	53751	53901	54033	54146	54219	54254	54295	54288	54350	54350	54320	54298	54317	54204	54142	54013	53908	53814	53647	53514	53323	53120	52995	52770	52579	52393	52213	52063	51915
52073	52186	52264	52349	52431	52543	52641	52814	52949	53092	53192	53266	53362	53513	53574	53814	53912	54010	54132	54170	54303	54430	54531	54642	54697	54750	54783	54730	54766	54709	54672	54634	54556	54443	54376	54248	54064	53968	53775	53623	53473	53256	53051	52884	52655	52438	52237	52081	51940	51775
52633	52722	52837	52880	52976	53075	53200	53324	53480	53597	53695	53775	53834	53951	54067	54225	54299	54413	54488	54564	54626	54735	54777	54834	54872	54876	54825	54810	54725	54669	54593	54521	54403	54246	54159	54014	53835	53688	53471	53294	53131	52905	52687	52509	52287	52120	51914	51748	51611	51477
53155	53259	53400	53422	53522	53615	53700	53826	53960	54050	54187	54236	54287	54403	54528	54586	54662	54752	54787	54822	54897	54929	54964	54996	54999	54972	54884	54790	54711	54580	54478	54342	54223	54081	53897	53753	53579	53353	53164	52970	52759	52533	52327	52117	51919	51739	51565	51401	51275	51147
53563	53642	53741	53828	53877	53971	54018	54148	54273	54387	54462	54538	54571	54615	54633	54691	54782	54848	54852	54917	54908	54920	54922	54919	54846	54801	54691	54556	54397	54252	54138	53960	53861	53681	53443	53261	53065	52856	52686	52434	52262	52017	51823	51621	51428	51283	51112	50983	50869	50764
53647	53739	53799	53871	53941	54003	54047	54145	54252	54321	54396	54442	54468	54475	54528	54570	54586	54592	54622	54581	54599	54549	54491	54438	54392	54289	54126	54005	53775	53641	53490	53340	53177	52989	52752	52576	52341	52150	51940	51741	51563	51358	51171	51016	50840	50683	50559	50455	50359	50278
53727	53797	53905	53922	53969	54013	54033	54109	54178	54239	54286	54318	54317	54316	54285	54328	54302	54287	54288	54300	54206	54147	54050	53965	53842	53741	53559	53382	53202	52980	52828	52651	52449	52224	52027	51827	51620	51424	51236	51038	50864	50672	50505	50383	50239	50114	50007	49922	49861	49801
53564	53646	53662	53724	53766	53755	53783	53835	53883	53919	53960	53952	53944	53915	53877	53848	53797	53766	53714	53693	53604	53495	53402	53274	53106	52980	52775	52593	52385	52156	51983	51777	51595	51373	51176	50994	50783	50600	50433	50255	50094	49932	49803	49697	49595	49507	49430	49379	49342	49305
53231	53279	53337	53342	53354	53354	53338	53332	53357	53391	53404	53395	53352	53290	53181	53165	53071	53023	52973	52883	52792	52656	52538	52369	52216	52042	51844	51648	51414	51214	51044	50844	50681	50464	50253	50081	49906	49735	49599	49436	49313	49178	49077	49013	48945	48891	48849	48831	48820	48838
52795	52821	52850	52847	52826	52819	52791	52772	52739	52765	52746	52708	52650	52557	52470	52368	52285	52212	52125	52037	51908	51743	51603	51427	51245	51075	50853	50658	50447	50231	50058	49887	49702	49503	49324	49169	49007	48876	48739	48599	48514	48411	48372	48335	48289	48273	48286	48298	48313	48342
52181	52197	52185	52197	52172	52120	52066	52026	51987	51957	51940	51879	51813	51693	51573	51459	51329	51251	51139	51036	50911	50740	50573	50366	50187	50023	49800	49622	49392	49197	49036	48857	48697	48553	48374	48257	48091	47985	47910	47810	47761	47709	47681	47699	47670	47716	47753	47799	47835	47932
51433	51426	51411	51386	51355	51290	51216	51150	51081	51036	50985	50924	50838	50714	50596	50452	50314	50217	50102	49973	49839	49657	49491	49292	49107	48946	48751	48583	48416	48197	48064	47892	47794	47632	47487	47407	47296	47222	47178	47133	47112	47090	47095	47115	47218	47248	47307	47391	47439	47518
50661	50637	50595	50565	50507	50426	50343	50251	50160	50097	50026	49936	49850	49727	49584	49411	49281	49151	49035	48923	48753	48566	48414	48201	48008	47861	47674	47529	47379	47193	47069	46925	46870	46728	46623	46548	46504	46473	46424	46444	46419	46467	46541	46578	46651	46775	46871	46985	47060	47178
49779	49745	49681	49642	49582	49485	49393	49287	49170	49094	48992	48907	48814	48664	48518	48349	48198	48079	47977	47830	47681	47522	47333	47139	47003	46842	46700	46548	46435	46285	46214	46070	45995	45950	45878	45806	45802	45854	45853	45882	45899	46009	46084	46169	46318	46407	46539	46698	46787	46945
48898	48839	48756	48718	48640	48553	48452	48324	48182	48107	48015	47920	47819	47676	47522	47361	47215	47118	46978	46845	46702	46561	46399	46213	46075	45962	45829	45756	45646	45546	45493	45458	45412	45326	45315	45315	45328	45394	45409	45460	45561	45653	45804	45915	46108	46225	46416	46515	46641	46789
47995	47914	47838	47779	47706	47595	47470	47348	47204	47110	47006	46924	46803	46683	46535	46349	46209	46111	46008	45885	45748	45597	45463	45276	45174	45082	44977	44899	44822	44804	44772	44774	44716	44723	44742	44773	44822	44886	45008	45129	45203	45345	45528	45678	45882	46016	46187	46343	46489	46653
47121	47032	46973	46898	46813	46698	46592	46433	46312	46188	46097	45987	45911	45780	45664	45541	45335	45245	45143	45051	44899	44793	44674	44568	44447	44390	44333	44300	44315	44294	44277	44255	44332	44348	44384	44475	44538	44677	44795	44959	45051	45243	45421	45591	45823	45973	46154	46321	46461	46584
46359	46312	46192	46127	46027	45950	45831	45722	45567	45461	45372	45276	45204	45082	44970	44822	44688	44616	44515	44432	44353	44260	44146	44044	43982	43960	43931	43951	43932	44009	43999	44137	44137	44184	44304	44376	44516	44599	44793	44977	45119	45299	45504	45685	45921	46071	46251	46418	46569	46676
45625	45543	45445	45376	45296	45181	45112	44973	44836	44727	44608	44549	44466	44400	44299	44173	44106	43981	43910	43876	43788	43701	43627	43568	43541	43521	43567	43602	43647	43759	43800	43899	43978	44074	44216	44343	44490	44607	44824	45056	45189	45408	45625	45790	46020	46199	46401	46545	46672	46784
44998	44860	44781	44736	44672	44565	44474	44369	44255	44143	44076	43984	43947	43848	43783	43680	43621	43553	43458	43419	43415	43363	43319	43299	43283	43282	43379	43434	43580	43673	43755	43903	43932	44127	44283	44460	44631	44836	45001	45194	45409	45603	45810	46037	46261	46417	46578	46727	46861	46984
44586	44479	44435	44366	44298	44216	44166	44053	43964	43875	43783	43732	43688	43647	43583	43547	43497	43459	43392	43386	43362	43355	43356	43345	43402	43434	43575	43652	43787	43952	44091	44215	44364	44509	44693	44847	45062	45217	45441	45626	45828	46033	46245	46420	46637	46782	46919	47080	47172	47274
44265	44153	44064	44023	43978	43921	43856	43793	43704	43597	43569	43507	43466	43449	43439	43391	43387	43350	43312	43343	43330	43351	43397	43409	43525	43615	43774	43896	44042	44232	44377	44532	44697	44873	45067	45253	45487	45658	45860	46061	46283	46476	46669	46825	47009	47158	47297	47388	47459	47548
44056	43993	43916	43847	43855	43821	43759	43703	43660	43566	43514	43484	43493	43511	43503	43480	43517	43480	43504	43517	43591	43627	43680	43793	43888	43995	44152	44327	44511	44722	44875	45098	45245	45438	45660	45832	46049	46255	46432	46652	46819	47025	47185	47319	47465	47585	47687	47778	47833	47882
44058	44053	43980	43967	43929	43920	43916	43873	43830	43787	43757	43738	43752	43778	43842	43847	43864	43871	43907	43975	44046	44123	44231	44347	44486	44622	44799	44992	45210	45408	45569	45722	45959	46144	46362	46552	46752	46956	47127	47293	47447	47620	47750	47860	48002	48074	48129	48201	48236	48253
44227	44120	44165	44141	44139	44088	44142	44127	44109	44086	44070	44071	44120	44135	44221	44289	44349	44384	44451	44527	44600	44728	44836	45013	45162	45291	45520	45690	45938	46152	46310	46501	46723	46924	47135	47300	47500	47666	47826	47975	48117	48257	48360	48439	48506	48550	48590	48634	48640	48628
44603	44526	44481	44498	44526	44520	44565	44581	44575	44584	44570	44634	44665	44716	44838	44933	45019	45067	45134	45232	45353	45515	45657	45827	45993	46183	46370	46601	46809	47030	47193	47393	47572	47784	47972	48133	48317	48455	48571	48704	48805	48905	48970	49022	49050	49065	49056	49058	49038	48992
45083	45027	45064	45056	45107	45133	45180	45200	45270	45273	45297	45346	45425	45530	45636	45759	45848	45937	46038	46145	46286	46427	46586	46783	46973	47158	47365	47542	47780	47947	48147	48323	48478	48667	48827	48971	49118	49239	49325	49408	49486	49546	49565	49560	49557	49531	49503	49458	49407	49341
45684	45669	45688	45726	45753	45833	45886	45975	46013	46068	46116	46161	46258	46408	46506	46645	46759	46856	46973	47093	47233	47425	47598	47805	47990	48171	48367	48558	48752	48952	49094	49256	49411	49564	49698	49799	49916	49989	50051	50117	50128	50150	50143	50107	50046	49977	49911	49831	49777	49698
46418	46442	46480	46543	46587	46663	46735	46835	46913	46968	47030	47114	47216	47362	47500	47639	47801	47888	48026	48147	48301	48476	48671	48879	49056	49231	49433	49583	49767	49915	50040	50183	50292	50432	50539	50614	50678	50708	50744	50757	50736	50709	50649	50572	50468	50381	50266	50173	50070	49983
47322	47376	47396	47465	47509	47601	47687	47806	47912	47977	48046	48150	48246	48379	48536	48696	48845	48959	49094	49221	49372	49547	49735	49920	50105	50252	50416	50544	50689	50800	50933	51022	51101	51194	51255	51292	51314	51330	51290	51264	51223	51141	51047	50942	50797	50697	50542	50425	50301	50186
48201	48260	48312	48381	48448	48560	48653	48785	48891	49001	49090	49193	49295	49442	49585	49759	49922	50055	50164	50296	50446	50618	50785	51005	51149	51269	51417	51528	51611	51709	51794	51841	51904	51941	51949	51957	51942	51888	51842	51765	51693	51562	51427	51295	51125	50965	50784	50653	50534	50406
49142	49222	49308	49365	49453	49556	49663	49787	49932	50030	50134	50238	50351	50491	50631	50806	50960	51091	51215	51316	51466	51615	51774	51937	52081	52185	52260	52321	52413	52442	52509	52514	52534	52525	52493	52470	52408	52319	52226	52102	51990	51822	51670	51496	51310	51132	50936	50812	50660	50520
50088	50154	50250	50309	50391	50502	50623	50743	50901	51005	51118	51200	51292	51456	51555	51704	51853	51972	52078	52198	52311	52448	52573	52698	52815	52887	52935	52943	52965	52967	52951	52960	52942	52891	52844	52756	52661	52548	52419	52266	52119	51947	51752	51570	51379	51195	50999	50849	50713	50559
51005	51091	51185	51245	51346	51433	51545	51688	51821	51939	52027	52132	52239	52398	52452	52604	52758	52852	52921	53044	53110	53238	53325	53424	53490	53547	53552	53530	53497	53472	53396	53383	53303	53233	53093	53009	52875	52749	52555	52381	52219	52007	51807	51620	51410	51218	51025	50864	50741	50593
51791	51923	51994	52040	52130	52229	52352	52461	52616	52721	52773	52907	52995	53097	53177	53292	53397	53503	53567	53633	53707	53786	53856	53912	53938	53941	53899	53839	53760	53681	53581	53524	53442	53316	53167	53031	52872	52685	52510	52323	52149	51920	51716	51527	51317	51134	50933	50787	50660	50535
52571	52680	52746	52819	52893	52972	53057	53170	53305	53406	53458	53571	53648	53718	53763	53872	53953	54019	54100	54121	54175	54210	54275	54274	54258	54193	54127	54050	53925	53803	53678	53579	53473	53278	53132	52971	52769	52584	52390	52177	51987	51764	51568	51364	51162	50993	50820	50679	50558	50448
53166	53245	53341	53404	53450	53542	53595	53697	53791	53916	53989	54073	54079	54164	54192	54235	54298	54319	54367	54397	54420	54400	54375	54379	54328	54266	54147	54017	53855	53713	53579	53435	53290	53109	52932	52731	52523	52316	52103	51895	51700	51489	51282	51113	50931	50771	50614	50486	50382	50292
53514	53641	53722	53774	53826	53867	53915	54000	54083	54162	54244	54272	54266	54264	54314	54335	54371	54395	54435	54378	54377	54333	54303	54250	54149	54051	53872	53747	53574	53384	53243	53065	52914	52693	52534	52318	52089	51901	51706	51497	51319	51118	50937	50772	50619	50476	50356	50254	50164	50093
53854	53946	53989	54031	54083	54098	54159	54171	54256	54310	54338	54393	54419	54317	54343	54337	54330	54335	54313	54288	54234	54179	54110	53975	53855	53745	53567	53393	53180	52978	52816	52614	52449	52259	52039	51825	51628	51427	51246	51057	50876	50689	50528	50410	50267	50166	50071	49984	49922	49879
53951	54024	54065	54083	54106	54105	54075	54137	54184	54216	54241	54270	54256	54161	54150	54104	54068	54003	53994	53956	53865	53746	53627	53527	53388	53225	53027	52831	52613	52401	52227	52038	51846	51640	51446	51255	51046	50860	50689	50513	50377	50205	50078	49992	49883	49823	49757	49702	49679	49645
53790	53821	53851	53854	53853	53851	53809	53844	53863	53869	53850	53867	53803	53781	53680	53600	53539	53502	53435	53350	53256	53121	53002	52834	52672	52515	52296	52115	51885	51680	51498	51315	51143	50941	50734	50566	50380	50232	50072	49936	49815	49702	49597	49537	49479	49441	49403	49382	49382	49394
53569	53597	53615	53599	53584	53565	53498	53492	53485	53483	53429	53426	53362	53262	53178	53064	52985	52910	52841	52748	52622	52465	52312	52124	51951	51780	51550	51362	51154	50929	50766	50588	50415	50213	50045	49878	49726	49582	49474	49357	49260	49178	49114	49091	49076	49073	49074	49099	49109	49153
53131	53128	53120	53099	53079	53027	52956	52919	52885	52849	52814	52760	52704	52561	52467	52328	52229	52105	52021	51916	51787	51626	51437	51242	51059	50884	50674	50500	50292	50092	49927	49761	49624	49433	49281	49144	49030	48922	48834	48758	48696	48644	48637	48651	48666	48711	48749	48800	48851	48893
52491	52465	52420	52394	52347	52300	52248	52151	52088	52055	51971	51927	51844	51701	51585	51449	51312	51214	51111	50984	50859	50666	50512	50295	50110	49945	49759	49587	49404	49234	49099	48956	48823	48678	48568	48471	48376	48301	48251	48204	48190	48199	48206	48260	48329	48384	48465	48551	48611	48699
51780	51757	51711	51673	51611	51543	51461	51366	51279	51202	51138	51079	50970	50820	50691	50529	50390	50299	50157	50048	49906	49715	49552	49343	49157	49000	48845	48682	48523	48388	48255	48141	48045	47941	47807	47803	47737	47692	47674	47686	47686	47732	47784	47875	47982	48062	48191	48283	48362	48484
50988	50927	50884	50833	50770	50680	50589	50476	50372	50295	50214	50121	50024	49885	49734	49566	49415	49316	49169	49055	48910	48729	48590	48372	48217	48049	47923	47798	47684	47559	47472	47364	47289	47223	47167	47128	47109	47143	47167	47203	47259	47339	47430	47548	47683	47820	47954	48071	48178	48322
50088	50035	49966	49898	49833	49762	49652	49529	49424	49317	49231	49157	49023	48908	48753	48605	48456	48328	48222	48088	47979	47811	47675	47495	47374	47230	47120	47030	46945	46864	46817	46717	46701	46678	46669	46657	46673	46725	46776	46858	46962	47073	47207	47328	47515	47675	47807	47932	48062	48191
49200	49132	49047	48994	48898	48826	48724	48595	48470	48370	48282	48179	48062	47936	47803	47637	47495	47374	47275	47153	47050	46901	46769	46601	46489	46409	46325	46260	46217	46169	46148	46127	46106	46132	46179	46213	46240	46344	46427	46556	46670	46826	46971	47143	47324	47484	47664	47827	47963	48076
48281	48203	48124	48057	47988	47865	47795	47642	47526	47424	47317	47221	47120	47003	46877	46737	46585	46450	46386	46297	46200	46048	45951	45809	45692	45661	45619	45606	45602	45594	45600	45610	45643	45695	45789	45815	45929	46060	46173	46330	46469	46663	46817	47020	47212	47397	47585	47754	47880	48013
47439	47359	47291	47239	47163	47076	47001	46838	46709	46618	46535	46430	46346	46258	46123	45999	45872	45763	45677	45629	45524	45438	45289	45253	45228	45164	45178	45207	45248	45287	45298	45356	45404	45494	45571	45704	45824	45972	46135	46291	46443	46646	46849	47028	47235	47418	47608	47750	47883	48034
46637	46538	46459	46397	46333	46259	46174	46043	45918	45791	45747	45633	45587	45475	45402	45299	45176	45061	45010	44985	44895	44846	44733	44728	44662	44688	44750	44780	44860	44947	45032	45095	45162	45310	45423	45557	45715	45897	46086	46264	46436	46661	46871	47057	47249	47424	47631	47762	47903	48024
45886	45810	45750	45658	45614	45527	45491	45324	45248	45136	45063	44987	44975	44863	44807	44732	44669	44527	44517	44488	44441	44409	44408	44386	44334	44405	44513	44564	44687	44784	44903	45025	45145	45276	45434	45632	45785	45968	46161	46349	46557	46780	46964	47177	47375	47513	47697	47848	47940	48065
45348	45271	45177	45142	45099	44985	44918	44858	44769	44681	44607	44566	44528	44473	44430	44366	44297	44323	44247	44242	44234	44245	44275	44280	44254	44354	44466	44588	44752	44889	45006	45149	45241	45446	45629	45834	45991	46201	46392	46590	46790	46975	47188	47337	47544	47675	47829	47961	48051	48153
44843	44757	44684	44666	44626	44543	44489	44469	44359	44275	44184	44195	44095	44141	44125	44113	44123	44106	44046	44065	44096	44150	44176	44179	44237	44404	44537	44667	44818	45012	45154	45311	45482	45685	45867	46035	46275	46459	46648	46865	47026	47239	47412	47571	47715	47846	47990	48085	48156	48242
44491	44471	44378	44344	44335	44252	44296	44199	44111	44067	44029	44046	43974	44038	44052	44068	44067	44077	44062	44078	44141	44220	44270	44379	44478	44599	44763	44947	45139	45305	45492	45647	45851	46036	46244	46412	46655	46836	47007	47209	47385	47567	47697	47842	47975	48070	48171	48252	48293	48360
44421	44368	44327	44298	44264	44274	44315	44228	44152	44160	44140	44111	44133	44180	44191	44277	44277	44332	44340	44405	44471	44554	44628	44760	44901	45033	45233	45376	45634	45822	45981	46171	46354	46568	46763	46909	47138	47318	47485	47659	47800	47935	48077	48167	48251	48336	48384	48446	48469	48487
44334	44302	44258	44220	44249	44216	44251	44253	44231	44210	44222	44205	44297	44349	44378	44462	44500	44541	44612	44689	44767	44919	45015	45178	45347	45505	45720	45915	46124	46316	46512	46682	46872	47053	47270	47436	47627	47774	47944	48075	48222	48332	48410	48475	48536	48573	48594	48618	48613	48605
44491	44459	44471	44473	44486	44476	44537	44552	44539	44546	44577	44596	44644	44746	44825	44909	45006	45088	45145	45232	45372	45498	45632	45806	46002	46202	46370	46564	46791	46990	47154	47344	47509	47701	47879	48040	48194	48342	48453	48573	48656	48742	48795	48825	48829	48841	48832	48803	48791	48735
44877	44883	44876	44902	44906	44972	45011	45057	45128	45103	45125	45166	45276	45343	45461	45588	45674	45783	45859	45947	46083	46248	46400	46583	46780	46965	47148	47345	47543	47726	47891	48052	48221	48383	48539	48646	48789	48894	48988	49055	49125	49149	49168	49161	49134	49090	49048	49007	48948	48898
45295	45307	45320	45334	45370	45437	45504	45556	45643	45657	45724	45789	45880	46000	46092	46254	46375	46472	46583	46697	46853	47018	47172	47397	47589	47749	47944	48112	48309	48483	48626	48788	48907	49059	49182	49294	49402	49441	49497	49542	49558	49548	49515	49486	49411	49331	49257	49186	49095	49029
45910	45935	45967	46008	46075	46107	46202	46295	46389	46440	46502	46578	46658	46818	46933	47104	47249	47348	47464	47571	47736	47905	48088	48273	48472	48624	48799	48950	49111	49256	49385	49509	49639	49726	49852	49879	49947	49971	49986	49983	49986	49917	49846	49764	49668	49557	49435	49335	49260	49147
46667	46708	46768	46807	46865	46933	47020	47145	47234	47317	47390	47470	47585	47716	47852	47992	48167	48279	48396	48525	48651	48836	49003	49207	49377	49507	49674	49779	49905	50029	50118	50196	50290	50366	50425	50427	50452	50456	50412	50372	50320	50229	50117	50006	49863	49754	49615	49471	49383	49250
47460	47521	47582	47631	47699	47783	47877	48001	48113	48210	48298	48401	48512	48641	48776	48958	49100	49216	49348	49454	49606	49775	49925	50129	50263	50377	50520	50585	50675	50760	50819	50896	50932	50957	50979	50979	50939	50877	50808	50733	50654	50512	50388	50248	50052	49924	49757	49607	49481	49354
48357	48422	48486	48538	48601	48705	48813	48932	49049	49163	49267	49351	49460	49609	49716	49908	50068	50138	50313	50404	50549	50664	50827	50924	51059	51221	51281	51285	51422	51372	51473	51487	51468	51407	51394	51372	51303	51179	51155	51029	50880	50725	50534	50418	50220	50033	49851	49709	49572	49437
49088	49161	49232	49303	49365	49443	49545	49664	49788	49887	49971	50076	50167	50277	50403	50557	50686	50775	50885	50988	51127	51203	51344	51421	51538	51615	51663	51685	51699	51657	51707	51691	51662	51611	51559	51498	51406	51281	51182	51034	50914	50728	50564	50407	50217	50054	49874	49712	49596	49460
50131	50203	50285	50333	50420	50507	50603	50726	50864	50978	51070	51143	51235	51353	51474	51586	51720	51819	51893	51985	52070	52167	52269	52339	52433	52443	52450	52411	52393	52309	52308	52271	52190	52098	51997	51906	51752	51602	51454	51281	51094	50922	50719	50544	50348	50150	49964	49818	49698	49549
51008	51085	51166	51253	51279	51385	51457	51581	51681	51805	51924	51984	52065	52145	52248	52349	52460	52520	52615	52675	52765	52800	52852	52878	52934	52905	52875	52842	52736	52632	52590	52511	52407	52269	52145	52009	51855	51670	51501	51304	51132	50929	50720	50552	50349	50154	49996	49846	49720	49599
51839	51922	51986	52092	52124	52217	52294	52412	52492	52611	52706	52754	52841	52889	52955	53031	53124	53173	53233	53282	53337	53349	53361	53317	53383	53336	53241	53144	53024	52874	52817	52675	52567	52407	52237	52074	51873	51693	51510	51293	51119	50899	50706	50530	50332	50173	49994	49861	49758	49653
52599	52682	52776	52816	52861	52895	52999	53093	53161	53291	53365	53434	53443	53461	53529	53564	53599	53692	53680	53727	53729	53713	53727	53672	53619	53531	53439	53260	53153	53003	52840	52713	52558	52387	52200	52020	51814	51617	51411	51216	51007	50803	50622	50464	50285	50144	49981	49863	49759	49679
53119	53183	53247	53325	53360	53340	53432	53536	53555	53645	53705	53768	53760	53766	53776	53784	53849	53845	53894	53835	53798	53768	53738	53664	53569	53446	53328	53200	53006	52859	52667	52507	52347	52165	51953	51778	51575	51371	51178	50985	50816	50613	50451	50313	50174	50046	49921	49819	49748	49675
53590	53672	53730	53744	53775	53776	53841	53916	53972	54004	54045	54065	54062	54045	54022	54016	53996	53988	53988	53939	53936	53819	53737	53594	53519	53346	53225	53032	52837	52669	52477	52297	52120	51913	51708	51524	51317	51134	50942	50753	50586	50427	50282	50158	50056	49953	49859	49794	49733	49693
53872	53923	53984	53990	54072	54013	54019	54047	54093	54110	54142	54136	54115	54081	54019	53991	53930	53914	53871	53823	53758	53629	53523	53355	53243	53058	52889	52722	52514	52268	52121	51929	51757	51561	51352	51163	50976	50797	50629	50477	50312	50186	50066	49977	49899	49830	49783	49742	49715	49693
53906	53968	53985	54038	54028	53997	53987	53947	53979	54006	54003	53988	53951	53865	53803	53730	53669	53597	53576	53478	53374	53241	53119	52925	52774	52603	52428	52252	52024	51806	51645	51446	51286	51084	50905	50733	50558	50397	50278	50133	50006	49918	49837	49769	49743	49702	49680	49668	49669	49687
53890	53900	53925	53907	53929	53871	53848	53846	53788	53778	53757	53752	53668	53564	53481	53379	53302	53224	53168	53050	52917	52767	52616	52459	52261	52074	51883	51697	51494	51304	51113	50946	50777	50600	50425	50273	50125	49997	49893	49783	49709	49637	49600	49575	49566	49578	49592	49614	49643	49662
53621	53662	53642	53617	53593	53550	53496	53426	53408	53367	53337	53291	53208	53082	52981	52856	52733	52660	52572	52452	52340	52149	51994	51780	51603	51429	51234	51077	50867	50688	50529	50369	50210	50056	49906	49775	49671	49577	49497	49421	49382	49353	49340	49374	49404	49450	49498	49557	49593	49651
53157	53164	53150	53100	53056	53018	52963	52860	52816	52769	52708	52640	52561	52437	52305	52176	52053	51942	51847	51728	51597	51415	51238	51037	50861	50704	50521	50354	50184	50023	49896	49746	49622	49495	49376	49293	49193	49131	49087	49067	49048	49076	49119	49161	49241	49310	49407	49469	49544	49625
52640	52607	52576	52540	52472	52423	52352	52245	52169	52095	52027	51955	51848	51713	51593	51434	51298	51177	51067	50960	50829	50640	50477	50260	50089	49934	49769	49659	49493	49366	49238	49131	49035	48926	48849	48780	48731	48720	48722	48732	48758	48827	48889	48979	49083	49188	49314	49419	49486	49593
51953	51911	51881	51830	51771	51681	51595	51499	51382	51300	51223	51142	51031	50909	50779	50611	50465	50338	50217	50107	49983	49805	49639	49439	49282	49165	49015	48920	48794	48677	48600	48521	48444	48388	48332	48316	48317	48336	48359	48439	48485	48579	48689	48780	48939	49066	49200	49357	49448	49567
51150	51102	51055	50991	50932	50829	50749	50620	50512	50437	50345	50237	50148	50022	49896	49732	49576	49478	49373	49253	49110	48963	48837	48631	48508	48396	48283	48220	48150	48062	48027	47979	47944	47926	47914	47905	47948	48004	48084	48171	48246	48377	48513	48658	48807	48976	49130	49262	49385	49509
50329	50265	50210	50142	50079	49993	49879	49776	49641	49544	49440	49367	49259	49124	49001	48856	48722	48600	48480	48377	48289	48118	48003	47865	47723	47646	47586	47548	47501	47445	47448	47427	47437	47439	47467	47516	47584	47682	47795	47931	48024	48199	48359	48508	48723	48872	49059	49187	49331	49466
49455	49380	49314	49255	49169	49086	48984	48878	48741	48638	48536	48434	48356	48247	48117	47987	47881	47747	47625	47574	47472	47339	47237	47120	47036	46973	46931	46918	46951	46956	46959	46973	47010	47057	47119	47204	47328	47445	47579	47750	47886	48072	48253	48419	48616	48793	48992	49127	49259	49402
48586	48504	48431	48350	48301	48212	48111	48013	47882	47779	47688	47614	47510	47426	47325	47202	47100	47002	46910	46851	46760	46695	46604	46529	46472	46447	46462	46480	46523	46568	46594	46654	46711	46806	46901	47028	47149	47294	47463	47640	47794	47985	48183	48350	48568	48711	48904	49063	49194	49323
47702	47615	47545	47475	47414	47350	47275	47111	47043	46929	46850	46743	46701	46618	46554	46437	46314	46282	46205	46149	46090	46065	45971	45957	45911	45925	45993	46039	46104	46200	46267	46356	46435	46571	46708	46843	47020	47174	47350	47549	47742	47935	48109	48307	48496	48674	48848	49003	49126	49248
46872	46776	46713	46656	46600	46543	46438	46358	46271	46120	46079	45979	45968	45896	45858	45773	45708	45623	45581	45525	45521	45525	45468	45467	45476	45501	45634	45682	45803	45928	46036	46155	46289	46399	46593	46742	46954	47111	47305	47515	47703	47907	48100	48272	48443	48609	48775	48910	49032	49130
46199	46141	46046	46018	45953	45904	45863	45731	45673	45605	45532	45447	45451	45409	45389	45302	45305	45243	45234	45190	45182	45202	45200	45244	45279	45327	45499	45574	45718	45860	46014	46164	46287	46435	46635	46805	47000	47188	47379	47588	47764	47968	48136	48289	48448	48596	48734	48831	48938	49026
45542	45455	45410	45356	45321	45277	45239	45150	45097	45006	44965	44883	44931	44912	44890	44891	44895	44827	44874	44853	44868	44882	44933	45026	45105	45200	45324	45469	45629	45830	45986	46123	46289	46488	46683	46848	47076	47253	47453	47651	47817	48020	48160	48302	48431	48561	48671	48759	48841	48910
44988	44908	44866	44795	44809	44784	44772	44750	44662	44635	44565	44556	44570	44558	44583	44602	44621	44604	44646	44653	44698	44735	44856	44958	45048	45176	45334	45501	45715	45894	46061	46259	46404	46618	46821	47001	47188	47390	47597	47759	47916	48068	48220	48329	48441	48535	48616	48682	48743	48784
44700	44651	44645	44583	44590	44593	44572	44532	44503	44542	44450	44486	44478	44529	44576	44565	44599	44673	44687	44725	44808	44867	45015	45149	45273	45413	45616	45756	45980	46175	46330	46520	46684	46885	47085	47265	47450	47610	47791	47944	48083	48218	48318	48409	48470	48528	48597	48633	48656	48657
44442	44406	44354	44343	44368	44369	44368	44367	44357	44311	44355	44399	44395	44487	44542	44607	44679	44694	44753	44843	44927	45019	45183	45343	45493	45671	45839	46040	46227	46449	46613	46798	46960	47154	47333	47515	47696	47842	47985	48103	48232	48324	48389	48459	48486	48513	48525	48547	48535	48539
44388	44345	44321	44304	44347	44364	44382	44397	44423	44386	44427	44511	44536	44633	44726	44824	44917	44978	45026	45114	45244	45347	45511	45706	45873	46043	46233	46407	46629	46837	47001	47176	47344	47527	47689	47847	47993	48110	48219	48333	48401	48459	48493	48526	48504	48510	48493	48460	48446	48401
44507	44493	44495	44506	44504	44590	44610	44641	44693	44758	44756	44815	44879	44981	45077	45213	45329	45377	45475	45587	45703	45864	46026	46187	46397	46567	46739	46925	47110	47305	47462	47610	47780	47912	48085	48198	48340	48390	48482	48534	48596	48622	48619	48605	48562	48506	48456	48405	48353	48299
44737	44734	44756	44775	44818	44858	44921	44982	45034	45133	45144	45198	45284	45415	45535	45661	45796	45888	46008	46087	46209	46410	46544	46773	46937	47117	47313	47458	47641	47818	47939	48094	48215	48349	48463	48565	48626	48693	48732	48752	48767	48767	48722	48656	48585	48500	48414	48333	48267	48183
45137	45114	45169	45205	45261	45309	45394	45465	45564	45601	45684	45748	45857	46003	46108	46269	46421	46522	46622	46725	46885	47042	47207	47437	47615	47759	47920	48069	48209	48346	48458	48580	48684	48783	48884	48940	48964	48994	48992	48978	48961	48906	48817	48732	48616	48503	48393	48293	48197	48075
45724	45751	45781	45826	45879	45958	46028	46160	46242	46293	46401	46456	46573	46710	46818	47009	47155	47253	47379	47496	47612	47789	47961	48139	48310	48439	48566	48685	48809	48918	49003	49082	49149	49227	49283	49302	49299	49274	49230	49174	49120	49032	48910	48795	48654	48537	48387	48281	48156	48058
46334	46374	46422	46478	46543	46623	46719	46821	46944	47023	47128	47221	47320	47442	47576	47766	47909	48013	48132	48256	48357	48512	48682	48859	49015	49118	49236	49314	49391	49467	49519	49569	49619	49641	49648	49639	49591	49532	49460	49374	49279	49143	49003	48869	48677	48545	48373	48236	48129	47994
47091	47157	47215	47273	47345	47409	47533	47640	47767	47876	47955	48046	48145	48274	48416	48577	48727	48835	48936	49037	49165	49303	49444	49592	49722	49815	49877	49937	49970	49997	50010	50047	50049	50027	49990	49942	49864	49760	49654	49529	49421	49247	49085	48930	48749	48558	48390	48258	48108	47998
47931	48010	48071	48125	48211	48293	48377	48503	48649	48739	48836	48916	49010	49142	49234	49399	49534	49635	49740	49833	49923	50035	50153	50287	50376	50427	50460	50459	50462	50458	50441	50420	50395	50342	50267	50199	50062	49961	49831	49665	49507	49331	49149	48989	48797	48625	48448	48298	48170	48047
48797	48878	48939	49016	49088	49178	49263	49393	49508	49630	49728	49804	49882	49987	50118	50214	50359	50437	50534	50622	50690	50807	50871	50944	51019	51038	51055	50999	50964	50902	50860	50796	50744	50622	50534	50432	50254	50124	49938	49773	49600	49412	49224	49055	48841	48681	48490	48347	48191	48084
49670	49757	49826	49887	49974	50031	50118	50233	50340	50477	50553	50629	50683	50780	50849	50982	51060	51148	51224	51252	51331	51383	51432	51483	51525	51505	51450	51401	51305	51224	51133	51044	50956	50818	50694	50555	50390	50220	50040	49844	49664	49468	49281	49093	48926	48737	48561	48432	48315	48188
50558	50648	50703	50770	50837	50903	50960	51082	51195	51293	51373	51433	51492	51560	51604	51703	51771	51841	51893	51925	51944	51986	51983	51989	51997	51935	51848	51753	51657	51504	51389	51268	51152	51012	50831	50674	50483	50302	50095	49897	49719	49519	49325	49151	48973	48837	48654	48545	48416	48318
51393	51475	51543	51605	51649	51699	51757	51852	51949	52043	52087	52158	52191	52224	52265	52324	52350	52403	52432	52421	52448	52414	52414	52382	52332	52243	52108	52009	51841	51693	51546	51418	51267	51107	50904	50730	50524	50339	50137	49925	49742	49554	49379	49232	49068	48920	48784	48678	48568	48488
52089	52164	52257	52270	52302	52357	52396	52461	52564	52597	52667	52701	52737	52728	52775	52762	52766	52777	52801	52766	52759	52720	52653	52597	52506	52390	52250	52095	51898	51737	51595	51421	51262	51062	50887	50700	50511	50311	50116	49912	49754	49566	49403	49302	49146	49030	48914	48825	48743	48674
52740	52811	52882	52890	52917	52929	52978	53026	53075	53117	53185	53186	53197	53179	53146	53174	53101	53090	53089	53058	53008	52953	52840	52744	52615	52495	52313	52141	51934	51746	51584	51401	51225	51025	50823	50646	50436	50257	50088	49899	49743	49585	49456	49344	49243	49146	49061	49002	48962	48915
53246	53264	53326	53383	53386	53375	53381	53412	53454	53505	53500	53488	53491	53425	53347	53325	53297	53263	53218	53167	53093	52974	52862	52729	52588	52423	52243	52062	51851	51635	51464	51273	51112	50894	50699	50529	50347	50173	50016	49859	49717	49607	49496	49401	49321	49292	49250	49208	49161	49150
53503	53547	53596	53585	53585	53593	53568	53547	53574	53594	53586	53560	53523	53442	53344	53315	53223	53185	53128	53071	52962	52837	52690	52528	52346	52204	52008	51818	51601	51415	51239	51058	50894	50697	50528	50357	50201	50050	49921	49794	49703	49594	49537	49494	49458	49419	49409	49409	49416	49418
53762	53759	53821	53803	53782	53750	53729	53691	53693	53690	53669	53642	53551	53475	53383	53301	53166	53107	53027	52951	52808	52666	52533	52317	52130	51959	51770	51604	51414	51192	51026	50849	50698	50503	50329	50191	50052	49938	49834	49739	49663	49600	49567	49561	49562	49577	49605	49637	49657	49685
53754	53752	53771	53766	53715	53687	53649	53592	53552	53511	53485	53427	53339	53247	53116	53016	52878	52803	52706	52597	52475	52312	52145	51962	51767	51587	51394	51229	51035	50861	50704	50546	50400	50253	50101	49987	49872	49797	49719	49663	49626	49604	49621	49635	49677	49736	49800	49851	49897	49956
53522	53510	53494	53480	53443	53382	53299	53257	53194	53165	53085	53024	52948	52825	52668	52577	52415	52335	52231	52101	52002	51823	51651	51457	51265	51112	50939	50799	50622	50453	50338	50193	50089	49955	49842	49750	49692	49642	49606	49590	49570	49602	49632	49703	49776	49855	49966	50028	50105	50180
53291	53276	53231	53189	53157	53076	53017	52923	52846	52760	52703	52639	52529	52418	52270	52122	51976	51863	51752	51638	51503	51337	51165	50963	50785	50628	50485	50348	50205	50067	49970	49856	49762	49667	49597	49547	49506	49491	49506	49509	49547	49598	49698	49783	49895	50001	50123	50231	50319	50444
52827	52785	52760	52708	52654	52567	52487	52393	52285	52203	52144	52047	51921	51802	51662	51526	51363	51251	51135	51035	50896	50719	50569	50378	50222	50069	49950	49858	49743	49649	49576	49504	49430	49359	49328	49303	49320	49348	49395	49448	49508	49609	49723	49845	49977	50120	50274	50397	50514	50624
52197	52157	52086	52063	51983	51893	51817	51702	51600	51513	51414	51341	51243	51106	50970	50824	50665	50553	50453	50343	50225	50067	49919	49765	49614	49503	49410	49351	49272	49232	49181	49131	49101	49078	49083	49109	49153	49196	49284	49374	49477	49605	49738	49885	50049	50194	50354	50497	50624	50744
51546	51495	51437	51388	51309	51228	51143	51015	50904	50794	50705	50612	50521	50394	50284	50119	49977	49867	49758	49654	49542	49424	49287	49157	49043	48959	48895	48852	48825	48807	48793	48798	48785	48790	48840	48896	48976	49075	49189	49331	49443	49591	49758	49921	50106	50270	50452	50594	50728	50863
50815	50752	50679	50624	50556	50465	50355	50247	50120	50024	49930	49828	49752	49654	49535	49373	49243	49144	49045	48953	48863	48758	48647	48534	48466	48417	48376	48382	48384	48403	48430	48453	48500	48548	48617	48708	48820	48963	49107	49246	49398	49575	49762	49941	50131	50314	50499	50643	50781	50923
49993	49931	49855	49791	49732	49641	49568	49446	49330	49233	49123	49039	48969	48874	48809	48660	48548	48450	48380	48311	48239	48154	48077	47995	47955	47927	47948	47987	48024	48082	48124	48212	48240	48343	48442	48576	48705	48876	49029	49199	49371	49555	49726	49923	50110	50284	50466	50604	50739	50847
49180	49097	49021	48961	48912	48826	48758	48642	48523	48417	48333	48263	48202	48133	48064	47946	47853	47768	47694	47640	47598	47560	47517	47464	47432	47458	47504	47568	47667	47783	47847	47956	48021	48165	48308	48432	48615	48759	48964	49167	49317	49520	49703	49890	50077	50241	50417	50546	50673	50775
48340	48272	48193	48145	48083	48033	47959	47853	47742	47659	47577	47505	47483	47403	47354	47272	47205	47151	47104	47064	47035	47034	47011	47008	47025	47091	47169	47259	47387	47509	47627	47747	47837	48008	48189	48331	48537	48702	48909	49108	49294	49489	49655	49832	50005	50157	50318	50431	50538	50643
47614	47501	47448	47400	47362	47296	47254	47161	47063	46978	46912	46875	46850	46795	46767	46719	46676	46621	46608	46604	46594	46612	46632	46657	46733	46832	46927	47036	47192	47353	47478	47628	47756	47935	48118	48286	48488	48659	48857	49059	49240	49426	49588	49741	49893	50019	50173	50253	50354	50442
46835	46788	46698	46676	46635	46601	46562	46498	46405	46326	46273	46253	46240	46241	46227	46200	46192	46189	46155	46176	46207	46253	46281	46394	46471	46565	46720	46863	47049	47212	47379	47550	47703	47874	48066	48246	48454	48629	48819	49000	49179	49353	49503	49641	49754	49878	49968	50067	50138	50196
46197	46124	46109	46050	46030	45989	45967	45907	45873	45807	45775	45762	45779	45787	45792	45827	45825	45839	45851	45874	45907	46025	46097	46190	46311	46468	46623	46780	46995	47163	47321	47527	47647	47875	48057	48243	48449	48603	48801	48972	49125	49264	49391	49513	49593	49679	49755	49816	49862	49903
45695	45631	45604	45571	45564	45568	45546	45545	45479	45467	45433	45437	45461	45509	45565	45609	45628	45676	45681	45749	45810	45926	46032	46163	46294	46442	46643	46786	47027	47210	47367	47563	47715	47930	48116	48286	48459	48617	48771	48932	49063	49188	49279	49348	49399	49451	49485	49526	49546	49569
45278	45185	45205	45176	45185	45185	45210	45178	45168	45149	45173	45176	45228	45291	45342	45429	45500	45527	45594	45632	45758	45883	45991	46178	46345	46520	46706	46878	47066	47283	47459	47622	47807	47988	48169	48327	48497	48609	48765	48894	48982	49080	49136	49174	49191	49235	49223	49220	49209	49217
44958	44968	44952	44898	44940	44940	44986	45019	45029	45018	45027	45074	45150	45227	45322	45434	45493	45553	45645	45710	45826	45979	46127	46300	46487	46676	46870	47027	47243	47420	47618	47744	47933	48095	48259	48417	48529	48639	48737	48841	48906	48958	48998	48994	48972	48958	48908	48909	48885	48846
44941	44887	44897	44883	44921	44935	45005	45056	45083	45093	45156	45180	45272	45348	45454	45594	45683	45790	45880	45945	46091	46248	46399	46585	46775	46935	47138	47293	47470	47638	47802	47952	48112	48248	48393	48501	48596	48689	48735	48786	48833	48847	48847	48810	48773	48711	48637	48601	48523	48494
44865	44816	44833	44855	44902	44952	45024	45065	45146	45186	45225	45315	45390	45515	45621	45779	45893	46000	46110	46215	46335	46504	46680	46873	47072	47237	47405	47560	47714	47893	48028	48147	48270	48377	48511	48598	48655	48709	48744	48749	48745	48736	48672	48612	48525	48434	48350	48269	48203	48108
45050	45064	45038	45063	45141	45218	45280	45359	45425	45509	45563	45634	45715	45830	45994	46159	46301	46407	46487	46625	46727	46915	47087	47284	47460	47616	47789	47900	48050	48179	48274	48383	48475	48574	48648	48701	48732	48742	48723	48712	48680	48614	48523	48451	48323	48212	48092	47997	47899	47800
45381	45396	45445	45499	45524	45595	45681	45796	45887	45961	46049	46112	46241	46342	46478	46661	46800	46912	47019	47127	47259	47431	47565	47744	47940	48069	48197	48292	48406	48475	48571	48636	48698	48766	48796	48821	48798	48775	48728	48675	48609	48521	48411	48295	48141	48028	47895	47745	47641	47545
45752	45809	45902	45950	45969	46056	46140	46278	46393	46474	46546	46632	46735	46879	46984	47182	47330	47441	47566	47670	47778	47938	48093	48255	48389	48513	48611	48684	48752	48796	48849	48887	48909	48946	48949	48923	48884	48807	48739	48630	48531	48414	48265	48137	47968	47812	47649	47519	47384	47299
46294	46369	46425	46512	46551	46647	46743	46851	46971	47086	47191	47269	47383	47501	47624	47771	47942	48041	48152	48261	48362	48503	48637	48769	48901	48978	49060	49091	49112	49118	49142	49140	49140	49124	49090	49040	48946	48853	48720	48605	48471	48328	48159	48013	47821	47666	47501	47341	47182	47099
47000	47071	47148	47198	47277	47373	47451	47586	47693	47797	47904	47997	48093	48192	48315	48462	48587	48699	48800	48885	48982	49095	49189	49316	49399	49446	49464	49470	49458	49437	49417	49381	49346	49287	49223	49143	49017	48904	48749	48593	48458	48280	48103	47954	47759	47589	47443	47279	47127	47036
47731	47820	47891	47965	48002	48113	48192	48329	48450	48562	48642	48741	48817	48907	48997	49145	49274	49359	49451	49521	49593	49679	49756	49819	49891	49896	49876	49856	49797	49728	49674	49615	49562	49462	49362	49236	49084	48938	48771	48602	48429	48241	48061	47887	47698	47517	47357	47208	47073	46987
48524	48611	48689	48757	48810	48900	48980	49101	49219	49318	49412	49469	49540	49612	49701	49799	49906	49994	50055	50124	50161	50225	50270	50291	50314	50296	50252	50196	50085	49985	49897	49799	49698	49591	49452	49311	49138	48962	48795	48613	48440	48240	48056	47890	47704	47551	47386	47236	47148	47022
49344	49439	49525	49549	49626	49686	49776	49867	49981	50073	50152	50224	50261	50311	50389	50468	50548	50601	50653	50690	50709	50722	50758	50755	50729	50662	50573	50478	50355	50227	50119	49983	49871	49715	49535	49389	49193	49028	48825	48625	48455	48262	48076	47919	47770	47597	47452	47335	47219	47133
50147	50243	50319	50367	50412	50473	50538	50628	50726	50808	50868	50913	50952	50993	51031	51066	51117	51158	51175	51189	51221	51186	51160	51114	51053	50959	50847	50732	50567	50394	50246	50099	49975	49804	49602	49442	49250	49051	48853	48671	48503	48307	48148	47998	47829	47716	47595	47468	47404	47314
50861	50954	51026	51063	51096	51146	51204	51265	51360	51417	51469	51485	51504	51527	51538	51536	51543	51565	51570	51574	51547	51499	51434	51364	51262	51152	51015	50859	50667	50498	50343	50181	50027	49843	49659	49469	49283	49103	48917	48731	48571	48398	48256	48120	48013	47916	47789	47725	47671	47596
51598	51648	51742	51767	51791	51831	51858	51904	51988	52009	52065	52069	52080	52056	52001	51994	51992	51985	51939	51919	51881	51795	51729	51595	51454	51330	51157	50987	50788	50600	50442	50242	50085	49887	49685	49504	49325	49153	48968	48787	48651	48494	48386	48273	48178	48128	48046	47976	47940	47890
52183	52248	52316	52334	52324	52357	52378	52384	52427	52459	52471	52474	52438	52389	52351	52290	52251	52214	52167	52125	52062	51939	51810	51690	51538	51372	51194	51028	50804	50612	50432	50235	50087	49896	49689	49522	49346	49183	49019	48876	48748	48656	48545	48478	48419	48366	48337	48305	48280	48247
52614	52659	52690	52710	52705	52689	52720	52690	52704	52710	52705	52687	52653	52587	52495	52405	52337	52282	52235	52171	52071	51953	51829	51643	51474	51308	51119	50942	50747	50535	50364	50200	50040	49849	49688	49522	49355	49232	49105	48983	48890	48803	48750	48725	48678	48681	48666	48660	48656	48676
53027	53046	53027	53042	53034	52988	52995	52953	52927	52925	52919	52862	52787	52694	52620	52501	52403	52331	52255	52186	52069	51911	51778	51567	51395	51226	51027	50860	50663	50466	50307	50151	49978	49819	49645	49520	49395	49290	49200	49117	49040	48991	48971	48977	48971	48988	49030	49051	49064	49117
53186	53230	53256	53223	53199	53149	53077	53051	53032	52995	52953	52901	52785	52673	52589	52469	52351	52238	52169	52070	51939	51774	51629	51419	51235	51054	50866	50702	50501	50343	50200	50042	49900	49762	49620	49515	49405	49355	49267	49232	49206	49169	49199	49225	49279	49330	49385	49446	49509	49572
53177	53174	53170	53156	53119	53047	52986	52913	52855	52788	52722	52680	52592	52431	52358	52187	52061	51968	51874	51776	51630	51466	51303	51122	50922	50768	50614	50447	50302	50157	50025	49914	49797	49672	49550	49480	49416	49376	49350	49343	49341	49380	49422	49489	49572	49661	49744	49825	49913	49982
53077	53074	53055	53014	52973	52881	52849	52733	52654	52580	52491	52446	52329	52232	52076	51917	51773	51665	51549	51445	51314	51138	50973	50788	50626	50465	50313	50182	50065	49957	49849	49747	49664	49558	49488	49446	49422	49429	49425	49471	49496	49570	49631	49733	49857	49960	50091	50178	50277	50401
52843	52814	52791	52737	52693	52607	52525	52411	52304	52227	52146	52081	51940	51834	51688	51516	51376	51256	51144	51043	50905	50738	50594	50411	50257	50109	49997	49895	49790	49723	49642	49568	49518	49467	49426	49428	49428	49454	49507	49578	49645	49742	49859	49985	50124	50257	50415	50522	50646	50735
52392	52325	52286	52234	52170	52092	52009	51891	51774	51678	51584	51507	51422	51292	51144	50986	50841	50717	50609	50515	50394	50253	50110	49956	49818	49716	49624	49560	49494	49461	49422	49386	49347	49337	49336	49363	49403	49475	49555	49661	49752	49885	50018	50157	50332	50471	50628	50769	50881	51009
51895	51828	51767	51694	51637	51551	51472	51337	51212	51121	51034	50936	50835	50715	50586	50428	50303	50169	50059	49978	49861	49753	49614	49492	49390	49307	49247	49216	49204	49183	49182	49182	49185	49210	49256	49310	49395	49493	49615	49749	49861	50019	50175	50339	50511	50674	50842	50994	51106	51237
51258	51188	51112	51056	50986	50894	50795	50671	50557	50437	50349	50276	50173	50059	49960	49816	49685	49564	49487	49405	49307	49200	49125	49014	48924	48881	48871	48855	48894	48927	48950	48984	49028	49074	49159	49232	49368	49494	49643	49797	49942	50110	50283	50456	50645	50806	50983	51130	51241	51387
50518	50444	50371	50302	50243	50173	50081	49949	49836	49730	49630	49563	49502	49388	49301	49173	49065	48959	48883	48821	48737	48680	48593	48539	48477	48485	48503	48551	48599	48666	48731	48788	48862	48947	49068	49168	49330	49462	49622	49812	49966	50167	50320	50503	50681	50857	51026	51147	51265	51406
49745	49672	49611	49543	49483	49401	49319	49212	49085	48986	48897	48845	48771	48698	48625	48537	48420	48371	48295	48226	48193	48133	48085	48087	48077	48091	48145	48216	48309	48415	48498	48595	48711	48804	48952	49093	49277	49431	49629	49800	49969	50165	50336	50510	50695	50850	51018	51148	51266	51361
48961	48868	48790	48736	48691	48623	48552	48438	48339	48254	48137	48119	48041	48031	47966	47891	47817	47804	47711	47693	47665	47641	47648	47654	47699	47749	47827	47913	48055	48192	48306	48437	48550	48703	48853	49027	49189	49386	49584	49755	49938	50113	50307	50451	50621	50757	50903	51018	51124	51227
48187	48098	48023	47978	47938	47869	47841	47745	47653	47574	47511	47479	47408	47399	47377	47340	47307	47299	47237	47224	47227	47231	47271	47318	47398	47453	47579	47692	47859	48017	48150	48283	48412	48591	48768	48939	49110	49299	49495	49693	49831	50024	50169	50314	50471	50576	50700	50793	50878	50955
47382	47326	47228	47182	47166	47124	47108	47010	46925	46879	46816	46801	46772	46802	46782	46767	46760	46792	46725	46752	46779	46813	46877	46960	47077	47159	47326	47470	47647	47817	47970	48138	48286	48476	48669	48848	49036	49198	49396	49586	49747	49899	50044	50161	50272	50372	50467	50535	50617	50665
46678	46614	46559	46533	46490	46470	46431	46386	46328	46305	46263	46249	46237	46305	46322	46343	46368	46357	46364	46398	46451	46528	46575	46723	46881	46985	47157	47304	47524	47704	47862	48045	48180	48388	48577	48747	48926	49098	49273	49429	49586	49715	49834	49923	50007	50081	50139	50195	50230	50270
46104	46038	45989	45954	45969	45941	45924	45896	45872	45864	45880	45830	45881	45914	45964	46010	46065	46072	46138	46169	46246	46357	46482	46611	46771	46888	47079	47232	47440	47621	47782	47966	48138	48314	48516	48673	48847	48990	49128	49287	49391	49492	49579	49637	49686	49731	49767	49788	49804	49798
45510	45441	45439	45403	45418	45401	45416	45441	45459	45424	45441	45456	45528	45581	45636	45688	45787	45801	45883	45942	46034	46176	46329	46476	46616	46812	46983	47165	47369	47549	47731	47893	48053	48223	48423	48543	48720	48835	48967	49074	49175	49241	49294	49331	49340	49341	49345	49343	49358	49315
45080	45071	45016	45023	45049	45093	45111	45123	45093	45135	45201	45207	45326	45368	45476	45575	45651	45693	45806	45885	46010	46122	46321	46467	46630	46817	47003	47182	47351	47542	47691	47863	48022	48184	48356	48473	48602	48699	48800	48882	48920	48965	48993	48987	48970	48941	48903	48881	48863	48809
44864	44852	44839	44876	44886	44897	45016	45041	45065	45087	45144	45175	45293	45367	45502	45585	45708	45783	45868	45964	46089	46250	46416	46605	46738	46952	47120	47248	47446	47602	47741	47893	48005	48174	48295	48399	48495	48569	48616	48664	48700	48693	48678	48637	48594	48536	48466	48422	48360	48311
44690	44678	44724	44698	44749	44774	44862	44943	45042	45030	45075	45179	45235	45384	45512	45628	45766	45887	45969	46062	46198	46360	46516	46713	46865	47060	47232	47368	47523	47663	47779	47882	48015	48138	48242	48347	48377	48401	48416	48447	48441	48388	48348	48285	48193	48120	48013	47937	47859	47779
44635	44680	44661	44727	44785	44815	44894	44988	45143	45140	45219	45287	45398	45523	45654	45814	45952	46069	46162	46294	46397	46585	46728	46904	47076	47227	47385	47513	47622	47750	47851	47939	48035	48133	48193	48253	48259	48253	48249	48221	48177	48111	48030	47932	47820	47706	47581	47467	47390	47287
44871	44914	44935	45005	45043	45159	45213	45316	45446	45480	45561	45654	45759	45869	46002	46166	46309	46401	46554	46648	46751	46929	47085	47256	47416	47511	47658	47727	47816	47901	47972	48058	48102	48155	48202	48211	48187	48154	48097	48047	47968	47880	47761	47643	47509	47393	47250	47129	47040	46918
45131	45178	45228	45292	45325	45442	45501	45630	45744	45824	45905	46007	46094	46220	46364	46537	46681	46774	46895	47010	47123	47267	47418	47568	47693	47807	47890	47959	48038	48055	48085	48140	48145	48194	48182	48142	48103	48049	47946	47854	47756	47619	47489	47352	47179	47041	46890	46751	46629	46509
45541	45664	45724	45720	45825	45904	46025	46087	46248	46349	46377	46524	46612	46751	46851	47026	47167	47264	47398	47458	47596	47717	47825	47960	48030	48136	48203	48217	48241	48233	48229	48235	48239	48241	48198	48105	48060	47957	47812	47695	47563	47481	47299	47104	46990	46770	46672	46470	46352	46253
46215	46303	46387	46417	46469	46586	46660	46758	46883	46988	47048	47143	47222	47330	47432	47573	47702	47773	47902	47976	48055	48167	48257	48348	48441	48456	48515	48486	48490	48470	48433	48416	48384	48359	48285	48198	48106	48002	47856	47718	47619	47451	47289	47140	46986	46804	46668	46549	46436	46303
46775	46868	46937	47002	47082	47139	47255	47350	47501	47578	47672	47757	47824	47918	48019	48146	48255	48351	48427	48510	48583	48648	48714	48793	48821	48827	48819	48779	48739	48649	48589	48528	48476	48402	48274	48170	48035	47892	47701	47559	47426	47228	47060	46891	46714	46583	46395	46271	46115	46030
47535	47617	47712	47760	47802	47892	47953	48080	48194	48294	48369	48444	48494	48571	48662	48755	48863	48918	49009	49033	49110	49143	49176	49203	49225	49179	49132	49055	48970	48866	48769	48682	48599	48483	48351	48224	48044	47897	47714	47548	47392	47185	47036	46858	46687	46537	46399	46277	46169	46066
48290	48390	48464	48509	48559	48627	48701	48805	48918	49011	49094	49145	49185	49240	49293	49370	49436	49491	49551	49587	49614	49616	49615	49619	49586	49521	49440	49343	49220	49083	48958	48848	48719	48564	48420	48258	48083	47907	47724	47526	47344	47187	47033	46869	46701	46603	46438	46343	46215	46143
49099	49186	49254	49313	49354	49401	49473	49571	49663	49728	49801	49842	49874	49895	49932	49960	50011	50039	50079	50088	50097	50073	50045	49997	49926	49858	49730	49601	49429	49279	49138	48997	48859	48695	48507	48335	48154	47969	47814	47606	47443	47275	47132	46973	46845	46718	46614	46511	46426	46336
49902	49951	50035	50082	50103	50160	50188	50262	50326	50400	50463	50477	50496	50490	50485	50500	50522	50529	50531	50536	50516	50449	50400	50305	50218	50097	49957	49813	49637	49458	49314	49150	48996	48823	48631	48456	48253	48113	47929	47754	47572	47437	47307	47198	47098	47011	46908	46843	46776	46714
50665	50738	50785	50818	50852	50875	50906	50951	50994	51059	51082	51096	51087	51051	51018	51003	50989	50996	50963	50938	50896	50805	50722	50602	50473	50334	50183	50016	49805	49644	49476	49294	49138	48960	48760	48591	48408	48235	48073	47913	47786	47661	47550	47452	47368	47307	47236	47178	47138	47125
51378	51435	51482	51516	51543	51510	51531	51561	51583	51635	51635	51621	51591	51541	51492	51443	51390	51365	51331	51286	51210	51101	50982	50845	50693	50530	50357	50213	49980	49797	49629	49460	49295	49110	48901	48749	48589	48448	48293	48139	48058	47929	47845	47806	47733	47719	47672	47645	47643	47623
51965	52019	52073	52060	52084	52063	52045	52061	52068	52055	52061	52022	51982	51908	51835	51743	51661	51616	51548	51492	51421	51293	51142	50981	50824	50655	50464	50300	50103	49912	49756	49587	49425	49246	49073	48928	48783	48662	48551	48432	48340	48270	48208	48202	48189	48152	48163	48172	48178	48205
52528	52557	52569	52584	52530	52548	52510	52476	52488	52437	52434	52381	52296	52203	52128	51989	51900	51837	51773	51693	51597	51419	51274	51096	50911	50766	50560	50390	50197	50039	49872	49719	49571	49394	49248	49118	48996	48914	48808	48725	48675	48634	48615	48618	48658	48677	48710	48742	48774	48802
52933	52946	52945	52965	52926	52867	52803	52765	52686	52692	52646	52581	52506	52383	52285	52142	52044	51945	51865	51767	51629	51482	51321	51111	50948	50805	50606	50436	50273	50113	49989	49833	49691	49555	49423	49326	49218	49165	49120	49065	49037	49041	49057	49102	49147	49203	49271	49329	49375	49443
53132	53123	53103	53108	53080	52978	52933	52846	52789	52749	52684	52616	52506	52398	52288	52136	52031	51904	51790	51708	51568	51418	51262	51058	50889	50729	50568	50444	50278	50145	50055	49920	49817	49696	49593	49534	49466	49428	49415	49410	49408	49432	49486	49565	49660	49741	49824	49905	49974	50059
53316	53291	53255	53215	53181	53117	53043	52911	52860	52775	52701	52641	52542	52410	52286	52111	51981	51848	51732	51641	51515	51353	51188	51013	50833	50693	50538	50433	50307	50198	50121	50014	49925	49832	49772	49731	49718	49716	49733	49774	49800	49868	49951	50061	50177	50275	50409	50502	50591	50685
53277	53225	53187	53103	53072	52999	52922	52787	52709	52636	52537	52479	52363	52239	52095	51931	51798	51672	51541	51461	51314	51165	51006	50849	50691	50584	50458	50374	50288	50205	50152	50077	50023	49971	49941	49928	49947	49993	50039	50099	50158	50273	50379	50513	50650	50775	50929	51036	51150	51243
53013	52989	52919	52843	52806	52718	52619	52497	52398	52307	52214	52135	52024	51914	51776	51622	51497	51355	51271	51147	51039	50901	50765	50629	50489	50397	50300	50258	50200	50183	50145	50102	50088	50059	50062	50097	50152	50210	50298	50391	50508	50617	50744	50894	51027	51180	51345	51462	51576	51706
52741	52671	52609	52572	52512	52419	52319	52188	52073	51977	51873	51780	51708	51577	51459	51309	51172	51055	50933	50866	50753	50623	50519	50399	50292	50210	50184	50145	50146	50143	50137	50136	50138	50158	50203	50271	50352	50452	50557	50687	50796	50965	51113	51275	51453	51611	51764	51875	52011	52133
52347	52257	52170	52135	52044	51968	51873	51778	51628	51509	51426	51336	51256	51158	51037	50908	50770	50677	50557	50495	50417	50298	50206	50125	50054	50002	50003	50008	50019	50084	50107	50136	50181	50247	50311	50408	50529	50639	50787	50943	51088	51254	51422	51596	51764	51915	52087	52218	52348	52453
51733	51641	51571	51506	51440	51372	51287	51175	51059	50935	50859	50779	50703	50618	50544	50422	50303	50217	50121	50061	49992	49923	49860	49812	49764	49761	49796	49829	49890	49977	50018	50102	50181	50251	50364	50482	50624	50760	50916	51088	51262	51409	51582	51743	51916	52076	52215	52367	52477	52573
51125	51037	50971	50909	50838	50785	50704	50594	50475	50374	50282	50233	50163	50092	50038	49929	49835	49779	49715	49648	49607	49565	49526	49505	49502	49543	49581	49665	49765	49858	49972	50077	50148	50277	50415	50543	50717	50876	51042	51222	51407	51569	51748	51905	52085	52208	52356	52495	52586	52702
50453	50361	50288	50227	50185	50123	50056	49958	49843	49757	49673	49626	49569	49542	49503	49428	49362	49311	49247	49235	49208	49196	49195	49201	49240	49302	49385	49499	49632	49756	49874	50002	50119	50271	50431	50592	50758	50925	51112	51309	51456	51648	51813	51971	52110	52243	52391	52480	52562	52675
49733	49628	49569	49519	49482	49427	49382	49295	49194	49117	49063	49027	49010	48989	48965	48934	48894	48860	48835	48833	48828	48848	48873	48912	48993	49072	49174	49315	49483	49628	49763	49905	50033	50205	50378	50545	50715	50873	51073	51256	51434	51576	51713	51838	51964	52079	52196	52286	52363	52435
48994	48933	48863	48828	48786	48757	48707	48633	48571	48513	48463	48447	48448	48451	48458	48464	48454	48427	48393	48417	48449	48515	48570	48661	48738	48867	49000	49152	49338	49499	49648	49815	49953	50133	50337	50499	50693	50848	51025	51187	51331	51474	51610	51712	51816	51920	51980	52075	52128	52183
48271	48210	48171	48157	48118	48091	48075	48019	47970	47941	47905	47882	47920	47942	47990	48009	48030	48040	48062	48070	48126	48193	48293	48413	48553	48677	48825	48994	49183	49372	49532	49699	49859	50047	50221	50394	50569	50721	50896	51060	51178	51307	51409	51487	51552	51618	51669	51705	51764	51777
47641	47586	47552	47552	47530	47503	47512	47504	47460	47439	47422	47430	47470	47540	47590	47640	47686	47711	47767	47801	47878	47968	48081	48225	48360	48518	48678	48854	49056	49249	49405	49559	49715	49907	50091	50246	50400	50537	50690	50824	50925	51033	51103	51153	51184	51219	51249	51282	51277	51288
47028	46994	46983	46961	46962	46972	46992	46991	46995	47012	46977	47016	47063	47158	47232	47304	47391	47450	47492	47556	47643	47752	47896	48054	48231	48389	48573	48727	48930	49120	49267	49433	49577	49776	49951	50083	50210	50329	50456	50560	50641	50697	50755	50768	50778	50771	50786	50768	50770	50746
46509	46481	46466	46502	46499	46536	46547	46573	46609	46647	46638	46685	46751	46869	46937	47054	47138	47214	47291	47379	47477	47597	47786	47937	48124	48288	48473	48630	48815	48986	49127	49283	49447	49593	49756	49868	49986	50085	50163	50245	50301	50335	50343	50329	50293	50270	50240	50190	50174	50136
46186	46169	46162	46178	46220	46267	46270	46355	46367	46416	46453	46479	46588	46691	46810	46931	47040	47131	47228	47306	47435	47565	47731	47913	48078	48243	48415	48564	48747	48882	49010	49146	49275	49422	49533	49649	49720	49773	49843	49873	49904	49905	49870	49834	49788	49713	49648	49608	49548	49489
45813	45826	45837	45893	45911	45975	46034	46107	46153	46210	46279	46353	46412	46531	46675	46815	46931	47052	47143	47244	47380	47557	47686	47883	48059	48206	48370	48497	48648	48772	48883	49024	49115	49227	49338	49396	49445	49481	49501	49508	49488	49457	49403	49340	49245	49154	49064	48994	48918	48835
45681	45678	45718	45745	45790	45870	45933	46057	46102	46156	46253	46351	46430	46568	46692	46832	46960	47084	47186	47295	47430	47582	47756	47926	48084	48219	48385	48462	48591	48682	48771	48872	48948	49031	49098	49127	49158	49147	49149	49093	49055	48984	48902	48789	48694	48579	48483	48369	48301	48190
45674	45726	45787	45820	45865	45953	46032	46123	46217	46293	46393	46474	46539	46701	46825	46979	47104	47229	47335	47414	47563	47692	47852	48023	48166	48281	48377	48489	48552	48629	48675	48751	48812	48857	48884	48881	48880	48829	48790	48710	48639	48545	48427	48327	48177	48075	47923	47805	47722	47615
45726	45781	45837	45885	45969	46023	46114	46240	46354	46403	46518	46630	46705	46840	46962	47107	47244	47377	47495	47579	47714	47831	47981	48124	48246	48339	48421	48489	48531	48546	48585	48611	48650	48647	48650	48617	48563	48509	48395	48313	48220	48088	47979	47841	47653	47532	47362	47243	47137	47036
45952	46032	46081	46121	46213	46298	46381	46496	46621	46699	46817	46870	46974	47096	47223	47370	47519	47624	47718	47829	47921	48049	48155	48292	48373	48441	48494	48506	48522	48515	48505	48508	48499	48475	48438	48376	48288	48199	48048	47945	47818	47683	47524	47389	47215	47072	46914	46755	46668	46542
46344	46424	46484	46547	46613	46671	46765	46894	47010	47121	47214	47267	47359	47461	47565	47702	47827	47927	48015	48107	48202	48273	48387	48468	48529	48573	48576	48583	48538	48507	48464	48427	48402	48331	48267	48156	48057	47950	47783	47640	47520	47353	47180	47037	46886	46731	46573	46406	46327	46231
46733	46820	46895	46940	47011	47115	47179	47314	47409	47535	47616	47660	47750	47833	47925	48058	48154	48251	48335	48397	48471	48537	48593	48651	48697	48693	48676	48622	48563	48467	48418	48332	48278	48181	48100	47959	47837	47675	47515	47351	47203	47020	46868	46720	46528	46394	46245	46105	45992	45890
47240	47332	47435	47475	47542	47611	47687	47797	47911	48024	48093	48140	48216	48284	48354	48435	48534	48603	48671	48712	48756	48800	48839	48873	48857	48841	48771	48703	48595	48486	48406	48313	48213	48098	47964	47826	47664	47510	47323	47142	46980	46791	46675	46529	46356	46225	46089	45942	45865	45753
47827	47907	47990	48041	48104	48153	48233	48324	48430	48526	48598	48640	48696	48734	48776	48857	48916	48967	49020	49046	49060	49064	49080	49056	49027	48963	48873	48791	48635	48485	48395	48275	48146	48002	47841	47686	47497	47366	47160	46986	46825	46645	46517	46365	46227	46097	45951	45880	45776	45661
48458	48543	48609	48668	48694	48737	48803	48895	48995	49073	49140	49157	49175	49214	49217	49266	49301	49342	49359	49366	49352	49339	49310	49261	49195	49103	48986	48855	48697	48554	48401	48266	48116	47960	47792	47626	47474	47284	47103	46899	46755	46598	46454	46350	46220	46114	45990	45875	45833	45762
49107	49188	49232	49284	49300	49353	49393	49464	49536	49588	49643	49653	49649	49661	49638	49652	49661	49676	49678	49673	49653	49592	49530	49439	49344	49234	49105	48953	48778	48594	48472	48306	48152	48001	47806	47661	47460	47302	47143	46945	46805	46668	46551	46493	46362	46267	46192	46134	46040	46014
49762	49826	49873	49909	49931	49950	49966	50014	50070	50121	50154	50142	50132	50094	50078	50045	50028	50023	49999	49958	49913	49835	49743	49632	49500	49370	49209	49044	48844	48677	48531	48349	48194	47999	47838	47661	47482	47334	47187	47006	46890	46747	46681	46587	46500	46461	46403	46354	46321	46298
50395	50459	50499	50520	50505	50502	50517	50539	50568	50598	50610	50600	50547	50497	50449	50398	50341	50311	50275	50213	50148	50042	49918	49784	49632	49490	49302	49132	48958	48748	48612	48436	48295	48102	47915	47780	47590	47471	47315	47195	47085	46996	46933	46897	46817	46796	46776	46765	46745	46747
50944	50963	51021	51007	50995	50987	50976	50981	50983	50989	50968	50938	50899	50807	50747	50664	50571	50528	50462	50420	50310	50174	50050	49894	49739	49588	49404	49242	49053	48874	48732	48551	48427	48264	48069	47944	47797	47700	47567	47474	47362	47327	47289	47250	47265	47246	47272	47263	47288	47305
51486	51506	51537	51516	51497	51474	51432	51402	51392	51371	51342	51296	51221	51134	51044	50915	50830	50770	50668	50599	50478	50343	50195	50006	49831	49690	49502	49316	49156	49010	48843	48699	48554	48398	48241	48131	47999	47936	47841	47763	47704	47676	47667	47682	47713	47755	47774	47819	47830	47883
51905	51917	51916	51880	51869	51817	51761	51718	51671	51641	51587	51537	51458	51339	51218	51095	50979	50878	50799	50725	50597	50443	50265	50077	49917	49750	49584	49429	49270	49118	49004	48861	48726	48608	48467	48393	48305	48261	48178	48142	48122	48139	48143	48204	48250	48315	48385	48424	48496	48537
52183	52171	52122	52126	52074	52017	51961	51888	51804	51775	51699	51641	51544	51427	51307	51166	51039	50937	50841	50737	50602	50447	50285	50093	49933	49789	49645	49519	49389	49257	49165	49043	48940	48836	48736	48680	48637	48597	48584	48576	48597	48622	48679	48743	48829	48910	49011	49081	49163	49238
52405	52385	52312	52319	52258	52185	52129	52030	51934	51876	51807	51727	51627	51502	51389	51210	51066	50964	50857	50768	50620	50472	50296	50140	49981	49853	49706	49614	49504	49408	49325	49235	49149	49078	49002	48988	48974	48983	48988	49031	49067	49143	49221	49309	49444	49532	49658	49726	49832	49942
52526	52475	52431	52389	52338	52252	52169	52049	51961	51879	51780	51708	51617	51478	51338	51181	51039	50934	50812	50707	50584	50424	50287	50135	49988	49869	49749	49689	49600	49549	49503	49426	49392	49328	49317	49315	49349	49368	49419	49490	49562	49673	49786	49884	50031	50163	50298	50396	50529	50625
52415	52369	52321	52242	52188	52096	52027	51904	51797	51700	51610	51533	51424	51307	51176	51023	50898	50777	50663	50577	50466	50329	50199	50048	49935	49860	49783	49729	49678	49662	49649	49615	49586	49582	49581	49613	49671	49752	49839	49927	50032	50172	50285	50408	50574	50695	50855	50972	51100	51190
52280	52214	52171	52085	52032	51950	51847	51729	51608	51510	51415	51333	51254	51139	51019	50875	50743	50627	50520	50435	50349	50223	50110	49984	49889	49837	49784	49777	49788	49790	49797	49808	49811	49831	49886	49949	50032	50132	50260	50398	50508	50656	50784	50919	51109	51244	51414	51523	51651	51771
52009	51930	51857	51808	51740	51668	51560	51444	51331	51225	51129	51054	50977	50873	50772	50644	50507	50409	50316	50261	50157	50065	49975	49884	49840	49787	49799	49813	49845	49896	49932	49967	50026	50066	50156	50257	50362	50488	50638	50777	50918	51084	51241	51414	51546	51699	51856	51985	52115	52217
51608	51524	51445	51388	51326	51263	51181	51051	50935	50841	50743	50690	50615	50533	50454	50339	50225	50146	50065	50000	49930	49865	49817	49778	49736	49745	49761	49800	49884	49972	50039	50115	50172	50268	50380	50493	50629	50762	50929	51120	51261	51418	51563	51725	51863	52040	52181	52292	52417	52529
51165	51078	50987	50938	50889	50826	50741	50634	50523	50416	50340	50285	50230	50174	50108	50029	49925	49853	49804	49747	49717	49680	49647	49632	49643	49678	49736	49815	49926	50031	50122	50217	50321	50432	50572	50693	50872	51013	51200	51392	51544	51693	51873	52001	52164	52298	52433	52546	52657	52784
50606	50530	50446	50402	50361	50309	50224	50132	50050	49952	49874	49837	49816	49763	49723	49665	49587	49564	49502	49491	49467	49458	49473	49488	49525	49575	49666	49782	49922	50048	50159	50274	50417	50547	50713	50865	51033	51198	51384	51540	51716	51886	52039	52181	52314	52410	52534	52645	52736	52829
50014	49926	49865	49825	49787	49740	49690	49612	49518	49457	49393	49377	49360	49340	49314	49283	49243	49231	49204	49195	49208	49228	49257	49320	49392	49486	49593	49731	49880	50033	50165	50299	50438	50603	50763	50936	51106	51260	51441	51618	51773	51929	52050	52173	52318	52387	52499	52563	52647	52745
49394	49316	49259	49219	49207	49174	49147	49079	49013	48946	48906	48885	48902	48910	48914	48921	48925	48897	48906	48911	48941	49008	49087	49157	49255	49368	49510	49654	49822	50001	50146	50301	50428	50633	50800	50954	51136	51291	51474	51625	51781	51902	52016	52116	52231	52293	52380	52427	52470	52510
48747	48706	48658	48630	48625	48591	48566	48538	48502	48450	48432	48411	48439	48481	48526	48546	48576	48597	48609	48646	48695	48776	48867	48981	49112	49233	49401	49563	49743	49910	50072	50239	50401	50574	50750	50909	51057	51201	51377	51538	51646	51770	51850	51927	51991	52033	52067	52125	52154	52175
48150	48108	48061	48061	48064	48046	48053	48024	48028	48001	47985	48017	48040	48116	48169	48217	48272	48293	48330	48390	48461	48575	48696	48818	48974	49108	49267	49440	49613	49794	49944	50110	50254	50438	50619	50748	50914	51017	51177	51313	51382	51471	51528	51585	51632	51623	51632	51658	51674	51683
47546	47505	47480	47488	47502	47518	47525	47542	47534	47537	47548	47575	47643	47726	47795	47880	47967	48036	48093	48142	48240	48371	48497	48653	48817	48968	49143	49301	49503	49663	49790	49966	50115	50292	50450	50575	50711	50817	50931	51031	51106	51164	51191	51206	51211	51203	51176	51183	51171	51155
47008	47017	46979	47009	47013	47066	47074	47126	47137	47164	47156	47236	47325	47419	47524	47601	47714	47787	47852	47939	48045	48193	48330	48520	48672	48825	49001	49163	49312	49487	49623	49778	49908	50062	50219	50317	50423	50512	50582	50648	50699	50713	50729	50703	50677	50650	50607	50569	50541	50512
46594	46613	46597	46624	46666	46721	46747	46817	46854	46888	46943	46980	47077	47188	47287	47411	47515	47598	47704	47795	47896	48065	48222	48390	48557	48691	48874	48994	49161	49302	49409	49557	49670	49792	49907	49995	50067	50118	50173	50206	50216	50202	50180	50132	50062	50010	49947	49897	49848	49781
46228	46235	46236	46253	46302	46373	46443	46487	46581	46630	46697	46748	46835	46971	47085	47219	47357	47439	47551	47652	47783	47943	48077	48253	48430	48563	48729	48837	48967	49090	49187	49297	49387	49506	49594	49641	49670	49702	49717	49712	49697	49662	49604	49531	49444	49359	49273	49206	49124	49052
45895	45916	45994	46004	46063	46140	46195	46298	46396	46459	46518	46588	46694	46813	46947	47103	47236	47337	47460	47542	47683	47837	47996	48171	48319	48445	48565	48677	48768	48866	48938	49019	49082	49166	49225	49260	49260	49272	49227	49195	49133	49077	48991	48897	48795	48689	48561	48468	48394	48307
45810	45831	45917	45945	46016	46062	46160	46275	46362	46441	46515	46604	46702	46819	46934	47087	47246	47346	47452	47551	47674	47806	47959	48110	48250	48359	48453	48528	48587	48641	48689	48745	48798	48844	48872	48857	48830	48788	48738	48681	48605	48491	48411	48273	48134	48038	47899	47820	47710	47621
45756	45802	45837	45922	45939	46035	46125	46224	46344	46420	46533	46601	46702	46808	46934	47104	47252	47333	47459	47542	47650	47782	47917	48060	48176	48260	48311	48372	48401	48422	48434	48469	48493	48480	48474	48439	48380	48306	48221	48140	48042	47914	47786	47657	47508	47403	47228	47121	47005	46944
45759	45826	45920	45969	46000	46109	46194	46318	46440	46523	46612	46690	46775	46909	47005	47156	47299	47386	47491	47577	47674	47781	47908	48014	48097	48159	48207	48220	48221	48207	48210	48188	48169	48142	48106	48044	47947	47849	47731	47606	47462	47346	47208	47074	46919	46755	46608	46516	46390	46251
46003	46063	46159	46215	46262	46320	46447	46552	46668	46762	46870	46926	46997	47117	47203	47342	47445	47538	47620	47695	47777	47884	47961	48047	48102	48125	48144	48139	48079	48046	47991	47965	47921	47876	47789	47709	47579	47479	47342	47173	47049	46905	46765	46615	46456	46331	46212	46074	45931	45802
46248	46352	46398	46469	46521	46593	46686	46801	46907	47003	47105	47144	47243	47333	47387	47509	47622	47682	47753	47816	47894	47955	48011	48061	48103	48085	48052	48025	47941	47859	47786	47728	47623	47563	47437	47344	47212	47051	46926	46769	46597	46435	46298	46147	45972	45862	45664	45584	45488	45401
46652	46721	46808	46853	46903	47007	47073	47156	47264	47367	47435	47501	47563	47601	47667	47759	47836	47913	47973	48002	48058	48098	48105	48128	48110	48105	48031	47964	47854	47763	47650	47566	47475	47362	47242	47078	46947	46801	46624	46480	46334	46145	46014	45860	45715	45580	45437	45355	45246	45165
47059	47171	47224	47272	47305	47357	47438	47543	47640	47735	47805	47832	47847	47898	47961	48013	48057	48132	48167	48165	48199	48206	48195	48177	48159	48097	47993	47893	47768	47634	47517	47399	47277	47134	46979	46837	46673	46559	46329	46168	46029	45870	45706	45600	45473	45341	45195	45107	45050	44953
47596	47654	47747	47785	47817	47870	47924	48002	48072	48151	48217	48237	48248	48266	48279	48312	48353	48382	48418	48394	48392	48384	48333	48275	48207	48125	48023	47889	47738	47589	47439	47308	47170	47016	46866	46695	46527	46400	46187	46029	45857	45731	45597	45501	45377	45281	45138	45081	44998	44940
48195	48254	48297	48350	48363	48397	48441	48507	48572	48626	48662	48672	48671	48658	48655	48650	48658	48666	48664	48667	48609	48557	48509	48416	48317	48218	48077	47949	47784	47615	47458	47308	47189	47011	46860	46673	46507	46346	46207	46031	45906	45778	45669	45572	45481	45416	45348	45267	45234	45166
48810	48848	48882	48911	48925	48938	48970	48989	49043	49091	49105	49111	49076	49030	49004	48983	48968	48952	48920	48901	48838	48741	48662	48554	48429	48301	48155	47998	47807	47631	47508	47340	47188	47017	46846	46676	46530	46388	46218	46102	45966	45839	45779	45692	45626	45578	45528	45473	45457	45409
49420	49453	49486	49506	49500	49504	49508	49512	49547	49578	49561	49541	49487	49449	49387	49318	49259	49234	49198	49144	49069	48967	48848	48707	48560	48413	48253	48090	47906	47724	47572	47418	47273	47095	46908	46776	46615	46497	46358	46257	46118	46022	46001	45949	45902	45875	45863	45832	45829	45797
50010	50037	50029	50038	50032	50009	49983	49977	49974	49995	49985	49940	49877	49798	49726	49644	49563	49505	49451	49398	49307	49168	49046	48884	48720	48581	48392	48241	48063	47899	47775	47613	47464	47288	47130	47031	46894	46793	46668	46574	46481	46462	46415	46387	46383	46359	46412	46405	46400	46414
50590	50590	50584	50575	50556	50524	50495	50435	50429	50419	50380	50327	50268	50161	50057	49942	49851	49790	49701	49642	49509	49374	49216	49061	48886	48734	48577	48417	48256	48103	47950	47816	47688	47536	47377	47284	47177	47102	46997	46954	46873	46850	46858	46861	46906	46923	46936	46987	46983	47056
51086	51101	51082	51058	51024	50973	50937	50861	50835	50781	50750	50676	50601	50483	50370	50222	50126	50029	49951	49844	49722	49582	49426	49243	49075	48927	48758	48626	48469	48342	48213	48064	47962	47821	47699	47627	47524	47491	47413	47383	47388	47375	47416	47444	47501	47546	47597	47662	47730	47784
51448	51475	51437	51422	51371	51307	51245	51179	51104	51039	50976	50917	50832	50704	50591	50451	50321	50219	50132	50030	49903	49743	49585	49414	49259	49122	48966	48862	48732	48615	48500	48413	48312	48201	48114	48057	48012	47980	47977	47960	47967	48004	48055	48127	48200	48281	48368	48427	48507	48593
51845	51835	51775	51749	51701	51630	51538	51461	51389	51292	51220	51163	51043	50944	50800	50653	50508	50393	50312	50205	50078	49928	49773	49610	49443	49307	49179	49089	48984	48907	48830	48749	48680	48598	48541	48496	48511	48485	48527	48558	48600	48660	48722	48844	48933	49030	49145	49235	49313	49397
52095	52093	52019	51956	51914	51825	51749	51657	51545	51459	51394	51308	51206	51086	50951	50795	50640	50522	50440	50332	50219	50065	49934	49765	49622	49520	49419	49343	49274	49212	49191	49132	49064	49015	49016	49016	49021	49054	49115	49182	49259	49341	49442	49549	49702	49815	49929	50035	50135	50237
52254	52169	52119	52055	51997	51927	51837	51715	51604	51524	51432	51353	51269	51137	51015	50857	50736	50611	50516	50425	50306	50187	50050	49913	49801	49711	49639	49603	49577	49549	49539	49505	49490	49480	49476	49514	49576	49642	49721	49821	49926	50040	50131	50273	50417	50557	50681	50804	50917	51019
52267	52197	52153	52098	52043	51967	51878	51730	51629	51528	51448	51369	51286	51173	51054	50908	50773	50671	50569	50501	50394	50269	50173	50064	49969	49930	49883	49855	49876	49887	49887	49899	49915	49937	49987	50048	50113	50214	50346	50459	50582	50716	50837	51004	51138	51276	51432	51539	51645	51770
52200	52145	52087	52029	51967	51880	51796	51689	51571	51439	51381	51298	51223	51143	51026	50886	50769	50678	50595	50529	50440	50361	50277	50194	50119	50100	50100	50120	50152	50194	50239	50278	50311	50382	50460	50553	50673	50779	50928	51078	51198	51355	51483	51636	51804	51935	52096	52217	52330	52435
51974	51920	51860	51817	51749	51664	51619	51490	51371	51268	51204	51125	51070	50992	50914	50802	50700	50626	50555	50508	50430	50365	50324	50286	50245	50246	50257	50315	50397	50482	50555	50615	50680	50772	50868	50975	51124	51245	51413	51576	51716	51867	52004	52175	52305	52462	52593	52711	52778	52934
51787	51711	51637	51588	51546	51481	51421	51299	51194	51095	51022	50969	50932	50860	50797	50722	50636	50592	50513	50479	50425	50403	50392	50365	50382	50393	50473	50550	50657	50766	50863	50960	51054	51171	51326	51446	51595	51730	51915	52088	52256	52406	52566	52676	52842	52977	53115	53195	53301	53416
51442	51362	51303	51257	51211	51155	51102	51000	50903	50829	50751	50733	50705	50664	50625	50574	50521	50457	50425	50419	50397	50384	50416	50425	50473	50509	50616	50723	50860	50985	51112	51231	51335	51486	51665	51797	51953	52090	52283	52465	52624	52790	52942	53041	53185	53295	53407	53504	53576	53688
50991	50932	50867	50840	50812	50763	50726	50632	50584	50491	50434	50420	50428	50423	50407	50375	50339	50304	50281	50289	50301	50338	50372	50426	50493	50569	50698	50834	50967	51117	51242	51396	51519	51681	51862	51991	52167	52317	52515	52668	52822	52965	53135	53194	53299	53429	53503	53599	53646	53727
50556	50497	50455	50445	50420	50389	50340	50284	50236	50183	50131	50134	50146	50165	50190	50188	50182	50159	50176	50194	50237	50282	50357	50455	50529	50659	50788	50929	51118	51279	51418	51585	51729	51900	52074	52221	52393	52565	52706	52893	53033	53151	53262	53352	53461	53538	53593	53669	53716	53785
50083	50022	49989	49980	49958	49949	49918	49894	49863	49829	49809	49810	49847	49890	49925	49955	49982	49989	50022	50047	50104	50206	50313	50411	50541	50659	50825	50986	51168	51324	51481	51633	51793	51969	52144	52301	52458	52607	52773	52915	53037	53150	53206	53308	53386	53411	53479	53500	53529	53553
49565	49541	49522	49505	49497	49497	49510	49489	49489	49453	49458	49481	49540	49583	49650	49716	49758	49786	49845	49889	49978	50086	50198	50339	50481	50622	50777	50935	51118	51286	51435	51599	51748	51917	52087	52240	52347	52488	52643	52763	52845	52932	52998	53037	53079	53110	53117	53148	53152	53147
49056	49051	49040	49043	49059	49081	49087	49102	49113	49120	49143	49177	49227	49310	49387	49477	49566	49600	49676	49726	49831	49975	50092	50251	50412	50563	50729	50893	51075	51246	51381	51525	51691	51846	52011	52109	52263	52364	52486	52572	52650	52707	52709	52751	52770	52744	52760	52740	52724	52704
48591	48569	48589	48594	48617	48659	48706	48746	48749	48766	48829	48861	48916	49030	49149	49250	49341	49413	49496	49574	49696	49838	49973	50147	50320	50468	50652	50799	50965	51123	51261	51403	51531	51687	51823	51913	52032	52124	52212	52256	52299	52327	52317	52320	52295	52284	52233	52197	52173	52120
48173	48191	48210	48209	48244	48289	48322	48395	48440	48477	48549	48582	48663	48794	48919	49032	49149	49222	49309	49391	49522	49674	49835	49992	50161	50314	50475	50614	50746	50875	51000	51130	51251	51371	51474	51561	51638	51686	51753	51773	51789	51776	51753	51713	51664	51601	51537	51486	51440	51375
47778	47795	47822	47842	47871	47970	48006	48082	48144	48206	48265	48329	48447	48551	48685	48817	48949	49044	49137	49235	49359	49515	49674	49854	50004	50150	50301	50431	50526	50643	50741	50839	50937	51048	51127	51190	51232	51252	51265	51271	51248	51210	51153	51084	51008	50940	50842	50771	50700	50619
47411	47489	47509	47539	47593	47658	47707	47812	47894	47986	48066	48120	48218	48351	48473	48631	48752	48866	48972	49076	49205	49361	49506	49677	49816	49962	50076	50155	50262	50347	50417	50485	50562	50633	50698	50722	50718	50717	50687	50663	50613	50538	50468	50377	50274	50182	50069	49989	49885	49797
47185	47246	47278	47325	47389	47489	47529	47644	47744	47829	47920	47963	48050	48193	48302	48462	48615	48720	48827	48909	49047	49178	49317	49472	49609	49711	49808	49875	49939	49978	50032	50078	50119	50162	50183	50180	50160	50108	50055	49990	49914	49824	49722	49625	49507	49381	49249	49152	49051	48951
47003	47051	47119	47170	47207	47311	47390	47491	47604	47690	47777	47838	47929	48054	48187	48335	48470	48587	48669	48759	48884	49012	49137	49263	49382	49457	49530	49561	49594	49615	49631	49651	49664	49674	49662	49627	49563	49487	49397	49301	49206	49086	48965	48860	48705	48596	48438	48325	48211	48100
46908	46961	47026	47035	47125	47202	47307	47407	47523	47583	47691	47773	47892	47949	48100	48230	48359	48455	48557	48624	48729	48837	48939	49056	49143	49193	49218	49233	49226	49203	49186	49176	49168	49150	49107	49031	48930	48860	48727	48584	48478	48373	48218	48111	47944	47796	47708	47504	47440	47299
47035	47087	47174	47185	47262	47335	47419	47500	47619	47705	47785	47854	47928	48004	48111	48221	48352	48416	48513	48564	48657	48725	48804	48884	48957	48966	48982	48961	48928	48899	48860	48821	48778	48739	48674	48586	48490	48392	48240	48119	47992	47867	47747	47620	47459	47339	47211	47075	46991	46863
46970	47042	47104	47128	47212	47249	47336	47437	47571	47648	47732	47778	47837	47925	47993	48106	48217	48279	48350	48405	48474	48525	48586	48607	48643	48640	48609	48542	48484	48415	48334	48250	48170	48098	48001	47886	47764	47629	47457	47324	47165	47027	46922	46750	46603	46470	46341	46204	46100	45993
47063	47137	47212	47250	47284	47351	47441	47525	47622	47715	47782	47834	47871	47933	47971	48060	48138	48206	48270	48301	48331	48364	48407	48411	48389	48369	48296	48234	48111	47997	47934	47822	47732	47592	47479	47349	47210	47070	46882	46686	46570	46415	46289	46132	46001	45879	45743	45651	45527	45438
47254	47302	47368	47394	47447	47489	47566	47640	47719	47805	47884	47911	47946	47954	47997	48051	48123	48161	48191	48212	48226	48234	48210	48182	48162	48114	47993	47864	47763	47651	47520	47394	47291	47144	46974	46875	46682	46520	46346	46170	45998	45876	45770	45614	45480	45360	45230	45158	45055	44983
47497	47563	47598	47634	47664	47708	47760	47840	47907	47968	48021	48027	48039	48039	48044	48091	48110	48142	48167	48142	48153	48114	48082	48019	47934	47854	47739	47615	47468	47325	47171	47035	46902	46739	46567	46449	46267	46093	45936	45759	45579	45458	45349	45241	45095	45030	44941	44846	44795	44713
47811	47850	47895	47913	47950	47980	48017	48049	48122	48159	48186	48203	48190	48162	48153	48139	48139	48152	48167	48144	48103	48031	47969	47883	47798	47686	47540	47387	47216	47095	46935	46779	46618	46463	46310	46154	45971	45821	45641	45498	45340	45239	45153	45064	44944	44875	44807	44736	44695	44646
48125	48171	48216	48216	48221	48240	48259	48293	48344	48379	48389	48377	48329	48288	48258	48235	48201	48182	48153	48121	48090	47972	47889	47757	47646	47497	47351	47176	47017	46872	46722	46552	46397	46217	46050	45918	45757	45611	45469	45298	45243	45087	45010	44939	44851	44791	44751	44733	44686	44642
48500	48548	48556	48562	48567	48556	48559	48564	48597	48592	48599	48575	48524	48448	48374	48325	48285	48264	48206	48155	48069	47947	47833	47698	47554	47436	47246	47053	46905	46727	46600	46450	46294	46107	45939	45818	45653	45508	45398	45266	45190	45108	45023	44966	44914	44872	44895	44876	44853	44853
48875	48898	48917	48895	48891	48885	48867	48851	48829	48840	48814	48782	48722	48625	48559	48462	48405	48345	48271	48208	48101	47986	47856	47701	47553	47417	47233	47086	46887	46726	46585	46439	46298	46122	45979	45844	45740	45629	45514	45434	45340	45313	45288	45228	45225	45218	45241	45230	45243	45246
49267	49262	49268	49266	49222	49208	49161	49136	49096	49073	49028	48995	48907	48804	48706	48591	48496	48420	48329	48265	48145	48013	47860	47698	47537	47384	47200	47047	46899	46713	46606	46466	46323	46174	46037	45933	45828	45769	45673	45608	45535	45542	45513	45528	45535	45585	45591	45624	45672	45707
49617	49614	49603	49579	49551	49500	49460	49401	49342	49313	49267	49192	49108	48979	48870	48746	48633	48549	48456	48374	48231	48070	47934	47747	47584	47438	47290	47176	46994	46883	46759	46622	46500	46375	46266	46188	46102	46061	46005	45951	46000	45956	45975	46021	46075	46091	46167	46207	46284	46325
49939	49915	49896	49881	49840	49794	49715	49642	49573	49508	49442	49392	49293	49183	49042	48909	48789	48686	48577	48511	48377	48213	48070	47862	47735	47585	47440	47325	47204	47090	47018	46911	46817	46712	46625	46549	46540	46510	46478	46503	46493	46549	46573	46643	46721	46781	46892	46961	47024	47080
50235	50220	50171	50163	50111	50044	49972	49878	49785	49717	49647	49568	49476	49360	49223	49071	48929	48834	48735	48638	48515	48348	48210	48037	47881	47745	47640	47537	47444	47354	47294	47218	47147	47072	46997	46996	46978	46973	46998	47038	47103	47155	47219	47306	47414	47513	47605	47727	47799	47896
50524	50465	50439	50393	50324	50267	50184	50064	49973	49887	49813	49746	49657	49519	49404	49231	49109	48980	48877	48769	48677	48519	48374	48215	48104	47964	47878	47816	47741	47683	47667	47627	47569	47531	47502	47496	47523	47564	47611	47710	47770	47862	47944	48061	48202	48316	48425	48551	48650	48753
50689	50637	50589	50525	50483	50387	50322	50207	50108	50020	49939	49859	49784	49653	49544	49389	49251	49141	49042	48963	48844	48733	48591	48489	48360	48273	48210	48163	48151	48128	48120	48098	48099	48085	48095	48111	48185	48227	48335	48425	48529	48641	48758	48872	49014	49146	49281	49397	49513	49617
50832	50776	50731	50686	50637	50536	50457	50345	50228	50132	50051	49995	49909	49804	49685	49538	49409	49300	49219	49138	49040	48941	48827	48733	48632	48577	48541	48536	48553	48556	48576	48611	48609	48629	48692	48769	48829	48930	49062	49194	49313	49452	49561	49708	49859	50021	50163	50270	50383	50507
50934	50885	50816	50755	50706	50638	50556	50438	50329	50220	50149	50080	50011	49926	49829	49704	49562	49478	49387	49321	49246	49170	49090	49006	48954	48924	48926	48957	48991	49068	49092	49144	49197	49250	49332	49414	49535	49657	49801	49974	50109	50241	50388	50538	50703	50841	50989	51122	51221	51328
50914	50840	50787	50749	50675	50626	50557	50443	50340	50248	50165	50121	50054	49988	49918	49804	49711	49625	49559	49498	49443	49391	49337	49308	49284	49279	49313	49370	49454	49539	49604	49683	49747	49842	49948	50059	50193	50341	50499	50651	50822	50975	51109	51263	51432	51537	51698	51819	51928	52005
50889	50822	50761	50726	50675	50613	50537	50432	50359	50252	50199	50152	50111	50068	50007	49920	49842	49773	49728	49694	49667	49638	49613	49615	49618	49647	49713	49816	49908	50049	50121	50227	50334	50442	50577	50702	50866	51019	51189	51379	51526	51693	51835	51979	52122	52261	52396	52499	52602	52661
50781	50723	50670	50627	50599	50534	50490	50386	50302	50231	50184	50147	50133	50103	50077	50023	49973	49910	49883	49865	49849	49860	49868	49896	49934	50003	50114	50219	50349	50503	50602	50742	50861	50999	51160	51297	51456	51624	51791	51999	52133	52303	52425	52569	52725	52824	52955	53006	53109	53229
50606	50553	50510	50475	50442	50406	50363	50293	50221	50151	50120	50099	50105	50110	50096	50068	50052	50006	50004	50005	50031	50061	50105	50155	50244	50317	50452	50584	50735	50867	51025	51161	51294	51459	51621	51769	51944	52102	52287	52476	52633	52744	52878	52983	53108	53184	53300	53379	53443	53524
50415	50364	50322	50299	50269	50249	50224	50177	50125	50081	50050	50051	50072	50097	50109	50119	50112	50103	50119	50135	50190	50247	50320	50417	50504	50624	50772	50902	51094	51269	51401	51556	51704	51878	52059	52194	52379	52532	52688	52867	52979	53147	53242	53336	53425	53495	53568	53608	53687	53722
50176	50133	50092	50080	50087	50077	50062	50018	49980	49962	49959	49969	49995	50054	50089	50131	50158	50174	50200	50247	50315	50402	50497	50614	50755	50882	51051	51206	51371	51566	51699	51863	51999	52198	52369	52518	52690	52813	52967	53115	53249	53331	53439	53499	53583	53587	53651	53664	53705	53736
49890	49860	49832	49827	49828	49835	49823	49833	49819	49799	49812	49846	49889	49970	50023	50103	50138	50186	50227	50280	50379	50480	50615	50747	50884	51028	51212	51357	51533	51712	51854	52003	52147	52327	52499	52634	52771	52913	53026	53144	53214	53305	53376	53410	53460	53491	53497	53497	53511	53515
49605	49590	49579	49575	49589	49606	49621	49637	49643	49647	49685	49717	49789	49884	49961	50068	50150	50187	50267	50324	50432	50576	50710	50859	51021	51184	51340	51509	51688	51834	51993	52146	52269	52437	52616	52743	52861	52967	53054	53147	53214	53275	53308	53321	53328	53318	53304	53307	53246	53243
49287	49284	49283	49294	49340	49365	49388	49418	49460	49490	49522	49570	49656	49752	49861	49978	50075	50149	50240	50308	50426	50559	50726	50907	51069	51210	51371	51537	51696	51829	51965	52119	52246	52382	52522	52631	52728	52807	52882	52929	52954	52999	52986	52991	52952	52922	52877	52829	52801	52765
48993	48999	49003	49024	49066	49098	49160	49197	49239	49299	49360	49415	49490	49616	49711	49859	49968	50064	50145	50224	50362	50526	50660	50843	51011	51146	51316	51437	51577	51696	51809	51914	52034	52158	52266	52346	52401	52473	52500	52510	52529	52518	52491	52447	52403	52332	52249	52189	52161	52097
48684	48689	48720	48744	48796	48858	48903	48995	49045	49114	49177	49232	49339	49451	49580	49740	49857	49956	50046	50150	50266	50435	50582	50775	50914	51060	51203	51317	51429	51520	51614	51712	51787	51908	51983	52043	52085	52091	52090	52071	52048	51983	51959	51885	51801	51723	51623	51531	51470	51400
48407	48443	48467	48485	48541	48603	48683	48777	48840	48902	48984	49059	49171	49275	49414	49558	49697	49812	49903	50005	50128	50279	50431	50587	50736	50856	50973	51057	51156	51219	51264	51344	51415	51479	51530	51552	51554	51536	51500	51459	51403	51321	51272	51157	51053	50942	50839	50742	50657	50569
48142	48189	48236	48271	48324	48392	48470	48557	48649	48736	48825	48877	48982	49097	49226	49376	49512	49621	49720	49798	49912	50050	50191	50343	50472	50562	50652	50698	50772	50796	50827	50869	50900	50948	50964	50950	50916	50883	50804	50728	50650	50553	50468	50349	50218	50106	49981	49868	49776	49673
47891	47939	47993	48041	48083	48163	48248	48373	48450	48543	48630	48692	48780	48890	49011	49177	49305	49407	49494	49590	49686	49808	49937	50054	50162	50233	50277	50317	50345	50338	50358	50357	50357	50355	50347	50314	50249	50180	50073	49960	49858	49759	49630	49507	49363	49246	49096	48980	48866	48781
47694	47737	47773	47841	47891	47979	48040	48147	48252	48356	48442	48517	48577	48677	48803	48938	49077	49165	49265	49332	49416	49531	49626	49724	49792	49847	49878	49872	49846	49825	49793	49768	49749	49734	49661	49605	49517	49412	49290	49144	49023	48890	48782	48623	48469	48323	48196	48069	47951	47867
47554	47614	47667	47710	47759	47831	47919	48028	48135	48202	48281	48373	48401	48495	48575	48699	48820	48909	48969	49059	49107	49193	49258	49344	49381	49397	49396	49356	49302	49258	49205	49142	49093	49009	48956	48874	48768	48634	48467	48341	48198	48076	47920	47802	47649	47496	47365	47221	47139	47049
47427	47485	47533	47576	47627	47695	47787	47873	47966	48040	48131	48162	48235	48283	48365	48457	48554	48647	48706	48746	48801	48847	48900	48918	48938	48946	48891	48823	48735	48650	48586	48488	48432	48340	48208	48112	47980	47851	47687	47500	47370	47231	47080	46917	46777	46670	46522	46400	46304	46206
47359	47433	47476	47504	47552	47616	47708	47773	47864	47946	48016	48055	48061	48122	48188	48249	48334	48385	48440	48465	48493	48514	48522	48523	48510	48472	48397	48310	48202	48097	47981	47898	47798	47691	47540	47434	47320	47136	46989	46799	46647	46543	46372	46227	46102	45967	45849	45764	45674	45577
47321	47368	47421	47447	47478	47529	47591	47682	47761	47826	47880	47890	47920	47925	47970	48023	48064	48109	48146	48164	48155	48148	48133	48086	48051	47982	47874	47772	47663	47515	47389	47256	47159	47001	46848	46715	46580	46404	46248	46057	45920	45795	45677	45555	45377	45262	45145	45139	44980	44934
47339	47390	47444	47473	47482	47550	47573	47665	47704	47761	47798	47789	47812	47809	47832	47821	47878	47895	47891	47876	47862	47817	47772	47713	47641	47555	47401	47283	47156	46982	46878	46731	46593	46443	46245	46138	45979	45815	45625	45473	45328	45186	45073	44992	44853	44778	44663	44605	44544	44499
47456	47488	47543	47545	47573	47599	47625	47671	47697	47745	47785	47780	47751	47742	47717	47708	47706	47715	47703	47681	47633	47562	47486	47397	47307	47194	47023	46908	46725	46588	46439	46307	46149	45999	45827	45711	45519	45395	45216	45057	44919	44892	44730	44647	44556	44492	44423	44365	44331	44286
47543	47572	47604	47610	47606	47643	47671	47676	47720	47738	47763	47718	47686	47639	47579	47562	47532	47505	47469	47418	47373	47263	47192	47059	46938	46804	46671	46488	46309	46166	46027	45856	45731	45524	45367	45241	45067	44969	44772	44663	44557	44488	44353	44237	44228	44177	44173	44100	44096	44090
47702	47727	47741	47746	47748	47748	47744	47754	47763	47804	47778	47728	47668	47606	47529	47464	47419	47371	47327	47312	47193	47056	46959	46814	46685	46548	46395	46223	46053	45910	45732	45569	45456	45236	45110	44977	44871	44718	44565	44475	44387	44304	44221	44173	44176	44154	44142	44130	44135	44098
47908	47941	47946	47935	47923	47907	47899	47878	47874	47888	47845	47786	47744	47654	47569	47481	47384	47342	47278	47217	47114	46990	46867	46696	46550	46398	46227	46086	45911	45776	45655	45516	45356	45211	45059	44936	44789	44713	44566	44522	44442	44399	44362	44307	44373	44365	44364	44377	44410	44426
48126	48142	48154	48130	48107	48069	48036	48003	47969	47936	47914	47876	47787	47685	47575	47461	47355	47301	47210	47156	47024	46909	46738	46565	46410	46264	46119	45939	45783	45650	45545	45403	45283	45108	44998	44907	44784	44737	44697	44609	44554	44492	44558	44525	44580	44577	44638	44665	44712	44731
48371	48373	48359	48354	48318	48255	48240	48163	48116	48091	48028	47972	47880	47769	47655	47504	47393	47300	47217	47159	47013	46856	46707	46527	46377	46221	46056	45938	45818	45690	45589	45461	45347	45190	45115	45051	44954	44924	44883	44856	44849	44884	44893	44869	44953	45010	45086	45141	45204	45256
48644	48629	48617	48583	48547	48490	48427	48366	48324	48260	48174	48128	48039	47915	47807	47648	47519	47436	47321	47263	47131	46974	46836	46665	46510	46379	46219	46128	46063	45950	45854	45748	45658	45560	45501	45414	45350	45360	45355	45377	45386	45408	45481	45580	45618	45698	45790	45848	45919	45977
48928	48893	48862	48818	48793	48722	48653	48569	48491	48430	48349	48287	48198	48076	47962	47793	47657	47551	47471	47387	47270	47092	46951	46802	46660	46530	46419	46337	46271	46195	46126	46074	45998	45975	45881	45842	45852	45839	45895	45910	45976	46026	46111	46171	46299	46394	46503	46583	46683	46758
49198	49163	49117	49092	49051	48976	48886	48799	48700	48618	48571	48486	48389	48290	48162	48008	47855	47749	47675	47560	47445	47316	47199	47061	46932	46806	46734	46664	46650	46579	46551	46507	46465	46455	46392	46423	46442	46495	46529	46599	46697	46790	46871	46973	47118	47232	47358	47458	47579	47657
49471	49412	49378	49347	49281	49220	49135	49026	48936	48858	48790	48722	48638	48527	48400	48266	48127	48028	47929	47840	47753	47620	47514	47400	47291	47218	47173	47111	47117	47118	47101	47069	47073	47079	47082	47101	47179	47231	47350	47461	47539	47652	47755	47919	48038	48135	48285	48387	48507	48612
49737	49683	49634	49595	49545	49465	49397	49279	49174	49078	49005	48947	48867	48789	48666	48539	48411	48316	48217	48157	48060	47961	47858	47768	47693	47632	47619	47624	47619	47657	47691	47698	47727	47753	47802	47871	47949	48032	48167	48296	48422	48554	48673	48819	48975	49105	49233	49371	49475	49571
49966	49919	49874	49825	49782	49696	49612	49519	49418	49329	49248	49192	49143	49056	48962	48846	48721	48636	48557	48511	48454	48367	48290	48224	48176	48160	48160	48198	48260	48318	48358	48421	48454	48529	48589	48683	48804	48920	49059	49201	49359	49492	49658	49779	49937	50078	50221	50331	50452	50556
50173	50117	50077	50029	49975	49927	49849	49730	49644	49569	49493	49447	49409	49346	49267	49160	49072	48998	48940	48905	48845	48802	48755	48723	48699	48711	48755	48808	48898	48984	49061	49152	49226	49302	49406	49507	49667	49781	49947	50108	50256	50426	50555	50691	50859	50992	51125	51229	51347	51447
50380	50310	50267	50223	50174	50133	50064	49964	49858	49779	49736	49694	49680	49625	49580	49512	49424	49384	49326	49288	49272	49256	49255	49252	49260	49301	49375	49464	49587	49678	49782	49913	50000	50115	50240	50366	50528	50683	50834	51036	51184	51341	51481	51585	51731	51891	52013	52121	52218	52299
50515	50467	50423	50380	50357	50312	50235	50163	50085	50010	49957	49946	49932	49914	49877	49853	49791	49747	49719	49715	49711	49721	49746	49764	49835	49894	50006	50104	50251	50385	50500	50648	50731	50885	51046	51183	51341	51506	51665	51892	52012	52157	52294	52430	52549	52692	52797	52881	52946	52997
50598	50552	50523	50499	50455	50417	50378	50299	50241	50188	50163	50143	50154	50149	50153	50145	50125	50094	50081	50088	50127	50160	50212	50267	50360	50440	50556	50705	50841	50999	51133	51281	51390	51538	51724	51861	52036	52191	52369	52572	52685	52813	52925	53070	53146	53244	53336	53396	53469	53536
50699	50648	50597	50597	50567	50551	50528	50472	50416	50369	50362	50357	50382	50423	50427	50476	50462	50464	50473	50483	50539	50607	50688	50807	50900	51005	51152	51307	51469	51633	51761	51931	52099	52264	52424	52563	52735	52873	53038	53257	53356	53454	53557	53697	53754	53795	53886	53922	53997	54029
50714	50676	50656	50644	50632	50613	50587	50565	50536	50513	50518	50513	50559	50643	50657	50723	50734	50772	50802	50832	50897	50989	51095	51221	51364	51481	51645	51810	51987	52128	52291	52435	52595	52761	52943	53083	53241	53379	53541	53677	53783	53890	53957	53985	54115	54154	54156	54204	54207	54272
50661	50632	50614	50607	50619	50613	50624	50601	50594	50584	50595	50623	50675	50737	50814	50888	50956	50987	51036	51106	51165	51293	51423	51564	51695	51834	52016	52158	52297	52489	52625	52767	52905	53077	53260	53385	53537	53650	53745	53919	53963	54026	54096	54107	54210	54196	54164	54191	54193	54212
50624	50596	50585	50594	50588	50616	50643	50645	50649	50669	50688	50731	50790	50879	50968	51086	51167	51213	51274	51356	51441	51590	51711	51878	52017	52190	52349	52505	52640	52810	52953	53064	53208	53387	53547	53667	53781	53852	53976	54067	54112	54142	54191	54177	54231	54181	54136	54137	54147	54072
50517	50513	50512	50513	50545	50570	50608	50643	50663	50697	50738	50789	50879	50970	51066	51198	51300	51391	51449	51520	51633	51790	51955	52104	52257	52428	52591	52732	52890	52997	53113	53284	53367	53545	53661	53755	53855	53908	53965	54006	54059	54075	54072	54056	54066	54006	53920	53904	53872	53817
50352	50359	50375	50385	50414	50448	50503	50559	50602	50641	50692	50751	50821	50934	51057	51201	51317	51389	51459	51545	51664	51811	51978	52157	52297	52440	52578	52725	52842	52955	53032	53159	53256	53384	53500	53544	53619	53692	53698	53698	53715	53690	53656	53614	53587	53499	53397	53364	53293	53224
50193	50216	50209	50233	50285	50350	50393	50463	50523	50589	50653	50706	50796	50898	51025	51178	51311	51404	51492	51567	51701	51840	52000	52182	52326	52441	52581	52673	52742	52853	52953	53045	53137	53218	53297	53335	53371	53399	53368	53342	53333	53262	53218	53141	53062	52970	52856	52810	52732	52654
49999	50004	50040	50075	50113	50184	50245	50342	50406	50481	50542	50614	50693	50820	50951	51100	51239	51337	51437	51514	51637	51769	51919	52080	52213	52342	52427	52524	52615	52636	52697	52723	52815	52875	52928	52943	52936	52937	52885	52822	52765	52688	52615	52508	52392	52298	52194	52083	51995	51903
49749	49789	49813	49853	49906	49971	50026	50132	50212	50303	50360	50416	50519	50630	50757	50900	51029	51123	51214	51303	51416	51540	51664	51793	51913	52003	52093	52143	52169	52188	52241	52259	52274	52312	52331	52321	52285	52250	52161	52059	51990	51892	51800	51688	51570	51451	51328	51210	51120	51035
49505	49544	49585	49617	49672	49747	49821	49932	50021	50121	50193	50252	50315	50415	50544	50682	50808	50915	50995	51080	51179	51287	51395	51512	51610	51672	51729	51746	51739	51747	51734	51734	51720	51738	51717	51670	51612	51532	51425	51315	51215	51088	50976	50845	50713	50583	50450	50349	50221	50126
49255	49288	49339	49368	49427	49491	49585	49697	49790	49890	49951	50015	50071	50155	50276	50403	50525	50615	50704	50759	50847	50935	51017	51112	51172	51210	51231	51217	51195	51150	51119	51095	51068	51035	50980	50909	50813	50723	50581	50455	50335	50209	50069	49921	49797	49653	49524	49407	49289	49195
49006	49053	49098	49132	49171	49246	49335	49443	49527	49630	49693	49731	49796	49854	49947	50064	50171	50249	50324	50379	50447	50499	50563	50620	50645	50683	50646	50607	50569	50499	50444	50381	50325	50252	50166	50083	49965	49842	49711	49557	49415	49285	49148	49005	48849	48726	48607	48490	48373	48292
48722	48799	48849	48882	48920	49006	49066	49168	49273	49347	49410	49446	49501	49539	49620	49706	49786	49859	49921	49958	50000	50040	50080	50104	50112	50084	50046	49980	49876	49801	49720	49634	49571	49469	49360	49249	49099	48974	48802	48640	48520	48343	48217	48078	47944	47821	47713	47569	47475	47405
48525	48582	48602	48642	48693	48737	48819	48905	49002	49076	49125	49158	49177	49200	49264	49307	49389	49429	49484	49506	49539	49537	49541	49539	49507	49485	49383	49303	49197	49098	48984	48859	48797	48655	48532	48416	48256	48113	47939	47799	47640	47510	47384	47241	47141	46998	46870	46795	46704	46595
48299	48346	48385	48411	48458	48494	48560	48644	48716	48786	48838	48838	48848	48866	48877	48911	48958	49007	49033	49054	49045	49024	48986	48953	48901	48834	48728	48617	48473	48366	48228	48125	48014	47867	47718	47579	47414	47249	47115	46954	46803	46653	46508	46403	46295	46196	46099	46032	45917	45847
48097	48158	48182	48219	48235	48273	48312	48385	48456	48505	48546	48549	48546	48515	48535	48518	48541	48558	48563	48563	48542	48508	48438	48373	48292	48192	48076	47934	47797	47659	47489	47414	47247	47095	46936	46791	46647	46467	46318	46146	46032	45885	45794	45665	45592	45497	45439	45341	45294	45252
47946	48020	48034	48048	48077	48104	48131	48174	48226	48267	48276	48282	48245	48200	48200	48168	48168	48159	48146	48134	48083	48007	47929	47848	47742	47640	47476	47350	47206	47054	46889	46781	46655	46467	46296	46175	46034	45899	45699	45599	45501	45345	45251	45202	45110	45024	44924	44937	44934	44865
47821	47849	47883	47889	47907	47900	47940	47964	47985	48026	48018	48021	47955	47899	47848	47794	47765	47748	47732	47704	47638	47535	47421	47308	47199	47061	46920	46762	46593	46469	46308	46123	45989	45846	45695	45549	45430	45319	45155	45016	44938	44828	44756	44694	44613	44584	44542	44527	44513	44450
47693	47732	47751	47753	47762	47760	47750	47766	47789	47793	47788	47747	47705	47625	47549	47480	47419	47370	47327	47284	47207	47096	46977	46819	46708	46558	46390	46223	46058	45917	45843	45662	45499	45361	45146	45065	44933	44812	44699	44593	44515	44452	44400	44368	44318	44290	44274	44303	44305	44325
47680	47691	47724	47716	47703	47688	47669	47660	47658	47645	47620	47588	47510	47469	47340	47241	47176	47119	47064	47000	46902	46791	46664	46504	46356	46209	46021	45902	45760	45622	45489	45366	45265	45083	44948	44829	44697	44636	44547	44452	44409	44355	44301	44331	44323	44313	44283	44356	44421	44429
47676	47654	47666	47663	47630	47601	47581	47549	47517	47499	47465	47417	47369	47265	47147	47007	46915	46837	46761	46710	46610	46474	46323	46183	46011	45874	45715	45566	45441	45308	45215	45083	44968	44812	44706	44584	44524	44441	44379	44373	44330	44320	44304	44309	44373	44371	44420	44468	44540	44534
47675	47667	47657	47653	47639	47588	47548	47493	47457	47421	47357	47314	47223	47108	46991	46866	46770	46672	46595	46516	46394	46257	46137	45943	45808	45662	45516	45403	45278	45176	45121	44990	44871	44756	44670	44572	44523	44450	44464	44457	44426	44412	44470	44505	44577	44605	44683	44751	44846	44848
47751	47769	47747	47719	47684	47625	47596	47498	47449	47379	47334	47273	47211	47095	46956	46821	46692	46603	46524	46442	46308	46204	46018	45904	45743	45620	45502	45405	45315	45219	45165	45054	44986	44884	44753	44753	44730	44749	44731	44726	44776	44838	44846	44929	45007	45081	45162	45246	45350	45384
47859	47865	47826	47810	47749	47706	47632	47529	47474	47405	47326	47290	47183	47116	46949	46807	46671	46593	46488	46383	46301	46156	46028	45874	45754	45639	45530	45452	45391	45329	45294	45217	45157	45089	45044	45041	45017	45025	45076	45142	45212	45244	45313	45446	45522	45625	45752	45846	45934	45985
47999	47996	47936	47918	47874	47801	47725	47630	47557	47469	47408	47351	47252	47182	47029	46895	46767	46622	46575	46465	46394	46243	46139	45992	45890	45796	45716	45665	45602	45593	45593	45529	45532	45480	45481	45469	45494	45546	45597	45696	45780	45874	45975	46075	46189	46297	46442	46532	46655	46744
48210	48176	48134	48101	48057	47974	47902	47808	47696	47604	47533	47499	47418	47345	47178	47072	46959	46854	46774	46688	46610	46488	46387	46265	46187	46123	46060	46059	46048	46057	46079	46039	46025	46045	46084	46105	46153	46234	46324	46415	46510	46660	46747	46877	47026	47130	47267	47377	47481	47591
48393	48351	48299	48286	48235	48144	48064	47963	47871	47787	47711	47651	47591	47522	47402	47267	47156	47046	46989	46896	46817	46723	46668	46585	46508	46449	46445	46450	46459	46506	46542	46578	46588	46605	46673	46731	46821	46920	47045	47179	47307	47443	47549	47691	47842	47974	48117	48217	48338	48432
48629	48586	48529	48503	48467	48383	48290	48185	48096	48003	47938	47888	47839	47793	47681	47562	47454	47362	47308	47257	47192	47139	47045	47008	46977	46951	46951	46985	47074	47109	47174	47239	47284	47347	47413	47515	47632	47754	47892	48046	48178	48330	48462	48601	48774	48897	49023	49138	49256	49330
48887	48834	48778	48750	48703	48640	48556	48459	48372	48279	48209	48192	48157	48099	48016	47938	47845	47772	47723	47687	47636	47593	47561	47541	47521	47538	47593	47667	47731	47829	47895	47981	48056	48146	48256	48360	48486	48622	48800	48953	49087	49241	49370	49522	49679	49803	49921	50021	50134	50217
49132	49077	49043	48996	48955	48896	48834	48724	48635	48567	48507	48484	48473	48415	48377	48317	48261	48202	48143	48120	48098	48096	48085	48085	48128	48151	48219	48322	48441	48539	48645	48753	48845	48968	49098	49226	49379	49525	49697	49864	50018	50161	50277	50434	50595	50706	50819	50906	51005	51083
49393	49330	49296	49261	49225	49159	49118	49034	48952	48886	48826	48831	48818	48798	48780	48770	48721	48666	48635	48628	48643	48653	48680	48706	48766	48831	48927	49051	49189	49315	49430	49554	49682	49806	49981	50112	50263	50406	50593	50747	50910	51051	51197	51307	51424	51532	51649	51715	51791	51857
49636	49578	49541	49511	49477	49453	49405	49327	49284	49216	49176	49171	49192	49179	49187	49202	49197	49165	49140	49153	49170	49222	49280	49360	49423	49510	49646	49764	49919	50064	50197	50311	50439	50598	50752	50917	51064	51221	51383	51541	51674	51820	51939	52013	52145	52215	52290	52335	52400	52477
49853	49828	49788	49773	49753	49732	49692	49652	49589	49551	49526	49541	49564	49609	49620	49658	49663	49669	49672	49687	49733	49812	49885	49986	50098	50217	50353	50494	50659	50796	50931	51097	51228	51375	51535	51689	51858	52002	52152	52299	52430	52549	52664	52718	52805	52855	52947	52984	53013	53037
50111	50056	50022	50011	50013	49996	49967	49937	49899	49893	49891	49901	49950	49994	50056	50115	50151	50163	50185	50222	50290	50393	50478	50618	50724	50867	51033	51172	51334	51489	51629	51792	51928	52090	52242	52413	52543	52685	52816	52952	53054	53130	53231	53271	53347	53389	53415	53425	53447	53461
50257	50228	50213	50200	50206	50211	50212	50195	50179	50170	50184	50209	50261	50346	50421	50498	50542	50612	50623	50682	50755	50869	50996	51132	51262	51415	51588	51723	51886	52016	52151	52302	52443	52597	52737	52893	53007	53112	53225	53331	53410	53499	53503	53568	53576	53581	53593	53597	53630	53591
50453	50406	50375	50400	50411	50424	50431	50464	50465	50458	50502	50524	50591	50673	50777	50877	50955	51007	51069	51146	51233	51353	51502	51644	51808	51938	52110	52241	52408	52531	52662	52808	52953	53085	53268	53315	53438	53539	53601	53693	53741	53804	53826	53816	53823	53799	53778	53763	53755	53692
50553	50551	50523	50532	50573	50593	50639	50655	50669	50703	50742	50794	50853	50981	51083	51204	51306	51350	51443	51519	51633	51778	51881	52066	52264	52375	52511	52658	52791	52911	53015	53145	53251	53408	53537	53646	53694	53748	53795	53849	53867	53870	53853	53845	53811	53774	53710	53683	53618	53590
50637	50604	50617	50638	50662	50713	50749	50812	50851	50913	50943	50990	51061	51178	51296	51428	51535	51630	51711	51785	51901	52047	52189	52333	52477	52639	52777	52877	53003	53092	53181	53288	53376	53476	53640	53645	53712	53751	53760	53774	53768	53751	53668	53659	53591	53518	53471	53377	53359	53295
50649	50651	50670	50684	50723	50792	50825	50917	50977	51034	51080	51143	51235	51347	51470	51613	51729	51848	51911	51991	52113	52251	52421	52564	52720	52820	52950	53053	53137	53207	53289	53354	53424	53497	53593	53605	53641	53646	53625	53602	53555	53500	53455	53375	53284	53213	53103	53031	52931	52870
50630	50643	50672	50697	50740	50810	50857	50967	51044	51120	51157	51224	51319	51425	51560	51692	51829	51937	52026	52109	52224	52344	52506	52627	52701	52848	52971	53016	53073	53128	53161	53232	53250	53341	53373	53413	53362	53336	53306	53230	53166	53086	52982	52921	52793	52693	52586	52492	52397	52315
50548	50576	50608	50630	50677	50750	50822	50941	51022	51088	51163	51208	51284	51391	51508	51645	51791	51902	51982	52046	52157	52272	52397	52533	52641	52726	52793	52825	52866	52876	52895	52903	52937	52961	52965	52962	52907	52848	52792	52691	52602	52486	52407	52295	52145	52039	51913	51822	51713	51629
50445	50478	50505	50542	50603	50677	50746	50859	50947	51039	51097	51146	51243	51331	51435	51564	51696	51802	51882	51949	52043	52139	52235	52338	52467	52504	52541	52537	52542	52523	52508	52521	52518	52506	52480	52421	52351	52270	52162	52065	51971	51833	51733	51593	51450	51337	51189	51100	50993	50901
50298	50361	50390	50411	50481	50536	50649	50734	50823	50891	50994	51029	51115	51160	51334	51420	51536	51631	51714	51728	51849	51869	52009	52060	52160	52203	52168	52149	52131	52064	52047	51972	51933	51906	51886	51772	51692	51604	51462	51362	51215	51102	50947	50850	50691	50543	50408	50307	50202	50118
50073	50122	50163	50187	50234	50281	50393	50486	50555	50640	50710	50751	50810	50855	50957	51047	51142	51220	51280	51317	51389	51431	51517	51561	51572	51612	51575	51542	51489	51432	51379	51308	51268	51216	51144	51044	50956	50852	50714	50583	50458	50323	50203	50092	49952	49828	49702	49614	49503	49432
49860	49925	49967	50005	50044	50107	50188	50290	50373	50450	50515	50542	50581	50625	50690	50770	50846	50918	50976	51017	51050	51071	51115	51125	51125	51094	51052	50983	50891	50819	50728	50651	50573	50489	50373	50270	50129	50012	49858	49705	49565	49416	49291	49148	49008	48907	48769	48684	48597	48491
49637	49681	49717	49745	49806	49856	49920	50017	50099	50165	50221	50235	50250	50281	50323	50380	50441	50484	50542	50552	50577	50575	50578	50558	50541	50477	50419	50305	50210	50099	50008	49892	49792	49694	49554	49419	49289	49153	48984	48838	48700	48553	48421	48303	48180	48070	47966	47890	47796	47721
49370	49402	49459	49488	49526	49571	49634	49705	49787	49847	49889	49901	49899	49913	49919	49945	49983	50021	50060	50047	50060	50023	49992	49950	49889	49812	49738	49613	49475	49341	49237	49112	49006	48880	48726	48583	48440	48301	48137	47970	47850	47706	47627	47468	47355	47264	47177	47107	47021	46976
49076	49133	49188	49197	49230	49268	49318	49372	49424	49488	49498	49511	49500	49482	49482	49474	49500	49505	49506	49515	49474	49431	49375	49297	49205	49121	48992	48877	48725	48591	48473	48337	48209	48060	47903	47778	47608	47477	47318	47162	47042	46916	46829	46705	46624	46534	46475	46418	46372	46319
48803	48857	48877	48912	48912	48947	48982	49022	49056	49111	49117	49113	49074	49056	49021	48997	48989	48975	48962	48959	48885	48821	48747	48643	48556	48407	48298	48173	48021	47899	47738	47592	47475	47344	47168	47061	46886	46766	46616	46491	46355	46269	46195	46109	46026	45986	45935	45877	45847	45809
48505	48556	48571	48607	48619	48631	48640	48674	48682	48702	48715	48690	48646	48601	48538	48480	48451	48411	48393	48358	48301	48195	48103	47971	47849	47758	47588	47455	47292	47141	47003	46864	46742	46595	46430	46299	46154	46042	45905	45776	45686	45606	45519	45475	45450	45403	45356	45334	45339	45307
48259	48289	48294	48319	48335	48310	48300	48311	48344	48342	48316	48287	48243	48174	48077	47996	47950	47909	47852	47811	47738	47618	47507	47353	47243	47067	46924	46790	46638	46476	46399	46231	46109	45968	45803	45683	45565	45435	45349	45268	45201	45136	45112	45066	45055	45039	45040	45021	45044	45045
48026	48053	48088	48073	48060	48028	48024	48011	48022	47998	47974	47938	47867	47781	47691	47598	47510	47459	47393	47347	47241	47107	46987	46879	46730	46550	46438	46253	46147	46025	45915	45768	45659	45522	45398	45263	45191	45097	45011	44982	44951	44872	44879	44844	44855	44845	44888	44923	44945	44960
47806	47821	47827	47857	47792	47777	47742	47698	47685	47648	47634	47560	47514	47404	47295	47187	47084	47015	46935	46866	46769	46640	46477	46328	46182	46053	45897	45837	45643	45589	45453	45324	45221	45098	44954	44870	44821	44760	44711	44677	44675	44635	44655	44658	44692	44718	44784	44831	44848	44910
47632	47634	47629	47607	47565	47556	47496	47450	47389	47347	47320	47238	47170	47072	46945	46824	46719	46643	46528	46468	46398	46228	46092	45886	45775	45671	45514	45457	45270	45242	45103	45003	44895	44801	44729	44706	44600	44562	44549	44556	44519	44572	44606	44633	44727	44790	44854	44910	44941	45012
47531	47518	47525	47480	47430	47434	47334	47272	47190	47175	47095	47055	46967	46868	46741	46620	46495	46408	46322	46247	46145	45985	45878	45694	45565	45425	45333	45270	45205	45130	45015	44959	44880	44817	44762	44713	44672	44685	44691	44729	44767	44802	44843	44913	45000	45074	45159	45236	45306	45385
47434	47423	47402	47358	47326	47274	47187	47098	47009	46967	46903	46856	46783	46673	46537	46400	46289	46176	46093	46043	45949	45778	45642	45495	45390	45243	45209	45171	45057	45016	44987	44949	44875	44817	44781	44763	44779	44834	44839	44920	44937	45031	45119	45203	45307	45374	45488	45592	45687	45755
47384	47370	47345	47296	47251	47187	47122	47015	46928	46856	46799	46745	46656	46565	46434	46273	46171	46088	45990	45901	45834	45699	45574	45417	45355	45274	45193	45168	45126	45156	45094	45062	45035	45012	45005	44986	45033	45085	45175	45255	45330	45443	45548	45628	45791	45847	45991	46101	46199	46284
47467	47438	47379	47352	47303	47210	47147	47029	46995	46877	46811	46778	46704	46616	46504	46388	46278	46159	46052	46006	45946	45819	45715	45606	45547	45504	45425	45442	45414	45449	45434	45431	45432	45446	45471	45500	45560	45618	45719	45862	45932	46062	46171	46298	46411	46559	46669	46781	46860	46968
47522	47492	47443	47399	47332	47289	47186	47107	47014	46925	46856	46810	46747	46666	46567	46467	46359	46245	46143	46136	46046	45965	45878	45818	45740	45691	45704	45731	45716	45837	45805	45827	45855	45893	45970	46020	46116	46218	46330	46466	46585	46702	46831	46975	47119	47222	47361	47473	47593	47665
47679	47621	47586	47518	47469	47416	47321	47230	47152	47060	46982	46939	46893	46825	46747	46661	46568	46484	46395	46357	46279	46246	46184	46139	46106	46134	46119	46152	46200	46289	46353	46395	46430	46507	46595	46692	46789	46901	47065	47211	47331	47468	47597	47756	47896	48027	48137	48246	48357	48428
47857	47821	47762	47749	47723	47629	47550	47466	47373	47280	47220	47191	47167	47115	47052	46975	46904	46824	46796	46724	46726	46649	46642	46622	46622	46631	46677	46763	46845	46921	46990	47072	47152	47257	47368	47461	47596	47720	47859	48029	48169	48305	48434	48582	48717	48834	48962	49052	49148	49221
48082	48045	48002	47974	47913	47870	47809	47688	47635	47548	47500	47481	47465	47436	47397	47329	47297	47234	47207	47174	47175	47131	47155	47147	47184	47190	47306	47400	47495	47611	47706	47803	47905	48013	48149	48284	48428	48551	48720	48874	49011	49155	49284	49428	49554	49680	49773	49874	49969	50022
48390	48328	48283	48261	48212	48175	48105	48019	47946	47890	47856	47845	47845	47837	47824	47790	47750	47711	47720	47685	47713	47720	47748	47779	47851	47893	48013	48122	48259	48370	48481	48621	48715	48862	49004	49130	49302	49437	49587	49767	49906	50043	50135	50283	50395	50497	50567	50661	50720	50779
48704	48648	48616	48581	48538	48498	48468	48407	48350	48311	48271	48266	48286	48304	48319	48326	48287	48285	48278	48286	48323	48364	48422	48493	48552	48679	48794	48891	49051	49182	49305	49427	49557	49688	49860	49999	50139	50283	50426	50593	50689	50832	50940	51035	51128	51223	51278	51348	51403	51435
49037	48983	48944	48923	48903	48886	48857	48798	48750	48717	48717	48713	48752	48793	48827	48877	48872	48879	48895	48906	48929	49029	49099	49215	49301	49412	49567	49710	49858	49983	50126	50254	50387	50548	50711	50844	51003	51137	51297	51418	51513	51650	51710	51802	51889	51943	51989	52018	52050	52073
49394	49344	49308	49293	49283	49288	49252	49245	49214	49177	49198	49200	49259	49306	49371	49434	49467	49494	49510	49549	49624	49720	49815	49931	50063	50189	50336	50460	50636	50785	50914	51045	51182	51341	51509	51640	51760	51885	52009	52137	52244	52327	52379	52445	52473	52553	52548	52563	52581	52597
49711	49696	49659	49651	49654	49673	49675	49654	49654	49655	49667	49685	49746	49825	49906	49994	50034	50080	50128	50173	50251	50363	50482	50641	50752	50889	51034	51210	51335	51484	51590	51710	51848	51995	52144	52269	52388	52496	52597	52696	52778	52824	52867	52885	52903	52948	52924	52903	52913	52905
50087	50052	50039	50037	50050	50073	50100	50106	50121	50127	50160	50192	50257	50351	50447	50544	50619	50689	50749	50825	50907	51049	51168	51322	51468	51603	51750	51902	52044	52180	52276	52396	52521	52664	52803	52909	53023	53085	53166	53236	53295	53306	53324	53344	53311	53307	53256	53239	53202	53199
50401	50378	50364	50375	50408	50451	50474	50511	50542	50576	50612	50657	50728	50823	50946	51060	51162	51221	51314	51364	51472	51609	51759	51908	52053	52179	52343	52449	52593	52704	52801	52922	53006	53133	53261	53342	53419	53505	53538	53569	53602	53577	53562	53533	53492	53450	53408	53347	53326	53280
50657	50650	50647	50677	50699	50743	50788	50865	50897	50934	50981	51033	51098	51208	51339	51462	51568	51654	51735	51791	51887	52057	52189	52358	52484	52632	52763	52851	52948	53059	53117	53213	53305	53404	53488	53569	53604	53662	53657	53626	53640	53617	53579	53539	53447	53384	53316	53284	53209	53136
50914	50913	50939	50950	50980	51045	51117	51206	51243	51299	51350	51389	51490	51598	51722	51856	51972	52071	52202	52244	52366	52499	52603	52771	52899	53048	53151	53228	53293	53376	53433	53493	53576	53625	53688	53735	53753	53756	53736	53704	53657	53619	53568	53473	53390	53308	53217	53141	53059	52993
51101	51126	51157	51189	51226	51299	51373	51470	51522	51595	51655	51725	51796	51915	52023	52167	52270	52387	52457	52551	52661	52778	52911	53046	53168	53271	53354	53418	53483	53527	53582	53604	53673	53701	53738	53753	53735	53720	53666	53585	53523	53461	53368	53257	53159	53071	52937	52833	52769	52701
51192	51209	51250	51289	51338	51390	51478	51583	51665	51738	51791	51854	51925	52023	52144	52269	52383	52486	52550	52646	52738	52872	52965	53077	53187	53258	53321	53360	53382	53403	53411	53420	53455	53458	53476	53455	53411	53360	53291	53203	53116	52996	52913	52804	52690	52566	52450	52355	52264	52177
51285	51306	51339	51369	51428	51507	51596	51713	51782	51849	51914	51983	52044	52136	52250	52362	52511	52577	52623	52719	52824	52892	53017	53098	53184	53228	53235	53272	53280	53246	53241	53232	53239	53213	53191	53139	53068	53002	52896	52791	52676	52583	52447	52330	52198	52070	51948	51859	51745	51660
51254	51305	51349	51381	51449	51512	51599	51712	51806	51883	51959	51977	52043	52118	52210	52331	52436	52519	52574	52655	52727	52778	52863	52941	52994	53018	53021	52996	52975	52930	52902	52862	52833	52782	52727	52676	52559	52471	52348	52211	52094	51953	51850	51697	51570	51437	51321	51209	51118	51035
51164	51205	51245	51295	51347	51409	51497	51565	51689	51766	51831	51842	51906	51968	52053	52143	52257	52301	52367	52407	52463	52494	52562	52605	52646	52639	52609	52570	52483	52434	52374	52318	52273	52195	52114	52025	51908	51796	51657	51515	51392	51232	51129	50989	50855	50729	50610	50523	50416	50329
51026	51069	51125	51163	51215	51263	51338	51436	51539	51632	51665	51685	51717	51773	51830	51892	51955	52027	52098	52118	52150	52184	52205	52211	52199	52185	52120	52051	51956	51890	51804	51717	51644	51544	51429	51324	51205	51086	50935	50770	50647	50502	50391	50224	50101	49983	49874	49785	49692	49619
50784	50841	50889	50924	50966	51019	51063	51167	51251	51312	51368	51371	51393	51411	51441	51488	51546	51598	51622	51656	51671	51656	51657	51641	51614	51554	51464	51382	51276	51185	51085	50995	50889	50782	50648	50542	50401	50258	50107	49955	49825	49697	49568	49452	49319	49208	49116	49031	48970	48885
50556	50591	50644	50680	50723	50752	50806	50874	50952	51032	51049	51049	51060	51054	51060	51075	51133	51141	51170	51176	51168	51129	51111	51054	51011	50920	50817	50712	50590	50474	50351	50246	50133	49998	49852	49733	49563	49432	49278	49140	49009	48870	48749	48634	48539	48429	48341	48259	48207	48181
50209	50271	50304	50341	50349	50398	50429	50493	50554	50604	50626	50625	50595	50592	50564	50555	50568	50581	50580	50586	50539	50491	50434	50360	50272	50169	50061	49932	49794	49667	49555	49427	49309	49158	48993	48857	48710	48586	48435	48305	48180	48077	47959	47851	47741	47693	47632	47555	47525	47479
49841	49883	49918	49926	49967	49972	50000	50037	50091	50123	50123	50126	50082	50036	49999	49980	49957	49948	49940	49924	49867	49797	49720	49612	49514	49407	49260	49140	49006	48874	48743	48619	48497	48351	48190	48054	47894	47787	47662	47530	47418	47291	47245	47169	47109	47031	47011	46965	46944	46903
49441	49483	49515	49525	49530	49555	49548	49576	49587	49626	49620	49603	49545	49489	49437	49371	49331	49304	49278	49245	49173	49104	48992	48861	48740	48622	48492	48334	48205	48054	47921	47798	47672	47530	47365	47227	47080	47011	46892	46765	46684	46558	46522	46488	46445	46416	46387	46417	46337	46336
49027	49061	49074	49087	49096	49081	49077	49077	49088	49088	49086	49037	48995	48898	48834	48739	48696	48646	48598	48555	48474	48354	48228	48094	47970	47833	47678	47556	47399	47297	47138	47035	46908	46714	46617	46488	46354	46275	46196	46094	46016	45925	45938	45917	45868	45842	45875	45847	45878	45900
48617	48631	48658	48659	48643	48614	48587	48588	48569	48547	48532	48496	48448	48339	48233	48136	48085	48022	47953	47927	47815	47679	47579	47414	47274	47147	47012	46865	46757	46652	46522	46406	46286	46124	45998	45914	45838	45739	45678	45624	45564	45561	45535	45499	45531	45550	45580	45556	45608	45646
48205	48222	48232	48225	48207	48145	48126	48074	48057	48014	47987	47943	47869	47773	47661	47590	47453	47383	47338	47256	47146	46991	46889	46727	46613	46441	46325	46211	46094	46004	45879	45797	45680	45553	45432	45349	45314	45227	45152	45153	45147	45167	45135	45154	45183	45219	45266	45298	45361	45406
47816	47823	47833	47802	47764	47722	47659	47606	47567	47537	47480	47413	47342	47239	47124	46978	46902	46838	46773	46667	46574	46433	46271	46156	46023	45865	45748	45641	45557	45454	45384	45315	45198	45077	45024	44942	44953	44893	44833	44879	44843	44915	44911	44942	45037	45104	45165	45200	45295	45336
47473	47479	47469	47455	47413	47358	47279	47225	47169	47103	47068	47013	46937	46820	46718	46571	46459	46368	46297	46203	46096	45940	45863	45701	45583	45450	45360	45265	45185	45123	45026	44995	44929	44819	44805	44749	44713	44751	44679	44766	44811	44802	44909	45004	45057	45158	45238	45316	45403	45481
47182	47162	47134	47116	47065	47010	46922	46868	46797	46731	46670	46613	46523	46421	46280	46187	46079	45976	45864	45749	45699	45540	45451	45312	45218	45092	44992	44975	44924	44856	44821	44783	44741	44652	44647	44652	44633	44673	44757	44764	44812	44878	44953	45049	45165	45279	45365	45438	45547	45631
46953	46911	46891	46870	46804	46755	46676	46574	46488	46362	46334	46303	46228	46131	45987	45844	45740	45647	45600	45539	45417	45275	45177	45073	44986	44927	44835	44808	44742	44765	44751	44742	44707	44669	44684	44690	44779	44778	44879	44943	45005	45076	45202	45316	45458	45556	45669	45762	45869	45944
46795	46787	46749	46717	46651	46570	46501	46420	46305	46235	46188	46138	46069	45967	45877	45739	45624	45523	45470	45427	45308	45202	45136	45043	44943	44908	44906	44840	44880	44845	44871	44870	44901	44913	44900	44972	45032	45094	45169	45299	45383	45517	45629	45742	45883	46004	46136	46227	46325	46412
46700	46649	46616	46594	46533	46450	46410	46279	46169	46120	46036	46006	45921	45843	45788	45687	45569	45490	45391	45315	45281	45196	45125	45076	44995	44980	45006	44986	45060	45040	45090	45119	45140	45157	45251	45300	45441	45500	45590	45741	45841	45999	46111	46219	46369	46506	46635	46749	46829	46926
46704	46659	46593	46567	46524	46445	46359	46260	46148	46064	46015	46001	45971	45897	45858	45706	45650	45565	45498	45436	45414	45317	45307	45269	45243	45229	45250	45290	45382	45406	45442	45547	45578	45616	45747	45827	45957	46064	46194	46326	46473	46602	46716	46857	46997	47116	47249	47340	47456	47536
46825	46774	46703	46674	46648	46576	46499	46398	46317	46197	46167	46158	46138	46092	46042	45950	45891	45836	45774	45714	45716	45702	45654	45658	45658	45689	45744	45779	45904	45953	46042	46112	46186	46299	46385	46486	46637	46744	46877	47039	47166	47316	47460	47583	47730	47833	47970	48051	48150	48210
46936	46897	46860	46806	46735	46701	46658	46542	46469	46364	46351	46349	46305	46310	46275	46215	46169	46126	46074	46046	46047	46065	46053	46058	46100	46158	46215	46324	46451	46527	46629	46729	46823	46921	47068	47190	47358	47462	47625	47775	47929	48062	48170	48332	48451	48566	48670	48737	48836	48894
47191	47139	47104	47081	47024	46977	46926	46844	46767	46733	46674	46666	46667	46683	46685	46676	46599	46585	46567	46523	46574	46598	46624	46671	46729	46805	46908	47023	47117	47250	47374	47472	47588	47725	47880	48003	48143	48297	48454	48619	48750	48884	48998	49103	49216	49313	49404	49468	49538	49593
47538	47485	47435	47420	47389	47343	47315	47254	47179	47139	47121	47118	47140	47182	47206	47191	47169	47159	47155	47186	47200	47242	47301	47373	47456	47557	47669	47794	47934	48049	48171	48306	48424	48571	48718	48871	49013	49137	49297	49433	49568	49681	49775	49865	49957	50037	50121	50162	50211	50235
47885	47837	47792	47790	47777	47752	47714	47679	47643	47603	47576	47596	47638	47681	47726	47751	47752	47771	47783	47802	47850	47942	48030	48115	48225	48331	48477	48608	48757	48879	49018	49150	49268	49429	49590	49725	49880	49998	50146	50278	50373	50483	50563	50652	50713	50764	50781	50839	50861	50886
48302	48255	48227	48223	48221	48207	48203	48180	48160	48133	48128	48173	48206	48272	48311	48374	48429	48438	48477	48508	48597	48683	48774	48912	49028	49157	49327	49449	49596	49735	49868	50009	50119	50304	50454	50573	50713	50835	50940	51057	51143	51238	51299	51371	51380	51405	51438	51462	51463	51489
48778	48755	48718	48738	48723	48720	48741	48734	48719	48725	48726	48765	48823	48903	48986	49055	49120	49160	49208	49258	49337	49445	49577	49704	49829	49972	50127	50264	50420	50526	50667	50795	50899	51058	51201	51332	51436	51531	51655	51711	51771	51834	51862	51884	51884	51909	51917	51898	51888	51896
49280	49243	49227	49216	49239	49271	49288	49316	49316	49325	49344	49390	49466	49549	49649	49750	49832	49904	49947	50019	50107	50237	50359	50503	50650	50792	50940	51065	51219	51316	51447	51581	51666	51809	51950	52051	52144	52220	52308	52363	52398	52414	52413	52404	52407	52379	52351	52339	52304	52237
49763	49732	49736	49748	49773	49809	49849	49888	49913	49945	49987	50042	50106	50210	50308	50443	50527	50602	50676	50747	50852	50987	51128	51288	51411	51560	51705	51828	51935	52039	52135	52253	52321	52445	52585	52680	52755	52785	52849	52883	52879	52895	52850	52842	52779	52736	52683	52644	52581	52567
50203	50199	50206	50232	50249	50310	50363	50417	50462	50517	50552	50587	50675	50797	50887	51018	51120	51216	51285	51354	51459	51609	51730	51887	52027	52145	52285	52390	52427	52556	52631	52700	52796	52895	52970	53060	53091	53124	53135	53155	53111	53070	53034	53006	52894	52843	52787	52729	52675	52604
50665	50665	50665	50712	50735	50798	50882	50949	50998	51064	51127	51163	51256	51359	51452	51617	51716	51819	51894	51959	52078	52230	52344	52487	52611	52736	52840	52917	52981	53053	53108	53203	53257	53283	53349	53395	53417	53381	53400	53383	53310	53249	53191	53133	52993	52957	52834	52777	52693	52651
51046	51077	51111	51114	51195	51254	51342	51416	51467	51541	51600	51651	51731	51842	51963	52100	52205	52303	52390	52437	52586	52691	52821	52944	53065	53155	53230	53313	53302	53383	53412	53475	53480	53545	53560	53565	53539	53511	53460	53451	53335	53270	53184	53118	52957	52868	52752	52676	52585	52534
51372	51403	51426	51452	51507	51577	51659	51758	51841	51910	51961	52021	52093	52189	52286	52427	52549	52652	52726	52811	52880	53000	53103	53198	53319	53371	53428	53473	53488	53482	53510	53520	53498	53552	53538	53513	53483	53396	53332	53250	53172	53071	52979	52842	52698	52615	52499	52397	52300	52241
51640	51683	51693	51738	51799	51870	51960	52071	52154	52221	52282	52329	52383	52481	52577	52729	52815	52897	52999	53058	53134	53226	53306	53394	53484	53519	53549	53561	53537	53506	53524	53462	53511	53473	53442	53396	53303	53199	53141	53011	52910	52803	52693	52564	52430	52304	52178	52094	51992	51906
51809	51849	51883	51936	51997	52053	52146	52265	52339	52418	52480	52519	52575	52635	52727	52819	52937	53010	53097	53142	53228	53279	53349	53415	53435	53491	53465	53464	53371	53378	53346	53287	53247	53211	53134	53078	52970	52863	52762	52664	52517	52374	52269	52144	51980	51881	51734	51646	51551	51465
51849	51892	51937	51974	52034	52088	52161	52280	52360	52456	52503	52522	52560	52623	52672	52758	52837	52929	52976	53010	53072	53113	53171	53191	53207	53179	53169	53124	53041	53000	52924	52844	52827	52760	52646	52552	52455	52353	52199	52067	51935	51805	51685	51539	51413	51297	51179	51088	51016	50936
51871	51942	51975	52020	52060	52115	52193	52297	52390	52456	52512	52515	52551	52575	52612	52691	52775	52804	52853	52896	52918	52945	52953	52946	52962	52931	52851	52773	52668	52600	52540	52467	52378	52264	52160	52053	51908	51779	51646	51480	51356	51223	51111	50968	50844	50733	50621	50525	50436	50380
51708	51761	51804	51846	51880	51935	51992	52095	52166	52230	52269	52285	52278	52285	52321	52375	52415	52451	52481	52504	52503	52491	52475	52457	52442	52374	52278	52192	52081	51984	51874	51789	51713	51572	51456	51334	51200	51065	50902	50776	50636	50514	50398	50277	50160	50048	49955	49892	49822	49744
51518	51559	51626	51662	51675	51730	51781	51865	51922	51980	52000	52008	52000	51990	51996	52014	52038	52061	52085	52075	52042	52031	51995	51924	51869	51786	51691	51577	51451	51348	51222	51123	51002	50863	50730	50600	50456	50317	50179	50026	49905	49763	49682	49569	49469	49382	49298	49241	49163	49120
51241	51309	51322	51361	51394	51398	51446	51501	51557	51601	51619	51623	51599	51561	51547	51530	51545	51542	51542	51514	51486	51433	51370	51285	51202	51102	50980	50853	50721	50578	50461	50349	50232	50091	49938	49801	49661	49524	49377	49244	49126	49013	48921	48839	48758	48668	48635	48569	48537	48484
50825	50869	50899	50924	50936	50943	50968	51011	51056	51075	51095	51060	51043	50979	50945	50912	50889	50877	50865	50828	50776	50698	50622	50520	50420	50298	50175	50032	49883	49770	49648	49533	49406	49254	49107	48980	48846	48715	48610	48445	48369	48285	48209	48129	48051	48036	48003	47958	47935	47924
50384	50423	50453	50457	50472	50465	50482	50492	50513	50531	50536	50502	50453	50384	50326	50263	50220	50197	50168	50123	50049	49947	49848	49724	49605	49476	49344	49208	49071	48955	48800	48696	48556	48432	48267	48154	48039	47924	47805	47690	47627	47543	47489	47448	47397	47352	47356	47377	47362	47326
49875	49905	49945	49932	49924	49919	49906	49901	49906	49912	49903	49865	49796	49721	49639	49565	49498	49441	49407	49349	49258	49156	49042	48908	48774	48639	48499	48363	48237	48113	47973	47857	47779	47603	47490	47373	47236	47181	47069	46983	46926	46879	46849	46826	46801	46804	46793	46837	46840	46880
49334	49361	49372	49375	49359	49331	49291	49277	49266	49244	49229	49199	49113	49029	48938	48843	48760	48698	48642	48559	48485	48357	48227	48098	47977	47821	47689	47578	47454	47342	47247	47136	47010	46870	46771	46658	46578	46517	46440	46377	46345	46333	46319	46323	46293	46357	46352	46405	46429	46476
48775	48778	48800	48780	48761	48712	48672	48623	48610	48586	48540	48489	48418	48305	48217	48114	48005	47945	47873	47809	47695	47579	47453	47291	47168	47029	46900	46783	46668	46604	46461	46399	46322	46190	46076	46016	45942	45868	45852	45796	45808	45817	45843	45849	45888	45947	45984	46039	46037	46156
48219	48217	48200	48197	48174	48091	48057	47999	47939	47914	47867	47807	47747	47611	47523	47403	47293	47203	47122	47065	46972	46837	46714	46545	46416	46299	46175	46099	46024	45951	45831	45761	45703	45607	45513	45466	45436	45366	45370	45393	45410	45418	45469	45533	45596	45636	45723	45797	45863	45919
47726	47678	47667	47648	47613	47552	47490	47415	47370	47303	47237	47203	47145	46982	46922	46799	46701	46614	46509	46452	46357	46241	46099	45971	45854	45766	45644	45583	45500	45464	45394	45318	45252	45209	45133	45142	45099	45146	45111	45141	45198	45244	45320	45389	45472	45548	45595	45729	45740	45823
47171	47115	47143	47082	47039	46992	46907	46825	46760	46713	46645	46586	46517	46432	46311	46185	46060	45970	45885	45814	45694	45621	45497	45374	45273	45199	45102	45053	45009	44983	44912	44899	44823	44820	44749	44762	44788	44789	44870	44914	44999	45068	45139	45235	45334	45440	45551	45619	45677	45771
46697	46720	46690	46627	46593	46510	46432	46339	46251	46185	46133	46078	46028	45950	45829	45688	45602	45517	45437	45352	45260	45165	45067	44957	44853	44784	44747	44679	44686	44682	44643	44664	44660	44663	44645	44661	44694	44711	44807	44898	44987	45080	45189	45287	45421	45511	45636	45733	45794	45886
46373	46381	46329	46284	46259	46210	46069	45998	45885	45837	45775	45732	45678	45650	45519	45411	45299	45202	45148	45092	44975	44911	44862	44756	44701	44633	44621	44599	44644	44641	44604	44685	44656	44709	44688	44770	44809	44889	45004	45118	45189	45327	45429	45545	45664	45762	45880	46005	46086	46183
46050	46014	45988	45941	45891	45827	45729	45629	45572	45460	45430	45386	45358	45264	45210	45085	44986	44907	44859	44796	44729	44671	44598	44533	44530	44488	44474	44542	44539	44609	44645	44636	44683	44721	44752	44873	44945	45065	45179	45285	45405	45545	45655	45773	45921	46043	46182	46236	46358	46444
45907	45861	45786	45767	45731	45656	45570	45463	45382	45301	45229	45213	45207	45109	45075	45015	44907	44869	44771	44753	44712	44649	44614	44614	44573	44573	44614	44634	44719	44783	44890	44898	44944	45032	45073	45210	45303	45432	45537	45693	45816	45961	46074	46202	46346	46465	46575	46670	46777	46850
45895	45845	45786	45769	45706	45639	45562	45488	45396	45315	45293	45250	45259	45205	45149	45109	45037	44977	44956	44907	44868	44859	44833	44826	44846	44911	44958	45042	45095	45192	45278	45338	45403	45509	45660	45707	45851	45978	46113	46256	46384	46523	46635	46770	46895	47006	47104	47203	47282	47345
45849	45816	45778	45734	45706	45672	45590	45504	45427	45376	45300	45322	45289	45312	45296	45228	45194	45144	45129	45107	45109	45130	45152	45167	45192	45243	45326	45417	45508	45633	45756	45800	45911	46019	46125	46275	46404	46532	46675	46827	46945	47104	47214	47342	47469	47540	47657	47722	47819	47860
46005	45924	45921	45883	45844	45802	45751	45679	45614	45547	45506	45546	45568	45549	45551	45536	45515	45439	45464	45465	45497	45504	45573	45603	45670	45748	45860	45958	46085	46199	46311	46426	46528	46658	46820	46937	47076	47215	47385	47515	47640	47764	47875	47979	48083	48185	48267	48317	48388	48423
46357	46235	46229	46203	46196	46173	46122	46081	46001	45964	45974	45959	46004	46026	46047	46027	46063	46032	46013	46050	46079	46135	46182	46278	46357	46468	46579	46691	46848	46948	47073	47199	47301	47453	47581	47725	47865	47992	48129	48279	48381	48508	48597	48691	48766	48842	48898	48944	48978	49020
46636	46606	46584	46582	46557	46551	46512	46472	46441	46406	46391	46422	46495	46490	46550	46581	46584	46610	46637	46658	46725	46787	46859	46978	47073	47194	47319	47451	47589	47725	47848	47973	48095	48248	48391	48510	48657	48787	48908	49039	49156	49241	49313	49385	49443	49495	49535	49541	49588	49606
47129	47073	47054	47041	47051	47038	47021	47007	47016	46989	46990	47016	47082	47131	47199	47233	47276	47290	47351	47367	47471	47566	47678	47784	47898	48035	48175	48297	48440	48563	48699	48821	48950	49099	49218	49355	49497	49611	49719	49814	49898	49979	50030	50080	50110	50136	50144	50174	50162	50169
47697	47661	47622	47631	47637	47652	47649	47660	47650	47640	47654	47693	47768	47857	47919	47992	48050	48080	48153	48187	48275	48398	48508	48630	48756	48892	49044	49159	49304	49426	49532	49655	49781	49910	50057	50175	50287	50371	50472	50543	50597	50643	50689	50702	50711	50721	50694	50677	50687	50662
48280	48248	48232	48250	48257	48291	48314	48342	48372	48356	48383	48416	48501	48589	48666	48763	48845	48903	48963	49027	49121	49248	49365	49524	49643	49800	49920	50045	50177	50275	50375	50514	50617	50734	50871	50950	51060	51106	51185	51237	51279	51311	51311	51310	51277	51252	51224	51195	51165	51131
48922	48897	48907	48918	48939	48988	49019	49063	49080	49111	49142	49182	49273	49367	49471	49584	49674	49740	49822	49872	49980	50110	50235	50390	50510	50652	50802	50889	50993	51089	51190	51287	51372	51512	51579	51687	51742	51788	51824	51830	51854	51845	51848	51810	51767	51712	51650	51606	51550	51509
49558	49562	49562	49576	49611	49666	49726	49775	49806	49875	49894	49952	50035	50135	50242	50364	50466	50523	50612	50677	50781	50903	51015	51181	51280	51439	51541	51645	51729	51793	51876	51953	52038	52112	52199	52236	52284	52317	52320	52304	52289	52255	52254	52178	52083	52023	51938	51884	51833	51778
50211	50222	50233	50255	50299	50356	50415	50499	50566	50598	50667	50710	50765	50880	51003	51132	51223	51298	51385	51468	51573	51696	51838	51948	52039	52167	52272	52343	52416	52457	52501	52566	52632	52687	52748	52767	52787	52786	52762	52729	52678	52621	52572	52484	52388	52309	52198	52135	52079	51984
50816	50845	50869	50902	50947	51018	51100	51186	51247	51312	51380	51411	51453	51556	51679	51817	51909	51968	52096	52164	52261	52363	52440	52605	52691	52789	52856	52907	52959	52994	53017	53059	53083	53131	53104	53164	53124	53098	53048	52968	52923	52818	52787	52639	52536	52433	52332	52232	52177	52091
51334	51377	51390	51429	51487	51548	51635	51726	51816	51892	51946	51967	52044	52137	52212	52345	52445	52542	52620	52685	52755	52843	52917	53048	53170	53188	53248	53279	53274	53300	53282	53294	53317	53323	53302	53303	53264	53192	53109	53019	52957	52838	52756	52635	52523	52395	52285	52203	52104	52038
51870	51895	51934	51978	52016	52101	52203	52292	52371	52424	52511	52521	52568	52658	52734	52856	52968	53052	53126	53170	53262	53322	53433	53480	53503	53587	53604	53619	53606	53551	53548	53519	53514	53513	53480	53409	53333	53256	53150	53054	52964	52815	52702	52605	52463	52351	52226	52136	52048	51958
52259	52295	52333	52433	52400	52458	52571	52633	52775	52881	52990	52936	52900	52972	53152	53199	53347	53421	53495	53549	53515	53545	53613	53622	53672	53824	53667	53738	53656	53631	53625	53649	53539	53525	53476	53350	53258	53160	53048	52864	52831	52673	52505	52449	52249	52213	51999	51940	51858	51734
52245	52294	52330	52382	52390	52480	52582	52614	52717	52809	52906	52867	52858	52926	52996	53058	53148	53198	53274	53310	53309	53350	53350	53393	53387	53448	53369	53357	53282	53251	53199	53153	53078	53029	52952	52875	52759	52651	52543	52389	52300	52168	52041	51944	51806	51718	51579	51518	51431	51349
52614	52675	52706	52750	52779	52818	52930	53008	53091	53169	53245	53213	53183	53237	53277	53359	53417	53436	53505	53538	53542	53530	53539	53523	53500	53525	53437	53376	53290	53193	53112	53051	52956	52872	52767	52681	52520	52412	52259	52140	52014	51861	51753	51622	51498	51395	51287	51211	51141	51060
52649	52707	52742	52771	52802	52853	52880	53002	53064	53142	53153	53183	53179	53175	53182	53221	53266	53277	53332	53341	53328	53330	53273	53284	53202	53172	53091	52986	52883	52802	52684	52606	52515	52385	52264	52170	52016	51903	51749	51603	51479	51341	51243	51129	51020	50924	50823	50761	50694	50643
52625	52687	52718	52754	52779	52832	52834	52940	52983	53057	53093	53083	53096	53056	53033	53049	53083	53068	53101	53099	53077	53032	52991	52950	52867	52803	52691	52582	52459	52345	52224	52107	52007	51885	51753	51617	51477	51350	51200	51059	50929	50802	50707	50586	50491	50419	50352	50299	50235	50196
52378	52438	52459	52488	52501	52556	52598	52633	52681	52713	52762	52738	52707	52670	52642	52607	52618	52610	52627	52618	52568	52502	52443	52347	52250	52156	52037	51913	51778	51656	51544	51422	51312	51169	51026	50898	50756	50627	50495	50359	50261	50149	50055	49967	49886	49820	49766	49739	49698	49663
51909	51940	51983	51980	51975	52005	52009	52047	52069	52123	52134	52096	52080	52001	51958	51929	51905	51901	51890	51852	51794	51720	51607	51536	51412	51325	51208	51085	50963	50849	50725	50608	50498	50359	50212	50095	49969	49850	49727	49609	49525	49432	49373	49307	49250	49202	49180	49135	49120	49116
51619	51645	51677	51688	51693	51670	51672	51695	51729	51748	51736	51711	51671	51593	51522	51471	51435	51412	51361	51327	51254	51148	51056	50929	50811	50706	50562	50442	50290	50184	50054	49934	49822	49673	49533	49425	49312	49191	49067	48987	48898	48835	48773	48739	48711	48683	48670	48681	48683	48668
51087	51116	51147	51141	51129	51102	51077	51095	51107	51104	51080	51050	50997	50900	50826	50755	50699	50650	50598	50552	50465	50350	50238	50108	49991	49848	49720	49588	49439	49352	49232	49105	49000	48866	48744	48617	48524	48434	48348	48274	48200	48148	48134	48130	48102	48113	48136	48139	48161	48179
50440	50464	50463	50461	50435	50414	50388	50374	50360	50336	50317	50277	50211	50112	50034	49931	49882	49808	49759	49703	49610	49490	49380	49231	49123	48982	48860	48747	48630	48518	48423	48312	48209	48086	47989	47918	47809	47758	47675	47633	47602	47593	47562	47583	47592	47626	47665	47690	47722	47754
49776	49793	49800	49779	49765	49711	49661	49627	49595	49561	49549	49504	49425	49334	49234	49127	49040	48960	48915	48837	48733	48609	48510	48372	48258	48098	47994	47894	47783	47694	47612	47511	47439	47311	47232	47170	47088	47057	47026	46999	46980	47007	47004	47049	47075	47138	47191	47230	47288	47352
49079	49087	49068	49049	49013	48975	48918	48851	48797	48782	48737	48680	48635	48517	48408	48304	48182	48119	48054	47974	47881	47760	47650	47515	47421	47254	47175	47105	46999	46935	46860	46784	46711	46606	46555	46512	46443	46450	46419	46437	46434	46505	46518	46583	46676	46737	46823	46891	46933	47000
48401	48394	48379	48358	48316	48275	48187	48116	48041	47998	47974	47931	47859	47754	47649	47523	47451	47362	47290	47222	47113	47011	46902	46749	46706	46611	46472	46410	46355	46327	46252	46196	46144	46079	46045	46046	46004	46017	46025	46085	46101	46189	46211	46317	46408	46467	46585	46621	46704	46794
47718	47685	47665	47639	47576	47518	47443	47370	47265	47244	47195	47159	47090	47013	46899	46781	46681	46596	46514	46460	46360	46249	46158	46068	45947	45888	45798	45697	45715	45698	45659	45635	45608	45583	45552	45518	45534	45606	45640	45710	45737	45841	45930	46031	46149	46247	46342	46400	46503	46570
47070	47038	46980	46970	46909	46844	46761	46657	46613	46528	46486	46455	46403	46304	46224	46101	46030	45923	45850	45789	45707	45605	45539	45418	45312	45270	45268	45259	45227	45236	45195	45200	45174	45177	45207	45224	45248	45302	45368	45487	45507	45657	45773	45887	46001	46134	46209	46310	46394	46480
46521	46497	46445	46430	46345	46274	46222	46120	46069	45975	45909	45880	45832	45750	45665	45563	45461	45425	45329	45283	45258	45144	45066	44975	44962	44927	44870	44853	44908	44952	44955	44961	44975	44988	45027	45098	45151	45224	45322	45440	45478	45641	45759	45877	45990	46100	46231	46330	46435	46497
46021	45967	45918	45872	45846	45755	45696	45582	45504	45448	45409	45375	45327	45275	45206	45113	45016	44951	44896	44847	44858	44746	44702	44626	44624	44573	44582	44603	44664	44743	44725	44809	44826	44848	44936	45047	45078	45171	45305	45425	45543	45662	45800	45921	46068	46151	46315	46391	46492	46565
45603	45567	45522	45488	45415	45334	45295	45185	45164	45058	44994	44972	44980	44916	44850	44805	44708	44651	44548	44573	44484	44518	44465	44418	44440	44493	44454	44575	44594	44682	44716	44787	44842	44910	45009	45130	45204	45305	45448	45581	45758	45882	45967	46104	46228	46323	46472	46554	46634	46715
45407	45364	45307	45252	45207	45190	45101	45046	44932	44863	44842	44815	44806	44789	44719	44691	44642	44614	44519	44526	44470	44517	44488	44456	44507	44600	44626	44662	44761	44863	44931	45021	45066	45142	45281	45390	45513	45621	45786	45936	46046	46174	46320	46431	46549	46630	46750	46832	46914	46983
45195	45112	45091	45086	45058	44995	44920	44859	44766	44691	44669	44662	44653	44658	44663	44629	44583	44524	44501	44517	44477	44507	44519	44570	44578	44711	44736	44882	44942	45030	45139	45241	45349	45434	45567	45659	45830	45954	46101	46247	46376	46509	46608	46757	46847	46963	47055	47130	47186	47248
45202	45104	45099	45071	45034	44998	44956	44862	44832	44771	44724	44750	44767	44781	44787	44758	44717	44718	44696	44697	44739	44792	44807	44919	44924	44984	45117	45192	45374	45449	45589	45703	45791	45914	46054	46150	46324	46452	46608	46741	46862	46983	47087	47193	47304	47367	47441	47506	47539	47578
45379	45335	45281	45309	45187	45227	45187	45101	45131	45031	45014	45038	45063	45113	45087	45145	45120	45093	45122	45138	45217	45230	45326	45418	45470	45543	45680	45761	45955	46040	46159	46287	46382	46526	46670	46791	46932	47062	47181	47315	47421	47537	47623	47713	47788	47870	47901	47953	47993	47995
45562	45513	45494	45506	45448	45483	45440	45394	45371	45322	45307	45339	45373	45443	45489	45485	45543	45556	45537	45582	45627	45724	45812	45922	45989	46136	46245	46356	46514	46649	46766	46886	46992	47134	47269	47413	47541	47649	47789	47912	48007	48094	48174	48227	48298	48323	48360	48377	48406	48405
45944	45897	45880	45865	45923	45910	45897	45860	45828	45815	45823	45843	45903	45991	46056	46084	46137	46158	46190	46230	46271	46400	46486	46637	46729	46830	46979	47128	47244	47388	47485	47628	47723	47863	48004	48116	48264	48349	48470	48567	48643	48705	48745	48790	48827	48837	48850	48868	48860	48857
46476	46472	46425	46456	46473	46467	46488	46476	46502	46480	46492	46533	46586	46666	46739	46808	46874	46908	46946	47002	47063	47185	47299	47442	47547	47675	47794	47935	48062	48184	48289	48401	48497	48633	48753	48881	48975	49070	49156	49227	49272	49316	49340	49343	49353	49343	49333	49319	49301	49269
47075	47025	47033	47037	47068	47080	47117	47146	47131	47165	47185	47204	47287	47372	47468	47558	47617	47682	47725	47786	47888	48013	48127	48266	48398	48520	48649	48769	48880	48978	49074	49180	49275	49409	49505	49617	49704	49776	49823	49866	49896	49902	49901	49902	49873	49856	49812	49783	49738	49695
47725	47705	47699	47721	47758	47803	47837	47869	47910	47945	47956	48002	48080	48181	48261	48393	48471	48525	48608	48657	48735	48888	48989	49146	49275	49397	49523	49616	49721	49806	49908	49990	50074	50171	50269	50328	50407	50442	50479	50488	50493	50477	50463	50417	50371	50313	50257	50212	50153	50098
48469	48461	48471	48492	48529	48569	48633	48681	48728	48752	48802	48846	48917	49021	49116	49223	49322	49401	49468	49531	49639	49741	49858	50001	50106	50230	50343	50417	50505	50588	50640	50700	50767	50854	50922	50970	51010	51017	51035	51020	50968	50945	50898	50840	50758	50700	50611	50554	50486	50425
49213	49216	49231	49265	49311	49364	49435	49506	49578	49618	49661	49718	49752	49866	49967	50091	50188	50267	50315	50410	50488	50616	50739	50849	50970	51058	51155	51213	51284	51324	51354	51406	51459	51510	51559	51593	51602	51582	51562	51520	51490	51384	51321	51236	51148	51061	50965	50873	50809	50767
49975	49996	50014	50041	50083	50159	50243	50320	50403	50459	50509	50548	50599	50684	50797	50909	51006	51104	51163	51239	51351	51445	51549	51642	51739	51803	51876	51950	51953	51989	52004	52036	52056	52086	52100	52102	52082	52056	52003	51924	51834	51762	51651	51565	51456	51368	51249	51155	51076	50986
50687	50707	50737	50788	50834	50897	50973	51097	51150	51225	51253	51294	51358	51421	51523	51649	51753	51821	51907	51958	52043	52119	52190	52303	52377	52413	52461	52502	52501	52498	52469	52478	52479	52494	52482	52461	52416	52345	52271	52183	52041	51981	51862	51755	51636	51516	51379	51316	51226	51147
51391	51431	51451	51519	51529	51595	51702	51833	51897	51946	51986	52031	52087	52135	52228	52328	52426	52515	52604	52626	52710	52745	52834	52907	52944	52982	52998	52965	52959	52932	52892	52891	52874	52850	52820	52765	52686	52603	52492	52387	52254	52164	52027	51897	51763	51645	51538	51436	51359	51281
51999	52026	52091	52121	52166	52241	52326	52435	52501	52595	52627	52637	52694	52739	52808	52897	53023	53058	53144	53141	53236	53236	53292	53328	53365	53367	53357	53328	53279	53211	53163	53140	53103	53037	52968	52885	52794	52712	52582	52445	52341	52183	52068	51940	51804	51694	51572	51467	51387	51323
52477	52485	52544	52577	52627	52695	52758	52840	52948	53027	53045	53108	53112	53116	53177	53247	53358	53400	53473	53457	53520	53529	53551	53568	53579	53571	53483	53460	53388	53309	53247	53183	53119	53046	52949	52851	52767	52627	52487	52357	52232	52107	51966	51825	51704	51613	51487	51399	51329	51274
52872	52931	52969	53024	53046	53089	53171	53220	53323	53402	53437	53431	53459	53458	53516	53557	53616	53642	53745	53716	53719	53719	53722	53699	53706	53664	53571	53507	53424	53318	53244	53155	53074	52985	52867	52755	52640	52505	52345	52203	52097	51953	51822	51697	51571	51480	51366	51292	51228	51176
53048	53094	53149	53187	53208	53255	53311	53372	53455	53490	53565	53585	53541	53545	53544	53594	53595	53636	53665	53690	53681	53657	53619	53591	53546	53484	53365	53297	53196	53090	52998	52897	52798	52699	52581	52451	52291	52192	52047	51897	51774	51628	51538	51409	51320	51225	51140	51082	51025	50978
53211	53257	53307	53327	53331	53384	53442	53473	53547	53601	53627	53607	53595	53574	53566	53597	53567	53617	53581	53614	53578	53550	53480	53433	53372	53283	53165	53054	52943	52837	52714	52616	52504	52385	52242	52106	51978	51851	51708	51564	51452	51329	51231	51141	51030	50974	50908	50844	50812	50771
53188	53239	53286	53295	53305	53345	53369	53399	53466	53494	53533	53497	53459	53424	53401	53391	53338	53367	53355	53359	53324	53244	53163	53073	52997	52900	52785	52669	52546	52423	52288	52173	52077	51938	51809	51682	51526	51405	51258	51134	51043	50943	50855	50779	50696	50649	50593	50571	50541	50522
52931	52967	52983	53019	53018	53030	53040	53096	53119	53151	53148	53130	53073	53031	52977	52934	52890	52891	52865	52840	52792	52688	52620	52518	52443	52305	52175	52064	51930	51827	51709	51577	51475	51349	51211	51082	50956	50847	50727	50623	50541	50452	50390	50337	50283	50254	50225	50212	50206	50189
52620	52680	52692	52709	52711	52693	52699	52709	52726	52727	52721	52721	52652	52581	52523	52453	52415	52398	52367	52324	52260	52127	52045	51921	51831	51706	51552	51446	51315	51209	51088	50981	50866	50741	50605	50501	50370	50269	50187	50091	50029	49970	49930	49879	49855	49853	49859	49856	49863	49881
52199	52229	52240	52233	52208	52206	52186	52170	52181	52193	52178	52118	52071	52005	51907	51849	51777	51738	51694	51660	51560	51443	51348	51214	51094	50976	50841	50734	50615	50498	50395	50293	50190	50070	49950	49838	49745	49652	49567	49527	49482	49453	49437	49422	49429	49441	49446	49485	49497	49532
51602	51630	51637	51629	51597	51568	51537	51510	51492	51508	51474	51440	51373	51269	51195	51105	51049	50979	50914	50871	50779	50677	50563	50418	50313	50192	50051	49965	49844	49760	49671	49566	49483	49374	49267	49195	49101	49046	48982	48955	48943	48944	48934	48977	48985	49001	49058	49103	49134	49182
50970	50984	50983	50963	50942	50900	50850	50797	50786	50756	50724	50682	50617	50520	50421	50323	50244	50185	50105	50057	49970	49852	49732	49608	49486	49377	49254	49169	49065	48992	48910	48842	48758	48666	48579	48514	48485	48406	48396	48379	48397	48423	48452	48499	48545	48604	48665	48719	48770	48827
50264	50256	50238	50240	50198	50146	50088	50026	49976	49924	49916	49877	49797	49693	49604	49492	49407	49341	49278	49204	49117	49016	48888	48763	48654	48543	48429	48368	48299	48250	48179	48120	48065	48009	47926	47885	47863	47850	47838	47875	47898	47941	48001	48079	48138	48217	48296	48356	48418	48487
49521	49515	49484	49457	49418	49363	49290	49216	49162	49131	49086	49030	48975	48873	48770	48682	48581	48501	48449	48381	48305	48177	48086	47960	47870	47793	47724	47646	47598	47562	47539	47481	47444	47403	47365	47325	47346	47344	47361	47428	47481	47572	47609	47708	47780	47878	47965	48041	48128	48209
48744	48727	48697	48668	48614	48568	48490	48403	48332	48307	48246	48197	48141	48052	47958	47855	47753	47665	47603	47546	47470	47349	47271	47178	47095	47027	46942	46934	46891	46893	46882	46854	46834	46837	46808	46784	46807	46867	46905	46994	47075	47169	47262	47337	47452	47569	47672	47775	47834	47894
47973	47942	47907	47895	47843	47770	47673	47581	47511	47475	47419	47364	47320	47261	47154	47084	46975	46889	46825	46751	46702	46602	46551	46451	46402	46339	46302	46300	46293	46296	46308	46315	46315	46327	46316	46360	46369	46460	46531	46645	46741	46848	46974	47054	47205	47286	47408	47491	47604	47672
47262	47240	47204	47168	47136	47066	46982	46870	46803	46743	46711	46701	46639	46576	46480	46362	46319	46248	46190	46151	46077	46014	45967	45878	45852	45830	45787	45831	45844	45870	45903	45941	45952	46000	46018	46068	46138	46200	46323	46439	46561	46656	46786	46926	47029	47133	47245	47323	47417	47483
46562	46512	46497	46471	46420	46352	46273	46175	46089	45995	45977	45948	45923	45890	45826	45727	45619	45561	45538	45462	45436	45412	45371	45339	45314	45277	45290	45348	45400	45431	45513	45525	45582	45671	45703	45758	45891	45977	46113	46235	46338	46477	46577	46752	46857	46971	47088	47168	47247	47317
45981	45920	45902	45867	45810	45766	45673	45573	45530	45446	45437	45394	45382	45348	45279	45224	45164	45094	45074	45053	45022	44957	44942	44974	44959	44987	44965	45059	45115	45215	45295	45346	45399	45467	45581	45663	45783	45879	46010	46164	46286	46387	46521	46699	46802	46911	47014	47080	47169	47230
45567	45544	45513	45468	45422	45395	45306	45221	45170	45062	45046	45040	45028	45012	44932	44916	44876	44833	44816	44751	44788	44780	44785	44784	44819	44869	44933	45005	45066	45162	45292	45333	45417	45494	45602	45708	45809	45953	46086	46230	46360	46472	46619	46761	46842	46965	47054	47113	47178	47215
45181	45114	45114	45068	45019	44996	44920	44855	44778	44689	44694	44687	44717	44725	44642	44603	44626	44594	44571	44560	44570	44623	44642	44656	44705	44775	44887	44934	45060	45146	45261	45348	45444	45509	45668	45803	45905	46046	46167	46324	46452	46592	46684	46809	46889	46986	47063	47144	47182	47217
44943	44863	44818	44813	44795	44764	44700	44631	44573	44534	44492	44523	44551	44587	44585	44507	44523	44512	44511	44474	44562	44635	44619	44706	44760	44837	44906	45061	45189	45278	45381	45486	45575	45713	45857	45974	46128	46252	46362	46530	46619	46768	46855	46962	47040	47101	47155	47196	47255	47261
44946	44888	44817	44858	44808	44805	44765	44702	44644	44666	44592	44626	44650	44716	44741	44747	44726	44730	44744	44783	44796	44855	44938	45001	45081	45174	45276	45422	45559	45646	45763	45852	45971	46111	46234	46353	46492	46611	46737	46851	46957	47046	47130	47202	47286	47331	47381	47393	47412	47434
44956	44912	44855	44868	44857	44806	44858	44812	44753	44774	44742	44734	44790	44847	44872	44958	44967	44980	44971	44965	45072	45144	45257	45337	45414	45538	45642	45762	45855	46024	46143	46239	46350	46497	46618	46727	46857	46972	47109	47218	47286	47353	47416	47460	47516	47543	47568	47572	47576	47575
45113	45102	45041	45071	45049	45084	45055	45070	45055	45054	45005	45034	45113	45176	45196	45291	45346	45349	45357	45390	45487	45593	45684	45782	45913	46014	46153	46267	46386	46503	46621	46733	46825	46979	47102	47206	47315	47428	47540	47610	47673	47734	47763	47791	47811	47818	47827	47819	47806	47797
45545	45537	45499	45530	45533	45556	45543	45554	45537	45581	45557	45609	45651	45725	45818	45893	45917	45957	46007	46050	46135	46235	46323	46469	46575	46677	46818	46939	47065	47138	47265	47348	47454	47575	47667	47776	47877	47961	48024	48085	48149	48165	48150	48177	48179	48148	48133	48108	48088	48061
46003	45984	45979	45969	45995	46011	46035	46083	46090	46104	46111	46150	46220	46299	46374	46489	46547	46582	46660	46671	46792	46902	47003	47124	47236	47372	47490	47589	47701	47799	47888	47982	48050	48172	48277	48360	48431	48482	48548	48577	48585	48583	48576	48572	48532	48482	48441	48405	48355	48330
46569	46561	46569	46572	46602	46651	46685	46726	46762	46793	46809	46857	46918	47005	47114	47180	47267	47338	47405	47457	47536	47650	47775	47899	48020	48138	48227	48331	48431	48501	48571	48650	48728	48823	48896	48963	49018	49064	49067	49086	49058	49040	49001	48959	48897	48843	48780	48737	48664	48618
47260	47268	47260	47289	47333	47367	47429	47487	47520	47563	47599	47636	47705	47786	47877	48007	48086	48168	48222	48252	48351	48469	48577	48707	48815	48904	49017	49090	49164	49207	49277	49326	49385	49465	49517	49559	49587	49590	49602	49564	49540	49490	49431	49353	49261	49210	49113	49054	48989	48924
47982	48005	47998	48043	48091	48139	48211	48291	48345	48402	48411	48461	48530	48620	48714	48810	48917	49005	49071	49130	49207	49302	49410	49532	49623	49710	49804	49842	49898	49932	49955	50000	50054	50086	50126	50148	50142	50121	50093	50061	49992	49898	49836	49727	49643	49552	49461	49382	49314	49240
48787	48799	48840	48852	48901	48960	49044	49124	49188	49251	49294	49321	49375	49466	49552	49684	49769	49843	49907	49976	50051	50133	50228	50339	50426	50490	50567	50582	50611	50606	50613	50632	50679	50692	50692	50675	50655	50612	50562	50490	50388	50303	50217	50096	49974	49885	49789	49690	49618	49551
49565	49605	49641	49658	49708	49779	49848	49956	50018	50091	50120	50150	50196	50280	50361	50475	50574	50638	50713	50739	50811	50902	50959	51063	51119	51179	51195	51218	51217	51187	51175	51134	51161	51174	51149	51118	51073	51007	50930	50838	50723	50617	50506	50394	50263	50145	50048	49973	49893	49821
50368	50403	50441	50482	50524	50594	50679	50787	50868	50931	50962	50992	51036	51087	51197	51269	51367	51444	51497	51529	51598	51651	51714	51755	51792	51850	51850	51824	51781	51775	51729	51712	51694	51664	51606	51536	51472	51382	51265	51181	51055	50908	50808	50685	50547	50432	50323	50234	50140	50094
51102	51158	51177	51234	51260	51344	51431	51529	51610	51683	51720	51742	51759	51804	51904	51944	52043	52117	52146	52218	52231	52271	52297	52354	52373	52378	52345	52313	52272	52206	52142	52066	52071	52000	51925	51835	51756	51662	51506	51390	51287	51130	51005	50873	50755	50630	50533	50438	50362	50297
51718	51758	51804	51851	51890	51944	52033	52118	52181	52266	52290	52325	52328	52355	52430	52482	52541	52618	52648	52630	52683	52690	52724	52737	52715	52709	52657	52597	52552	52462	52381	52279	52271	52167	52092	51998	51869	51760	51629	51456	51352	51231	51118	50976	50861	50744	50651	50585	50510	50449
52346	52387	52462	52458	52501	52546	52632	52712	52807	52855	52881	52902	52894	52911	52926	52976	53030	53096	53125	53136	53138	53131	53116	53085	53086	53014	52967	52893	52790	52703	52595	52521	52453	52365	52236	52137	51988	51887	51724	51560	51456	51330	51209	51084	50958	50878	50773	50722	50654	50604
52705	52767	52794	52821	52863	52902	52968	53055	53126	53164	53182	53190	53184	53170	53181	53192	53240	53280	53292	53291	53291	53247	53218	53181	53134	53060	52979	52887	52783	52702	52576	52494	52379	52294	52185	52064	51904	51786	51656	51496	51399	51270	51185	51056	50950	50882	50791	50758	50708	50662
53060	53147	53157	53177	53207	53220	53272	53343	53390	53441	53474	53459	53422	53405	53392	53385	53439	53434	53456	53444	53414	53346	53313	53237	53184	53085	52992	52897	52770	52646	52537	52428	52327	52226	52084	51960	51817	51679	51560	51436	51329	51206	51122	51023	50929	50874	50823	50779	50744	50733
53245	53292	53341	53334	53344	53346	53400	53434	53487	53534	53537	53525	53500	53449	53413	53407	53391	53404	53398	53379	53323	53260	53194	53126	53021	52918	52799	52700	52542	52446	52346	52240	52113	51998	51876	51740	51605	51467	51353	51234	51150	51067	50986	50916	50848	50813	50773	50750	50742	50739
53202	53247	53279	53280	53281	53299	53316	53342	53379	53401	53409	53388	53333	53278	53222	53187	53169	53166	53140	53111	53065	52967	52882	52790	52692	52580	52455	52354	52229	52117	52009	51908	51793	51669	51531	51413	51295	51183	51077	50973	50901	50828	50782	50742	50684	50669	50644	50650	50654	50657
53103	53155	53180	53154	53154	53137	53149	53156	53180	53188	53183	53136	53110	53043	52970	52921	52871	52840	52809	52780	52704	52609	52518	52403	52293	52179	52055	51938	51827	51712	51591	51491	51413	51280	51167	51046	50937	50841	50747	50677	50614	50584	50552	50523	50521	50501	50513	50534	50537	50551
52822	52842	52865	52865	52854	52825	52804	52803	52803	52798	52782	52750	52707	52621	52545	52471	52414	52375	52334	52296	52209	52099	51993	51874	51766	51649	51519	51419	51300	51212	51112	51011	50929	50805	50698	50605	50510	50453	50355	50313	50292	50263	50262	50264	50273	50299	50329	50361	50376	50424
52371	52361	52393	52371	52343	52328	52306	52265	52251	52241	52227	52186	52119	52038	51944	51865	51797	51747	51693	51643	51569	51472	51342	51219	51117	51000	50890	50793	50685	50613	50529	50448	50362	50274	50175	50104	50026	49973	49933	49923	49910	49919	49936	49967	49989	50042	50087	50130	50176	50219
51887	51897	51905	51892	51851	51801	51760	51708	51681	51653	51638	51584	51523	51430	51340	51244	51174	51107	51042	50997	50912	50809	50699	50569	50458	50347	50246	50167	50084	50010	49944	49868	49798	49725	49652	49601	49542	49517	49501	49509	49522	49559	49599	49658	49715	49779	49849	49896	49964	50010
51261	51260	51246	51231	51176	51137	51076	51002	50969	50934	50907	50861	50804	50700	50613	50501	50421	50352	50285	50230	50157	50051	49949	49819	49734	49624	49546	49465	49398	49352	49320	49270	49206	49144	49098	49047	49040	49040	49051	49068	49129	49175	49251	49322	49412	49480	49559	49639	49705	49776
50542	50528	50516	50482	50433	50393	50310	50234	50184	50123	50106	50073	50003	49921	49825	49722	49622	49559	49509	49447	49374	49287	49194	49067	48976	48894	48835	48778	48745	48717	48713	48667	48649	48607	48559	48561	48553	48592	48625	48678	48755	48826	48898	48996	49085	49181	49288	49345	49429	49490
49814	49801	49763	49725	49692	49616	49531	49454	49382	49332	49294	49256	49215	49126	49033	48917	48834	48766	48716	48641	48585	48501	48402	48312	48237	48179	48115	48089	48087	48073	48079	48071	48068	48026	48021	48039	48069	48123	48195	48259	48344	48461	48554	48667	48774	48882	48989	49067	49140	49207
49031	49003	48963	48940	48889	48809	48740	48631	48571	48499	48468	48453	48406	48335	48249	48139	48042	47974	47912	47876	47827	47753	47678	47604	47540	47491	47475	47462	47470	47484	47494	47514	47535	47536	47557	47589	47642	47692	47802	47907	47994	48117	48223	48367	48471	48594	48694	48792	48853	48921
48272	48267	48204	48170	48119	48057	47967	47867	47795	47751	47715	47695	47645	47591	47510	47420	47354	47267	47208	47169	47141	47090	47035	46962	46953	46920	46924	46916	46973	46993	47083	47069	47090	47122	47175	47218	47315	47400	47511	47595	47700	47866	47951	48098	48217	48320	48425	48527	48594	48659
47513	47495	47442	47412	47368	47301	47215	47107	47045	46972	46944	46935	46899	46881	46798	46725	46639	46574	46526	46508	46477	46438	46399	46362	46370	46355	46367	46401	46502	46509	46618	46618	46693	46721	46791	46874	46968	47095	47200	47321	47448	47573	47696	47835	47954	48069	48157	48238	48319	48364
46831	46803	46732	46691	46664	46603	46532	46406	46343	46311	46258	46233	46222	46189	46151	46062	46037	45970	45906	45900	45907	45887	45872	45864	45864	45862	45929	46013	46071	46160	46223	46289	46361	46430	46479	46592	46730	46859	46982	47109	47244	47375	47494	47608	47741	47816	47918	47996	48036	48138
46297	46178	46172	46163	46107	46059	45986	45886	45844	45782	45749	45765	45739	45708	45699	45673	45624	45561	45548	45554	45535	45551	45550	45551	45580	45632	45705	45764	45880	45941	46023	46107	46182	46279	46384	46477	46620	46719	46856	47005	47127	47247	47364	47493	47602	47685	47759	47803	47851	47927
45776	45695	45629	45633	45571	45544	45451	45411	45331	45292	45252	45272	45280	45288	45264	45263	45222	45193	45151	45168	45178	45215	45239	45280	45326	45398	45458	45574	45685	45774	45827	45970	46059	46145	46243	46400	46519	46639	46801	46919	47033	47138	47246	47346	47459	47518	47581	47637	47677	47719
45320	45271	45229	45210	45183	45155	45118	45080	44992	44948	44935	44962	44966	45000	44988	45009	44998	44958	44979	44977	45012	45056	45085	45166	45237	45291	45404	45517	45645	45740	45843	45945	46034	46139	46259	46396	46527	46643	46796	46910	47006	47121	47210	47299	47379	47430	47476	47515	47526	47561
45142	45060	45031	44978	44995	44973	44919	44911	44856	44817	44817	44829	44880	44947	44937	44933	44965	44967	44960	44978	45007	45086	45118	45211	45293	45405	45515	45615	45731	45870	45961	46071	46170	46267	46416	46529	46667	46764	46899	46993	47077	47163	47242	47313	47366	47409	47403	47450	47474	47452
44979	44866	44876	44852	44865	44865	44869	44816	44789	44785	44803	44780	44803	44899	44948	44981	44965	45007	45013	45059	45093	45175	45274	45372	45443	45525	45658	45788	45921	46003	46101	46239	46328	46462	46613	46699	46829	46917	47036	47120	47180	47243	47290	47331	47374	47393	47417	47417	47420	47376
44931	44890	44904	44909	44907	44933	44917	44931	44882	44863	44911	44908	44986	45016	45104	45145	45175	45204	45247	45283	45339	45442	45511	45661	45735	45872	45987	46112	46225	46323	46409	46524	46614	46730	46828	46950	47061	47167	47244	47319	47373	47407	47424	47448	47452	47431	47448	47410	47375	47374
45120	45166	45114	45122	45126	45141	45160	45181	45227	45176	45185	45215	45267	45387	45447	45512	45533	45579	45649	45699	45749	45846	45952	46070	46174	46286	46432	46512	46641	46711	46815	46925	47004	47114	47215	47308	47379	47466	47531	47572	47605	47618	47606	47594	47584	47567	47537	47491	47460	47432
45405	45419	45411	45421	45409	45471	45532	45555	45562	45576	45608	45607	45698	45773	45881	45932	45996	46043	46107	46153	46238	46338	46454	46565	46678	46800	46906	46992	47105	47179	47242	47343	47417	47526	47617	47690	47739	47813	47837	47863	47859	47853	47825	47785	47753	47709	47651	47607	47544	47504
45823	45867	45858	45873	45917	45951	46022	46045	46077	46078	46157	46140	46225	46323	46397	46509	46594	46638	46703	46751	46825	46937	47044	47168	47274	47389	47480	47571	47669	47721	47759	47840	47915	47995	48057	48128	48155	48191	48198	48191	48165	48128	48075	48015	47956	47893	47823	47774	47693	47658
46438	46439	46457	46499	46529	46567	46647	46705	46750	46765	46825	46836	46891	47017	47075	47200	47272	47333	47404	47454	47525	47639	47727	47852	47949	48066	48120	48216	48258	48299	48336	48387	48446	48503	48561	48582	48608	48593	48584	48546	48513	48444	48367	48287	48214	48140	48046	47984	47934	47866
47044	47067	47074	47113	47157	47227	47281	47377	47417	47473	47517	47551	47600	47707	47794	47892	47986	48038	48123	48176	48249	48341	48428	48546	48636	48720	48786	48836	48876	48893	48912	48955	48987	49010	49046	49034	49051	49006	48965	48907	48851	48758	48675	48555	48460	48379	48277	48179	48132	48072
47776	47801	47842	47859	47916	47990	48075	48163	48237	48269	48301	48343	48390	48458	48557	48675	48774	48831	48911	48949	49001	49095	49189	49275	49353	49408	49462	49477	49504	49488	49490	49511	49516	49540	49529	49513	49470	49417	49360	49277	49198	49077	48977	48878	48740	48639	48546	48468	48389	48328
48571	48588	48621	48660	48722	48767	48860	48954	49026	49085	49121	49144	49188	49259	49352	49439	49527	49587	49678	49707	49770	49822	49896	49973	50016	50058	50084	50093	50057	50051	50030	50017	50021	50002	49975	49932	49877	49803	49719	49614	49507	49389	49279	49160	49023	48942	48822	48740	48662	48617
49332	49387	49426	49455	49509	49559	49670	49766	49833	49896	49957	49963	50012	50043	50118	50222	50291	50383	50416	50451	50499	50548	50611	50640	50699	50706	50699	50671	50640	50580	50550	50519	50479	50461	50422	50354	50269	50163	50043	49929	49821	49696	49569	49435	49317	49204	49100	49025	48944	48890
50092	50187	50212	50259	50270	50314	50474	50485	50614	50686	50741	50753	50712	50800	50800	50931	51022	50995	51117	51162	51184	51186	51238	51185	51251	51281	51187	51139	51168	51086	50999	50937	50904	50825	50786	50688	50585	50492	50348	50205	50106	49942	49824	49689	49588	49487	49378	49315	49247	49196
50589	50668	50694	50734	50758	50820	50886	50990	51045	51122	51145	51171	51133	51198	51235	51300	51344	51358	51452	51469	51477	51482	51477	51478	51506	51472	51427	51360	51309	51236	51154	51085	51052	50977	50919	50791	50682	50588	50453	50326	50221	50091	49979	49860	49753	49658	49561	49502	49444	49403
51449	51500	51527	51573	51611	51641	51688	51799	51858	51918	51918	51949	51959	51940	51970	52031	52069	52132	52128	52150	52153	52120	52068	52081	52079	52010	51935	51865	51768	51674	51580	51504	51424	51337	51251	51112	50997	50879	50741	50597	50489	50369	50255	50151	50047	49955	49886	49834	49784	49765
52025	52046	52100	52120	52156	52180	52267	52325	52365	52411	52422	52433	52404	52397	52416	52431	52467	52519	52502	52513	52486	52432	52426	52366	52337	52253	52154	52087	51968	51881	51767	51676	51595	51485	51388	51264	51126	51008	50857	50752	50629	50525	50434	50345	50244	50171	50111	50075	50046	50033
52498	52571	52606	52610	52645	52661	52704	52754	52800	52854	52891	52869	52833	52804	52786	52778	52782	52833	52812	52796	52759	52712	52653	52602	52485	52429	52329	52225	52106	52014	51899	51790	51718	51607	51472	51329	51211	51085	50971	50840	50755	50663	50589	50495	50432	50380	50333	50314	50294	50287
52888	52947	52958	52974	52987	52992	52986	53054	53076	53139	53166	53124	53055	53034	53014	52979	52980	52990	52964	52926	52893	52834	52728	52646	52578	52482	52361	52252	52121	52034	51920	51810	51711	51605	51479	51372	51223	51109	50989	50894	50817	50738	50698	50617	50577	50532	50519	50503	50498	50503
53012	53032	53071	53050	53059	53043	53072	53089	53093	53112	53162	53116	53026	53001	52960	52916	52894	52898	52854	52830	52773	52678	52597	52497	52454	52308	52182	52077	51963	51866	51755	51658	51572	51445	51328	51208	51116	51003	50901	50846	50767	50715	50688	50642	50618	50598	50608	50613	50636	50647
53078	53101	53125	53138	53099	53127	53119	53079	53096	53132	53092	53081	53022	52962	52879	52827	52783	52787	52723	52700	52635	52537	52413	52328	52251	52123	51991	51888	51772	51694	51580	51490	51394	51285	51188	51058	50974	50899	50816	50751	50715	50684	50677	50682	50676	50675	50702	50736	50754	50769
53015	53047	53040	53030	53017	52994	52917	52942	52942	52943	52889	52885	52865	52745	52683	52591	52552	52489	52469	52430	52347	52249	52150	52031	51913	51814	51700	51589	51487	51405	51320	51235	51149	51043	50945	50853	50781	50716	50660	50627	50615	50624	50624	50646	50668	50695	50738	50780	50807	50853
52703	52712	52705	52671	52651	52633	52586	52549	52536	52527	52475	52476	52410	52322	52254	52145	52081	52019	51992	51955	51865	51782	51660	51545	51446	51339	51246	51156	51062	50990	50929	50855	50781	50706	50612	50536	50477	50452	50422	50414	50414	50449	50478	50528	50579	50625	50670	50721	50762	50812
52364	52363	52355	52335	52291	52238	52185	52147	52111	52093	52059	52030	51960	51880	51785	51692	51608	51547	51505	51458	51387	51293	51186	51073	50988	50873	50771	50704	50629	50578	50529	50475	50417	50342	50288	50246	50201	50191	50175	50203	50237	50292	50334	50397	50468	50545	50611	50687	50742	50776
51880	51869	51857	51833	51789	51722	51653	51605	51564	51525	51487	51456	51412	51321	51232	51120	51040	50960	50916	50887	50808	50709	50618	50515	50428	50322	50253	50185	50145	50109	50084	50036	49991	49940	49903	49880	49863	49877	49904	49949	49985	50072	50155	50233	50322	50393	50494	50569	50621	50691
51265	51256	51247	51203	51155	51109	51040	50963	50893	50868	50831	50789	50752	50667	50579	50464	50391	50312	50258	50211	50152	50081	49999	49887	49825	49734	49673	49631	49618	49605	49583	49567	49541	49501	49501	49480	49507	49540	49602	49670	49725	49831	49911	50015	50127	50205	50301	50383	50450	50510
50634	50611	50573	50546	50504	50447	50360	50268	50214	50162	50135	50095	50048	49973	49889	49791	49702	49637	49581	49548	49486	49405	49345	49260	49212	49114	49102	49093	49083	49092	49086	49101	49075	49065	49081	49098	49144	49208	49281	49373	49461	49569	49666	49768	49884	49997	50085	50161	50232	50288
49911	49886	49852	49821	49769	49715	49636	49542	49468	49419	49381	49363	49319	49247	49176	49076	49019	48940	48880	48836	48790	48734	48694	48613	48572	48538	48513	48528	48553	48588	48607	48604	48620	48636	48663	48710	48779	48867	48956	49057	49152	49274	49383	49503	49631	49735	49837	49917	49979	50032
49167	49149	49112	49086	49032	48973	48891	48797	48742	48681	48629	48624	48581	48543	48485	48400	48322	48265	48207	48189	48149	48123	48068	48024	48005	48001	47986	48027	48058	48094	48145	48184	48201	48237	48285	48337	48436	48538	48633	48764	48869	48997	49120	49231	49359	49441	49549	49617	49680	49723
48425	48382	48355	48322	48293	48211	48139	48048	47982	47923	47897	47877	47849	47807	47761	47701	47621	47561	47523	47511	47510	47474	47451	47431	47407	47427	47458	47501	47561	47626	47690	47747	47771	47830	47902	47986	48105	48209	48329	48466	48559	48690	48810	48921	49061	49154	49243	49301	49362	49406
47692	47640	47627	47594	47565	47535	47432	47334	47297	47211	47179	47199	47192	47169	47133	47058	47019	46970	46930	46906	46922	46919	46904	46883	46942	46906	46987	47096	47142	47195	47305	47362	47419	47491	47579	47682	47805	47918	48051	48173	48281	48416	48518	48636	48761	48840	48907	48983	49015	49062
47065	47033	46969	46969	46955	46887	46862	46758	46732	46633	46626	46613	46607	46626	46592	46563	46511	46492	46469	46459	46441	46478	46480	46548	46531	46561	46672	46742	46841	46917	47012	47081	47159	47243	47345	47429	47573	47693	47824	47941	48052	48165	48263	48363	48457	48538	48616	48652	48686	48709
46421	46370	46339	46331	46340	46293	46220	46154	46138	46038	46048	46022	46059	46064	46069	46038	46021	45980	45982	45973	45994	46027	46075	46136	46198	46192	46310	46443	46524	46620	46700	46794	46878	46991	47087	47227	47343	47462	47579	47707	47793	47906	47998	48077	48177	48234	48272	48317	48337	48349
45925	45883	45822	45827	45824	45829	45752	45675	45650	45619	45592	45587	45623	45675	45665	45699	45678	45649	45670	45668	45742	45753	45807	45894	45962	46010	46106	46240	46339	46460	46531	46615	46723	46809	46929	47050	47171	47294	47423	47511	47604	47694	47753	47852	47887	47947	47987	47988	48020	47999
45559	45521	45497	45462	45470	45503	45456	45431	45355	45353	45339	45369	45400	45458	45483	45511	45495	45493	45532	45524	45597	45622	45688	45810	45854	45980	46052	46186	46285	46407	46480	46581	46649	46763	46876	46985	47127	47237	47319	47418	47503	47550	47606	47649	47698	47694	47736	47732	47745	47741
45233	45198	45182	45159	45144	45185	45174	45121	45115	45110	45128	45150	45180	45228	45311	45314	45361	45365	45376	45395	45504	45541	45594	45651	45801	45926	46010	46116	46245	46379	46428	46531	46614	46726	46828	46932	47061	47145	47250	47303	47376	47403	47440	47449	47483	47463	47486	47467	47448	47437
45037	45019	45017	45041	45009	45090	45042	45022	45068	45018	45025	45038	45104	45167	45243	45304	45330	45368	45415	45396	45467	45573	45668	45739	45867	46010	46080	46231	46300	46395	46493	46569	46664	46763	46856	46961	47064	47127	47217	47271	47321	47333	47313	47319	47323	47324	47283	47262	47247	47205
45090	45080	45081	45151	45074	45158	45167	45202	45215	45161	45176	45211	45269	45357	45409	45499	45536	45590	45655	45662	45739	45793	45916	46007	46143	46279	46352	46466	46533	46628	46689	46789	46837	46939	47033	47115	47188	47257	47295	47336	47354	47338	47308	47299	47251	47216	47199	47160	47129	47096
45186	45181	45179	45228	45242	45262	45307	45309	45368	45358	45361	45417	45466	45573	45641	45724	45788	45808	45889	45915	46016	46071	46169	46289	46382	46527	46616	46705	46781	46828	46895	46977	47046	47127	47198	47275	47323	47342	47376	47373	47375	47345	47315	47249	47207	47135	47095	47065	47012	46965
45442	45435	45438	45494	45525	45528	45598	45636	45662	45695	45720	45763	45826	45911	45990	46105	46168	46228	46253	46310	46398	46475	46565	46691	46781	46870	46979	47055	47107	47131	47211	47277	47315	47389	47449	47473	47524	47534	47526	47519	47473	47417	47359	47290	47227	47177	47083	47021	46966	46939
45863	45870	45861	45933	45946	45987	46070	46122	46163	46208	46237	46252	46330	46401	46499	46602	46669	46751	46773	46819	46873	46984	47063	47190	47264	47377	47435	47476	47539	47543	47579	47632	47646	47719	47761	47754	47770	47757	47732	47689	47675	47558	47491	47397	47313	47246	47157	47088	47031	46990
46353	46369	46388	46400	46476	46530	46593	46650	46723	46751	46786	46822	46869	46935	47049	47148	47218	47305	47336	47397	47461	47529	47626	47738	47795	47874	47916	47939	47973	48006	47989	48012	48031	48066	48088	48062	48059	47999	47964	47899	47821	47719	47634	47519	47416	47333	47234	47177	47103	47059
46946	46982	46993	47022	47054	47122	47212	47315	47369	47417	47443	47469	47517	47598	47688	47786	47847	47929	47964	48023	48070	48128	48219	48273	48362	48409	48443	48456	48464	48435	48415	48421	48436	48447	48440	48405	48336	48301	48224	48130	48041	47923	47834	47721	47606	47528	47398	47327	47266	47221
47635	47667	47698	47720	47784	47821	47909	48013	48062	48125	48163	48192	48224	48281	48356	48450	48516	48594	48633	48687	48723	48768	48822	48882	48925	48963	48970	48963	48939	48910	48870	48860	48849	48838	48801	48755	48691	48592	48508	48404	48318	48179	48071	47957	47839	47741	47631	47554	47511	47472
48330	48381	48425	48456	48486	48540	48634	48724	48790	48849	48899	48908	48931	48979	49047	49130	49200	49276	49314	49346	49358	49403	49434	49465	49507	49511	49502	49473	49418	49375	49320	49288	49256	49218	49173	49096	49005	48912	48806	48686	48574	48459	48340	48228	48103	47997	47909	47831	47784	47740
49072	49133	49160	49186	49241	49294	49371	49471	49530	49599	49630	49627	49658	49700	49728	49816	49869	49919	49962	49987	50008	50010	50031	50034	50055	50057	50009	49977	49891	49823	49769	49711	49664	49613	49536	49437	49334	49233	49105	48994	48865	48737	48635	48505	48393	48297	48231	48175	48105	48079
49816	49854	49874	49906	49941	49991	50080	50152	50234	50293	50313	50318	50322	50337	50375	50431	50482	50534	50545	50555	50572	50567	50560	50558	50547	50519	50448	50376	50297	50221	50143	50085	50033	49959	49881	49769	49653	49522	49409	49281	49184	49053	48958	48839	48740	48669	48585	48535	48496	48452
50558	50588	50622	50637	50670	50718	50781	50860	50939	50984	51004	50986	50995	50998	50997	51043	51096	51122	51135	51147	51157	51117	51093	51079	51030	50986	50905	50825	50724	50627	50550	50462	50410	50302	50205	50097	49973	49846	49716	49589	49499	49381	49289	49182	49100	49024	48959	48921	48896	48881
51180	51219	51246	51252	51273	51324	51379	51446	51493	51528	51560	51587	51527	51499	51507	51528	51534	51572	51565	51582	51548	51513	51471	51446	51375	51297	51238	51143	51023	50933	50849	50760	50681	50586	50483	50358	50236	50111	49998	49901	49788	49697	49613	49527	49459	49419	49372	49332	49312	49301
51800	51843	51868	51894	51908	51922	51950	52026	52059	52107	52112	52098	52066	52040	52022	52024	52053	52037	52033	52027	51978	51924	51881	51800	51738	51653	51558	51446	51333	51240	51140	51036	50960	50853	50738	50613	50490	50384	50270	50168	50091	50008	49959	49884	49829	49807	49754	49745	49740	49753
52182	52194	52224	52262	52201	52223	52241	52256	52316	52344	52334	52340	52267	52214	52187	52163	52176	52151	52172	52133	52082	52031	51934	51864	51789	51682	51591	51471	51358	51276	51192	51108	51020	50909	50802	50685	50585	50484	50395	50305	50266	50189	50171	50115	50085	50080	50076	50072	50066	50088
52610	52628	52646	52661	52634	52633	52615	52627	52658	52704	52709	52691	52616	52561	52501	52459	52450	52413	52431	52374	52327	52241	52161	52079	51983	51889	51766	51659	51565	51488	51384	51304	51227	51115	51022	50911	50802	50714	50643	50592	50536	50489	50481	50466	50461	50453	50466	50481	50507	50505
52873	52904	52914	52940	52883	52868	52848	52871	52866	52883	52866	52843	52790	52699	52648	52600	52566	52517	52516	52466	52395	52335	52232	52120	52031	51935	51785	51723	51603	51542	51456	51381	51293	51199	51101	51031	50928	50862	50792	50749	50731	50717	50721	50714	50745	50756	50798	50814	50842	50873
53006	53010	52995	53010	52969	52947	52910	52886	52894	52895	52864	52838	52783	52697	52633	52544	52494	52462	52463	52394	52329	52248	52161	52043	51961	51837	51718	51648	51563	51490	51430	51352	51271	51191	51108	51036	50978	50906	50873	50860	50859	50856	50894	50934	50967	51008	51052	51080	51116	51160
52909	52917	52920	52904	52872	52832	52799	52722	52726	52744	52700	52656	52606	52530	52454	52358	52279	52255	52238	52170	52109	52018	51941	51823	51727	51629	51511	51461	51386	51338	51279	51224	51173	51088	51015	50952	50926	50898	50882	50881	50906	50950	50982	51044	51115	51155	51200	51259	51313	51347
52791	52779	52781	52741	52699	52657	52590	52546	52526	52511	52478	52455	52382	52288	52214	52124	52038	51994	51935	51912	51847	51753	51671	51567	51487	51381	51303	51259	51200	51153	51123	51065	51021	50962	50915	50886	50853	50856	50876	50898	50921	51003	51054	51137	51208	51291	51351	51421	51452	51497
52489	52501	52458	52434	52401	52341	52279	52230	52162	52149	52122	52079	52019	51929	51853	51757	51669	51614	51567	51533	51476	51410	51307	51220	51131	51057	50985	50937	50918	50887	50866	50840	50804	50760	50732	50726	50732	50748	50781	50828	50891	50994	51039	51154	51233	51318	51397	51473	51516	51549
52034	52027	52001	51961	51918	51869	51788	51721	51682	51649	51606	51551	51524	51450	51375	51277	51208	51126	51087	51045	51005	50925	50856	50772	50705	50631	50587	50574	50553	50549	50551	50530	50505	50488	50477	50496	50516	50560	50625	50688	50759	50846	50936	51046	51146	51244	51311	51395	51440	51481
51576	51542	51515	51499	51455	51380	51307	51215	51170	51105	51085	51055	51015	50928	50865	50783	50698	50630	50586	50552	50498	50440	50388	50314	50271	50215	50186	50182	50187	50200	50219	50223	50216	50214	50234	50257	50300	50368	50444	50533	50631	50722	50841	50947	51065	51157	51253	51294	51366	51419
50954	50934	50912	50877	50836	50773	50698	50590	50545	50486	50465	50437	50401	50352	50278	50195	50106	50049	50004	49980	49944	49894	49867	49798	49760	49734	49718	49739	49771	49804	49821	49845	49853	49883	49910	49970	50041	50129	50215	50306	50407	50530	50635	50760	50864	50960	51043	51105	51167	51205
50280	50256	50234	50203	50146	50090	50023	49934	49865	49806	49779	49756	49742	49702	49648	49563	49490	49447	49412	49388	49352	49336	49298	49265	49239	49235	49241	49271	49342	49373	49430	49456	49489	49509	49574	49643	49731	49827	49928	50029	50129	50254	50353	50474	50582	50673	50744	50815	50859	50901
49595	49553	49530	49492	49465	49417	49330	49244	49180	49142	49091	49096	49088	49045	49014	48953	48890	48822	48796	48775	48771	48764	48739	48723	48726	48746	48767	48803	48884	48936	49021	49049	49095	49149	49211	49304	49422	49508	49639	49741	49850	49967	50064	50176	50288	50374	50454	50489	50537	50572
48876	48832	48805	48765	48742	48706	48634	48542	48482	48430	48397	48400	48395	48377	48359	48316	48279	48217	48179	48187	48182	48187	48190	48199	48223	48235	48295	48338	48439	48513	48577	48645	48689	48782	48861	48966	49084	49177	49303	49410	49517	49627	49721	49837	49928	50006	50068	50111	50161	50173
48173	48135	48115	48093	48061	48037	47980	47887	47849	47775	47758	47772	47784	47793	47777	47739	47690	47683	47652	47648	47657	47695	47700	47723	47773	47809	47887	47940	48055	48136	48207	48276	48352	48420	48510	48612	48753	48842	48960	49084	49164	49272	49357	49448	49517	49578	49634	49679	49697	49715
47476	47444	47379	47394	47380	47357	47310	47238	47198	47110	47130	47146	47156	47170	47168	47197	47149	47126	47115	47105	47120	47199	47218	47247	47324	47373	47464	47551	47651	47733	47814	47907	47973	48083	48166	48271	48373	48512	48625	48719	48810	48888	48972	49049	49101	49153	49190	49221	49220	49232
46801	46785	46785	46746	46720	46716	46698	46649	46603	46560	46535	46592	46591	46635	46649	46684	46651	46653	46640	46643	46679	46700	46794	46845	46903	46998	47077	47182	47290	47394	47486	47565	47628	47743	47837	47954	48049	48174	48295	48379	48455	48534	48575	48626	48667	48693	48716	48758	48739	48734
46317	46278	46282	46281	46273	46264	46260	46208	46169	46119	46128	46156	46205	46268	46225	46302	46313	46328	46348	46385	46401	46405	46520	46586	46691	46759	46884	46965	47071	47132	47231	47329	47399	47510	47589	47711	47797	47902	48010	48065	48139	48183	48209	48253	48270	48282	48301	48301	48289	48275
45819	45797	45814	45773	45793	45790	45794	45784	45753	45723	45731	45769	45835	45899	45964	45967	46003	46020	46027	46089	46089	46159	46240	46344	46442	46525	46613	46724	46830	46916	46999	47071	47154	47279	47340	47449	47552	47621	47700	47768	47808	47821	47830	47873	47861	47856	47841	47835	47811	47781
45466	45446	45434	45438	45456	45466	45509	45491	45475	45500	45469	45508	45557	45634	45676	45760	45780	45844	45843	45885	45931	45977	46092	46191	46290	46389	46469	46565	46686	46747	46852	46933	46979	47091	47184	47257	47358	47416	47478	47502	47513	47527	47512	47525	47483	47479	47441	47428	47387	47361
45302	45272	45286	45268	45310	45331	45364	45366	45378	45406	45378	45439	45480	45558	45663	45672	45744	45761	45816	45876	45896	46012	46067	46195	46291	46393	46466	46570	46626	46710	46767	46857	46923	46991	47082	47130	47235	47260	47302	47318	47311	47278	47262	47236	47183	47139	47110	47078	47025	47021
45179	45154	45187	45170	45190	45273	45310	45326	45345	45370	45343	45391	45457	45515	45653	45717	45764	45819	45865	45905	45964	46048	46098	46221	46331	46418	46474	46583	46647	46693	46750	46827	46880	46926	47006	47072	47115	47124	47140	47141	47120	47077	47024	46962	46921	46858	46785	46774	46718	46670
45201	45200	45191	45243	45261	45312	45361	45446	45440	45499	45519	45533	45582	45663	45744	45861	45946	45961	46028	46076	46124	46166	46282	46386	46454	46569	46634	46697	46737	46794	46833	46867	46905	46939	47007	47058	47085	47067	47074	47024	46988	46929	46868	46757	46709	46631	46578	46517	46478	46438
45438	45476	45468	45477	45530	45592	45649	45715	45783	45792	45814	45849	45895	45977	46060	46167	46223	46285	46333	46396	46419	46490	46559	46689	46740	46816	46878	46927	46951	46969	46998	47041	47060	47115	47122	47144	47141	47099	47103	47034	46950	46883	46785	46746	46622	46541	46470	46420	46345	46312
45691	45700	45685	45756	45803	45870	45939	45995	46051	46082	46120	46153	46218	46275	46365	46480	46536	46605	46642	46658	46726	46807	46872	46969	47017	47084	47134	47153	47138	47158	47176	47180	47197	47222	47221	47223	47166	47135	47093	47021	46937	46816	46737	46678	46528	46436	46357	46297	46258	46203
46138	46155	46182	46204	46238	46308	46390	46469	46517	46573	46593	46631	46658	46731	46811	46897	46987	47053	47092	47106	47155	47228	47288	47348	47404	47457	47488	47474	47455	47462	47430	47431	47440	47429	47423	47379	47309	47267	47203	47106	47006	46905	46787	46698	46579	46486	46389	46338	46303	46253
46688	46728	46744	46794	46818	46897	46960	47038	47112	47151	47184	47206	47247	47302	47354	47458	47526	47570	47621	47625	47682	47734	47758	47812	47846	47878	47884	47870	47832	47801	47769	47750	47743	47696	47699	47619	47576	47477	47394	47276	47185	47084	46970	46882	46740	46678	46584	46521	46478	46454
47292	47321	47325	47371	47424	47472	47558	47643	47709	47756	47801	47804	47818	47870	47906	47992	48066	48119	48156	48182	48183	48223	48268	48287	48305	48303	48297	48257	48215	48162	48097	48077	48039	47984	47959	47867	47766	47691	47578	47489	47375	47253	47143	47031	46921	46836	46773	46700	46652	46613
47971	48014	48033	48062	48104	48141	48217	48306	48371	48435	48457	48461	48477	48488	48532	48599	48664	48712	48745	48749	48756	48768	48793	48797	48809	48777	48761	48700	48643	48578	48497	48446	48414	48348	48291	48206	48083	47977	47847	47749	47653	47545	47453	47311	47231	47152	47092	47039	46991	46950
48719	48737	48769	48797	48831	48870	48925	49004	49065	49125	49151	49150	49133	49154	49173	49210	49262	49303	49326	49345	49340	49332	49339	49318	49296	49261	49207	49149	49053	48996	48923	48850	48811	48742	48650	48550	48444	48318	48225	48117	48004	47905	47829	47709	47620	47565	47501	47455	47442	47425
49460	49492	49506	49529	49553	49588	49637	49726	49759	49838	49837	49840	49819	49802	49812	49847	49869	49925	49928	49930	49907	49893	49876	49827	49816	49748	49680	49604	49499	49430	49345	49267	49224	49130	49028	48925	48797	48696	48583	48478	48392	48285	48219	48131	48047	47998	47953	47909	47883	47881
50177	50212	50238	50243	50255	50278	50331	50374	50430	50465	50488	50481	50441	50425	50419	50424	50434	50465	50478	50467	50443	50408	50363	50309	50270	50186	50107	50027	49926	49837	49745	49669	49616	49518	49423	49305	49192	49086	48971	48886	48795	48718	48653	48596	48552	48493	48459	48434	48443	48429
50877	50917	50955	50931	50947	50957	50993	51035	51070	51116	51111	51098	51051	51000	50991	50971	50995	50984	50994	50979	50951	50898	50836	50766	50709	50634	50522	50430	50329	50250	50154	50090	50005	49919	49819	49692	49590	49481	49384	49299	49226	49172	49124	49087	49038	49028	49008	49001	48995	48995
51521	51564	51583	51576	51557	51576	51581	51608	51632	51686	51664	51641	51598	51528	51486	51450	51449	51470	51442	51445	51392	51333	51263	51172	51099	51003	50910	50808	50715	50622	50542	50457	50371	50270	50193	50076	49980	49884	49796	49733	49672	49648	49623	49602	49578	49575	49557	49577	49583	49599
52044	52059	52053	52052	52051	52029	52019	52031	52044	52091	52063	52043	51989	51942	51893	51811	51808	51798	51771	51769	51684	51636	51558	51459	51369	51282	51174	51083	51013	50912	50839	50778	50688	50596	50512	50416	50311	50249	50172	50114	50089	50086	50084	50080	50087	50089	50107	50113	50140	50167
52529	52562	52587	52538	52528	52499	52479	52469	52482	52502	52480	52466	52398	52316	52254	52179	52146	52122	52090	52081	52020	51937	51855	51747	51673	51557	51454	51377	51264	51209	51132	51087	50989	50902	50827	50744	50680	50625	50575	50520	50517	50531	50548	50576	50607	50629	50656	50673	50715	50741
52859	52884	52858	52854	52835	52786	52758	52742	52743	52719	52710	52685	52634	52522	52463	52374	52340	52310	52277	52246	52183	52107	52015	51920	51835	51722	51636	51545	51456	51422	51349	51292	51206	51146	51078	51011	50965	50942	50904	50868	50897	50927	50966	51008	51068	51098	51136	51190	51218	51220
52967	52999	53010	52954	52942	52916	52855	52815	52808	52778	52763	52727	52667	52598	52514	52422	52379	52332	52299	52263	52205	52130	52051	51932	51853	51765	51680	51608	51537	51516	51474	51396	51341	51299	51236	51208	51167	51155	51137	51140	51179	51238	51297	51356	51389	51475	51520	51562	51604	51664
53120	53146	53146	53080	53045	53007	52955	52901	52884	52855	52830	52795	52725	52648	52576	52483	52413	52363	52321	52288	52234	52166	52074	51987	51897	51819	51748	51684	51640	51614	51591	51554	51500	51453	51412	51397	51376	51371	51408	51445	51480	51557	51608	51696	51799	51850	51941	51982	52013	52071
53059	53029	53027	53026	52975	52929	52854	52801	52753	52739	52710	52653	52602	52545	52468	52364	52307	52245	52220	52176	52112	52044	51979	51877	51807	51742	51674	51662	51609	51589	51575	51580	51520	51503	51484	51488	51500	51520	51564	51641	51694	51767	51842	51939	52022	52117	52205	52231	52279	52340
52797	52786	52770	52738	52723	52648	52576	52521	52475	52428	52401	52372	52331	52272	52189	52105	52026	51968	51927	51897	51853	51787	51728	51658	51592	51531	51497	51479	51477	51473	51487	51481	51435	51446	51448	51469	51493	51532	51589	51677	51734	51830	51924	52017	52130	52224	52294	52335	52378	52433
52512	52523	52482	52454	52407	52370	52275	52211	52146	52102	52084	52079	52022	51977	51908	51811	51745	51682	51647	51623	51575	51522	51473	51401	51373	51318	51308	51308	51326	51355	51362	51372	51358	51370	51394	51429	51496	51542	51637	51693	51795	51899	51993	52092	52237	52289	52394	52421	52460	52524
52116	52090	52078	52050	52002	51963	51878	51798	51730	51675	51652	51651	51621	51564	51521	51433	51370	51309	51267	51246	51222	51188	51138	51100	51063	51044	51044	51060	51096	51130	51172	51179	51213	51219	51253	51324	51401	51487	51569	51668	51774	51878	51965	52084	52175	52256	52341	52402	52415	52498
51553	51512	51491	51462	51433	51386	51312	51233	51173	51130	51106	51091	51087	51051	50993	50939	50876	50821	50784	50771	50753	50736	50702	50688	50662	50660	50687	50715	50767	50822	50867	50888	50922	50966	51016	51083	51189	51279	51361	51484	51566	51669	51760	51870	51941	52043	52135	52165	52190	52227
50962	50930	50928	50886	50870	50810	50759	50675	50610	50547	50540	50535	50538	50530	50484	50427	50375	50330	50305	50275	50278	50275	50268	50260	50260	50290	50312	50373	50439	50508	50553	50616	50634	50696	50774	50863	50954	51047	51164	51277	51371	51468	51563	51657	51739	51818	51906	51924	51941	51954
50314	50265	50256	50231	50207	50177	50122	50042	49985	49935	49919	49918	49943	49927	49922	49872	49830	49792	49769	49773	49781	49767	49790	49793	49817	49847	49906	49973	50053	50127	50200	50253	50310	50380	50464	50554	50663	50764	50875	50989	51060	51169	51244	51337	51397	51481	51555	51564	51584	51582
49621	49583	49569	49550	49533	49513	49460	49396	49338	49292	49286	49282	49317	49341	49323	49293	49276	49248	49232	49236	49237	49264	49277	49320	49358	49403	49487	49557	49657	49729	49808	49874	49930	50012	50096	50198	50323	50409	50521	50619	50704	50790	50857	50928	50982	51043	51075	51112	51127	51124
48914	48882	48858	48865	48856	48844	48794	48751	48699	48651	48643	48664	48704	48714	48734	48733	48721	48684	48686	48685	48720	48750	48796	48863	48903	48968	49049	49138	49239	49305	49401	49474	49537	49621	49712	49820	49928	50034	50137	50227	50311	50373	50421	50469	50521	50563	50591	50608	50613	50611
48218	48207	48191	48195	48202	48177	48155	48101	48048	48032	48033	48062	48113	48131	48166	48181	48179	48163	48166	48195	48218	48257	48320	48394	48455	48536	48620	48696	48803	48891	48983	49059	49127	49232	49308	49418	49523	49621	49722	49788	49852	49907	49934	49967	49999	50015	50040	50044	50048	50045
47612	47581	47581	47571	47573	47571	47563	47544	47526	47491	47491	47509	47562	47584	47658	47680	47696	47706	47699	47719	47760	47819	47880	47966	48033	48119	48220	48313	48423	48498	48576	48653	48743	48819	48919	49009	49101	49186	49259	49339	49375	49412	49424	49439	49453	49455	49466	49458	49455	49424
47014	46959	46975	46983	46995	46995	47014	46989	46986	46964	46965	46993	47056	47143	47173	47214	47240	47256	47264	47290	47336	47420	47494	47568	47650	47751	47855	47932	48036	48101	48212	48272	48333	48429	48504	48607	48683	48742	48802	48859	48892	48887	48885	48885	48889	48874	48881	48849	48802	48811
46482	46497	46468	46474	46505	46523	46545	46546	46522	46547	46535	46591	46638	46701	46766	46829	46844	46898	46904	46941	46962	47063	47132	47243	47340	47398	47531	47602	47691	47740	47816	47892	47975	48051	48119	48186	48255	48318	48362	48400	48411	48384	48342	48346	48297	48283	48257	48228	48226	48193
46139	46121	46104	46139	46165	46174	46201	46220	46239	46236	46231	46307	46363	46400	46488	46556	46615	46627	46667	46691	46757	46828	46915	47013	47095	47191	47269	47351	47424	47484	47532	47596	47670	47737	47792	47853	47888	47910	47952	47961	47948	47920	47886	47824	47790	47755	47732	47666	47634	47602
45780	45709	45750	45772	45786	45830	45890	45904	45938	45947	45990	45981	46060	46108	46199	46290	46353	46404	46411	46445	46508	46550	46705	46752	46828	46936	47030	47095	47147	47185	47239	47274	47334	47390	47423	47483	47513	47538	47518	47493	47462	47428	47382	47301	47258	47171	47132	47085	47089	47032
45593	45506	45565	45595	45637	45669	45722	45772	45802	45816	45848	45859	45918	46007	46066	46171	46230	46286	46322	46331	46394	46475	46546	46648	46723	46805	46862	46918	46968	46989	47046	47039	47098	47139	47160	47174	47183	47208	47160	47129	47085	47012	46937	46860	46780	46728	46650	46611	46544	46532
45491	45526	45540	45572	45619	45656	45723	45779	45815	45864	45864	45898	45927	46053	46090	46180	46230	46289	46350	46367	46402	46483	46541	46629	46699	46770	46813	46851	46861	46885	46874	46921	46937	46946	47000	46963	46954	46945	46901	46839	46769	46695	46597	46537	46442	46372	46316	46263	46221	46176
45526	45528	45545	45588	45617	45665	45715	45794	45865	45887	45918	45924	45991	46053	46101	46216	46280	46356	46370	46390	46421	46483	46567	46610	46678	46729	46768	46784	46767	46767	46735	46767	46786	46807	46753	46780	46739	46689	46620	46558	46503	46412	46275	46199	46117	46020	45971	45908	45907	45829
45676	45695	45694	45737	45755	45800	45902	45952	46011	46043	46104	46083	46115	46166	46249	46327	46407	46472	46489	46489	46547	46600	46620	46691	46730	46771	46790	46783	46789	46743	46711	46722	46719	46714	46680	46658	46602	46527	46429	46375	46277	46171	46085	45990	45892	45802	45722	45672	45666	45604
45968	46032	46039	46040	46079	46128	46221	46290	46357	46394	46399	46419	46414	46475	46538	46606	46666	46752	46770	46773	46795	46849	46859	46908	46936	46967	46961	46942	46891	46852	46834	46806	46794	46761	46746	46666	46601	46526	46417	46344	46236	46136	46031	45961	45834	45749	45709	45674	45621	45590
46301	46326	46363	46390	46427	46469	46521	46625	46680	46729	46740	46761	46746	46804	46824	46899	46942	47017	47027	47060	47054	47075	47109	47130	47137	47133	47116	47077	47017	46984	46945	46862	46860	46805	46740	46682	46592	46497	46410	46321	46223	46114	46033	45907	45821	45747	45691	45635	45562	45576
46793	46847	46859	46853	46880	46921	46999	47104	47103	47191	47163	47202	47147	47194	47224	47304	47357	47389	47376	47415	47422	47418	47420	47441	47442	47431	47392	47335	47239	47157	47165	47077	47058	46915	46826	46821	46739	46629	46553	46391	46289	46221	46109	46077	46002	45966	45827	45790	45745	45812
47364	47400	47417	47423	47459	47493	47562	47622	47647	47708	47704	47708	47687	47699	47719	47759	47793	47832	47832	47849	47832	47845	47832	47819	47813	47770	47730	47656	47563	47504	47443	47399	47348	47264	47200	47134	47043	46936	46860	46743	46652	46577	46518	46435	46363	46314	46248	46229	46181	46233
47922	47959	47971	47991	48002	48028	48082	48156	48198	48237	48238	48239	48188	48189	48191	48214	48235	48269	48285	48281	48266	48234	48206	48174	48129	48092	48025	47942	47844	47772	47693	47644	47583	47482	47422	47293	47205	47107	47003	46912	46830	46747	46661	46634	46571	46520	46493	46455	46462	46439
48560	48600	48607	48619	48625	48640	48681	48738	48785	48814	48816	48808	48760	48729	48712	48731	48732	48749	48759	48756	48724	48683	48642	48597	48548	48472	48406	48304	48207	48139	48058	47982	47924	47833	47771	47657	47543	47452	47357	47274	47204	47141	47111	47049	47000	46976	46939	46925	46916	46931
49206	49225	49241	49246	49250	49248	49281	49323	49354	49388	49385	49360	49310	49269	49240	49228	49234	49241	49234	49221	49189	49136	49075	49016	48953	48880	48794	48703	48598	48519	48422	48357	48291	48188	48097	48019	47903	47823	47740	47666	47601	47557	47527	47511	47484	47449	47440	47446	47444	47447
49834	49877	49869	49865	49866	49865	49861	49889	49925	49948	49934	49903	49860	49804	49777	49734	49717	49725	49717	49693	49658	49599	49531	49437	49384	49281	49183	49101	48994	48905	48837	48762	48697	48605	48525	48423	48328	48252	48177	48124	48077	48059	48043	48039	48033	48011	48029	48015	48032	48056
50395	50419	50433	50434	50405	50395	50410	50411	50425	50435	50439	50406	50357	50289	50219	50191	50157	50132	50127	50112	50063	49999	49923	49838	49765	49660	49573	49477	49394	49329	49263	49177	49113	49018	48959	48870	48796	48736	48677	48621	48608	48598	48591	48622	48628	48641	48660	48677	48687	48705
50945	50980	50973	50961	50952	50924	50905	50891	50897	50920	50911	50868	50814	50743	50681	50627	50578	50548	50558	50527	50462	50401	50318	50221	50135	50044	49957	49878	49799	49730	49670	49596	49535	49440	49375	49304	49268	49204	49169	49148	49131	49155	49185	49212	49248	49263	49296	49325	49339	49367
51429	51451	51441	51424	51402	51359	51325	51311	51321	51310	51323	51267	51195	51129	51074	50997	50946	50901	50890	50863	50813	50737	50642	50558	50478	50390	50301	50228	50165	50110	50056	49987	49936	49874	49818	49771	49713	49694	49676	49669	49687	49711	49751	49813	49861	49893	49945	49977	49998	50042
51787	51779	51775	51763	51731	51708	51624	51606	51596	51591	51559	51540	51482	51413	51360	51264	51217	51151	51144	51122	51064	50997	50900	50830	50742	50661	50587	50515	50471	50448	50392	50357	50302	50250	50216	50176	50159	50127	50147	50160	50192	50247	50312	50366	50440	50484	50541	50575	50605	50640
52075	52078	52075	52044	52040	51975	51944	51867	51844	51819	51809	51788	51734	51664	51594	51507	51459	51389	51373	51332	51287	51235	51126	51069	50995	50914	50844	50807	50778	50742	50719	50704	50654	50610	50585	50555	50575	50588	50602	50649	50687	50761	50824	50899	50984	51043	51097	51154	51170	51219
52259	52256	52242	52221	52176	52118	52080	52031	51974	51948	51919	51905	51893	51802	51731	51636	51573	51536	51496	51464	51415	51355	51282	51218	51163	51090	51047	51016	50992	51003	50984	50965	50941	50911	50899	50919	50939	50971	51001	51064	51128	51227	51292	51386	51444	51525	51593	51647	51686	51722
52253	52259	52237	52207	52180	52120	52035	51995	51932	51917	51879	51891	51871	51810	51724	51643	51580	51543	51494	51470	51433	51401	51319	51269	51196	51168	51138	51129	51126	51139	51147	51148	51131	51114	51126	51157	51195	51248	51318	51376	51457	51546	51650	51706	51803	51875	51945	51991	52031	52052
52256	52253	52242	52210	52173	52118	52043	51981	51927	51897	51853	51861	51843	51794	51732	51655	51578	51551	51488	51472	51453	51409	51357	51316	51267	51239	51238	51234	51244	51299	51309	51322	51321	51331	51360	51386	51472	51537	51595	51689	51767	51874	51942	52048	52131	52227	52293	52343	52376	52415
52076	52066	52055	52035	52001	51932	51886	51805	51745	51711	51697	51673	51655	51650	51585	51506	51448	51409	51367	51357	51330	51309	51280	51242	51210	51197	51213	51228	51279	51319	51358	51387	51397	51415	51462	51537	51593	51686	51780	51860	51945	52048	52153	52248	52324	52407	52460	52517	52542	52565
51783	51752	51730	51713	51685	51631	51579	51508	51457	51409	51389	51394	51380	51365	51333	51259	51208	51172	51137	51123	51109	51093	51088	51076	51072	51066	51099	51137	51181	51248	51292	51324	51361	51403	51449	51520	51613	51708	51795	51889	51975	52069	52141	52240	52337	52402	52470	52514	52536	52558
51467	51435	51418	51399	51370	51336	51263	51200	51155	51087	51075	51092	51088	51095	51074	51013	50963	50927	50908	50897	50898	50894	50891	50905	50915	50916	50972	51034	51106	51164	51221	51281	51311	51383	51439	51536	51639	51713	51824	51919	52010	52104	52198	52249	52349	52391	52460	52508	52533	52545
51003	50987	50962	50947	50936	50920	50836	50780	50735	50684	50680	50672	50707	50702	50683	50661	50629	50597	50576	50570	50568	50593	50614	50642	50656	50690	50763	50818	50908	50983	51048	51113	51154	51235	51306	51405	51493	51600	51706	51790	51896	51967	52018	52101	52168	52227	52275	52296	52312	52323
50477	50459	50435	50440	50421	50405	50358	50294	50256	50220	50201	50219	50248	50262	50270	50247	50222	50194	50178	50184	50197	50231	50267	50301	50351	50399	50460	50539	50631	50695	50779	50841	50905	50989	51062	51143	51262	51368	51449	51534	51625	51682	51748	51808	51857	51895	51920	51949	51957	51952
49959	49922	49914	49908	49906	49895	49853	49799	49756	49719	49715	49744	49785	49814	49824	49822	49807	49791	49791	49795	49830	49865	49906	49948	50009	50075	50168	50234	50341	50417	50507	50575	50647	50722	50799	50899	51009	51094	51180	51268	51326	51385	51437	51458	51507	51528	51553	51568	51571	51581
49386	49350	49342	49339	49341	49335	49308	49271	49219	49220	49205	49230	49270	49325	49363	49367	49360	49361	49360	49372	49418	49456	49523	49583	49654	49736	49816	49904	50010	50071	50166	50236	50299	50388	50477	50569	50651	50746	50832	50905	50951	50980	51011	51040	51054	51070	51080	51086	51089	51056
48804	48785	48762	48785	48788	48786	48782	48758	48721	48717	48716	48736	48792	48836	48883	48914	48905	48928	48938	48944	48997	49042	49110	49197	49257	49349	49432	49529	49617	49694	49766	49836	49900	49985	50067	50143	50230	50311	50379	50429	50459	50479	50493	50484	50481	50489	50482	50489	50475	50453
48241	48222	48215	48217	48248	48267	48251	48241	48240	48209	48217	48241	48280	48350	48409	48459	48470	48489	48503	48528	48577	48641	48694	48786	48861	48954	49051	49137	49214	49293	49365	49424	49489	49569	49638	49714	49784	49848	49899	49930	49946	49954	49938	49927	49904	49901	49875	49872	49846	49823
47710	47671	47667	47680	47725	47729	47751	47750	47758	47735	47764	47778	47828	47895	47953	48019	48063	48072	48085	48117	48171	48245	48294	48408	48470	48573	48659	48734	48813	48852	48938	48988	49052	49114	49192	49247	49284	49347	49368	49390	49387	49373	49350	49304	49270	49237	49216	49199	49153	49149
47230	47206	47220	47244	47238	47256	47294	47333	47352	47339	47345	47386	47418	47491	47563	47654	47690	47716	47726	47765	47790	47869	47960	48062	48116	48192	48280	48354	48420	48453	48494	48551	48609	48670	48728	48766	48786	48821	48837	48836	48829	48779	48737	48693	48638	48590	48547	48535	48502	48465
46773	46761	46764	46756	46779	46871	46890	46920	46967	46954	46980	47003	47039	47114	47181	47250	47308	47347	47373	47389	47455	47513	47599	47660	47771	47851	47895	47951	47996	48028	48067	48110	48147	48208	48253	48261	48281	48285	48286	48265	48242	48159	48104	48044	47984	47947	47902	47846	47810	47799
46408	46414	46419	46435	46440	46511	46547	46635	46627	46649	46657	46693	46721	46803	46880	46953	47004	47055	47087	47083	47156	47197	47281	47337	47420	47494	47542	47606	47642	47649	47663	47687	47711	47759	47767	47781	47791	47765	47732	47696	47668	47571	47513	47431	47365	47328	47255	47204	47186	47153
46158	46168	46170	46169	46206	46243	46320	46385	46402	46442	46438	46466	46520	46579	46653	46731	46791	46844	46828	46890	46961	46995	47044	47162	47191	47211	47293	47329	47315	47297	47327	47324	47348	47390	47365	47364	47361	47313	47259	47229	47173	47073	46991	46920	46855	46769	46708	46667	46640	46610
45942	45950	45962	45963	46045	46114	46138	46197	46222	46271	46294	46315	46340	46391	46445	46554	46625	46635	46657	46702	46740	46781	46839	46896	46948	47011	47018	47017	47012	47014	46992	46965	47017	46989	46992	46986	46915	46875	46823	46742	46685	46604	46490	46417	46320	46291	46194	46145	46104	46107
45866	45880	45907	45908	45988	45985	46047	46120	46192	46213	46242	46260	46251	46306	46370	46441	46500	46540	46569	46595	46594	46665	46699	46728	46786	46825	46820	46787	46792	46757	46728	46708	46737	46711	46673	46627	46575	46530	46428	46347	46305	46200	46106	46008	45913	45905	45777	45724	45722	45698
45961	45961	45990	46024	46053	46076	46165	46232	46271	46310	46317	46329	46333	46364	46403	46469	46517	46573	46581	46622	46617	46673	46687	46766	46747	46745	46737	46717	46677	46646	46592	46571	46567	46535	46493	46433	46350	46280	46213	46109	46037	45941	45861	45758	45662	45671	45568	45524	45460	45460
46039	46053	46053	46106	46081	46171	46183	46319	46371	46391	46409	46392	46407	46423	46433	46512	46585	46605	46589	46653	46608	46657	46683	46703	46696	46652	46670	46611	46575	46497	46465	46406	46381	46352	46309	46213	46126	46046	45951	45868	45774	45682	45606	45536	45442	45410	45322	45287	45235	45224
46256	46273	46297	46293	46360	46379	46428	46512	46557	46593	46607	46615	46603	46605	46625	46675	46721	46756	46791	46787	46744	46779	46779	46769	46775	46726	46701	46619	46573	46516	46447	46379	46355	46301	46247	46163	46062	45973	45871	45773	45677	45618	45534	45462	45383	45327	45298	45254	45205	45232
46633	46665	46665	46669	46709	46733	46769	46851	46880	46943	46953	46928	46911	46898	46927	46951	46983	46998	47032	47032	47035	47003	47001	46962	46952	46915	46854	46786	46709	46648	46563	46500	46449	46384	46321	46239	46138	46041	45969	45844	45733	45714	45645	45596	45532	45515	45448	45433	45392	45361
47010	47028	47050	47024	47077	47092	47123	47191	47239	47291	47262	47240	47231	47214	47209	47227	47268	47278	47290	47293	47276	47235	47211	47145	47126	47053	47005	46952	46839	46729	46666	46611	46554	46482	46413	46309	46209	46129	46030	45942	45909	45816	45765	45715	45672	45665	45570	45568	45561	45568
47473	47504	47509	47515	47526	47542	47566	47605	47671	47687	47699	47679	47649	47617	47606	47598	47615	47634	47628	47611	47624	47558	47504	47440	47410	47363	47260	47170	47109	46989	46934	46855	46806	46752	46671	46560	46459	46362	46282	46215	46128	46093	46056	46027	45982	45959	45948	45934	45937	45916
47986	48001	48034	48032	48011	48035	48054	48068	48127	48154	48143	48123	48095	48039	48015	47986	48004	47995	48011	47998	47953	47919	47867	47792	47714	47636	47544	47464	47387	47302	47219	47148	47099	47006	46927	46845	46753	46680	46583	46524	46459	46453	46412	46410	46394	46375	46385	46379	46350	46368
48541	48559	48578	48574	48561	48559	48567	48601	48612	48638	48639	48600	48558	48503	48465	48437	48427	48418	48400	48399	48358	48305	48239	48161	48098	48023	47916	47819	47726	47673	47600	47527	47449	47379	47307	47220	47143	47074	47004	46950	46894	46891	46912	46903	46911	46886	46913	46921	46917	46938
49101	49133	49137	49132	49108	49104	49094	49109	49119	49128	49128	49107	49058	48989	48940	48899	48883	48865	48853	48841	48788	48728	48658	48563	48494	48406	48324	48251	48155	48078	48025	47952	47902	47829	47760	47682	47612	47573	47502	47485	47453	47465	47470	47485	47510	47524	47560	47534	47579	47579
49659	49691	49685	49682	49660	49640	49633	49620	49617	49623	49623	49593	49544	49475	49417	49352	49324	49319	49301	49271	49221	49163	49088	48982	48917	48827	48736	48664	48591	48537	48482	48432	48360	48294	48236	48169	48122	48082	48054	48036	48038	48069	48097	48119	48159	48167	48219	48239	48265	48280
50215	50223	50229	50224	50179	50159	50139	50109	50106	50108	50094	50054	50018	49944	49888	49817	49773	49741	49725	49690	49647	49600	49511	49429	49342	49255	49177	49104	49061	49026	48952	48916	48859	48794	48746	48719	48675	48663	48653	48644	48665	48696	48755	48798	48849	48871	48921	48949	48989	49007
50667	50665	50681	50678	50637	50616	50555	50531	50511	50500	50486	50480	50438	50355	50291	50214	50175	50134	50108	50092	50038	49984	49907	49823	49747	49669	49600	49549	49506	49481	49455	49407	49366	49320	49287	49264	49260	49243	49252	49268	49308	49360	49409	49488	49542	49575	49632	49668	49699	49713
51134	51133	51137	51121	51079	51048	51016	50937	50918	50905	50903	50881	50841	50776	50698	50613	50574	50530	50506	50482	50428	50377	50290	50219	50163	50080	50039	49999	49970	49945	49943	49921	49882	49847	49831	49822	49835	49842	49872	49918	49968	50018	50102	50178	50242	50300	50352	50394	50409	50440
51499	51498	51494	51455	51443	51397	51337	51262	51240	51205	51196	51209	51151	51096	51022	50944	50887	50846	50806	50794	50754	50706	50640	50579	50527	50454	50431	50399	50393	50395	50394	50387	50365	50353	50347	50340	50385	50411	50457	50504	50581	50659	50723	50815	50880	50964	51016	51069	51102	51103
51726	51716	51702	51715	51650	51627	51555	51471	51437	51404	51398	51390	51361	51312	51259	51170	51104	51072	51050	51027	50989	50962	50904	50846	50817	50759	50740	50719	50749	50770	50792	50777	50772	50761	50776	50801	50844	50912	50955	51033	51097	51187	51261	51347	51425	51497	51560	51599	51628	51636
51937	51913	51897	51895	51842	51816	51755	51681	51634	51609	51581	51569	51555	51526	51448	51402	51347	51295	51255	51247	51220	51208	51165	51108	51096	51060	51072	51058	51079	51138	51155	51172	51177	51189	51211	51256	51330	51380	51460	51535	51609	51705	51768	51877	51956	52035	52105	52150	52156	52190
52021	52018	52011	51976	51966	51911	51850	51760	51734	51689	51672	51642	51664	51646	51597	51527	51473	51419	51382	51388	51371	51365	51329	51307	51296	51278	51304	51345	51374	51432	51464	51500	51513	51554	51582	51636	51741	51808	51885	51959	52057	52115	52226	52316	52385	52475	52519	52607	52586	52605
51961	51940	51926	51905	51869	51848	51800	51713	51654	51633	51608	51619	51616	51604	51573	51517	51451	51419	51400	51394	51390	51404	51375	51374	51365	51380	51420	51447	51507	51576	51624	51657	51691	51752	51797	51855	51963	52021	52113	52211	52287	52350	52449	52520	52602	52658	52723	52801	52766	52784
51863	51837	51825	51829	51807	51766	51702	51637	51583	51541	51533	51524	51550	51560	51538	51488	51450	51417	51391	51380	51383	51411	51406	51416	51431	51474	51496	51570	51643	51712	51771	51829	51871	51915	51981	52070	52186	52259	52345	52452	52497	52588	52654	52732	52816	52865	52929	52935	52970	52963
51697	51663	51636	51634	51621	51592	51548	51496	51428	51375	51373	51387	51426	51430	51413	51386	51377	51330	51322	51304	51322	51340	51362	51393	51428	51464	51531	51594	51691	51755	51829	51892	51955	52010	52080	52169	52274	52359	52468	52539	52622	52719	52770	52814	52865	52907	52959	52942	53008	52988
51338	51308	51302	51290	51284	51262	51236	51173	51121	51086	51088	51100	51139	51160	51167	51153	51140	51111	51088	51105	51112	51169	51190	51230	51263	51330	51408	51486	51569	51652	51731	51790	51830	51926	51986	52093	52170	52254	52351	52446	52495	52558	52590	52644	52691	52726	52765	52751	52782	52780
51006	50953	50963	50960	50948	50937	50904	50868	50819	50786	50798	50819	50847	50887	50912	50911	50891	50877	50867	50889	50911	50972	51005	51057	51103	51176	51245	51345	51435	51515	51600	51668	51722	51790	51863	51963	52083	52138	52225	52285	52348	52417	52428	52474	52486	52502	52520	52522	52553	52544
50573	50561	50545	50551	50552	50532	50516	50489	50461	50434	50427	50459	50507	50543	50580	50585	50600	50568	50589	50601	50630	50684	50745	50806	50875	50947	51026	51127	51215	51291	51366	51436	51506	51549	51631	51730	51809	51899	51995	52017	52074	52113	52102	52115	52135	52148	52154	52174	52160	52147
50097	50074	50067	50059	50080	50085	50066	50058	50028	50013	50013	50046	50085	50144	50171	50212	50222	50229	50240	50249	50285	50337	50411	50489	50539	50639	50719	50808	50887	50964	51036	51099	51165	51223	51298	51373	51458	51518	51586	51613	51644	51650	51648	51645	51638	51638	51643	51644	51627	51613
49600	49581	49563	49573	49590	49602	49600	49602	49594	49574	49580	49598	49646	49702	49765	49816	49826	49846	49861	49876	49913	49962	50047	50118	50196	50288	50376	50455	50529	50595	50650	50711	50773	50834	50903	50968	51046	51090	51134	51159	51157	51138	51142	51111	51088	51086	51063	51061	51039	51029
49073	49059	49048	49052	49082	49104	49112	49112	49114	49098	49130	49141	49189	49259	49313	49376	49396	49423	49434	49464	49504	49562	49633	49724	49788	49878	49950	50039	50104	50155	50200	50245	50307	50367	50414	50477	50530	50558	50587	50587	50586	50545	50522	50483	50448	50427	50406	50387	50365	50358
48556	48536	48541	48559	48580	48601	48642	48642	48654	48649	48653	48670	48741	48793	48853	48934	48964	48992	49016	49039	49073	49141	49214	49292	49362	49443	49513	49556	49633	49665	49693	49737	49778	49835	49879	49915	49943	49950	49971	49951	49931	49898	49854	49803	49755	49731	49674	49662	49638	49615
48020	48017	48037	48046	48061	48090	48147	48170	48175	48181	48202	48230	48273	48323	48409	48470	48519	48546	48567	48584	48627	48689	48758	48838	48897	48981	49056	49087	49137	49147	49167	49204	49243	49293	49315	49339	49344	49347	49339	49307	49264	49213	49154	49101	49036	48987	48944	48925	48891	48876
47563	47545	47548	47570	47599	47632	47677	47723	47743	47771	47771	47814	47832	47889	47945	48028	48077	48126	48150	48164	48200	48275	48318	48390	48448	48514	48579	48585	48613	48628	48625	48647	48682	48704	48728	48729	48695	48705	48686	48627	48588	48494	48459	48392	48303	48255	48221	48155	48153	48137
47154	47159	47145	47178	47213	47248	47293	47350	47384	47443	47416	47428	47464	47511	47598	47618	47704	47744	47781	47777	47827	47888	47920	47986	48039	48093	48141	48121	48121	48124	48126	48138	48158	48138	48163	48138	48110	48101	48043	47996	47935	47859	47783	47698	47632	47566	47527	47477	47449	47440
46748	46742	46751	46800	46813	46846	46929	46984	47005	47056	47063	47062	47088	47144	47226	47243	47321	47366	47385	47425	47423	47465	47507	47559	47605	47655	47661	47666	47637	47620	47610	47590	47601	47587	47569	47536	47529	47462	47415	47341	47267	47190	47095	46998	46945	46874	46835	46779	46767	46763
46465	46472	46462	46488	46523	46577	46627	46698	46736	46803	46785	46795	46784	46837	46876	46925	47015	47069	47092	47148	47110	47107	47167	47210	47224	47262	47256	47241	47188	47183	47131	47117	47121	47096	47079	47024	47005	46917	46868	46760	46689	46597	46522	46423	46357	46296	46228	46191	46142	46150
46305	46318	46312	46338	46381	46401	46485	46553	46580	46640	46648	46632	46679	46673	46696	46788	46813	46872	46882	46920	46909	46946	46924	46960	46975	46970	46950	46925	46864	46846	46789	46744	46730	46707	46682	46608	46532	46491	46424	46330	46249	46142	46058	45935	45899	45860	45808	45760	45743	45730
46163	46167	46141	46202	46225	46244	46331	46396	46445	46483	46491	46483	46475	46488	46503	46605	46623	46641	46683	46714	46693	46711	46709	46702	46703	46672	46659	46608	46540	46485	46426	46387	46369	46323	46253	46218	46108	46012	45952	45851	45801	45707	45631	45567	45483	45413	45355	45316	45321	45304
46105	46149	46152	46159	46184	46204	46285	46330	46386	46407	46426	46424	46410	46412	46455	46469	46496	46560	46572	46575	46568	46558	46545	46529	46518	46486	46426	46376	46317	46225	46154	46139	46063	46047	45969	45906	45800	45692	45595	45517	45433	45374	45298	45215	45187	45101	45064	45048	45029	45026
46253	46264	46289	46272	46315	46344	46396	46451	46500	46519	46535	46526	46502	46491	46483	46499	46536	46576	46595	46605	46586	46555	46553	46517	46481	46433	46362	46304	46187	46165	46076	46001	45963	45951	45848	45754	45695	45576	45458	45436	45347	45263	45213	45194	45096	45065	45031	45000	44975	44975
46402	46415	46406	46429	46429	46453	46498	46539	46609	46646	46643	46635	46581	46565	46551	46575	46588	46621	46640	46630	46608	46568	46517	46490	46477	46383	46327	46234	46177	46078	46007	45947	45881	45853	45744	45653	45567	45487	45392	45292	45244	45210	45144	45109	45060	45013	44996	44990	44971	44978
46675	46700	46684	46735	46717	46760	46764	46797	46868	46878	46865	46859	46829	46802	46803	46771	46785	46795	46811	46819	46780	46719	46682	46616	46584	46507	46432	46331	46281	46183	46097	46057	45959	45932	45852	45749	45653	45589	45502	45470	45390	45335	45320	45326	45222	45221	45211	45178	45177	45210
46970	46972	47016	47008	47005	46997	47039	47066	47117	47118	47137	47076	47072	47021	47016	46996	46976	46973	46974	46996	46934	46888	46833	46764	46700	46621	46539	46450	46361	46289	46213	46163	46094	46005	45944	45871	45785	45689	45640	45544	45525	45506	45490	45495	45456	45433	45424	45432	45420	45453
47387	47408	47433	47426	47411	47411	47424	47431	47467	47485	47479	47456	47408	47369	47339	47280	47279	47278	47263	47271	47219	47168	47111	47027	46962	46843	46775	46706	46611	46564	46481	46422	46387	46290	46192	46137	46061	45991	45950	45911	45880	45867	45876	45863	45894	45890	45883	45889	45877	45903
47877	47913	47918	47888	47897	47869	47884	47880	47908	47911	47906	47872	47836	47781	47731	47677	47667	47656	47643	47621	47583	47528	47473	47377	47326	47228	47142	47072	46970	46934	46890	46836	46759	46686	46613	46566	46499	46474	46438	46395	46386	46419	46409	46435	46459	46463	46475	46488	46495	46508
48381	48399	48397	48384	48372	48352	48337	48340	48341	48349	48329	48314	48271	48199	48131	48079	48068	48028	48033	47994	47980	47912	47837	47755	47678	47586	47520	47452	47365	47338	47287	47246	47189	47107	47078	47002	46995	46952	46908	46919	46918	46930	46954	47004	47042	47078	47102	47115	47126	47145
48918	48936	48933	48923	48899	48885	48852	48835	48823	48829	48812	48793	48745	48693	48621	48544	48500	48496	48470	48455	48408	48349	48273	48204	48126	48053	47994	47922	47869	47839	47792	47750	47718	47661	47617	47587	47563	47545	47539	47552	47566	47621	47653	47710	47766	47786	47823	47860	47872	47861
49467	49459	49468	49454	49439	49404	49360	49329	49314	49309	49293	49272	49240	49173	49117	49050	48982	48964	48953	48921	48881	48833	48771	48689	48625	48555	48494	48457	48424	48404	48368	48334	48331	48267	48245	48239	48229	48218	48225	48251	48290	48341	48416	48462	48531	48581	48617	48648	48665	48690
50001	50014	49998	49992	49962	49917	49874	49828	49804	49794	49775	49755	49723	49679	49607	49537	49483	49442	49408	49396	49370	49328	49264	49193	49135	49071	49021	48994	48976	48978	48971	48960	48933	48901	48883	48890	48899	48927	48958	48989	49033	49109	49195	49249	49323	49375	49424	49453	49488	49499
50521	50513	50514	50489	50475	50423	50371	50324	50285	50251	50241	50235	50202	50165	50089	50027	49974	49935	49906	49879	49855	49821	49751	49700	49645	49609	49564	49565	49564	49577	49601	49594	49589	49563	49557	49574	49603	49643	49706	49747	49807	49896	49968	50060	50131	50186	50233	50282	50307	50334
50945	50948	50939	50914	50888	50842	50783	50732	50694	50659	50662	50641	50627	50581	50520	50442	50395	50350	50318	50315	50298	50253	50216	50171	50135	50111	50085	50092	50111	50137	50149	50184	50171	50165	50201	50225	50273	50314	50395	50449	50525	50607	50686	50769	50867	50904	50944	51014	51030	51063
51365	51350	51340	51341	51309	51251	51205	51138	51081	51055	51049	51037	51024	50986	50946	50881	50827	50780	50757	50740	50722	50701	50685	50659	50625	50616	50627	50626	50683	50719	50757	50795	50790	50804	50842	50882	50944	50986	51095	51148	51245	51335	51416	51499	51611	51633	51718	51739	51759	51797
51697	51697	51673	51667	51639	51596	51536	51473	51405	51381	51372	51369	51351	51347	51293	51251	51201	51160	51133	51119	51126	51121	51093	51085	51070	51080	51092	51138	51184	51244	51293	51317	51342	51376	51410	51469	51551	51601	51713	51792	51893	51974	52058	52138	52165	52301	52360	52371	52395	52402
51921	51895	51882	51880	51856	51818	51756	51694	51629	51598	51594	51601	51592	51593	51556	51523	51467	51440	51420	51411	51405	51417	51392	51412	51425	51438	51474	51523	51600	51647	51713	51761	51802	51841	51888	51956	52047	52113	52232	52283	52393	52469	52537	52622	52655	52765	52769	52825	52838	52877
52109	52054	52069	52051	52045	51987	51953	51885	51841	51789	51789	51792	51817	51802	51800	51753	51719	51690	51680	51677	51691	51690	51705	51723	51738	51798	51824	51903	51972	52050	52100	52189	52234	52259	52310	52405	52504	52553	52684	52744	52853	52921	52974	53062	53113	53138	53167	53239	53248	53275
52161	52131	52135	52121	52118	52079	52044	51970	51921	51892	51892	51902	51932	51941	51930	51906	51884	51858	51849	51830	51858	51881	51888	51950	51959	52020	52095	52149	52242	52325	52397	52458	52551	52573	52616	52728	52818	52920	53007	53063	53145	53215	53262	53326	53386	53439	53440	53489	53512	53498
52100	52108	52071	52070	52062	52024	51988	51936	51904	51867	51859	51890	51909	51931	51948	51941	51907	51887	51882	51895	51919	51952	51988	52037	52088	52147	52200	52290	52384	52475	52505	52589	52684	52719	52788	52870	52991	53051	53125	53202	53268	53333	53368	53377	53473	53486	53535	53523	53561	53510
52013	52008	51975	51976	51961	51950	51919	51887	51840	51804	51820	51824	51869	51910	51919	51925	51908	51907	51898	51922	51934	51975	52037	52108	52134	52211	52286	52388	52460	52553	52599	52678	52761	52808	52889	52961	53067	53101	53209	53296	53323	53381	53381	53419	53460	53442	53492	53498	53485	53462
51824	51753	51780	51773	51781	51756	51738	51701	51683	51657	51654	51691	51714	51764	51807	51829	51834	51818	51818	51835	51864	51916	51966	52033	52088	52184	52260	52341	52434	52517	52529	52649	52712	52760	52829	52893	52985	53019	53110	53188	53221	53227	53226	53227	53288	53264	53229	53257	53261	53279
51474	51455	51442	51454	51446	51456	51441	51430	51405	51393	51392	51418	51453	51508	51548	51583	51584	51602	51607	51615	51644	51691	51749	51827	51899	51979	52057	52143	52223	52284	52339	52409	52486	52532	52582	52654	52733	52738	52833	52863	52890	52893	52870	52853	52889	52855	52851	52854	52855	52849
51128	51134	51106	51129	51132	51151	51140	51136	51121	51118	51115	51132	51193	51245	51296	51344	51360	51378	51391	51398	51432	51499	51558	51635	51705	51781	51861	51947	52025	52068	52130	52156	52238	52295	52339	52410	52440	52478	52520	52557	52544	52543	52507	52490	52479	52464	52416	52428	52435	52429
50704	50687	50684	50696	50698	50737	50731	50756	50742	50746	50759	50771	50819	50870	50931	50985	51019	51032	51062	51080	51106	51162	51216	51301	51372	51445	51533	51591	51641	51701	51711	51787	51811	51878	51933	51954	52006	52025	52048	52046	52034	52009	51958	51940	51896	51859	51852	51817	51814	51796
50219	50196	50202	50208	50235	50247	50284	50292	50302	50302	50306	50357	50380	50429	50496	50563	50597	50629	50637	50664	50691	50748	50809	50879	50933	51023	51076	51136	51180	51212	51239	51269	51301	51345	51369	51414	51425	51414	51441	51425	51393	51355	51301	51259	51213	51177	51149	51124	51106	51083
49718	49705	49706	49729	49744	49766	49817	49846	49865	49869	49879	49890	49931	49991	50056	50119	50161	50187	50217	50229	50262	50319	50375	50443	50494	50577	50625	50664	50692	50696	50710	50729	50761	50803	50817	50836	50841	50819	50826	50793	50753	50686	50626	50571	50505	50454	50418	50386	50373	50357
49202	49186	49191	49206	49229	49269	49320	49346	49377	49392	49412	49423	49464	49511	49573	49648	49689	49735	49754	49769	49791	49831	49892	49960	50004	50066	50108	50129	50137	50138	50129	50146	50160	50197	50192	50193	50176	50157	50124	50069	50019	49947	49888	49808	49739	49685	49656	49611	49585	49578
48687	48683	48695	48707	48731	48775	48832	48883	48916	48926	48953	48943	48979	49044	49086	49151	49191	49237	49259	49271	49305	49335	49391	49430	49475	49518	49541	49547	49548	49525	49506	49504	49516	49529	49533	49495	49474	49437	49380	49331	49269	49193	49104	49035	48974	48911	48852	48821	48786	48789
48167	48145	48192	48208	48237	48265	48330	48386	48418	48459	48478	48463	48503	48553	48577	48659	48704	48737	48771	48782	48809	48819	48872	48907	48918	48952	48965	48969	48929	48896	48893	48866	48867	48857	48839	48809	48755	48704	48639	48565	48501	48419	48345	48257	48180	48122	48061	48021	47991	47990
47694	47717	47705	47720	47755	47805	47864	47920	47972	48004	48008	48009	48026	48070	48105	48159	48222	48263	48286	48284	48300	48304	48342	48369	48395	48401	48401	48364	48329	48291	48235	48213	48194	48179	48137	48098	48031	47994	47900	47815	47753	47643	47572	47496	47434	47371	47311	47269	47276	47220
47331	47355	47347	47345	47362	47432	47484	47537	47580	47615	47653	47619	47629	47676	47707	47750	47775	47843	47848	47854	47860	47874	47898	47893	47882	47907	47878	47837	47782	47724	47688	47632	47622	47589	47520	47473	47407	47360	47252	47178	47094	47015	46915	46851	46766	46741	46700	46636	46595	46582
46950	46989	46956	46959	46986	47031	47104	47181	47214	47243	47272	47252	47239	47255	47275	47324	47360	47405	47407	47424	47418	47419	47411	47406	47389	47385	47351	47285	47224	47151	47112	47049	47024	46977	46954	46872	46765	46697	46599	46522	46433	46375	46309	46227	46156	46091	46030	46000	45937	45969
46615	46655	46637	46687	46645	46691	46800	46840	46933	46984	46994	46921	46929	46870	46940	46960	46970	47045	47061	47084	47007	47004	47009	46980	47029	46896	46862	46835	46788	46630	46592	46514	46577	46513	46489	46322	46253	46094	46077	45942	45936	45834	45730	45788	45586	45587	45532	45525	45599	45548
46650	46695	46671	46704	46706	46734	46771	46834	46879	46953	46950	46926	46883	46876	46888	46908	46942	46953	46976	46995	46965	46937	46881	46887	46888	46824	46769	46699	46622	46547	46457	46423	46409	46336	46296	46183	46123	46015	45973	45867	45815	45754	45728	45690	45594	45571	45525	45507	45520	45492
46364	46407	46388	46394	46401	46426	46455	46515	46559	46593	46628	46570	46558	46502	46536	46536	46546	46543	46558	46579	46554	46522	46469	46441	46393	46319	46269	46200	46101	46019	45957	45908	45845	45777	45700	45636	45531	45449	45379	45309	45243	45169	45167	45123	45067	45047	45018	44994	44993	44987
46383	46383	46372	46353	46391	46401	46409	46469	46536	46539	46559	46509	46468	46444	46446	46427	46442	46423	46451	46447	46424	46372	46320	46287	46236	46150	46088	45999	45908	45850	45787	45724	45635	45584	45485	45430	45371	45276	45209	45138	45133	45072	45025	45023	45019	44993	44973	44959	44920	44937
46355	46389	46411	46398	46392	46400	46446	46443	46476	46516	46478	46481	46489	46404	46362	46349	46344	46394	46351	46343	46332	46280	46236	46148	46093	46023	45938	45871	45765	45687	45647	45568	45515	45451	45352	45312	45220	45151	45111	45046	45033	44993	45005	44968	44973	44971	44956	44953	44930	44950
46524	46541	46543	46527	46510	46522	46577	46566	46579	46605	46625	46573	46523	46468	46426	46403	46374	46415	46388	46371	46337	46282	46240	46160	46115	46026	45945	45842	45771	45711	45667	45570	45532	45462	45383	45320	45284	45219	45176	45145	45145	45094	45147	45151	45140	45157	45145	45149	45200	45165
46782	46788	46824	46794	46772	46769	46749	46776	46797	46800	46798	46778	46763	46689	46610	46585	46547	46563	46553	46531	46499	46441	46371	46304	46276	46153	46058	46014	45943	45897	45840	45800	45745	45694	45608	45601	45511	45484	45437	45424	45405	45424	45459	45488	45496	45513	45543	45551	45581	45582
47061	47103	47108	47100	47076	47067	47063	47033	47035	47055	47043	47019	46982	46927	46858	46810	46765	46750	46726	46720	46675	46638	46533	46509	46458	46352	46280	46228	46140	46105	46098	46047	45999	45947	45870	45845	45811	45813	45787	45789	45791	45812	45853	45912	45949	45977	45999	46005	46051	46033
47458	47485	47496	47476	47454	47423	47400	47395	47380	47370	47359	47329	47273	47225	47179	47114	47080	47049	47031	47019	46987	46935	46841	46799	46755	46657	46603	46551	46502	46472	46455	46420	46400	46336	46293	46289	46248	46277	46263	46270	46309	46358	46392	46464	46508	46557	46590	46634	46642	46651
47936	47942	47937	47926	47889	47877	47832	47809	47792	47795	47763	47750	47683	47647	47594	47523	47485	47443	47422	47438	47397	47354	47263	47217	47188	47093	47046	46985	46992	46974	46965	46948	46905	46891	46867	46870	46855	46868	46909	46937	46978	47028	47083	47136	47205	47250	47305	47342	47366	47374
48410	48415	48425	48394	48368	48326	48287	48240	48209	48186	48175	48161	48142	48085	48007	47947	47903	47875	47839	47823	47798	47752	47704	47645	47616	47530	47496	47482	47479	47474	47467	47477	47452	47445	47426	47459	47467	47486	47539	47573	47636	47704	47775	47864	47933	47971	48030	48058	48088	48092
48923	48923	48917	48898	48880	48825	48791	48716	48690	48668	48652	48629	48619	48551	48500	48442	48387	48344	48327	48308	48287	48250	48201	48163	48128	48072	48046	48056	48062	48086	48114	48101	48102	48106	48101	48124	48169	48219	48256	48312	48388	48487	48541	48631	48706	48766	48825	48863	48897	48901
49439	49426	49427	49417	49364	49342	49255	49212	49162	49149	49130	49118	49086	49060	49007	48932	48889	48864	48835	48821	48800	48783	48739	48693	48676	48645	48639	48649	48683	48726	48752	48777	48783	48791	48812	48852	48895	48954	49030	49099	49168	49258	49326	49409	49486	49549	49608	49654	49677	49682
49942	49941	49928	49919	49876	49836	49773	49713	49658	49627	49620	49619	49597	49570	49521	49453	49409	49368	49347	49336	49336	49318	49288	49249	49252	49243	49255	49287	49328	49379	49419	49459	49471	49491	49527	49568	49649	49711	49795	49870	49964	50054	50138	50199	50299	50349	50408	50435	50475	50505
50418	50398	50403	50387	50365	50299	50237	50175	50127	50091	50092	50089	50067	50058	50021	49958	49912	49871	49870	49871	49853	49843	49822	49821	49832	49828	49857	49903	49967	50024	50085	50115	50150	50198	50229	50286	50369	50442	50536	50616	50716	50796	50879	50938	51014	51075	51138	51170	51200	51208
50815	50786	50783	50760	50744	50701	50638	50573	50531	50491	50464	50493	50487	50488	50463	50413	50376	50331	50325	50318	50320	50341	50345	50341	50363	50369	50408	50463	50545	50605	50677	50725	50761	50807	50849	50942	51017	51087	51190	51258	51343	51433	51469	51557	51620	51688	51733	51766	51795	51816
51195	51183	51171	51159	51131	51096	51047	50966	50913	50882	50896	50901	50909	50917	50906	50867	50833	50784	50796	50781	50798	50829	50840	50847	50880	50915	50969	51040	51129	51185	51257	51318	51369	51424	51483	51575	51654	51733	51816	51891	51972	52049	52091	52144	52216	52284	52314	52342	52371	52383
51514	51485	51485	51480	51460	51405	51383	51297	51276	51224	51239	51255	51251	51287	51283	51247	51213	51198	51193	51196	51214	51256	51282	51303	51356	51391	51466	51531	51614	51703	51772	51830	51902	51938	52018	52117	52199	52278	52365	52438	52511	52563	52611	52643	52703	52746	52790	52798	52810	52816
51665	51639	51625	51629	51617	51602	51566	51504	51463	51429	51429	51451	51483	51499	51504	51509	51498	51489	51461	51487	51501	51528	51566	51613	51638	51729	51790	51881	51974	52050	52107	52168	52225	52303	52358	52453	52537	52596	52694	52739	52808	52838	52891	52889	52927	52945	52987	53018	53034	53029
51798	51783	51776	51777	51778	51775	51735	51679	51657	51626	51644	51648	51694	51711	51755	51745	51744	51709	51717	51730	51765	51797	51852	51901	51952	52025	52104	52201	52286	52353	52433	52496	52549	52620	52681	52784	52835	52905	52954	53045	53058	53092	53153	53117	53143	53164	53169	53203	53200	53177
51835	51818	51808	51816	51800	51793	51773	51747	51742	51711	51723	51747	51782	51812	51853	51872	51874	51890	51870	51895	51932	51973	52005	52081	52123	52227	52304	52397	52480	52551	52611	52662	52727	52789	52835	52916	52980	53050	53084	53133	53179	53176	53181	53187	53169	53185	53201	53188	53201	53181
51736	51714	51723	51726	51744	51709	51715	51688	51695	51664	51675	51703	51740	51793	51834	51871	51894	51889	51907	51915	51956	51996	52053	52113	52156	52263	52354	52435	52508	52548	52606	52657	52705	52765	52821	52895	52944	52982	53023	53051	53059	53049	53011	53003	53026	53005	53004	53005	52986	52982
51594	51583	51565	51583	51616	51596	51602	51609	51609	51591	51599	51629	51678	51729	51799	51822	51852	51849	51871	51871	51920	51966	52056	52127	52189	52247	52329	52392	52474	52513	52552	52612	52633	52704	52739	52799	52840	52856	52884	52911	52898	52884	52848	52814	52779	52764	52756	52743	52727	52740
51353	51342	51337	51342	51359	51386	51400	51414	51422	51423	51425	51451	51495	51563	51619	51657	51688	51707	51729	51744	51783	51833	51913	51981	52043	52093	52180	52215	52295	52308	52343	52374	52440	52481	52518	52525	52584	52591	52592	52601	52562	52537	52487	52441	52406	52367	52342	52305	52308	52299
51024	51011	51011	51026	51052	51084	51109	51125	51135	51139	51159	51179	51226	51275	51329	51401	51432	51457	51476	51498	51538	51574	51635	51693	51782	51825	51888	51940	51963	52009	52000	52027	52071	52103	52127	52147	52161	52153	52153	52132	52098	52035	51971	51930	51878	51846	51801	51771	51754	51732
50639	50635	50639	50660	50688	50725	50759	50783	50807	50831	50842	50855	50897	50966	51021	51087	51130	51156	51180	51201	51216	51277	51337	51404	51430	51504	51553	51589	51589	51604	51608	51611	51650	51658	51679	51706	51682	51659	51640	51592	51552	51489	51420	51350	51297	51253	51198	51176	51148	51134
50209	50202	50213	50233	50271	50304	50356	50398	50421	50440	50449	50478	50527	50569	50630	50684	50731	50768	50795	50805	50832	50870	50920	50994	51031	51062	51103	51112	51120	51103	51094	51097	51117	51127	51135	51127	51088	51055	51025	50973	50911	50825	50767	50691	50624	50572	50513	50473	50450	50435
49732	49728	49741	49760	49787	49831	49885	49946	49970	49992	50016	50022	50059	50100	50147	50214	50262	50304	50331	50343	50355	50395	50431	50485	50524	50547	50569	50553	50544	50518	50499	50494	50487	50499	50491	50469	50413	50367	50315	50257	50200	50102	50030	49953	49888	49816	49769	49724	49698	49684
49247	49240	49244	49272	49327	49340	49413	49476	49521	49547	49568	49563	49588	49631	49670	49744	49798	49828	49854	49875	49879	49909	49928	49969	49995	50006	50014	49996	49963	49912	49880	49861	49857	49849	49820	49781	49715	49662	49592	49529	49455	49369	49285	49209	49138	49071	49013	48969	48944	48919
48743	48754	48767	48774	48815	48840	48925	48994	49035	49061	49065	49074	49090	49113	49160	49219	49257	49310	49326	49337	49334	49353	49381	49394	49402	49414	49400	49375	49314	49252	49212	49178	49169	49147	49115	49047	48985	48919	48832	48759	48699	48594	48521	48432	48356	48306	48243	48208	48164	48142
48252	48271	48289	48280	48340	48381	48441	48527	48548	48569	48588	48588	48603	48618	48645	48707	48753	48790	48789	48803	48809	48809	48813	48826	48828	48811	48779	48737	48664	48609	48546	48506	48494	48456	48422	48348	48276	48199	48094	48024	47948	47856	47798	47749	47667	47601	47533	47494	47483	47457
47791	47797	47812	47804	47863	47917	47951	48026	48096	48115	48105	48114	48103	48107	48135	48176	48207	48252	48274	48259	48276	48260	48253	48232	48236	48185	48151	48064	47993	47977	47894	47841	47800	47754	47698	47633	47549	47472	47376	47319	47211	47147	47086	47000	46965	46899	46845	46813	46779	46777
47350	47377	47375	47365	47440	47463	47510	47575	47642	47634	47664	47632	47636	47617	47632	47677	47702	47730	47750	47753	47746	47703	47693	47648	47638	47607	47562	47482	47393	47318	47237	47171	47145	47097	47038	46959	46868	46799	46691	46633	46563	46476	46415	46380	46319	46297	46212	46167	46156	46152
47034	47042	47041	47034	47112	47087	47170	47239	47250	47279	47288	47289	47258	47252	47256	47270	47307	47305	47338	47298	47322	47275	47242	47168	47172	47077	47041	46972	46877	46775	46735	46658	46638	46568	46502	46441	46354	46261	46179	46118	46021	45998	45947	45931	45887	45868	45792	45742	45754	45758
46713	46738	46738	46732	46779	46761	46815	46901	46877	46928	46935	46902	46897	46859	46854	46877	46864	46875	46915	46870	46849	46808	46774	46744	46685	46609	46535	46430	46365	46273	46221	46174	46079	46064	45996	45909	45824	45768	45654	45624	45516	45521	45495	45471	45441	45459	45382	45353	45349	45340
46529	46541	46559	46509	46513	46553	46600	46634	46643	46691	46664	46683	46620	46579	46571	46552	46552	46558	46582	46569	46549	46488	46432	46381	46322	46303	46177	46089	46011	45946	45854	45791	45739	45689	45632	45569	45477	45413	45347	45311	45282	45247	45239	45201	45202	45191	45161	45151	45127	45142
46376	46380	46393	46373	46395	46391	46405	46405	46443	46471	46473	46434	46404	46358	46306	46311	46279	46299	46287	46281	46221	46202	46127	46034	46017	45957	45869	45816	45692	45660	45565	45495	45449	45402	45338	45288	45215	45122	45075	45058	44994	45026	45044	45037	45017	45025	45029	45033	45013	45030
46320	46333	46331	46335	46297	46314	46341	46316	46344	46374	46358	46314	46284	46217	46194	46169	46120	46136	46139	46104	46071	46029	45949	45897	45839	45715	45659	45546	45508	45510	45412	45351	45319	45243	45208	45124	45080	45078	45013	44963	44937	44967	45024	45038	45005	45012	45047	45062	45065	45073
46429	46427	46452	46431	46384	46406	46395	46365	46405	46412	46400	46385	46302	46260	46206	46169	46116	46134	46112	46104	46036	46022	45945	45871	45817	45726	45652	45568	45538	45518	45431	45386	45376	45318	45261	45211	45213	45163	45129	45097	45165	45168	45175	45224	45237	45268	45291	45314	45337	45318
46530	46540	46527	46513	46496	46479	46463	46435	46430	46448	46427	46412	46354	46276	46245	46183	46168	46130	46128	46065	46009	45983	45932	45823	45815	45764	45663	45539	45547	45550	45508	45471	45430	45388	45361	45324	45289	45265	45285	45290	45307	45331	45396	45450	45465	45533	45556	45580	45605	45629
46753	46780	46781	46749	46756	46706	46671	46657	46624	46608	46619	46550	46530	46472	46397	46362	46340	46282	46275	46244	46209	46161	46104	46040	45965	45894	45855	45769	45796	45773	45740	45711	45707	45669	45629	45618	45618	45612	45639	45653	45674	45734	45837	45870	45926	45947	46002	46029	46066	46084
47114	47127	47119	47123	47074	47035	46996	46933	46930	46918	46894	46863	46831	46772	46712	46643	46630	46578	46552	46539	46510	46465	46375	46317	46290	46244	46191	46167	46155	46135	46157	46142	46148	46102	46085	46083	46106	46118	46166	46195	46228	46327	46384	46451	46510	46584	46611	46661	46683	46689
47486	47486	47465	47472	47440	47380	47331	47257	47262	47251	47213	47184	47139	47103	47037	46976	46920	46909	46843	46859	46832	46790	46726	46675	46647	46579	46571	46575	46581	46574	46584	46602	46606	46573	46576	46594	46618	46659	46725	46768	46835	46910	46988	47059	47129	47185	47237	47283	47319	47340
47911	47910	47898	47896	47848	47797	47755	47671	47647	47626	47606	47584	47568	47505	47455	47388	47370	47299	47261	47259	47257	47200	47189	47134	47079	47079	47057	47047	47082	47094	47144	47162	47168	47154	47172	47207	47262	47300	47369	47431	47508	47595	47680	47767	47823	47915	47968	48011	48040	48053
48416	48408	48411	48390	48343	48299	48226	48167	48121	48108	48087	48071	48051	48009	47965	47908	47860	47816	47773	47792	47783	47761	47721	47697	47673	47649	47651	47672	47726	47768	47801	47843	47834	47855	47900	47933	47992	48051	48130	48197	48287	48371	48438	48539	48613	48675	48739	48784	48806	48833
48916	48900	48901	48894	48845	48802	48729	48667	48620	48590	48579	48581	48562	48543	48489	48434	48379	48351	48323	48318	48311	48311	48285	48283	48262	48267	48273	48324	48371	48448	48499	48519	48551	48583	48610	48680	48738	48820	48913	48973	49072	49156	49226	49308	49388	49459	49506	49556	49582	49597
49451	49418	49427	49407	49385	49336	49261	49186	49139	49125	49107	49109	49103	49089	49045	49002	48942	48922	48909	48915	48904	48903	48918	48899	48915	48928	48969	49013	49096	49154	49217	49261	49302	49337	49376	49466	49534	49613	49703	49779	49862	49964	50023	50090	50168	50223	50292	50321	50359	50366
49933	49913	49914	49914	49883	49832	49781	49694	49663	49620	49619	49647	49643	49634	49597	49561	49536	49519	49486	49503	49501	49518	49524	49525	49556	49588	49631	49697	49777	49860	49927	49982	50003	50057	50110	50192	50265	50342	50433	50507	50589	50684	50735	50786	50852	50904	50953	50975	51035	51041
50446	50423	50417	50409	50382	50337	50287	50213	50173	50140	50146	50170	50163	50183	50173	50129	50129	50095	50089	50095	50113	50135	50137	50189	50194	50246	50307	50383	50479	50562	50623	50699	50735	50782	50846	50920	50989	51090	51175	51239	51312	51400	51448	51491	51535	51586	51616	51649	51683	51671
50877	50844	50844	50849	50838	50808	50752	50690	50644	50639	50630	50661	50679	50693	50706	50683	50664	50645	50643	50652	50686	50704	50753	50788	50807	50877	50925	51025	51127	51206	51284	51347	51387	51448	51517	51577	51686	51738	51821	51894	51953	52027	52024	52077	52109	52131	52178	52186	52196	52229
51228	51205	51212	51210	51187	51169	51128	51064	51055	51024	51039	51046	51099	51120	51133	51122	51114	51126	51123	51138	51164	51177	51243	51281	51343	51401	51477	51570	51654	51737	51788	51865	51900	51980	52037	52104	52174	52266	52335	52384	52445	52486	52477	52513	52519	52556	52580	52625	52598	52601
51550	51537	51532	51525	51527	51496	51480	51466	51418	51393	51418	51421	51485	51511	51548	51556	51541	51566	51586	51594	51609	51660	51714	51771	51828	51896	51990	52059	52153	52233	52299	52351	52402	52470	52532	52590	52679	52727	52766	52816	52850	52899	52881	52881	52893	52915	52916	52939	52913	52907
51765	51756	51739	51755	51759	51774	51759	51730	51710	51713	51702	51759	51791	51845	51861	51889	51877	51903	51920	51942	51972	52051	52084	52137	52198	52283	52381	52452	52530	52585	52661	52701	52748	52810	52861	52910	52945	53013	53073	53101	53118	53146	53099	53089	53078	53089	53093	53116	53080	53069
51855	51840	51834	51847	51875	51857	51883	51871	51849	51848	51842	51889	51929	51982	52039	52066	52068	52105	52094	52141	52158	52226	52282	52359	52407	52486	52583	52641	52700	52768	52807	52858	52889	52927	53003	53042	53084	53110	53183	53173	53154	53173	53119	53091	53068	53059	53047	53040	53012	53003
51941	51929	51909	51941	51962	51979	51995	52002	51984	51996	52010	52034	52096	52162	52214	52242	52244	52289	52300	52349	52374	52410	52495	52551	52624	52674	52772	52835	52877	52926	52953	53003	53024	53100	53125	53156	53172	53211	53240	53234	53206	53203	53125	53089	53054	53024	52990	53005	52963	52952
51869	51860	51856	51884	51897	51920	51954	51963	51976	51963	52011	52055	52087	52146	52211	52265	52268	52323	52338	52343	52393	52402	52505	52574	52626	52708	52749	52814	52870	52889	52901	52931	52949	52985	53027	53047	53083	53051	53077	53051	53025	52948	52901	52858	52811	52763	52734	52722	52670	52670
[truncated: 485 more rows]
[truncated: 32 more columns]

## Sheet: FMCWTimes
Time (duration of exp from FMCW view) in seconds
0
5
10
15
20
25
30
35
40
45
50
55
60
65
70
75
80
85
90
95
100
105
110
115
120
125
130
135
140
145
150
155
160
165
170
175
180
185
190
195
200
205
[truncated: 40 more rows]
