# Supplementary material for: Dynamic analysis of geomaterials using microwave sensing
Source: Sci Rep. 2024 Mar 26;14:7112. doi: 10.1038/s41598-024-57653-3 (PMC10965938; doi:10.1038/s41598-024-57653-3)
Supplement: Supplementary file 7 — Supplementary Information 7. [file 41598_2024_57653_MOESM7_ESM.xlsx]

## Sheet: Intro
Baseline Data (figure 5) for Darney Sample 2 Bottom (deformed)
See tabs for datasets

## Sheet: SteelCylinder
						In this dataset, each column represents 1 data capture from the sensor (Over 1501 data points)
Steel Cylinder Reference at 10cm from K-band antenna						These are raw datasets in the time domain, as output from the sensor. Units are a.u.
						The sensor is a K-band FMCW operating between 24 - 25.5 GHz
						The chirp duration is 300 ms
						The time between chirps is 5 seconds
49196	49174	49151	49161	49151	49168	49160	49174	49149	49168
47499	47512	47505	47480	47499	47505	47497	47493	47527	47507
46167	46166	46173	46196	46161	46163	46182	46179	46210	46185
45398	45376	45399	45410	45377	45385	45389	45400	45356	45395
44759	44760	44780	44756	44767	44776	44770	44789	44761	44761
44370	44358	44383	44417	44368	44386	44368	44412	44399	44392
44231	44263	44203	44271	44241	44220	44285	44299	44237	44253
44104	44135	44112	44100	44140	44148	44169	44157	44125	44146
44277	44297	44332	44321	44323	44299	44307	44303	44292	44291
44682	44693	44678	44732	44712	44712	44701	44686	44704	44730
45124	45131	45139	45116	45140	45121	45127	45146	45167	45138
45811	45791	45792	45788	45794	45791	45786	45800	45830	45795
46617	46613	46600	46608	46614	46609	46608	46608	46589	46605
47487	47488	47487	47490	47475	47463	47481	47467	47467	47482
48443	48427	48433	48424	48436	48429	48426	48430	48432	48428
49430	49405	49425	49413	49400	49428	49417	49411	49402	49405
50391	50408	50405	50403	50392	50391	50374	50390	50375	50382
51337	51338	51350	51354	51337	51310	51320	51324	51313	51305
52137	52145	52156	52145	52129	52140	52115	52127	52163	52153
52878	52876	52872	52873	52881	52914	52831	52869	52877	52881
53431	53438	53422	53402	53427	53441	53463	53428	53401	53373
53771	53743	53747	53740	53749	53759	53710	53730	53735	53708
53961	53966	53983	53949	53939	53896	53911	53945	53954	53933
53944	53935	53931	53931	53932	53961	53938	53931	53932	53894
53646	53648	53651	53637	53641	53676	53610	53626	53641	53605
53309	53326	53294	53302	53310	53344	53306	53295	53312	53326
52731	52723	52721	52728	52721	52717	52759	52720	52742	52733
51986	51976	51961	51983	51976	51974	51983	51995	51969	51991
51180	51183	51183	51192	51181	51184	51208	51197	51195	51189
50291	50304	50296	50288	50296	50304	50303	50309	50305	50313
49356	49355	49359	49366	49353	49356	49374	49372	49377	49377
48417	48400	48406	48413	48417	48428	48425	48428	48445	48417
47472	47486	47476	47478	47483	47508	47472	47486	47499	47486
46669	46653	46648	46684	46682	46674	46688	46703	46691	46706
45876	45870	45874	45894	45882	45858	45896	45889	45904	45883
45274	45281	45265	45267	45269	45282	45280	45309	45314	45311
44645	44657	44660	44669	44619	44710	44641	44675	44666	44680
44275	44280	44248	44284	44262	44259	44293	44285	44303	44276
44107	44132	44148	44123	44148	44150	44154	44149	44150	44119
43985	43988	44011	44012	43994	43994	44037	44032	44020	44035
44055	44047	44081	44043	44067	44067	44070	44062	44056	44057
44436	44439	44424	44435	44423	44448	44442	44419	44428	44440
44819	44809	44835	44823	44795	44812	44816	44838	44835	44840
45396	45375	45377	45390	45387	45373	45388	45365	45376	45356
46161	46165	46138	46159	46138	46158	46144	46145	46133	46148
46980	46960	46963	46959	46944	46947	46944	46962	46955	46940
47874	47867	47865	47860	47861	47863	47847	47851	47841	47849
48844	48818	48813	48812	48806	48796	48800	48810	48794	48788
49790	49791	49790	49776	49778	49774	49768	49761	49772	49762
50732	50738	50733	50719	50728	50725	50713	50704	50708	50711
51564	51557	51548	51547	51553	51547	51546	51523	51541	51537
52380	52375	52379	52376	52381	52377	52361	52375	52384	52354
53032	53040	53031	53042	53029	53028	53015	53003	53025	53017
53450	53443	53425	53433	53454	53437	53447	53451	53447	53421
53871	53859	53835	53847	53855	53850	53833	53836	53849	53834
54003	54009	53985	53987	53978	53993	53980	53992	53984	53989
53880	53871	53890	53871	53871	53882	53863	53873	53857	53860
53719	53712	53709	53711	53715	53706	53687	53702	53707	53716
53353	53363	53350	53348	53349	53353	53364	53363	53355	53357
52763	52742	52749	52756	52754	52752	52752	52752	52760	52745
52111	52109	52125	52129	52123	52115	52126	52125	52125	52131
51360	51367	51366	51369	51367	51371	51362	51365	51375	51375
50524	50524	50524	50517	50529	50523	50529	50539	50525	50534
49658	49649	49647	49660	49658	49646	49663	49670	49674	49669
48766	48777	48770	48767	48766	48761	48773	48775	48781	48784
47919	47932	47921	47940	47938	47930	47937	47945	47932	47934
47105	47105	47103	47091	47110	47113	47110	47110	47107	47106
46392	46414	46403	46427	46410	46425	46411	46419	46409	46415
45713	45729	45731	45737	45746	45760	45738	45741	45760	45756
45168	45171	45153	45177	45172	45200	45175	45190	45154	45184
44869	44856	44893	44873	44875	44859	44842	44868	44868	44869
44555	44564	44577	44574	44599	44569	44617	44578	44573	44590
44463	44486	44462	44467	44500	44471	44450	44501	44490	44469
44597	44596	44604	44596	44592	44587	44581	44590	44603	44584
44803	44818	44800	44795	44824	44815	44773	44810	44819	44808
45205	45194	45194	45197	45227	45206	45204	45187	45203	45194
45764	45733	45759	45756	45767	45760	45747	45768	45777	45767
46414	46422	46414	46402	46381	46381	46407	46407	46409	46404
47193	47184	47181	47170	47189	47166	47158	47163	47162	47178
48038	48022	48039	48031	48029	48030	48012	48017	48016	48014
48918	48907	48931	48924	48912	48916	48915	48900	48897	48910
49853	49850	49824	49825	49826	49831	49825	49809	49823	49821
50710	50711	50676	50687	50665	50690	50677	50691	50682	50664
51561	51525	51544	51549	51543	51537	51529	51531	51530	51535
52311	52321	52315	52304	52312	52306	52302	52289	52310	52308
52893	52891	52870	52868	52823	52888	52873	52862	52856	52855
53399	53365	53402	53401	53425	53374	53397	53406	53372	53365
53786	53783	53760	53760	53810	53775	53753	53752	53761	53758
53827	53877	53828	53831	53818	53832	53837	53837	53825	53831
53878	53876	53872	53864	53884	53851	53854	53863	53861	53851
53692	53696	53664	53683	53640	53671	53677	53654	53677	53673
53292	53265	53278	53295	53287	53305	53284	53251	53270	53266
52811	52829	52818	52807	52805	52804	52810	52796	52809	52814
52189	52201	52194	52189	52207	52185	52192	52175	52209	52191
51439	51434	51444	51442	51456	51451	51447	51452	51441	51452
50671	50676	50674	50680	50678	50686	50689	50672	50693	50691
49842	49869	49857	49863	49856	49844	49860	49863	49877	49877
49159	49149	49169	49162	49141	49163	49173	49171	49163	49172
48224	48229	48234	48227	48245	48246	48256	48252	48262	48240
47483	47469	47466	47454	47460	47465	47464	47460	47494	47482
46736	46715	46716	46736	46729	46724	46742	46705	46733	46740
46119	46111	46106	46133	46097	46127	46123	46104	46102	46131
45690	45680	45681	45658	45710	45688	45675	45664	45698	45701
45231	45230	45236	45256	45240	45247	45249	45267	45284	45259
45023	45008	45023	45017	45016	45039	45027	45003	45047	45014
44996	45014	45001	45011	45018	44997	44991	44977	44989	45006
45035	45031	45013	45057	45007	45008	45006	45016	45040	45021
45194	45189	45183	45145	45169	45178	45172	45168	45168	45203
45595	45571	45564	45599	45583	45601	45578	45568	45591	45595
45993	46010	46008	45984	45993	45983	45982	46004	46004	45988
46542	46540	46537	46521	46548	46527	46533	46541	46513	46543
47191	47195	47194	47174	47187	47172	47182	47177	47179	47206
47885	47872	47889	47877	47873	47852	47868	47873	47864	47876
48622	48602	48595	48611	48615	48609	48599	48612	48598	48608
49348	49346	49340	49337	49339	49341	49337	49337	49322	49321
50062	50083	50068	50060	50075	50079	50056	50056	50071	50070
50782	50757	50760	50766	50758	50738	50736	50751	50762	50752
51337	51330	51322	51318	51336	51312	51329	51314	51311	51287
51921	51890	51878	51885	51885	51862	51894	51865	51871	51895
52273	52292	52291	52307	52290	52258	52286	52294	52314	52297
52500	52509	52517	52515	52492	52526	52468	52486	52523	52529
52692	52697	52676	52676	52696	52682	52681	52683	52697	52653
52702	52735	52721	52732	52720	52705	52729	52709	52695	52726
52515	52512	52523	52512	52501	52490	52536	52527	52529	52519
52310	52282	52288	52293	52291	52285	52282	52284	52308	52256
51947	51915	51933	51937	51927	51940	51912	51938	51937	51934
51419	51416	51405	51410	51412	51401	51393	51411	51415	51407
50875	50856	50870	50876	50866	50873	50856	50867	50877	50867
50249	50242	50243	50249	50234	50240	50248	50253	50256	50254
49585	49582	49586	49587	49584	49579	49605	49600	49594	49594
48920	48919	48925	48936	48928	48951	48925	48924	48926	48920
48298	48272	48299	48284	48294	48270	48291	48295	48297	48274
47650	47650	47655	47660	47651	47679	47682	47672	47672	47678
47079	47066	47079	47094	47078	47072	47081	47105	47074	47068
46654	46648	46653	46665	46640	46626	46637	46670	46638	46635
46237	46235	46252	46251	46247	46253	46266	46258	46254	46255
45908	45923	45918	45946	45924	45956	45953	45943	45947	45947
45843	45832	45835	45846	45833	45828	45826	45835	45849	45853
45759	45769	45769	45753	45790	45772	45755	45759	45761	45753
45845	45809	45827	45829	45841	45829	45841	45846	45856	45819
46048	46060	46069	46073	46066	46064	46049	46047	46073	46040
46335	46331	46335	46329	46347	46334	46323	46355	46330	46327
46742	46744	46722	46744	46744	46705	46735	46716	46717	46747
47230	47240	47227	47233	47240	47243	47250	47232	47242	47243
47759	47750	47768	47761	47765	47755	47740	47738	47753	47767
48359	48365	48366	48341	48349	48345	48342	48351	48347	48347
48968	48975	48975	48967	48953	48955	48969	48962	48954	48949
49582	49599	49594	49593	49588	49580	49588	49572	49589	49583
50188	50187	50176	50195	50173	50169	50169	50192	50176	50171
50715	50707	50711	50718	50702	50704	50696	50687	50708	50693
51221	51220	51211	51199	51205	51199	51204	51202	51200	51197
51622	51632	51650	51621	51625	51636	51625	51603	51628	51625
51879	51867	51875	51864	51874	51856	51873	51868	51868	51876
52083	52078	52079	52077	52096	52080	52091	52080	52102	52071
52180	52157	52163	52159	52160	52154	52177	52161	52155	52175
52108	52101	52097	52102	52098	52094	52095	52084	52092	52075
51963	51955	51960	51961	51962	51961	51971	51967	51963	51949
51703	51706	51700	51708	51688	51716	51724	51715	51720	51705
51338	51343	51339	51353	51334	51339	51341	51351	51338	51343
50939	50930	50923	50939	50937	50932	50945	50944	50934	50936
50456	50466	50467	50467	50459	50455	50469	50475	50478	50461
49938	49942	49932	49946	49951	49957	49953	49961	49952	49952
49422	49425	49433	49426	49429	49429	49428	49446	49429	49422
48927	48931	48931	48914	48923	48940	48930	48928	48939	48936
48433	48435	48440	48441	48437	48440	48441	48441	48455	48444
47982	47990	47984	47985	47990	47993	48010	47996	48003	48016
47627	47628	47627	47644	47637	47627	47628	47644	47615	47646
47322	47311	47330	47330	47323	47317	47341	47321	47341	47331
47103	47099	47101	47100	47092	47102	47111	47096	47109	47108
46986	46999	46984	46985	46997	46993	46983	46994	46988	46991
46914	46930	46915	46909	46941	46914	46933	46926	46914	46936
46952	46978	46973	46974	46974	46969	46971	46966	46973	46958
47131	47133	47122	47129	47128	47151	47123	47115	47115	47128
47287	47305	47289	47295	47281	47286	47279	47282	47286	47282
47561	47575	47575	47559	47577	47557	47560	47570	47559	47563
47909	47923	47901	47904	47889	47915	47907	47909	47910	47905
48279	48273	48274	48270	48269	48253	48266	48248	48260	48263
48667	48666	48670	48661	48689	48665	48659	48663	48647	48661
49091	49089	49082	49078	49079	49077	49077	49074	49081	49067
49498	49507	49502	49498	49496	49483	49505	49491	49494	49485
49916	49911	49911	49897	49907	49903	49896	49899	49893	49882
50239	50246	50244	50238	50251	50239	50247	50247	50241	50244
50589	50564	50579	50574	50562	50571	50564	50583	50565	50556
50831	50835	50828	50830	50807	50820	50819	50828	50823	50818
50994	50995	50992	50994	50965	50985	50980	50961	50981	50974
51106	51103	51085	51105	51114	51101	51084	51086	51095	51096
51119	51120	51127	51119	51117	51128	51111	51111	51121	51116
51026	51030	51036	51024	51015	51027	51031	51028	51032	51024
50926	50907	50914	50925	50941	50924	50923	50917	50920	50913
50718	50713	50702	50713	50710	50722	50721	50730	50718	50728
50443	50419	50447	50434	50438	50435	50427	50440	50445	50438
50145	50143	50144	50145	50134	50144	50157	50148	50153	50149
49813	49804	49797	49801	49808	49799	49796	49814	49796	49807
49495	49486	49481	49483	49489	49491	49499	49476	49485	49496
49098	49110	49106	49115	49109	49109	49103	49118	49112	49117
48773	48766	48764	48774	48771	48763	48788	48785	48769	48777
48447	48433	48434	48450	48435	48445	48444	48452	48459	48448
48163	48185	48186	48167	48158	48162	48159	48189	48173	48174
47963	47983	47979	47988	47976	47977	47984	47968	47963	47970
47800	47801	47802	47794	47803	47797	47803	47785	47793	47818
47669	47669	47677	47658	47678	47700	47672	47661	47687	47681
47665	47680	47644	47666	47660	47658	47672	47664	47668	47671
47650	47655	47658	47675	47660	47673	47678	47684	47675	47674
47724	47728	47748	47745	47744	47744	47731	47735	47746	47730
47873	47880	47881	47881	47863	47859	47862	47871	47867	47871
48047	48024	48030	48058	48031	48026	48021	48047	48023	48034
48247	48252	48236	48261	48256	48259	48256	48251	48258	48240
48490	48509	48490	48497	48486	48492	48486	48493	48493	48501
48746	48761	48769	48763	48761	48763	48751	48758	48753	48770
49036	49062	49059	49052	49038	49045	49040	49037	49040	49035
49321	49330	49321	49310	49326	49324	49314	49316	49309	49310
49602	49603	49594	49589	49584	49591	49579	49577	49593	49596
49845	49848	49837	49840	49832	49825	49824	49846	49836	49828
50036	50014	50029	50023	50025	50032	50022	50019	50017	50024
50193	50202	50203	50197	50196	50197	50194	50185	50205	50190
50340	50338	50310	50335	50317	50336	50325	50325	50310	50331
50365	50356	50363	50358	50363	50353	50363	50360	50358	50343
50389	50384	50379	50390	50375	50395	50378	50384	50384	50371
50346	50342	50358	50361	50356	50344	50357	50343	50358	50340
50227	50229	50240	50239	50229	50240	50247	50240	50225	50240
50118	50109	50111	50122	50114	50118	50125	50126	50129	50108
49958	49945	49959	49955	49966	49973	49969	49955	49963	49945
49758	49766	49771	49767	49769	49763	49784	49766	49758	49779
49571	49562	49578	49574	49575	49560	49567	49574	49572	49567
49359	49360	49349	49361	49362	49363	49367	49371	49361	49366
49164	49154	49167	49145	49153	49171	49179	49167	49170	49160
48976	48967	48982	48977	48975	49005	48987	48984	48971	48977
48822	48827	48806	48827	48811	48814	48842	48821	48844	48816
48709	48695	48694	48702	48702	48684	48690	48696	48694	48704
48596	48605	48602	48604	48599	48605	48611	48585	48604	48609
48567	48553	48561	48565	48554	48575	48552	48564	48561	48555
48526	48536	48526	48527	48534	48522	48539	48538	48519	48522
48546	48542	48533	48538	48541	48533	48545	48525	48537	48531
48575	48587	48578	48565	48585	48567	48563	48585	48569	48579
48637	48631	48627	48625	48633	48629	48617	48610	48615	48634
48708	48707	48706	48705	48702	48693	48702	48703	48705	48710
48799	48793	48792	48806	48811	48808	48790	48803	48800	48804
48895	48900	48903	48896	48900	48901	48881	48882	48892	48882
48997	48995	48990	48994	48983	48986	48992	48995	48993	48987
49097	49099	49091	49095	49091	49080	49084	49094	49079	49088
49194	49185	49188	49186	49191	49180	49184	49183	49185	49179
49260	49256	49256	49249	49269	49241	49251	49249	49251	49256
49294	49315	49307	49306	49299	49301	49307	49297	49302	49303
49323	49322	49338	49324	49330	49330	49322	49324	49327	49325
49332	49319	49327	49322	49317	49320	49311	49318	49317	49310
49274	49276	49257	49259	49268	49267	49274	49283	49269	49275
49185	49194	49209	49191	49207	49201	49198	49194	49189	49202
49081	49087	49083	49088	49074	49074	49086	49094	49084	49084
48944	48957	48958	48955	48955	48963	48961	48951	48963	48952
48804	48791	48805	48801	48800	48799	48791	48815	48808	48808
48640	48629	48637	48629	48639	48650	48635	48646	48637	48638
48480	48455	48471	48478	48477	48499	48493	48488	48483	48487
48313	48300	48318	48311	48320	48315	48312	48328	48311	48314
48163	48156	48165	48161	48177	48168	48168	48168	48160	48176
48059	48037	48057	48053	48058	48054	48056	48044	48065	48053
47937	47939	47935	47937	47943	47925	47947	47946	47949	47946
47875	47881	47874	47882	47878	47881	47903	47884	47886	47884
47891	47890	47894	47892	47888	47901	47888	47870	47877	47900
47921	47914	47914	47919	47905	47923	47922	47935	47906	47924
47991	48023	47997	48019	48002	48006	48005	48015	47999	48014
48144	48140	48136	48139	48131	48128	48134	48126	48146	48137
48312	48317	48308	48308	48317	48306	48318	48300	48307	48305
48533	48530	48536	48530	48532	48530	48516	48539	48533	48534
48779	48797	48757	48766	48755	48773	48787	48767	48747	48771
49039	49029	49037	49030	49038	49035	49022	49040	49027	49025
49285	49309	49300	49302	49304	49276	49278	49287	49279	49287
49575	49567	49571	49573	49565	49573	49575	49562	49572	49569
49839	49842	49819	49828	49840	49827	49830	49823	49841	49827
50065	50057	50048	50055	50062	50072	50052	50055	50045	50050
50291	50285	50277	50269	50275	50275	50274	50264	50270	50261
50468	50462	50458	50454	50460	50449	50459	50459	50451	50450
50547	50549	50546	50548	50562	50534	50538	50526	50541	50536
50630	50634	50635	50621	50613	50615	50603	50612	50611	50615
50613	50624	50628	50623	50633	50624	50624	50620	50620	50618
50517	50524	50523	50519	50520	50513	50515	50521	50515	50521
50405	50391	50387	50377	50387	50388	50377	50383	50381	50382
50177	50185	50178	50174	50182	50171	50182	50176	50186	50163
49911	49905	49924	49906	49900	49911	49900	49902	49892	49906
49606	49606	49598	49601	49584	49595	49599	49600	49612	49606
49259	49241	49261	49267	49275	49261	49265	49257	49266	49264
48915	48894	48901	48916	48906	48912	48908	48910	48916	48905
48536	48531	48530	48526	48532	48543	48544	48537	48542	48535
48181	48192	48174	48185	48199	48178	48183	48190	48185	48192
47884	47857	47884	47891	47892	47895	47900	47909	47898	47896
47575	47573	47584	47605	47590	47582	47600	47587	47583	47603
47343	47379	47375	47353	47346	47368	47372	47368	47368	47376
47221	47215	47207	47228	47235	47236	47216	47240	47228	47250
47098	47103	47096	47094	47131	47110	47108	47133	47111	47100
47075	47104	47075	47071	47085	47077	47124	47087	47118	47049
47267	47258	47273	47251	47275	47252	47274	47262	47287	47254
47321	47328	47331	47317	47294	47312	47317	47335	47317	47337
47533	47531	47513	47526	47526	47536	47523	47523	47530	47533
47781	47767	47776	47779	47791	47782	47777	47765	47783	47779
48101	48104	48088	48104	48103	48091	48094	48097	48095	48090
48496	48479	48488	48475	48481	48484	48483	48482	48488	48485
48885	48884	48882	48893	48883	48883	48871	48878	48872	48896
49316	49329	49294	49312	49287	49313	49303	49315	49303	49297
49720	49728	49734	49718	49739	49731	49720	49723	49718	49719
50156	50162	50146	50144	50156	50156	50139	50141	50149	50160
50557	50561	50555	50545	50538	50544	50535	50552	50552	50540
50870	50881	50866	50882	50864	50864	50864	50864	50853	50852
51181	51179	51188	51181	51181	51166	51180	51178	51163	51171
51407	51400	51418	51386	51407	51409	51396	51390	51392	51400
51513	51534	51509	51493	51502	51506	51498	51522	51492	51498
51592	51591	51584	51586	51597	51592	51584	51611	51592	51588
51549	51544	51551	51563	51543	51541	51546	51543	51527	51529
51359	51365	51376	51363	51358	51359	51349	51350	51346	51356
51140	51145	51141	51139	51141	51140	51151	51137	51159	51146
50827	50837	50820	50825	50837	50827	50834	50830	50857	50838
50413	50389	50397	50407	50408	50420	50415	50418	50405	50415
49960	49969	49962	49956	49961	49961	49968	49959	49964	49967
49460	49461	49454	49458	49462	49461	49456	49452	49461	49455
48933	48941	48925	48926	48940	48942	48936	48934	48939	48950
48400	48382	48393	48369	48382	48380	48397	48395	48399	48412
47852	47861	47852	47853	47861	47882	47860	47882	47878	47877
47396	47388	47395	47401	47398	47384	47407	47396	47379	47399
46915	46932	46934	46927	46929	46915	46937	46932	46947	46922
46532	46542	46562	46560	46561	46581	46526	46560	46570	46538
46280	46310	46320	46314	46304	46344	46284	46319	46303	46299
46065	46034	46067	46029	46060	46017	46037	46052	46082	46071
45959	45946	45979	45952	45954	45965	45934	45970	45940	46008
46024	46018	45991	45992	46019	45998	46026	46026	46020	46042
46103	46090	46092	46081	46092	46131	46128	46081	46104	46081
46399	46371	46353	46378	46356	46374	46376	46366	46364	46388
46687	46664	46674	46666	46660	46704	46686	46666	46668	46660
47100	47095	47091	47093	47112	47100	47108	47100	47098	47077
47621	47593	47616	47605	47627	47607	47597	47607	47613	47639
48176	48174	48181	48187	48177	48197	48159	48187	48180	48173
48811	48807	48820	48818	48794	48807	48799	48803	48787	48797
49443	49470	49432	49452	49442	49433	49443	49429	49437	49424
50113	50113	50118	50100	50089	50104	50103	50101	50096	50104
50755	50743	50736	50759	50749	50750	50727	50741	50727	50753
51283	51299	51290	51312	51304	51303	51271	51275	51292	51251
51865	51878	51875	51851	51869	51860	51842	51850	51846	51855
52293	52295	52298	52301	52304	52283	52294	52276	52287	52272
52574	52561	52557	52549	52563	52574	52544	52542	52549	52551
52801	52787	52814	52802	52797	52793	52772	52780	52799	52769
52897	52884	52881	52885	52877	52883	52894	52891	52875	52885
52734	52736	52746	52744	52727	52747	52731	52736	52725	52740
52568	52561	52567	52562	52563	52563	52551	52558	52553	52567
52223	52232	52238	52231	52232	52211	52218	52213	52224	52218
51728	51742	51744	51742	51735	51725	51737	51737	51742	51743
51185	51206	51198	51198	51210	51184	51203	51209	51200	51202
50566	50552	50564	50573	50559	50569	50560	50565	50570	50568
49856	49841	49856	49869	49865	49871	49866	49864	49866	49880
49134	49134	49142	49135	49136	49153	49152	49141	49147	49133
48395	48387	48408	48416	48408	48394	48404	48401	48427	48413
47706	47703	47730	47721	47718	47712	47715	47740	47724	47729
47014	47031	47036	47028	47016	47037	47015	47040	47041	47040
46445	46395	46425	46442	46447	46427	46454	46450	46436	46431
45962	45951	45968	45984	45979	45991	45980	45987	45987	46010
45536	45548	45551	45516	45539	45547	45560	45552	45555	45584
45221	45232	45245	45261	45227	45249	45246	45256	45253	45250
45150	45163	45150	45195	45186	45186	45185	45173	45171	45199
45129	45144	45147	45108	45149	45168	45123	45120	45148	45143
45293	45289	45317	45282	45283	45292	45286	45297	45308	45316
45537	45524	45520	45540	45537	45557	45536	45534	45513	45536
45917	45939	45926	45924	45932	45933	45941	45942	45925	45930
46477	46484	46485	46479	46497	46467	46487	46484	46486	46481
47068	47076	47052	47065	47060	47062	47068	47071	47067	47051
47758	47774	47779	47767	47778	47764	47762	47760	47776	47762
48534	48548	48539	48542	48534	48529	48527	48534	48535	48519
49328	49326	49313	49326	49312	49313	49325	49330	49323	49318
50138	50137	50137	50113	50122	50136	50137	50117	50112	50112
50847	50849	50852	50854	50851	50855	50847	50843	50840	50854
51584	51576	51571	51575	51583	51580	51569	51562	51560	51564
52215	52212	52198	52215	52213	52220	52201	52195	52181	52197
52626	52634	52640	52622	52632	52617	52622	52631	52614	52624
53016	53021	53010	53017	52997	52992	53003	52997	53007	53024
53212	53228	53223	53219	53227	53200	53224	53220	53225	53194
53215	53207	53195	53204	53218	53209	53200	53187	53192	53194
53097	53088	53094	53095	53094	53081	53093	53085	53080	53101
52792	52805	52811	52797	52795	52789	52821	52800	52803	52813
52304	52312	52322	52315	52315	52295	52314	52313	52308	52324
51783	51786	51775	51784	51769	51781	51787	51782	51785	51795
51095	51092	51084	51083	51095	51102	51095	51096	51105	51084
50297	50302	50306	50305	50298	50297	50301	50315	50317	50314
49471	49477	49475	49479	49492	49490	49484	49495	49488	49498
48624	48619	48617	48626	48629	48621	48626	48633	48640	48641
47792	47791	47803	47801	47813	47807	47822	47809	47818	47812
46951	46981	46939	46946	46978	46949	46979	46971	46970	46999
46163	46192	46187	46186	46205	46188	46178	46200	46187	46228
45547	45568	45581	45591	45627	45594	45609	45588	45592	45618
44976	44971	44982	44969	44940	45011	45021	45013	45005	44998
44491	44672	44638	44659	44578	44552	44590	44538	44646	44617
44652	44683	44720	44686	44727	44674	44700	44701	44697	44672
44272	44299	44254	44302	44256	44298	44290	44286	44291	44320
44358	44407	44398	44376	44395	44402	44383	44416	44383	44384
44532	44521	44481	44529	44550	44539	44544	44551	44545	44526
44925	44888	44902	44939	44867	44918	44923	44933	44921	44913
45504	45499	45515	45498	45519	45498	45502	45457	45503	45498
46158	46178	46166	46157	46174	46185	46168	46167	46161	46179
46980	46966	46984	46967	46978	46974	46983	46976	46994	46973
47878	47876	47881	47890	47886	47874	47880	47869	47886	47885
48859	48835	48843	48851	48845	48830	48838	48819	48835	48834
49860	49825	49826	49847	49827	49850	49832	49799	49828	49841
50787	50794	50765	50786	50767	50791	50775	50790	50776	50774
51740	51766	51722	51727	51752	51752	51744	51724	51741	51747
52592	52587	52607	52627	52586	52573	52580	52580	52562	52577
53234	53209	53275	53248	53226	53230	53218	53152	53209	53219
53845	53852	53829	53810	53828	53874	53833	53883	53829	53840
54305	54272	54274	54349	54281	54286	54289	54245	54275	54269
54399	54387	54361	54442	54395	54385	54386	54430	54364	54388
54497	54523	54522	54467	54481	54480	54479	54468	54458	54465
54352	54362	54403	54375	54376	54369	54378	54322	54330	54348
53936	53932	53885	53935	53922	53931	53918	53914	53903	53928
53457	53457	53480	53437	53467	53448	53471	53485	53481	53457
52795	52797	52808	52780	52803	52802	52806	52795	52812	52795
51998	51982	51993	51972	51981	51995	51997	51980	51982	51993
51107	51110	51105	51114	51118	51109	51114	51116	51113	51119
50156	50149	50147	50160	50151	50156	50157	50154	50162	50165
49153	49160	49179	49170	49166	49184	49181	49181	49170	49183
48188	48176	48171	48197	48179	48198	48189	48198	48211	48212
47235	47228	47214	47203	47256	47222	47233	47233	47256	47251
46399	46398	46405	46409	46434	46434	46437	46433	46415	46429
45608	45606	45605	45567	45607	45578	45635	45606	45636	45620
44957	44934	44947	44973	44951	44942	44920	44968	44968	44951
44532	44556	44572	44514	44553	44581	44526	44594	44540	44589
44164	44169	44163	44168	44181	44202	44221	44206	44247	44152
44107	44064	44076	44090	44058	44034	44135	44073	44078	44105
44068	44079	44059	44051	44058	44044	44058	44077	44039	44101
44284	44272	44265	44266	44268	44291	44252	44287	44338	44236
44720	44761	44736	44751	44752	44782	44760	44739	44709	44726
45239	45226	45251	45258	45243	45243	45299	45269	45285	45234
46005	45999	45989	45978	45972	46008	45962	45979	45954	45989
46853	46880	46880	46870	46872	46887	46876	46890	46868	46868
47805	47797	47810	47800	47798	47799	47807	47780	47794	47788
48817	48809	48792	48821	48794	48818	48803	48799	48800	48799
49828	49819	49827	49821	49823	49806	49801	49808	49791	49808
50838	50840	50826	50836	50812	50828	50812	50821	50805	50815
51782	51792	51804	51790	51797	51741	51780	51774	51785	51752
52581	52549	52570	52562	52562	52584	52569	52551	52545	52567
53293	53300	53297	53291	53313	53256	53320	53282	53267	53318
53878	53861	53873	53865	53857	53892	53881	53841	53859	53807
54186	54194	54193	54187	54147	54187	54176	54172	54193	54143
54393	54398	54394	54403	54396	54354	54356	54382	54381	54346
54407	54406	54385	54397	54380	54348	54395	54372	54386	54320
54122	54140	54146	54120	54132	54143	54107	54130	54122	54133
53769	53755	53771	53766	53753	53767	53733	53738	53751	53731
53187	53195	53201	53193	53185	53200	53189	53197	53189	53196
52426	52409	52397	52404	52431	52420	52419	52414	52411	52411
51617	51616	51619	51613	51629	51622	51620	51623	51612	51624
50665	50663	50674	50675	50663	50671	50672	50688	50679	50680
49676	49659	49671	49670	49677	49673	49679	49678	49678	49674
48640	48650	48641	48664	48644	48656	48659	48677	48659	48669
47616	47623	47618	47626	47619	47627	47642	47619	47632	47643
46683	46708	46708	46714	46722	46722	46731	46733	46742	46723
45790	45768	45827	45809	45795	45810	45808	45800	45844	45819
44968	44994	44979	44981	44984	44991	44960	44989	44992	44995
44420	44423	44423	44433	44447	44433	44457	44471	44464	44484
43881	43891	43925	43876	43882	43884	43897	43932	43921	43904
43653	43632	43654	43659	43656	43641	43668	43645	43651	43672
43426	43419	43405	43449	43408	43435	43458	43443	43433	43473
43504	43510	43522	43510	43499	43511	43513	43526	43498	43533
43887	43852	43846	43879	43867	43874	43867	43882	43886	43878
44265	44271	44270	44266	44262	44290	44285	44287	44258	44253
44899	44891	44903	44922	44903	44878	44911	44875	44868	44901
45784	45787	45771	45789	45764	45755	45770	45765	45755	45763
46703	46697	46700	46694	46697	46708	46701	46685	46695	46688
47752	47749	47750	47739	47754	47730	47735	47738	47727	47734
48893	48876	48874	48852	48865	48861	48870	48853	48863	48851
50020	50025	50014	50011	50007	49997	49995	49999	50009	49988
51153	51157	51148	51140	51150	51145	51134	51132	51136	51126
52189	52180	52191	52193	52180	52182	52177	52160	52151	52173
53184	53177	53190	53171	53160	53170	53180	53161	53169	53153
54026	54023	54009	54015	54031	54008	54021	54010	54006	53993
54605	54586	54602	54588	54591	54562	54597	54564	54543	54551
55166	55158	55161	55151	55152	55152	55139	55136	55159	55125
55409	55420	55415	55419	55405	55375	55416	55384	55394	55386
55370	55348	55352	55329	55334	55339	55343	55323	55327	55336
55275	55271	55256	55274	55262	55267	55267	55237	55244	55238
54841	54856	54861	54862	54854	54888	54860	54859	54820	54837
54174	54208	54189	54184	54174	54178	54171	54193	54189	54168
53481	53476	53483	53461	53481	53461	53452	53461	53469	53438
52587	52587	52575	52584	52581	52570	52585	52583	52584	52572
51515	51512	51510	51515	51518	51513	51506	51515	51510	51516
50420	50434	50423	50427	50426	50440	50447	50447	50444	50442
49295	49282	49287	49291	49291	49291	49308	49305	49283	49304
48166	48179	48166	48156	48198	48178	48194	48188	48187	48173
47051	47063	47059	47045	47066	47077	47059	47070	47070	47073
46059	46069	45980	46115	46032	46013	46125	45996	46041	46084
45535	45592	45527	45573	45566	45537	45580	45553	45557	45557
44447	44481	44452	44455	44508	44449	44487	44487	44451	44472
43809	43794	43822	43816	43856	43824	43834	43837	43826	43842
43300	43256	43305	43331	43356	43349	43307	43319	43338	43345
43107	43163	43108	43091	43064	43116	43126	43119	43100	43098
43143	43128	43143	43149	43129	43137	43170	43191	43151	43136
43296	43283	43337	43302	43344	43342	43319	43283	43321	43338
43716	43677	43739	43729	43708	43742	43735	43730	43738	43740
44420	44433	44434	44433	44395	44404	44400	44449	44413	44431
45149	45165	45158	45133	45149	45131	45129	45167	45119	45152
46105	46086	46086	46106	46107	46093	46095	46081	46080	46103
47186	47183	47175	47175	47173	47179	47166	47164	47166	47166
48311	48291	48302	48302	48306	48298	48285	48286	48288	48293
49486	49485	49493	49495	49479	49481	49464	49470	49471	49466
50644	50638	50641	50634	50643	50596	50600	50624	50600	50601
51774	51800	51790	51778	51776	51754	51745	51708	51731	51754
52829	52843	52854	52807	52789	52810	52814	52774	52804	52802
53630	53669	53587	53627	53636	53605	53611	53634	53587	53609
54405	54422	54337	54437	54399	54390	54385	54427	54370	54366
54938	54945	54927	54933	54915	54956	54913	54918	54890	54910
55175	55173	55136	55102	55182	55163	55174	55096	55140	55172
55288	55326	55234	55234	55285	55274	55274	55249	55255	55279
55173	55145	55093	55176	55146	55126	55133	55171	55102	55145
54674	54702	54689	54663	54691	54676	54689	54640	54640	54673
54177	54218	54189	54225	54190	54193	54202	54170	54220	54188
53419	53407	53395	53398	53420	53430	53416	53415	53448	53415
52464	52447	52432	52442	52448	52447	52444	52429	52442	52442
51440	51449	51435	51450	51446	51454	51451	51465	51449	51458
50315	50310	50312	50315	50324	50327	50323	50325	50327	50320
49142	49170	49144	49163	49153	49169	49177	49169	49146	49159
47963	47965	47973	47999	47973	47975	47971	48004	47963	48002
46759	46813	46808	46783	46822	46807	46816	46840	46779	46815
45762	45802	45796	45825	45834	45825	45805	45832	45851	45802
44776	44826	44825	44790	44813	44797	44853	44866	44883	44844
44028	44068	44060	44122	44118	44059	44114	44119	44074	44147
43313	43332	43350	43338	43337	43339	43369	43373	43342	43391
42936	42907	42921	42933	42920	42979	42981	42913	42920	42891
42737	42744	42772	42758	42797	42800	42751	42814	42758	42795
42597	42654	42630	42625	42698	42575	42744	42711	42756	42691
42877	42867	42884	42890	42868	42845	42885	42877	42905	42853
43364	43416	43411	43405	43388	43349	43331	43371	43333	43404
43938	43984	43952	43940	43981	43891	43965	43948	43954	43929
44772	44724	44724	44729	44722	44776	44734	44746	44726	44715
45783	45766	45768	45787	45761	45763	45794	45779	45750	45786
46866	46841	46858	46827	46863	46836	46846	46838	46850	46851
48055	48061	48054	48055	48043	48026	48033	48033	48045	48044
49315	49290	49304	49295	49301	49289	49268	49273	49269	49284
50541	50555	50569	50547	50557	50570	50523	50536	50530	50516
51778	51803	51785	51789	51772	51752	51726	51754	51743	51757
52881	52877	52868	52864	52863	52858	52861	52828	52848	52890
53867	53888	53881	53893	53897	53899	53885	53855	53881	53880
54747	54743	54743	54722	54729	54764	54658	54709	54707	54697
55245	55219	55240	55253	55232	55267	55166	55240	55231	55178
55759	55714	55752	55733	55749	55753	55729	55724	55726	55749
55887	55928	55864	55879	55876	55842	55838	55888	55857	55861
55697	55684	55680	55688	55676	55672	55699	55667	55657	55685
55422	55413	55413	55418	55409	55418	55381	55386	55411	55427
54903	54910	54915	54907	54897	54904	54905	54906	54906	54894
54072	54045	54053	54071	54054	54063	54050	54056	54044	54080
53191	53169	53177	53179	53169	53179	53183	53179	53186	53176
52126	52148	52124	52142	52118	52146	52143	52149	52138	52136
50930	50938	50928	50940	50935	50943	50949	50943	50945	50953
49723	49720	49723	49719	49737	49731	49750	49746	49735	49749
48489	48470	48493	48481	48483	48494	48486	48506	48500	48493
47305	47291	47319	47286	47325	47306	47330	47313	47312	47335
46168	46170	46131	46163	46178	46173	46160	46183	46180	46177
45183	45224	45195	45221	45223	45218	45235	45224	45229	45227
44304	44280	44294	44282	44313	44289	44298	44276	44309	44329
43544	43553	43533	43573	43545	43535	43550	43544	43577	43587
43147	43182	43139	43182	43171	43177	43195	43138	43173	43184
42808	42830	42803	42792	42830	42837	42843	42840	42857	42860
42710	42708	42716	42714	42733	42707	42708	42708	42727	42732
43033	43001	42955	43000	43007	43024	43055	42999	42994	43017
43291	43303	43302	43298	43307	43331	43323	43299	43301	43311
43904	43916	43902	43900	43875	43892	43898	43890	43907	43897
44723	44675	44714	44685	44713	44705	44704	44686	44696	44686
45636	45628	45631	45633	45603	45607	45620	45620	45631	45612
46715	46694	46701	46697	46698	46693	46687	46677	46685	46676
47886	47888	47890	47874	47879	47879	47881	47865	47858	47872
49090	49090	49109	49072	49085	49091	49075	49079	49072	49076
50327	50321	50316	50331	50320	50302	50305	50317	50293	50291
51477	51456	51477	51454	51457	51439	51445	51436	51419	51428
52595	52609	52601	52604	52598	52573	52579	52587	52583	52565
53576	53549	53558	53563	53549	53554	53529	53523	53513	53512
54271	54248	54252	54248	54246	54251	54214	54211	54224	54227
54925	54910	54904	54905	54899	54896	54879	54893	54874	54877
55336	55329	55332	55341	55333	55341	55314	55326	55289	55330
55381	55385	55380	55357	55365	55371	55358	55352	55343	55340
55331	55329	55364	55349	55323	55351	55342	55330	55337	55329
55041	55043	55046	55050	55048	55076	55032	55025	55033	55048
54498	54487	54465	54488	54491	54473	54467	54475	54452	54491
53817	53826	53802	53811	53810	53819	53814	53803	53805	53788
52944	52944	52947	52949	52943	52938	52939	52959	52957	52941
51939	51936	51930	51928	51925	51935	51929	51942	51934	51933
50843	50854	50840	50855	50857	50856	50861	50854	50856	50856
49723	49700	49711	49727	49728	49753	49719	49718	49727	49713
48803	48781	48787	48800	48784	48803	48807	48806	48826	48808
47505	47494	47522	47527	47527	47537	47541	47546	47524	47522
46441	46455	46453	46461	46497	46469	46478	46458	46484	46485
45497	45458	45496	45484	45481	45516	45491	45486	45509	45529
44674	44672	44672	44666	44695	44679	44700	44694	44695	44706
44099	44118	44115	44167	44074	44116	44110	44106	44127	44148
43548	43540	43556	43539	43569	43590	43555	43576	43557	43547
43295	43246	43295	43283	43217	43275	43300	43303	43326	43289
43302	43340	43336	43329	43284	43326	43335	43357	43338	43346
43399	43369	43404	43406	43342	43398	43402	43386	43413	43393
43719	43738	43705	43681	43686	43684	43677	43746	43707	43699
44335	44325	44315	44326	44392	44323	44330	44321	44339	44338
45029	45039	44991	45020	45008	45033	45024	44996	45009	45009
45893	45891	45847	45867	45885	45865	45858	45899	45858	45861
46931	46915	46932	46927	46933	46931	46901	46920	46903	46931
48033	48008	48008	48020	48018	48016	48011	48016	47993	48021
49177	49173	49185	49151	49163	49154	49149	49154	49161	49131
50308	50305	50306	50281	50282	50291	50266	50258	50287	50280
51437	51445	51453	51407	51449	51414	51406	51438	51408	51401
52481	52448	52484	52499	52439	52443	52463	52407	52447	52442
53289	53306	53241	53309	53289	53270	53262	53225	53251	53264
54110	54119	54121	54105	54081	54115	54087	54128	54072	54095
54679	54685	54723	54624	54650	54660	54667	54649	54636	54640
54957	54941	54990	54980	54908	54910	54942	54872	54906	54914
55195	55195	55219	55135	55163	55172	55176	55186	55165	55145
55088	55098	55078	55089	55101	55082	55078	55046	55085	55060
54716	54712	54773	54767	54723	54685	54708	54756	54730	54691
54307	54290	54279	54269	54283	54274	54298	54268	54278	54286
53654	53657	53657	53664	53668	53651	53659	53665	53644	53669
52750	52755	52763	52776	52760	52761	52771	52766	52755	52763
51847	51851	51836	51842	51863	51854	51859	51847	51854	51859
50819	50826	50818	50824	50820	50841	50842	50833	50818	50832
49760	49757	49757	49772	49770	49769	49767	49774	49784	49767
48704	48689	48670	48682	48700	48691	48694	48709	48699	48698
47643	47680	47665	47671	47676	47693	47696	47691	47677	47688
46658	46667	46666	46627	46661	46671	46683	46675	46651	46680
45796	45776	45764	45776	45749	45767	45767	45771	45758	45774
45096	45070	45071	45136	45093	45096	45122	45107	45081	45115
44415	44381	44410	44477	44412	44379	44432	44413	44432	44445
43854	43905	43913	43916	43931	43945	43912	43932	43975	43917
43741	43743	43754	43726	43743	43752	43715	43752	43753	43722
43571	43594	43609	43601	43610	43625	43571	43627	43635	43657
43724	43755	43740	43721	43737	43802	43731	43743	43708	43765
44131	44095	44103	44117	44124	44080	44118	44104	44104	44136
44570	44592	44557	44608	44589	44559	44591	44594	44586	44516
45298	45249	45245	45254	45242	45275	45232	45235	45228	45266
46092	46099	46119	46091	46102	46112	46081	46094	46079	46094
47027	47035	47027	47012	47022	47034	47031	47013	47011	47035
48066	48065	48067	48059	48070	48054	48043	48041	48049	48037
49130	49136	49116	49099	49116	49091	49089	49096	49098	49099
50199	50189	50183	50195	50192	50187	50185	50170	50171	50165
51202	51234	51224	51211	51218	51185	51228	51205	51196	51191
52096	52112	52121	52120	52131	52086	52035	52080	52092	52124
52996	52986	52958	52963	52960	53010	53001	52944	52971	52971
53689	53698	53687	53713	53713	53661	53717	53671	53672	53712
54097	54123	54098	54122	54091	54079	54113	54072	54071	54059
54454	54454	54450	54453	54445	54475	54480	54430	54455	54410
54633	54624	54621	54607	54625	54589	54571	54611	54594	54647
54425	54436	54420	54418	54422	54399	54377	54410	54405	54396
54187	54181	54172	54190	54164	54209	54154	54165	54170	54165
53695	53703	53715	53711	53720	53692	53699	53718	53700	53690
53042	53045	53033	53054	53037	53034	53048	53047	53043	53050
52308	52310	52303	52310	52289	52296	52309	52298	52306	52281
51429	51432	51427	51430	51432	51431	51434	51435	51429	51433
50475	50474	50469	50479	50479	50489	50483	50480	50490	50492
49504	49506	49498	49517	49519	49516	49523	49512	49528	49531
48557	48550	48560	48561	48549	48554	48565	48561	48581	48568
47574	47584	47572	47593	47576	47596	47608	47626	47601	47610
46667	46680	46673	46681	46688	46671	46688	46709	46701	46693
45929	45910	45933	45957	45960	45942	45954	45936	45929	45957
45184	45194	45183	45206	45224	45221	45232	45250	45206	45236
44633	44613	44636	44648	44655	44687	44662	44671	44672	44673
44288	44304	44310	44337	44306	44316	44313	44324	44311	44340
44034	44053	44045	44076	44069	44049	44068	44078	44087	44053
43989	43993	44013	44014	44010	44014	43998	44039	44035	44012
44230	44247	44239	44246	44222	44243	44249	44253	44229	44225
44513	44466	44472	44488	44482	44485	44488	44482	44487	44480
44987	44940	44955	44985	44996	44965	44974	44992	44967	44987
45652	45650	45660	45648	45653	45658	45650	45661	45646	45648
46373	46356	46377	46348	46367	46370	46375	46357	46369	46368
47232	47224	47220	47219	47218	47222	47207	47208	47207	47210
48159	48136	48149	48137	48137	48147	48135	48130	48126	48127
49093	49084	49095	49082	49086	49077	49078	49067	49063	49067
50031	50022	50024	50015	50030	50009	50006	50013	50005	50013
50894	50897	50875	50870	50870	50864	50866	50847	50852	50847
51725	51718	51709	51722	51707	51706	51697	51695	51684	51697
52451	52425	52425	52433	52422	52413	52408	52408	52410	52415
52986	52958	52969	52951	52942	52957	52955	52954	52921	52949
53414	53436	53417	53418	53413	53417	53406	53422	53415	53391
53667	53699	53695	53690	53667	53663	53687	53676	53678	53667
53708	53714	53721	53729	53711	53711	53730	53709	53690	53675
53663	53676	53680	53658	53684	53665	53668	53683	53658	53646
53418	53447	53435	53449	53437	53415	53442	53427	53419	53429
52965	52973	52989	52979	52975	52966	52988	52986	52976	52971
52504	52512	52512	52501	52512	52523	52499	52515	52528	52501
51897	51902	51870	51859	51862	51923	51913	51878	51942	51866
51157	51157	51160	51152	51161	51180	51167	51165	51175	51154
50396	50398	50387	50389	50383	50402	50416	50405	50407	50408
49601	49593	49577	49591	49599	49609	49602	49588	49599	49602
48769	48779	48771	48782	48785	48785	48774	48780	48785	48788
47988	47987	47988	47990	48008	47985	47986	47993	48004	47999
47269	47263	47268	47285	47293	47279	47288	47292	47279	47272
46565	46589	46579	46577	46577	46600	46592	46588	46586	46590
45965	45971	45978	45983	45947	45972	46001	45978	46008	45990
45596	45626	45577	45610	45630	45615	45580	45606	45600	45620
45223	45185	45219	45231	45255	45241	45254	45238	45238	45232
45009	44977	45011	45016	45005	44987	45036	45029	44997	45024
45064	45062	45039	45041	45069	45069	45076	45045	45061	45047
45118	45103	45116	45121	45070	45116	45126	45115	45123	45106
45372	45343	45379	45340	45365	45340	45340	45303	45335	45347
45728	45745	45760	45742	45707	45734	45741	45730	45729	45729
46204	46169	46185	46201	46213	46169	46164	46196	46171	46190
46756	46749	46752	46740	46767	46744	46746	46782	46740	46753
47418	47441	47397	47411	47403	47417	47395	47398	47415	47415
48095	48082	48084	48080	48091	48064	48077	48065	48077	48085
48805	48795	48810	48797	48791	48788	48785	48783	48773	48796
49521	49515	49526	49501	49518	49500	49495	49488	49496	49494
50213	50204	50199	50222	50217	50201	50182	50178	50187	50197
50845	50858	50856	50859	50838	50827	50831	50829	50849	50821
51363	51372	51333	51378	51359	51361	51370	51361	51348	51350
51864	51878	51875	51847	51841	51857	51847	51866	51849	51845
52243	52235	52258	52202	52230	52236	52233	52261	52246	52226
52406	52405	52399	52415	52399	52405	52414	52367	52406	52411
52576	52566	52604	52608	52576	52574	52577	52584	52564	52561
52571	52585	52558	52588	52560	52583	52576	52569	52580	52553
52409	52394	52410	52426	52408	52425	52411	52396	52412	52410
52195	52199	52217	52200	52192	52203	52200	52203	52219	52210
51882	51878	51879	51901	51872	51870	51887	51876	51860	51883
51424	51427	51408	51421	51421	51421	51429	51441	51428	51426
50932	50934	50941	50961	50934	50941	50944	50942	50954	50943
50367	50377	50373	50369	50365	50375	50386	50377	50377	50375
49795	49799	49784	49786	49784	49793	49806	49785	49809	49799
49187	49170	49182	49182	49184	49183	49183	49188	49175	49187
48589	48590	48589	48579	48598	48582	48592	48603	48616	48602
48011	47998	47999	48020	48011	48013	48008	48010	48038	48014
47480	47496	47472	47472	47477	47497	47492	47491	47454	47499
47037	47066	47032	47043	47047	47040	47051	47046	47097	47064
46657	46653	46652	46644	46666	46655	46662	46679	46675	46666
46349	46364	46379	46391	46362	46392	46389	46374	46383	46409
46222	46237	46221	46239	46238	46240	46215	46244	46197	46269
46126	46128	46133	46139	46144	46142	46089	46144	46159	46112
46142	46177	46160	46176	46174	46138	46178	46147	46140	46192
46328	46350	46330	46335	46331	46340	46356	46347	46331	46371
46556	46514	46524	46520	46523	46553	46499	46508	46550	46558
46829	46854	46848	46848	46853	46852	46835	46859	46863	46825
47270	47275	47269	47269	47273	47264	47280	47269	47268	47266
47698	47689	47705	47699	47694	47699	47698	47689	47695	47692
48180	48188	48176	48177	48192	48183	48173	48179	48177	48173
48696	48698	48696	48705	48694	48701	48693	48705	48702	48695
49215	49220	49213	49205	49213	49220	49215	49200	49197	49209
49715	49731	49721	49726	49717	49732	49714	49712	49719	49697
50153	50152	50167	50155	50167	50155	50137	50154	50145	50163
50580	50578	50578	50573	50579	50573	50585	50582	50566	50588
50926	50926	50918	50924	50908	50907	50947	50919	50922	50934
51171	51180	51173	51164	51163	51155	51164	51184	51167	51151
51379	51378	51369	51375	51369	51377	51363	51360	51367	51351
51479	51490	51483	51489	51478	51454	51482	51475	51472	51480
51479	51464	51479	51472	51454	51478	51473	51473	51465	51484
51455	51444	51448	51455	51453	51435	51441	51447	51447	51453
51298	51305	51297	51309	51289	51295	51304	51299	51291	51288
51038	51038	51032	51049	51055	51042	51056	51051	51056	51031
50777	50764	50780	50779	50775	50777	50773	50777	50788	50784
50403	50410	50410	50415	50401	50413	50424	50419	50408	50409
50020	50025	50030	50028	50014	50026	50029	50033	50025	50031
49593	49584	49590	49595	49588	49599	49597	49593	49608	49596
49148	49158	49167	49151	49164	49156	49170	49160	49159	49171
48725	48717	48717	48727	48712	48735	48732	48734	48749	48730
48317	48319	48301	48310	48312	48320	48316	48315	48313	48318
47948	47955	47963	47952	47963	47952	47966	47964	47952	47964
47603	47605	47610	47618	47616	47619	47617	47615	47611	47622
47339	47347	47344	47344	47346	47358	47351	47354	47361	47360
47171	47181	47188	47190	47189	47190	47200	47178	47195	47200
47043	47043	47047	47028	47055	47029	47048	47028	47039	47050
47011	47005	46995	47001	47014	46995	46984	46988	46999	47017
47060	47086	47096	47076	47074	47082	47069	47070	47084	47087
47184	47181	47178	47168	47176	47166	47178	47182	47171	47167
47340	47346	47356	47341	47344	47351	47339	47349	47344	47338
47633	47625	47627	47630	47623	47626	47623	47619	47627	47638
47923	47938	47938	47907	47922	47920	47913	47911	47916	47904
48267	48251	48269	48247	48264	48257	48237	48249	48267	48261
48632	48622	48633	48635	48633	48628	48621	48622	48629	48627
48993	48991	48974	48999	48994	48995	48992	48996	48986	48988
49347	49364	49345	49351	49342	49353	49336	49351	49336	49348
49681	49683	49673	49670	49670	49675	49679	49667	49677	49665
49988	49973	49978	49969	49963	49968	49963	49962	49969	49959
50210	50210	50203	50218	50208	50209	50207	50215	50207	50208
50376	50387	50397	50388	50389	50381	50377	50390	50398	50377
50558	50538	50542	50546	50548	50543	50556	50548	50543	50541
50631	50616	50634	50633	50628	50626	50630	50625	50630	50622
50620	50631	50613	50616	50631	50626	50632	50621	50625	50617
50592	50598	50598	50610	50596	50596	50599	50594	50598	50601
50482	50476	50523	50503	50469	50500	50513	50493	50488	50512
50277	50280	50292	50285	50276	50296	50293	50290	50293	50291
50085	50079	50088	50084	50094	50088	50091	50092	50080	50091
49815	49821	49828	49815	49815	49825	49832	49824	49827	49823
49551	49541	49538	49552	49536	49558	49549	49551	49537	49546
49240	49236	49249	49246	49249	49252	49250	49255	49250	49250
48934	48949	48940	48952	48944	48952	48955	48954	48961	48947
48662	48657	48663	48658	48677	48662	48681	48659	48666	48668
48395	48388	48400	48419	48392	48403	48403	48408	48411	48420
48209	48189	48215	48197	48215	48203	48217	48212	48206	48211
48018	48005	48012	48016	48040	48011	48004	48020	48018	48033
47886	47884	47883	47888	47894	47890	47878	47893	47897	47902
47822	47814	47818	47827	47820	47825	47827	47814	47844	47834
47805	47793	47804	47794	47815	47797	47789	47791	47805	47799
47816	47831	47833	47839	47842	47836	47825	47833	47838	47844
47945	47925	47925	47938	47942	47934	47930	47934	47934	47938
48051	48044	48038	48050	48056	48038	48035	48046	48050	48035
48217	48205	48221	48212	48214	48221	48209	48207	48212	48220
48419	48414	48420	48422	48413	48413	48423	48419	48419	48423
48636	48618	48623	48623	48627	48618	48635	48627	48622	48606
48842	48863	48860	48857	48854	48851	48835	48853	48841	48836
49062	49075	49073	49065	49069	49069	49064	49057	49060	49072
49278	49263	49267	49277	49266	49263	49261	49250	49270	49264
49440	49448	49430	49446	49449	49449	49441	49435	49441	49445
49572	49585	49585	49566	49575	49569	49580	49566	49573	49589
49694	49686	49679	49685	49696	49694	49684	49701	49692	49681
49769	49769	49754	49766	49764	49769	49769	49761	49756	49767
49809	49791	49812	49810	49810	49807	49819	49801	49808	49805
49825	49827	49828	49838	49829	49831	49835	49833	49839	49827
49790	49789	49803	49810	49795	49813	49795	49819	49805	49803
49741	49734	49730	49741	49743	49747	49742	49744	49743	49744
49645	49629	49642	49628	49633	49645	49643	49647	49654	49649
49511	49505	49506	49519	49506	49505	49508	49510	49509	49511
49343	49345	49348	49348	49358	49339	49348	49365	49348	49360
49168	49178	49184	49162	49183	49184	49190	49191	49193	49182
49018	49013	49013	49010	49024	49020	49023	49031	49030	49028
48845	48849	48856	48863	48863	48867	48871	48850	48861	48870
48716	48722	48714	48720	48733	48731	48723	48721	48727	48722
48600	48611	48612	48599	48615	48609	48617	48623	48629	48637
48531	48530	48542	48539	48536	48533	48529	48536	48547	48547
48494	48488	48493	48494	48489	48499	48496	48485	48482	48498
48492	48493	48490	48480	48483	48479	48488	48483	48500	48486
48528	48518	48514	48509	48513	48515	48520	48521	48504	48511
48582	48563	48570	48561	48577	48577	48586	48564	48575	48572
48666	48681	48691	48684	48683	48680	48677	48664	48683	48669
48777	48807	48787	48791	48792	48777	48789	48789	48789	48790
48925	48938	48929	48937	48933	48924	48920	48926	48944	48929
49087	49096	49084	49086	49090	49086	49081	49089	49083	49087
49244	49235	49245	49233	49236	49233	49242	49236	49225	49253
49401	49389	49399	49401	49386	49387	49390	49384	49396	49397
49512	49523	49525	49515	49529	49519	49511	49514	49514	49505
49619	49633	49625	49633	49628	49630	49608	49624	49639	49629
49721	49707	49717	49711	49710	49717	49709	49713	49708	49711
49731	49736	49739	49727	49743	49723	49728	49714	49722	49728
49748	49743	49733	49741	49747	49748	49736	49728	49752	49742
49706	49703	49690	49698	49699	49709	49687	49700	49699	49704
49617	49615	49609	49601	49610	49610	49619	49626	49615	49605
49518	49514	49517	49515	49505	49538	49528	49519	49520	49528
49401	49394	49402	49408	49408	49397	49403	49408	49396	49413
49252	49243	49258	49259	49251	49267	49245	49257	49265	49268
49087	49076	49075	49090	49090	49084	49085	49093	49086	49090
48873	48895	48892	48897	48883	48893	48892	48893	48899	48896
48693	48699	48699	48702	48708	48688	48714	48715	48722	48716
48475	48465	48484	48486	48488	48496	48498	48495	48501	48519
48306	48283	48306	48293	48307	48312	48296	48302	48324	48295
48140	48151	48141	48147	48144	48151	48158	48144	48153	48162
48013	48007	48011	48014	48018	48015	48025	48011	48023	48001
47947	47929	47947	47953	47935	47935	47950	47940	47951	47955
47902	47902	47906	47897	47915	47902	47926	47907	47908	47919
47947	47937	47946	47949	47945	47960	47953	47959	47961	47959
48065	48056	48061	48057	48063	48054	48078	48057	48061	48058
48194	48191	48194	48191	48203	48205	48206	48204	48205	48208
48410	48399	48410	48409	48396	48418	48407	48415	48410	48402
48679	48665	48666	48667	48668	48677	48667	48666	48661	48663
48955	48953	48959	48966	48956	48957	48963	48959	48963	48957
49285	49286	49280	49288	49278	49280	49259	49274	49270	49269
49610	49600	49601	49597	49607	49602	49609	49591	49588	49593
49939	49947	49940	49936	49935	49937	49930	49934	49945	49931
50274	50265	50278	50268	50270	50267	50271	50265	50267	50266
50539	50537	50535	50530	50524	50515	50521	50530	50520	50512
50803	50803	50792	50787	50802	50786	50793	50801	50795	50791
51000	51001	50995	50994	50992	50989	50993	50987	50976	50978
51103	51117	51109	51101	51105	51105	51100	51102	51081	51090
51169	51164	51177	51176	51161	51179	51167	51159	51171	51165
51143	51160	51156	51147	51151	51134	51141	51148	51144	51132
51020	51025	51010	51025	51029	51015	51025	51014	51009	51016
50859	50861	50861	50848	50843	50842	50853	50845	50860	50850
50594	50601	50600	50599	50608	50591	50589	50607	50604	50599
50262	50258	50262	50254	50264	50275	50257	50270	50262	50265
49910	49901	49911	49895	49917	49915	49921	49912	49919	49919
49481	49496	49486	49495	49478	49477	49507	49488	49501	49497
49033	49024	49019	49034	49038	49039	49032	49029	49038	49032
48539	48531	48536	48551	48526	48544	48539	48537	48554	48543
48040	48038	48041	48035	48040	48047	48041	48055	48058	48055
47596	47586	47598	47604	47611	47614	47611	47616	47632	47619
47164	47144	47134	47133	47151	47151	47150	47152	47157	47151
46773	46743	46785	46722	46813	46829	46726	46747	46744	46817
46714	46679	46698	46688	46709	46732	46716	46718	46687	46745
46323	46317	46305	46323	46325	46325	46337	46346	46339	46328
46222	46224	46237	46239	46256	46241	46243	46245	46246	46246
46179	46194	46196	46197	46207	46223	46196	46202	46210	46215
46291	46289	46279	46306	46272	46282	46301	46279	46304	46303
46580	46543	46562	46560	46560	46546	46550	46567	46549	46586
46861	46847	46848	46864	46854	46858	46857	46864	46873	46866
47267	47274	47255	47259	47285	47264	47254	47283	47272	47269
47768	47780	47778	47774	47763	47782	47762	47755	47761	47764
48297	48309	48308	48313	48293	48299	48304	48309	48318	48287
48901	48898	48904	48897	48895	48898	48893	48882	48884	48896
49497	49497	49495	49493	49490	49491	49478	49480	49479	49478
50102	50111	50093	50101	50088	50077	50085	50080	50098	50083
50676	50651	50654	50653	50645	50646	50648	50652	50649	50651
51121	51132	51144	51123	51122	51116	51123	51111	51117	51123
51609	51599	51602	51589	51613	51592	51579	51588	51597	51583
51940	51947	51929	51926	51942	51933	51934	51929	51906	51909
52108	52126	52113	52110	52116	52098	52097	52107	52103	52101
52250	52228	52262	52248	52259	52253	52261	52234	52248	52248
52267	52257	52278	52269	52282	52282	52243	52260	52246	52258
52081	52122	52093	52077	52056	52074	52095	52085	52088	52071
51877	51898	51875	51871	51890	51874	51872	51887	51867	51873
51528	51533	51531	51530	51503	51526	51530	51526	51529	51514
51054	51056	51048	51063	51060	51074	51072	51058	51062	51068
50531	50538	50538	50537	50542	50533	50537	50545	50540	50551
49920	49928	49918	49920	49930	49938	49936	49948	49933	49932
49249	49258	49265	49261	49277	49271	49285	49280	49284	49270
48578	48573	48573	48583	48593	48588	48593	48584	48588	48599
47890	47905	47868	47884	47893	47890	47898	47889	47905	47899
47270	47285	47250	47264	47256	47287	47279	47302	47289	47290
46608	46637	46617	46603	46646	46619	46638	46662	46647	46653
46077	46072	46108	46093	46119	46105	46103	46096	46110	46102
45717	45711	45757	45726	45701	45704	45733	45713	45733	45721
45353	45355	45394	45386	45351	45380	45384	45389	45372	45374
45220	45242	45218	45197	45233	45204	45224	45258	45220	45234
45115	45148	45097	45123	45121	45136	45153	45166	45156	45153
45243	45255	45242	45178	45239	45239	45244	45240	45217	45244
45518	45542	45529	45544	45497	45536	45524	45509	45536	45530
45883	45864	45846	45908	45875	45884	45887	45859	45883	45902
46397	46396	46377	46378	46387	46392	46381	46413	46392	46394
47035	47050	47047	47044	47037	47032	47036	47042	47045	47047
47725	47711	47705	47712	47715	47716	47698	47705	47717	47702
48486	48486	48486	48478	48494	48474	48460	48473	48472	48462
49265	49272	49267	49258	49259	49249	49262	49256	49251	49256
50058	50059	50072	50035	50068	50062	50054	50058	50039	50040
50852	50854	50826	50841	50841	50826	50817	50818	50802	50809
51480	51502	51487	51483	51480	51477	51491	51487	51459	51475
52109	52126	52115	52152	52107	52120	52147	52100	52135	52101
52618	52645	52641	52665	52639	52641	52661	52638	52604	52627
52925	52916	52953	52944	52920	52911	52923	52919	52950	52905
53219	53190	53193	53173	53194	53168	53178	53179	53136	53185
53248	53276	53258	53265	53268	53280	53260	53252	53253	53282
53124	53137	53119	53113	53126	53130	53115	53141	53134	53145
52924	52913	52929	52932	52915	52913	52901	52931	52946	52909
52525	52547	52544	52557	52549	52527	52537	52549	52513	52524
51998	51981	52002	51993	51993	51986	52014	52001	51994	52001
51399	51409	51406	51402	51409	51430	51400	51406	51418	51411
50679	50680	50688	50680	50679	50693	50675	50688	50683	50684
49874	49889	49877	49885	49885	49880	49897	49891	49896	49895
49040	49055	49054	49060	49057	49080	49053	49059	49071	49077
48214	48209	48210	48212	48208	48240	48213	48226	48217	48219
47427	47405	47420	47415	47422	47403	47471	47438	47459	47477
46627	46625	46617	46628	46635	46640	46672	46648	46634	46658
45866	45898	45883	45897	45900	45931	45885	45901	45935	45894
45349	45380	45378	45393	45392	45339	45413	45421	45421	45373
44884	44871	44902	44888	44898	44878	44874	44896	44881	44933
44611	44614	44608	44622	44639	44651	44694	44645	44658	44653
44408	44401	44381	44357	44382	44425	44379	44412	44415	44363
44405	44399	44408	44413	44401	44384	44387	44403	44423	44420
44678	44645	44680	44665	44672	44642	44662	44691	44659	44660
44944	44962	44951	44959	44935	44971	44971	44961	44963	44917
45479	45477	45452	45446	45448	45471	45471	45461	45461	45511
46151	46164	46142	46149	46180	46140	46152	46157	46157	46187
46918	46908	46907	46895	46875	46907	46902	46900	46898	46902
47759	47747	47751	47756	47743	47752	47747	47745	47738	47749
48689	48694	48678	48684	48670	48672	48673	48663	48672	48674
49633	49623	49621	49636	49623	49613	49624	49621	49630	49610
50581	50573	50565	50572	50564	50574	50563	50568	50560	50561
51441	51449	51469	51436	51451	51432	51427	51426	51432	51428
52285	52287	52294	52283	52294	52286	52283	52268	52258	52263
53005	52999	53000	52985	53014	52975	52985	53002	52984	52982
53519	53531	53529	53505	53513	53487	53509	53524	53509	53493
53995	54008	53979	53967	53956	53985	53971	53986	53945	53970
54232	54273	54263	54261	54255	54217	54230	54243	54232	54250
54241	54263	54242	54210	54242	54235	54241	54243	54239	54218
54230	54220	54213	54216	54226	54218	54214	54207	54231	54228
53941	53940	53933	53920	53930	53939	53945	53927	53943	53932
53411	53432	53429	53423	53431	53440	53425	53411	53424	53435
52874	52873	52883	52874	52881	52869	52877	52874	52863	52878
52166	52154	52159	52171	52170	52170	52164	52174	52167	52169
51282	51285	51287	51291	51288	51295	51303	51295	51298	51301
50373	50388	50389	50395	50387	50404	50403	50397	50396	50398
49409	49414	49418	49403	49411	49420	49436	49430	49426	49427
48436	48449	48453	48451	48470	48461	48463	48452	48469	48473
47458	47454	47453	47468	47478	47490	47484	47482	47500	47506
46607	46564	46524	46539	46605	46589	46619	46540	46589	46611
46131	46084	46087	46085	46125	46095	46114	46097	46124	46127
45078	45073	45104	45055	45081	45096	45114	45074	45119	45091
44547	44519	44507	44532	44544	44522	44527	44548	44561	44544
44038	44014	44040	44025	44012	44054	44032	44039	44017	44022
43756	43736	43740	43765	43742	43763	43785	43761	43787	43778
43722	43710	43694	43738	43740	43748	43694	43734	43727	43719
43793	43808	43793	43820	43808	43800	43820	43826	43821	43845
44111	44124	44108	44130	44121	44091	44096	44113	44120	44115
44681	44669	44667	44655	44673	44693	44694	44688	44689	44716
45259	45256	45282	45272	45264	45281	45284	45285	45277	45261
46099	46080	46091	46104	46091	46102	46078	46094	46101	46091
47049	47057	47055	47043	47055	47048	47037	47050	47041	47036
48032	48028	48030	48022	48047	48033	48036	48025	48028	48027
49113	49098	49096	49091	49093	49086	49084	49085	49080	49078
50126	50126	50131	50124	50129	50111	50122	50113	50108	50111
51172	51164	51168	51164	51171	51160	51170	51148	51143	51150
52137	52147	52147	52150	52139	52117	52133	52128	52125	52119
52905	52913	52904	52887	52884	52888	52913	52882	52889	52887
53617	53637	53623	53639	53652	53632	53626	53643	53615	53626
54159	54216	54160	54173	54150	54180	54128	54177	54166	54152
54447	54434	54471	54440	54462	54457	54447	54449	54463	54398
54642	54614	54631	54618	54610	54628	54626	54605	54639	54607
54573	54570	54575	54567	54600	54577	54563	54569	54592	54584
54252	54276	54288	54300	54285	54265	54250	54270	54257	54258
53838	53815	53862	53823	53812	53848	53826	53839	53849	53837
53214	53245	53194	53221	53231	53214	53217	53221	53224	53213
52380	52371	52378	52392	52397	52398	52400	52398	52403	52406
51531	51547	51534	51534	51544	51542	51543	51545	51542	51539
50524	50541	50543	50536	50538	50550	50549	50544	50548	50561
49480	49475	49479	49499	49498	49505	49508	49501	49515	49498
48422	48445	48434	48418	48401	48435	48449	48438	48442	48450
47358	47348	47351	47364	47360	47375	47390	47389	47390	47390
46436	46483	46388	46455	46428	46456	46466	46442	46454	46443
45510	45479	45558	45528	45463	45501	45530	45573	45538	45543
44754	44826	44791	44761	44800	44783	44786	44818	44781	44782
44092	44085	44123	44053	44122	44107	44113	44179	44127	44129
43610	43573	43670	43632	43617	43639	43654	43710	43632	43649
43436	43436	43408	43486	43427	43442	43448	43554	43431	43476
43315	43273	43263	43360	43313	43300	43285	43339	43272	43291
43444	43430	43378	43432	43385	43422	43440	43449	43416	43471
43857	43831	43811	43915	43862	43861	43875	43883	43837	43839
44343	44343	44292	44331	44339	44350	44351	44308	44327	44348
45059	45020	45054	45003	45009	45019	45015	45052	45034	45030
45973	45963	45986	45986	45961	45939	45957	45975	45960	45959
46958	46950	46943	46958	46947	46938	46938	46939	46940	46941
48039	48041	48046	48027	48036	48035	48039	48015	48027	48023
49176	49170	49167	49188	49173	49161	49158	49169	49171	49165
50343	50334	50338	50353	50306	50324	50322	50319	50301	50302
51457	51457	51451	51406	51441	51447	51429	51443	51427	51427
52459	52429	52394	52420	52430	52426	52425	52421	52453	52407
53351	53374	53373	53322	53357	53358	53316	53351	53351	53352
54126	54129	54102	54146	54094	54087	54074	54093	54115	54117
54497	54564	54576	54602	54569	54521	54528	54569	54487	54544
54953	54991	54991	54996	54991	55024	55020	54992	55021	54989
55146	55135	55103	55077	55088	55140	55085	55098	55148	55132
54947	54916	54923	54902	54916	54903	54907	54900	54852	54929
54667	54680	54692	54667	54676	54653	54663	54671	54702	54689
54118	54174	54159	54170	54149	54149	54165	54148	54185	54121
53364	53372	53377	53371	53379	53371	53379	53379	53366	53376
52527	52540	52541	52549	52548	52520	52536	52541	52537	52561
51557	51555	51551	51568	51563	51575	51573	51569	51576	51564
50443	50439	50451	50440	50448	50445	50445	50454	50454	50465
49289	49303	49295	49311	49308	49311	49322	49320	49303	49306
48145	48121	48125	48135	48140	48134	48161	48145	48158	48147
47033	47003	47012	47020	47034	47045	47000	47043	47049	47058
45908	45925	45935	45937	45926	45897	45908	45947	45985	45953
45016	45015	45040	45063	45044	45101	45008	45061	45016	45038
44137	44115	44112	44110	44112	44125	44194	44136	44160	44148
43446	43432	43465	43464	43432	43433	43413	43466	43454	43539
43091	43106	43107	43102	43060	43104	43155	43106	43096	43170
42747	42750	42756	42742	42769	42730	42822	42766	42745	42729
42690	42666	42689	42659	42670	42691	42737	42725	42696	42718
43030	42987	43005	43022	42976	43061	43018	43010	43005	43053
43377	43356	43399	43387	43364	43423	43337	43387	43390	43389
44005	43984	43991	44001	43977	44067	43968	43996	44016	43973
44891	44838	44857	44851	44856	44869	44880	44855	44872	44892
45828	45814	45827	45809	45800	45798	45827	45802	45823	45816
46954	46952	46941	46945	46937	46954	46939	46940	46931	46919
48151	48145	48149	48146	48145	48152	48131	48139	48135	48144
49396	49395	49387	49383	49382	49381	49376	49382	49374	49372
50656	50630	50647	50634	50631	50623	50621	50618	50616	50611
51791	51796	51779	51777	51791	51771	51758	51772	51760	51762
52939	52938	52915	52908	52943	52924	52909	52910	52887	52912
53879	53889	53891	53885	53870	53875	53864	53872	53866	53855
54582	54579	54566	54569	54578	54573	54581	54517	54571	54555
55234	55259	55230	55260	55254	55242	55239	55227	55240	55222
55683	55675	55677	55664	55660	55684	55638	55631	55670	55652
55697	55712	55734	55698	55704	55726	55704	55669	55687	55699
55699	55709	55709	55676	55690	55673	55703	55683	55702	55692
55440	55463	55478	55441	55445	55455	55470	55443	55462	55432
54841	54844	54838	54862	54838	54840	54828	54820	54817	54841
54201	54198	54187	54208	54201	54198	54204	54198	54195	54208
53325	53339	53350	53342	53352	53339	53339	53325	53353	53339
52314	52315	52312	52302	52309	52316	52334	52326	52318	52332
51230	51242	51240	51243	51246	51244	51258	51240	51249	51251
50051	50068	50053	50072	50070	50075	50078	50087	50083	50075
49072	49078	49087	49084	49096	49097	49091	49102	49091	49108
47715	47735	47729	47730	47732	47747	47763	47748	47756	47746
46576	46583	46596	46582	46598	46572	46622	46606	46604	46615
45476	45502	45495	45549	45514	45554	45522	45525	45528	45536
44573	44583	44577	44590	44585	44601	44595	44623	44607	44598
43905	43900	43911	43949	43914	43902	43947	43948	43938	43977
43236	43262	43299	43283	43303	43297	43332	43285	43321	43328
42914	42938	42939	42949	42960	42958	42962	42979	42996	42989
42942	42978	42957	42980	42958	42954	42963	42990	42953	42987
43011	43002	43008	43003	43028	43012	42990	43028	42971	43022
43387	43397	43411	43398	43372	43376	43411	43398	43401	43398
44059	44060	44092	44072	44067	44044	44066	44075	44067	44070
44817	44817	44805	44808	44822	44810	44815	44804	44800	44803
45746	45750	45751	45739	45735	45743	45732	45728	45765	45723
46879	46882	46891	46878	46889	46880	46883	46874	46879	46876
48054	48054	48056	48056	48061	48043	48032	48044	48037	48047
49309	49289	49297	49283	49286	49290	49270	49276	49264	49269
50524	50512	50497	50493	50497	50476	50492	50466	50470	50472
51704	51688	51681	51682	51665	51654	51669	51653	51656	51657
52788	52752	52786	52774	52776	52744	52739	52753	52749	52755
53674	53687	53675	53675	53636	53634	53651	53639	53634	53642
54466	54430	54474	54467	54525	54457	54444	54480	54465	54446
55077	55110	55075	55081	55089	55054	55070	55051	55049	55043
55346	55295	55350	55321	55302	55296	55299	55315	55310	55296
55577	55571	55576	55559	55616	55578	55569	55571	55565	55571
55494	55516	55473	55480	55463	55492	55447	55473	55448	55453
55048	55087	55048	55059	55001	55065	55039	55066	55066	55046
54618	54605	54613	54613	54652	54604	54592	54595	54591	54598
53929	53942	53959	53925	53973	53923	53937	53945	53929	53932
52985	52985	52986	52987	53012	52984	52986	52985	52995	52975
51998	52000	52017	52005	51983	52006	52028	52020	52016	52026
50893	50890	50897	50911	50899	50909	50907	50911	50908	50909
49702	49712	49715	49722	49704	49724	49735	49730	49728	49725
48490	48463	48481	48490	48520	48513	48522	48507	48517	48517
47339	47380	47337	47365	47359	47359	47363	47344	47365	47371
46167	46129	46213	46180	46164	46189	46200	46136	46212	46207
45104	45107	45148	45132	45208	45162	45156	45103	45131	45146
44318	44294	44371	44336	44360	44296	44339	44295	44361	44361
43542	43589	43587	43561	43512	43543	43541	43583	43558	43568
42956	42945	42890	42924	42955	42989	42981	43056	42996	43007
42790	42745	42871	42824	42808	42819	42842	42877	42831	42848
42670	42629	42624	42667	42681	42689	42676	42745	42689	42681
42827	42814	42760	42760	42869	42785	42821	42839	42829	42807
43343	43287	43318	43345	43300	43335	43327	43336	43340	43330
43899	43902	43939	43936	43883	43903	43923	43953	43907	43895
44750	44752	44704	44728	44725	44716	44740	44761	44731	44721
45757	45760	45723	45714	45757	45759	45732	45711	45750	45756
46875	46892	46873	46859	46870	46872	46867	46876	46861	46877
48102	48081	48075	48079	48083	48070	48074	48081	48083	48065
49338	49326	49327	49307	49324	49329	49315	49309	49317	49307
50606	50591	50606	50562	50579	50576	50568	50565	50562	50565
51798	51777	51762	51782	51760	51754	51765	51768	51741	51756
52811	52780	52761	52823	52780	52759	52755	52755	52771	52762
53787	53803	53831	53815	53771	53770	53787	53773	53816	53781
54544	54581	54547	54565	54540	54560	54546	54537	54523	54542
55004	55003	55018	54955	54998	55021	55037	55018	54947	54965
55475	55466	55465	55401	55454	55423	55462	55467	55461	55441
55684	55648	55658	55608	55645	55683	55659	55621	55554	55617
55387	55452	55436	55438	55432	55471	55445	55460	55414	55432
55258	55231	55231	55210	55219	55184	55187	55205	55243	55193
54820	54767	54744	54776	54758	54768	54771	54751	54701	54726
54073	54044	54057	54034	54054	54088	54083	54047	54070	54039
53221	53255	53261	53262	53261	53252	53270	53260	53276	53276
52283	52295	52310	52299	52299	52303	52313	52299	52321	52299
51213	51228	51217	51234	51233	51239	51230	51250	51243	51234
50100	50114	50115	50122	50120	50108	50143	50127	50131	50123
48952	48974	48978	48967	48973	48985	48980	48989	48981	48993
47824	47816	47823	47823	47828	47850	47855	47839	47858	47869
46712	46701	46694	46709	46709	46706	46705	46726	46710	46764
45752	45758	45753	45779	45790	45796	45794	45830	45787	45767
44792	44827	44841	44879	44861	44816	44924	44861	44875	44848
44108	44114	44103	44119	44103	44176	44090	44122	44091	44169
43629	43617	43607	43591	43619	43587	43604	43641	43622	43685
43231	43218	43225	43195	43191	43192	43151	43235	43233	43221
43054	43066	43066	43050	43035	43107	43146	43070	43084	43040
43245	43204	43184	43204	43199	43267	43203	43183	43233	43256
43456	43452	43477	43459	43450	43461	43420	43448	43468	43423
43978	43969	43989	43993	43946	43944	43940	43974	43976	43972
44751	44738	44724	44753	44758	44720	44707	44734	44769	44767
45554	45559	45564	45562	45551	45528	45535	45563	45537	45542
46579	46561	46569	46565	46563	46555	46584	46560	46567	46551
47697	47688	47697	47686	47680	47679	47675	47670	47693	47674
48844	48836	48845	48834	48834	48834	48828	48819	48817	48821
50025	50003	50026	50013	50004	50004	49987	49986	49987	49988
51121	51105	51114	51095	51080	51096	51091	51085	51083	51079
52182	52177	52176	52191	52165	52171	52156	52161	52164	52159
53171	53170	53167	53164	53161	53143	53147	53145	53145	53106
53841	53883	53883	53863	53847	53842	53817	53839	53825	53853
54536	54553	54536	54543	54548	54509	54516	54532	54505	54492
54997	54982	54992	54991	55007	54973	55001	54995	54971	54991
55157	55152	55166	55148	55158	55163	55149	55175	55145	55154
55238	55273	55281	55267	55240	55233	55223	55246	55211	55233
55071	55080	55059	55082	55085	55084	55080	55065	55050	55081
54638	54604	54623	54638	54605	54618	54646	54624	54612	54635
54170	54168	54144	54135	54152	54162	54159	54150	54153	54149
53437	53442	53558	53459	53470	53436	53461	53558	53450	53470
52513	52516	52540	52527	52518	52515	52522	52548	52516	52526
51606	51613	51621	51618	51612	51613	51620	51630	51617	51616
50574	50582	50587	50579	50587	50594	50595	50591	50593	50593
49515	49526	49523	49524	49533	49530	49537	49548	49544	49544
48427	48446	48458	48445	48464	48446	48465	48450	48448	48457
47432	47441	47441	47455	47444	47468	47456	47463	47456	47470
46429	46428	46427	46416	46440	46454	46430	46426	46433	46443
45562	45548	45567	45570	45554	45576	45576	45568	45553	45583
44893	44905	44888	44881	44899	44923	44902	44901	44913	44904
44268	44279	44293	44256	44308	44314	44310	44304	44324	44308
43850	43841	43834	43866	43840	43858	43861	43878	43877	43889
43788	43752	43787	43763	43747	43761	43770	43773	43775	43792
43729	43706	43698	43735	43722	43726	43749	43717	43736	43752
43919	43929	43937	43903	43912	43929	43910	43910	43907	43923
44403	44375	44377	44374	44376	44364	44371	44366	44380	44367
44947	44944	44951	44939	44925	44944	44941	44944	44940	44946
45690	45671	45682	45681	45692	45689	45694	45676	45690	45686
46597	46592	46590	46591	46595	46583	46591	46587	46571	46581
47575	47563	47563	47574	47555	47573	47550	47566	47547	47545
48627	48620	48603	48612	48611	48599	48599	48603	48608	48604
49666	49667	49670	49661	49662	49648	49656	49642	49651	49642
50737	50730	50721	50733	50732	50718	50711	50704	50715	50710
51723	51731	51719	51723	51728	51688	51729	51703	51694	51706
52567	52570	52558	52537	52536	52538	52541	52541	52514	52528
53379	53402	53377	53360	53340	53360	53352	53343	53371	53356
54058	54030	54049	54041	54047	54046	54042	54007	54008	54022
54356	54360	54383	54371	54359	54392	54379	54384	54354	54332
54728	54679	54679	54707	54709	54687	54691	54689	54670	54672
54807	54791	54835	54801	54855	54818	54797	54818	54808	54802
54579	54608	54573	54598	54582	54565	54590	54593	54563	54586
54331	54356	54309	54318	54281	54313	54290	54315	54302	54320
53847	53795	53838	53840	53784	53839	53821	53835	53816	53824
53135	53132	53164	53146	53116	53156	53149	53158	53143	53142
52390	52376	52395	52400	52388	52411	52398	52402	52398	52402
51491	51484	51493	51484	51487	51497	51499	51501	51497	51488
50562	50565	50560	50566	50567	50567	50565	50571	50573	50563
49563	49554	49558	49571	49550	49571	49583	49578	49581	49578
48574	48589	48578	48583	48574	48592	48586	48596	48592	48599
47567	47585	47571	47603	47619	47600	47585	47625	47604	47602
46643	46688	46684	46671	46645	46649	46678	46697	46663	46675
45893	45872	45910	45884	45893	45901	45924	45940	45906	45931
45143	45128	45144	45113	45163	45170	45155	45107	45177	45145
44590	44551	44653	44598	44556	44604	44593	44660	44606	44622
44259	44208	44238	44247	44239	44235	44272	44206	44281	44258
44030	43989	43966	43999	43995	43997	44037	44017	44033	44026
44008	43935	44008	43975	43971	43980	44010	43973	44008	44004
44295	44218	44294	44296	44272	44266	44258	44288	44303	44295
44534	44535	44540	44557	44577	44565	44549	44580	44553	44590
45096	45110	45127	45060	45117	45109	45094	45095	45111	45117
45858	45866	45884	45849	45861	45863	45857	45849	45850	45851
46639	46627	46610	46620	46624	46620	46625	46630	46616	46625
47567	47560	47539	47563	47536	47532	47524	47531	47532	47535
48522	48518	48520	48527	48516	48512	48506	48496	48507	48497
49507	49496	49496	49504	49511	49491	49489	49494	49492	49497
50499	50480	50473	50473	50479	50468	50468	50487	50483	50458
51335	51355	51351	51384	51347	51339	51336	51341	51352	51346
52207	52213	52200	52162	52203	52204	52205	52183	52225	52195
52935	52955	52969	52903	52937	52939	52941	52943	52949	52910
53479	53487	53501	53458	53471	53479	53487	53451	53416	53451
53921	53913	53939	53963	53930	53924	53919	53892	53890	53931
54138	54185	54169	54128	54177	54164	54160	54174	54191	54160
54157	54200	54190	54202	54160	54162	54194	54178	54188	54173
54112	54130	54126	54078	54132	54116	54081	54109	54156	54061
53886	53830	53866	53844	53838	53861	53838	53834	53855	53798
53378	53358	53338	53339	53339	53316	53360	53343	53319	53331
52830	52838	52847	52852	52846	52836	52858	52849	52839	52846
52105	52123	52121	52123	52125	52123	52130	52128	52114	52126
51390	51381	51378	51385	51377	51399	51378	51389	51392	51372
50550	50548	50549	50557	50557	50550	50550	50561	50562	50558
49676	49684	49682	49685	49685	49703	49690	49691	49704	49694
48801	48820	48816	48822	48809	48808	48837	48830	48828	48824
47958	47961	47949	47967	47967	47947	47968	47985	47963	47948
47230	47190	47210	47201	47219	47195	47200	47213	47199	47237
46476	46471	46489	46487	46502	46454	46525	46484	46511	46520
45877	45864	45892	45889	45897	45926	45908	45887	45912	45890
45491	45476	45468	45463	45481	45478	45474	45494	45480	45485
45088	45089	45072	45085	45090	45071	45086	45099	45108	45095
44932	44926	44935	44947	44949	44994	44909	44919	44953	44884
45006	44997	45003	44991	45043	45029	45043	45010	45009	45039
45139	45114	45132	45103	45126	45120	45139	45118	45136	45118
45410	45398	45395	45429	45411	45390	45433	45415	45421	45388
45919	45945	45931	45916	45924	45942	45938	45931	45934	45919
46490	46489	46491	46490	46491	46465	46485	46488	46486	46484
47172	47164	47161	47150	47148	47160	47152	47159	47151	47138
47947	47937	47944	47942	47938	47938	47924	47925	47938	47939
48754	48744	48751	48737	48741	48736	48738	48726	48733	48726
49590	49585	49579	49582	49569	49577	49561	49560	49560	49564
50380	50378	50371	50364	50371	50367	50367	50357	50353	50345
51171	51161	51165	51146	51166	51154	51140	51147	51142	51135
51870	51862	51855	51870	51866	51841	51857	51855	51855	51838
52408	52423	52405	52413	52397	52402	52395	52379	52392	52386
52954	52944	52947	52940	52933	52930	52918	52929	52921	52914
53289	53290	53286	53269	53255	53269	53276	53267	53272	53271
53407	53419	53390	53393	53395	53391	53389	53375	53381	53371
53506	53500	53513	53486	53488	53491	53500	53487	53476	53475
53468	53416	53381	53366	53355	53472	53497	53458	53351	53449
52966	52946	52943	52951	52937	52972	52978	52968	52932	52946
52725	52711	52715	52716	52704	52717	52729	52727	52708	52709
52226	52227	52220	52211	52211	52221	52222	52213	52212	52224
51693	51685	51685	51684	51689	51690	51694	51691	51675	51687
51012	51022	51006	51016	51015	51023	51031	51018	51021	51014
50277	50270	50267	50272	50282	50277	50276	50285	50282	50289
49528	49538	49527	49533	49529	49535	49543	49538	49532	49534
48760	48766	48753	48765	48774	48781	48787	48785	48777	48782
48054	48054	48064	48057	48067	48070	48070	48080	48068	48076
47353	47366	47353	47373	47373	47351	47363	47377	47375	47388
46741	46744	46746	46735	46745	46757	46767	46750	46764	46759
46263	46251	46280	46234	46273	46275	46290	46282	46289	46290
45853	45834	45836	45826	45847	45830	45844	45859	45870	45876
45563	45567	45585	45557	45579	45564	45561	45560	45568	45574
45459	45469	45484	45455	45478	45499	45492	45462	45482	45489
45437	45461	45465	45459	45431	45464	45469	45474	45473	45445
45591	45598	45596	45583	45609	45598	45590	45585	45627	45611
45918	45904	45910	45918	45912	45921	45923	45922	45927	45921
46253	46265	46271	46259	46273	46266	46267	46276	46275	46260
46798	46782	46780	46791	46783	46770	46776	46778	46791	46806
47410	47408	47415	47415	47405	47399	47399	47405	47403	47423
48072	48045	48064	48059	48065	48057	48054	48043	48055	48053
48771	48772	48759	48767	48762	48753	48752	48747	48759	48762
49481	49466	49464	49465	49474	49465	49465	49467	49464	49455
50175	50181	50173	50181	50172	50162	50162	50162	50160	50162
50847	50849	50848	50840	50854	50846	50831	50845	50826	50827
51369	51385	51375	51364	51379	51366	51341	51370	51355	51365
51870	51892	51879	51875	51880	51857	51869	51871	51867	51873
52255	52264	52279	52275	52257	52261	52256	52258	52245	52262
52479	52480	52464	52473	52491	52482	52469	52480	52467	52471
52634	52634	52620	52620	52635	52635	52632	52614	52611	52634
52633	52653	52623	52631	52614	52632	52632	52629	52622	52614
52454	52457	52448	52439	52425	52437	52456	52440	52441	52443
52257	52249	52265	52260	52230	52248	52255	52258	52247	52260
51840	51858	51849	51849	51823	51840	51846	51852	51851	51855
51421	51440	51413	51421	51416	51425	51427	51424	51430	51427
50904	50896	50902	50913	50908	50910	50908	50905	50907	50913
50294	50301	50299	50310	50300	50303	50309	50303	50308	50309
49689	49684	49686	49687	49697	49693	49697	49694	49696	49693
49050	49038	49041	49054	49059	49045	49064	49055	49052	49069
48430	48457	48448	48438	48443	48439	48447	48437	48453	48445
47831	47822	47834	47841	47837	47841	47846	47845	47842	47845
47284	47256	47307	47292	47301	47289	47301	47305	47294	47310
46859	46858	46862	46875	46843	46869	46878	46841	46862	46871
46434	46443	46399	46435	46451	46448	46439	46487	46442	46454
46145	46143	46147	46156	46165	46144	46150	46192	46159	46162
46037	46034	46061	46043	45993	46050	46035	46018	46030	46040
45910	45943	45926	45930	45888	45921	45910	45914	45921	45920
45965	45999	45968	46019	45977	45989	45988	45991	45976	45991
46191	46166	46205	46183	46179	46194	46189	46188	46187	46201
46423	46392	46410	46384	46409	46407	46426	46435	46426	46420
46758	46764	46741	46764	46793	46773	46761	46735	46770	46766
47255	47250	47258	47264	47236	47248	47238	47223	47256	47254
47747	47740	47755	47740	47740	47728	47738	47724	47748	47733
48292	48295	48298	48295	48301	48288	48284	48292	48286	48292
48867	48872	48876	48862	48867	48876	48865	48871	48870	48859
49451	49451	49444	49450	49441	49451	49441	49439	49441	49446
50015	50011	50017	50004	49999	50013	50003	49999	49995	49990
50514	50508	50500	50497	50498	50497	50506	50503	50489	50498
50969	50978	50988	50978	50970	50958	50958	50967	50963	50955
51381	51358	51379	51359	51357	51355	51351	51371	51361	51350
51622	51607	51601	51591	51605	51613	51613	51609	51612	51592
51855	51849	51864	51873	51860	51864	51862	51847	51872	51847
51978	51979	51959	51963	51967	51947	51961	51963	51967	51964
51912	51923	51928	51918	51927	51918	51930	51905	51888	51923
51860	51852	51839	51850	51836	51842	51840	51840	51853	51848
51659	51649	51640	51625	51645	51649	51661	51647	51610	51622
51411	51394	51390	51396	51384	51371	51400	51388	51390	51377
51051	51039	51038	51031	51040	51044	51035	51049	51036	51027
50615	50623	50620	50630	50622	50632	50633	50625	50624	50630
50186	50177	50175	50185	50177	50183	50194	50182	50193	50181
49693	49706	49706	49711	49708	49699	49702	49714	49709	49716
49223	49227	49222	49225	49224	49226	49231	49236	49247	49235
48762	48747	48759	48757	48752	48757	48774	48753	48766	48742
48304	48295	48310	48302	48315	48325	48313	48321	48329	48312
47914	47929	47933	47933	47944	47967	47938	47926	47932	47929
47560	47567	47573	47595	47585	47610	47582	47593	47581	47605
47276	47299	47297	47294	47301	47288	47314	47306	47292	47314
47112	47126	47121	47137	47142	47128	47166	47137	47143	47111
46985	47002	47004	46998	47003	47035	47020	47009	47002	46995
46954	46937	46942	46939	46951	46925	46951	46963	46946	46951
47049	47061	47035	47037	47043	47034	47026	47052	47049	47030
47146	47156	47155	47149	47154	47178	47140	47145	47162	47144
47363	47352	47354	47367	47367	47343	47371	47356	47364	47373
47649	47660	47656	47644	47662	47673	47658	47646	47659	47659
47996	47985	47994	47981	47990	47969	47982	47988	47986	47988
48379	48375	48377	48373	48380	48371	48365	48361	48365	48358
48795	48780	48777	48778	48778	48781	48772	48782	48775	48767
49195	49198	49195	49196	49190	49195	49197	49197	49195	49192
49624	49614	49611	49605	49600	49617	49604	49604	49597	49593
49995	49994	49995	49984	49984	49980	49986	49980	49977	49985
50369	50361	50368	50363	50352	50356	50365	50368	50350	50345
50671	50678	50673	50663	50666	50660	50665	50661	50661	50656
50902	50897	50900	50894	50890	50886	50886	50887	50897	50888
51107	51101	51091	51098	51106	51096	51097	51098	51086	51091
51205	51215	51150	51219	51211	51215	51181	51254	51222	51229
51121	51119	51105	51121	51108	51116	51110	51124	51120	51112
51167	51157	51168	51176	51167	51166	51169	51168	51173	51162
51063	51050	51043	51058	51051	51049	51046	51043	51046	51051
50913	50914	50900	50905	50896	50900	50904	50907	50902	50910
50680	50680	50684	50685	50680	50682	50674	50690	50674	50682
50375	50365	50368	50374	50373	50372	50379	50375	50381	50378
50062	50061	50050	50063	50059	50063	50065	50064	50064	50063
49716	49714	49712	49720	49708	49713	49722	49719	49723	49715
49360	49360	49354	49360	49366	49359	49361	49368	49368	49372
48995	49002	49017	49009	49006	49014	49015	49023	49004	49007
48672	48670	48676	48677	48673	48680	48681	48678	48682	48687
48386	48382	48388	48395	48383	48389	48383	48402	48397	48394
48120	48119	48123	48122	48127	48118	48134	48134	48132	48147
47905	47916	47923	47913	47922	47913	47931	47920	47931	47912
47782	47783	47789	47773	47800	47784	47798	47801	47790	47803
47681	47684	47683	47683	47690	47694	47676	47681	47681	47682
47664	47670	47672	47659	47670	47661	47665	47666	47661	47668
47760	47745	47756	47749	47755	47753	47747	47753	47769	47752
47859	47866	47867	47856	47865	47884	47862	47871	47871	47879
48058	48037	48054	48055	48047	48044	48043	48041	48049	48043
48319	48316	48303	48296	48311	48305	48298	48304	48307	48314
48582	48575	48580	48570	48571	48559	48566	48574	48572	48580
48874	48882	48872	48869	48880	48881	48864	48876	48866	48866
49171	49175	49183	49178	49169	49177	49180	49171	49172	49171
49488	49490	49489	49475	49477	49482	49477	49466	49479	49482
49758	49758	49760	49762	49763	49763	49754	49755	49758	49754
49997	49991	49993	49990	49994	49993	49994	49996	49990	49992
50221	50224	50203	50206	50204	50198	50210	50202	50208	50197
50369	50370	50367	50360	50366	50358	50368	50365	50360	50359
50459	50447	50450	50450	50449	50438	50441	50438	50443	50442
50511	50505	50515	50512	50514	50510	50512	50516	50511	50505
50509	50507	50503	50500	50490	50509	50514	50493	50506	50504
50410	50417	50417	50423	50423	50422	50417	50418	50413	50418
50323	50333	50321	50328	50329	50329	50334	50336	50327	50321
50155	50149	50149	50161	50152	50147	50152	50153	50158	50159
49967	49963	49961	49974	49961	49971	49974	49970	49969	49965
49745	49744	49747	49753	49745	49757	49751	49762	49761	49756
49512	49510	49522	49516	49522	49512	49507	49512	49513	49523
49271	49256	49259	49267	49280	49271	49282	49271	49265	49267
49031	49035	49025	49032	49034	49033	49030	49036	49053	49037
48802	48816	48807	48810	48803	48821	48815	48798	48818	48819
48594	48583	48606	48601	48608	48598	48595	48584	48599	48609
48417	48432	48426	48415	48422	48415	48421	48439	48429	48429
48294	48277	48305	48297	48285	48290	48305	48303	48299	48300
48173	48169	48170	48179	48196	48185	48187	48178	48181	48183
48139	48122	48127	48121	48130	48143	48120	48126	48137	48130
48168	48163	48160	48152	48170	48153	48163	48156	48160	48169
48207	48210	48229	48210	48203	48211	48202	48219	48214	48219
48339	48323	48336	48323	48339	48336	48329	48330	48329	48324
48528	48531	48524	48519	48529	48533	48524	48522	48529	48524
48747	48753	48747	48743	48753	48747	48754	48743	48741	48743
49011	49008	49009	49013	49006	49001	48998	48993	49007	48997
49280	49300	49274	49281	49284	49277	49274	49270	49273	49271
49550	49564	49555	49562	49569	49550	49552	49547	49554	49552
49834	49831	49833	49813	49824	49821	49820	49816	49813	49812
50051	50055	50046	50046	50048	50045	50039	50042	50039	50044
50257	50258	50252	50244	50262	50251	50258	50247	50249	50242
50418	50422	50426	50404	50421	50411	50401	50394	50411	50402
50504	50493	50499	50493	50487	50490	50491	50479	50495	50485
50550	50555	50529	50548	50553	50557	50548	50549	50556	50553
50537	50525	50529	50528	50529	50534	50531	50534	50517	50529
50429	50421	50426	50423	50428	50430	50428	50414	50435	50425
50290	50297	50291	50302	50304	50301	50305	50301	50290	50303
50120	50121	50116	50115	50115	50113	50117	50121	50118	50118
49875	49863	49871	49869	49865	49871	49870	49867	49872	49866
49595	49603	49598	49603	49602	49600	49610	49609	49600	49603
49310	49313	49311	49312	49313	49328	49328	49317	49330	49318
49016	49008	48999	49019	49006	49017	49024	49014	49022	49015
48719	48708	48709	48716	48721	48720	48746	48728	48745	48725
48472	48457	48451	48447	48465	48463	48460	48469	48457	48461
48200	48191	48190	48193	48196	48208	48202	48216	48190	48200
47985	47997	47991	47984	47994	48010	48008	48004	48037	48005
47845	47865	47863	47858	47850	47872	47853	47877	47875	47867
47759	47737	47754	47755	47750	47736	47770	47738	47735	47765
47694	47696	47704	47680	47690	47689	47712	47714	47726	47689
47733	47749	47741	47748	47743	47761	47733	47752	47750	47734
47824	47820	47831	47827	47816	47822	47833	47820	47806	47822
47975	47968	47968	47962	47962	47991	47974	47963	47970	47968
48188	48198	48210	48180	48194	48202	48201	48205	48190	48205
48472	48468	48470	48459	48466	48455	48449	48454	48460	48456
48769	48773	48771	48765	48767	48760	48765	48756	48764	48759
49099	49104	49106	49088	49104	49099	49098	49096	49087	49097
49434	49436	49436	49429	49434	49436	49425	49430	49415	49424
49770	49769	49760	49761	49768	49755	49749	49751	49763	49749
50048	50053	50058	50038	50047	50029	50049	50039	50040	50027
50335	50335	50323	50333	50315	50317	50331	50318	50316	50322
50547	50554	50552	50547	50540	50555	50536	50535	50546	50546
50692	50688	50686	50686	50679	50674	50664	50681	50675	50663
50811	50816	50816	50817	50810	50825	50816	50799	50806	50799
50848	50853	50847	50843	50849	50844	50834	50841	50845	50830
50789	50778	50790	50778	50779	50783	50779	50787	50781	50769
50692	50696	50705	50700	50708	50684	50708	50692	50690	50698
50544	50540	50538	50544	50547	50547	50542	50542	50538	50535
50291	50299	50294	50295	50295	50287	50297	50289	50289	50291
50028	50024	50020	50024	50023	50033	50024	50019	50028	50021
49702	49697	49705	49709	49707	49714	49715	49701	49706	49706
49393	49400	49396	49398	49395	49405	49405	49399	49409	49409
48986	48998	48990	48990	48995	49000	49006	49000	49003	49004
48632	48630	48629	48644	48630	48639	48646	48642	48648	48651
48261	48264	48260	48271	48267	48266	48268	48274	48284	48283
47924	47920	47947	47946	47944	47939	47953	47954	47947	47948
47657	47674	47666	47674	47677	47685	47677	47678	47688	47680
47427	47424	47434	47429	47426	47438	47440	47437	47450	47450
47255	47266	47269	47257	47263	47262	47276	47265	47275	47290
47189	47194	47187	47205	47185	47209	47209	47206	47206	47208
47192	47180	47187	47170	47175	47197	47194	47192	47190	47190
47243	47244	47246	47260	47257	47256	47269	47260	47264	47263
47455	47436	47440	47457	47457	47442	47447	47444	47448	47440
47665	47653	47652	47667	47656	47648	47662	47656	47670	47664
47972	47977	47980	47989	47985	47979	47984	47972	47981	47981
48375	48372	48390	48377	48382	48371	48379	48382	48373	48375
48799	48803	48803	48796	48805	48793	48792	48797	48801	48781
49259	49262	49262	49260	49253	49255	49241	49259	49247	49244
49713	49706	49707	49701	49704	49686	49706	49701	49700	49699
50174	50174	50162	50164	50162	50165	50164	50146	50162	50154
50619	50604	50607	50597	50608	50595	50594	50599	50607	50589
50967	50955	50951	50944	50948	50939	50935	50936	50931	50932
51286	51292	51283	51288	51272	51289	51279	51284	51274	51273
51548	51550	51548	51541	51553	51535	51526	51538	51512	51536
51675	51687	51684	51691	51686	51682	51677	51673	51681	51679
51783	51788	51779	51777	51784	51785	51784	51787	51777	51763
51777	51782	51773	51768	51774	51762	51766	51776	51779	51768
51631	51626	51641	51635	51629	51633	51633	51627	51623	51613
51484	51477	51476	51479	51474	51472	51476	51472	51481	51465
51197	51198	51200	51193	51191	51196	51193	51202	51199	51193
50820	50814	50815	50812	50821	50817	50821	50812	50812	50816
50415	50412	50417	50417	50408	50422	50412	50417	50413	50415
49939	49929	49928	49939	49932	49935	49947	49949	49942	49943
49419	49412	49419	49427	49429	49429	49430	49432	49436	49437
48894	48885	48884	48884	48891	48895	48901	48904	48899	48905
48369	48353	48356	48373	48368	48364	48378	48381	48381	48382
47826	47832	47841	47868	47864	47856	47861	47858	47873	47864
47363	47373	47370	47370	47364	47385	47374	47379	47364	47392
46996	46974	46988	46992	47014	47006	47001	47001	47001	47005
46606	46588	46602	46622	46586	46624	46609	46627	46626	46631
46351	46341	46346	46369	46392	46372	46383	46384	46354	46390
46250	46258	46277	46263	46252	46268	46278	46275	46296	46281
46186	46173	46187	46190	46202	46190	46187	46204	46183	46192
46275	46278	46264	46270	46304	46277	46282	46277	46287	46279
46525	46547	46532	46521	46541	46533	46533	46526	46526	46540
46826	46845	46826	46823	46793	46829	46833	46810	46831	46834
47227	47208	47222	47230	47247	47245	47233	47245	47241	47240
47780	47793	47770	47775	47786	47784	47771	47768	47781	47778
48363	48362	48359	48344	48344	48344	48345	48349	48345	48338
48987	48990	48977	48983	48971	48976	48974	48978	48975	48975
49631	49630	49633	49605	49621	49608	49609	49619	49606	49618
50284	50261	50283	50267	50259	50270	50264	50260	50255	50261
50917	50907	50880	50887	50923	50901	50886	50881	50884	50879
51457	51432	51444	51446	51456	51429	51428	51432	51424	51409
51950	51946	51960	51963	51957	51939	51926	51953	51933	51934
52363	52367	52339	52340	52335	52343	52337	52345	52326	52334
52587	52602	52612	52565	52548	52565	52566	52556	52558	52568
52808	52788	52785	52816	52782	52823	52802	52798	52792	52794
52851	52855	52875	52805	52837	52841	52845	52830	52836	52816
52721	52719	52658	52683	52684	52695	52702	52707	52685	52674
52534	52522	52494	52561	52531	52525	52506	52528	52513	52502

## Sheet: DARN2B_Baseline
						In this dataset, each column represents 1 data capture from the sensor (Over 1501 data points)
RSB2TLoad at 10cm from antenna						These are raw datasets in the time domain, as output from the sensor. Units are a.u.
						The sensor is a K-band FMCW operating between 24 - 25.5 GHz
						The chirp duration is 300 ms
						The time between chirps is 5 seconds
49157	49160	49161	49163	49166	49147	49148	49156	49159	49160	49166	49162	49163	49152	49162	49159	49158	49158	49151	49145	49147	49151	49153	49155	49148	49159	49159	49162	49152	49147	49161	49166	49163	49162	49154	49158	49167	49155	49158	49165	49158	49154	49147	49153	49144	49150	49137	49157	49156	49152
49486	49464	49444	49438	49430	49426	49393	49392	49385	49390	49397	49378	49371	49333	49319	49308	49310	49338	49351	49372	49387	49396	49369	49361	49348	49350	49361	49401	49453	49508	49540	49553	49555	49555	49573	49614	49654	49679	49701	49713	49720	49731	49745	49784	49823	49846	49852	49868	49891	49922
49481	49441	49424	49415	49418	49401	49392	49369	49375	49392	49400	49400	49369	49316	49283	49274	49301	49333	49371	49377	49390	49375	49375	49358	49346	49357	49379	49435	49506	49556	49604	49602	49611	49615	49641	49687	49742	49781	49794	49791	49794	49808	49841	49872	49907	49918	49911	49935	49937	49974
49331	49311	49297	49295	49303	49301	49295	49284	49293	49315	49319	49309	49255	49221	49192	49187	49214	49254	49299	49313	49315	49315	49304	49284	49287	49288	49321	49386	49456	49498	49532	49533	49533	49545	49560	49598	49660	49676	49688	49671	49657	49666	49692	49736	49754	49763	49721	49712	49724	49756
49188	49142	49137	49155	49161	49161	49168	49163	49179	49208	49204	49192	49150	49100	49094	49078	49130	49171	49207	49220	49215	49205	49194	49189	49185	49209	49237	49283	49354	49406	49426	49418	49398	49401	49434	49473	49511	49542	49518	49488	49458	49469	49496	49532	49528	49506	49479	49429	49423	49451
48992	48967	48953	48973	48998	49028	49036	49037	49068	49088	49091	49066	49030	48995	48969	48988	49026	49070	49100	49114	49108	49094	49079	49080	49080	49101	49151	49193	49237	49277	49283	49275	49262	49247	49271	49317	49333	49341	49309	49256	49227	49219	49252	49282	49265	49219	49176	49105	49087	49111
48813	48795	48796	48820	48854	48871	48895	48920	48940	48961	48969	48944	48914	48880	48871	48900	48926	48968	49012	49001	48994	48989	48972	48973	48990	48999	49051	49091	49120	49145	49143	49110	49094	49099	49101	49141	49154	49140	49096	49039	48997	48996	49013	49012	48994	48922	48870	48791	48749	48754
48645	48649	48637	48655	48689	48731	48769	48787	48815	48832	48850	48822	48777	48750	48757	48789	48827	48875	48890	48890	48877	48868	48867	48858	48884	48905	48955	48978	49009	49003	48985	48953	48925	48920	48922	48941	48950	48910	48860	48803	48748	48738	48757	48745	48705	48624	48543	48458	48432	48398
48481	48472	48496	48513	48548	48592	48637	48669	48707	48715	48717	48707	48676	48656	48662	48700	48740	48776	48794	48793	48771	48749	48758	48760	48780	48805	48847	48875	48880	48858	48839	48777	48753	48753	48763	48766	48751	48701	48639	48569	48523	48505	48512	48487	48443	48350	48266	48141	48103	48081
48345	48346	48377	48399	48457	48505	48530	48583	48601	48631	48624	48623	48582	48575	48591	48629	48659	48689	48703	48683	48684	48661	48654	48661	48685	48707	48747	48780	48767	48738	48681	48647	48598	48603	48605	48600	48574	48523	48438	48366	48324	48300	48297	48265	48223	48113	48003	47908	47857	47823
48206	48229	48248	48282	48336	48394	48425	48483	48512	48517	48516	48492	48473	48466	48503	48550	48579	48601	48592	48563	48574	48545	48546	48557	48583	48612	48652	48651	48629	48579	48509	48484	48453	48439	48441	48425	48386	48318	48227	48161	48105	48083	48068	48035	47969	47874	47771	47642	47604	47552
48121	48140	48158	48201	48237	48308	48349	48399	48417	48448	48429	48411	48405	48412	48434	48485	48516	48536	48518	48495	48490	48485	48468	48491	48509	48537	48563	48561	48512	48468	48400	48339	48317	48292	48296	48276	48232	48139	48055	47986	47928	47918	47900	47863	47780	47679	47578	47467	47402	47348
48072	48095	48123	48154	48206	48265	48302	48363	48363	48382	48379	48363	48353	48378	48399	48439	48473	48485	48448	48459	48412	48412	48415	48430	48442	48490	48514	48482	48430	48349	48284	48244	48202	48217	48195	48161	48093	48011	47924	47872	47827	47798	47781	47739	47648	47545	47465	47352	47298	47253
48019	48057	48094	48104	48152	48193	48257	48304	48332	48325	48316	48297	48308	48330	48361	48391	48432	48429	48386	48373	48353	48351	48350	48375	48389	48410	48422	48387	48333	48249	48170	48124	48112	48102	48088	48027	47958	47911	47805	47753	47702	47686	47659	47602	47513	47418	47344	47217	47189	47137
48016	48038	48075	48103	48138	48179	48213	48255	48297	48269	48264	48265	48266	48310	48326	48379	48385	48382	48363	48309	48314	48294	48312	48302	48331	48355	48367	48325	48241	48171	48112	48055	48027	48021	47997	47944	47873	47795	47719	47678	47637	47622	47577	47521	47460	47349	47292	47216	47147	47087
48051	48094	48123	48121	48150	48210	48237	48279	48303	48277	48272	48276	48294	48313	48358	48389	48396	48389	48347	48297	48302	48285	48306	48315	48324	48340	48340	48301	48221	48144	48067	48043	48010	48010	47985	47928	47847	47789	47722	47670	47650	47660	47601	47548	47484	47396	47339	47255	47234	47171
48096	48138	48155	48176	48191	48203	48251	48289	48301	48295	48270	48279	48295	48331	48381	48405	48393	48360	48338	48302	48286	48296	48294	48313	48321	48333	48317	48259	48198	48106	48039	48009	48008	47988	47949	47898	47821	47769	47720	47687	47678	47645	47624	47562	47509	47445	47413	47340	47324	47252
48169	48201	48240	48247	48252	48271	48303	48304	48337	48329	48303	48304	48340	48385	48414	48429	48422	48379	48346	48328	48310	48312	48305	48351	48334	48347	48329	48277	48195	48114	48031	48035	48011	47997	47995	47931	47857	47801	47764	47766	47753	47740	47699	47650	47607	47563	47524	47499	47473	47417
48301	48332	48331	48351	48361	48353	48366	48394	48410	48378	48361	48373	48413	48449	48490	48497	48466	48437	48379	48387	48362	48356	48381	48386	48391	48387	48358	48309	48241	48160	48110	48105	48114	48076	48072	48010	47950	47889	47894	47896	47896	47873	47844	47814	47772	47755	47731	47726	47710	47678
48424	48454	48473	48479	48459	48448	48468	48483	48470	48453	48439	48438	48497	48533	48566	48585	48536	48487	48455	48424	48429	48425	48429	48455	48466	48451	48402	48361	48291	48223	48200	48193	48188	48183	48181	48104	48071	48036	48034	48050	48062	48027	48010	47982	47960	47964	47968	47982	47986	47939
48586	48626	48618	48614	48629	48599	48595	48584	48590	48548	48547	48562	48611	48652	48667	48669	48624	48580	48552	48519	48527	48533	48556	48555	48545	48525	48493	48453	48398	48330	48319	48318	48332	48346	48298	48251	48222	48204	48215	48228	48273	48263	48246	48207	48195	48218	48253	48307	48302	48274
48784	48801	48800	48799	48764	48754	48753	48730	48725	48702	48677	48692	48734	48775	48801	48785	48730	48694	48655	48656	48661	48667	48671	48675	48675	48650	48608	48559	48501	48480	48481	48489	48488	48505	48484	48456	48412	48407	48459	48498	48524	48532	48502	48486	48500	48538	48577	48648	48656	48640
48990	48997	49000	48985	48946	48936	48888	48875	48858	48832	48836	48848	48878	48923	48927	48916	48864	48833	48787	48786	48787	48815	48813	48811	48797	48777	48745	48704	48650	48635	48659	48680	48701	48703	48685	48648	48629	48650	48702	48748	48778	48819	48799	48790	48799	48864	48927	48989	49025	49024
49200	49210	49194	49172	49129	49095	49076	49035	49014	48982	49000	49017	49057	49078	49078	49052	49009	48955	48947	48944	48955	48969	48965	48963	48968	48931	48887	48841	48832	48834	48856	48883	48912	48915	48913	48888	48888	48916	48976	49038	49097	49086	49105	49087	49123	49211	49294	49373	49426	49432
49389	49404	49393	49361	49314	49276	49241	49202	49185	49155	49159	49188	49218	49237	49231	49198	49145	49106	49095	49110	49112	49133	49137	49138	49124	49101	49049	49020	49026	49044	49076	49111	49134	49149	49133	49131	49135	49185	49265	49329	49389	49395	49403	49405	49446	49539	49626	49734	49774	49794
49603	49598	49578	49549	49515	49471	49416	49378	49338	49323	49335	49342	49372	49394	49381	49337	49299	49261	49254	49280	49295	49305	49316	49291	49287	49254	49217	49210	49220	49252	49296	49336	49365	49386	49373	49375	49411	49456	49544	49622	49666	49684	49701	49716	49782	49883	49977	50090	50146	50196
49781	49769	49743	49709	49675	49617	49571	49524	49496	49490	49489	49523	49533	49540	49512	49473	49434	49408	49425	49429	49452	49460	49462	49453	49450	49410	49380	49376	49404	49448	49509	49567	49585	49594	49597	49624	49663	49731	49811	49897	49939	49967	49970	50000	50068	50189	50286	50394	50452	50499
49905	49896	49869	49838	49794	49746	49706	49650	49622	49611	49633	49643	49656	49651	49643	49583	49543	49530	49542	49573	49590	49599	49603	49594	49571	49548	49526	49530	49567	49637	49691	49731	49766	49786	49786	49819	49878	49948	50028	50091	50144	50165	50183	50238	50295	50406	50513	50637	50660	50727
50025	50001	49975	49947	49906	49865	49813	49756	49735	49740	49744	49771	49780	49760	49721	49674	49656	49651	49666	49691	49723	49727	49730	49727	49707	49674	49658	49668	49730	49792	49871	49919	49938	49950	49971	50005	50067	50159	50240	50293	50340	50372	50401	50443	50509	50619	50713	50824	50891	50939
50092	50080	50028	50016	49974	49938	49893	49837	49824	49812	49838	49846	49840	49827	49790	49753	49731	49731	49764	49789	49809	49830	49830	49814	49803	49781	49766	49796	49857	49936	50011	50064	50080	50093	50106	50153	50229	50305	50387	50427	50485	50508	50542	50593	50665	50763	50852	50953	50998	51064
50101	50065	50046	50005	49990	49949	49904	49862	49849	49856	49879	49883	49878	49835	49800	49768	49757	49758	49802	49830	49853	49867	49871	49857	49846	49825	49822	49857	49923	50003	50085	50114	50136	50154	50171	50219	50308	50378	50440	50484	50522	50531	50587	50629	50696	50796	50861	50934	50988	51053
50077	50051	50016	49990	49973	49943	49896	49871	49864	49879	49889	49895	49863	49833	49799	49761	49763	49792	49831	49867	49879	49895	49872	49870	49858	49849	49864	49901	49983	50054	50124	50168	50179	50188	50223	50268	50356	50428	50480	50503	50532	50556	50600	50661	50708	50782	50842	50893	50949	51009
49992	49960	49937	49921	49901	49875	49855	49824	49816	49830	49861	49857	49823	49790	49753	49722	49743	49774	49813	49843	49855	49855	49853	49859	49837	49841	49843	49893	49970	50050	50116	50159	50167	50165	50196	50257	50326	50399	50442	50456	50467	50496	50532	50585	50639	50696	50738	50778	50811	50863
49850	49813	49803	49773	49782	49760	49747	49728	49721	49735	49759	49765	49731	49682	49638	49629	49650	49701	49737	49752	49779	49765	49770	49765	49757	49758	49774	49828	49896	49974	50033	50058	50062	50063	50091	50145	50225	50275	50313	50316	50313	50328	50350	50409	50455	50488	50515	50516	50551	50607
49679	49641	49630	49627	49621	49617	49602	49589	49602	49629	49641	49639	49598	49563	49514	49516	49539	49587	49628	49651	49667	49662	49655	49657	49649	49660	49686	49733	49805	49869	49913	49936	49936	49940	49953	50027	50078	50128	50135	50135	50116	50131	50149	50200	50238	50245	50243	50248	50262	50304
49454	49431	49417	49423	49420	49442	49428	49440	49433	49467	49475	49470	49434	49385	49355	49359	49394	49427	49489	49493	49508	49509	49503	49472	49487	49499	49540	49589	49651	49698	49730	49738	49735	49732	49758	49816	49877	49896	49896	49875	49853	49853	49893	49909	49946	49926	49908	49889	49890	49927
49205	49182	49172	49186	49210	49211	49225	49230	49248	49268	49278	49262	49227	49182	49165	49168	49215	49264	49295	49315	49320	49301	49309	49308	49311	49326	49359	49402	49480	49512	49533	49529	49520	49506	49532	49571	49617	49643	49619	49587	49543	49543	49562	49606	49613	49577	49538	49491	49479	49505
48931	48912	48915	48916	48960	48962	48985	48997	49017	49051	49052	49044	48994	48967	48941	48969	49003	49058	49094	49098	49102	49090	49086	49075	49078	49109	49155	49188	49224	49270	49266	49269	49238	49252	49261	49299	49325	49331	49289	49229	49189	49190	49222	49241	49219	49183	49127	49069	49041	49044
48662	48637	48646	48671	48689	48719	48756	48781	48803	48812	48819	48798	48755	48729	48711	48754	48784	48836	48875	48875	48863	48851	48848	48854	48852	48873	48926	48955	48998	49007	48987	48984	48958	48942	48955	48995	49013	48981	48936	48880	48833	48828	48852	48843	48831	48771	48694	48627	48584	48589
48368	48354	48357	48397	48415	48462	48491	48513	48553	48558	48549	48548	48509	48491	48480	48513	48555	48598	48625	48621	48619	48590	48595	48593	48610	48623	48657	48701	48728	48719	48699	48656	48641	48636	48643	48670	48665	48625	48577	48509	48443	48440	48459	48438	48411	48339	48240	48160	48139	48120
48078	48076	48093	48135	48149	48199	48236	48260	48287	48310	48298	48301	48257	48243	48239	48284	48330	48366	48371	48373	48358	48342	48328	48337	48347	48365	48424	48442	48451	48427	48376	48350	48333	48311	48312	48325	48314	48264	48197	48137	48072	48059	48056	48032	47995	47911	47805	47730	47677	47646
47844	47855	47865	47913	47937	47983	48023	48071	48085	48104	48082	48080	48062	48061	48064	48099	48148	48167	48166	48153	48125	48117	48100	48112	48126	48151	48196	48203	48208	48168	48123	48070	48050	48040	48037	48029	48007	47947	47881	47779	47751	47739	47724	47728	47646	47550	47464	47354	47311	47288
47603	47633	47653	47693	47723	47762	47804	47841	47879	47888	47881	47858	47831	47841	47866	47890	47909	47956	47950	47917	47909	47885	47891	47871	47901	47939	47968	47979	47935	47902	47846	47802	47760	47750	47742	47740	47695	47619	47553	47469	47434	47403	47395	47397	47294	47195	47091	46996	46932	46896
47428	47431	47454	47496	47521	47559	47619	47664	47692	47691	47689	47652	47642	47672	47684	47714	47752	47753	47739	47726	47703	47690	47677	47689	47701	47720	47731	47755	47707	47659	47579	47529	47505	47499	47491	47453	47397	47338	47246	47192	47153	47105	47120	47097	46998	46893	46791	46690	46625	46585
47332	47337	47358	47403	47434	47465	47515	47552	47563	47589	47569	47551	47552	47569	47587	47620	47658	47661	47636	47609	47575	47554	47534	47569	47578	47594	47636	47612	47557	47480	47411	47388	47345	47321	47332	47297	47223	47138	47078	46999	46971	46955	46937	46908	46807	46711	46608	46513	46475	46408
47224	47242	47277	47294	47327	47361	47419	47451	47471	47469	47425	47433	47429	47483	47497	47524	47546	47532	47506	47481	47447	47442	47430	47438	47451	47441	47457	47457	47418	47335	47272	47210	47189	47175	47154	47112	47035	46980	46886	46833	46821	46787	46762	46688	46628	46534	46469	46370	46331	46268
47199	47233	47252	47275	47305	47335	47382	47432	47428	47411	47385	47383	47396	47419	47480	47512	47514	47489	47451	47422	47394	47393	47384	47378	47379	47419	47430	47391	47316	47250	47168	47112	47110	47090	47077	47016	46948	46874	46781	46771	46736	46721	46682	46628	46550	46472	46425	46340	46290	46243
47248	47293	47339	47340	47356	47385	47426	47465	47461	47446	47438	47408	47430	47458	47511	47553	47536	47511	47460	47431	47418	47406	47419	47394	47407	47439	47445	47385	47311	47242	47154	47128	47108	47093	47085	47021	46950	46870	46827	46795	46783	46755	46725	46665	46609	46539	46497	46414	46401	46342
47367	47410	47429	47441	47458	47455	47493	47513	47520	47509	47501	47480	47497	47543	47600	47603	47598	47557	47513	47485	47476	47455	47447	47463	47462	47486	47457	47421	47344	47263	47204	47153	47157	47153	47161	47078	46986	46932	46883	46874	46872	46842	46813	46738	46713	46668	46620	46576	46536	46496
47544	47578	47588	47597	47604	47612	47645	47652	47641	47635	47644	47617	47646	47699	47726	47756	47716	47684	47640	47608	47582	47577	47597	47579	47598	47577	47552	47515	47455	47386	47311	47285	47284	47291	47266	47197	47134	47058	47047	47046	47060	47050	47004	46960	46919	46879	46868	46844	46816	46751
47808	47828	47856	47859	47854	47856	47869	47888	47874	47842	47818	47844	47878	47909	47957	47962	47924	47876	47824	47799	47793	47786	47811	47789	47808	47793	47790	47728	47652	47601	47539	47513	47524	47530	47507	47445	47375	47334	47325	47335	47335	47345	47306	47289	47221	47220	47216	47211	47199	47162
48091	48117	48129	48132	48113	48107	48114	48100	48101	48083	48057	48061	48097	48162	48180	48168	48144	48091	48048	48026	48021	48018	48028	48036	48025	48015	47978	47938	47863	47807	47774	47760	47774	47776	47757	47691	47642	47597	47612	47644	47662	47666	47642	47590	47570	47567	47604	47636	47624	47566
48463	48483	48482	48468	48448	48430	48418	48428	48402	48382	48365	48379	48403	48459	48478	48478	48438	48383	48337	48322	48330	48348	48335	48332	48337	48310	48273	48238	48185	48133	48111	48105	48129	48130	48107	48053	48006	47994	48024	48064	48101	48092	48065	48022	48027	48063	48103	48141	48139	48120
48844	48869	48861	48855	48834	48803	48785	48784	48753	48731	48724	48741	48774	48813	48834	48808	48769	48711	48678	48667	48681	48696	48705	48692	48691	48668	48615	48589	48536	48503	48495	48515	48515	48532	48511	48470	48445	48452	48491	48536	48559	48580	48548	48536	48543	48584	48641	48702	48715	48716
49283	49288	49277	49269	49230	49196	49169	49156	49126	49107	49103	49116	49149	49182	49197	49174	49127	49081	49044	49035	49063	49063	49068	49080	49065	49038	49001	48953	48914	48903	48907	48941	48973	48965	48938	48910	48892	48910	48971	49032	49087	49080	49075	49066	49086	49148	49209	49295	49325	49326
49716	49710	49695	49675	49638	49605	49581	49535	49511	49500	49507	49517	49545	49579	49572	49538	49497	49440	49434	49437	49459	49461	49472	49485	49458	49443	49381	49348	49329	49342	49350	49384	49426	49441	49405	49393	49403	49433	49494	49565	49621	49630	49604	49619	49655	49717	49805	49910	49940	49953
50107	50094	50085	50072	50025	49993	49955	49918	49889	49867	49878	49886	49925	49947	49946	49907	49858	49826	49820	49813	49844	49861	49880	49870	49855	49813	49804	49760	49751	49763	49809	49842	49873	49895	49868	49864	49876	49922	49996	50077	50116	50127	50143	50150	50181	50292	50367	50467	50516	50545
50501	50522	50489	50458	50425	50384	50342	50289	50277	50263	50262	50298	50328	50333	50311	50259	50227	50194	50192	50211	50239	50255	50283	50267	50259	50232	50186	50161	50178	50207	50254	50303	50333	50337	50346	50353	50373	50437	50513	50584	50630	50653	50648	50677	50729	50841	50941	51052	51100	51136
50867	50861	50856	50830	50783	50736	50694	50655	50627	50627	50637	50671	50668	50683	50649	50601	50582	50557	50571	50577	50613	50624	50647	50636	50627	50608	50574	50549	50563	50619	50682	50735	50761	50782	50778	50802	50839	50912	50974	51066	51117	51128	51143	51171	51237	51355	51454	51557	51607	51656
51135	51141	51108	51072	51028	50992	50933	50907	50885	50890	50913	50927	50932	50917	50895	50845	50825	50814	50845	50856	50869	50914	50910	50911	50904	50859	50852	50846	50884	50931	51007	51063	51083	51113	51102	51159	51189	51269	51350	51432	51457	51470	51493	51542	51603	51720	51815	51923	51962	52018
51386	51392	51338	51326	51279	51238	51203	51161	51137	51140	51168	51172	51183	51156	51132	51088	51066	51072	51097	51138	51139	51198	51171	51180	51188	51163	51133	51133	51173	51250	51321	51387	51407	51404	51430	51448	51536	51615	51709	51756	51790	51806	51837	51873	51945	52061	52143	52242	52294	52365
51561	51510	51494	51455	51436	51414	51343	51317	51300	51312	51342	51327	51354	51338	51268	51241	51220	51244	51304	51326	51337	51363	51366	51361	51344	51347	51322	51346	51403	51465	51546	51600	51634	51617	51646	51711	51773	51859	51935	51986	52013	52033	52049	52113	52192	52260	52336	52441	52485	52527
51558	51517	51512	51501	51477	51456	51391	51367	51359	51378	51397	51405	51383	51363	51305	51290	51292	51314	51363	51395	51392	51404	51424	51435	51426	51391	51407	51425	51482	51578	51646	51694	51714	51743	51741	51773	51871	51952	52019	52052	52093	52083	52112	52170	52227	52307	52406	52458	52499	52530
51543	51500	51486	51461	51461	51425	51382	51366	51364	51383	51406	51431	51406	51363	51317	51278	51300	51345	51383	51411	51444	51424	51433	51454	51453	51425	51455	51479	51543	51619	51695	51727	51763	51783	51773	51836	51916	51979	52057	52082	52078	52089	52113	52178	52242	52304	52361	52406	52469	52491
51419	51410	51365	51346	51351	51337	51282	51274	51268	51299	51325	51357	51307	51248	51212	51187	51210	51258	51317	51356	51371	51349	51366	51365	51357	51348	51367	51403	51471	51559	51638	51656	51676	51685	51699	51728	51830	51902	51937	51941	51944	51947	51992	52043	52075	52144	52161	52220	52234	52279
51164	51145	51113	51111	51115	51113	51085	51073	51071	51099	51102	51111	51100	51037	51014	50996	51027	51070	51132	51134	51171	51167	51157	51147	51160	51176	51198	51219	51294	51370	51402	51459	51451	51477	51481	51533	51613	51664	51685	51673	51672	51669	51700	51756	51779	51834	51840	51840	51883	51897
50869	50813	50824	50815	50830	50835	50823	50829	50823	50842	50865	50856	50822	50788	50737	50747	50774	50839	50884	50913	50907	50915	50916	50907	50911	50915	50945	50995	51070	51123	51170	51180	51187	51179	51191	51277	51322	51354	51367	51350	51327	51334	51355	51407	51420	51434	51441	51424	51444	51470
50458	50426	50428	50441	50460	50456	50462	50460	50475	50479	50515	50510	50464	50421	50394	50406	50432	50500	50542	50562	50566	50547	50541	50539	50545	50580	50605	50658	50721	50767	50781	50800	50783	50773	50808	50859	50927	50935	50924	50895	50872	50864	50891	50936	50938	50931	50901	50879	50879	50899
50036	50006	50006	50026	50038	50043	50073	50067	50084	50111	50131	50114	50081	50037	50009	50028	50081	50134	50159	50176	50178	50155	50162	50152	50158	50187	50217	50263	50323	50368	50379	50373	50357	50342	50361	50412	50452	50467	50445	50399	50365	50365	50380	50418	50406	50376	50329	50295	50288	50294
49557	49535	49544	49547	49577	49604	49610	49651	49655	49671	49687	49671	49640	49594	49589	49611	49656	49712	49746	49738	49710	49713	49710	49699	49712	49741	49777	49829	49874	49903	49904	49894	49845	49849	49871	49904	49948	49930	49892	49836	49796	49793	49811	49821	49810	49754	49704	49634	49607	49615
49037	49036	49053	49062	49092	49115	49135	49176	49184	49197	49230	49195	49169	49130	49136	49160	49187	49242	49273	49270	49260	49249	49235	49223	49237	49267	49295	49350	49386	49391	49383	49343	49312	49317	49334	49354	49383	49361	49309	49234	49198	49191	49207	49209	49189	49116	49042	48957	48922	48928
48532	48538	48538	48567	48607	48631	48672	48688	48709	48745	48740	48709	48689	48658	48653	48703	48744	48776	48793	48776	48765	48746	48753	48730	48734	48763	48810	48865	48881	48868	48844	48806	48777	48766	48777	48794	48796	48763	48705	48632	48596	48573	48578	48575	48530	48454	48373	48287	48229	48225
48044	48054	48053	48102	48127	48156	48178	48196	48247	48271	48255	48224	48208	48201	48214	48252	48297	48316	48311	48312	48309	48277	48250	48247	48251	48297	48332	48355	48380	48359	48325	48260	48249	48200	48248	48245	48232	48174	48108	48047	48003	47977	48003	47966	47906	47833	47724	47642	47574	47547
47619	47611	47637	47656	47727	47747	47768	47799	47829	47872	47844	47827	47781	47791	47799	47850	47871	47895	47890	47880	47828	47843	47827	47818	47828	47841	47876	47913	47892	47892	47821	47785	47763	47717	47720	47751	47720	47635	47574	47490	47476	47444	47444	47426	47380	47261	47166	47069	47021	46947
47193	47221	47219	47256	47286	47333	47358	47408	47425	47448	47426	47434	47406	47399	47431	47461	47505	47497	47464	47453	47415	47415	47411	47393	47392	47417	47465	47497	47471	47415	47349	47278	47306	47243	47271	47275	47237	47131	47048	46976	46945	46927	46926	46892	46797	46735	46632	46530	46446	46439
46867	46900	46917	46929	46934	47007	47036	47119	47094	47070	47087	47083	47047	47062	47089	47146	47145	47171	47119	47081	47062	47059	47056	47039	47058	47073	47104	47129	47069	47006	46943	46883	46885	46857	46860	46792	46760	46682	46618	46570	46541	46498	46496	46456	46387	46309	46183	46106	45998	46018
46635	46653	46690	46713	46719	46769	46815	46841	46868	46851	46839	46789	46822	46829	46866	46909	46929	46888	46871	46846	46832	46821	46790	46791	46788	46824	46855	46829	46798	46727	46663	46607	46547	46571	46564	46516	46455	46400	46306	46251	46273	46195	46193	46140	46038	45953	45902	45809	45778	45664
46464	46471	46507	46520	46516	46551	46632	46680	46673	46686	46621	46596	46615	46644	46684	46721	46722	46692	46666	46634	46614	46591	46589	46568	46582	46589	46600	46578	46557	46482	46424	46364	46284	46328	46300	46267	46214	46106	46033	45990	46032	45951	45940	45887	45817	45695	45678	45580	45509	45432
46364	46421	46420	46446	46425	46470	46521	46573	46564	46552	46513	46489	46525	46539	46585	46631	46625	46607	46534	46516	46473	46481	46466	46465	46481	46489	46495	46430	46412	46332	46245	46211	46151	46217	46190	46120	46025	45956	45896	45878	45889	45854	45827	45772	45751	45650	45577	45492	45417	45359
46461	46485	46476	46517	46490	46539	46577	46564	46591	46559	46565	46543	46566	46600	46636	46658	46683	46606	46575	46541	46517	46522	46519	46518	46497	46511	46502	46448	46414	46339	46251	46245	46191	46247	46208	46123	46061	45992	45943	45909	45917	45900	45868	45840	45797	45722	45655	45605	45551	45482
46544	46567	46566	46574	46570	46599	46623	46630	46652	46621	46597	46602	46625	46666	46723	46720	46726	46653	46588	46580	46576	46565	46568	46563	46561	46549	46550	46531	46423	46362	46281	46239	46230	46286	46227	46171	46052	45998	45985	45974	45990	45972	45941	45891	45871	45783	45768	45736	45670	45618
46765	46797	46794	46813	46791	46814	46810	46860	46842	46828	46795	46785	46828	46863	46936	46922	46906	46822	46789	46737	46758	46744	46753	46758	46742	46741	46722	46666	46601	46521	46485	46444	46418	46475	46437	46381	46274	46232	46225	46253	46275	46221	46215	46158	46135	46055	46062	46038	46000	45964
47130	47145	47150	47142	47149	47145	47135	47157	47141	47114	47105	47104	47146	47176	47205	47210	47162	47139	47091	47067	47067	47076	47056	47057	47044	47055	47015	46982	46913	46841	46794	46788	46823	46804	46786	46718	46676	46617	46602	46640	46626	46653	46602	46564	46535	46515	46521	46558	46504	46471
47522	47552	47546	47529	47527	47516	47504	47521	47519	47465	47465	47472	47495	47530	47582	47561	47512	47447	47423	47406	47413	47400	47417	47423	47421	47419	47366	47315	47247	47197	47153	47162	47185	47186	47149	47104	47045	47025	47016	47059	47098	47067	47047	47021	47012	47004	47038	47068	47038	47033
47990	48007	48009	47983	47977	47975	47955	47955	47941	47895	47903	47889	47948	47990	47995	47997	47929	47878	47847	47837	47823	47851	47870	47853	47843	47835	47805	47739	47684	47643	47620	47639	47684	47665	47638	47590	47530	47534	47556	47602	47662	47627	47608	47570	47586	47605	47669	47711	47727	47672
48537	48552	48545	48528	48490	48483	48469	48462	48443	48431	48420	48431	48457	48499	48503	48482	48430	48380	48357	48361	48371	48372	48379	48408	48384	48366	48323	48274	48209	48187	48191	48205	48239	48249	48226	48163	48156	48153	48201	48257	48287	48303	48256	48248	48263	48299	48376	48426	48454	48437
49117	49114	49112	49092	49066	49045	49016	49005	48982	48965	48955	48963	49011	49024	49027	49003	48950	48904	48899	48914	48920	48923	48937	48946	48950	48926	48877	48819	48765	48767	48780	48819	48835	48848	48838	48793	48778	48804	48866	48916	48960	48960	48935	48938	48958	49037	49122	49187	49209	49217
49710	49728	49712	49681	49649	49614	49589	49568	49542	49541	49535	49562	49582	49604	49621	49554	49531	49478	49488	49491	49493	49513	49526	49546	49531	49515	49456	49418	49368	49369	49414	49453	49485	49496	49482	49462	49464	49495	49575	49631	49667	49676	49667	49668	49702	49816	49886	49973	50012	50028
50280	50283	50266	50243	50220	50173	50139	50103	50087	50081	50087	50109	50129	50144	50129	50085	50061	50028	50038	50042	50070	50073	50095	50096	50123	50077	50028	49987	49959	49979	50028	50073	50115	50126	50086	50092	50125	50173	50231	50307	50348	50349	50332	50353	50419	50495	50613	50699	50752	50769
50865	50851	50830	50799	50782	50752	50692	50649	50644	50631	50651	50654	50691	50689	50681	50636	50607	50593	50600	50623	50635	50645	50679	50671	50655	50643	50595	50555	50572	50591	50652	50727	50747	50762	50728	50753	50775	50842	50950	50978	51027	51039	51041	51055	51128	51201	51326	51439	51504	51521
51371	51338	51345	51311	51307	51241	51212	51167	51154	51151	51152	51185	51210	51189	51172	51135	51081	51107	51122	51147	51178	51175	51195	51218	51200	51187	51151	51112	51136	51155	51250	51311	51336	51327	51341	51351	51384	51480	51535	51606	51652	51672	51681	51712	51761	51873	51991	52082	52143	52182
51792	51748	51747	51710	51713	51659	51613	51582	51555	51552	51573	51603	51606	51589	51520	51528	51517	51513	51547	51569	51591	51608	51630	51631	51606	51593	51557	51569	51601	51621	51746	51765	51806	51815	51831	51839	51897	51984	52056	52114	52165	52163	52197	52234	52291	52364	52482	52588	52652	52696
52139	52120	52131	52065	52063	52024	51974	51951	51944	51924	51968	51975	51976	51959	51922	51906	51910	51905	51940	51950	51985	51986	51995	52031	52038	51990	51976	51972	52022	52074	52168	52197	52257	52241	52288	52294	52363	52449	52541	52578	52629	52611	52628	52683	52762	52836	52934	53039	53089	53151
52383	52360	52346	52334	52308	52269	52240	52205	52182	52209	52226	52235	52241	52199	52150	52150	52165	52176	52223	52236	52261	52259	52299	52288	52273	52259	52259	52276	52330	52374	52488	52535	52555	52563	52527	52612	52688	52790	52885	52887	52893	52920	52955	53022	53049	53133	53258	53324	53352	53424
52453	52435	52438	52425	52361	52374	52317	52305	52282	52299	52322	52338	52321	52295	52239	52241	52268	52289	52329	52362	52358	52383	52383	52392	52363	52374	52382	52395	52460	52555	52617	52682	52672	52675	52661	52750	52811	52899	52943	52968	52986	53014	53030	53103	53154	53229	53324	53367	53407	53465
52496	52483	52504	52453	52436	52417	52383	52368	52357	52374	52404	52414	52405	52339	52311	52319	52342	52365	52415	52453	52455	52452	52441	52466	52456	52443	52465	52506	52578	52642	52720	52755	52757	52769	52769	52840	52909	53006	53044	53044	53045	53068	53103	53168	53214	53259	53331	53350	53401	53464
52342	52391	52331	52325	52312	52277	52306	52261	52246	52342	52325	52350	52333	52265	52228	52321	52216	52301	52374	52390	52315	52376	52401	52365	52432	52338	52392	52482	52605	52588	52711	52730	52736	52619	52759	52763	52872	52912	52900	52994	52874	52969	52968	53042	53124	53086	53077	53171	53148	53256
51957	51957	51942	51938	51927	51923	51927	51893	51886	51944	51942	51956	51929	51891	51827	51887	51874	51915	51977	51989	51984	51998	51998	51977	52000	51971	52013	52072	52167	52209	52276	52299	52283	52240	52323	52339	52415	52419	52488	52468	52434	52454	52480	52532	52576	52560	52545	52598	52609	52650
51714	51688	51694	51696	51715	51702	51692	51678	51682	51712	51738	51726	51721	51664	51620	51665	51681	51727	51764	51803	51778	51787	51781	51767	51760	51784	51820	51864	51957	52028	52055	52065	52044	52025	52081	52116	52178	52189	52206	52180	52162	52169	52194	52240	52259	52250	52209	52224	52232	52283
51273	51249	51247	51258	51270	51266	51271	51264	51272	51301	51319	51316	51279	51224	51218	51248	51278	51317	51362	51371	51367	51357	51352	51343	51330	51353	51393	51462	51516	51561	51582	51584	51568	51553	51583	51644	51676	51704	51672	51650	51624	51635	51669	51695	51693	51677	51641	51607	51611	51641
50769	50759	50751	50768	50786	50794	50805	50811	50825	50845	50856	50851	50805	50773	50758	50766	50817	50866	50895	50892	50887	50896	50878	50854	50874	50878	50929	50998	51055	51075	51092	51078	51059	51057	51086	51122	51155	51162	51123	51074	51049	51045	51081	51092	51091	51051	50995	50944	50939	50953
50179	50171	50168	50171	50200	50221	50237	50247	50264	50297	50304	50280	50238	50213	50204	50243	50254	50304	50312	50314	50322	50317	50295	50277	50295	50303	50356	50409	50459	50481	50472	50434	50420	50407	50434	50485	50500	50473	50439	50377	50349	50338	50366	50386	50363	50305	50231	50168	50152	50161
49536	49539	49535	49562	49582	49611	49625	49648	49649	49672	49675	49667	49634	49601	49602	49644	49659	49699	49710	49704	49690	49672	49672	49646	49654	49686	49723	49772	49816	49836	49805	49767	49742	49728	49753	49777	49781	49763	49709	49638	49609	49597	49632	49628	49586	49520	49442	49377	49349	49337
48898	48890	48908	48924	48931	48975	49001	49022	49045	49056	49055	49039	49013	48991	48994	49030	49054	49067	49081	49084	49052	49055	49045	49019	49011	49036	49089	49129	49161	49151	49108	49068	49037	49034	49057	49088	49059	49005	48952	48905	48851	48843	48856	48851	48817	48711	48635	48552	48515	48497
48241	48250	48257	48275	48319	48341	48373	48396	48401	48415	48424	48403	48374	48380	48365	48441	48451	48448	48444	48433	48414	48403	48392	48362	48384	48399	48447	48477	48488	48473	48429	48362	48347	48351	48347	48368	48342	48275	48189	48155	48117	48084	48091	48085	48039	47941	47881	47721	47708	47691
47680	47656	47661	47702	47720	47761	47794	47820	47813	47854	47833	47812	47812	47785	47813	47823	47867	47863	47880	47867	47828	47820	47787	47779	47777	47805	47823	47871	47846	47834	47776	47717	47694	47703	47686	47696	47670	47607	47508	47467	47426	47413	47407	47380	47331	47229	47156	47063	46983	46971
47074	47101	47071	47109	47118	47165	47222	47258	47241	47264	47244	47222	47206	47220	47254	47262	47306	47285	47280	47273	47210	47220	47202	47193	47210	47224	47239	47244	47235	47198	47101	47058	47059	47044	47036	47028	46980	46914	46793	46785	46745	46732	46732	46702	46635	46518	46451	46358	46306	46247
46546	46555	46538	46566	46600	46647	46677	46721	46770	46736	46727	46699	46679	46695	46725	46765	46769	46756	46757	46677	46655	46677	46633	46633	46645	46645	46688	46696	46648	46605	46525	46465	46456	46442	46441	46442	46373	46281	46212	46164	46144	46123	46099	46052	45998	45903	45832	45729	45678	45621
46167	46176	46166	46221	46235	46256	46313	46354	46417	46369	46337	46320	46312	46331	46352	46389	46378	46371	46356	46286	46284	46297	46285	46259	46283	46278	46289	46289	46227	46186	46096	46047	46030	46051	46004	45979	45922	45842	45799	45754	45707	45700	45685	45641	45566	45466	45438	45371	45269	45229
45794	45809	45818	45857	45881	45900	45926	45981	45966	45977	45959	45904	45924	45938	45989	46037	46019	45994	45955	45867	45900	45879	45871	45861	45896	45889	45895	45878	45823	45729	45625	45639	45627	45617	45593	45550	45491	45438	45364	45337	45298	45276	45255	45234	45145	45085	45031	44913	44869	44809
45563	45571	45599	45606	45610	45674	45692	45723	45726	45707	45680	45653	45670	45720	45735	45783	45747	45708	45646	45619	45618	45596	45630	45588	45617	45625	45603	45589	45536	45431	45355	45352	45354	45327	45305	45279	45202	45160	45091	45049	45053	45025	44988	44955	44888	44819	44761	44645	44674	44583
45476	45466	45533	45505	45530	45602	45575	45624	45651	45580	45547	45563	45561	45616	45647	45648	45640	45618	45532	45492	45521	45515	45511	45495	45512	45504	45502	45459	45377	45319	45259	45231	45240	45230	45203	45171	45065	45052	44971	44981	44969	44942	44886	44874	44783	44759	44732	44722	44631	44554
45451	45459	45477	45491	45485	45549	45542	45567	45594	45552	45522	45514	45521	45568	45608	45608	45588	45532	45480	45450	45463	45437	45466	45473	45467	45475	45436	45407	45319	45232	45180	45170	45177	45186	45167	45103	45030	44975	44942	44941	44934	44910	44891	44842	44824	44778	44742	44762	44655	44637
45558	45600	45602	45605	45598	45652	45633	45656	45686	45630	45594	45588	45640	45659	45700	45710	45685	45618	45550	45581	45558	45543	45554	45563	45586	45539	45542	45464	45388	45315	45286	45256	45281	45273	45266	45215	45139	45097	45086	45084	45100	45076	45045	45002	44992	44971	44951	44987	44914	44853
45851	45893	45876	45859	45864	45912	45901	45921	45889	45869	45840	45848	45900	45928	45946	45949	45917	45877	45796	45794	45798	45827	45821	45825	45835	45818	45787	45714	45672	45589	45557	45569	45557	45564	45529	45489	45448	45375	45402	45417	45425	45419	45383	45362	45330	45323	45359	45349	45331	45308
46174	46232	46199	46177	46189	46229	46202	46198	46181	46166	46163	46151	46190	46223	46247	46259	46217	46184	46154	46135	46116	46132	46127	46164	46151	46142	46082	46029	45957	45907	45878	45891	45913	45919	45891	45846	45795	45796	45777	45838	45841	45817	45807	45777	45760	45787	45804	45819	45834	45800
46635	46677	46657	46646	46640	46653	46629	46628	46616	46608	46592	46605	46635	46669	46689	46668	46628	46599	46546	46572	46551	46561	46584	46598	46599	46572	46540	46484	46404	46371	46337	46379	46411	46391	46371	46320	46296	46255	46328	46361	46377	46361	46364	46331	46355	46380	46412	46440	46479	46460
47222	47241	47263	47213	47211	47212	47187	47171	47134	47150	47134	47141	47181	47202	47223	47192	47167	47144	47094	47118	47108	47144	47136	47162	47153	47148	47093	47028	46985	46939	46953	46995	46998	46992	46987	46937	46939	46928	46979	47034	47065	47071	47046	47034	47063	47113	47171	47216	47245	47236
47798	47811	47835	47812	47789	47761	47745	47727	47699	47692	47694	47715	47755	47780	47778	47757	47723	47701	47679	47689	47686	47701	47710	47747	47750	47706	47679	47612	47579	47575	47568	47605	47634	47651	47629	47595	47581	47602	47658	47728	47768	47773	47761	47756	47778	47842	47928	48012	48031	48030
48491	48490	48487	48469	48442	48418	48401	48371	48351	48344	48359	48369	48396	48412	48413	48394	48355	48347	48337	48355	48365	48369	48392	48398	48417	48388	48343	48296	48260	48269	48302	48348	48364	48384	48357	48332	48356	48387	48458	48511	48535	48557	48553	48540	48610	48697	48763	48868	48892	48907
49165	49175	49167	49171	49130	49096	49049	49042	49019	49003	49008	49047	49060	49082	49065	49046	49024	48998	49031	49036	49053	49063	49071	49091	49116	49076	49037	48974	48993	49006	49036	49096	49114	49122	49107	49104	49129	49183	49238	49309	49353	49359	49358	49377	49423	49513	49613	49686	49754	49765
49873	49871	49867	49852	49819	49787	49736	49706	49690	49687	49692	49732	49752	49756	49749	49719	49690	49682	49711	49743	49757	49766	49773	49788	49792	49762	49724	49706	49700	49732	49797	49849	49884	49877	49887	49879	49918	49970	50053	50118	50160	50160	50161	50192	50249	50347	50432	50579	50612	50640
50551	50530	50535	50511	50501	50446	50418	50377	50361	50348	50389	50410	50422	50434	50402	50372	50353	50379	50391	50416	50426	50447	50466	50465	50480	50458	50429	50414	50434	50482	50544	50604	50618	50619	50625	50632	50687	50764	50856	50893	50939	50949	50965	50984	51050	51152	51252	51387	51409	51463
51125	51111	51119	51082	51077	51003	50980	50937	50931	50947	50965	50989	51014	50996	50960	50936	50913	50927	50973	50996	51013	51029	51038	51042	51067	51037	51030	50996	51069	51101	51170	51242	51258	51253	51252	51292	51329	51414	51488	51521	51576	51615	51600	51648	51716	51800	51903	52014	52059	52102
51681	51679	51658	51659	51622	51571	51540	51506	51486	51498	51546	51562	51593	51544	51506	51491	51471	51535	51546	51588	51603	51608	51628	51636	51633	51621	51604	51605	51685	51744	51813	51843	51867	51866	51869	51931	51979	52077	52142	52173	52201	52219	52215	52278	52353	52447	52513	52632	52657	52736
52145	52139	52130	52113	52089	52033	52014	51979	51967	51976	52017	52035	52072	52018	51973	51949	51956	51962	52035	52073	52069	52108	52092	52075	52097	52104	52088	52113	52159	52256	52341	52371	52390	52374	52411	52446	52530	52577	52655	52692	52720	52711	52735	52809	52870	52957	53012	53112	53144	53219
52422	52387	52382	52327	52358	52312	52270	52252	52243	52260	52286	52313	52336	52279	52243	52216	52228	52297	52314	52331	52366	52368	52358	52360	52371	52365	52372	52404	52460	52562	52641	52653	52689	52680	52688	52744	52808	52885	52916	52999	52974	52972	53005	53060	53091	53174	53254	53278	53351	53415
52660	52630	52622	52578	52595	52557	52535	52505	52512	52532	52559	52584	52581	52539	52476	52472	52496	52508	52555	52598	52614	52597	52624	52610	52621	52631	52648	52676	52738	52831	52915	52927	52919	52926	52953	53005	53065	53148	53171	53239	53179	53194	53227	53286	53340	53389	53425	53504	53523	53577
52732	52697	52686	52665	52672	52649	52627	52609	52590	52639	52655	52660	52678	52625	52566	52555	52579	52606	52678	52691	52711	52707	52715	52730	52700	52711	52727	52775	52895	52944	52992	53007	53008	53012	53025	53084	53149	53205	53224	53258	53228	53250	53248	53310	53352	53400	53407	53437	53466	53536
52612	52587	52570	52555	52550	52572	52536	52511	52514	52557	52572	52575	52592	52522	52489	52475	52503	52504	52581	52603	52611	52617	52623	52633	52591	52608	52637	52705	52762	52851	52884	52904	52878	52885	52910	52968	53017	53063	53067	53060	53050	53057	53063	53138	53167	53180	53168	53172	53206	53258
52428	52399	52383	52387	52405	52391	52375	52365	52371	52393	52415	52427	52423	52356	52322	52311	52345	52372	52424	52452	52446	52457	52428	52442	52433	52427	52478	52529	52611	52669	52699	52699	52710	52677	52712	52759	52832	52845	52831	52845	52792	52829	52817	52857	52882	52865	52857	52833	52839	52899
52065	52045	52034	52040	52040	52045	52045	52035	52044	52051	52086	52080	52005	52007	51972	51993	52009	52030	52087	52091	52098	52087	52074	52030	52062	52075	52111	52178	52264	52288	52336	52305	52285	52272	52307	52353	52392	52402	52396	52355	52332	52315	52377	52390	52393	52361	52334	52294	52291	52314
51657	51640	51632	51625	51648	51662	51668	51659	51692	51706	51711	51703	51656	51614	51625	51627	51660	51694	51724	51722	51718	51713	51693	51658	51673	51682	51736	51784	51847	51888	51895	51874	51860	51849	51864	51899	51949	51944	51910	51873	51840	51809	51876	51872	51869	51830	51779	51713	51712	51723
51169	51131	51143	51129	51163	51182	51199	51202	51211	51233	51243	51218	51164	51148	51134	51149	51182	51216	51225	51214	51219	51215	51205	51167	51172	51189	51233	51282	51347	51365	51355	51331	51300	51294	51336	51357	51377	51369	51311	51270	51228	51213	51246	51251	51230	51171	51103	51042	51012	51024
50540	50539	50522	50537	50554	50577	50601	50616	50642	50657	50641	50620	50580	50560	50560	50578	50608	50632	50631	50637	50614	50596	50588	50567	50571	50590	50627	50681	50705	50717	50696	50671	50639	50639	50638	50678	50690	50657	50606	50547	50507	50508	50513	50518	50475	50411	50328	50257	50220	50215
49925	49903	49907	49929	49947	49984	50001	50021	50046	50050	50025	49999	49964	49955	49955	49986	50011	50024	50018	50021	49991	49978	49971	49947	49935	49967	50013	50059	50062	50075	50027	49983	49963	49954	49965	49991	49978	49928	49880	49815	49784	49764	49762	49770	49730	49650	49566	49469	49434	49405
49247	49234	49253	49276	49275	49314	49351	49395	49411	49402	49391	49361	49331	49302	49329	49342	49386	49383	49361	49359	49339	49318	49318	49278	49289	49309	49334	49367	49400	49359	49302	49264	49245	49230	49247	49259	49228	49190	49111	49065	49016	48994	49011	48969	48938	48852	48755	48667	48602	48587
48604	48605	48602	48615	48649	48679	48707	48747	48773	48759	48754	48710	48678	48686	48702	48723	48755	48734	48722	48687	48676	48678	48648	48636	48630	48654	48675	48711	48693	48662	48618	48560	48522	48527	48535	48539	48500	48447	48368	48343	48287	48242	48245	48214	48172	48100	48015	47905	47869	47809
47931	47956	47966	47958	47989	48033	48069	48106	48128	48109	48093	48055	48040	48018	48056	48082	48101	48111	48071	48036	48020	48017	47993	47975	47967	47996	48017	48038	48003	47964	47897	47837	47824	47818	47833	47818	47768	47697	47614	47569	47551	47512	47522	47487	47436	47336	47254	47159	47084	47060
47335	47337	47336	47346	47392	47425	47468	47510	47521	47499	47479	47465	47435	47430	47474	47497	47502	47486	47446	47435	47415	47399	47366	47362	47358	47376	47394	47392	47343	47300	47243	47183	47158	47173	47161	47158	47082	47032	46953	46892	46875	46829	46802	46837	46741	46653	46578	46482	46425	46373
46796	46823	46812	46839	46863	46890	46942	46992	47001	46994	46933	46908	46930	46957	46957	46996	46990	46969	46939	46908	46908	46860	46867	46847	46839	46855	46886	46854	46818	46760	46669	46637	46613	46611	46617	46554	46516	46450	46379	46323	46311	46295	46251	46236	46204	46104	46014	45965	45886	45843
46346	46349	46338	46381	46397	46412	46445	46496	46496	46497	46435	46431	46454	46420	46474	46506	46488	46485	46425	46417	46384	46385	46352	46361	46354	46387	46341	46354	46286	46204	46134	46093	46089	46096	46097	46039	45977	45905	45884	45808	45802	45806	45736	45730	45678	45601	45530	45436	45422	45353
45950	45962	45983	45973	46014	46033	46060	46100	46109	46071	46025	46034	46005	46061	46077	46131	46109	46084	46048	46005	45988	46002	46023	45962	45971	45985	45976	45934	45893	45791	45720	45715	45697	45684	45689	45657	45556	45502	45439	45450	45392	45399	45347	45360	45299	45228	45184	45104	45040	45011
45757	45760	45760	45757	45800	45793	45854	45884	45872	45873	45782	45802	45829	45829	45882	45903	45900	45840	45810	45805	45774	45755	45806	45743	45754	45769	45732	45716	45652	45557	45496	45472	45469	45501	45493	45424	45367	45273	45259	45241	45218	45224	45222	45181	45096	45052	45040	44976	44946	44893
45540	45531	45548	45574	45595	45596	45615	45645	45638	45638	45558	45563	45618	45620	45664	45690	45674	45640	45605	45537	45528	45586	45544	45558	45544	45555	45472	45483	45387	45304	45267	45246	45285	45263	45266	45174	45110	45062	45030	45038	45046	45041	44999	45022	44935	44906	44864	44842	44821	44782
45502	45517	45543	45545	45555	45559	45577	45601	45600	45565	45533	45542	45544	45603	45636	45656	45612	45581	45536	45529	45495	45496	45474	45521	45534	45514	45457	45441	45353	45284	45226	45217	45241	45245	45239	45153	45122	45064	45038	45076	45074	45104	45063	44997	44970	44957	44955	44969	44917	44863
45609	45665	45695	45686	45682	45702	45709	45696	45716	45672	45625	45678	45712	45725	45773	45757	45727	45717	45668	45683	45651	45630	45687	45668	45674	45691	45667	45570	45489	45442	45403	45419	45425	45418	45399	45338	45270	45258	45269	45291	45309	45309	45251	45235	45223	45205	45247	45242	45231	45194
45794	45831	45809	45828	45824	45829	45842	45832	45811	45815	45804	45799	45824	45886	45920	45895	45876	45827	45818	45777	45799	45781	45837	45818	45827	45814	45789	45694	45652	45568	45543	45578	45611	45582	45571	45523	45466	45458	45471	45509	45528	45533	45493	45443	45480	45479	45509	45573	45558	45519
46104	46156	46147	46161	46160	46132	46147	46126	46127	46105	46099	46110	46144	46213	46195	46179	46170	46137	46125	46106	46118	46115	46107	46145	46170	46127	46109	46026	45962	45927	45929	45944	45950	45979	45955	45905	45850	45859	45881	45921	45963	45956	45938	45883	45919	45956	46010	46049	46069	46047
46592	46607	46648	46613	46603	46578	46582	46568	46542	46548	46537	46550	46610	46633	46655	46623	46592	46589	46571	46563	46578	46590	46599	46608	46614	46575	46569	46496	46441	46431	46422	46433	46460	46487	46468	46443	46396	46396	46449	46495	46519	46537	46515	46494	46514	46581	46636	46697	46716	46722
47082	47109	47116	47115	47079	47046	47028	47020	47017	47002	46994	47020	47050	47079	47109	47104	47045	47054	47033	47047	47052	47081	47067	47104	47110	47079	47050	46993	46945	46937	46981	46997	47020	47015	47003	46987	46967	46987	47039	47097	47122	47135	47129	47110	47151	47218	47297	47368	47397	47403
47677	47696	47697	47685	47651	47629	47603	47577	47563	47564	47558	47592	47629	47665	47674	47651	47611	47595	47603	47611	47631	47645	47666	47687	47700	47660	47618	47568	47543	47568	47600	47635	47655	47661	47641	47635	47636	47662	47735	47787	47830	47837	47825	47829	47872	47944	48030	48129	48167	48181
48339	48345	48370	48344	48315	48298	48255	48216	48210	48206	48215	48268	48309	48303	48311	48269	48252	48253	48257	48286	48312	48299	48322	48355	48343	48334	48283	48255	48247	48266	48319	48368	48389	48393	48377	48370	48382	48430	48482	48556	48607	48602	48606	48625	48668	48744	48851	48929	48984	49015
49042	49040	49040	49020	48996	48971	48922	48882	48874	48876	48889	48927	48966	48980	48963	48931	48918	48911	48933	48960	48971	49007	49016	49037	49029	49006	48984	48958	48962	49007	49061	49111	49126	49130	49123	49133	49163	49218	49286	49342	49386	49400	49397	49427	49466	49560	49653	49749	49804	49856
49732	49723	49741	49713	49691	49657	49615	49566	49558	49583	49603	49648	49657	49674	49649	49618	49611	49604	49646	49663	49675	49688	49707	49733	49737	49701	49698	49677	49705	49748	49819	49878	49889	49883	49873	49897	49952	49998	50072	50136	50173	50205	50202	50214	50280	50382	50471	50561	50636	50679
50385	50415	50415	50399	50366	50348	50297	50243	50237	50235	50275	50316	50320	50309	50306	50266	50260	50274	50303	50315	50357	50368	50390	50408	50407	50383	50367	50371	50412	50464	50539	50588	50613	50601	50613	50634	50686	50745	50831	50863	50915	50918	50943	50949	51028	51123	51217	51293	51351	51400
51056	51070	51058	51048	51002	50993	50945	50899	50882	50904	50925	50961	50991	50970	50932	50918	50905	50923	50967	50995	51007	51032	51049	51061	51050	51028	51063	51057	51102	51177	51248	51291	51308	51307	51312	51340	51403	51469	51540	51565	51621	51640	51650	51663	51743	51821	51911	51986	52041	52119
51639	51630	51646	51631	51612	51572	51533	51506	51482	51502	51557	51586	51573	51554	51512	51485	51500	51521	51548	51590	51631	51650	51631	51639	51639	51645	51631	51657	51729	51802	51885	51933	51932	51926	51943	52016	52053	52122	52162	52201	52215	52247	52267	52322	52361	52444	52496	52577	52636	52706
52145	52082	52100	52096	52078	52051	52021	51963	51973	51985	52052	52037	52045	52037	51991	51945	51955	51990	52044	52077	52093	52110	52110	52118	52099	52066	52115	52145	52212	52297	52384	52394	52404	52403	52406	52500	52543	52608	52643	52666	52686	52697	52728	52767	52829	52893	52923	52996	53033	53103
52528	52549	52521	52507	52497	52469	52437	52419	52412	52423	52464	52447	52467	52457	52379	52373	52390	52424	52472	52517	52545	52499	52532	52516	52528	52491	52537	52598	52658	52754	52827	52830	52834	52817	52843	52940	52973	53014	53074	53075	53075	53074	53132	53175	53223	53253	53291	53324	53361	53401
52852	52863	52797	52799	52781	52761	52731	52722	52702	52740	52770	52740	52753	52697	52675	52677	52682	52715	52767	52793	52798	52807	52822	52797	52797	52783	52837	52873	52950	53030	53087	53095	53091	53107	53098	53160	53245	53299	53316	53324	53325	53320	53356	53402	53399	53465	53473	53467	53512	53587
52934	52940	52896	52880	52880	52857	52830	52824	52835	52856	52870	52861	52868	52832	52799	52776	52792	52829	52867	52904	52877	52928	52900	52890	52864	52848	52923	52973	53056	53116	53187	53179	53148	53154	53183	53243	53292	53338	53351	53336	53321	53326	53346	53389	53411	53434	53435	53428	53450	53511
53000	52990	52965	52961	52959	52967	52920	52947	52950	52962	52994	53013	52976	52899	52870	52868	52872	52939	52956	52972	52968	53000	52983	52960	52952	52934	53008	53060	53148	53198	53234	53224	53210	53203	53246	53253	53350	53375	53356	53351	53317	53328	53357	53388	53420	53385	53389	53368	53373	53406
52834	52781	52793	52787	52798	52813	52767	52801	52799	52812	52845	52859	52786	52741	52709	52729	52760	52782	52810	52827	52851	52834	52802	52791	52775	52766	52840	52915	52976	53021	53038	53024	53003	53033	53013	53065	53109	53142	53116	53093	53067	53051	53082	53104	53098	53082	53041	53018	52996	53040
52631	52583	52584	52579	52612	52622	52599	52645	52638	52659	52664	52671	52607	52564	52542	52560	52582	52615	52626	52629	52607	52596	52612	52584	52576	52561	52641	52702	52763	52799	52806	52782	52766	52745	52776	52797	52854	52873	52828	52811	52757	52739	52763	52793	52780	52735	52688	52637	52607	52649
52280	52242	52257	52244	52269	52293	52278	52309	52343	52347	52336	52311	52271	52234	52219	52234	52270	52295	52300	52296	52289	52274	52272	52233	52233	52222	52296	52363	52402	52402	52416	52380	52368	52342	52374	52395	52443	52432	52396	52341	52285	52295	52306	52316	52280	52236	52165	52107	52086	52094
51787	51766	51755	51779	51802	51814	51844	51867	51882	51899	51876	51848	51799	51773	51765	51790	51823	51843	51836	51822	51821	51791	51781	51767	51765	51780	51816	51872	51908	51893	51875	51848	51812	51818	51838	51864	51869	51867	51804	51750	51720	51691	51707	51703	51683	51616	51534	51451	51421	51420
51261	51234	51231	51257	51273	51291	51338	51353	51370	51378	51359	51343	51287	51251	51259	51286	51320	51326	51321	51301	51307	51270	51255	51233	51240	51259	51285	51330	51352	51335	51295	51256	51237	51240	51242	51280	51255	51230	51167	51110	51083	51049	51063	51056	51017	50926	50857	50765	50707	50703
50629	50615	50607	50625	50653	50688	50738	50757	50782	50774	50754	50708	50681	50661	50663	50684	50713	50728	50717	50689	50671	50655	50621	50612	50615	50621	50667	50689	50703	50665	50608	50580	50545	50549	50574	50577	50561	50515	50435	50388	50348	50325	50339	50312	50268	50191	50098	49995	49948	49931
49957	49946	49953	49966	49988	50020	50064	50101	50118	50131	50078	50029	50012	49997	50019	50051	50057	50056	50048	50012	50008	49987	49968	49945	49937	49971	49993	50019	50007	49949	49885	49853	49836	49843	49835	49849	49815	49754	49691	49642	49591	49580	49569	49545	49514	49420	49325	49231	49183	49128
49269	49252	49269	49271	49323	49322	49397	49416	49440	49429	49400	49351	49318	49338	49353	49378	49382	49398	49354	49327	49316	49292	49261	49255	49254	49274	49300	49314	49277	49227	49165	49117	49100	49094	49101	49078	49058	48972	48921	48877	48844	48805	48815	48785	48741	48640	48557	48446	48397	48349
48563	48549	48576	48596	48625	48640	48696	48733	48741	48717	48690	48653	48653	48652	48669	48702	48714	48709	48659	48635	48605	48612	48581	48571	48575	48601	48597	48589	48551	48491	48416	48377	48373	48368	48370	48325	48293	48223	48167	48119	48086	48064	48053	48025	47963	47899	47800	47702	47658	47611
47925	47920	47939	47953	47982	48004	48031	48096	48099	48062	48052	48022	47998	48004	48042	48075	48084	48055	48026	47995	47967	47947	47938	47913	47927	47946	47948	47924	47887	47814	47747	47691	47701	47720	47700	47678	47590	47545	47477	47434	47391	47400	47394	47339	47336	47202	47147	47059	47035	47003
47259	47292	47296	47309	47353	47359	47410	47392	47445	47401	47388	47381	47340	47375	47411	47432	47434	47416	47354	47334	47295	47297	47281	47272	47293	47310	47286	47228	47209	47150	47066	47032	47002	47042	46997	46973	46915	46839	46785	46765	46742	46734	46709	46683	46602	46556	46498	46435	46397	46324
46700	46728	46739	46773	46794	46812	46821	46829	46869	46860	46821	46834	46806	46840	46866	46884	46872	46843	46805	46785	46758	46757	46736	46739	46739	46749	46740	46718	46630	46548	46477	46460	46459	46428	46452	46352	46328	46259	46224	46203	46160	46176	46161	46121	46030	46015	45975	45923	45873	45856
46286	46291	46329	46346	46364	46371	46437	46379	46448	46408	46382	46395	46380	46389	46425	46462	46434	46410	46372	46336	46323	46314	46327	46338	46338	46328	46308	46261	46194	46125	46063	46025	46052	46057	46000	45937	45847	45859	45810	45814	45760	45788	45777	45720	45663	45635	45610	45596	45495	45512
45892	45911	45911	45931	45937	45969	45962	45958	45990	45955	45945	45914	45948	45996	46029	46040	46008	45991	45928	45930	45907	45899	45914	45922	45933	45895	45900	45866	45761	45702	45658	45621	45641	45649	45628	45550	45469	45440	45407	45420	45450	45426	45398	45373	45287	45254	45295	45263	45172	45197
45571	45587	45624	45602	45621	45650	45675	45630	45668	45680	45629	45575	45650	45703	45710	45761	45718	45687	45652	45624	45620	45603	45611	45625	45666	45638	45594	45583	45463	45382	45334	45332	45391	45333	45315	45278	45228	45182	45150	45161	45186	45177	45156	45127	45085	45054	45099	45087	45049	45024
45503	45518	45540	45539	45487	45558	45597	45484	45551	45547	45508	45521	45556	45605	45647	45629	45618	45577	45536	45502	45548	45518	45540	45528	45560	45532	45502	45502	45380	45310	45280	45265	45336	45268	45322	45208	45203	45132	45127	45177	45114	45194	45168	45120	45145	45063	45147	45149	45107	45125
45440	45462	45460	45450	45462	45464	45473	45459	45458	45385	45453	45441	45480	45524	45527	45539	45484	45480	45433	45448	45467	45449	45469	45485	45482	45464	45431	45382	45302	45253	45246	45231	45288	45243	45256	45184	45175	45122	45123	45168	45154	45208	45187	45138	45171	45116	45188	45228	45246	45166
45481	45525	45548	45526	45482	45489	45526	45491	45483	45432	45480	45476	45506	45566	45592	45578	45531	45513	45510	45492	45487	45504	45540	45560	45559	45525	45492	45422	45370	45334	45341	45332	45366	45394	45337	45279	45263	45250	45282	45320	45327	45348	45339	45299	45294	45334	45434	45452	45527	45429
45774	45779	45800	45803	45804	45786	45756	45717	45718	45712	45714	45765	45786	45826	45837	45831	45775	45789	45760	45765	45775	45776	45799	45838	45832	45809	45754	45738	45663	45640	45669	45719	45740	45744	45700	45648	45607	45603	45648	45709	45756	45738	45722	45714	45695	45796	45819	45905	45981	45947
46077	46085	46108	46111	46110	46072	46034	46018	45974	46006	46004	46037	46097	46111	46113	46098	46087	46050	46052	46050	46082	46083	46095	46139	46129	46105	46063	46049	45980	45997	46001	46073	46069	46051	46062	46008	45971	46015	46064	46089	46181	46154	46139	46122	46137	46257	46295	46385	46408	46431
46513	46549	46539	46527	46528	46504	46466	46396	46421	46412	46415	46468	46516	46541	46515	46520	46515	46485	46491	46495	46514	46515	46557	46564	46568	46537	46512	46504	46445	46460	46490	46537	46541	46574	46558	46505	46476	46547	46601	46647	46725	46707	46711	46701	46755	46827	46908	46985	47030	47055
47080	47100	47094	47095	47073	47030	47002	46971	46953	46956	46995	47011	47064	47083	47068	47048	47020	47035	47036	47044	47069	47075	47102	47116	47143	47100	47071	47048	47028	47049	47127	47181	47168	47177	47163	47121	47135	47197	47261	47307	47365	47371	47356	47378	47408	47473	47571	47683	47730	47761
47716	47710	47713	47707	47692	47642	47588	47545	47544	47557	47589	47620	47654	47669	47648	47634	47615	47617	47624	47657	47683	47705	47728	47726	47721	47723	47699	47663	47680	47709	47758	47815	47845	47834	47820	47830	47850	47892	47965	48007	48083	48085	48081	48085	48143	48223	48312	48413	48469	48519
48410	48419	48398	48382	48342	48323	48273	48247	48222	48241	48260	48291	48327	48338	48309	48298	48273	48277	48303	48335	48376	48380	48396	48413	48418	48392	48375	48355	48393	48443	48512	48560	48585	48588	48578	48571	48598	48673	48751	48800	48827	48855	48849	48869	48929	49025	49094	49199	49269	49322
49122	49117	49119	49105	49077	49032	49000	48974	48943	48949	48990	49033	49048	49049	49023	48991	48972	48999	49042	49069	49081	49090	49105	49119	49134	49119	49097	49105	49139	49208	49280	49322	49342	49342	49332	49360	49392	49463	49530	49573	49603	49616	49628	49657	49711	49795	49893	49974	50014	50076
49867	49879	49850	49844	49832	49790	49739	49709	49703	49700	49734	49783	49784	49776	49765	49711	49720	49735	49779	49787	49827	49827	49847	49866	49858	49856	49835	49851	49897	49977	50062	50097	50113	50115	50117	50152	50202	50267	50329	50372	50396	50402	50430	50468	50525	50609	50681	50759	50796	50858
50612	50598	50577	50562	50566	50512	50485	50451	50433	50441	50478	50507	50502	50487	50457	50434	50439	50453	50497	50515	50542	50568	50580	50579	50589	50574	50564	50574	50673	50760	50815	50845	50856	50869	50900	50902	50954	51044	51095	51122	51164	51168	51181	51226	51282	51354	51425	51467	51521	51593
51264	51240	51235	51205	51194	51160	51121	51095	51083	51108	51145	51166	51168	51122	51093	51073	51077	51112	51155	51181	51216	51208	51210	51217	51213	51208	51207	51249	51330	51420	51475	51502	51524	51512	51542	51582	51618	51703	51793	51785	51781	51784	51816	51843	51918	51977	51995	52077	52104	52160
51926	51885	51872	51842	51808	51811	51784	51757	51760	51775	51827	51814	51795	51758	51717	51717	51728	51745	51805	51835	51844	51858	51852	51843	51830	51860	51861	51908	52007	52070	52121	52127	52155	52147	52205	52235	52281	52354	52422	52413	52430	52429	52424	52488	52532	52588	52582	52661	52674	52730
52412	52475	52370	52330	52387	52360	52336	52388	52323	52350	52333	52355	52405	52282	52249	52232	52276	52353	52296	52386	52342	52323	52385	52363	52294	52322	52394	52418	52494	52510	52656	52615	52598	52659	52669	52686	52794	52854	52943	52888	52929	52929	52918	52916	52995	53029	53096	53023	53100	53077
52552	52548	52506	52482	52496	52490	52464	52458	52457	52469	52493	52499	52473	52400	52362	52348	52403	52451	52458	52488	52485	52476	52491	52485	52478	52474	52505	52557	52628	52648	52737	52708	52725	52750	52793	52819	52876	52945	52934	52921	52942	52937	52936	52959	53021	53041	53067	53010	53033	53055
53020	53014	53014	52978	53007	52986	52974	52989	52975	53005	52998	52996	52957	52913	52847	52839	52865	52949	52960	52989	52988	52995	52980	52972	52926	52972	52986	53066	53142	53185	53218	53191	53208	53205	53270	53276	53364	53371	53415	53360	53356	53351	53378	53379	53419	53427	53424	53366	53365	53383
53143	53130	53136	53118	53130	53115	53122	53138	53153	53140	53145	53153	53115	53057	53003	53030	53034	53114	53121	53123	53120	53118	53112	53091	53080	53089	53137	53205	53271	53344	53305	53357	53291	53300	53350	53381	53440	53461	53468	53400	53373	53368	53382	53438	53430	53413	53379	53325	53303	53328
53232	53182	53189	53177	53214	53220	53226	53235	53236	53271	53261	53244	53196	53133	53074	53151	53138	53183	53200	53229	53219	53203	53181	53166	53182	53185	53225	53293	53337	53362	53363	53329	53318	53324	53318	53414	53447	53446	53435	53391	53347	53331	53360	53383	53380	53339	53256	53227	53191	53194
53052	53030	53008	53015	53050	53068	53089	53101	53105	53131	53113	53100	53036	53003	52947	52971	53039	53057	53069	53054	53047	53046	53022	53003	53028	53006	53053	53106	53167	53144	53154	53124	53091	53087	53104	53179	53209	53191	53169	53105	53049	53050	53068	53074	53075	53014	52916	52871	52844	52823
52663	52663	52651	52670	52680	52709	52731	52751	52775	52762	52763	52718	52697	52643	52609	52636	52690	52700	52700	52681	52672	52668	52643	52634	52661	52634	52696	52730	52766	52774	52736	52680	52661	52667	52664	52724	52746	52706	52693	52608	52555	52554	52570	52581	52542	52488	52401	52312	52275	52260
52251	52230	52214	52243	52264	52307	52333	52357	52377	52385	52365	52324	52289	52259	52232	52248	52294	52296	52302	52277	52271	52253	52238	52207	52218	52228	52243	52318	52315	52309	52254	52205	52188	52175	52217	52236	52251	52206	52160	52079	52036	52022	52029	52032	51991	51918	51807	51735	51683	51668
51692	51686	51665	51699	51725	51759	51789	51826	51821	51850	51826	51791	51754	51733	51712	51739	51775	51778	51758	51751	51724	51707	51692	51667	51643	51681	51720	51745	51742	51710	51649	51601	51568	51583	51611	51623	51623	51558	51510	51423	51381	51366	51372	51359	51317	51230	51133	51036	50980	50959
51000	50991	50985	50998	51036	51056	51109	51136	51157	51145	51124	51090	51056	51047	51044	51065	51093	51092	51067	51047	51018	51016	50991	50973	50976	50977	51010	51023	51012	50982	50910	50853	50843	50833	50853	50857	50838	50777	50706	50649	50599	50587	50583	50574	50536	50452	50360	50262	50202	50166
50267	50273	50280	50287	50305	50347	50381	50409	50434	50434	50405	50371	50347	50346	50356	50383	50393	50386	50356	50345	50306	50282	50270	50256	50258	50262	50300	50296	50262	50213	50135	50097	50059	50074	50076	50080	50040	49975	49901	49846	49810	49800	49784	49758	49718	49633	49557	49465	49411	49357
49488	49494	49505	49516	49541	49561	49617	49643	49650	49656	49623	49598	49564	49573	49599	49632	49651	49629	49592	49562	49525	49513	49495	49491	49496	49496	49520	49510	49471	49395	49324	49269	49264	49256	49264	49255	49203	49115	49059	49011	48986	48955	48962	48932	48876	48813	48711	48631	48570	48530
48715	48705	48718	48735	48773	48791	48823	48872	48891	48855	48843	48819	48790	48811	48840	48866	48881	48830	48818	48797	48757	48733	48725	48723	48718	48722	48737	48718	48666	48592	48518	48470	48472	48458	48469	48423	48365	48308	48238	48206	48185	48171	48152	48115	48069	48000	47923	47869	47811	47753
47920	47942	47982	47964	47982	48012	48041	48078	48107	48070	48031	48031	48017	48032	48069	48118	48103	48058	48020	47993	47975	47944	47943	47936	47956	47939	47950	47921	47838	47773	47698	47656	47663	47677	47665	47628	47557	47445	47410	47403	47365	47368	47374	47315	47282	47212	47144	47076	47071	46998
47174	47213	47259	47228	47233	47247	47309	47321	47362	47313	47285	47269	47279	47290	47354	47341	47356	47325	47260	47245	47238	47231	47219	47206	47224	47241	47211	47157	47107	47004	46942	46915	46942	46943	46911	46854	46796	46695	46669	46634	46654	46657	46628	46593	46542	46482	46433	46417	46367	46324
46552	46587	46562	46587	46625	46613	46662	46666	46677	46659	46625	46625	46630	46677	46702	46722	46731	46678	46661	46584	46593	46603	46603	46585	46577	46595	46579	46535	46457	46388	46364	46311	46309	46307	46276	46229	46161	46079	46057	46036	46061	46061	46033	45976	45949	45912	45880	45853	45855	45816
45934	45988	45995	45984	45985	46016	46019	46048	46087	46073	46017	46011	46026	46063	46130	46128	46118	46061	46013	46000	45995	45995	45970	46004	45972	45999	45975	45919	45845	45754	45719	45721	45721	45726	45685	45639	45571	45517	45495	45491	45489	45508	45485	45421	45405	45392	45341	45330	45351	45307
45459	45496	45535	45515	45521	45492	45544	45552	45512	45528	45510	45508	45545	45590	45657	45649	45627	45595	45540	45492	45520	45501	45535	45522	45509	45566	45502	45445	45372	45291	45291	45269	45269	45277	45254	45168	45129	45029	45069	45093	45101	45080	45100	45046	45023	45031	45007	45013	45012	44985
45210	45246	45279	45259	45235	45228	45246	45264	45267	45221	45245	45205	45263	45324	45369	45364	45330	45294	45250	45209	45217	45243	45259	45255	45291	45253	45215	45168	45095	45054	45016	45029	45043	45043	45012	44963	44904	44843	44840	44890	44920	44918	44908	44829	44861	44855	44879	44931	44899	44864
44964	44986	45019	44975	44971	45008	44959	44971	44947	44941	44921	44939	44974	45054	45070	45068	45056	45019	44977	44922	44937	44951	44967	45003	45013	44997	44972	44887	44817	44783	44833	44788	44812	44824	44791	44747	44657	44696	44668	44706	44727	44738	44695	44669	44632	44702	44742	44842	44797	44780
44907	44933	44966	44929	44927	44862	44889	44910	44926	44858	44869	44854	44914	44961	45007	45021	44984	44942	44945	44888	44922	44914	44951	44948	44983	44963	44921	44831	44806	44769	44790	44829	44837	44811	44799	44731	44695	44716	44688	44759	44790	44803	44789	44747	44766	44782	44850	44950	44914	44934
45071	45121	45124	45110	45107	45059	45062	45033	45013	45033	45014	45004	45088	45129	45166	45158	45141	45099	45031	45047	45111	45123	45109	45156	45162	45142	45099	45027	44976	44975	44952	45020	45071	45059	45035	44997	44947	44966	44989	45045	45087	45085	45057	45035	45069	45125	45174	45269	45280	45266
45286	45353	45345	45316	45317	45293	45267	45241	45273	45201	45235	45225	45291	45334	45354	45334	45309	45285	45322	45332	45296	45312	45352	45348	45369	45346	45305	45268	45254	45224	45214	45276	45314	45342	45305	45257	45227	45211	45300	45338	45393	45425	45379	45406	45433	45465	45554	45652	45669	45678
45665	45734	45715	45710	45669	45689	45636	45602	45614	45579	45587	45623	45657	45673	45699	45677	45686	45645	45659	45702	45676	45678	45707	45709	45762	45716	45688	45642	45616	45637	45703	45713	45770	45732	45717	45703	45707	45746	45795	45833	45863	45904	45887	45884	45915	45983	46081	46149	46209	46204
46299	46321	46314	46288	46273	46261	46215	46186	46147	46152	46158	46186	46243	46265	46261	46227	46218	46222	46243	46277	46267	46279	46310	46318	46325	46298	46279	46244	46261	46269	46350	46379	46404	46395	46370	46343	46364	46425	46448	46537	46564	46600	46574	46577	46624	46703	46795	46871	46939	46950
46944	46943	46934	46930	46900	46876	46839	46792	46752	46765	46802	46824	46849	46888	46863	46850	46806	46819	46868	46876	46887	46909	46954	46972	46948	46934	46901	46903	46878	46950	46991	47067	47083	47076	47044	47053	47078	47132	47208	47257	47300	47314	47305	47323	47355	47445	47537	47615	47669	47715
47656	47681	47679	47662	47625	47588	47573	47531	47522	47513	47525	47566	47601	47602	47587	47560	47537	47568	47576	47602	47634	47647	47659	47702	47690	47658	47635	47622	47653	47710	47783	47851	47854	47851	47833	47847	47877	47937	48028	48075	48117	48129	48128	48152	48211	48291	48371	48460	48500	48559
48513	48505	48505	48475	48457	48438	48385	48361	48320	48348	48368	48403	48425	48415	48378	48348	48344	48355	48418	48427	48452	48466	48476	48509	48500	48493	48468	48467	48525	48568	48651	48695	48712	48698	48688	48721	48762	48835	48907	48975	48981	48998	49011	49035	49089	49179	49255	49333	49372	49410
49368	49354	49336	49324	49305	49265	49246	49204	49188	49190	49217	49259	49259	49255	49209	49186	49186	49193	49228	49270	49294	49325	49344	49337	49336	49326	49315	49334	49383	49458	49527	49580	49590	49564	49586	49631	49669	49757	49822	49851	49882	49875	49892	49938	49996	50072	50143	50182	50246	50293
50223	50204	50197	50190	50168	50134	50108	50079	50044	50082	50113	50138	50141	50111	50069	50020	50031	50064	50098	50145	50162	50178	50197	50197	50195	50174	50173	50206	50266	50343	50403	50464	50459	50455	50466	50506	50600	50687	50705	50740	50752	50746	50784	50834	50882	50940	50989	51039	51089	51152
51038	51025	50998	50966	50980	50962	50921	50889	50869	50888	50923	50957	50955	50904	50851	50833	50826	50869	50917	50936	50949	50988	50985	50961	50978	50950	50978	51004	51100	51157	51253	51258	51245	51246	51264	51333	51411	51485	51541	51548	51554	51531	51573	51615	51679	51718	51765	51781	51827	51905
51818	51782	51773	51741	51753	51747	51718	51675	51661	51695	51720	51747	51721	51689	51628	51596	51609	51677	51693	51705	51750	51757	51770	51778	51748	51733	51745	51807	51888	51962	52024	52048	52024	52010	52046	52113	52201	52267	52319	52331	52309	52273	52348	52383	52445	52473	52495	52501	52527	52587
52484	52452	52434	52473	52442	52386	52406	52367	52367	52401	52431	52448	52393	52368	52303	52293	52314	52378	52365	52421	52438	52436	52449	52436	52417	52427	52453	52483	52569	52660	52696	52717	52694	52713	52734	52802	52865	52945	52959	52948	52928	52962	52945	53010	53065	53056	53066	53086	53096	53143
52959	52943	52933	52903	52943	52901	52903	52910	52889	52917	52944	52931	52866	52870	52804	52794	52808	52828	52892	52921	52924	52923	52929	52936	52906	52891	52920	52980	53112	53128	53176	53179	53141	53160	53181	53255	53334	53387	53391	53326	53357	53325	53372	53412	53431	53444	53425	53441	53439	53456
53456	53411	53416	53412	53414	53374	53411	53408	53401	53422	53454	53436	53394	53355	53297	53289	53309	53299	53374	53409	53413	53412	53398	53413	53365	53365	53405	53459	53595	53601	53642	53637	53564	53613	53610	53711	53793	53824	53817	53717	53725	53735	53788	53814	53819	53811	53785	53735	53755	53785
53613	53593	53579	53595	53577	53564	53595	53581	53608	53620	53655	53614	53612	53520	53470	53481	53498	53546	53565	53576	53575	53579	53549	53531	53528	53564	53595	53659	53759	53757	53762	53745	53720	53744	53747	53825	53896	53911	53880	53800	53786	53829	53823	53848	53887	53834	53802	53724	53736	53762
53728	53701	53681	53646	53708	53705	53737	53734	53770	53769	53791	53759	53687	53674	53634	53629	53656	53715	53700	53731	53716	53714	53677	53708	53659	53666	53709	53778	53868	53862	53866	53817	53806	53810	53836	53886	53955	53944	53902	53826	53805	53864	53814	53848	53861	53829	53752	53693	53685	53655
53676	53657	53633	53691	53648	53682	53704	53691	53730	53756	53763	53707	53621	53628	53615	53607	53620	53649	53665	53665	53655	53652	53634	53578	53605	53624	53658	53729	53755	53779	53759	53725	53679	53686	53733	53777	53783	53778	53736	53656	53643	53631	53619	53652	53661	53593	53511	53460	53416	53413
53326	53284	53296	53265	53316	53320	53350	53370	53404	53411	53416	53388	53370	53308	53290	53303	53321	53342	53349	53341	53303	53305	53291	53257	53270	53284	53310	53362	53365	53384	53352	53316	53286	53291	53321	53346	53372	53347	53298	53231	53193	53151	53192	53202	53177	53109	53033	52968	52899	52901
52933	52923	52919	52923	52949	52971	52990	53013	53050	53053	53032	52993	52991	52942	52934	52948	52976	52959	52988	52973	52952	52930	52895	52874	52876	52894	52942	52972	52967	52965	52925	52884	52841	52861	52881	52908	52899	52870	52792	52756	52697	52655	52721	52695	52660	52596	52500	52412	52376	52357
52381	52372	52383	52358	52404	52423	52468	52497	52532	52518	52509	52458	52455	52405	52406	52448	52452	52437	52435	52421	52393	52381	52353	52330	52334	52358	52392	52417	52434	52378	52327	52274	52260	52251	52283	52282	52271	52227	52158	52133	52047	52020	52048	52039	51999	51934	51835	51753	51706	51684
51681	51671	51682	51680	51707	51735	51771	51805	51821	51823	51804	51760	51748	51729	51733	51763	51783	51777	51759	51726	51709	51679	51661	51651	51657	51667	51707	51724	51705	51643	51593	51548	51525	51533	51553	51533	51511	51449	51369	51340	51282	51278	51262	51253	51214	51132	51047	50964	50914	50889
50928	50921	50930	50947	50958	50989	51016	51068	51081	51083	51051	51017	50980	51000	51012	51049	51060	51056	51027	50988	50971	50947	50927	50913	50908	50940	50961	50962	50915	50869	50791	50753	50728	50747	50746	50739	50694	50605	50553	50506	50473	50459	50443	50425	50377	50289	50211	50144	50087	50064
50101	50099	50115	50125	50124	50160	50207	50234	50267	50248	50198	50183	50154	50172	50207	50249	50247	50226	50195	50163	50121	50111	50090	50077	50087	50116	50129	50113	50071	50000	49928	49888	49871	49879	49872	49842	49788	49716	49648	49616	49597	49590	49579	49541	49470	49410	49339	49267	49229	49178
49230	49243	49251	49272	49267	49292	49349	49378	49391	49375	49346	49312	49287	49321	49348	49392	49403	49383	49350	49305	49275	49259	49241	49235	49246	49270	49272	49247	49194	49112	49034	49010	49003	49007	48997	48956	48901	48821	48769	48740	48713	48717	48697	48648	48609	48527	48481	48421	48389	48324
48337	48362	48388	48365	48402	48405	48444	48491	48519	48490	48448	48417	48414	48443	48496	48537	48529	48514	48449	48416	48393	48389	48379	48366	48382	48390	48403	48353	48294	48197	48147	48119	48116	48117	48094	48044	47978	47894	47854	47818	47805	47830	47803	47763	47697	47641	47594	47532	47516	47462
47493	47518	47533	47573	47551	47573	47581	47628	47643	47609	47606	47567	47560	47572	47649	47681	47675	47658	47597	47562	47549	47536	47533	47525	47532	47544	47523	47491	47400	47316	47275	47247	47249	47261	47254	47187	47101	47028	46981	46986	46968	46947	46933	46888	46848	46812	46764	46747	46702	46655
46734	46759	46779	46787	46776	46813	46825	46861	46852	46823	46784	46770	46807	46817	46875	46913	46904	46899	46834	46808	46788	46758	46795	46768	46790	46777	46771	46719	46632	46577	46517	46507	46510	46510	46501	46425	46361	46269	46238	46271	46257	46221	46212	46139	46148	46121	46077	46077	46084	46012
45919	45974	46008	45956	46009	45991	46045	46053	46062	46027	46018	45990	46044	46047	46130	46139	46111	46098	46028	46001	46007	45995	46013	45990	46012	46025	45964	45935	45835	45785	45721	45751	45760	45758	45727	45665	45573	45524	45493	45548	45523	45509	45475	45477	45406	45370	45380	45407	45363	45307
45349	45345	45354	45350	45363	45397	45405	45415	45394	45380	45338	45338	45345	45447	45458	45456	45480	45441	45394	45344	45349	45362	45375	45396	45393	45382	45337	45295	45201	45162	45110	45134	45158	45151	45093	45027	44940	44910	44909	44949	44966	44962	44967	44871	44855	44866	44866	44859	44872	44855
44852	44916	44939	44956	44931	44922	44940	44950	44920	44904	44833	44883	44909	45007	45020	45029	45017	44969	44937	44922	44911	44927	44961	44945	44958	44933	44892	44865	44785	44714	44727	44723	44737	44711	44756	44620	44561	44542	44525	44603	44592	44580	44604	44508	44512	44502	44522	44578	44561	44555
44417	44473	44514	44475	44501	44482	44493	44494	44464	44438	44485	44441	44439	44541	44577	44564	44547	44500	44480	44488	44502	44493	44516	44529	44539	44519	44428	44411	44345	44312	44308	44335	44330	44354	44305	44226	44174	44134	44183	44164	44232	44239	44243	44116	44175	44241	44236	44303	44306	44283
44234	44205	44212	44189	44204	44224	44196	44175	44146	44126	44073	44155	44158	44289	44315	44261	44230	44217	44203	44162	44214	44217	44254	44239	44283	44200	44127	44138	44089	44072	44045	44063	44046	44089	44078	44003	43980	43942	43978	43972	44072	44059	44042	44013	44021	44049	44099	44165	44159	44162
44193	44203	44250	44209	44216	44185	44198	44180	44159	44129	44164	44147	44157	44217	44260	44263	44235	44205	44183	44194	44190	44183	44269	44260	44247	44252	44291	44133	44103	44074	44107	44117	44168	44171	44137	44070	44033	44061	44079	44101	44168	44191	44165	44079	44142	44219	44293	44318	44383	44357
44195	44251	44267	44240	44248	44224	44176	44166	44147	44144	44169	44152	44209	44266	44279	44230	44218	44186	44197	44206	44242	44213	44321	44270	44262	44193	44243	44176	44137	44116	44187	44240	44225	44219	44207	44166	44143	44145	44205	44283	44308	44299	44306	44226	44301	44350	44417	44512	44544	44543
44376	44455	44457	44447	44432	44447	44388	44375	44319	44315	44361	44364	44429	44439	44467	44433	44404	44405	44407	44421	44429	44440	44469	44499	44499	44464	44445	44373	44360	44388	44423	44461	44495	44483	44469	44441	44409	44458	44519	44572	44645	44632	44610	44595	44665	44729	44795	44866	44915	44943
44821	44872	44879	44892	44865	44823	44811	44769	44735	44724	44739	44792	44833	44824	44842	44801	44809	44780	44785	44837	44860	44846	44896	44921	44923	44875	44832	44821	44822	44854	44888	44935	44971	44958	44919	44918	44925	44991	45034	45120	45163	45171	45161	45147	45193	45267	45349	45414	45467	45498
45335	45369	45363	45389	45315	45316	45293	45244	45204	45210	45207	45289	45311	45346	45292	45271	45258	45272	45281	45307	45349	45328	45393	45389	45395	45349	45355	45325	45339	45385	45441	45515	45510	45493	45477	45477	45517	45573	45652	45688	45733	45733	45765	45750	45808	45878	45954	46031	46078	46131
46005	45995	46012	45995	45971	45925	45935	45895	45871	45872	45882	45927	45979	45963	45932	45871	45897	45902	45938	45946	45974	45979	45999	46030	46011	45996	46013	45969	46019	46072	46145	46174	46211	46202	46173	46187	46230	46329	46367	46425	46458	46472	46489	46479	46546	46626	46715	46768	46819	46872
46821	46781	46786	46774	46773	46727	46689	46639	46642	46643	46692	46701	46716	46703	46677	46652	46650	46655	46679	46718	46758	46773	46806	46817	46805	46760	46734	46763	46825	46877	46960	47006	47003	46988	46974	47056	47088	47165	47223	47266	47302	47300	47320	47361	47404	47478	47540	47603	47678	47712
47628	47611	47603	47602	47557	47563	47519	47461	47448	47456	47519	47554	47549	47527	47500	47438	47439	47469	47500	47544	47567	47581	47625	47612	47619	47596	47563	47595	47660	47726	47809	47839	47852	47851	47869	47898	47956	48046	48120	48138	48161	48173	48202	48234	48297	48367	48424	48491	48513	48574
48533	48503	48491	48495	48465	48446	48406	48375	48347	48368	48425	48446	48455	48442	48378	48340	48334	48361	48394	48445	48468	48485	48487	48491	48493	48474	48476	48514	48565	48666	48745	48776	48761	48759	48777	48833	48917	49000	49053	49071	49073	49095	49128	49162	49221	49288	49328	49377	49428	49487
49431	49391	49401	49377	49371	49337	49311	49272	49271	49309	49329	49356	49349	49335	49284	49241	49237	49283	49323	49343	49380	49387	49388	49396	49372	49388	49378	49429	49515	49576	49654	49671	49677	49672	49678	49757	49832	49919	49973	49984	49984	49979	50022	50062	50102	50171	50200	50232	50276	50312
50339	50331	50300	50285	50282	50255	50239	50203	50218	50240	50277	50295	50278	50229	50181	50158	50145	50179	50244	50275	50284	50297	50300	50301	50305	50292	50305	50351	50439	50529	50587	50616	50598	50582	50621	50691	50769	50850	50895	50886	50879	50890	50916	50979	51016	51051	51063	51102	51128	51180
51196	51177	51159	51158	51145	51124	51096	51078	51093	51108	51154	51169	51153	51093	51030	51022	51022	51069	51107	51148	51166	51173	51144	51144	51159	51142	51166	51220	51315	51387	51433	51459	51427	51427	51466	51532	51612	51689	51727	51712	51707	51705	51743	51800	51824	51832	51862	51853	51880	51921
51937	51855	51887	51871	51876	51867	51846	51828	51822	51881	51897	51921	51868	51832	51768	51748	51758	51812	51835	51876	51900	51907	51874	51859	51867	51861	51871	51963	52048	52125	52154	52150	52135	52135	52165	52209	52315	52400	52395	52365	52349	52342	52372	52424	52459	52462	52434	52443	52435	52488
52659	52575	52577	52567	52586	52558	52582	52556	52566	52602	52621	52630	52579	52551	52480	52457	52493	52532	52550	52586	52579	52592	52579	52568	52564	52566	52597	52678	52759	52796	52823	52811	52783	52792	52843	52927	52984	53019	53018	53003	52977	52962	52991	53018	53047	53039	53014	52980	52977	53013
53109	53060	53064	53064	53069	53070	53050	53076	53085	53124	53157	53108	53071	53057	52983	52989	53022	53064	53072	53098	53075	53082	53058	53042	53042	53035	53068	53179	53239	53251	53276	53269	53241	53233	53267	53393	53398	53443	53403	53381	53336	53336	53371	53393	53401	53380	53337	53301	53299	53330
53512	53487	53468	53480	53481	53481	53473	53528	53539	53580	53576	53539	53488	53438	53425	53410	53470	53484	53500	53522	53494	53428	53449	53417	53441	53445	53493	53558	53623	53663	53652	53624	53582	53553	53640	53643	53732	53754	53719	53669	53632	53619	53640	53675	53675	53605	53561	53527	53492	53524
53762	53744	53654	53679	53699	53692	53720	53766	53784	53814	53806	53805	53709	53650	53650	53639	53666	53728	53744	53703	53704	53642	53665	53646	53629	53645	53744	53770	53827	53831	53801	53760	53745	53716	53771	53858	53846	53859	53801	53744	53714	53722	53737	53737	53711	53691	53624	53542	53532	53536
53664	53712	53673	53678	53683	53687	53759	53755	53807	53791	53799	53745	53710	53659	53657	53677	53720	53711	53717	53719	53687	53677	53659	53624	53627	53655	53708	53743	53779	53750	53723	53693	53682	53668	53699	53771	53748	53729	53680	53621	53572	53566	53571	53583	53576	53497	53432	53350	53326	53323
53578	53543	53555	53578	53586	53613	53673	53671	53693	53692	53692	53613	53598	53582	53559	53595	53623	53641	53635	53584	53589	53559	53535	53534	53523	53531	53579	53635	53637	53626	53553	53524	53501	53484	53540	53568	53543	53515	53456	53376	53353	53324	53332	53345	53329	53248	53166	53091	53046	53041
53266	53232	53263	53259	53283	53310	53364	53386	53417	53422	53367	53290	53297	53269	53287	53328	53353	53371	53335	53289	53257	53245	53216	53213	53226	53216	53285	53304	53302	53273	53195	53161	53147	53172	53153	53139	53157	53095	53034	52970	52949	52916	52922	52920	52890	52790	52711	52647	52587	52555
52732	52747	52736	52754	52772	52791	52843	52891	52901	52905	52870	52803	52779	52780	52798	52835	52866	52848	52849	52796	52776	52757	52718	52705	52710	52736	52764	52784	52756	52707	52629	52582	52576	52593	52596	52600	52544	52473	52404	52363	52324	52320	52311	52291	52265	52167	52099	52017	51959	51922
52190	52210	52196	52215	52243	52273	52282	52347	52365	52348	52316	52260	52238	52242	52277	52317	52330	52331	52289	52272	52238	52209	52179	52190	52173	52195	52218	52235	52176	52131	52045	52007	51994	51992	52007	51981	51929	51844	51785	51729	51688	51691	51684	51645	51617	51515	51449	51377	51329	51287
51468	51497	51503	51510	51535	51566	51620	51641	51656	51644	51599	51553	51534	51540	51584	51633	51640	51620	51572	51546	51519	51493	51469	51464	51475	51484	51524	51481	51448	51381	51291	51251	51246	51261	51262	51216	51142	51071	50995	50962	50926	50924	50904	50867	50817	50741	50674	50610	50556	50518
50663	50685	50693	50707	50729	50763	50788	50843	50831	50819	50778	50726	50727	50755	50796	50829	50838	50824	50783	50736	50709	50680	50663	50688	50680	50685	50697	50676	50593	50534	50467	50419	50413	50434	50431	50357	50293	50198	50148	50109	50110	50087	50059	50028	49979	49901	49853	49794	49748	49685
49823	49849	49867	49893	49903	49930	49966	49991	50004	49964	49926	49904	49890	49930	49969	50012	50016	49981	49938	49914	49877	49857	49850	49850	49854	49862	49862	49828	49748	49670	49599	49564	49567	49571	49561	49509	49433	49336	49274	49257	49232	49233	49207	49176	49121	49067	49013	48972	48931	48871
48957	48996	49004	49019	49042	49045	49072	49115	49117	49069	49043	49000	49018	49070	49130	49153	49152	49107	49054	49032	49018	48988	48981	48998	48991	49007	48984	48955	48856	48773	48709	48687	48697	48710	48675	48610	48530	48428	48398	48377	48369	48383	48358	48297	48223	48222	48157	48128	48110	48042
48128	48172	48160	48194	48205	48227	48220	48251	48242	48217	48183	48124	48178	48223	48278	48293	48295	48259	48219	48177	48208	48165	48160	48170	48168	48163	48171	48083	47995	47925	47876	47872	47853	47837	47845	47781	47706	47623	47570	47574	47619	47589	47547	47517	47493	47424	47413	47384	47366	47328
47300	47340	47333	47345	47340	47385	47391	47423	47391	47346	47324	47282	47348	47399	47432	47462	47462	47413	47368	47342	47304	47312	47332	47327	47347	47336	47310	47247	47165	47095	47033	47042	47078	47072	47018	46905	46832	46804	46779	46801	46841	46822	46766	46715	46720	46646	46659	46644	46673	46592
46526	46554	46565	46579	46558	46602	46579	46618	46581	46524	46529	46526	46550	46598	46669	46663	46653	46589	46579	46557	46530	46553	46549	46559	46560	46546	46534	46442	46377	46305	46267	46298	46320	46301	46237	46223	46123	46041	46036	46071	46096	46093	46062	46000	46015	45970	45990	45993	46011	45967
45913	45949	45955	45972	45938	45993	45920	46010	45956	45863	45873	45926	45944	46002	46034	46059	46043	46001	45964	45930	45897	45936	45962	45968	45953	45941	45915	45844	45783	45742	45685	45737	45787	45770	45728	45621	45605	45516	45539	45548	45577	45585	45536	45510	45469	45469	45505	45531	45570	45552
45338	45322	45367	45364	45340	45383	45324	45383	45322	45261	45295	45307	45335	45405	45452	45437	45391	45364	45350	45343	45307	45341	45362	45380	45385	45341	45321	45223	45179	45148	45123	45160	45174	45148	45122	45068	44997	44994	45027	45025	45071	45096	45053	45008	45017	44996	45072	45100	45175	45122
44881	44925	44943	44938	44889	44925	44888	44854	44853	44837	44840	44824	44890	44950	44982	44948	44950	44921	44886	44889	44892	44901	44941	44937	44945	44921	44861	44754	44747	44729	44721	44770	44750	44849	44768	44696	44706	44633	44663	44707	44824	44767	44745	44718	44786	44795	44801	44860	44885	44889
44670	44700	44686	44673	44713	44658	44680	44591	44578	44620	44569	44584	44640	44707	44720	44668	44621	44632	44624	44619	44627	44690	44675	44670	44685	44676	44631	44533	44538	44520	44565	44573	44576	44600	44594	44491	44454	44504	44543	44605	44679	44646	44618	44586	44646	44622	44723	44769	44794	44762
44495	44518	44508	44509	44510	44483	44426	44415	44377	44324	44375	44402	44497	44499	44533	44473	44475	44454	44438	44457	44450	44503	44510	44518	44519	44512	44446	44434	44365	44390	44433	44497	44491	44455	44458	44416	44373	44418	44486	44547	44601	44577	44602	44569	44613	44638	44723	44756	44844	44803
44532	44539	44542	44518	44520	44481	44449	44470	44353	44442	44414	44447	44489	44527	44504	44478	44508	44421	44445	44447	44467	44536	44549	44560	44539	44514	44473	44447	44420	44458	44509	44549	44598	44568	44508	44500	44526	44567	44615	44678	44706	44738	44696	44728	44774	44772	44883	44942	44991	44993
44772	44770	44759	44752	44694	44723	44654	44658	44611	44622	44650	44685	44734	44764	44715	44704	44724	44656	44683	44725	44743	44775	44795	44803	44786	44773	44732	44719	44689	44748	44818	44803	44909	44850	44806	44806	44888	44894	44993	45007	45051	45075	45098	45100	45148	45188	45282	45354	45377	45400
45040	45030	45030	45020	44959	44978	44923	44867	44872	44841	44902	44928	44993	44992	44937	44952	44910	44895	44929	44962	45012	45026	45045	45058	45055	45039	45015	44985	45013	45049	45144	45132	45219	45190	45116	45145	45239	45299	45343	45412	45401	45463	45435	45469	45549	45631	45689	45769	45782	45830
45534	45519	45520	45491	45424	45433	45387	45386	45327	45375	45383	45442	45474	45479	45416	45403	45389	45395	45427	45449	45484	45498	45514	45552	45534	45518	45487	45435	45523	45591	45673	45693	45707	45710	45728	45746	45797	45857	45952	45974	45984	46029	46040	46070	46125	46236	46275	46348	46407	46444
46185	46162	46160	46120	46081	46083	46038	46039	45998	46041	46065	46120	46120	46120	46067	46038	46058	46036	46080	46113	46131	46175	46195	46186	46186	46163	46148	46159	46231	46284	46363	46410	46403	46394	46410	46432	46506	46582	46668	46709	46732	46747	46761	46787	46841	46903	47005	47066	47132	47150
46860	46847	46828	46800	46752	46748	46715	46689	46681	46691	46764	46785	46802	46778	46717	46676	46699	46698	46746	46786	46821	46842	46856	46840	46860	46821	46841	46817	46912	47003	47076	47106	47125	47104	47130	47184	47234	47346	47395	47453	47451	47481	47489	47534	47594	47662	47730	47791	47849	47891
47660	47616	47609	47592	47565	47558	47517	47490	47494	47552	47558	47606	47593	47587	47501	47482	47493	47520	47546	47593	47618	47649	47652	47676	47668	47654	47658	47676	47751	47843	47913	47939	47945	47936	47962	48033	48103	48201	48241	48282	48297	48299	48321	48380	48427	48497	48539	48587	48647	48713
48522	48494	48477	48462	48436	48403	48387	48370	48380	48421	48452	48481	48474	48433	48367	48345	48346	48386	48447	48462	48495	48506	48508	48497	48509	48514	48526	48561	48641	48734	48799	48814	48797	48807	48825	48915	49002	49090	49125	49137	49137	49149	49170	49221	49286	49341	49372	49417	49436	49499
49404	49361	49341	49339	49320	49293	49290	49264	49280	49329	49346	49382	49360	49308	49244	49227	49235	49282	49317	49364	49380	49403	49385	49381	49383	49383	49408	49462	49554	49627	49691	49710	49687	49677	49717	49795	49890	49957	49988	49999	50004	50020	50033	50091	50127	50172	50185	50211	50253	50298
50223	50235	50181	50190	50205	50180	50124	50169	50195	50213	50217	50259	50199	50195	50101	50111	50145	50172	50156	50210	50235	50272	50233	50252	50226	50238	50274	50351	50406	50520	50568	50570	50547	50517	50559	50670	50758	50795	50803	50864	50818	50841	50877	50886	50972	50905	50946	50997	51013	51071
50820	50806	50764	50778	50770	50767	50736	50751	50771	50811	50818	50844	50808	50759	50675	50700	50713	50744	50778	50813	50805	50828	50811	50815	50795	50823	50850	50919	50986	51041	51095	51067	51065	51057	51124	51167	51292	51319	51339	51302	51291	51300	51325	51343	51398	51354	51393	51385	51403	51440
51746	51734	51701	51693	51701	51705	51700	51710	51754	51775	51795	51801	51721	51685	51662	51653	51662	51719	51733	51765	51765	51759	51740	51731	51699	51743	51790	51869	51937	51958	52006	51965	51970	51960	52044	52092	52134	52171	52210	52133	52141	52127	52163	52192	52212	52153	52161	52141	52165	52201
52395	52364	52385	52353	52342	52362	52379	52394	52424	52443	52465	52438	52371	52334	52296	52330	52347	52365	52385	52401	52405	52387	52380	52353	52390	52379	52429	52495	52563	52575	52582	52538	52545	52547	52621	52668	52710	52727	52726	52671	52627	52631	52664	52703	52694	52655	52602	52603	52595	52620
52966	52924	52949	52910	52963	52972	52959	52990	53028	53056	53057	53010	52964	52920	52885	52932	52953	52958	52997	52969	52992	52951	52931	52912	52927	52944	52984	53046	53128	53145	53120	53058	53064	53067	53110	53171	53206	53215	53225	53117	53088	53087	53099	53122	53116	53066	52994	52996	52975	52967
53388	53357	53359	53363	53350	53399	53416	53437	53459	53494	53467	53439	53394	53355	53330	53386	53371	53417	53425	53417	53384	53374	53364	53327	53315	53366	53421	53487	53516	53529	53505	53412	53411	53439	53463	53508	53536	53526	53500	53426	53389	53376	53378	53415	53381	53334	53295	53205	53195	53180
53510	53499	53526	53503	53546	53566	53588	53582	53629	53624	53625	53575	53535	53486	53456	53513	53497	53560	53572	53541	53517	53499	53497	53468	53462	53500	53539	53599	53613	53616	53570	53466	53482	53504	53481	53566	53583	53527	53524	53402	53370	53387	53379	53376	53356	53305	53230	53164	53122	53113
53623	53601	53652	53609	53635	53663	53693	53725	53748	53745	53698	53684	53620	53593	53611	53638	53645	53686	53679	53643	53617	53605	53568	53567	53531	53600	53636	53665	53682	53615	53606	53586	53530	53538	53547	53575	53570	53522	53490	53395	53365	53350	53342	53352	53310	53251	53141	53081	53053	53019
53523	53500	53530	53536	53551	53587	53608	53641	53671	53663	53629	53572	53530	53515	53554	53599	53573	53586	53590	53567	53528	53507	53474	53459	53414	53496	53521	53565	53543	53519	53441	53396	53361	53395	53383	53393	53358	53302	53241	53178	53143	53115	53122	53096	53059	52980	52915	52833	52789	52755
53190	53205	53205	53239	53265	53287	53318	53359	53371	53360	53321	53259	53242	53205	53221	53306	53283	53294	53271	53216	53223	53179	53163	53147	53141	53192	53222	53222	53205	53114	53068	53038	52989	53023	53027	53009	52974	52912	52792	52762	52739	52709	52700	52680	52628	52547	52507	52407	52357	52307
52801	52822	52796	52852	52878	52910	52952	52973	52981	52966	52911	52866	52835	52840	52866	52949	52930	52924	52896	52852	52822	52808	52770	52784	52747	52797	52810	52816	52759	52717	52623	52573	52571	52588	52617	52551	52495	52414	52350	52277	52255	52240	52221	52194	52139	52060	52002	51923	51869	51821
52272	52275	52271	52333	52347	52375	52408	52425	52433	52408	52372	52317	52312	52315	52367	52420	52408	52395	52351	52314	52292	52241	52237	52213	52220	52242	52255	52247	52194	52126	52028	52003	52001	52016	52003	51957	51892	51783	51734	51686	51664	51645	51624	51576	51530	51448	51412	51327	51279	51222
51596	51614	51636	51647	51679	51685	51727	51755	51730	51718	51680	51646	51636	51654	51688	51729	51752	51719	51672	51629	51601	51571	51561	51569	51582	51586	51589	51559	51478	51391	51332	51312	51291	51309	51294	51241	51162	51061	50986	50970	50961	50933	50919	50877	50829	50758	50700	50648	50593	50533
50880	50896	50914	50938	50944	50975	51012	51027	51013	50984	50944	50907	50901	50945	51000	51031	51023	50983	50946	50902	50875	50876	50860	50848	50858	50866	50842	50802	50731	50644	50582	50547	50577	50574	50551	50483	50399	50319	50255	50226	50218	50221	50181	50137	50073	50027	49978	49922	49887	49833
50073	50110	50104	50128	50142	50168	50202	50206	50202	50153	50123	50106	50098	50155	50214	50231	50219	50192	50141	50097	50074	50071	50062	50059	50058	50068	50050	49980	49904	49842	49760	49753	49766	49775	49733	49659	49589	49492	49446	49436	49440	49431	49397	49346	49300	49255	49219	49171	49149	49098
49264	49270	49302	49306	49310	49329	49352	49365	49356	49307	49276	49261	49277	49344	49383	49408	49387	49349	49317	49272	49248	49243	49235	49246	49259	49249	49223	49147	49077	49004	48951	48941	48968	48970	48944	48846	48765	48673	48664	48663	48671	48647	48623	48582	48530	48504	48491	48469	48438	48399
48428	48457	48471	48466	48472	48482	48502	48509	48485	48458	48430	48391	48449	48484	48551	48574	48548	48481	48472	48440	48429	48394	48416	48428	48418	48410	48367	48311	48243	48172	48141	48130	48148	48142	48113	48027	47954	47881	47878	47883	47891	47896	47843	47802	47766	47750	47733	47746	47719	47670
47620	47628	47638	47652	47655	47655	47688	47675	47680	47608	47602	47592	47642	47701	47741	47732	47706	47673	47624	47615	47614	47627	47628	47632	47612	47604	47585	47506	47415	47363	47373	47354	47388	47366	47323	47238	47195	47136	47131	47151	47177	47176	47124	47103	47077	47064	47067	47075	47067	47028
46914	46943	46904	46928	46958	46975	46947	46940	46928	46882	46859	46883	46930	46971	47014	47004	47002	46936	46911	46921	46888	46919	46935	46938	46952	46902	46860	46797	46734	46664	46709	46694	46705	46709	46665	46590	46540	46500	46526	46551	46577	46583	46556	46517	46480	46503	46556	46524	46563	46533
46222	46222	46250	46217	46235	46243	46208	46217	46194	46176	46118	46154	46212	46296	46294	46305	46267	46226	46172	46213	46200	46227	46246	46233	46287	46206	46163	46083	46048	46014	46012	46029	46072	46060	46009	45947	45904	45851	45919	45949	46003	45997	45957	45931	45933	45960	46010	46046	46055	46022
45615	45638	45645	45617	45603	45596	45576	45576	45549	45522	45524	45560	45608	45676	45701	45689	45664	45589	45607	45587	45614	45626	45645	45643	45666	45615	45572	45490	45474	45456	45443	45494	45515	45511	45453	45428	45395	45331	45409	45461	45506	45517	45493	45489	45508	45529	45568	45599	45639	45610
45203	45233	45213	45230	45224	45245	45197	45179	45107	45142	45143	45196	45232	45296	45281	45269	45226	45195	45245	45158	45233	45256	45265	45299	45287	45254	45231	45160	45140	45091	45201	45196	45203	45188	45173	45108	45104	45048	45154	45225	45246	45272	45249	45257	45274	45298	45332	45393	45443	45461
44867	44869	44840	44854	44842	44838	44785	44790	44733	44735	44761	44800	44853	44880	44896	44896	44837	44824	44873	44772	44872	44893	44925	44926	44944	44899	44862	44798	44779	44783	44854	44881	44900	44891	44874	44830	44822	44811	44930	44981	45013	45037	45044	45035	45064	45109	45150	45229	45274	45299
44651	44668	44630	44639	44609	44567	44573	44534	44475	44523	44544	44576	44652	44668	44650	44613	44599	44588	44552	44593	44635	44664	44683	44725	44713	44670	44645	44597	44607	44631	44683	44727	44750	44711	44719	44691	44710	44719	44831	44885	44933	44952	44963	44948	45017	45062	45108	45170	45224	45272
44742	44697	44674	44697	44660	44604	44606	44575	44528	44590	44607	44682	44690	44708	44691	44645	44648	44598	44580	44739	44708	44728	44775	44759	44750	44752	44700	44668	44706	44751	44758	44835	44854	44871	44813	44819	44868	44882	45015	45058	45115	45110	45112	45122	45167	45251	45307	45457	45445	45481
44752	44744	44753	44749	44730	44668	44652	44636	44600	44615	44688	44715	44762	44757	44749	44700	44686	44686	44714	44785	44783	44802	44823	44839	44859	44830	44794	44791	44810	44880	44920	44978	44995	44961	44974	45003	45042	45075	45179	45249	45285	45293	45299	45358	45380	45449	45537	45618	45655	45715
45021	45014	45031	44993	44952	44972	44889	44876	44863	44892	44922	44966	45041	45017	44978	44933	44939	44931	44985	45031	45044	45084	45090	45110	45091	45090	45089	45078	45108	45151	45206	45292	45303	45277	45291	45293	45359	45414	45535	45594	45625	45626	45650	45686	45761	45817	45917	45966	46016	46061
45485	45463	45452	45418	45393	45380	45313	45300	45320	45320	45384	45417	45469	45421	45404	45360	45342	45367	45443	45435	45466	45489	45505	45513	45513	45516	45515	45519	45576	45664	45749	45755	45781	45750	45753	45803	45872	45948	46051	46088	46097	46112	46142	46211	46238	46324	46401	46438	46501	46574
45976	45963	45939	45943	45879	45906	45832	45814	45787	45858	45906	45929	45949	45909	45875	45857	45851	45874	45898	45934	45979	46010	46036	46034	46025	46035	46021	46057	46086	46188	46250	46301	46298	46298	46326	46357	46445	46526	46602	46642	46650	46679	46683	46756	46793	46882	46927	47000	47052	47102
46586	46589	46550	46537	46556	46538	46436	46452	46433	46505	46550	46587	46598	46547	46510	46467	46450	46493	46558	46590	46627	46641	46643	46654	46651	46634	46669	46702	46769	46848	46911	46956	46953	46939	46956	47036	47109	47189	47266	47273	47315	47308	47333	47378	47423	47503	47566	47605	47663	47706
47345	47320	47309	47291	47276	47292	47225	47223	47199	47262	47305	47339	47301	47282	47207	47202	47205	47253	47298	47323	47361	47371	47352	47363	47387	47387	47414	47439	47549	47611	47662	47674	47679	47680	47710	47770	47876	47951	47997	48000	48006	48015	48059	48102	48143	48191	48236	48274	48321	48374
48078	48070	48058	48036	48038	48022	48015	47996	47991	48035	48076	48080	48059	48025	47982	47940	47966	48016	48051	48080	48128	48123	48115	48113	48117	48121	48161	48215	48297	48367	48426	48445	48417	48417	48455	48538	48608	48707	48731	48718	48719	48742	48762	48809	48858	48902	48932	48945	48974	49019
48889	48875	48856	48850	48856	48845	48822	48828	48832	48864	48889	48920	48884	48817	48773	48766	48785	48829	48897	48895	48931	48911	48930	48923	48914	48936	48957	49022	49114	49177	49224	49221	49200	49208	49250	49309	49394	49463	49479	49481	49467	49468	49494	49545	49575	49601	49604	49607	49633	49686
49687	49657	49644	49651	49647	49657	49626	49640	49662	49694	49719	49724	49676	49625	49563	49565	49591	49636	49679	49707	49707	49710	49681	49698	49689	49705	49735	49825	49909	49958	49966	49973	49939	49947	49995	50069	50136	50190	50188	50172	50145	50155	50180	50220	50242	50243	50243	50224	50241	50278
50476	50456	50455	50454	50462	50456	50466	50478	50479	50515	50535	50514	50466	50412	50390	50373	50399	50466	50495	50500	50482	50498	50474	50490	50465	50496	50547	50605	50694	50713	50723	50723	50687	50709	50744	50812	50868	50917	50889	50854	50835	50828	50848	50875	50896	50876	50889	50891	50848	50875
51161	51133	51133	51121	51154	51169	51168	51170	51200	51232	51228	51207	51145	51100	51083	51089	51107	51123	51150	51187	51173	51160	51159	51151	51129	51150	51214	51281	51354	51368	51375	51349	51307	51313	51367	51434	51475	51489	51460	51432	51388	51347	51408	51421	51443	51404	51367	51324	51340	51335
51828	51814	51816	51804	51841	51880	51861	51893	51903	51921	51912	51887	51825	51768	51749	51762	51809	51825	51877	51857	51865	51831	51800	51815	51803	51827	51879	51940	51964	51992	51998	51965	51929	51939	51976	52038	52066	52054	51998	51943	51924	51892	51941	51957	51942	51883	51829	51786	51773	51779
52385	52371	52385	52370	52430	52410	52442	52474	52493	52504	52477	52462	52366	52360	52339	52355	52385	52410	52425	52435	52391	52377	52350	52369	52347	52370	52417	52488	52483	52515	52491	52440	52405	52445	52463	52506	52521	52491	52440	52390	52341	52280	52345	52330	52309	52265	52205	52147	52109	52105
52781	52758	52776	52765	52807	52844	52884	52882	52895	52906	52892	52850	52766	52750	52750	52773	52815	52855	52819	52815	52769	52779	52728	52748	52713	52745	52794	52837	52811	52848	52785	52758	52731	52739	52773	52819	52803	52752	52675	52654	52564	52549	52606	52579	52533	52471	52410	52343	52301	52280
53096	53092	53092	53144	53132	53201	53202	53231	53245	53236	53216	53162	53113	53083	53100	53126	53153	53165	53154	53134	53101	53073	53039	52995	53032	53059	53114	53138	53134	53114	53054	53002	53003	53001	53029	53033	52997	52948	52879	52826	52789	52735	52732	52736	52680	52645	52560	52523	52444	52422
53262	53267	53274	53318	53323	53359	53385	53417	53421	53405	53350	53336	53227	53258	53298	53315	53348	53319	53322	53304	53276	53229	53186	53184	53191	53239	53247	53289	53227	53208	53159	53104	53093	53108	53128	53122	53086	52999	52935	52858	52837	52772	52774	52768	52720	52644	52569	52487	52456	52395
53203	53221	53219	53246	53261	53280	53327	53379	53358	53325	53317	53261	53207	53224	53241	53274	53295	53315	53263	53237	53206	53163	53146	53087	53142	53162	53178	53177	53151	53114	53041	52990	52977	53001	53000	52972	52940	52837	52769	52730	52661	52630	52617	52610	52574	52488	52413	52323	52277	52216
53149	53153	53159	53153	53213	53230	53276	53288	53298	53276	53229	53184	53127	53170	53190	53247	53262	53231	53219	53153	53127	53094	53093	53065	53072	53091	53104	53088	53086	52976	52927	52867	52856	52873	52864	52841	52786	52686	52612	52590	52526	52493	52487	52444	52397	52315	52237	52161	52105	52067
52862	52863	52888	52900	52931	52952	52991	53011	53013	52993	52950	52904	52879	52898	52933	52975	52982	52945	52925	52875	52843	52820	52791	52795	52809	52815	52797	52805	52762	52652	52587	52561	52556	52557	52539	52503	52436	52329	52255	52203	52184	52154	52161	52108	52044	51984	51914	51834	51795	51732
52405	52427	52436	52462	52459	52506	52530	52543	52548	52523	52466	52426	52419	52456	52508	52539	52524	52475	52464	52409	52395	52377	52363	52375	52357	52360	52354	52310	52235	52177	52108	52074	52083	52079	52080	52014	51923	51831	51779	51747	51718	51706	51708	51639	51579	51530	51469	51397	51366	51307
51943	51960	51994	51980	52000	52032	52057	52075	52071	52037	51979	51963	51939	52007	52053	52075	52081	52015	51995	51950	51921	51909	51912	51900	51898	51904	51887	51847	51734	51692	51623	51601	51609	51612	51587	51508	51444	51345	51295	51247	51250	51249	51223	51176	51123	51062	51022	50970	50929	50871
51337	51363	51379	51385	51388	51401	51429	51443	51441	51405	51362	51341	51381	51408	51447	51474	51469	51414	51384	51345	51309	51314	51295	51305	51301	51299	51285	51219	51131	51062	50996	51000	50997	50997	50964	50905	50837	50746	50697	50699	50687	50691	50651	50613	50551	50516	50481	50435	50396	50350
50669	50672	50682	50705	50689	50700	50709	50730	50709	50684	50641	50632	50675	50712	50766	50787	50771	50724	50685	50632	50617	50629	50615	50626	50623	50616	50575	50521	50443	50373	50324	50326	50331	50347	50295	50219	50153	50088	50053	50066	50072	50077	50031	49985	49953	49923	49901	49891	49841	49794
49952	49969	49982	49983	49971	49990	50002	50002	49992	49964	49928	49936	49969	50019	50063	50083	50053	50017	49966	49948	49933	49922	49939	49939	49939	49925	49903	49825	49745	49678	49639	49649	49658	49654	49629	49545	49481	49407	49414	49423	49442	49443	49412	49381	49345	49327	49319	49302	49290	49257
49214	49247	49239	49251	49229	49241	49237	49244	49236	49215	49191	49174	49226	49283	49333	49334	49317	49262	49222	49194	49196	49191	49201	49229	49232	49197	49167	49096	49025	48948	48946	48957	48981	48960	48914	48853	48782	48751	48763	48764	48811	48811	48775	48757	48710	48714	48738	48740	48731	48706
48515	48523	48536	48518	48506	48504	48499	48496	48492	48481	48463	48466	48503	48574	48601	48600	48572	48535	48496	48493	48488	48503	48501	48535	48521	48510	48466	48382	48321	48290	48285	48282	48303	48318	48278	48207	48167	48134	48133	48206	48212	48222	48201	48152	48158	48154	48183	48215	48214	48210
47783	47797	47805	47822	47796	47764	47777	47757	47756	47723	47710	47750	47818	47873	47889	47874	47845	47790	47774	47768	47786	47797	47828	47829	47824	47801	47745	47682	47641	47618	47624	47641	47664	47656	47605	47558	47515	47501	47544	47605	47639	47621	47644	47572	47613	47629	47647	47694	47714	47701
47143	47150	47140	47178	47110	47091	47089	47074	47069	47071	47040	47088	47161	47163	47206	47183	47147	47119	47118	47104	47146	47169	47194	47202	47178	47160	47134	47072	46999	46985	47006	47051	47051	47067	47038	46973	46971	46959	47006	47084	47104	47136	47112	47084	47107	47123	47200	47237	47260	47266
46592	46581	46586	46590	46547	46548	46538	46496	46486	46480	46452	46530	46577	46661	46624	46620	46603	46567	46559	46563	46608	46608	46650	46652	46646	46631	46577	46532	46509	46491	46524	46566	46591	46585	46527	46502	46515	46531	46575	46661	46694	46687	46725	46671	46714	46782	46832	46901	46920	46926
46115	46078	46065	46075	46037	46006	45979	45977	45976	45966	46040	46019	46065	46130	46101	46101	46060	46041	46047	46075	46072	46099	46101	46154	46150	46129	46050	46073	46021	46032	46078	46122	46149	46128	46124	46085	46085	46143	46199	46289	46321	46323	46333	46289	46352	46403	46499	46565	46591	46623
45679	45683	45697	45659	45649	45617	45583	45576	45551	45550	45632	45622	45684	45741	45718	45680	45639	45648	45637	45681	45708	45728	45716	45760	45754	45744	45719	45685	45669	45708	45764	45771	45803	45812	45790	45773	45797	45853	45933	46021	46051	46063	46036	46050	46111	46167	46262	46325	46385	46391
45478	45457	45461	45405	45394	45365	45344	45297	45293	45328	45371	45398	45494	45470	45437	45395	45410	45388	45393	45432	45468	45502	45515	45570	45550	45529	45544	45470	45483	45523	45596	45640	45650	45642	45631	45626	45681	45714	45786	45873	45912	45937	45947	45898	46009	46060	46158	46229	46291	46326
45286	45286	45292	45262	45216	45197	45175	45137	45133	45149	45195	45256	45258	45301	45234	45217	45211	45201	45231	45283	45305	45352	45372	45380	45364	45345	45379	45338	45349	45414	45479	45517	45542	45535	45526	45533	45565	45653	45724	45792	45835	45862	45861	45858	45941	46019	46101	46181	46240	46305
45262	45233	45260	45238	45211	45169	45142	45135	45101	45153	45169	45248	45250	45222	45219	45186	45181	45174	45237	45267	45272	45339	45385	45338	45364	45334	45353	45333	45360	45462	45521	45538	45546	45547	45569	45584	45651	45747	45810	45869	45889	45899	45935	45965	46017	46104	46164	46250	46302	46349
45397	45427	45410	45425	45391	45347	45345	45320	45306	45323	45411	45416	45448	45422	45385	45350	45340	45360	45386	45444	45479	45478	45514	45511	45541	45496	45517	45522	45576	45680	45718	45745	45746	45739	45765	45817	45874	45961	46015	46088	46100	46119	46129	46164	46251	46320	46385	46437	46488	46537
45653	45613	45621	45593	45580	45565	45531	45518	45487	45536	45565	45612	45616	45560	45535	45511	45514	45527	45592	45621	45654	45663	45723	45705	45715	45703	45744	45727	45797	45853	45959	45978	45972	45969	45996	46057	46118	46214	46277	46307	46344	46354	46374	46421	46482	46549	46611	46662	46723	46748
46032	45982	45977	45967	45952	45941	45904	45885	45896	45918	45953	45995	45996	45974	45913	45912	45869	45922	45978	46022	46035	46088	46043	46066	46049	46072	46052	46121	46190	46267	46337	46371	46360	46371	46374	46449	46528	46603	46674	46691	46701	46712	46755	46756	46815	46907	46944	46992	47027	47094
46521	46500	46507	46496	46499	46469	46455	46415	46442	46458	46476	46538	46503	46491	46421	46388	46426	46440	46497	46523	46551	46564	46580	46569	46555	46577	46580	46651	46743	46776	46876	46870	46870	46870	46897	46970	47041	47145	47174	47180	47167	47179	47211	47243	47303	47347	47392	47421	47445	47497
47094	47042	47041	47040	47029	47035	47014	46988	46992	47037	47046	47069	47053	46997	46957	46931	46935	46986	47035	47082	47089	47069	47093	47087	47091	47094	47112	47210	47271	47347	47395	47398	47390	47382	47424	47516	47565	47644	47672	47669	47668	47673	47707	47720	47779	47824	47832	47865	47890	47919
47681	47669	47669	47659	47666	47677	47657	47655	47641	47680	47707	47717	47693	47623	47575	47561	47594	47619	47659	47703	47720	47708	47722	47697	47710	47698	47753	47819	47914	47968	48017	48013	47991	47992	48022	48096	48189	48242	48259	48235	48201	48207	48243	48273	48311	48363	48352	48355	48370	48395
48396	48377	48387	48384	48399	48379	48377	48377	48382	48410	48424	48434	48373	48324	48271	48258	48297	48351	48384	48416	48401	48402	48402	48383	48378	48388	48437	48531	48595	48656	48665	48659	48660	48647	48692	48766	48833	48871	48866	48837	48815	48813	48826	48866	48893	48901	48881	48872	48885	48906
49113	49074	49090	49101	49127	49113	49105	49112	49124	49142	49155	49143	49098	49039	49011	48997	49027	49073	49105	49112	49119	49108	49093	49083	49089	49105	49161	49227	49284	49310	49337	49334	49300	49298	49355	49420	49478	49507	49492	49448	49410	49402	49420	49444	49473	49450	49451	49417	49398	49407
49802	49777	49781	49802	49821	49826	49835	49830	49855	49880	49877	49851	49795	49748	49717	49715	49759	49780	49816	49822	49813	49816	49788	49768	49766	49811	49829	49912	49981	50004	50002	49979	49957	49958	49990	50067	50102	50101	50067	50037	49980	49967	49973	50013	50000	49985	49936	49898	49901	49896
50495	50470	50480	50492	50522	50534	50543	50561	50580	50594	50578	50550	50493	50465	50428	50445	50468	50523	50521	50514	50501	50498	50461	50447	50449	50495	50508	50585	50639	50665	50646	50602	50597	50589	50634	50676	50704	50709	50661	50595	50541	50521	50545	50550	50541	50509	50449	50407	50378	50372
51159	51118	51122	51169	51174	51169	51201	51226	51249	51244	51212	51191	51144	51086	51088	51111	51139	51165	51172	51162	51146	51095	51097	51078	51083	51106	51145	51211	51261	51247	51213	51200	51152	51161	51212	51219	51245	51223	51162	51091	51042	51024	51034	51035	51022	50971	50896	50853	50801	50792
51663	51633	51641	51663	51675	51717	51735	51760	51776	51770	51765	51689	51640	51613	51613	51627	51682	51701	51675	51682	51656	51601	51612	51592	51588	51627	51639	51700	51725	51713	51645	51609	51607	51630	51623	51676	51664	51613	51549	51471	51439	51408	51415	51408	51381	51300	51239	51168	51129	51098
52114	52117	52151	52166	52193	52216	52226	52278	52297	52291	52241	52231	52152	52123	52127	52163	52203	52231	52203	52173	52179	52088	52094	52084	52080	52093	52159	52177	52181	52157	52094	52060	52041	52043	52062	52057	52056	51997	51919	51862	51805	51779	51787	51741	51726	51661	51577	51499	51442	51409
52500	52459	52481	52500	52547	52558	52581	52619	52610	52621	52591	52534	52508	52487	52507	52548	52549	52555	52540	52513	52492	52435	52432	52434	52427	52465	52457	52498	52470	52423	52373	52318	52302	52315	52335	52339	52277	52217	52123	52091	52023	52017	51997	51978	51913	51831	51764	51697	51654	51602
52641	52604	52621	52649	52665	52716	52707	52771	52779	52763	52723	52677	52638	52636	52671	52716	52709	52718	52697	52645	52636	52571	52573	52561	52551	52618	52607	52604	52562	52513	52460	52409	52412	52410	52411	52379	52361	52274	52183	52128	52085	52060	52048	52030	51994	51912	51823	51753	51684	51658
52736	52766	52735	52760	52770	52798	52826	52875	52854	52863	52811	52748	52751	52768	52788	52812	52854	52840	52800	52735	52735	52701	52677	52672	52664	52693	52707	52686	52624	52591	52499	52463	52461	52465	52459	52466	52382	52284	52220	52145	52117	52093	52085	52028	52005	51922	51833	51768	51712	51685
52683	52706	52695	52692	52735	52754	52785	52821	52830	52791	52764	52693	52706	52725	52761	52798	52798	52781	52744	52720	52645	52675	52633	52620	52619	52617	52657	52612	52554	52494	52423	52370	52385	52370	52371	52303	52242	52169	52098	52040	52030	52004	51975	51941	51880	51815	51744	51682	51620	51582
52423	52415	52412	52419	52444	52459	52496	52520	52537	52516	52470	52397	52425	52448	52505	52526	52540	52504	52458	52429	52368	52358	52356	52361	52361	52363	52355	52323	52250	52172	52105	52080	52081	52074	52071	52044	51941	51840	51789	51753	51731	51723	51701	51667	51626	51541	51481	51428	51397	51348
52078	52092	52104	52114	52117	52131	52159	52193	52208	52194	52129	52099	52113	52143	52191	52239	52212	52192	52132	52097	52060	52047	52063	52042	52054	52031	52045	51986	51917	51830	51761	51748	51746	51787	51751	51652	51596	51497	51466	51449	51428	51431	51399	51361	51324	51246	51210	51153	51116	51084
51639	51636	51666	51649	51666	51692	51734	51731	51737	51714	51666	51663	51676	51703	51754	51795	51774	51746	51690	51668	51633	51621	51628	51624	51639	51629	51595	51540	51456	51393	51322	51315	51316	51334	51294	51219	51142	51069	51040	51024	51035	51027	50997	50941	50902	50864	50820	50807	50761	50728
51057	51062	51077	51074	51081	51085	51110	51132	51114	51090	51040	51038	51067	51130	51179	51198	51185	51138	51099	51061	51052	51034	51036	51045	51041	51044	51014	50929	50868	50800	50756	50754	50759	50754	50734	50652	50559	50512	50482	50500	50505	50516	50492	50450	50417	50384	50367	50343	50328	50280
50449	50465	50451	50449	50445	50452	50473	50491	50477	50446	50417	50427	50451	50509	50554	50577	50556	50521	50487	50429	50430	50427	50437	50441	50450	50424	50403	50336	50245	50184	50148	50145	50173	50165	50129	50055	49995	49940	49936	49951	49986	49978	49954	49925	49881	49873	49876	49866	49860	49837
49758	49776	49769	49770	49758	49769	49765	49761	49757	49740	49721	49718	49765	49816	49877	49885	49849	49804	49774	49765	49752	49755	49763	49769	49788	49755	49728	49658	49584	49524	49499	49507	49514	49539	49488	49422	49355	49318	49338	49366	49393	49401	49382	49352	49328	49337	49352	49355	49342	49350
49061	49071	49075	49061	49038	49037	49057	49027	49024	49019	49000	49015	49076	49114	49149	49142	49122	49085	49061	49039	49059	49064	49082	49089	49086	49055	49020	48934	48898	48855	48848	48855	48876	48895	48849	48782	48740	48709	48719	48777	48828	48838	48805	48785	48771	48785	48808	48845	48853	48850
48338	48363	48345	48322	48323	48308	48293	48309	48278	48287	48270	48289	48354	48413	48427	48434	48384	48373	48339	48331	48333	48359	48378	48378	48382	48345	48314	48291	48190	48166	48170	48190	48225	48225	48176	48112	48063	48087	48130	48151	48216	48236	48229	48211	48217	48240	48273	48307	48336	48328
47645	47647	47663	47644	47627	47619	47577	47603	47547	47530	47563	47564	47661	47683	47713	47716	47665	47642	47644	47630	47633	47671	47698	47697	47704	47677	47626	47597	47536	47518	47524	47565	47599	47590	47551	47531	47484	47484	47527	47611	47670	47666	47673	47659	47667	47707	47757	47803	47822	47846
47060	47052	47043	47014	46978	46987	46968	47006	46958	46952	46963	46987	47048	47087	47117	47070	47064	47007	47002	47021	47029	47083	47096	47105	47094	47069	47039	46975	46936	46972	46992	47024	47071	47047	47022	46964	47006	47001	47053	47124	47211	47189	47190	47199	47175	47227	47330	47378	47405	47440
46437	46435	46427	46385	46363	46381	46336	46360	46309	46338	46333	46405	46438	46467	46452	46428	46409	46398	46378	46426	46455	46467	46480	46496	46509	46461	46403	46400	46374	46423	46439	46445	46529	46459	46466	46482	46458	46494	46537	46630	46682	46707	46717	46707	46740	46812	46895	46930	46980	47045
45944	45943	45925	45901	45868	45864	45803	45858	45794	45822	45845	45877	45917	45952	45940	45923	45899	45870	45907	45931	45924	45982	45992	46018	46027	45986	45939	45906	45917	45960	46023	46046	46071	46026	46032	46032	46037	46114	46183	46251	46288	46316	46335	46351	46399	46450	46548	46610	46684	46716
45630	45619	45609	45609	45554	45557	45544	45473	45469	45544	45504	45550	45612	45618	45628	45570	45538	45550	45570	45593	45599	45667	45678	45694	45693	45662	45637	45626	45638	45668	45757	45767	45849	45775	45772	45782	45862	45908	45962	46025	46053	46093	46102	46123	46174	46240	46313	46383	46483	46494
45302	45286	45271	45264	45237	45195	45198	45084	45148	45185	45190	45235	45301	45264	45240	45212	45207	45222	45226	45266	45271	45329	45340	45354	45349	45315	45293	45288	45323	45413	45483	45528	45542	45467	45493	45543	45554	45638	45727	45791	45791	45824	45867	45891	45968	46068	46081	46189	46198	46243
45134	45138	45120	45145	45141	45080	45097	44958	44995	45060	45064	45104	45115	45125	45081	45041	45040	45044	45067	45141	45168	45175	45186	45230	45193	45207	45151	45133	45234	45315	45371	45408	45431	45375	45430	45442	45550	45627	45656	45721	45742	45747	45791	45834	45848	45996	46037	46109	46120	46179
45188	45172	45176	45157	45135	45101	45098	45047	45063	45079	45127	45192	45189	45157	45146	45077	45052	45100	45131	45163	45226	45233	45231	45266	45247	45229	45219	45194	45295	45376	45452	45481	45503	45483	45463	45535	45655	45697	45759	45799	45809	45852	45872	45899	45933	46030	46075	46151	46170	46260
45261	45262	45245	45260	45172	45175	45173	45117	45139	45136	45189	45225	45243	45215	45166	45128	45086	45151	45201	45230	45277	45296	45330	45319	45310	45304	45302	45313	45408	45487	45543	45610	45628	45611	45602	45646	45728	45817	45866	45895	45915	45925	45949	46011	46010	46150	46198	46253	46257	46314
45449	45458	45443	45441	45383	45425	45375	45332	45353	45379	45443	45459	45468	45419	45344	45324	45306	45345	45419	45447	45499	45495	45510	45500	45525	45512	45521	45545	45654	45724	45805	45828	45827	45768	45795	45885	45944	46063	46096	46092	46140	46113	46145	46188	46253	46324	46352	46381	46433	46486
45884	45869	45857	45888	45834	45841	45828	45793	45793	45797	45884	45880	45860	45812	45720	45733	45716	45781	45850	45861	45902	45905	45920	45890	45897	45926	45931	45974	46067	46149	46215	46224	46247	46192	46210	46304	46379	46461	46498	46502	46524	46503	46535	46563	46624	46706	46694	46728	46741	46799
46279	46278	46279	46299	46301	46290	46256	46251	46258	46260	46288	46320	46298	46239	46161	46158	46171	46242	46281	46320	46344	46337	46334	46309	46338	46339	46375	46409	46525	46599	46631	46671	46664	46641	46633	46725	46796	46886	46911	46875	46862	46877	46902	46936	47009	47024	47036	47038	47076	47103
46833	46850	46825	46859	46859	46829	46815	46833	46849	46901	46861	46899	46873	46797	46736	46763	46738	46809	46830	46858	46820	46920	46831	46838	46884	46862	46922	46996	47064	47146	47193	47180	47184	47193	47220	47287	47376	47419	47429	47366	47368	47369	47400	47407	47454	47461	47477	47491	47485	47531
47485	47495	47469	47498	47510	47509	47474	47494	47507	47524	47533	47529	47484	47443	47391	47396	47380	47461	47479	47503	47500	47503	47495	47496	47514	47509	47554	47627	47696	47754	47769	47766	47759	47752	47802	47862	47913	47953	47947	47918	47906	47884	47903	47930	47952	47946	47954	47958	47955	47980
48174	48176	48162	48188	48181	48197	48189	48171	48197	48223	48225	48216	48181	48120	48057	48081	48101	48113	48165	48181	48178	48181	48175	48157	48163	48177	48237	48308	48365	48418	48430	48401	48384	48394	48429	48485	48549	48567	48548	48494	48464	48452	48459	48477	48504	48480	48471	48439	48439	48436
48887	48869	48886	48894	48937	48913	48919	48941	48952	48970	48951	48926	48883	48836	48801	48796	48849	48893	48915	48906	48892	48897	48868	48862	48883	48881	48947	49012	49068	49097	49086	49061	49066	49049	49089	49152	49186	49192	49140	49097	49051	49040	49056	49069	49078	49042	48998	48965	48946	48946
49604	49591	49597	49622	49659	49641	49658	49663	49703	49721	49705	49666	49595	49566	49544	49554	49597	49636	49631	49624	49603	49591	49573	49564	49571	49595	49648	49704	49752	49783	49748	49729	49694	49706	49750	49791	49825	49807	49763	49683	49622	49629	49635	49634	49629	49585	49539	49490	49455	49440
50288	50298	50310	50327	50350	50368	50388	50413	50428	50427	50408	50375	50305	50278	50271	50294	50328	50357	50347	50331	50299	50276	50274	50259	50273	50289	50353	50400	50421	50408	50389	50338	50338	50335	50368	50403	50421	50382	50336	50267	50208	50184	50178	50191	50166	50107	50043	49987	49945	49936
50921	50917	50923	50950	50990	50989	51014	51053	51052	51056	51031	50982	50929	50890	50918	50952	50975	50998	50993	50946	50934	50914	50882	50876	50892	50922	50952	51011	50995	50960	50942	50900	50879	50902	50913	50943	50932	50883	50815	50749	50693	50670	50677	50678	50627	50563	50507	50436	50388	50357
51504	51521	51519	51529	51578	51576	51616	51640	51660	51652	51613	51578	51523	51501	51498	51569	51599	51574	51571	51541	51494	51493	51465	51457	51453	51491	51532	51564	51551	51505	51455	51427	51404	51421	51418	51425	51399	51348	51316	51228	51167	51136	51138	51110	51077	50994	50926	50865	50792	50765
51993	51994	52010	52024	52073	52061	52105	52140	52161	52144	52103	52067	52013	52017	52008	52041	52085	52099	52063	52017	51999	51971	51959	51928	51937	51970	51996	52021	52002	51956	51880	51837	51826	51836	51866	51824	51814	51726	51689	51587	51543	51517	51513	51488	51443	51376	51270	51211	51148	51109
52313	52320	52363	52330	52390	52410	52443	52469	52485	52458	52425	52375	52355	52356	52382	52402	52488	52441	52420	52366	52325	52298	52294	52273	52257	52312	52325	52323	52278	52251	52160	52086	52088	52112	52137	52084	52050	51984	51889	51852	51800	51787	51755	51746	51681	51589	51511	51446	51404	51349
52590	52608	52625	52613	52614	52674	52712	52749	52762	52738	52694	52649	52629	52648	52669	52667	52762	52708	52671	52629	52612	52582	52559	52552	52546	52571	52594	52577	52523	52429	52373	52346	52327	52336	52304	52303	52240	52161	52057	52043	52013	51994	51966	51929	51868	51809	51742	51655	51605	51562
52707	52721	52741	52729	52749	52784	52820	52866	52872	52833	52797	52776	52737	52779	52790	52824	52887	52848	52802	52743	52715	52694	52700	52678	52649	52702	52715	52676	52621	52517	52458	52412	52407	52430	52400	52366	52309	52193	52125	52117	52088	52069	52046	52022	51948	51869	51783	51747	51710	51654
52658	52668	52697	52667	52683	52718	52756	52771	52780	52753	52722	52686	52678	52707	52730	52794	52834	52773	52734	52695	52671	52634	52639	52622	52602	52642	52618	52578	52516	52441	52363	52339	52334	52345	52323	52282	52193	52112	52050	52038	52020	52022	51967	51940	51893	51817	51762	51703	51677	51634
52559	52595	52609	52582	52600	52629	52665	52681	52713	52656	52631	52611	52617	52668	52697	52755	52762	52706	52654	52597	52593	52559	52558	52561	52567	52568	52553	52488	52412	52368	52256	52228	52259	52264	52252	52170	52102	52035	51989	51945	51949	51953	51910	51886	51829	51784	51709	51694	51654	51608
52326	52331	52321	52330	52335	52359	52401	52414	52409	52382	52364	52338	52361	52401	52459	52479	52471	52436	52400	52344	52324	52332	52336	52321	52314	52325	52291	52234	52142	52075	52023	52005	52006	52026	51988	51923	51835	51765	51728	51737	51746	51746	51714	51678	51621	51611	51544	51534	51491	51463
51946	51955	51932	51943	51926	51948	51979	51985	51988	51963	51930	51927	51957	52015	52064	52066	52085	52026	51978	51941	51944	51935	51916	51939	51902	51926	51880	51832	51742	51693	51629	51625	51637	51633	51627	51538	51464	51389	51399	51387	51414	51419	51403	51356	51333	51295	51276	51266	51249	51204
51526	51535	51525	51529	51512	51515	51537	51553	51547	51527	51516	51511	51563	51607	51631	51654	51635	51601	51561	51549	51536	51529	51534	51533	51521	51513	51485	51421	51329	51279	51238	51231	51248	51252	51229	51163	51084	51020	51035	51059	51080	51091	51080	51047	51019	50996	51004	50994	50986	50959
51031	51049	51025	51020	51007	51010	51027	51034	51018	51007	50987	51008	51053	51111	51169	51159	51125	51080	51061	51035	51036	51032	51057	51051	51037	51018	50987	50918	50851	50778	50773	50781	50805	50799	50775	50686	50638	50601	50601	50644	50689	50698	50687	50648	50629	50639	50637	50661	50666	50658
50459	50465	50453	50440	50437	50419	50417	50416	50418	50393	50391	50405	50470	50508	50552	50544	50520	50471	50453	50456	50455	50464	50476	50473	50470	50439	50399	50336	50264	50248	50232	50246	50270	50260	50233	50162	50111	50100	50108	50169	50207	50232	50218	50192	50189	50207	50226	50272	50283	50274
49882	49885	49876	49859	49834	49830	49825	49808	49799	49784	49777	49817	49884	49933	49964	49947	49914	49871	49857	49846	49884	49884	49884	49894	49906	49864	49806	49764	49717	49680	49677	49713	49730	49737	49693	49636	49606	49609	49649	49697	49750	49754	49747	49739	49744	49763	49824	49865	49890	49899
49283	49267	49268	49266	49228	49214	49205	49183	49170	49159	49168	49211	49261	49307	49340	49327	49276	49250	49221	49237	49258	49274	49296	49309	49312	49262	49208	49159	49132	49114	49127	49171	49192	49190	49158	49118	49080	49106	49159	49220	49264	49286	49275	49275	49297	49331	49372	49428	49489	49494
48689	48696	48677	48679	48652	48637	48607	48591	48550	48555	48586	48634	48696	48718	48712	48693	48669	48626	48620	48615	48675	48703	48724	48715	48728	48677	48642	48598	48580	48586	48621	48641	48670	48667	48644	48597	48597	48639	48670	48738	48794	48820	48831	48822	48844	48900	48963	49030	49071	49088
48123	48133	48095	48090	48074	48060	48033	48003	47976	47978	48003	48062	48113	48125	48133	48091	48069	48034	48021	48061	48107	48127	48142	48165	48151	48134	48077	48040	48041	48050	48137	48144	48175	48162	48132	48113	48108	48189	48221	48293	48348	48367	48368	48374	48424	48478	48545	48627	48662	48699
47609	47618	47620	47582	47565	47540	47511	47444	47469	47452	47497	47538	47586	47610	47581	47520	47511	47513	47515	47547	47584	47620	47647	47621	47611	47581	47535	47545	47537	47586	47637	47677	47720	47698	47676	47662	47689	47753	47811	47879	47932	47956	47969	47996	48006	48089	48165	48254	48292	48329
47192	47194	47166	47162	47128	47077	47066	47048	47001	46995	47070	47112	47137	47154	47128	47101	47073	47057	47089	47097	47164	47179	47207	47211	47178	47168	47153	47129	47148	47215	47259	47312	47324	47311	47308	47292	47356	47387	47495	47555	47587	47608	47618	47661	47702	47766	47863	47910	47964	48022
46800	46814	46772	46768	46761	46705	46672	46646	46620	46648	46683	46733	46766	46770	46694	46705	46661	46688	46667	46761	46759	46784	46785	46815	46831	46791	46774	46771	46816	46845	46923	46969	47006	46984	46985	46994	47040	47150	47195	47227	47287	47317	47332	47374	47408	47473	47564	47604	47687	47736
46517	46505	46486	46497	46477	46418	46406	46353	46349	46372	46414	46453	46462	46463	46392	46378	46358	46354	46403	46447	46478	46499	46525	46525	46534	46536	46476	46504	46564	46625	46704	46757	46753	46736	46733	46773	46833	46917	46991	47027	47051	47083	47113	47132	47174	47244	47318	47372	47451	47493
46377	46367	46338	46347	46340	46316	46293	46230	46201	46235	46272	46316	46313	46292	46276	46232	46211	46238	46239	46283	46356	46358	46385	46386	46376	46374	46355	46389	46466	46529	46597	46636	46646	46625	46651	46682	46746	46882	46887	46914	46944	46959	46964	47016	47070	47158	47197	47283	47314	47355
46249	46250	46222	46226	46216	46183	46154	46128	46080	46147	46164	46192	46195	46157	46103	46073	46069	46116	46145	46160	46244	46251	46254	46256	46255	46234	46272	46289	46358	46428	46503	46551	46543	46527	46541	46615	46682	46780	46817	46837	46851	46870	46889	46931	46962	47044	47099	47148	47181	47228
46265	46263	46254	46291	46264	46218	46190	46154	46139	46191	46217	46252	46215	46188	46141	46106	46110	46141	46202	46235	46242	46253	46270	46294	46287	46280	46297	46347	46423	46488	46547	46577	46605	46571	46600	46671	46751	46821	46856	46864	46876	46878	46913	46935	46990	47041	47088	47120	47157	47205
46440	46407	46439	46448	46424	46423	46386	46361	46348	46380	46419	46418	46415	46356	46306	46306	46274	46324	46338	46406	46432	46437	46451	46439	46454	46453	46465	46527	46630	46693	46755	46743	46752	46752	46773	46843	46909	46996	47014	47025	47011	46998	47039	47067	47109	47147	47173	47206	47233	47264
46613	46603	46625	46620	46630	46624	46589	46561	46573	46592	46614	46639	46579	46541	46475	46454	46470	46531	46613	46617	46611	46608	46630	46643	46633	46634	46681	46736	46823	46887	46960	46941	46941	46916	46948	47014	47112	47147	47185	47183	47158	47151	47169	47204	47222	47278	47272	47270	47297	47341
46935	46913	46931	46942	46957	46961	46926	46928	46931	46945	46972	46950	46902	46866	46818	46804	46831	46866	46899	46950	46946	46961	46927	46946	46951	46945	47002	47066	47161	47215	47235	47242	47222	47224	47255	47325	47397	47426	47440	47424	47393	47410	47408	47445	47469	47502	47485	47469	47491	47495
47358	47353	47360	47371	47378	47406	47380	47351	47380	47389	47400	47380	47340	47285	47234	47249	47269	47329	47329	47388	47378	47367	47358	47343	47351	47384	47433	47507	47554	47615	47666	47625	47617	47614	47661	47713	47768	47818	47797	47765	47715	47713	47726	47747	47781	47771	47760	47752	47730	47732
47792	47792	47802	47801	47828	47837	47833	47831	47855	47850	47869	47843	47804	47744	47698	47701	47741	47765	47817	47825	47799	47785	47797	47789	47805	47830	47887	47939	47995	48050	48046	48035	48010	48031	48063	48117	48176	48170	48172	48117	48072	48039	48054	48086	48097	48078	48038	48016	48000	47986
48292	48303	48306	48321	48336	48335	48364	48380	48383	48386	48400	48358	48300	48262	48226	48228	48284	48321	48331	48336	48326	48315	48314	48292	48296	48335	48385	48446	48499	48528	48522	48489	48460	48462	48508	48550	48588	48578	48554	48503	48452	48443	48445	48449	48449	48411	48397	48323	48297	48290
48825	48828	48829	48852	48884	48889	48923	48931	48933	48948	48943	48896	48820	48789	48772	48792	48839	48881	48908	48882	48868	48839	48822	48804	48830	48856	48912	48968	49004	49015	48996	48957	48932	48927	48969	49011	49042	49027	48985	48904	48850	48820	48849	48836	48825	48780	48751	48684	48635	48630
49344	49363	49382	49378	49420	49453	49461	49480	49502	49495	49486	49452	49393	49354	49342	49383	49422	49451	49446	49430	49389	49366	49375	49356	49378	49420	49443	49497	49524	49514	49470	49440	49407	49421	49444	49472	49487	49448	49408	49335	49272	49266	49245	49246	49217	49173	49105	49039	49008	48957
49865	49871	49872	49897	49912	49956	49983	50000	50027	50040	50017	49956	49917	49880	49880	49923	49952	49979	49975	49937	49913	49890	49855	49865	49872	49899	49948	49978	49979	49964	49921	49862	49858	49866	49894	49911	49894	49859	49797	49731	49663	49641	49627	49633	49600	49535	49456	49391	49335	49306
50377	50376	50395	50402	50433	50455	50515	50530	50549	50551	50529	50474	50414	50411	50409	50468	50488	50518	50497	50469	50425	50382	50384	50376	50385	50417	50458	50483	50479	50414	50380	50319	50283	50297	50325	50333	50306	50231	50168	50112	50061	50028	50029	49991	49966	49885	49801	49744	49688	49645
50822	50826	50824	50850	50875	50917	50941	50971	50996	50979	50967	50905	50870	50864	50901	50938	50964	50951	50950	50908	50845	50848	50823	50802	50831	50838	50884	50899	50861	50813	50736	50696	50665	50688	50699	50684	50642	50578	50501	50445	50392	50382	50363	50336	50298	50205	50147	50059	50011	49970
51149	51161	51167	51175	51203	51233	51294	51308	51325	51322	51289	51229	51201	51230	51251	51290	51325	51298	51281	51213	51202	51176	51153	51149	51151	51171	51200	51190	51139	51097	51016	50969	50946	50959	50989	50954	50906	50829	50746	50693	50657	50628	50618	50597	50529	50456	50401	50338	50266	50224
51499	51503	51498	51492	51529	51537	51597	51633	51648	51658	51591	51568	51554	51561	51614	51648	51659	51649	51608	51547	51518	51503	51482	51468	51488	51497	51512	51498	51444	51373	51289	51250	51235	51264	51241	51222	51147	51070	50989	50951	50927	50915	50861	50835	50803	50718	50641	50591	50522	50488
51700	51695	51696	51691	51723	51734	51789	51839	51833	51827	51795	51769	51731	51765	51819	51862	51867	51832	51791	51759	51717	51694	51682	51661	51680	51691	51694	51667	51572	51503	51453	51427	51409	51405	51396	51357	51288	51200	51138	51107	51094	51043	51041	51029	50954	50883	50829	50767	50725	50683
51768	51765	51756	51747	51780	51831	51838	51875	51881	51865	51827	51788	51790	51838	51897	51927	51923	51916	51871	51799	51783	51753	51738	51753	51742	51747	51742	51727	51608	51544	51472	51440	51451	51461	51434	51383	51304	51217	51169	51169	51137	51128	51118	51072	51022	50955	50901	50875	50833	50790
51789	51813	51795	51769	51802	51833	51852	51882	51885	51873	51845	51833	51846	51887	51932	51973	51956	51909	51882	51833	51811	51793	51791	51762	51777	51767	51773	51713	51619	51550	51480	51461	51462	51478	51446	51393	51321	51238	51185	51191	51187	51193	51172	51131	51077	51027	50975	50944	50931	50892
51724	51744	51721	51740	51732	51745	51769	51788	51795	51777	51743	51743	51794	51822	51869	51889	51873	51838	51797	51752	51718	51719	51717	51711	51711	51703	51671	51612	51533	51454	51403	51393	51398	51410	51374	51319	51228	51161	51133	51121	51152	51167	51138	51103	51060	51020	50974	50957	50949	50925
51503	51496	51490	51508	51492	51493	51518	51534	51522	51518	51484	51482	51510	51568	51630	51647	51606	51613	51536	51508	51500	51489	51494	51495	51489	51458	51437	51375	51263	51229	51181	51179	51195	51200	51144	51101	51029	50964	50952	50957	50991	50996	50978	50960	50907	50874	50883	50873	50856	50836
51256	51260	51253	51242	51227	51237	51247	51257	51248	51225	51229	51215	51271	51319	51371	51380	51360	51312	51268	51247	51234	51231	51255	51248	51238	51204	51177	51109	51018	50967	50936	50944	50970	50974	50933	50869	50796	50748	50763	50770	50824	50847	50817	50782	50757	50751	50746	50759	50765	50750
50929	50905	50900	50887	50884	50884	50890	50884	50888	50870	50851	50876	50938	50970	51015	51026	50978	50950	50913	50898	50896	50894	50925	50896	50913	50873	50828	50768	50678	50648	50626	50634	50660	50658	50639	50549	50504	50470	50497	50536	50585	50583	50591	50548	50537	50544	50551	50576	50612	50587
50500	50505	50500	50483	50452	50460	50453	50443	50428	50419	50412	50441	50496	50543	50581	50557	50543	50503	50480	50458	50474	50481	50483	50499	50491	50459	50413	50336	50281	50260	50250	50272	50306	50304	50263	50202	50152	50136	50174	50226	50265	50296	50275	50271	50245	50276	50296	50347	50365	50360
50049	50051	50040	50020	50023	49992	49979	49975	49970	49937	49943	49986	50035	50082	50109	50104	50052	50004	49992	50007	50032	50049	50061	50066	50049	50018	49956	49892	49837	49841	49832	49880	49904	49903	49868	49807	49784	49787	49819	49894	49932	49947	49953	49950	49952	49987	50029	50088	50117	50117
49577	49584	49572	49542	49524	49513	49485	49481	49471	49437	49456	49475	49564	49592	49603	49586	49545	49493	49500	49506	49538	49556	49569	49580	49571	49535	49473	49425	49381	49391	49414	49455	49485	49496	49443	49400	49391	49391	49470	49530	49581	49602	49607	49590	49624	49659	49717	49774	49806	49826
49111	49093	49084	49050	49035	49013	49002	48955	48953	48937	48951	48991	49043	49084	49107	49062	49025	48983	48999	49007	49036	49086	49072	49081	49080	49041	48999	48946	48944	48939	48987	49041	49054	49054	49030	48985	48976	49006	49080	49150	49203	49226	49251	49227	49270	49321	49399	49443	49501	49517
48610	48596	48583	48564	48542	48528	48498	48469	48440	48436	48440	48505	48527	48585	48579	48529	48488	48474	48493	48530	48558	48569	48595	48593	48581	48555	48510	48479	48479	48511	48562	48596	48618	48632	48602	48587	48593	48641	48696	48770	48823	48870	48857	48867	48910	48975	49048	49112	49162	49190
48123	48131	48124	48078	48069	48061	48038	47989	47971	47957	47975	48024	48044	48089	48097	48024	48018	47991	48021	48044	48078	48104	48135	48136	48118	48101	48064	48049	48051	48089	48150	48173	48221	48190	48189	48181	48213	48273	48356	48397	48472	48474	48475	48525	48570	48628	48707	48776	48837	48859
47737	47714	47721	47702	47675	47667	47607	47567	47559	47562	47564	47628	47653	47667	47655	47604	47581	47568	47593	47641	47658	47694	47713	47726	47706	47679	47653	47654	47664	47755	47800	47851	47861	47873	47853	47861	47904	47972	48041	48102	48145	48161	48155	48196	48254	48338	48408	48466	48512	48559
47319	47321	47299	47312	47295	47259	47206	47188	47157	47164	47152	47232	47230	47242	47223	47171	47158	47157	47185	47222	47267	47294	47281	47329	47311	47289	47296	47274	47311	47390	47451	47489	47524	47504	47498	47521	47581	47658	47732	47791	47803	47839	47837	47865	47927	48024	48084	48150	48201	48242
47013	46996	46995	47016	46961	46930	46897	46848	46853	46847	46890	46916	46897	46900	46869	46858	46839	46813	46851	46908	46948	46979	46965	47002	46999	46954	46941	47001	47044	47119	47198	47232	47229	47234	47255	47301	47326	47418	47466	47517	47550	47569	47578	47590	47669	47745	47815	47882	47929	47953
46782	46780	46769	46801	46771	46726	46699	46662	46660	46661	46721	46723	46697	46663	46653	46617	46607	46614	46685	46719	46761	46794	46746	46806	46796	46767	46749	46810	46889	46951	47020	47049	47069	47071	47049	47110	47177	47265	47316	47357	47341	47353	47395	47418	47480	47560	47612	47649	47700	47733
46592	46598	46607	46588	46581	46550	46510	46482	46471	46475	46538	46524	46524	46469	46453	46417	46421	46436	46498	46542	46560	46595	46571	46603	46583	46583	46569	46625	46715	46789	46874	46900	46895	46882	46893	46968	47023	47110	47155	47174	47171	47185	47221	47243	47306	47362	47403	47457	47473	47517
46454	46463	46447	46478	46475	46437	46414	46375	46385	46388	46379	46432	46426	46331	46318	46312	46305	46337	46385	46432	46449	46467	46435	46452	46468	46477	46480	46537	46636	46712	46788	46805	46787	46761	46812	46869	46934	47017	47059	47048	47071	47051	47090	47134	47167	47218	47234	47297	47297	47349
46509	46516	46534	46520	46524	46470	46461	46441	46448	46454	46537	46504	46483	46407	46371	46364	46350	46411	46448	46493	46490	46524	46483	46500	46501	46512	46542	46616	46683	46763	46811	46838	46840	46814	46845	46901	46956	47038	47069	47055	47059	47052	47083	47103	47145	47191	47206	47228	47239	47262
46542	46551	46534	46556	46578	46552	46545	46530	46538	46544	46597	46560	46513	46488	46418	46414	46410	46481	46508	46560	46563	46541	46585	46574	46574	46579	46632	46705	46776	46840	46884	46879	46877	46848	46907	46962	47042	47075	47101	47085	47048	47043	47057	47120	47113	47143	47158	47157	47176	47172
46687	46675	46692	46694	46720	46694	46692	46678	46682	46705	46752	46705	46675	46626	46557	46579	46585	46633	46695	46684	46674	46726	46731	46717	46697	46739	46794	46837	46931	46992	47001	46997	46968	46976	47010	47079	47140	47165	47181	47155	47115	47112	47101	47162	47158	47177	47187	47159	47137	47161
46938	46925	46968	46965	47003	46976	46966	46966	46997	47004	46996	46992	46945	46911	46845	46872	46892	46948	46982	46990	46994	47008	46942	46969	46994	46996	47081	47141	47193	47224	47262	47243	47221	47219	47246	47307	47360	47391	47374	47330	47313	47282	47286	47307	47316	47312	47297	47301	47269	47248
47213	47188	47226	47228	47259	47259	47275	47277	47300	47290	47301	47297	47237	47180	47163	47174	47206	47252	47265	47290	47280	47276	47226	47235	47247	47284	47340	47406	47477	47511	47494	47480	47442	47431	47481	47550	47574	47606	47567	47520	47459	47449	47450	47457	47476	47431	47425	47372	47359	47333
47603	47569	47599	47609	47631	47636	47656	47672	47697	47688	47690	47671	47613	47575	47557	47568	47605	47647	47667	47659	47626	47634	47611	47615	47621	47644	47715	47782	47820	47845	47807	47803	47755	47752	47789	47850	47878	47878	47843	47768	47736	47699	47691	47705	47692	47647	47615	47569	47555	47509
47956	47951	47973	47991	48006	48031	48027	48049	48067	48102	48084	48063	47994	47960	47959	47971	48019	48045	48056	48046	48034	48000	47994	47974	47998	48037	48079	48138	48166	48182	48143	48094	48069	48076	48111	48153	48164	48157	48089	48016	47961	47952	47942	47949	47930	47879	47822	47751	47706	47698
48378	48407	48388	48420	48432	48466	48474	48501	48530	48551	48542	48504	48458	48425	48411	48447	48478	48491	48511	48489	48462	48423	48418	48413	48435	48449	48509	48549	48577	48566	48513	48460	48432	48446	48468	48496	48503	48472	48408	48331	48272	48247	48253	48257	48197	48145	48094	48026	47971	47957
48844	48839	48851	48851	48888	48910	48936	48967	48992	49006	48985	48954	48909	48888	48891	48910	48958	48977	48969	48933	48897	48894	48855	48857	48879	48909	48943	48968	48988	48947	48898	48854	48826	48805	48840	48870	48852	48808	48732	48683	48626	48596	48582	48562	48536	48457	48386	48313	48281	48260
49271	49285	49279	49304	49317	49360	49404	49434	49447	49460	49443	49400	49368	49339	49352	49413	49430	49445	49436	49398	49357	49312	49301	49303	49321	49329	49375	49420	49378	49349	49278	49228	49208	49203	49226	49219	49210	49158	49082	49014	48944	48920	48897	48894	48831	48763	48709	48629	48590	48541
49726	49728	49733	49732	49771	49782	49833	49881	49910	49897	49872	49835	49821	49787	49833	49864	49888	49901	49873	49840	49807	49753	49760	49744	49748	49773	49808	49815	49787	49705	49647	49605	49583	49573	49607	49585	49542	49475	49389	49332	49289	49281	49250	49236	49169	49091	49033	48947	48908	48860
50104	50119	50120	50127	50153	50184	50217	50252	50276	50271	50237	50210	50195	50203	50236	50292	50283	50289	50265	50211	50181	50136	50130	50132	50145	50145	50176	50161	50119	50062	49974	49935	49913	49916	49933	49915	49865	49783	49699	49649	49618	49591	49587	49555	49510	49422	49348	49285	49241	49208
50496	50502	50497	50511	50515	50551	50590	50639	50651	50659	50609	50588	50577	50585	50636	50657	50684	50671	50631	50598	50549	50517	50521	50501	50519	50497	50522	50515	50441	50390	50305	50256	50259	50268	50256	50229	50156	50068	50005	49973	49943	49926	49908	49867	49823	49744	49680	49625	49586	49539
50835	50838	50848	50853	50855	50883	50950	50980	50955	50975	50951	50934	50914	50944	50984	51015	51026	51016	50960	50912	50881	50845	50840	50840	50836	50832	50865	50805	50744	50673	50590	50549	50551	50558	50555	50505	50442	50346	50273	50259	50236	50219	50213	50173	50117	50052	49991	49942	49908	49858
51059	51056	51077	51070	51087	51111	51139	51165	51181	51183	51141	51115	51132	51169	51210	51252	51239	51233	51163	51140	51081	51069	51066	51072	51067	51068	51055	51002	50925	50862	50788	50766	50763	50767	50757	50698	50626	50544	50500	50475	50474	50459	50442	50418	50363	50310	50268	50217	50171	50155
51285	51291	51295	51297	51304	51347	51349	51381	51380	51371	51350	51313	51357	51381	51430	51469	51456	51410	51379	51338	51289	51294	51289	51279	51286	51285	51246	51184	51115	51035	50966	50965	50972	50978	50967	50889	50820	50739	50705	50691	50707	50702	50690	50665	50599	50561	50530	50496	50480	50459
51439	51434	51425	51411	51434	51447	51459	51497	51515	51488	51439	51474	51483	51530	51578	51593	51589	51531	51477	51453	51425	51406	51431	51420	51413	51419	51357	51299	51228	51145	51091	51089	51112	51123	51088	51012	50944	50887	50857	50857	50883	50896	50879	50849	50813	50767	50746	50731	50707	50698
51521	51488	51493	51488	51485	51491	51507	51503	51516	51491	51470	51489	51511	51542	51603	51621	51590	51553	51524	51470	51478	51435	51472	51460	51447	51445	51379	51321	51241	51181	51146	51140	51178	51174	51135	51070	51005	50952	50933	50956	50981	50996	50995	50971	50941	50912	50896	50903	50911	50861
51533	51526	51521	51487	51480	51490	51508	51521	51504	51456	51454	51457	51492	51560	51615	51604	51573	51532	51499	51454	51449	51464	51478	51476	51451	51444	51376	51310	51221	51193	51157	51166	51214	51190	51178	51092	51028	50992	51004	51035	51073	51087	51085	51051	51052	51039	51043	51049	51064	51043
51449	51436	51443	51431	51413	51429	51401	51420	51405	51357	51368	51369	51422	51463	51510	51510	51473	51426	51390	51383	51401	51380	51393	51404	51387	51365	51297	51226	51166	51123	51102	51138	51165	51167	51138	51067	51021	50995	51017	51049	51111	51131	51120	51113	51116	51112	51119	51153	51155	51152
51303	51280	51290	51263	51255	51229	51227	51233	51220	51177	51173	51200	51238	51287	51319	51305	51275	51239	51201	51198	51190	51216	51237	51236	51209	51174	51137	51072	51010	51003	50986	51013	51046	51045	51025	50971	50909	50902	50933	50994	51040	51074	51074	51072	51061	51091	51123	51155	51196	51164
51162	51121	51139	51114	51089	51068	51063	51043	51028	51003	51006	51039	51059	51119	51148	51129	51090	51042	51032	51022	51042	51065	51088	51083	51075	51027	50969	50907	50865	50851	50881	50914	50959	50974	50920	50854	50820	50844	50889	50937	50997	51027	51040	51038	51054	51072	51135	51169	51207	51231
50911	50902	50899	50873	50852	50832	50797	50780	50755	50758	50741	50782	50821	50862	50871	50851	50819	50774	50768	50779	50795	50835	50831	50841	50836	50802	50741	50694	50650	50653	50686	50733	50761	50763	50743	50692	50671	50701	50749	50821	50891	50919	50913	50923	50949	50996	51059	51117	51153	51160
50616	50617	50597	50581	50551	50523	50488	50471	50460	50433	50424	50490	50505	50539	50546	50513	50479	50441	50445	50471	50517	50525	50546	50545	50533	50476	50449	50410	50393	50421	50452	50508	50536	50531	50516	50474	50469	50521	50568	50646	50710	50725	50745	50761	50798	50845	50914	50971	51019	51050
50317	50318	50312	50288	50269	50238	50201	50172	50142	50130	50146	50177	50214	50239	50233	50203	50148	50142	50141	50176	50213	50234	50256	50262	50245	50211	50179	50128	50141	50169	50230	50291	50316	50307	50277	50263	50267	50326	50392	50461	50535	50558	50565	50588	50647	50694	50762	50825	50884	50915
49987	49982	49970	49953	49927	49910	49863	49829	49788	49805	49820	49838	49860	49875	49879	49835	49788	49794	49810	49836	49883	49915	49920	49930	49926	49898	49855	49824	49851	49895	49963	50019	50035	50029	50030	50012	50047	50106	50189	50260	50286	50325	50344	50373	50422	50488	50545	50621	50666	50697
49634	49633	49627	49628	49581	49571	49524	49461	49439	49442	49459	49490	49518	49532	49502	49465	49442	49435	49441	49502	49535	49565	49593	49593	49577	49550	49529	49527	49561	49622	49683	49743	49742	49734	49720	49739	49794	49853	49936	49980	50029	50049	50077	50098	50142	50209	50287	50364	50413	50441
49279	49279	49273	49269	49246	49208	49181	49134	49103	49106	49119	49159	49171	49153	49135	49098	49075	49083	49112	49171	49192	49221	49235	49253	49230	49233	49209	49233	49270	49328	49410	49446	49471	49477	49443	49478	49528	49594	49673	49737	49765	49769	49815	49819	49875	49950	50022	50076	50124	50168
48922	48928	48925	48911	48890	48870	48831	48766	48766	48780	48800	48836	48824	48817	48779	48739	48729	48746	48795	48834	48860	48881	48907	48898	48912	48892	48894	48922	48980	49050	49114	49152	49176	49153	49155	49198	49262	49342	49404	49446	49482	49489	49515	49534	49584	49655	49715	49783	49818	49837
48587	48608	48594	48597	48587	48561	48503	48477	48461	48473	48504	48521	48533	48517	48457	48410	48417	48444	48480	48528	48565	48576	48603	48598	48599	48594	48608	48659	48709	48785	48850	48867	48891	48857	48880	48937	48997	49066	49124	49160	49163	49180	49208	49219	49275	49341	49393	49449	49479	49503
48282	48278	48278	48280	48301	48245	48192	48159	48166	48163	48213	48240	48226	48193	48154	48107	48110	48146	48179	48215	48268	48279	48296	48314	48294	48306	48336	48366	48433	48509	48574	48602	48624	48581	48611	48646	48715	48813	48856	48869	48852	48877	48881	48930	48965	49027	49055	49106	49129	49130
47976	48009	48006	47993	48031	47975	47945	47916	47919	47919	47963	47990	47958	47919	47871	47848	47863	47893	47944	47988	47989	48006	48015	48023	48032	48052	48077	48130	48208	48285	48333	48354	48311	48310	48347	48398	48480	48556	48585	48597	48590	48576	48584	48615	48639	48680	48737	48765	48776	48783
47761	47766	47756	47797	47793	47757	47721	47740	47725	47748	47761	47779	47747	47726	47653	47642	47669	47697	47732	47781	47787	47794	47801	47815	47831	47836	47878	47951	48029	48066	48119	48112	48104	48079	48128	48181	48284	48323	48353	48341	48312	48297	48317	48340	48351	48381	48433	48427	48448	48437
47549	47539	47555	47578	47577	47584	47542	47542	47542	47590	47589	47599	47564	47506	47481	47455	47491	47519	47571	47604	47613	47601	47609	47609	47645	47649	47671	47769	47835	47899	47907	47895	47910	47888	47914	47990	48070	48090	48114	48091	48036	48045	48038	48060	48072	48118	48112	48111	48113	48117
47389	47361	47437	47392	47431	47440	47409	47391	47445	47478	47494	47483	47442	47392	47294	47341	47432	47430	47476	47473	47478	47471	47453	47465	47503	47520	47575	47623	47703	47746	47754	47784	47735	47747	47731	47804	47887	47896	47910	47868	47856	47817	47802	47860	47827	47791	47843	47844	47807	47797
47447	47435	47453	47458	47473	47490	47474	47505	47491	47547	47545	47529	47503	47454	47405	47416	47464	47493	47541	47531	47524	47517	47519	47513	47552	47557	47627	47691	47719	47771	47768	47762	47711	47728	47739	47813	47865	47871	47879	47810	47808	47745	47742	47773	47777	47754	47743	47742	47700	47708
47314	47319	47325	47346	47357	47374	47357	47353	47406	47426	47432	47422	47365	47338	47286	47293	47317	47395	47414	47416	47411	47375	47390	47382	47395	47410	47490	47564	47608	47652	47607	47596	47539	47532	47593	47630	47671	47669	47635	47603	47518	47506	47491	47505	47507	47484	47434	47435	47379	47365
47304	47307	47320	47335	47365	47364	47380	47441	47441	47440	47458	47434	47394	47366	47313	47345	47419	47413	47437	47432	47403	47401	47379	47381	47413	47422	47479	47525	47601	47580	47561	47539	47486	47499	47555	47578	47561	47601	47536	47473	47427	47405	47371	47387	47374	47343	47293	47247	47205	47194
47353	47355	47343	47377	47404	47434	47440	47468	47484	47506	47523	47480	47431	47410	47368	47419	47429	47510	47505	47501	47460	47443	47424	47411	47426	47484	47515	47546	47598	47604	47555	47501	47499	47476	47508	47549	47544	47546	47473	47416	47358	47308	47315	47315	47286	47194	47179	47106	47086	47055
47458	47465	47467	47492	47506	47539	47565	47591	47634	47628	47633	47608	47576	47539	47513	47566	47611	47626	47628	47605	47579	47549	47529	47519	47556	47560	47613	47683	47671	47631	47594	47557	47520	47522	47540	47564	47553	47534	47459	47389	47342	47324	47271	47267	47246	47179	47144	47076	47040	47003
47638	47633	47643	47659	47694	47722	47762	47792	47808	47821	47803	47782	47743	47730	47707	47759	47814	47819	47806	47772	47735	47714	47710	47688	47695	47715	47759	47793	47801	47754	47704	47643	47603	47629	47625	47685	47666	47603	47530	47451	47410	47381	47351	47345	47302	47207	47173	47095	47041	47040
47841	47829	47827	47857	47865	47902	47927	47981	48012	48029	48017	47979	47935	47929	47927	47982	48018	48012	47991	47971	47921	47892	47894	47861	47876	47917	47925	47953	47936	47883	47827	47760	47749	47761	47778	47760	47731	47676	47638	47532	47501	47464	47436	47410	47390	47281	47247	47172	47126	47097
48073	48076	48072	48079	48110	48155	48192	48212	48251	48266	48223	48199	48167	48163	48172	48225	48258	48265	48226	48186	48151	48136	48105	48100	48117	48125	48142	48130	48100	48052	47992	47948	47934	47926	47947	47918	47859	47814	47712	47682	47642	47624	47580	47560	47535	47434	47394	47305	47275	47228
48370	48370	48365	48369	48394	48411	48456	48501	48528	48521	48497	48481	48430	48449	48489	48526	48544	48534	48488	48463	48420	48392	48376	48360	48368	48391	48378	48378	48327	48264	48203	48163	48155	48141	48161	48128	48079	48008	47929	47874	47854	47820	47814	47798	47738	47695	47593	47553	47512	47469
48641	48660	48654	48650	48664	48694	48740	48770	48787	48807	48759	48741	48717	48733	48787	48828	48809	48809	48779	48705	48692	48664	48651	48637	48635	48650	48635	48609	48563	48503	48405	48392	48369	48376	48383	48336	48285	48205	48123	48099	48070	48047	48048	47999	47961	47915	47825	47778	47747	47718
48976	48967	48967	48964	48966	48990	49039	49084	49090	49073	49049	49025	49025	49047	49105	49132	49129	49100	49075	49015	48987	48953	48929	48943	48918	48938	48925	48869	48807	48735	48675	48639	48639	48661	48642	48605	48522	48440	48387	48364	48359	48358	48328	48298	48257	48195	48145	48107	48060	48030
49283	49289	49280	49263	49272	49310	49333	49364	49383	49362	49343	49316	49319	49347	49408	49432	49429	49381	49348	49303	49272	49275	49249	49239	49222	49214	49202	49142	49083	49001	48946	48929	48920	48954	48933	48871	48798	48749	48684	48674	48653	48667	48665	48621	48575	48529	48499	48461	48427	48407
49607	49597	49596	49585	49603	49601	49627	49663	49658	49647	49622	49606	49618	49668	49705	49742	49712	49679	49627	49604	49571	49552	49555	49546	49541	49528	49487	49433	49349	49288	49222	49206	49225	49250	49229	49150	49081	49006	48972	48981	48991	49005	48987	48968	48937	48876	48845	48835	48811	48797
49928	49920	49912	49889	49887	49898	49930	49964	49950	49925	49903	49912	49902	49957	50011	50014	49988	49960	49920	49873	49861	49864	49851	49833	49838	49805	49768	49702	49611	49553	49510	49517	49537	49548	49530	49461	49390	49315	49311	49323	49349	49352	49361	49327	49288	49276	49235	49227	49209	49213
50190	50181	50152	50146	50136	50155	50168	50175	50170	50158	50136	50116	50146	50193	50245	50246	50234	50184	50142	50107	50100	50109	50099	50105	50079	50043	50009	49938	49864	49812	49768	49780	49815	49829	49807	49728	49664	49623	49600	49638	49663	49681	49687	49679	49649	49627	49624	49611	49624	49632
50462	50442	50412	50419	50400	50409	50405	50425	50417	50380	50356	50367	50394	50443	50506	50482	50470	50417	50383	50358	50361	50362	50365	50359	50350	50315	50267	50180	50121	50073	50054	50059	50101	50115	50098	50011	49957	49908	49944	49985	50013	50032	50037	50018	50005	50004	50014	50019	50049	50047
50686	50665	50653	50627	50616	50605	50594	50614	50592	50575	50568	50553	50598	50666	50701	50669	50658	50595	50574	50537	50563	50566	50594	50569	50572	50514	50467	50402	50347	50287	50312	50319	50372	50365	50348	50271	50231	50203	50233	50287	50327	50361	50372	50362	50362	50358	50387	50415	50431	50443
50814	50811	50794	50777	50753	50732	50736	50733	50717	50685	50667	50679	50717	50767	50803	50791	50749	50705	50671	50684	50685	50703	50731	50718	50698	50673	50620	50551	50493	50469	50484	50517	50557	50561	50548	50479	50432	50427	50481	50534	50579	50621	50611	50625	50621	50635	50684	50727	50742	50770
50940	50939	50913	50906	50876	50874	50849	50829	50805	50790	50767	50796	50835	50887	50902	50876	50844	50798	50792	50804	50816	50850	50850	50858	50857	50805	50759	50695	50647	50655	50676	50721	50749	50762	50707	50672	50658	50659	50708	50783	50841	50874	50881	50880	50909	50945	50982	51036	51063	51089
51007	51009	50996	50968	50932	50942	50912	50893	50849	50832	50825	50852	50902	50929	50942	50914	50877	50844	50840	50844	50875	50907	50919	50945	50913	50881	50844	50792	50757	50774	50809	50853	50896	50886	50873	50824	50796	50821	50885	50976	51029	51076	51085	51087	51122	51157	51220	51271	51327	51330
50993	50986	50975	50960	50932	50905	50879	50841	50806	50802	50803	50822	50865	50915	50899	50869	50859	50822	50812	50827	50883	50899	50917	50914	50909	50892	50838	50809	50799	50820	50866	50911	50941	50949	50926	50907	50910	50929	51012	51094	51133	51171	51193	51205	51236	51292	51323	51413	51441	51479
50940	50942	50935	50915	50905	50868	50825	50793	50749	50756	50763	50780	50818	50839	50840	50806	50783	50757	50759	50800	50832	50868	50878	50898	50873	50863	50834	50801	50806	50843	50876	50946	50987	50979	50941	50939	50968	51008	51083	51161	51225	51259	51262	51286	51317	51375	51455	51507	51559	51592
50826	50823	50799	50820	50790	50744	50712	50683	50637	50652	50655	50679	50712	50717	50704	50663	50651	50644	50647	50675	50736	50763	50786	50804	50789	50775	50746	50746	50750	50801	50874	50918	50941	50939	50918	50923	50950	51020	51073	51159	51213	51243	51260	51279	51320	51390	51495	51525	51570	51611
50629	50626	50626	50613	50586	50560	50503	50482	50439	50452	50470	50490	50520	50530	50520	50496	50448	50451	50464	50501	50559	50579	50609	50616	50612	50601	50595	50601	50626	50673	50750	50791	50802	50801	50793	50811	50850	50925	50981	51048	51086	51122	51138	51165	51206	51285	51348	51407	51454	51501
50409	50413	50408	50406	50399	50354	50324	50279	50249	50262	50274	50307	50338	50322	50288	50263	50243	50252	50292	50340	50362	50381	50422	50430	50435	50418	50419	50431	50490	50536	50631	50653	50680	50664	50664	50696	50738	50827	50895	50947	50966	50981	51007	51033	51078	51155	51238	51285	51319	51360
50139	50139	50136	50140	50122	50091	50049	50005	49993	49993	50020	50050	50058	50050	50015	49977	49980	50001	50008	50075	50120	50142	50150	50156	50161	50164	50177	50202	50257	50336	50411	50434	50448	50429	50429	50464	50537	50622	50671	50709	50740	50746	50765	50792	50834	50905	50968	51007	51054	51071
49792	49802	49822	49812	49823	49773	49735	49716	49684	49698	49712	49741	49759	49727	49696	49668	49656	49682	49731	49764	49809	49821	49828	49849	49866	49859	49883	49918	49984	50062	50126	50139	50133	50138	50133	50192	50266	50323	50397	50404	50412	50413	50439	50452	50505	50564	50596	50648	50698	50720
49465	49467	49472	49478	49475	49452	49408	49377	49364	49390	49424	49434	49435	49399	49353	49331	49337	49366	49408	49443	49483	49489	49512	49528	49523	49531	49569	49624	49690	49756	49819	49836	49837	49825	49825	49887	49950	50026	50047	50079	50090	50068	50084	50105	50142	50202	50244	50279	50307	50323
49084	49089	49097	49114	49121	49080	49049	49021	49029	49038	49055	49083	49074	49033	48978	48957	48996	49027	49073	49106	49131	49134	49141	49145	49168	49184	49204	49274	49371	49437	49463	49467	49464	49454	49455	49518	49603	49654	49676	49682	49673	49671	49674	49689	49734	49767	49802	49820	49836	49842
48698	48706	48716	48745	48736	48714	48687	48678	48675	48695	48734	48747	48716	48677	48647	48611	48657	48683	48726	48757	48773	48779	48775	48796	48799	48826	48859	48920	49007	49041	49095	49084	49073	49060	49084	49149	49203	49286	49270	49250	49229	49217	49217	49255	49266	49291	49289	49315	49316	49337
48305	48310	48350	48353	48365	48344	48341	48317	48300	48333	48360	48384	48372	48304	48267	48249	48281	48336	48373	48385	48391	48388	48383	48381	48406	48418	48473	48541	48625	48674	48692	48680	48670	48642	48670	48763	48808	48831	48833	48810	48768	48742	48735	48757	48792	48789	48805	48802	48790	48782
47932	47937	47958	47959	47981	47986	47958	47969	47974	48010	48016	48022	47989	47929	47898	47893	47904	47970	48029	48074	48028	48011	48006	48021	48033	48076	48101	48176	48242	48283	48305	48277	48241	48227	48261	48332	48373	48404	48390	48341	48289	48268	48250	48291	48301	48282	48257	48284	48248	48240
47610	47616	47627	47652	47654	47657	47671	47661	47723	47712	47727	47736	47692	47643	47599	47621	47641	47687	47732	47745	47710	47708	47695	47687	47709	47747	47777	47841	47897	47927	47928	47915	47870	47876	47876	47952	47995	48021	47971	47912	47882	47840	47825	47845	47825	47821	47797	47794	47752	47738
47293	47282	47307	47330	47353	47337	47360	47388	47396	47410	47424	47444	47383	47339	47292	47294	47344	47385	47447	47385	47407	47376	47367	47366	47384	47406	47447	47526	47565	47594	47531	47543	47497	47466	47509	47584	47612	47570	47540	47489	47416	47385	47378	47388	47370	47335	47311	47309	47233	47212
47037	47047	47080	47098	47118	47106	47160	47164	47212	47216	47221	47203	47169	47114	47092	47104	47145	47192	47223	47175	47158	47144	47119	47141	47130	47165	47188	47249	47297	47285	47239	47215	47191	47183	47224	47258	47277	47245	47211	47143	47069	47050	47031	47005	47004	46946	46922	46890	46848	46835
46791	46823	46818	46851	46865	46881	46926	46934	46957	46974	46989	46981	46932	46891	46878	46875	46924	46965	46957	46944	46904	46897	46866	46850	46861	46907	46967	46984	47022	47000	47006	46920	46875	46866	46906	46924	46953	46902	46827	46778	46710	46672	46653	46626	46633	46570	46504	46433	46437	46375
46674	46672	46708	46718	46724	46754	46778	46815	46835	46853	46854	46840	46789	46778	46744	46781	46806	46835	46859	46800	46787	46741	46737	46689	46703	46753	46756	46829	46841	46798	46728	46707	46679	46678	46693	46698	46708	46623	46589	46523	46456	46427	46415	46378	46370	46306	46243	46190	46145	46094
46658	46664	46675	46671	46709	46743	46757	46812	46825	46846	46834	46800	46771	46749	46741	46763	46803	46815	46779	46799	46743	46728	46692	46664	46668	46705	46755	46744	46733	46720	46650	46606	46590	46577	46597	46608	46585	46558	46461	46398	46334	46296	46278	46259	46223	46159	46089	46033	45998	45970
46631	46641	46643	46665	46680	46712	46723	46764	46795	46839	46819	46769	46730	46735	46743	46741	46795	46803	46753	46731	46707	46674	46628	46654	46649	46633	46685	46671	46635	46623	46566	46507	46473	46493	46490	46497	46450	46397	46324	46276	46205	46168	46157	46130	46099	46051	45985	45846	45859	45820
46727	46730	46744	46749	46762	46750	46831	46879	46904	46925	46901	46864	46833	46835	46835	46855	46891	46884	46855	46823	46790	46763	46737	46713	46752	46724	46746	46709	46690	46651	46594	46530	46519	46516	46545	46530	46481	46424	46334	46307	46249	46196	46197	46176	46118	46036	45999	45946	45891	45850
46963	46949	46946	46958	46963	46977	47042	47081	47112	47116	47075	47056	47032	47045	47061	47088	47086	47088	47050	47038	46984	46959	46942	46939	46920	46912	46934	46916	46863	46796	46745	46680	46681	46695	46702	46654	46625	46564	46476	46455	46402	46379	46365	46353	46322	46257	46186	46148	46092	46056
47204	47186	47169	47153	47171	47224	47284	47321	47322	47328	47306	47290	47236	47266	47291	47318	47330	47316	47276	47228	47203	47171	47168	47146	47133	47156	47125	47110	47038	47003	46938	46886	46879	46919	46885	46841	46795	46727	46666	46624	46594	46585	46587	46536	46499	46463	46408	46373	46291	46295
47529	47512	47501	47487	47497	47527	47563	47606	47627	47622	47595	47548	47550	47583	47617	47644	47648	47591	47572	47534	47492	47467	47443	47421	47443	47444	47440	47378	47308	47250	47168	47152	47145	47162	47161	47122	47035	46988	46926	46902	46904	46908	46860	46866	46817	46759	46726	46658	46667	46634
47942	47909	47913	47865	47898	47922	47946	48012	48008	47979	47969	47943	47943	47962	48019	48031	48026	48014	47958	47902	47883	47866	47879	47821	47838	47820	47816	47755	47705	47617	47549	47546	47562	47561	47548	47522	47444	47377	47343	47339	47350	47361	47332	47329	47273	47235	47189	47157	47130	47120
48352	48343	48322	48310	48311	48328	48371	48399	48398	48382	48349	48322	48340	48383	48427	48449	48437	48382	48331	48306	48287	48275	48281	48261	48270	48254	48205	48157	48083	48009	47964	47971	47973	47991	48004	47915	47851	47800	47780	47788	47785	47793	47816	47784	47742	47732	47696	47658	47662	47654
48820	48813	48793	48792	48774	48784	48824	48828	48845	48818	48787	48757	48782	48829	48879	48914	48883	48842	48780	48757	48724	48738	48746	48733	48731	48698	48670	48621	48542	48460	48426	48430	48459	48489	48469	48383	48339	48285	48279	48291	48322	48343	48342	48333	48306	48274	48263	48240	48256	48238
49306	49280	49299	49250	49241	49259	49290	49296	49281	49254	49234	49226	49262	49291	49346	49357	49327	49287	49239	49207	49212	49210	49217	49222	49198	49191	49146	49070	48997	48963	48931	48940	48964	49001	48976	48908	48845	48803	48826	48839	48878	48899	48900	48901	48890	48872	48863	48868	48874	48879
49785	49775	49763	49739	49727	49734	49741	49751	49753	49720	49691	49691	49718	49765	49813	49818	49793	49737	49703	49696	49682	49706	49722	49688	49696	49670	49634	49562	49479	49445	49441	49449	49496	49526	49489	49435	49379	49339	49368	49401	49463	49498	49512	49493	49509	49485	49509	49516	49520	49530
50283	50256	50246	50206	50206	50187	50218	50205	50168	50152	50137	50132	50175	50220	50271	50265	50229	50177	50154	50137	50159	50164	50197	50169	50185	50152	50116	50048	49980	49955	49957	49970	50022	50043	49999	49952	49905	49895	49932	49983	50052	50093	50108	50086	50085	50094	50126	50169	50189	50188
50696	50677	50669	50619	50624	50617	50613	50596	50587	50545	50543	50537	50578	50634	50670	50677	50631	50580	50558	50565	50577	50591	50613	50602	50605	50581	50542	50480	50431	50406	50407	50463	50505	50536	50493	50445	50400	50415	50458	50499	50580	50602	50623	50628	50640	50665	50703	50738	50776	50803
51071	51076	51070	51017	51022	51001	51016	50968	50956	50938	50905	50929	50964	51012	51045	51039	50998	50972	50931	50942	50979	50991	51022	51045	51025	50977	50951	50906	50861	50850	50893	50939	50977	50985	50960	50909	50894	50914	50963	51027	51096	51172	51163	51156	51194	51224	51267	51332	51354	51382
51416	51417	51401	51422	51355	51335	51321	51289	51258	51248	51216	51246	51319	51356	51346	51347	51317	51275	51268	51284	51324	51347	51363	51381	51363	51342	51317	51282	51233	51252	51280	51333	51391	51386	51362	51316	51319	51344	51415	51480	51560	51611	51628	51630	51651	51697	51747	51811	51866	51886
51602	51615	51605	51618	51573	51549	51524	51483	51450	51440	51440	51466	51509	51536	51535	51535	51501	51496	51475	51488	51542	51572	51591	51626	51591	51558	51527	51522	51485	51532	51575	51613	51648	51662	51645	51624	51619	51658	51730	51779	51872	51922	51954	51953	51954	52027	52087	52158	52199	52230
51810	51817	51819	51832	51796	51773	51719	51675	51645	51633	51648	51676	51706	51721	51728	51712	51697	51688	51688	51728	51762	51779	51809	51836	51811	51790	51767	51752	51735	51787	51871	51916	51942	51947	51902	51902	51925	51991	52054	52107	52192	52205	52240	52250	52286	52367	52407	52490	52526	52563
51889	51888	51883	51903	51871	51840	51792	51745	51721	51700	51734	51774	51772	51810	51801	51780	51754	51758	51761	51809	51857	51872	51894	51895	51919	51867	51884	51869	51866	51936	51996	52057	52074	52063	52053	52056	52075	52143	52209	52268	52330	52334	52401	52413	52450	52523	52575	52649	52677	52712
51818	51835	51829	51849	51805	51783	51726	51704	51666	51660	51702	51704	51719	51750	51729	51700	51678	51726	51721	51760	51805	51823	51834	51841	51858	51842	51822	51849	51862	51937	52003	52050	52061	52049	52030	52060	52102	52165	52237	52253	52323	52326	52328	52368	52430	52484	52550	52618	52671	52693
51747	51752	51758	51731	51749	51715	51661	51616	51607	51587	51601	51640	51658	51666	51630	51601	51593	51633	51650	51690	51739	51762	51779	51791	51791	51784	51764	51812	51832	51928	51989	52023	52029	52025	52006	52026	52074	52160	52217	52242	52287	52319	52298	52325	52398	52451	52513	52563	52601	52617
51560	51573	51585	51599	51573	51548	51492	51440	51425	51437	51462	51492	51512	51490	51462	51419	51435	51460	51490	51533	51572	51586	51613	51627	51623	51622	51630	51663	51732	51791	51854	51876	51879	51852	51864	51907	51951	52017	52089	52113	52136	52165	52151	52160	52213	52266	52349	52393	52415	52427
51246	51252	51265	51289	51273	51253	51181	51162	51128	51151	51178	51208	51189	51200	51151	51113	51108	51151	51195	51242	51254	51277	51317	51301	51306	51301	51313	51367	51430	51507	51572	51580	51578	51555	51553	51602	51659	51726	51787	51775	51790	51810	51823	51797	51860	51893	51957	52005	52023	52043
50910	50919	50939	50964	50949	50923	50876	50854	50836	50839	50884	50917	50893	50885	50823	50783	50807	50845	50889	50926	50946	50957	50967	50962	50979	50983	50986	51048	51130	51215	51257	51269	51240	51230	51233	51286	51355	51416	51440	51439	51434	51439	51451	51435	51491	51523	51562	51583	51621	51614
50520	50527	50549	50552	50550	50531	50498	50470	50458	50477	50516	50529	50525	50475	50425	50403	50409	50464	50513	50560	50568	50577	50570	50581	50585	50595	50611	50668	50744	50821	50857	50865	50829	50824	50824	50884	50956	51009	51017	50997	50990	50961	50978	50990	51021	51049	51065	51096	51100	51094
50044	50070	50065	50099	50105	50082	50043	50032	50021	50046	50082	50098	50070	50034	49975	49959	49971	50020	50065	50110	50099	50103	50097	50103	50098	50121	50155	50203	50284	50340	50373	50382	50336	50318	50340	50390	50461	50506	50500	50483	50434	50418	50410	50421	50442	50474	50479	50494	50486	50483
49564	49571	49594	49615	49629	49621	49602	49590	49579	49612	49637	49644	49616	49573	49504	49488	49512	49560	49596	49635	49629	49633	49625	49623	49633	49656	49671	49730	49816	49871	49888	49871	49840	49806	49831	49892	49938	49973	49975	49930	49889	49860	49845	49854	49862	49874	49881	49869	49857	49854
49065	49087	49103	49113	49134	49127	49123	49106	49134	49145	49166	49170	49134	49087	49027	49032	49043	49080	49132	49156	49123	49125	49095	49113	49128	49141	49167	49224	49297	49349	49363	49337	49281	49263	49283	49349	49392	49433	49415	49337	49286	49246	49228	49254	49254	49258	49237	49212	49192	49172
48604	48597	48619	48631	48657	48664	48646	48637	48666	48677	48688	48706	48676	48603	48559	48562	48582	48619	48672	48666	48654	48642	48610	48606	48637	48650	48701	48731	48812	48836	48834	48788	48751	48726	48753	48793	48853	48856	48819	48761	48695	48640	48641	48661	48637	48630	48603	48584	48538	48535
48119	48114	48135	48141	48157	48163	48179	48191	48198	48230	48220	48250	48180	48146	48104	48097	48134	48178	48202	48201	48173	48125	48123	48111	48131	48159	48178	48231	48282	48308	48274	48238	48211	48178	48221	48263	48300	48299	48245	48192	48087	48065	48045	48026	48034	48004	47964	47937	47900	47858
47720	47708	47717	47708	47745	47750	47762	47778	47823	47832	47823	47825	47779	47728	47701	47725	47737	47768	47797	47791	47763	47733	47679	47701	47682	47731	47748	47793	47836	47844	47810	47764	47725	47717	47729	47771	47805	47780	47714	47646	47575	47539	47529	47504	47505	47452	47416	47363	47330	47306
47293	47281	47266	47301	47305	47346	47379	47379	47412	47436	47453	47419	47364	47347	47319	47317	47336	47381	47378	47350	47316	47289	47248	47251	47267	47302	47352	47362	47386	47394	47330	47290	47235	47218	47258	47301	47294	47265	47218	47142	47058	47023	46992	46956	46966	46926	46887	46826	46783	46741
46946	46929	46930	46939	46954	46966	47014	47029	47069	47101	47059	47057	47021	46992	46977	46987	47011	47036	47031	47001	46966	46935	46893	46900	46896	46920	46970	46987	46987	46967	46899	46872	46816	46827	46849	46869	46869	46820	46754	46690	46626	46574	46560	46583	46508	46471	46412	46323	46275	46251
46722	46697	46684	46718	46727	46737	46769	46813	46869	46874	46845	46845	46802	46785	46778	46781	46827	46849	46811	46788	46757	46715	46663	46675	46676	46730	46760	46735	46720	46679	46611	46576	46550	46567	46592	46599	46544	46516	46465	46386	46317	46296	46285	46223	46230	46179	46084	46031	45995	45963
46522	46510	46481	46512	46506	46540	46576	46614	46663	46669	46617	46611	46581	46555	46568	46609	46621	46613	46610	46552	46520	46515	46471	46459	46462	46469	46538	46495	46467	46440	46362	46316	46291	46285	46319	46291	46292	46226	46164	46088	46045	46031	45994	45969	45933	45905	45838	45733	45713	45683
46335	46393	46349	46360	46375	46411	46454	46496	46529	46543	46518	46489	46442	46426	46456	46503	46519	46510	46458	46444	46375	46408	46381	46347	46342	46313	46324	46343	46310	46252	46205	46135	46101	46129	46142	46144	46119	46050	45977	45917	45873	45877	45851	45793	45796	45732	45642	45592	45560	45537
46384	46392	46402	46405	46425	46459	46493	46536	46556	46556	46549	46507	46482	46525	46497	46561	46545	46541	46497	46459	46441	46438	46439	46379	46358	46355	46371	46395	46333	46264	46166	46147	46153	46171	46181	46175	46112	46057	46004	45904	45913	45918	45894	45878	45847	45777	45720	45637	45609	45602
46504	46436	46451	46440	46476	46483	46534	46573	46614	46616	46583	46549	46525	46570	46592	46607	46622	46599	46561	46506	46486	46457	46430	46416	46435	46401	46417	46409	46344	46296	46214	46179	46186	46198	46219	46162	46111	46043	45997	45983	45966	45960	45953	45882	45882	45821	45742	45704	45682	45672
46621	46661	46605	46603	46600	46624	46678	46728	46733	46741	46697	46669	46671	46680	46736	46772	46758	46745	46681	46663	46619	46639	46580	46569	46585	46559	46554	46536	46479	46391	46350	46317	46319	46358	46359	46296	46253	46181	46146	46132	46134	46121	46113	46123	46052	46004	45962	45939	45899	45885
46877	46869	46889	46866	46887	46901	46924	46984	46981	46959	46935	46914	46934	46951	46982	47022	47020	46979	46956	46875	46889	46879	46854	46859	46857	46851	46826	46791	46719	46642	46586	46579	46610	46630	46637	46524	46500	46457	46427	46429	46421	46431	46442	46425	46384	46346	46295	46279	46261	46262
47187	47183	47170	47185	47153	47209	47224	47263	47272	47230	47191	47170	47196	47253	47316	47328	47315	47267	47224	47199	47167	47178	47177	47169	47157	47164	47118	47088	47016	46927	46885	46885	46919	46938	46916	46865	46797	46745	46733	46756	46778	46804	46808	46790	46747	46727	46709	46681	46673	46696
47586	47564	47561	47550	47553	47563	47586	47614	47611	47609	47572	47545	47578	47609	47656	47698	47682	47634	47584	47544	47564	47558	47564	47558	47566	47535	47494	47459	47374	47316	47294	47294	47325	47354	47336	47259	47211	47158	47181	47187	47237	47249	47268	47256	47226	47204	47194	47182	47195	47185
48056	48025	48016	48004	48007	47996	48026	48046	48039	48015	47987	47987	47988	48041	48093	48129	48106	48074	48002	48005	47996	48025	48027	48028	48004	47992	47952	47907	47836	47778	47771	47775	47812	47829	47815	47757	47709	47669	47686	47730	47776	47800	47811	47802	47795	47776	47777	47803	47810	47800
48515	48510	48487	48465	48459	48466	48480	48464	48456	48440	48428	48405	48446	48492	48560	48561	48539	48504	48464	48460	48466	48479	48480	48481	48494	48456	48435	48366	48310	48259	48238	48264	48324	48341	48311	48271	48210	48189	48205	48250	48322	48373	48377	48384	48365	48351	48386	48389	48428	48429
49016	49017	48983	48985	48954	48956	48962	48963	48941	48914	48882	48882	48922	48994	49026	49044	49025	48981	48953	48937	48958	48973	48996	48997	49006	48971	48929	48879	48827	48781	48795	48833	48869	48893	48869	48809	48766	48754	48794	48853	48922	48971	48979	48991	48983	49003	49020	49066	49104	49105
49506	49494	49486	49465	49453	49452	49444	49428	49414	49388	49348	49370	49423	49466	49503	49510	49484	49459	49418	49431	49463	49482	49516	49499	49511	49470	49443	49393	49346	49339	49355	49387	49440	49448	49417	49359	49324	49342	49382	49459	49524	49571	49590	49603	49616	49628	49671	49711	49752	49760
50003	50013	49995	49987	49960	49960	49941	49904	49868	49854	49838	49860	49909	49942	49980	49991	49965	49932	49915	49930	49962	49988	50003	50020	50018	49985	49942	49904	49876	49864	49905	49933	50012	50000	49971	49944	49920	49933	49985	50057	50137	50174	50200	50221	50229	50267	50309	50365	50424	50429
50472	50481	50459	50456	50439	50413	50389	50361	50324	50301	50290	50333	50364	50403	50443	50430	50403	50370	50368	50404	50452	50455	50493	50497	50494	50478	50420	50390	50367	50382	50427	50476	50518	50543	50499	50479	50450	50485	50555	50617	50708	50738	50773	50779	50814	50856	50910	50979	51019	51016
50877	50892	50864	50849	50838	50810	50752	50731	50705	50680	50676	50694	50760	50800	50793	50793	50768	50748	50755	50798	50845	50853	50870	50887	50879	50851	50826	50795	50789	50822	50887	50928	50960	50979	50952	50928	50930	50969	51034	51106	51183	51218	51228	51235	51288	51321	51396	51449	51501	51549
51263	51272	51255	51243	51207	51192	51148	51121	51069	51069	51075	51081	51144	51185	51178	51156	51143	51116	51130	51153	51225	51227	51272	51273	51255	51266	51225	51216	51224	51277	51327	51377	51389	51421	51368	51330	51374	51433	51499	51569	51625	51661	51679	51703	51733	51807	51867	51926	51984	52012
51555	51563	51574	51574	51543	51519	51463	51427	51373	51376	51379	51412	51474	51467	51461	51452	51422	51423	51449	51478	51535	51545	51577	51597	51587	51586	51537	51549	51567	51619	51708	51751	51777	51748	51728	51701	51766	51821	51876	51943	51988	52018	52051	52065	52085	52166	52257	52300	52345	52347
51721	51755	51727	51713	51721	51684	51637	51593	51559	51550	51552	51611	51651	51638	51617	51589	51569	51585	51623	51653	51669	51708	51728	51739	51739	51743	51718	51694	51764	51825	51886	51942	51965	51908	51920	51935	51952	52025	52085	52140	52182	52198	52207	52229	52249	52341	52410	52465	52492	52490
51867	51877	51888	51882	51857	51835	51783	51732	51713	51713	51717	51792	51784	51789	51766	51727	51711	51714	51755	51812	51815	51872	51886	51892	51891	51903	51854	51891	51931	52019	52096	52120	52138	52131	52089	52151	52185	52231	52283	52329	52361	52353	52372	52387	52409	52506	52559	52604	52625	52641
51900	51922	51923	51926	51911	51891	51825	51776	51769	51765	51790	51853	51826	51829	51789	51762	51743	51756	51797	51863	51887	51895	51905	51911	51918	51904	51911	51952	52012	52092	52151	52180	52198	52144	52131	52194	52226	52287	52354	52372	52366	52388	52386	52399	52422	52492	52554	52593	52612	52621
51826	51813	51834	51844	51825	51802	51750	51702	51703	51696	51735	51777	51785	51752	51707	51670	51659	51695	51741	51771	51780	51803	51821	51823	51821	51815	51836	51846	51939	52004	52078	52103	52086	52065	52043	52064	52129	52219	52245	52269	52237	52248	52234	52251	52288	52363	52409	52419	52446	52480
51676	51692	51704	51731	51708	51671	51656	51606	51576	51599	51627	51680	51652	51616	51579	51530	51527	51565	51616	51645	51640	51661	51687	51669	51668	51690	51686	51727	51815	51902	51942	51955	51956	51916	51911	51937	52040	52079	52108	52102	52048	52061	52065	52062	52099	52133	52192	52203	52188	52231
51444	51446	51470	51482	51492	51448	51442	51411	51371	51375	51434	51465	51438	51397	51351	51312	51310	51348	51397	51427	51426	51435	51438	51417	51432	51448	51459	51505	51587	51664	51696	51706	51684	51642	51636	51703	51752	51818	51846	51803	51745	51753	51741	51748	51748	51818	51833	51846	51865	51853
51108	51137	51151	51140	51140	51131	51104	51082	51086	51091	51134	51141	51113	51088	51028	50986	50980	51038	51078	51106	51117	51090	51093	51082	51090	51107	51141	51168	51257	51324	51349	51345	51302	51266	51284	51350	51409	51436	51436	51423	51344	51341	51323	51322	51352	51374	51379	51379	51377	51341
50735	50750	50753	50764	50777	50763	50729	50727	50726	50749	50787	50803	50774	50717	50667	50638	50654	50685	50728	50749	50725	50733	50704	50705	50696	50720	50773	50813	50878	50927	50954	50942	50886	50858	50876	50946	51008	51024	51006	50962	50894	50868	50845	50860	50875	50892	50884	50852	50835	50810
50292	50291	50341	50319	50360	50333	50314	50329	50325	50373	50396	50422	50336	50315	50245	50210	50230	50294	50297	50320	50325	50322	50282	50307	50266	50294	50344	50398	50447	50489	50510	50503	50445	50389	50408	50471	50517	50547	50508	50457	50402	50363	50328	50328	50331	50336	50310	50292	50280	50225
49854	49857	49880	49891	49888	49902	49896	49905	49913	49957	49981	49968	49916	49889	49824	49809	49830	49867	49885	49893	49874	49858	49835	49834	49826	49856	49904	49928	49997	50008	50014	49976	49955	49921	49935	49982	50016	50036	49998	49937	49876	49837	49814	49797	49796	49804	49764	49731	49695	49678
49334	49334	49361	49373	49349	49380	49402	49407	49433	49475	49477	49467	49408	49360	49325	49303	49339	49371	49378	49361	49348	49335	49307	49305	49297	49328	49368	49413	49443	49454	49441	49393	49340	49342	49352	49408	49436	49423	49382	49309	49263	49185	49173	49153	49155	49132	49079	49028	48991	48980
48812	48825	48828	48845	48862	48862	48903	48930	48933	48981	48976	48976	48924	48858	48819	48833	48828	48883	48893	48873	48854	48813	48781	48785	48787	48809	48865	48911	48924	48918	48874	48821	48760	48768	48789	48848	48841	48852	48783	48727	48653	48588	48569	48579	48532	48494	48468	48395	48359	48336
48323	48315	48312	48344	48378	48344	48395	48453	48458	48509	48485	48456	48423	48373	48350	48361	48353	48390	48404	48377	48333	48320	48290	48273	48292	48301	48342	48398	48398	48370	48335	48285	48229	48242	48272	48288	48289	48278	48213	48125	48064	48021	47996	47988	47929	47884	47860	47778	47745	47712
47833	47828	47835	47840	47837	47888	47932	47949	48002	47994	48017	47996	47952	47909	47872	47884	47926	47951	47927	47911	47857	47829	47807	47797	47815	47842	47869	47907	47905	47878	47795	47748	47702	47713	47757	47761	47771	47710	47668	47567	47512	47462	47462	47434	47425	47322	47265	47217	47181	47153
47447	47437	47453	47450	47475	47467	47549	47592	47605	47610	47619	47557	47531	47519	47475	47529	47530	47555	47564	47503	47464	47436	47433	47402	47415	47453	47483	47500	47482	47424	47349	47306	47292	47292	47337	47327	47340	47258	47183	47120	47035	47040	47027	47006	46994	46893	46830	46775	46778	46712
47030	47031	47018	47016	47057	47073	47105	47152	47202	47195	47209	47173	47139	47104	47083	47139	47127	47174	47134	47102	47069	47028	47003	47006	47011	47035	47084	47066	47038	46979	46916	46842	46877	46861	46842	46877	46841	46763	46745	46640	46633	46601	46576	46547	46523	46421	46398	46318	46300	46262
46729	46709	46724	46732	46688	46766	46805	46871	46893	46932	46906	46864	46824	46795	46795	46855	46839	46872	46855	46809	46768	46735	46730	46714	46707	46742	46772	46761	46695	46656	46546	46495	46463	46533	46561	46528	46466	46428	46368	46304	46254	46283	46266	46273	46211	46174	46055	46004	45939	45966
46560	46544	46517	46507	46548	46578	46641	46643	46695	46740	46672	46643	46643	46630	46635	46708	46686	46698	46671	46632	46596	46572	46570	46536	46544	46562	46557	46554	46504	46405	46362	46303	46325	46337	46317	46341	46287	46223	46137	46159	46076	46088	46075	46053	46040	45992	45906	45859	45833	45799
46376	46353	46375	46355	46391	46391	46448	46473	46530	46524	46509	46455	46448	46446	46491	46533	46549	46544	46485	46407	46383	46391	46384	46397	46403	46385	46395	46342	46296	46211	46161	46131	46158	46175	46169	46139	46112	46009	45959	45949	45914	45940	45941	45920	45897	45828	45751	45714	45677	45730
46306	46292	46264	46289	46299	46321	46384	46408	46426	46424	46377	46359	46350	46345	46401	46466	46483	46458	46401	46353	46340	46338	46336	46313	46329	46337	46313	46258	46204	46104	46072	46086	46057	46093	46067	46058	45983	45902	45905	45884	45879	45902	45937	45887	45852	45802	45779	45714	45718	45699
46411	46403	46395	46409	46409	46399	46446	46509	46506	46485	46452	46411	46436	46467	46480	46566	46584	46541	46499	46454	46437	46436	46417	46424	46434	46430	46409	46404	46286	46184	46170	46176	46181	46220	46200	46171	46100	46056	45985	46003	46032	46075	46077	46031	46029	45977	45938	45918	45953	45926
46540	46518	46510	46490	46460	46515	46557	46562	46590	46577	46533	46513	46515	46573	46628	46646	46637	46630	46586	46568	46529	46551	46555	46547	46586	46537	46513	46469	46406	46324	46291	46306	46299	46355	46303	46267	46182	46162	46132	46188	46203	46228	46267	46254	46218	46194	46128	46163	46152	46176
46765	46716	46693	46707	46738	46727	46744	46768	46768	46751	46730	46721	46739	46774	46854	46882	46838	46836	46787	46755	46747	46786	46784	46761	46776	46769	46735	46686	46603	46549	46495	46548	46576	46577	46588	46519	46479	46417	46435	46443	46506	46535	46547	46547	46522	46519	46499	46515	46514	46517
47108	47104	47075	47064	47059	47077	47097	47098	47107	47077	47056	47030	47078	47116	47197	47202	47203	47163	47113	47088	47109	47115	47143	47134	47116	47127	47071	47013	46956	46914	46891	46915	46961	46964	46951	46914	46840	46820	46855	46896	46941	46994	46999	46967	46970	46990	46988	47004	47024	47033
47485	47473	47471	47462	47452	47463	47471	47451	47447	47426	47403	47374	47425	47466	47541	47576	47548	47520	47480	47452	47489	47485	47516	47512	47488	47489	47455	47400	47335	47307	47287	47303	47387	47389	47395	47311	47294	47252	47288	47327	47423	47463	47456	47465	47467	47484	47491	47531	47548	47576
47956	47945	47945	47929	47902	47904	47894	47903	47878	47830	47842	47825	47869	47919	47964	48003	47974	47936	47907	47912	47937	47951	47982	47996	47961	47945	47907	47845	47811	47789	47798	47850	47878	47898	47889	47822	47788	47769	47811	47900	47964	47998	48023	48019	48043	48050	48086	48124	48153	48184
48470	48463	48458	48440	48435	48407	48395	48383	48362	48319	48314	48322	48367	48430	48481	48483	48469	48424	48390	48414	48437	48457	48494	48483	48482	48458	48419	48367	48313	48310	48355	48386	48445	48473	48446	48389	48339	48375	48407	48488	48566	48612	48632	48649	48656	48671	48717	48777	48818	48841
49019	49027	48983	48983	48955	48953	48917	48886	48875	48839	48839	48846	48887	48960	48979	48990	48951	48933	48909	48948	48967	48989	49029	49018	49028	48990	48948	48916	48885	48893	48933	48985	49030	49043	48999	48980	48960	48975	49031	49112	49186	49215	49255	49260	49273	49327	49372	49436	49470	49514
49572	49568	49554	49554	49541	49507	49484	49448	49408	49379	49368	49391	49450	49490	49531	49509	49494	49456	49455	49489	49523	49556	49574	49579	49572	49545	49504	49461	49460	49498	49536	49590	49643	49635	49613	49573	49573	49611	49659	49754	49820	49862	49887	49891	49923	49991	50024	50115	50151	50168
50111	50101	50089	50089	50065	50041	49996	49954	49907	49902	49895	49933	49984	50009	50029	50000	49986	49958	49971	49992	50039	50073	50087	50111	50076	50061	50023	49996	50011	50057	50105	50167	50203	50185	50185	50150	50152	50201	50256	50335	50410	50443	50460	50458	50515	50568	50616	50718	50739	50769
50652	50640	50639	50633	50610	50579	50552	50491	50457	50434	50430	50467	50512	50560	50564	50550	50499	50478	50507	50535	50569	50616	50626	50623	50603	50611	50556	50552	50569	50646	50699	50755	50777	50781	50748	50746	50749	50823	50856	50942	51000	51024	51041	51068	51115	51165	51216	51313	51342	51370
51126	51120	51146	51109	51082	51055	51011	50955	50929	50903	50939	50965	50996	51036	51030	50990	50955	50949	50957	51021	51054	51074	51089	51100	51070	51073	51043	51034	51089	51153	51218	51278	51295	51287	51229	51237	51275	51355	51398	51459	51509	51542	51551	51562	51610	51695	51713	51793	51834	51862
51478	51506	51469	51488	51461	51443	51393	51337	51302	51287	51301	51346	51390	51408	51380	51347	51312	51318	51338	51394	51410	51435	51461	51453	51416	51423	51419	51449	51480	51518	51622	51659	51662	51654	51621	51654	51674	51734	51789	51855	51880	51899	51919	51941	51973	52043	52087	52156	52184	52182
51863	51871	51881	51882	51859	51838	51782	51742	51707	51684	51704	51752	51775	51789	51733	51740	51677	51673	51728	51789	51801	51802	51817	51824	51809	51811	51795	51813	51867	51942	52034	52088	52062	52037	52027	52040	52111	52188	52208	52245	52266	52275	52283	52305	52329	52413	52473	52510	52519	52539
52107	52127	52127	52132	52127	52087	52049	52001	51981	51964	51983	52011	52044	52024	51995	51965	51919	51945	51967	52024	52040	52061	52080	52066	52043	52062	52053	52091	52150	52195	52287	52321	52309	52282	52290	52311	52388	52412	52440	52499	52496	52485	52483	52490	52523	52599	52679	52664	52697	52707
52210	52211	52272	52239	52199	52200	52152	52104	52071	52102	52110	52146	52174	52125	52095	52022	52011	52032	52065	52104	52133	52158	52157	52166	52161	52147	52159	52187	52270	52331	52421	52408	52404	52365	52356	52419	52481	52560	52543	52562	52556	52523	52523	52535	52588	52626	52662	52685	52690	52695
52291	52296	52330	52332	52311	52289	52255	52220	52199	52202	52238	52254	52265	52241	52171	52152	52120	52142	52209	52232	52246	52231	52240	52235	52263	52235	52249	52299	52384	52425	52488	52494	52481	52441	52436	52490	52558	52641	52621	52609	52593	52569	52562	52564	52588	52624	52657	52671	52673	52650
52272	52272	52313	52288	52294	52265	52243	52208	52224	52211	52242	52250	52248	52208	52139	52101	52100	52135	52154	52196	52196	52201	52206	52194	52227	52206	52248	52286	52368	52404	52440	52445	52419	52387	52388	52456	52522	52533	52561	52537	52502	52466	52447	52460	52469	52506	52521	52515	52515	52482
52030	52054	52055	52060	52077	52059	52042	52014	52033	52037	52057	52070	52064	51992	51943	51897	51916	51935	51990	52002	52006	52002	51979	51974	51973	52010	52028	52095	52153	52219	52208	52206	52162	52130	52160	52214	52269	52299	52284	52256	52198	52174	52139	52148	52158	52186	52186	52179	52147	52127
51793	51812	51810	51838	51844	51825	51813	51805	51801	51840	51872	51878	51845	51789	51734	51692	51707	51739	51764	51795	51781	51760	51744	51749	51778	51777	51811	51859	51930	51970	51973	51932	51909	51864	51885	51946	52004	52040	52000	51954	51898	51848	51829	51834	51830	51841	51828	51777	51777	51749
51450	51451	51475	51482	51488	51501	51494	51491	51491	51525	51545	51556	51527	51454	51393	51377	51378	51424	51433	51487	51452	51426	51417	51402	51411	51444	51481	51538	51586	51599	51623	51566	51515	51486	51514	51563	51619	51643	51595	51537	51459	51417	51412	51395	51379	51378	51368	51302	51275	51237
50995	51002	51022	51030	51051	51048	51054	51059	51077	51115	51132	51124	51089	51028	50968	50966	50976	51018	51041	51042	51013	50998	50965	50953	50973	51000	51038	51093	51131	51147	51128	51080	51028	51009	51032	51088	51114	51131	51075	51018	50930	50889	50871	50872	50864	50827	50793	50736	50714	50671
50515	50519	50537	50544	50555	50559	50594	50612	50641	50661	50688	50678	50615	50540	50504	50502	50529	50566	50582	50570	50550	50516	50500	50484	50502	50514	50566	50615	50648	50627	50604	50566	50518	50494	50519	50581	50598	50581	50517	50456	50370	50325	50309	50301	50274	50243	50189	50145	50115	50082
49969	49980	49983	49990	50006	50018	50045	50069	50116	50144	50136	50122	50079	50019	49970	49991	50014	50037	50050	50030	50014	49975	49955	49944	49962	49984	50024	50075	50094	50068	50017	49978	49919	49910	49935	49980	49989	49977	49911	49829	49777	49721	49697	49696	49667	49622	49559	49516	49460	49440
49396	49400	49419	49415	49451	49458	49489	49525	49567	49601	49602	49569	49516	49475	49442	49461	49490	49520	49525	49487	49456	49425	49408	49395	49413	49428	49481	49509	49504	49468	49404	49363	49320	49320	49348	49372	49379	49334	49286	49207	49137	49099	49076	49062	49047	48971	48915	48884	48805	48797
48812	48808	48830	48832	48864	48873	48928	48955	49012	49013	49012	48985	48941	48885	48865	48904	48924	48951	48931	48918	48884	48851	48829	48821	48817	48870	48898	48911	48899	48853	48794	48740	48707	48701	48725	48745	48730	48704	48632	48565	48500	48482	48448	48445	48377	48337	48270	48221	48184	48145
48259	48268	48251	48273	48286	48310	48356	48404	48441	48463	48472	48423	48366	48351	48340	48373	48402	48413	48393	48391	48328	48311	48274	48291	48279	48306	48338	48338	48338	48265	48210	48136	48135	48135	48150	48163	48130	48113	48026	47960	47925	47897	47867	47850	47826	47751	47695	47652	47599	47591
47708	47700	47715	47700	47729	47741	47802	47842	47902	47893	47887	47857	47795	47792	47796	47836	47870	47868	47844	47840	47777	47744	47725	47714	47741	47758	47766	47773	47728	47672	47589	47541	47548	47564	47565	47583	47548	47486	47412	47356	47330	47301	47301	47286	47241	47163	47104	47046	47036	47024
47191	47176	47173	47186	47212	47204	47260	47320	47373	47374	47359	47321	47283	47269	47284	47330	47355	47358	47366	47262	47266	47225	47217	47226	47214	47235	47251	47249	47206	47123	47037	47017	46980	47016	47038	47026	46978	46912	46856	46818	46791	46775	46773	46765	46710	46658	46590	46530	46516	46507
46790	46770	46771	46771	46786	46846	46865	46903	46938	46972	46933	46899	46860	46875	46899	46943	46976	46991	46938	46872	46851	46844	46842	46850	46853	46859	46835	46829	46777	46706	46660	46597	46602	46634	46660	46602	46540	46507	46447	46405	46430	46421	46390	46398	46347	46287	46230	46207	46185	46195
46399	46380	46389	46369	46395	46434	46465	46509	46507	46545	46506	46462	46467	46473	46520	46560	46585	46557	46538	46454	46441	46460	46444	46408	46454	46482	46448	46393	46325	46272	46206	46204	46210	46219	46241	46191	46142	46047	46036	46027	46020	46009	46045	46022	45990	45940	45880	45858	45849	45829
46101	46104	46070	46066	46081	46135	46150	46197	46251	46223	46178	46168	46145	46169	46218	46275	46295	46253	46217	46209	46168	46170	46158	46200	46169	46189	46147	46127	46031	45961	45924	45888	45922	45945	45962	45897	45842	45779	45782	45768	45777	45786	45797	45769	45759	45711	45673	45653	45658	45623
45984	45937	45927	45929	45935	45905	46001	46013	46017	46039	46014	45995	45960	46016	46068	46122	46152	46097	46044	46009	46029	46018	46017	46033	46020	46021	45997	45923	45908	45807	45766	45737	45791	45811	45811	45791	45708	45647	45660	45675	45678	45721	45736	45701	45687	45635	45621	45621	45634	45622
45869	45843	45854	45844	45831	45867	45874	45916	45938	45888	45880	45859	45841	45916	45975	46019	46013	45999	45959	45901	45891	45917	45933	45901	45900	45902	45872	45819	45727	45698	45681	45690	45728	45720	45737	45691	45621	45584	45577	45558	45647	45640	45677	45670	45661	45638	45622	45593	45627	45648
45900	45909	45874	45890	45868	45834	45899	45917	45898	45886	45851	45874	45905	45928	45990	46027	46028	46013	45946	45934	45951	45921	45961	45950	45955	45933	45873	45835	45761	45725	45719	45727	45759	45814	45791	45736	45695	45647	45653	45702	45741	45745	45815	45813	45798	45775	45776	45799	45807	45841
46108	46086	46057	46047	46044	46033	46079	46070	46085	46023	46027	46014	46021	46094	46170	46194	46178	46118	46092	46083	46091	46133	46116	46166	46128	46101	46053	46022	45959	45909	45953	45948	45997	46027	45999	45947	45913	45884	45905	45961	46004	46039	46077	46069	46053	46084	46112	46127	46130	46166
46343	46345	46318	46274	46280	46294	46283	46306	46274	46235	46221	46213	46245	46326	46384	46412	46397	46324	46312	46317	46319	46350	46378	46386	46370	46323	46292	46218	46207	46151	46177	46218	46258	46296	46260	46207	46169	46162	46190	46252	46337	46348	46390	46400	46399	46427	46443	46475	46507	46565
46714	46699	46663	46636	46646	46635	46649	46612	46603	46574	46544	46545	46613	46667	46721	46735	46710	46659	46653	46670	46673	46696	46709	46767	46717	46678	46629	46578	46564	46538	46551	46598	46672	46686	46675	46616	46571	46588	46606	46687	46748	46806	46815	46831	46844	46891	46919	46962	47006	47041
47174	47178	47173	47128	47122	47136	47121	47075	47052	47031	47012	47012	47078	47160	47193	47200	47165	47151	47115	47114	47154	47167	47183	47210	47194	47147	47114	47077	47031	47041	47097	47142	47210	47212	47187	47133	47120	47135	47176	47248	47335	47368	47363	47403	47418	47481	47514	47562	47583	47632
47700	47687	47681	47654	47646	47609	47601	47570	47543	47513	47496	47505	47544	47622	47683	47661	47632	47597	47585	47607	47651	47659	47699	47689	47686	47636	47608	47593	47579	47584	47633	47678	47746	47754	47698	47677	47658	47680	47755	47809	47897	47924	47958	47986	48005	48071	48122	48168	48196	48227
48282	48292	48278	48263	48252	48208	48193	48147	48108	48078	48060	48098	48165	48211	48235	48221	48211	48180	48169	48183	48224	48246	48263	48267	48265	48236	48191	48173	48182	48210	48269	48321	48341	48376	48346	48323	48306	48347	48401	48492	48562	48606	48616	48641	48664	48730	48785	48844	48889	48921
48920	48925	48936	48908	48880	48868	48831	48783	48732	48705	48700	48736	48783	48848	48848	48834	48808	48767	48776	48813	48856	48885	48889	48907	48892	48868	48829	48824	48816	48871	48932	48993	49032	49028	49008	48977	48988	49029	49105	49176	49226	49269	49272	49292	49334	49412	49461	49514	49562	49568
49566	49580	49570	49553	49553	49515	49481	49418	49388	49351	49358	49395	49448	49466	49472	49443	49432	49401	49412	49449	49475	49506	49548	49535	49515	49494	49470	49470	49498	49561	49625	49675	49682	49699	49668	49663	49679	49729	49806	49865	49921	49925	49958	49979	50021	50080	50135	50187	50233	50234
50217	50228	50224	50205	50208	50172	50110	50069	50030	50006	50003	50054	50097	50129	50118	50066	50036	50031	50060	50096	50132	50152	50167	50160	50163	50127	50127	50133	50169	50233	50310	50357	50369	50358	50341	50341	50373	50438	50497	50551	50586	50622	50596	50634	50670	50734	50795	50838	50878	50892
50799	50815	50805	50786	50783	50763	50714	50648	50635	50591	50610	50657	50657	50695	50663	50623	50612	50607	50628	50673	50698	50715	50734	50737	50732	50716	50696	50736	50766	50840	50903	50949	50951	50931	50899	50929	50973	51037	51103	51142	51155	51172	51202	51178	51230	51285	51337	51379	51400	51415
51368	51381	51391	51399	51389	51364	51295	51244	51200	51203	51204	51244	51267	51280	51235	51190	51165	51203	51206	51231	51282	51285	51294	51314	51291	51283	51281	51316	51392	51422	51500	51535	51539	51499	51489	51519	51581	51641	51692	51718	51720	51680	51705	51734	51758	51829	51865	51919	51940	51915
51869	51886	51908	51876	51909	51870	51809	51767	51733	51722	51749	51795	51779	51780	51751	51672	51680	51685	51711	51764	51775	51776	51801	51805	51801	51793	51792	51836	51921	51975	52032	52057	52028	52020	52000	52041	52075	52152	52189	52213	52198	52213	52196	52209	52216	52293	52296	52350	52362	52338
52202	52219	52218	52211	52225	52210	52173	52116	52098	52088	52116	52142	52176	52126	52070	52024	52005	51999	52069	52102	52112	52119	52096	52105	52124	52115	52140	52177	52267	52280	52359	52373	52338	52306	52307	52354	52396	52472	52490	52535	52485	52467	52449	52459	52489	52530	52531	52565	52575	52553
52519	52523	52537	52576	52552	52529	52490	52439	52420	52445	52479	52495	52510	52433	52364	52341	52324	52331	52378	52438	52432	52435	52436	52414	52427	52447	52469	52506	52593	52652	52674	52680	52623	52600	52598	52663	52733	52775	52778	52803	52736	52728	52685	52708	52729	52760	52771	52769	52785	52746
52673	52672	52715	52683	52700	52694	52676	52648	52633	52672	52692	52690	52737	52626	52561	52512	52521	52519	52590	52620	52615	52618	52617	52592	52610	52619	52672	52705	52739	52814	52841	52832	52793	52755	52754	52818	52883	52913	52921	52881	52836	52828	52840	52818	52814	52818	52817	52818	52796	52776
52676	52685	52695	52713	52712	52709	52691	52652	52658	52667	52746	52725	52707	52655	52573	52534	52533	52550	52614	52636	52634	52628	52596	52595	52602	52627	52675	52706	52773	52823	52827	52812	52748	52719	52724	52801	52840	52884	52855	52835	52783	52703	52747	52723	52712	52726	52698	52685	52661	52632
52587	52607	52625	52645	52645	52636	52634	52610	52610	52648	52686	52689	52679	52587	52530	52477	52477	52548	52564	52587	52577	52553	52513	52535	52542	52556	52607	52659	52726	52750	52741	52706	52659	52624	52636	52693	52752	52770	52728	52669	52635	52617	52565	52576	52543	52538	52512	52498	52454	52435
52381	52378	52386	52424	52431	52425	52419	52432	52445	52464	52469	52508	52482	52379	52322	52291	52302	52372	52382	52397	52369	52352	52356	52317	52329	52357	52419	52458	52529	52537	52492	52461	52405	52375	52409	52468	52489	52493	52456	52430	52334	52272	52261	52260	52243	52211	52191	52136	52125	52098
51981	51997	52007	52047	52035	52052	52047	52059	52087	52125	52167	52143	52092	52006	51963	51958	51964	52016	52033	52035	52010	51981	51948	51955	51965	51998	52019	52096	52125	52131	52070	52028	51993	51962	51987	52036	52079	52063	52023	51967	51890	51839	51803	51780	51782	51748	51711	51661	51628	51602
51573	51586	51596	51610	51628	51640	51647	51684	51713	51751	51788	51747	51715	51674	51580	51588	51605	51643	51668	51642	51627	51587	51594	51581	51582	51611	51655	51697	51719	51712	51654	51611	51556	51538	51567	51609	51628	51618	51560	51504	51414	51355	51340	51343	51295	51272	51214	51165	51126	51105
51024	51027	51032	51045	51064	51072	51111	51134	51183	51202	51229	51203	51132	51090	51057	51047	51074	51122	51136	51117	51079	51068	51042	51011	51032	51085	51114	51134	51148	51123	51077	51025	50975	50965	50982	51013	51033	50998	50949	50867	50800	50759	50734	50733	50698	50641	50581	50527	50491	50485
50430	50445	50450	50461	50469	50490	50520	50560	50600	50639	50667	50616	50575	50508	50483	50512	50513	50560	50565	50544	50505	50467	50467	50463	50459	50496	50525	50560	50546	50511	50458	50399	50360	50362	50376	50397	50405	50362	50305	50229	50172	50135	50109	50097	50050	50007	49937	49883	49854	49842
49775	49777	49761	49782	49799	49831	49864	49917	49964	49996	49993	49967	49928	49885	49866	49898	49922	49943	49939	49901	49871	49847	49838	49823	49829	49853	49886	49890	49887	49845	49772	49707	49673	49674	49710	49736	49704	49655	49597	49526	49475	49444	49419	49399	49361	49307	49245	49203	49157	49146
49067	49085	49085	49099	49107	49134	49179	49244	49274	49315	49308	49272	49216	49189	49203	49232	49261	49274	49260	49234	49188	49162	49163	49152	49154	49183	49205	49198	49179	49132	49064	49017	48978	48983	49021	49022	49009	48939	48883	48829	48779	48749	48729	48707	48682	48615	48577	48503	48483	48488
48412	48371	48393	48391	48410	48432	48479	48547	48575	48606	48588	48549	48521	48510	48532	48563	48601	48594	48571	48539	48503	48495	48470	48476	48487	48485	48475	48492	48453	48404	48325	48287	48259	48278	48306	48298	48266	48209	48144	48105	48056	48058	48042	47998	47980	47931	47872	47833	47798	47782
47691	47711	47691	47681	47711	47747	47788	47861	47893	47915	47864	47844	47828	47820	47843	47907	47920	47919	47883	47859	47825	47799	47768	47801	47811	47809	47778	47826	47758	47688	47623	47584	47570	47592	47615	47601	47563	47499	47440	47409	47380	47356	47357	47301	47306	47253	47227	47170	47148	47156
47129	47080	47078	47075	47088	47123	47174	47210	47265	47263	47237	47215	47196	47176	47231	47294	47309	47308	47280	47235	47203	47173	47235	47176	47191	47174	47196	47166	47123	47054	46991	46949	46970	46994	47021	46969	46929	46860	46816	46808	46774	46792	46778	46762	46748	46689	46650	46625	46598	46593
46536	46541	46493	46495	46496	46536	46565	46605	46638	46669	46623	46596	46568	46557	46652	46711	46729	46715	46689	46650	46605	46562	46599	46594	46621	46604	46552	46577	46493	46424	46378	46347	46371	46395	46401	46379	46317	46273	46211	46228	46233	46226	46236	46244	46187	46157	46122	46091	46097	46106
45971	45988	45990	46000	45960	46011	46047	46091	46106	46114	46123	46045	46062	46109	46157	46195	46228	46193	46163	46105	46099	46066	46120	46115	46105	46129	46045	46026	45986	45891	45874	45858	45875	45898	45921	45863	45816	45763	45742	45743	45758	45792	45783	45826	45761	45728	45709	45694	45694	45703
45711	45629	45648	45635	45648	45667	45715	45734	45725	45750	45703	45698	45715	45716	45775	45840	45838	45844	45793	45747	45745	45725	45779	45783	45787	45793	45739	45672	45628	45568	45527	45537	45557	45580	45605	45572	45522	45455	45454	45462	45491	45527	45536	45541	45498	45477	45488	45480	45483	45499
45369	45309	45323	45295	45289	45310	45333	45359	45372	45370	45353	45333	45324	45416	45449	45518	45537	45483	45440	45392	45407	45369	45373	45417	45418	45446	45399	45320	45264	45197	45203	45196	45247	45284	45275	45203	45165	45124	45130	45188	45216	45223	45259	45231	45232	45212	45217	45254	45252	45289
45207	45143	45170	45155	45145	45162	45183	45193	45200	45168	45168	45137	45152	45242	45289	45326	45324	45281	45256	45229	45255	45214	45237	45237	45254	45245	45251	45137	45098	45078	45021	45062	45110	45134	45128	45099	45031	45003	45026	45046	45100	45144	45176	45169	45193	45179	45170	45219	45236	45242
45194	45218	45210	45194	45168	45196	45230	45223	45209	45213	45176	45162	45143	45218	45329	45367	45352	45320	45277	45240	45254	45280	45273	45276	45313	45266	45264	45180	45149	45096	45105	45138	45195	45219	45192	45128	45095	45100	45131	45136	45225	45257	45312	45318	45312	45315	45322	45366	45411	45401
45320	45312	45255	45260	45258	45259	45244	45260	45197	45205	45201	45155	45207	45235	45346	45389	45352	45293	45290	45274	45273	45324	45362	45334	45322	45299	45304	45185	45174	45132	45174	45227	45279	45292	45265	45211	45188	45200	45212	45266	45355	45401	45419	45479	45451	45470	45493	45541	45561	45580
45578	45581	45535	45521	45514	45498	45515	45479	45475	45415	45386	45400	45447	45487	45566	45581	45559	45526	45517	45473	45532	45544	45561	45587	45551	45563	45509	45462	45418	45398	45458	45506	45573	45599	45564	45489	45476	45499	45518	45581	45662	45716	45739	45758	45795	45814	45858	45900	45905	45948
46029	46044	45958	45969	45967	45922	45924	45902	45858	45820	45801	45805	45859	45917	45976	45995	45956	45922	45903	45906	45912	45961	45962	45987	45959	45966	45900	45852	45840	45851	45891	45932	46009	46019	45984	45920	45931	45961	45989	46071	46142	46200	46235	46266	46264	46297	46344	46395	46423	46473
46481	46423	46453	46450	46405	46395	46359	46315	46288	46265	46233	46219	46327	46347	46411	46401	46364	46322	46317	46330	46384	46363	46419	46423	46401	46388	46351	46313	46294	46325	46387	46426	46490	46512	46463	46438	46435	46467	46525	46599	46680	46708	46734	46759	46779	46834	46874	46933	46963	46987
47050	47041	47023	47025	47006	46960	46941	46895	46829	46800	46802	46825	46869	46928	46947	46953	46911	46869	46864	46903	46930	46952	46968	46980	46963	46967	46910	46885	46899	46914	46970	47050	47082	47088	47065	47029	47045	47069	47133	47196	47276	47323	47343	47364	47393	47448	47509	47563	47602	47610
47737	47743	47737	47711	47697	47688	47641	47608	47543	47499	47488	47542	47578	47616	47629	47609	47573	47545	47527	47573	47632	47671	47656	47656	47636	47643	47598	47593	47601	47633	47707	47764	47811	47797	47757	47742	47764	47812	47881	47941	47999	48023	48056	48094	48118	48167	48222	48274	48309	48327
48461	48482	48450	48456	48443	48397	48362	48305	48259	48221	48222	48246	48302	48339	48336	48290	48252	48233	48245	48295	48329	48355	48352	48347	48335	48333	48303	48323	48339	48384	48456	48505	48555	48532	48494	48498	48524	48576	48635	48696	48743	48767	48778	48799	48838	48897	48951	49015	49028	49044
49220	49223	49225	49230	49206	49180	49121	49071	49020	48993	48986	49035	49075	49082	49087	49030	48997	48978	48995	49040	49084	49109	49102	49096	49098	49099	49082	49078	49115	49191	49248	49295	49325	49310	49272	49282	49303	49367	49422	49480	49525	49528	49540	49560	49595	49639	49705	49752	49765	49759
49946	49981	49990	49986	49970	49934	49884	49826	49792	49766	49781	49790	49853	49847	49813	49775	49732	49717	49754	49808	49826	49848	49857	49851	49847	49841	49828	49839	49890	49956	50025	50067	50078	50053	50023	50054	50082	50153	50177	50223	50239	50254	50268	50277	50298	50373	50409	50447	50472	50477
50682	50734	50736	50724	50723	50690	50662	50593	50555	50529	50548	50587	50611	50603	50551	50496	50475	50476	50518	50547	50572	50591	50590	50573	50589	50603	50576	50629	50681	50726	50798	50824	50807	50815	50779	50825	50852	50909	50961	50982	50987	50996	50973	50985	51034	51072	51111	51139	51154	51156
51387	51405	51433	51432	51432	51393	51362	51285	51260	51247	51274	51310	51323	51297	51259	51184	51151	51189	51202	51270	51264	51300	51284	51282	51285	51282	51308	51324	51378	51455	51527	51517	51505	51503	51449	51466	51557	51589	51634	51647	51662	51623	51628	51649	51653	51693	51735	51751	51781	51772
51957	51956	51995	51999	52002	51978	51965	51908	51868	51876	51883	51887	51918	51886	51824	51775	51736	51766	51832	51857	51883	51875	51842	51861	51874	51855	51888	51939	52000	52062	52095	52088	52062	52045	52019	52038	52115	52171	52209	52202	52207	52150	52140	52142	52133	52193	52221	52238	52223	52240
52468	52465	52498	52519	52515	52510	52451	52444	52422	52442	52454	52486	52495	52440	52355	52308	52283	52326	52374	52410	52443	52409	52393	52399	52403	52445	52440	52514	52573	52589	52622	52609	52563	52563	52561	52559	52656	52687	52703	52692	52634	52629	52595	52612	52584	52632	52659	52642	52616	52619
52855	52834	52895	52917	52921	52889	52891	52831	52840	52914	52892	52964	52880	52831	52761	52709	52715	52739	52773	52805	52782	52791	52796	52802	52783	52849	52845	52886	52976	53013	53030	53000	52922	52946	52930	52940	53033	53082	53075	53038	52958	52950	52917	52915	52876	52946	52935	52937	52916	52888
53016	53079	53068	53073	53105	53062	53083	53016	53037	53055	53098	53173	53094	53029	52969	52920	52922	52970	53005	53015	53040	53019	52999	52993	53008	52998	53050	53081	53164	53180	53199	53159	53089	53107	53089	53137	53225	53211	53205	53146	53089	53063	53032	53024	53027	53014	53005	52973	52976	52989
53161	53221	53228	53228	53218	53229	53241	53191	53216	53279	53308	53351	53274	53202	53144	53102	53091	53145	53194	53198	53226	53180	53144	53179	53170	53181	53226	53298	53310	53350	53339	53311	53220	53250	53230	53241	53302	53329	53305	53236	53211	53128	53103	53076	53100	53079	53048	53012	53019	52998
53086	53147	53152	53260	53112	53238	53201	53197	53243	53224	53362	53316	53299	53205	53149	53078	53091	53246	53189	53131	53298	53065	53124	53170	53187	53124	53331	53213	53315	53310	53350	53209	53218	53173	53183	53198	53281	53248	53147	53178	53124	53035	52970	53054	53052	52926	52857	52838	52771	52870
52673	52718	52738	52778	52717	52773	52801	52765	52822	52883	52919	52861	52850	52769	52726	52709	52725	52799	52788	52783	52816	52708	52726	52739	52770	52752	52833	52853	52863	52879	52854	52780	52709	52705	52720	52773	52801	52770	52728	52692	52603	52572	52534	52550	52541	52467	52422	52384	52351	52386
52520	52536	52550	52573	52548	52593	52604	52617	52690	52683	52751	52696	52668	52622	52575	52559	52587	52649	52657	52642	52623	52578	52567	52573	52583	52606	52659	52703	52707	52702	52655	52561	52496	52500	52547	52581	52564	52556	52508	52443	52350	52331	52278	52292	52246	52239	52173	52105	52083	52058
52058	52074	52083	52091	52075	52126	52174	52173	52229	52273	52303	52280	52221	52168	52138	52141	52188	52213	52228	52203	52154	52155	52138	52133	52138	52164	52215	52252	52245	52207	52148	52087	52013	52002	52061	52113	52121	52072	52002	51938	51880	51819	51804	51778	51733	51698	51644	51600	51591	51533
51552	51565	51555	51568	51572	51616	51638	51661	51742	51761	51800	51774	51710	51675	51642	51661	51709	51734	51740	51720	51648	51648	51624	51638	51642	51673	51698	51720	51706	51672	51605	51542	51501	51482	51539	51539	51565	51506	51449	51379	51296	51282	51247	51222	51191	51156	51090	51044	51026	51000
50861	50868	50861	50879	50893	50917	50955	51010	51052	51087	51108	51074	51029	50985	50992	51017	51064	51080	51072	51036	50993	50980	50972	50952	50956	50997	51021	51027	51011	50968	50904	50842	50814	50799	50839	50860	50835	50779	50721	50669	50596	50563	50553	50530	50499	50447	50383	50341	50319	50304
50219	50217	50205	50208	50220	50248	50298	50350	50396	50448	50446	50402	50349	50325	50325	50363	50403	50428	50407	50367	50336	50307	50294	50300	50309	50329	50344	50343	50317	50251	50190	50141	50126	50125	50162	50153	50129	50092	50038	49973	49942	49910	49904	49881	49841	49791	49739	49697	49672	49668
49435	49412	49420	49406	49424	49471	49510	49549	49620	49637	49646	49606	49568	49545	49567	49621	49647	49670	49645	49606	49570	49542	49543	49546	49558	49566	49563	49570	49530	49462	49402	49355	49343	49360	49366	49373	49356	49290	49235	49185	49155	49133	49121	49115	49064	49016	48968	48927	48895	48926
48635	48618	48610	48606	48610	48656	48710	48757	48829	48817	48812	48785	48756	48749	48777	48829	48876	48879	48849	48800	48749	48737	48752	48741	48755	48752	48744	48757	48688	48645	48573	48536	48520	48555	48582	48562	48540	48468	48430	48387	48346	48353	48350	48330	48280	48281	48210	48169	48169	48159
47912	47875	47865	47872	47884	47912	47951	47981	48059	48056	48023	48012	47989	47996	48056	48093	48133	48130	48073	48026	48021	48007	48005	48009	48010	48010	48006	48006	47917	47853	47826	47772	47816	47824	47867	47814	47799	47708	47660	47636	47674	47646	47646	47639	47615	47552	47535	47509	47524	47520
47155	47137	47114	47107	47130	47156	47213	47221	47287	47262	47258	47227	47241	47244	47310	47355	47397	47369	47318	47291	47263	47262	47259	47254	47272	47263	47246	47223	47155	47065	47043	47045	47051	47099	47104	47075	47024	46976	46932	46943	46967	46942	46936	46936	46939	46858	46856	46859	46816	46859
46500	46465	46447	46437	46491	46450	46531	46565	46591	46594	46544	46520	46491	46544	46588	46664	46705	46668	46622	46583	46559	46579	46551	46571	46583	46571	46551	46449	46452	46403	46361	46393	46405	46423	46427	46398	46362	46286	46243	46275	46300	46297	46328	46315	46290	46260	46271	46256	46246	46263
45980	45963	45959	45909	45931	45951	45989	46063	46050	46051	45991	45979	45958	46028	46055	46155	46189	46145	46080	46042	46051	46029	46051	46052	46048	46053	46024	46008	45931	45854	45826	45859	45929	45929	45930	45881	45845	45787	45766	45798	45865	45854	45906	45887	45851	45880	45885	45856	45871	45864
45507	45496	45450	45441	45408	45458	45481	45513	45520	45515	45446	45434	45445	45515	45567	45645	45688	45601	45565	45517	45516	45540	45543	45548	45546	45505	45485	45443	45381	45309	45356	45316	45453	45458	45509	45414	45336	45324	45352	45354	45457	45424	45453	45471	45436	45395	45477	45461	45490	45503
45159	45132	45142	45126	45055	45114	45130	45134	45167	45069	45080	45054	45081	45158	45206	45267	45291	45224	45160	45153	45151	45157	45169	45189	45189	45160	45115	45080	45026	44989	44997	44975	45116	45142	45166	45070	44986	44992	45059	45031	45134	45166	45167	45184	45212	45160	45193	45232	45241	45260
45024	44981	44959	44948	45002	44944	44955	45007	44950	44906	44855	44859	44881	44968	45080	45047	45123	45011	44968	44960	44974	45004	44997	45003	44995	44974	44956	44857	44838	44877	44866	44936	44982	44994	45009	44936	44879	44858	44871	44942	45053	45056	45086	45100	45120	45130	45114	45183	45191	45215
44943	44890	44885	44867	44858	44849	44855	44851	44840	44783	44750	44741	44807	44866	44975	44945	44948	44866	44835	44832	44857	44892	44895	44894	44910	44865	44825	44774	44785	44800	44764	44837	44919	44913	44881	44838	44830	44789	44835	44902	44949	44998	45051	45077	45055	45144	45160	45180	45170	45237
45033	45010	44974	44979	45016	44953	44958	44898	44902	44858	44796	44824	44894	44951	44964	45026	45009	44912	44909	44916	44947	44967	45002	44961	44959	44920	44902	44810	44822	44866	44878	44885	45001	44997	45026	44950	44948	44929	45017	45041	45103	45167	45197	45190	45236	45324	45341	45361	45354	45372
45314	45327	45307	45268	45329	45236	45247	45182	45169	45121	45102	45096	45162	45220	45285	45239	45272	45195	45165	45180	45218	45247	45268	45242	45202	45213	45174	45128	45139	45198	45191	45221	45308	45348	45309	45254	45250	45265	45311	45383	45477	45492	45539	45566	45585	45669	45678	45701	45755	45746
45632	45630	45628	45634	45607	45579	45545	45492	45453	45400	45392	45413	45451	45496	45546	45573	45482	45460	45471	45489	45503	45521	45539	45547	45511	45506	45483	45461	45445	45487	45534	45575	45626	45643	45622	45577	45576	45621	45693	45760	45809	45852	45883	45877	45930	45956	46050	46085	46110	46122
46148	46147	46123	46135	46085	46092	46054	46002	45929	45892	45891	45906	45974	45999	46041	46038	46011	45943	45940	45963	45994	46024	46037	46046	45989	46003	45980	45960	45959	46014	46067	46091	46179	46152	46137	46118	46111	46146	46197	46269	46337	46395	46433	46423	46481	46496	46595	46629	46640	46673
46788	46783	46767	46781	46751	46737	46701	46643	46578	46535	46546	46551	46607	46656	46670	46650	46566	46556	46567	46597	46635	46656	46653	46659	46658	46638	46627	46600	46622	46672	46728	46806	46820	46826	46796	46767	46769	46834	46877	46953	47013	47044	47076	47087	47108	47164	47227	47266	47279	47289
47448	47447	47435	47453	47438	47385	47353	47300	47234	47211	47206	47236	47281	47313	47289	47258	47209	47207	47215	47242	47281	47307	47330	47320	47313	47287	47271	47258	47304	47360	47430	47457	47473	47486	47455	47455	47474	47528	47559	47656	47681	47710	47724	47757	47786	47835	47866	47924	47957	47953
48192	48209	48207	48205	48198	48170	48111	48057	47999	47985	47974	48022	48059	48088	48068	47989	47940	47950	47967	48011	48037	48060	48080	48070	48050	48048	48051	48040	48086	48142	48211	48266	48256	48241	48219	48229	48259	48310	48366	48415	48440	48471	48471	48487	48520	48579	48615	48649	48676	48676
48972	48982	49002	48989	48983	48949	48902	48858	48790	48787	48794	48829	48855	48862	48839	48789	48741	48741	48759	48812	48844	48853	48864	48862	48842	48835	48842	48858	48902	48960	49018	49059	49059	49024	49005	49035	49064	49119	49156	49210	49221	49237	49239	49245	49267	49312	49365	49398	49405	49408
49750	49777	49784	49795	49779	49759	49708	49655	49608	49589	49610	49656	49676	49675	49632	49563	49540	49528	49569	49616	49659	49649	49648	49655	49651	49640	49645	49681	49726	49785	49845	49871	49862	49830	49807	49813	49856	49944	49946	49984	50008	49990	50010	50007	50020	50078	50081	50130	50140	50135
50517	50541	50564	50583	50561	50538	50481	50432	50417	50401	50440	50464	50487	50457	50419	50353	50315	50320	50368	50393	50429	50438	50435	50438	50435	50440	50445	50477	50534	50638	50643	50641	50633	50588	50566	50619	50668	50746	50759	50759	50751	50751	50731	50743	50754	50767	50794	50824	50831	50825
51162	51206	51228	51229	51224	51203	51157	51126	51084	51110	51133	51182	51177	51151	51099	51037	50994	51026	51070	51123	51120	51130	51122	51107	51100	51133	51159	51170	51238	51310	51329	51321	51286	51243	51237	51277	51326	51382	51395	51401	51354	51359	51337	51337	51351	51376	51396	51406	51397	51379
51799	51837	51878	51864	51877	51848	51812	51797	51760	51796	51823	51849	51867	51811	51755	51712	51683	51705	51765	51807	51785	51783	51790	51785	51780	51811	51839	51863	51923	51967	52007	51993	51927	51879	51888	51942	51985	52036	52001	52014	51968	51952	51933	51907	51920	51938	51971	51951	51941	51930
52331	52353	52369	52387	52398	52385	52358	52323	52314	52363	52425	52430	52402	52357	52272	52212	52226	52268	52335	52389	52355	52327	52336	52331	52361	52368	52366	52423	52498	52493	52554	52524	52441	52390	52402	52456	52512	52569	52500	52507	52451	52414	52387	52389	52368	52377	52411	52373	52346	52335
52665	52698	52719	52743	52756	52748	52735	52709	52681	52747	52805	52820	52790	52738	52651	52576	52613	52667	52708	52689	52729	52726	52713	52705	52735	52724	52776	52809	52859	52868	52869	52832	52780	52739	52765	52813	52854	52883	52830	52811	52755	52725	52677	52669	52667	52681	52657	52628	52609	52592
52945	52990	52979	53037	53037	53029	53009	53017	53003	53070	53118	53149	53099	53050	52963	52888	52968	52991	53022	52997	53024	53005	53006	52992	53037	53031	53069	53121	53171	53184	53164	53105	53053	53032	53046	53084	53125	53167	53134	53059	52983	52951	52916	52887	52886	52867	52883	52814	52797	52774
53072	53099	53116	53140	53139	53169	53155	53153	53187	53242	53280	53285	53238	53191	53100	53060	53113	53164	53159	53178	53174	53155	53142	53148	53129	53199	53224	53275	53276	53292	53293	53217	53162	53135	53156	53189	53235	53193	53223	53129	53071	53016	52982	52951	52935	52913	52914	52853	52836	52815
53008	53004	53067	53045	53074	53081	53095	53106	53169	53210	53218	53225	53189	53125	53085	53086	53078	53131	53154	53152	53131	53107	53094	53089	53095	53147	53160	53200	53234	53217	53166	53113	53064	53050	53084	53105	53121	53153	53082	53003	52940	52890	52860	52838	52823	52783	52783	52708	52686	52662
52864	52875	52915	52906	52910	52925	52955	52983	53005	53075	53105	53091	53063	53024	52940	52942	52985	53026	53074	53065	53006	52999	52965	52976	53006	53027	53031	53069	53099	53068	52982	52964	52888	52881	52923	52965	52965	52964	52881	52807	52760	52703	52675	52648	52615	52576	52543	52514	52474	52450
52507	52509	52548	52536	52551	52581	52611	52660	52692	52753	52766	52750	52705	52647	52613	52645	52661	52698	52705	52690	52661	52645	52630	52616	52627	52680	52691	52719	52727	52682	52627	52575	52529	52538	52548	52570	52578	52567	52488	52413	52347	52307	52281	52256	52206	52196	52159	52115	52062	52058
52134	52118	52137	52153	52175	52194	52229	52272	52327	52372	52381	52366	52303	52263	52261	52257	52322	52349	52374	52333	52280	52251	52236	52247	52284	52281	52317	52322	52319	52278	52177	52171	52112	52125	52149	52176	52159	52121	52051	51990	51930	51895	51857	51832	51818	51765	51720	51685	51639	51629
51620	51616	51613	51620	51650	51655	51710	51764	51843	51870	51873	51858	51789	51756	51748	51775	51839	51863	51884	51830	51775	51759	51744	51741	51732	51766	51808	51811	51789	51738	51677	51615	51585	51606	51628	51641	51613	51557	51517	51446	51395	51363	51338	51312	51281	51241	51187	51151	51129	51112
50985	50980	50966	50967	50989	51014	51061	51120	51169	51225	51219	51187	51121	51099	51117	51170	51206	51229	51225	51162	51125	51094	51099	51104	51111	51133	51153	51138	51110	51062	51003	50949	50934	50954	50963	50968	50946	50895	50835	50791	50738	50727	50696	50679	50655	50607	50562	50525	50500	50480
50343	50327	50303	50319	50329	50364	50411	50468	50510	50554	50544	50503	50469	50445	50459	50521	50563	50566	50542	50490	50470	50446	50442	50443	50458	50465	50480	50446	50418	50362	50305	50255	50265	50283	50290	50291	50269	50205	50152	50117	50079	50057	50053	50041	50013	49962	49927	49877	49874	49872
49647	49630	49595	49600	49606	49655	49706	49745	49807	49823	49801	49772	49726	49729	49761	49817	49850	49858	49847	49766	49745	49738	49730	49730	49742	49733	49734	49725	49674	49633	49567	49543	49548	49564	49582	49576	49532	49472	49431	49393	49378	49361	49363	49362	49338	49293	49259	49223	49203	49213
48934	48922	48912	48892	48921	48941	48984	49027	49079	49081	49064	49029	48977	49009	49039	49113	49141	49132	49097	49042	49033	49023	49023	49017	49014	49005	49014	48985	48923	48871	48806	48820	48836	48871	48875	48842	48797	48764	48725	48682	48697	48688	48701	48692	48660	48629	48601	48557	48572	48574
48263	48215	48195	48183	48192	48241	48283	48315	48373	48354	48325	48282	48253	48270	48354	48387	48430	48414	48370	48303	48309	48311	48295	48313	48291	48285	48284	48244	48190	48156	48118	48093	48139	48146	48170	48142	48095	48064	48014	48001	48014	48029	48041	48039	48001	47987	47957	47929	47959	47963
47594	47586	47553	47521	47530	47595	47604	47645	47706	47653	47606	47574	47569	47606	47648	47729	47745	47720	47673	47626	47616	47612	47588	47638	47608	47608	47587	47540	47504	47437	47413	47425	47469	47498	47496	47455	47416	47363	47359	47350	47382	47406	47429	47438	47428	47397	47370	47368	47367	47392
47024	47020	46980	46984	46977	47008	47011	47045	47084	47033	47007	46966	46959	46997	47077	47143	47143	47130	47056	47034	47006	47032	47029	47014	47003	47024	46971	46927	46878	46849	46789	46865	46894	46939	46940	46896	46842	46788	46815	46819	46848	46894	46918	46903	46914	46907	46907	46896	46896	46910
46516	46452	46445	46423	46427	46460	46465	46496	46490	46457	46418	46354	46389	46453	46500	46574	46587	46535	46493	46463	46452	46459	46485	46449	46441	46440	46408	46366	46291	46291	46262	46315	46374	46408	46377	46355	46318	46243	46259	46323	46366	46392	46412	46422	46453	46426	46447	46490	46444	46471
46077	46054	46012	45998	45988	46052	46009	46027	46015	45968	45917	45901	45914	45985	46059	46117	46121	46048	45970	45964	45978	46007	46015	46037	45998	45963	45954	45890	45846	45840	45807	45894	45936	45984	45964	45895	45864	45838	45869	45923	45952	46035	46042	46050	46070	46077	46080	46114	46114	46132
45802	45798	45781	45748	45730	45785	45747	45752	45741	45654	45642	45597	45638	45695	45772	45800	45780	45722	45678	45694	45699	45730	45737	45767	45712	45695	45656	45622	45612	45565	45563	45611	45693	45728	45701	45658	45611	45599	45651	45671	45745	45789	45843	45848	45872	45877	45894	45893	45929	45941
45557	45527	45493	45477	45481	45474	45470	45456	45421	45342	45334	45338	45346	45445	45485	45511	45492	45381	45389	45411	45413	45408	45463	45487	45439	45399	45357	45317	45316	45289	45370	45389	45462	45452	45465	45391	45348	45366	45399	45485	45536	45579	45613	45639	45663	45681	45701	45764	45770	45771
45480	45444	45444	45464	45397	45355	45389	45348	45281	45248	45214	45232	45272	45359	45400	45382	45360	45291	45268	45316	45322	45337	45369	45382	45339	45301	45281	45251	45244	45212	45296	45326	45381	45413	45370	45349	45301	45312	45366	45434	45521	45564	45620	45633	45647	45659	45702	45776	45786	45802
45580	45561	45543	45498	45508	45467	45488	45450	45393	45368	45311	45297	45332	45424	45467	45466	45422	45360	45360	45399	45407	45440	45453	45464	45433	45364	45378	45349	45357	45363	45398	45445	45484	45521	45490	45430	45441	45442	45507	45568	45649	45660	45721	45757	45804	45822	45847	45909	45902	45947
45687	45699	45673	45640	45639	45591	45579	45533	45457	45440	45389	45441	45494	45537	45577	45552	45512	45428	45431	45457	45531	45524	45568	45525	45537	45510	45478	45459	45417	45494	45503	45587	45643	45655	45625	45579	45581	45622	45663	45747	45799	45830	45884	45906	45945	45987	46047	46074	46095	46122
45938	45926	45926	45916	45902	45906	45835	45765	45716	45673	45664	45661	45756	45787	45792	45748	45728	45697	45689	45722	45780	45784	45788	45745	45784	45750	45740	45708	45720	45768	45819	45886	45924	45904	45878	45871	45858	45912	45962	46037	46102	46149	46144	46182	46217	46244	46306	46394	46383	46404
46336	46344	46371	46313	46333	46341	46263	46181	46128	46096	46096	46126	46174	46225	46206	46203	46142	46082	46112	46153	46206	46217	46239	46242	46219	46205	46182	46168	46223	46226	46278	46335	46374	46351	46348	46335	46333	46390	46435	46494	46554	46600	46594	46631	46679	46700	46756	46826	46825	46836
46767	46792	46794	46784	46785	46780	46689	46642	46569	46542	46561	46580	46655	46665	46668	46621	46557	46538	46570	46581	46639	46654	46666	46677	46657	46674	46647	46625	46682	46714	46783	46819	46838	46815	46793	46794	46826	46854	46912	46966	47025	47032	47057	47083	47121	47166	47206	47254	47277	47283
47309	47314	47329	47327	47326	47299	47226	47181	47123	47102	47087	47161	47170	47217	47190	47122	47075	47074	47104	47137	47178	47211	47206	47200	47195	47196	47178	47186	47244	47283	47337	47375	47368	47340	47328	47332	47379	47429	47480	47521	47566	47575	47582	47608	47626	47671	47726	47753	47787	47771
47907	47950	47956	47968	47945	47925	47851	47805	47750	47748	47774	47783	47843	47870	47819	47753	47718	47696	47733	47796	47833	47848	47851	47832	47847	47842	47848	47854	47906	47949	48013	48011	48026	47989	47971	47989	48047	48079	48137	48170	48205	48211	48200	48209	48251	48272	48320	48351	48357	48364
48525	48554	48578	48583	48582	48552	48493	48440	48404	48401	48436	48469	48510	48490	48445	48389	48350	48367	48403	48454	48467	48485	48493	48487	48492	48495	48502	48522	48570	48621	48679	48690	48669	48640	48615	48650	48686	48743	48793	48797	48808	48810	48798	48811	48835	48871	48893	48916	48937	48920
49175	49193	49218	49223	49236	49213	49155	49105	49083	49092	49127	49165	49198	49150	49096	49038	49002	49034	49084	49124	49150	49157	49153	49140	49164	49186	49171	49208	49272	49307	49344	49343	49310	49293	49278	49301	49362	49410	49439	49443	49435	49413	49401	49405	49433	49462	49472	49503	49513	49496
49778	49815	49845	49873	49859	49820	49789	49745	49736	49753	49795	49840	49837	49828	49749	49681	49670	49682	49731	49775	49796	49805	49790	49800	49814	49830	49827	49871	49932	49963	49994	49990	49939	49921	49912	49946	49998	50042	50056	50042	50042	50013	50001	49975	49999	50011	50032	50033	50035	50025
50402	50409	50450	50475	50458	50457	50398	50369	50370	50383	50469	50496	50465	50443	50352	50305	50304	50324	50384	50418	50428	50432	50411	50418	50438	50454	50478	50509	50582	50604	50618	50590	50557	50514	50508	50561	50607	50644	50654	50645	50587	50578	50547	50512	50527	50541	50553	50554	50543	50517
50918	50955	50993	51006	51009	50979	50971	50949	50969	51011	51035	51084	51069	51019	50935	50889	50889	50928	50981	51005	51014	50996	50989	50979	51016	51030	51066	51087	51150	51182	51177	51146	51093	51055	51064	51122	51163	51197	51186	51168	51099	51046	51038	51026	51003	51022	51023	51000	50991	50977
51354	51371	51432	51430	51443	51424	51419	51422	51421	51471	51515	51541	51532	51468	51401	51357	51355	51423	51451	51462	51467	51449	51442	51444	51468	51484	51515	51557	51604	51637	51622	51576	51532	51485	51501	51546	51605	51608	51592	51530	51467	51439	51383	51387	51380	51382	51379	51347	51328	51307
51785	51826	51846	51829	51868	51874	51865	51857	51905	51949	52021	52018	51999	51919	51844	51822	51835	51924	51918	51936	51927	51906	51898	51865	51916	51941	51986	52025	52058	52068	52058	52009	51949	51901	51922	51975	52001	52016	51980	51952	51858	51784	51749	51757	51753	51718	51706	51685	51666	51634
52069	52102	52125	52139	52159	52160	52157	52183	52231	52296	52321	52321	52305	52228	52156	52138	52170	52220	52247	52242	52245	52209	52199	52227	52226	52246	52277	52312	52348	52372	52313	52251	52194	52184	52197	52231	52266	52275	52251	52166	52066	52048	52040	51964	51960	51952	51917	51879	51853	51837
52207	52231	52240	52264	52275	52301	52305	52337	52395	52434	52472	52463	52420	52373	52314	52307	52335	52417	52403	52390	52366	52358	52311	52346	52365	52388	52411	52434	52502	52471	52422	52367	52307	52299	52332	52361	52373	52353	52328	52281	52176	52122	52059	52055	52037	52020	51978	51937	51918	51887
52327	52336	52367	52387	52391	52419	52441	52485	52545	52587	52624	52625	52509	52507	52441	52465	52514	52553	52559	52544	52521	52485	52471	52463	52496	52516	52560	52588	52624	52576	52526	52476	52422	52409	52426	52467	52477	52449	52397	52297	52235	52183	52160	52139	52118	52080	52039	51993	51956	51959
52254	52276	52273	52297	52312	52315	52345	52405	52472	52537	52546	52533	52466	52423	52373	52397	52443	52476	52483	52462	52404	52383	52378	52386	52398	52420	52450	52477	52489	52453	52407	52330	52293	52288	52310	52352	52341	52310	52253	52202	52113	52061	52041	52005	51985	51931	51882	51850	51836	51808
52128	52155	52158	52179	52175	52207	52246	52304	52373	52429	52422	52409	52323	52290	52283	52298	52345	52384	52369	52347	52313	52275	52260	52270	52279	52307	52316	52348	52345	52303	52235	52184	52154	52159	52181	52201	52190	52140	52087	52034	51973	51901	51893	51889	51837	51798	51755	51703	51666	51659
51920	51898	51902	51896	51915	51950	51992	52067	52139	52165	52147	52114	52072	52013	52031	52069	52119	52157	52130	52103	52049	52026	52037	52015	52031	52047	52068	52076	52065	52019	51953	51896	51883	51891	51913	51922	51894	51847	51803	51759	51673	51633	51619	51623	51566	51524	51491	51429	51398	51401
51546	51539	51532	51535	51555	51590	51646	51699	51755	51801	51755	51743	51694	51646	51669	51711	51762	51783	51756	51724	51672	51664	51658	51649	51647	51680	51673	51691	51658	51612	51540	51511	51507	51509	51533	51536	51495	51455	51402	51351	51296	51270	51241	51247	51214	51164	51124	51064	51051	51058
51156	51133	51131	51124	51138	51165	51221	51282	51340	51364	51321	51301	51256	51232	51264	51307	51357	51370	51332	51301	51259	51244	51221	51239	51224	51243	51255	51235	51204	51155	51089	51086	51061	51086	51109	51106	51055	51013	50962	50902	50884	50863	50857	50828	50811	50775	50715	50692	50678	50673
50690	50661	50636	50635	50644	50678	50738	50789	50834	50844	50809	50776	50729	50741	50770	50827	50871	50861	50825	50779	50759	50728	50741	50739	50726	50714	50743	50719	50665	50615	50575	50555	50557	50584	50598	50583	50536	50487	50449	50410	50400	50391	50381	50374	50358	50324	50290	50246	50243	50233
50143	50121	50093	50089	50101	50131	50180	50229	50263	50267	50224	50186	50155	50158	50211	50265	50315	50292	50247	50217	50188	50166	50168	50163	50163	50160	50161	50139	50082	50045	49991	49976	50003	50022	50047	50016	49986	49929	49891	49879	49873	49877	49870	49857	49853	49815	49785	49773	49766	49757
49615	49569	49552	49536	49539	49570	49615	49651	49682	49663	49623	49577	49569	49590	49654	49695	49736	49707	49672	49643	49607	49608	49603	49609	49584	49583	49564	49538	49506	49446	49409	49404	49440	49482	49469	49454	49396	49342	49328	49328	49329	49339	49355	49365	49343	49314	49291	49285	49267	49283
49053	49001	48990	48960	48957	49000	49035	49069	49073	49049	48992	48975	48956	48990	49040	49111	49126	49113	49061	49031	48998	49011	49016	49014	48984	48995	48969	48930	48866	48833	48811	48829	48863	48892	48902	48865	48803	48754	48744	48753	48795	48815	48823	48844	48827	48802	48779	48788	48779	48787
48525	48472	48430	48404	48398	48446	48465	48484	48494	48454	48421	48391	48378	48421	48500	48545	48549	48526	48479	48449	48436	48443	48451	48442	48427	48405	48397	48347	48291	48249	48239	48268	48313	48345	48355	48305	48261	48220	48217	48255	48279	48329	48343	48351	48337	48323	48309	48313	48340	48349
47959	47911	47877	47850	47853	47865	47890	47912	47889	47855	47820	47779	47792	47843	47907	47944	47944	47918	47875	47867	47856	47851	47894	47863	47855	47838	47789	47752	47701	47668	47665	47703	47766	47792	47790	47741	47695	47677	47679	47711	47775	47803	47832	47892	47855	47857	47853	47874	47860	47890
47460	47429	47400	47364	47382	47385	47397	47385	47347	47305	47276	47219	47273	47336	47407	47424	47438	47385	47342	47313	47332	47326	47338	47350	47341	47331	47258	47243	47178	47185	47200	47200	47275	47297	47306	47249	47222	47174	47217	47258	47328	47374	47411	47400	47432	47415	47425	47446	47474	47513
47038	47017	47006	46964	46967	46971	46980	46949	46932	46877	46862	46817	46853	46945	46996	47004	46984	46954	46905	46898	46913	46946	46925	46939	46911	46868	46833	46837	46785	46773	46777	46834	46886	46934	46922	46857	46836	46823	46859	46912	46978	47045	47059	47066	47092	47104	47126	47141	47165	47215
46619	46655	46615	46597	46581	46591	46587	46557	46500	46451	46425	46407	46475	46478	46562	46578	46559	46508	46482	46487	46503	46515	46570	46529	46511	46472	46480	46421	46374	46379	46420	46466	46521	46530	46523	46490	46454	46467	46506	46553	46645	46699	46749	46731	46777	46785	46814	46863	46877	46900
46335	46339	46317	46311	46299	46273	46237	46215	46150	46103	46075	46086	46147	46183	46232	46251	46199	46174	46139	46142	46186	46167	46212	46201	46187	46134	46131	46117	46071	46077	46148	46193	46243	46271	46234	46199	46191	46186	46244	46305	46389	46448	46478	46516	46532	46576	46576	46648	46665	46691
46237	46157	46179	46164	46175	46159	46113	46071	46015	45962	45913	45933	46011	46018	46110	46088	46052	45997	46009	45992	46025	46062	46089	46073	46074	46039	46032	45976	45955	45994	46027	46071	46121	46116	46127	46076	46094	46110	46157	46238	46317	46361	46402	46442	46464	46484	46511	46574	46606	46622
46133	46036	46071	46060	46059	46014	45991	45920	45880	45811	45835	45834	45882	45932	45961	45941	45898	45888	45853	45883	45904	45964	45932	45945	45920	45928	45930	45870	45881	45869	45931	45996	46038	46049	46036	45955	46006	46060	46090	46182	46238	46290	46308	46329	46360	46402	46461	46485	46539	46551
46108	46038	46081	46051	46040	46037	46004	45923	45868	45817	45838	45813	45889	45962	45961	45935	45884	45830	45848	45894	45906	45947	45943	45957	45967	45895	45929	45889	45891	45933	45961	46042	46076	46087	46027	46025	46041	46079	46115	46204	46276	46315	46357	46393	46402	46461	46490	46531	46563	46588
46235	46178	46205	46216	46193	46160	46100	46042	46012	45967	45946	46008	46046	46061	46089	46068	46004	45982	45985	46018	46059	46124	46103	46094	46086	46058	46033	46064	46056	46122	46175	46216	46238	46222	46203	46183	46224	46269	46308	46373	46441	46487	46497	46517	46558	46595	46645	46678	46716	46741
46388	46355	46385	46396	46366	46344	46298	46224	46180	46142	46153	46193	46263	46295	46283	46217	46175	46160	46169	46206	46275	46302	46301	46298	46285	46240	46299	46256	46297	46345	46380	46413	46445	46439	46409	46399	46436	46487	46544	46596	46633	46649	46688	46708	46739	46777	46831	46869	46888	46890
46662	46660	46674	46684	46697	46634	46578	46519	46475	46443	46481	46483	46575	46592	46558	46523	46471	46446	46480	46532	46585	46591	46583	46594	46585	46576	46587	46588	46628	46669	46723	46741	46756	46735	46724	46726	46757	46805	46863	46910	46945	46962	46978	46976	47021	47051	47091	47147	47147	47170
47027	47064	47070	47082	47073	47030	46999	46913	46883	46876	46896	46923	46990	46990	46944	46904	46858	46848	46912	46926	46978	46963	46993	46997	47012	47020	47026	47020	47058	47099	47153	47167	47160	47134	47124	47163	47196	47227	47272	47304	47328	47336	47347	47343	47373	47416	47468	47472	47489	47489
47421	47480	47489	47507	47496	47458	47411	47357	47336	47330	47363	47404	47435	47434	47388	47333	47297	47304	47346	47393	47411	47404	47433	47418	47439	47465	47453	47480	47516	47580	47613	47636	47614	47557	47573	47601	47639	47691	47720	47734	47741	47727	47738	47738	47747	47795	47830	47849	47856	47860
47898	47951	47969	48003	47979	47937	47901	47856	47838	47856	47888	47945	47951	47935	47874	47821	47800	47827	47864	47909	47921	47951	47923	47933	47946	47966	47955	48000	48045	48117	48146	48126	48098	48065	48060	48095	48137	48184	48204	48219	48196	48194	48167	48172	48172	48214	48234	48263	48254	48254
48436	48471	48489	48517	48511	48485	48451	48417	48405	48429	48475	48526	48519	48498	48439	48381	48358	48383	48437	48463	48483	48482	48481	48488	48492	48519	48519	48568	48618	48650	48677	48671	48623	48601	48581	48625	48671	48716	48733	48721	48694	48673	48651	48632	48639	48669	48680	48696	48685	48680
48950	48995	49023	49039	49042	49030	48995	48976	48985	49012	49065	49094	49088	49039	48983	48938	48936	48959	48996	49045	49026	49044	49030	49038	49054	49077	49095	49144	49177	49228	49237	49202	49172	49133	49138	49160	49208	49258	49250	49219	49182	49146	49127	49099	49103	49117	49129	49118	49126	49102
49497	49550	49556	49591	49593	49572	49556	49543	49559	49588	49659	49704	49679	49624	49547	49501	49507	49539	49596	49611	49625	49612	49593	49599	49621	49644	49669	49712	49752	49796	49782	49763	49702	49668	49667	49707	49766	49788	49782	49733	49694	49649	49612	49593	49572	49603	49594	49582	49567	49535
49994	50066	50080	50094	50090	50077	50062	50078	50104	50171	50213	50230	50194	50139	50061	50040	50065	50095	50136	50152	50146	50137	50125	50132	50138	50164	50197	50246	50277	50297	50295	50266	50210	50170	50163	50222	50254	50275	50252	50197	50134	50105	50046	50043	50015	50016	50010	49981	49969	49937
50517	50569	50566	50581	50597	50599	50619	50603	50658	50729	50746	50759	50724	50664	50602	50569	50595	50645	50690	50688	50657	50653	50638	50639	50666	50700	50713	50770	50810	50818	50793	50749	50687	50643	50683	50709	50756	50753	50720	50665	50581	50534	50499	50472	50472	50435	50430	50399	50366	50330
50948	51020	50973	51011	51018	51057	51047	51042	51136	51187	51253	51265	51179	51118	51056	51043	51044	51096	51138	51177	51115	51094	51088	51112	51062	51129	51101	51244	51211	51245	51222	51152	51027	51045	51095	51162	51193	51105	51125	51034	50963	50913	50868	50864	50799	50807	50782	50748	50717	50645
51127	51168	51165	51188	51205	51218	51233	51260	51327	51378	51411	51369	51339	51289	51242	51229	51258	51288	51332	51364	51301	51270	51260	51269	51261	51299	51315	51380	51378	51391	51338	51301	51228	51210	51261	51280	51322	51263	51249	51156	51070	51043	50997	50995	50960	50940	50896	50875	50847	50813
51564	51566	51587	51585	51612	51639	51653	51703	51790	51831	51867	51806	51785	51727	51684	51667	51728	51777	51799	51774	51777	51727	51709	51706	51711	51744	51763	51792	51825	51789	51749	51701	51662	51619	51660	51671	51708	51653	51624	51541	51450	51403	51368	51356	51313	51288	51244	51203	51190	51151
51766	51773	51774	51790	51811	51837	51850	51893	51994	52042	52046	52032	51955	51925	51892	51897	51952	51982	52001	51972	51901	51914	51898	51899	51898	51924	51943	51973	51975	51952	51901	51852	51778	51789	51825	51839	51851	51823	51769	51685	51604	51567	51532	51504	51457	51420	51391	51343	51329	51301
51911	51929	51920	51929	51932	51973	52037	52097	52148	52155	52187	52181	52097	52033	52037	52068	52104	52143	52153	52133	52090	52059	52056	52036	52049	52058	52081	52101	52089	52050	51996	51956	51956	51916	51940	51937	51942	51910	51841	51770	51698	51666	51641	51612	51564	51539	51496	51455	51414	51379
51963	51939	51936	51940	51960	51997	52065	52107	52184	52180	52205	52152	52092	52061	52061	52114	52150	52182	52174	52146	52097	52059	52073	52057	52059	52081	52075	52093	52072	52047	51979	51950	51944	51943	51954	51951	51962	51881	51844	51778	51712	51667	51649	51623	51602	51566	51501	51455	51415	51398
51815	51802	51784	51785	51800	51853	51917	51933	52014	52011	52022	51980	51922	51889	51908	51954	51993	52018	52001	51962	51930	51898	51902	51886	51894	51900	51902	51906	51878	51852	51792	51753	51754	51749	51785	51776	51778	51689	51647	51586	51529	51525	51502	51487	51474	51419	51377	51307	51325	51277
51672	51650	51614	51607	51621	51676	51745	51782	51826	51818	51809	51779	51726	51716	51748	51790	51824	51840	51831	51765	51731	51720	51715	51703	51705	51704	51717	51720	51686	51619	51567	51547	51550	51585	51584	51584	51531	51492	51449	51391	51364	51353	51336	51327	51293	51251	51225	51176	51167	51146
51396	51382	51349	51344	51332	51392	51453	51511	51527	51553	51512	51469	51415	51418	51461	51520	51555	51540	51514	51479	51431	51429	51427	51436	51417	51408	51416	51417	51363	51302	51255	51243	51267	51294	51296	51287	51246	51188	51146	51118	51085	51091	51090	51085	51078	51031	50993	50958	50938	50934
51007	50958	50945	50928	50941	50998	51028	51070	51112	51115	51065	51018	50980	50984	51058	51099	51142	51125	51084	51041	51011	51007	51003	51013	51000	50989	50989	50971	50928	50873	50829	50816	50851	50889	50902	50872	50817	50765	50741	50728	50727	50747	50741	50742	50715	50691	50656	50630	50641	50624
50600	50562	50541	50523	50521	50561	50610	50651	50655	50652	50595	50559	50535	50571	50632	50681	50691	50677	50635	50597	50568	50575	50577	50578	50567	50561	50536	50527	50462	50420	50387	50382	50439	50454	50458	50428	50399	50340	50326	50332	50345	50351	50364	50374	50364	50349	50320	50298	50296	50320
50123	50092	50055	50047	50044	50081	50102	50138	50143	50114	50063	50029	50026	50070	50123	50172	50187	50158	50129	50072	50071	50073	50090	50073	50075	50042	50035	50005	49951	49903	49895	49899	49946	49980	49981	49937	49897	49865	49854	49865	49891	49927	49941	49958	49940	49933	49916	49920	49916	49931
49608	49585	49548	49539	49542	49556	49577	49586	49592	49545	49499	49454	49474	49527	49603	49643	49644	49619	49573	49536	49529	49544	49550	49548	49539	49523	49489	49448	49408	49360	49348	49369	49421	49449	49467	49431	49377	49346	49347	49380	49422	49458	49496	49502	49495	49510	49499	49498	49503	49517
49083	49045	49011	49007	48990	49016	49013	49012	49001	48980	48923	48895	48923	48978	49057	49077	49093	49034	48994	48969	48967	48980	48992	48999	48979	48968	48944	48883	48853	48811	48805	48848	48902	48930	48929	48889	48848	48838	48849	48888	48930	48983	49017	49029	49068	49034	49057	49062	49065	49098
48549	48514	48491	48466	48447	48476	48477	48466	48431	48372	48349	48327	48372	48399	48515	48524	48522	48472	48435	48419	48411	48433	48441	48461	48423	48420	48381	48353	48298	48279	48277	48357	48363	48432	48397	48363	48348	48324	48332	48389	48437	48515	48553	48581	48591	48589	48598	48636	48627	48674
48055	48017	48003	48004	47953	47984	47969	47925	47912	47850	47814	47819	47861	47926	47989	48009	48011	47939	47894	47897	47906	47945	47950	47942	47917	47920	47878	47864	47805	47792	47796	47843	47904	47952	47913	47888	47885	47851	47896	47957	48023	48080	48121	48147	48168	48197	48193	48217	48243	48285
47545	47520	47519	47478	47453	47476	47447	47433	47377	47313	47277	47266	47348	47404	47467	47469	47449	47392	47375	47360	47378	47410	47419	47421	47429	47408	47372	47338	47300	47314	47311	47393	47425	47450	47436	47404	47405	47377	47426	47496	47542	47617	47659	47702	47723	47769	47765	47809	47850	47859
47118	47095	47075	47093	47040	47041	47004	46987	46898	46863	46815	46852	46903	46975	46974	47030	46960	46948	46922	46914	46966	46974	46996	46997	46966	46971	46936	46872	46881	46896	46917	46994	47032	47049	47052	46970	46999	46997	47065	47113	47188	47248	47297	47335	47355	47395	47416	47458	47466	47504
46790	46794	46779	46764	46720	46731	46681	46645	46569	46545	46499	46551	46595	46664	46686	46670	46677	46574	46585	46606	46621	46653	46657	46667	46659	46654	46624	46560	46582	46570	46629	46656	46708	46740	46763	46701	46684	46718	46753	46858	46938	46967	47007	47048	47070	47093	47154	47203	47202	47250
46455	46437	46461	46455	46447	46414	46346	46280	46249	46203	46182	46198	46302	46319	46313	46352	46294	46254	46241	46252	46301	46329	46352	46326	46325	46313	46310	46242	46265	46259	46337	46361	46442	46430	46418	46383	46422	46425	46481	46570	46648	46698	46732	46749	46776	46796	46836	46911	46921	46983
46265	46262	46269	46247	46240	46191	46159	46128	46019	46014	45997	46041	46089	46135	46107	46118	46055	46042	46040	46080	46108	46137	46148	46141	46152	46138	46095	46075	46097	46087	46186	46188	46241	46265	46205	46225	46281	46281	46305	46416	46469	46513	46562	46566	46626	46592	46695	46754	46775	46793
46195	46188	46205	46211	46158	46125	46115	46034	45986	45934	45971	46023	46043	46105	46079	46068	46018	45978	45992	46036	46079	46081	46083	46083	46117	46080	46057	46066	46085	46075	46163	46177	46245	46224	46205	46197	46188	46272	46362	46389	46449	46462	46504	46511	46531	46571	46627	46671	46705	46710
46145	46150	46154	46152	46143	46107	46051	45990	45940	45937	45922	45983	46049	46081	46029	45959	45986	45949	45973	46001	46045	46056	46068	46069	46078	46062	46048	46052	46061	46136	46182	46202	46214	46204	46190	46196	46194	46264	46315	46369	46398	46445	46461	46448	46505	46518	46600	46616	46661	46665
46186	46220	46220	46225	46244	46177	46125	46085	46024	45987	46021	46095	46153	46152	46108	46031	45984	46001	46032	46080	46125	46118	46134	46131	46150	46147	46128	46125	46158	46204	46261	46301	46272	46273	46297	46259	46300	46357	46409	46447	46473	46489	46506	46491	46543	46558	46640	46645	46659	46692
46415	46448	46476	46459	46445	46427	46383	46305	46296	46292	46308	46365	46416	46396	46330	46290	46237	46264	46297	46344	46353	46392	46386	46385	46376	46387	46401	46410	46439	46491	46520	46533	46541	46520	46534	46523	46578	46600	46628	46680	46698	46701	46696	46709	46731	46728	46810	46841	46843	46832
46654	46680	46720	46696	46679	46660	46604	46571	46541	46555	46584	46634	46688	46653	46569	46552	46495	46538	46551	46614	46649	46641	46619	46632	46625	46663	46668	46696	46715	46755	46823	46808	46808	46758	46755	46772	46827	46871	46874	46918	46914	46905	46903	46901	46903	46923	46993	47026	47027	46995
46985	47007	47055	47062	47054	47020	46984	46946	46923	46939	46996	47041	47038	47020	46942	46865	46885	46912	46926	46987	47010	46999	47004	46998	46978	47006	47033	47059	47106	47117	47195	47213	47168	47124	47093	47143	47180	47228	47236	47250	47240	47216	47197	47188	47203	47231	47275	47250	47269	47250
47402	47440	47491	47484	47482	47459	47423	47397	47380	47431	47458	47496	47512	47470	47387	47330	47351	47364	47396	47450	47471	47458	47449	47440	47440	47466	47489	47525	47568	47619	47647	47632	47598	47561	47523	47576	47640	47678	47678	47679	47635	47609	47588	47560	47565	47578	47600	47608	47603	47584
47878	47898	47945	47950	47939	47919	47899	47879	47907	47918	47975	48004	48005	47960	47871	47822	47831	47871	47913	47944	47947	47941	47920	47935	47945	47953	47967	48005	48073	48105	48119	48115	48056	48036	48008	48061	48098	48116	48131	48099	48061	48020	47984	47961	47962	47974	47991	47967	47969	47942
48360	48395	48434	48459	48442	48457	48443	48435	48466	48496	48544	48567	48533	48491	48413	48381	48378	48412	48459	48486	48486	48481	48468	48461	48488	48485	48526	48562	48615	48650	48656	48617	48568	48550	48535	48570	48616	48632	48628	48567	48519	48470	48443	48418	48409	48400	48422	48392	48369	48349
48878	48936	48972	48958	48976	48982	48992	48997	49019	49076	49112	49120	49089	49034	48964	48931	48943	49002	49028	49040	49055	49032	49021	49009	49017	49051	49078	49118	49157	49179	49184	49143	49091	49070	49066	49106	49133	49140	49126	49079	49009	48953	48915	48889	48861	48845	48842	48822	48807	48782
49435	49461	49491	49511	49516	49530	49529	49563	49618	49667	49688	49691	49651	49585	49520	49515	49535	49562	49614	49615	49606	49573	49575	49567	49588	49608	49637	49682	49713	49729	49728	49660	49636	49606	49599	49639	49663	49659	49617	49561	49488	49444	49390	49363	49335	49331	49308	49269	49242	49212
49955	49991	50013	50023	50033	50041	50069	50113	50147	50211	50251	50234	50186	50117	50059	50049	50084	50138	50169	50170	50139	50131	50107	50116	50121	50130	50165	50202	50259	50238	50215	50174	50129	50110	50116	50134	50165	50158	50096	50039	49953	49913	49860	49819	49803	49773	49737	49711	49677	49643
50417	50432	50457	50478	50473	50520	50547	50580	50648	50699	50729	50700	50634	50568	50522	50508	50574	50616	50636	50642	50617	50596	50574	50570	50571	50622	50636	50677	50693	50690	50656	50613	50555	50541	50564	50582	50590	50592	50521	50458	50372	50308	50276	50245	50213	50186	50128	50096	50077	50036
50889	50892	50883	50924	50957	50976	51021	51060	51141	51172	51191	51175	51098	51040	51018	51011	51060	51103	51122	51109	51083	51057	51037	51053	51039	51071	51103	51137	51133	51132	51077	51041	50998	50979	51009	51018	51015	51005	50914	50861	50787	50727	50673	50649	50609	50582	50527	50491	50457	50430
51219	51227	51254	51229	51266	51288	51340	51373	51493	51506	51519	51474	51414	51365	51339	51366	51407	51457	51443	51420	51391	51381	51366	51363	51377	51392	51399	51447	51441	51398	51380	51324	51280	51279	51298	51325	51319	51293	51226	51144	51062	51023	50992	50950	50919	50878	50846	50789	50748	50731
51519	51504	51518	51528	51549	51591	51652	51712	51761	51808	51808	51763	51704	51649	51646	51676	51739	51763	51734	51745	51693	51672	51665	51673	51680	51691	51691	51727	51727	51675	51616	51594	51578	51561	51582	51589	51584	51521	51473	51402	51350	51298	51272	51241	51214	51171	51104	51072	51034	51024
51751	51738	51761	51754	51765	51813	51853	51908	51973	52003	52002	51940	51897	51852	51860	51897	51955	51981	51932	51944	51889	51878	51865	51875	51871	51880	51890	51901	51881	51839	51773	51737	51712	51747	51750	51763	51740	51675	51660	51574	51530	51489	51463	51438	51421	51373	51295	51277	51251	51232
51853	51842	51803	51820	51848	51896	51941	51994	52091	52092	52067	52009	51951	51928	51962	51988	52061	52079	52062	51992	51967	51962	51962	51971	51969	51946	51965	51973	51957	51910	51826	51811	51804	51822	51845	51846	51807	51743	51723	51663	51610	51596	51574	51554	51540	51512	51428	51388	51382	51371
51893	51854	51839	51856	51882	51901	51955	52008	52086	52075	52048	52006	51955	51951	51964	52050	52081	52083	52040	51983	51985	51961	51975	51971	51987	51978	51962	51970	51939	51877	51820	51790	51803	51824	51850	51835	51799	51739	51711	51670	51644	51612	51614	51596	51583	51549	51505	51456	51434	51439
51823	51760	51741	51754	51778	51812	51862	51903	51957	51955	51925	51873	51838	51844	51881	51955	51981	51986	51968	51880	51873	51865	51869	51879	51884	51872	51875	51845	51798	51752	51670	51669	51690	51732	51738	51735	51689	51659	51599	51585	51571	51562	51573	51565	51537	51514	51459	51433	51428	51426
51617	51591	51564	51555	51559	51608	51648	51680	51704	51703	51669	51618	51609	51624	51671	51728	51768	51748	51729	51677	51640	51648	51652	51647	51651	51643	51628	51601	51561	51513	51447	51449	51468	51508	51506	51501	51473	51439	51398	51385	51381	51392	51399	51403	51395	51355	51320	51335	51305	51314
51377	51342	51333	51312	51322	51346	51377	51409	51427	51407	51382	51339	51326	51346	51415	51468	51490	51482	51442	51370	51372	51369	51379	51365	51367	51364	51350	51314	51270	51218	51168	51175	51208	51243	51253	51233	51196	51153	51139	51133	51161	51178	51191	51200	51199	51182	51139	51157	51146	51168
51054	51004	50984	50963	50982	51005	51027	51048	51040	51016	50982	50956	50952	50991	51048	51094	51125	51101	51050	50999	51007	51004	51013	51023	51004	50985	50991	50941	50886	50848	50817	50827	50867	50886	50911	50883	50838	50822	50806	50815	50845	50888	50911	50924	50933	50924	50901	50906	50908	50915
50632	50588	50579	50559	50553	50567	50585	50590	50571	50542	50510	50478	50502	50544	50610	50658	50665	50622	50599	50554	50549	50557	50562	50569	50554	50546	50529	50478	50433	50391	50370	50389	50444	50461	50476	50441	50416	50392	50395	50419	50466	50509	50539	50563	50573	50571	50573	50583	50590	50612
50207	50168	50142	50125	50118	50114	50129	50123	50103	50058	50020	50003	50041	50090	50163	50197	50197	50149	50135	50089	50104	50095	50111	50107	50105	50093	50057	50021	49968	49943	49922	49953	49999	50035	50046	50002	49974	49957	49972	50008	50076	50121	50161	50187	50211	50203	50208	50236	50250	50281
49717	49673	49653	49634	49619	49635	49617	49607	49573	49523	49489	49491	49519	49598	49642	49670	49661	49620	49571	49566	49563	49579	49591	49597	49577	49560	49536	49495	49454	49428	49431	49466	49525	49546	49544	49517	49488	49479	49507	49558	49620	49681	49724	49763	49773	49792	49814	49839	49854	49887
49197	49178	49162	49128	49118	49102	49087	49078	49044	48985	48942	48945	49011	49063	49121	49135	49125	49077	49034	49021	49048	49071	49068	49070	49053	49039	49016	48960	48928	48921	48933	48969	49025	49051	49042	49021	48994	48991	49039	49090	49166	49224	49277	49302	49340	49348	49365	49389	49427	49486
48695	48675	48652	48609	48599	48598	48569	48537	48495	48425	48406	48402	48468	48552	48591	48599	48558	48520	48491	48520	48516	48534	48544	48537	48524	48512	48484	48434	48411	48399	48439	48478	48517	48553	48551	48509	48511	48508	48550	48629	48700	48754	48810	48848	48873	48893	48926	48950	49002	49033
48208	48178	48150	48131	48109	48094	48065	48001	47971	47901	47866	47894	47964	48023	48070	48059	48020	47987	47945	47965	47985	48008	48025	48034	48010	47997	47977	47933	47900	47911	47934	47981	48033	48075	48057	48017	48014	48034	48086	48148	48228	48301	48347	48379	48411	48443	48493	48540	48572	48599
47745	47720	47731	47722	47682	47671	47609	47564	47483	47455	47442	47459	47532	47596	47620	47608	47569	47509	47492	47524	47559	47583	47574	47597	47560	47562	47528	47491	47496	47519	47566	47603	47627	47662	47641	47607	47615	47620	47693	47760	47858	47914	47937	47977	48013	48048	48099	48144	48176	48217
47318	47299	47279	47285	47261	47224	47179	47134	47057	47012	47007	47024	47099	47162	47190	47142	47109	47080	47063	47072	47121	47134	47136	47158	47146	47127	47104	47067	47070	47099	47144	47203	47239	47237	47228	47191	47225	47242	47291	47372	47448	47504	47539	47576	47600	47632	47697	47714	47766	47801
46928	46926	46927	46886	46887	46879	46785	46771	46699	46638	46652	46699	46732	46797	46807	46777	46704	46649	46682	46706	46743	46764	46750	46756	46740	46732	46717	46702	46706	46733	46798	46871	46910	46897	46867	46861	46873	46908	46955	47024	47101	47171	47178	47196	47232	47294	47320	47399	47403	47443
46667	46685	46708	46697	46655	46594	46568	46508	46455	46431	46423	46449	46530	46547	46565	46528	46471	46425	46457	46482	46522	46532	46535	46526	46539	46533	46536	46512	46535	46563	46637	46682	46682	46684	46669	46659	46706	46719	46766	46844	46895	46916	46951	46966	47002	47038	47085	47116	47177	47181
46441	46444	46465	46489	46440	46382	46354	46289	46233	46215	46240	46260	46319	46346	46336	46280	46216	46247	46225	46268	46303	46326	46323	46344	46301	46285	46310	46313	46327	46371	46457	46473	46477	46482	46473	46447	46471	46554	46573	46623	46674	46696	46723	46717	46749	46799	46837	46918	46898	46921
46310	46338	46342	46327	46321	46288	46227	46193	46143	46110	46130	46177	46212	46223	46207	46167	46106	46085	46124	46175	46211	46229	46218	46241	46201	46215	46201	46226	46252	46316	46400	46389	46404	46358	46344	46368	46388	46427	46468	46533	46554	46596	46588	46587	46628	46639	46675	46741	46739	46731
46316	46348	46354	46342	46371	46313	46253	46224	46165	46178	46192	46227	46254	46282	46237	46169	46124	46087	46150	46219	46217	46244	46236	46273	46248	46231	46241	46256	46295	46345	46398	46426	46457	46402	46372	46406	46432	46455	46508	46538	46530	46563	46544	46549	46563	46605	46646	46687	46682	46674
46336	46378	46390	46390	46377	46336	46324	46298	46257	46263	46288	46333	46358	46329	46316	46247	46212	46172	46246	46281	46320	46335	46303	46319	46332	46326	46328	46358	46396	46458	46490	46512	46497	46457	46454	46469	46511	46547	46570	46576	46582	46568	46551	46546	46590	46608	46643	46682	46660	46637
46490	46533	46534	46568	46544	46532	46500	46478	46462	46479	46495	46543	46562	46519	46474	46426	46404	46369	46441	46475	46525	46511	46496	46502	46506	46508	46516	46572	46620	46660	46708	46704	46675	46651	46645	46657	46675	46759	46743	46753	46729	46671	46692	46668	46692	46690	46720	46758	46719	46699
46779	46812	46836	46825	46841	46814	46810	46790	46789	46813	46845	46867	46905	46838	46778	46721	46715	46740	46760	46830	46836	46821	46828	46786	46838	46821	46861	46887	46969	46994	47014	47028	46984	46969	46934	46980	46994	47024	47026	47019	46982	46936	46943	46901	46895	46904	46923	46903	46916	46896
47050	47082	47116	47164	47152	47131	47130	47120	47125	47184	47194	47213	47199	47161	47098	47068	47053	47084	47110	47147	47171	47135	47153	47153	47155	47148	47198	47235	47276	47327	47347	47330	47271	47256	47250	47257	47295	47329	47318	47306	47254	47192	47148	47155	47119	47128	47118	47145	47109	47061
47453	47484	47515	47552	47548	47541	47544	47559	47570	47621	47649	47664	47639	47577	47534	47467	47490	47529	47557	47582	47604	47585	47569	47557	47582	47599	47619	47658	47722	47753	47745	47736	47677	47653	47647	47677	47700	47718	47705	47687	47597	47566	47501	47481	47459	47461	47437	47439	47397	47386
47905	47931	47971	48027	48019	48023	48045	48050	48087	48119	48167	48163	48148	48072	48012	47988	48005	48052	48063	48095	48085	48085	48076	48068	48080	48096	48123	48171	48209	48213	48221	48195	48139	48114	48120	48144	48154	48173	48149	48094	48027	47964	47905	47885	47875	47853	47836	47806	47788	47730
48383	48419	48449	48466	48487	48502	48513	48546	48599	48642	48674	48680	48633	48546	48492	48484	48512	48547	48583	48586	48585	48563	48561	48583	48582	48592	48617	48665	48720	48725	48714	48655	48604	48570	48574	48604	48629	48627	48580	48529	48447	48415	48329	48303	48268	48249	48222	48189	48154	48117
48897	48920	48955	48975	49005	49014	49050	49092	49135	49187	49223	49207	49158	49083	49026	49023	49072	49119	49136	49135	49121	49098	49098	49101	49123	49139	49161	49198	49229	49226	49203	49143	49090	49067	49072	49105	49126	49104	49076	49017	48920	48848	48785	48767	48730	48717	48681	48628	48590	48554
49408	49420	49438	49485	49500	49525	49566	49589	49659	49718	49745	49721	49654	49601	49564	49559	49603	49654	49668	49670	49637	49630	49627	49617	49635	49645	49677	49697	49718	49722	49674	49633	49567	49545	49563	49599	49608	49578	49545	49457	49380	49336	49273	49243	49191	49160	49115	49084	49049	49005
49919	49926	49950	49968	50003	50034	50071	50116	50197	50252	50273	50237	50177	50106	50066	50102	50154	50196	50185	50182	50165	50124	50135	50145	50158	50163	50202	50220	50216	50205	50153	50105	50044	50038	50061	50082	50094	50051	49998	49939	49839	49812	49730	49714	49661	49627	49588	49545	49516	49475
50385	50409	50402	50423	50455	50502	50543	50600	50667	50714	50705	50688	50637	50575	50546	50562	50627	50649	50679	50652	50618	50602	50589	50612	50611	50617	50649	50665	50649	50645	50574	50525	50484	50477	50515	50515	50499	50477	50416	50335	50292	50211	50170	50151	50103	50076	50028	49977	49943	49926
50848	50839	50848	50853	50883	50937	50976	51018	51109	51145	51154	51115	51070	50996	50992	51029	51095	51103	51121	51083	51049	51036	51038	51060	51051	51058	51067	51092	51072	51037	50987	50930	50891	50895	50922	50923	50932	50873	50829	50761	50689	50627	50623	50587	50547	50501	50460	50425	50386	50358
51224	51216	51223	51230	51265	51311	51357	51403	51478	51497	51514	51478	51421	51342	51379	51416	51463	51502	51503	51467	51426	51412	51427	51424	51418	51434	51433	51446	51429	51373	51323	51274	51242	51254	51263	51289	51257	51218	51171	51105	51059	50997	51000	50962	50936	50909	50852	50816	50788	50774
51509	51497	51487	51525	51509	51550	51611	51653	51711	51739	51753	51696	51679	51608	51630	51676	51743	51757	51736	51707	51665	51651	51664	51659	51660	51682	51691	51675	51639	51589	51546	51494	51485	51494	51492	51524	51498	51456	51408	51348	51319	51289	51256	51287	51236	51207	51155	51107	51092	51098
51798	51779	51752	51740	51781	51825	51871	51911	51969	51986	51985	51927	51899	51889	51905	51958	52011	52022	51985	51946	51925	51895	51909	51913	51915	51921	51914	51910	51867	51815	51750	51724	51736	51738	51754	51764	51736	51693	51641	51576	51572	51571	51575	51577	51542	51510	51465	51429	51421	51424
51934	51915	51898	51856	51903	51954	51976	52016	52064	52071	52040	52011	52008	52002	52032	52084	52136	52145	52102	52061	52025	52028	51993	52016	52026	52028	52035	52008	51958	51895	51860	51822	51848	51845	51875	51869	51845	51797	51763	51741	51725	51725	51756	51749	51722	51702	51661	51644	51642	51637
51962	51921	51913	51881	51897	51938	51979	52008	52025	52021	52018	51969	51978	51975	52024	52045	52091	52090	52062	52027	51994	52000	51959	51996	51988	51986	51966	51950	51928	51846	51809	51805	51815	51833	51863	51853	51831	51771	51745	51750	51741	51747	51799	51796	51773	51766	51739	51696	51714	51741
51979	51961	51922	51903	51912	51933	51964	51989	51992	51986	51937	51929	51956	51970	52003	52054	52096	52055	52035	51998	51976	51982	51949	51976	51978	51953	51961	51915	51868	51825	51784	51772	51806	51829	51867	51843	51798	51766	51775	51761	51787	51813	51843	51855	51857	51827	51817	51807	51818	51851
51865	51828	51787	51778	51793	51795	51820	51833	51831	51803	51768	51756	51749	51777	51857	51902	51923	51903	51858	51819	51813	51798	51843	51809	51800	51799	51785	51733	51692	51649	51618	51643	51678	51693	51715	51690	51662	51627	51630	51649	51679	51725	51762	51751	51781	51774	51762	51759	51784	51822
51637	51595	51558	51527	51519	51534	51541	51564	51525	51520	51464	51459	51491	51533	51588	51625	51632	51602	51559	51528	51521	51536	51528	51516	51517	51506	51495	51462	51409	51363	51353	51369	51411	51450	51461	51431	51405	51387	51391	51420	51467	51519	51557	51605	51599	51604	51606	51609	51641	51667
51377	51326	51304	51277	51264	51270	51281	51275	51240	51202	51173	51154	51184	51240	51315	51335	51319	51285	51254	51224	51230	51245	51245	51232	51234	51208	51196	51147	51112	51080	51080	51105	51154	51189	51208	51171	51136	51128	51141	51187	51226	51297	51366	51385	51394	51413	51400	51446	51475	51503
51044	51013	50982	50955	50944	50931	50920	50902	50867	50806	50781	50775	50824	50892	50946	50983	50950	50915	50870	50867	50871	50877	50891	50875	50859	50837	50816	50783	50737	50715	50737	50770	50824	50870	50859	50827	50800	50800	50832	50887	50956	51008	51076	51131	51135	51149	51163	51189	51218	51269
50625	50599	50578	50544	50515	50501	50492	50462	50405	50364	50336	50331	50379	50448	50510	50526	50483	50449	50417	50396	50417	50427	50443	50417	50412	50390	50376	50337	50303	50283	50308	50352	50423	50449	50448	50408	50391	50405	50425	50491	50567	50619	50684	50724	50759	50781	50819	50853	50869	50921
50196	50181	50162	50114	50095	50072	50052	50015	49951	49920	49872	49877	49942	49993	50069	50056	50031	49974	49945	49942	49967	49980	49995	49976	49963	49937	49932	49891	49871	49863	49900	49956	49995	50030	50020	49994	49976	49993	50031	50105	50175	50250	50303	50351	50381	50409	50433	50480	50523	50554
49744	49724	49690	49671	49636	49620	49585	49547	49469	49405	49394	49403	49473	49534	49587	49579	49519	49471	49460	49458	49481	49490	49502	49483	49475	49466	49450	49410	49401	49408	49440	49507	49562	49582	49578	49541	49525	49553	49597	49695	49746	49816	49872	49905	49955	49997	50025	50052	50099	50145
49272	49252	49233	49194	49172	49150	49101	49067	48989	48930	48904	48932	49005	49065	49091	49083	49025	48983	48972	48972	49009	49025	49013	49034	49000	48984	48965	48952	48945	48949	48999	49073	49122	49137	49112	49086	49090	49113	49158	49236	49325	49385	49424	49467	49490	49538	49584	49611	49665	49700
48787	48762	48769	48743	48725	48660	48633	48567	48512	48454	48424	48469	48541	48573	48616	48597	48527	48486	48460	48506	48520	48565	48564	48531	48532	48514	48489	48481	48483	48505	48559	48620	48670	48685	48664	48634	48639	48679	48720	48792	48878	48927	48981	49013	49033	49068	49125	49173	49208	49235
48328	48296	48308	48300	48271	48223	48156	48128	48070	47996	47999	48020	48086	48136	48154	48096	48045	48019	48011	48042	48083	48096	48106	48097	48061	48080	48044	48044	48058	48081	48154	48197	48246	48239	48226	48198	48211	48258	48288	48368	48434	48479	48516	48555	48583	48621	48666	48719	48753	48769
47874	47881	47886	47891	47861	47834	47768	47729	47652	47615	47632	47650	47709	47762	47722	47708	47654	47605	47626	47641	47697	47690	47713	47698	47691	47694	47677	47644	47690	47735	47787	47824	47866	47866	47836	47835	47832	47889	47933	47991	48035	48084	48099	48129	48157	48188	48243	48271	48309	48305
47493	47534	47489	47492	47479	47442	47372	47334	47269	47250	47259	47290	47338	47359	47331	47301	47240	47211	47229	47292	47328	47328	47291	47312	47308	47281	47326	47300	47335	47370	47419	47493	47506	47478	47464	47443	47483	47550	47577	47616	47665	47688	47705	47717	47736	47766	47813	47844	47864	47862
47126	47154	47150	47172	47150	47108	47063	47024	46952	46940	46961	46982	47038	47051	47010	46983	46912	46877	46920	46951	47012	46996	46997	47001	47007	46987	47011	47005	47036	47098	47158	47195	47198	47188	47157	47136	47180	47210	47247	47310	47318	47323	47319	47374	47363	47406	47438	47462	47471	47471
46849	46893	46938	46943	46933	46885	46845	46806	46770	46748	46748	46799	46847	46863	46792	46749	46723	46699	46739	46749	46788	46818	46792	46803	46827	46789	46829	46815	46869	46918	46965	46994	46984	46963	46951	46958	46974	47007	47046	47080	47099	47087	47076	47097	47105	47111	47157	47157	47180	47159
46616	46713	46712	46701	46695	46654	46627	46587	46566	46566	46580	46637	46649	46635	46563	46528	46492	46497	46535	46561	46583	46600	46608	46608	46619	46642	46624	46642	46664	46720	46791	46791	46780	46753	46747	46729	46766	46803	46829	46855	46842	46807	46792	46795	46779	46799	46824	46875	46864	46809
46530	46542	46549	46581	46588	46543	46556	46515	46492	46515	46519	46554	46558	46555	46468	46419	46417	46412	46449	46474	46499	46539	46521	46521	46551	46553	46570	46574	46607	46671	46700	46703	46682	46640	46626	46616	46657	46718	46724	46725	46692	46689	46653	46610	46603	46627	46634	46656	46640	46627
46512	46529	46543	46585	46566	46563	46580	46518	46538	46554	46585	46613	46607	46563	46481	46447	46439	46468	46519	46531	46557	46593	46550	46569	46578	46620	46584	46622	46656	46707	46715	46726	46689	46667	46647	46682	46681	46715	46732	46705	46674	46641	46599	46575	46569	46547	46560	46564	46533	46521
46436	46551	46511	46573	46577	46553	46550	46553	46564	46600	46657	46678	46644	46588	46529	46490	46502	46516	46558	46602	46624	46592	46601	46609	46612	46640	46624	46658	46698	46760	46757	46751	46706	46670	46639	46646	46708	46740	46734	46684	46665	46602	46551	46537	46484	46499	46491	46475	46475	46399
46572	46587	46615	46646	46658	46655	46629	46665	46696	46736	46777	46794	46763	46694	46628	46578	46600	46652	46698	46714	46733	46679	46725	46726	46747	46773	46781	46816	46849	46889	46890	46851	46780	46736	46769	46746	46794	46813	46828	46751	46693	46641	46582	46552	46505	46491	46492	46484	46448	46427
46747	46772	46809	46849	46884	46878	46864	46890	46968	47012	47034	47075	47002	46947	46883	46850	46862	46938	46982	46984	47001	46935	46966	46983	47007	47016	47033	47042	47105	47126	47115	47072	47025	46988	46973	46998	47025	47046	47011	46955	46886	46839	46770	46720	46690	46657	46649	46632	46596	46552
46968	47026	47035	47059	47085	47124	47095	47160	47217	47281	47304	47295	47262	47186	47118	47109	47137	47202	47238	47249	47227	47216	47226	47234	47241	47243	47290	47307	47353	47362	47341	47283	47219	47174	47189	47246	47248	47227	47216	47142	47067	47006	46948	46896	46862	46826	46802	46775	46740	46704
47265	47335	47313	47347	47390	47403	47430	47505	47519	47615	47664	47615	47546	47489	47422	47458	47485	47544	47574	47618	47579	47581	47535	47571	47564	47594	47602	47631	47681	47684	47635	47568	47489	47490	47482	47495	47528	47516	47443	47427	47358	47283	47228	47181	47116	47077	47058	47068	46976	46906
47671	47701	47699	47731	47767	47790	47843	47876	47926	47990	48052	48005	47966	47890	47853	47867	47890	47954	47971	47977	47967	47959	47942	47938	47961	47989	48002	48022	48045	48057	47990	47939	47882	47835	47878	47899	47916	47893	47847	47779	47700	47635	47592	47550	47508	47466	47436	47410	47367	47325
48022	48025	48049	48091	48109	48147	48205	48242	48311	48405	48410	48388	48319	48270	48231	48248	48302	48368	48375	48360	48338	48334	48323	48329	48351	48343	48374	48394	48409	48408	48344	48283	48227	48206	48229	48265	48253	48236	48177	48101	48021	47968	47904	47891	47810	47815	47766	47717	47678	47647
48453	48466	48474	48500	48526	48585	48631	48678	48751	48796	48823	48804	48736	48699	48677	48691	48752	48804	48810	48784	48764	48736	48756	48743	48755	48777	48793	48820	48804	48785	48720	48675	48617	48603	48634	48665	48652	48627	48568	48492	48428	48373	48324	48300	48267	48222	48170	48138	48093	48069
48897	48886	48894	48924	48941	48992	49043	49106	49179	49229	49245	49217	49164	49120	49105	49147	49207	49237	49251	49217	49193	49174	49169	49178	49194	49204	49212	49227	49214	49191	49136	49058	49016	49028	49048	49064	49044	49028	48973	48889	48839	48789	48759	48737	48691	48652	48608	48577	48539	48537
49339	49341	49335	49358	49391	49416	49477	49532	49603	49643	49670	49631	49572	49535	49543	49584	49646	49681	49679	49646	49615	49591	49593	49593	49606	49631	49630	49639	49609	49585	49511	49455	49426	49428	49453	49486	49468	49422	49366	49304	49246	49217	49201	49185	49143	49121	49076	49027	49000	49008
49771	49755	49749	49763	49775	49831	49883	49901	49989	50027	50030	49963	49952	49921	49954	49994	50045	50075	50064	50019	49985	49977	49979	49980	49973	49995	50008	50017	49985	49922	49878	49811	49801	49820	49845	49872	49842	49798	49751	49688	49647	49635	49632	49618	49605	49572	49529	49490	49485	49485
50203	50180	50162	50161	50193	50225	50288	50305	50370	50380	50372	50343	50317	50321	50338	50384	50447	50455	50436	50403	50353	50352	50346	50349	50343	50376	50361	50373	50322	50276	50224	50188	50178	50201	50228	50229	50221	50149	50136	50088	50061	50056	50063	50060	50024	50015	49981	49940	49938	49953
50581	50547	50533	50520	50538	50586	50621	50662	50705	50711	50680	50641	50628	50636	50679	50746	50775	50788	50758	50721	50709	50672	50675	50672	50677	50680	50694	50659	50627	50576	50518	50501	50521	50553	50559	50567	50550	50488	50451	50417	50422	50426	50443	50450	50441	50428	50392	50388	50384	50415
50895	50842	50835	50828	50816	50853	50886	50913	50956	50944	50910	50868	50875	50901	50953	51004	51046	51025	51000	50943	50951	50927	50920	50922	50919	50922	50931	50883	50848	50810	50760	50756	50788	50796	50827	50822	50783	50740	50718	50710	50704	50741	50770	50796	50777	50780	50760	50738	50762	50793
51179	51121	51098	51093	51088	51119	51160	51157	51156	51130	51119	51094	51087	51133	51196	51248	51261	51243	51196	51172	51155	51145	51151	51127	51131	51122	51123	51106	51059	51003	50967	50960	51015	51027	51070	51050	50988	50968	50979	50968	50985	51014	51072	51099	51068	51121	51075	51075	51084	51138
51378	51348	51313	51292	51263	51277	51297	51338	51313	51286	51248	51202	51237	51281	51357	51400	51404	51367	51341	51287	51313	51287	51284	51268	51274	51256	51247	51230	51186	51130	51112	51124	51178	51185	51229	51203	51158	51148	51139	51154	51188	51243	51296	51315	51337	51359	51336	51352	51344	51387
51465	51431	51387	51356	51341	51347	51366	51377	51337	51312	51263	51241	51264	51315	51379	51433	51422	51397	51346	51325	51332	51318	51303	51303	51277	51281	51270	51263	51199	51145	51146	51169	51219	51258	51262	51228	51226	51181	51209	51245	51269	51334	51387	51430	51486	51465	51477	51497	51475	51539
51559	51508	51483	51442	51447	51424	51428	51419	51380	51300	51274	51264	51297	51365	51443	51473	51461	51405	51364	51338	51354	51345	51341	51331	51307	51308	51287	51265	51210	51187	51184	51218	51262	51344	51340	51308	51260	51251	51262	51315	51385	51459	51499	51548	51615	51617	51613	51647	51706	51707
51528	51471	51453	51396	51412	51378	51364	51320	51280	51201	51181	51173	51210	51292	51359	51389	51352	51301	51257	51234	51255	51265	51246	51234	51224	51207	51205	51150	51134	51101	51110	51166	51227	51279	51263	51242	51212	51218	51233	51299	51376	51435	51500	51543	51572	51614	51625	51659	51658	51725
51367	51322	51298	51260	51236	51218	51202	51149	51110	51027	50989	50987	51051	51114	51154	51188	51155	51097	51068	51053	51073	51069	51069	51060	51061	51038	51003	50982	50954	50914	50956	51007	51060	51112	51092	51065	51061	51054	51092	51162	51232	51304	51380	51402	51484	51480	51509	51541	51589	51613
51216	51171	51151	51099	51091	51045	51037	50998	50922	50834	50791	50798	50869	50929	50999	50985	50960	50885	50854	50859	50862	50882	50881	50873	50864	50839	50821	50797	50754	50765	50801	50853	50905	50958	50973	50916	50918	50920	50956	51032	51105	51185	51247	51290	51341	51349	51390	51445	51504	51514
50939	50920	50881	50853	50831	50791	50749	50727	50632	50547	50520	50534	50595	50662	50719	50697	50655	50584	50569	50576	50579	50596	50600	50592	50577	50556	50540	50519	50503	50508	50564	50611	50678	50696	50679	50661	50657	50672	50726	50811	50889	50950	51020	51039	51080	51111	51155	51210	51263	51277
50604	50574	50565	50531	50486	50454	50405	50365	50288	50219	50189	50203	50273	50317	50358	50330	50285	50227	50202	50220	50248	50263	50261	50256	50246	50231	50203	50177	50182	50205	50246	50312	50359	50387	50377	50351	50334	50369	50433	50498	50580	50624	50676	50708	50759	50784	50840	50877	50927	50944
50232	50212	50195	50174	50132	50104	50053	49987	49926	49865	49847	49853	49935	49964	49999	49948	49904	49851	49849	49854	49894	49903	49917	49905	49910	49878	49854	49838	49838	49874	49933	49993	50053	50055	50037	50010	50028	50049	50101	50167	50248	50293	50334	50370	50396	50436	50482	50524	50588	50578
49791	49796	49787	49773	49747	49691	49646	49579	49526	49475	49456	49484	49540	49579	49585	49538	49482	49433	49435	49465	49495	49511	49505	49515	49507	49493	49475	49458	49476	49508	49568	49640	49673	49678	49659	49635	49638	49691	49741	49814	49866	49912	49935	49966	49993	50024	50087	50121	50154	50156
49333	49347	49345	49343	49313	49270	49211	49167	49102	49053	49068	49077	49131	49165	49135	49110	49050	49011	49020	49061	49075	49107	49100	49098	49099	49091	49071	49092	49083	49135	49197	49250	49284	49268	49229	49238	49243	49289	49335	49408	49458	49479	49499	49510	49537	49554	49614	49656	49663	49663
48866	48876	48891	48881	48872	48829	48772	48735	48673	48641	48627	48676	48721	48737	48691	48657	48589	48584	48602	48631	48664	48689	48684	48699	48686	48682	48651	48659	48685	48747	48794	48835	48853	48852	48832	48821	48829	48886	48936	48979	49013	49040	49051	49043	49065	49088	49130	49159	49159	49163
48386	48404	48430	48415	48421	48377	48335	48283	48247	48205	48238	48263	48317	48301	48252	48199	48154	48158	48175	48229	48255	48260	48257	48278	48278	48269	48261	48270	48294	48377	48406	48441	48435	48432	48385	48400	48407	48468	48513	48546	48573	48574	48563	48559	48582	48593	48625	48660	48646	48647
47918	47969	47978	48003	48003	47963	47911	47874	47856	47852	47851	47908	47924	47913	47831	47801	47778	47787	47792	47835	47867	47881	47888	47895	47882	47899	47877	47912	47933	48006	48050	48074	48054	48024	48034	48017	48074	48069	48136	48142	48131	48137	48121	48108	48096	48104	48152	48168	48150	48144
47476	47515	47555	47557	47534	47546	47496	47489	47468	47467	47503	47527	47552	47513	47495	47383	47402	47391	47436	47491	47496	47513	47511	47514	47513	47515	47518	47540	47569	47662	47690	47704	47671	47638	47627	47623	47685	47694	47723	47735	47709	47702	47655	47642	47634	47661	47687	47677	47673	47628
47097	47115	47144	47185	47164	47155	47142	47120	47126	47139	47191	47220	47215	47169	47138	47058	47045	47077	47088	47169	47160	47176	47179	47172	47193	47202	47205	47207	47283	47305	47357	47382	47321	47280	47258	47265	47327	47348	47331	47346	47322	47297	47253	47225	47197	47230	47224	47234	47187	47164
46752	46794	46823	46871	46864	46867	46844	46845	46860	46896	46930	46980	46955	46915	46838	46802	46805	46833	46877	46901	46915	46930	46917	46951	46934	46957	46967	47004	47043	47067	47106	47092	47047	46998	46939	47007	47057	47078	47032	47044	47017	46977	46901	46859	46840	46882	46864	46825	46812	46790
46467	46504	46525	46595	46567	46583	46584	46576	46618	46673	46710	46742	46728	46666	46616	46552	46561	46596	46641	46687	46683	46707	46701	46709	46723	46723	46743	46763	46805	46873	46873	46865	46775	46717	46695	46742	46771	46814	46763	46747	46703	46672	46592	46547	46529	46531	46462	46486	46459	46404
46242	46281	46305	46372	46341	46401	46391	46418	46460	46526	46565	46581	46558	46482	46386	46416	46410	46454	46517	46525	46539	46519	46525	46544	46552	46579	46582	46639	46650	46717	46690	46672	46610	46527	46509	46554	46614	46607	46581	46532	46483	46392	46348	46311	46270	46215	46184	46200	46163	46112
46159	46186	46209	46294	46305	46336	46323	46367	46419	46510	46538	46544	46491	46437	46359	46378	46381	46429	46470	46496	46486	46486	46498	46508	46539	46525	46551	46562	46611	46652	46629	46545	46511	46465	46456	46505	46510	46503	46532	46438	46360	46289	46242	46200	46155	46150	46079	46086	46032	46000
46046	46113	46142	46175	46201	46254	46273	46307	46385	46444	46484	46505	46441	46386	46304	46299	46296	46403	46453	46465	46447	46460	46438	46462	46422	46467	46506	46539	46572	46577	46532	46505	46435	46388	46394	46421	46438	46457	46376	46322	46247	46180	46116	46076	46043	46001	45987	45935	45893	45856
46118	46175	46210	46247	46261	46317	46319	46394	46454	46553	46572	46567	46532	46470	46390	46362	46454	46498	46545	46552	46540	46516	46541	46523	46525	46561	46579	46603	46623	46622	46606	46533	46467	46427	46477	46486	46486	46481	46382	46332	46270	46184	46135	46089	46042	46009	46034	45951	45895	45865
46336	46376	46375	46422	46455	46486	46529	46571	46655	46747	46771	46743	46700	46669	46625	46601	46673	46714	46748	46749	46737	46697	46702	46713	46751	46762	46769	46799	46814	46797	46752	46674	46625	46603	46588	46642	46659	46602	46553	46511	46417	46373	46300	46272	46226	46201	46182	46098	46079	46057
46554	46557	46621	46613	46650	46703	46748	46790	46865	46932	46973	46968	46901	46850	46826	46861	46886	46951	46964	46957	46937	46927	46919	46919	46953	46953	46958	46987	46995	46959	46925	46878	46822	46781	46782	46824	46841	46798	46726	46657	46583	46530	46477	46442	46403	46371	46318	46275	46263	46235
46896	46898	46888	46944	46969	47013	47069	47129	47195	47261	47276	47253	47195	47164	47108	47197	47230	47287	47274	47261	47252	47230	47217	47245	47250	47258	47268	47286	47293	47251	47203	47125	47083	47079	47077	47125	47106	47062	47041	46956	46871	46827	46809	46778	46727	46699	46692	46623	46598	46549
47273	47302	47277	47302	47342	47389	47447	47486	47577	47619	47624	47598	47546	47524	47511	47581	47599	47664	47654	47601	47606	47564	47574	47574	47590	47585	47615	47632	47614	47569	47508	47453	47414	47422	47441	47459	47449	47419	47360	47289	47225	47167	47158	47149	47115	47087	47052	46996	46981	46960
47771	47746	47751	47755	47777	47825	47881	47948	47997	48047	48027	48001	47957	47949	47942	48000	48076	48083	48092	48031	48012	47992	47994	47988	47983	48014	48038	48032	48019	47996	47892	47875	47830	47820	47866	47872	47862	47841	47780	47705	47658	47624	47606	47609	47585	47566	47519	47475	47452	47453
48301	48257	48267	48260	48292	48328	48369	48413	48484	48501	48509	48465	48429	48421	48439	48511	48552	48563	48545	48515	48491	48458	48462	48458	48473	48461	48495	48492	48464	48432	48349	48306	48299	48310	48336	48348	48320	48269	48240	48183	48155	48146	48133	48129	48120	48099	48044	48022	48024	48029
48853	48824	48807	48803	48817	48866	48910	48946	48977	48992	48980	48948	48914	48925	48967	49005	49058	49073	49053	48994	48979	48951	48948	48932	48942	48953	48980	48963	48919	48869	48804	48796	48784	48818	48839	48833	48814	48774	48731	48693	48677	48663	48687	48697	48696	48673	48650	48623	48611	48628
49427	49401	49395	49369	49388	49396	49446	49488	49509	49497	49483	49440	49429	49431	49482	49538	49575	49595	49542	49515	49474	49454	49447	49443	49461	49453	49455	49455	49419	49356	49302	49286	49300	49336	49358	49350	49331	49282	49263	49236	49234	49238	49276	49287	49299	49286	49262	49234	49243	49273
50004	49978	49940	49907	49905	49930	49977	49987	49994	49987	49955	49926	49908	49929	49990	50033	50083	50072	50043	49994	49953	49939	49942	49932	49928	49930	49934	49919	49883	49820	49779	49779	49806	49836	49859	49853	49829	49780	49762	49758	49785	49802	49837	49862	49880	49881	49851	49848	49858	49880
50561	50523	50477	50473	50460	50464	50504	50509	50492	50479	50436	50408	50409	50459	50526	50586	50575	50551	50510	50490	50448	50434	50432	50430	50433	50424	50423	50393	50343	50301	50271	50271	50320	50361	50382	50359	50336	50296	50299	50303	50340	50379	50421	50447	50476	50483	50481	50477	50488	50529
51074	51027	50971	50955	50948	50957	50968	50965	50933	50910	50839	50841	50865	50897	50962	51021	51030	50999	50945	50905	50875	50879	50867	50862	50881	50851	50838	50813	50779	50732	50694	50723	50782	50824	50847	50826	50793	50749	50770	50799	50859	50892	50948	50992	51026	51036	51039	51033	51067	51095
51475	51435	51405	51361	51341	51331	51333	51320	51272	51232	51200	51171	51200	51247	51321	51369	51361	51312	51261	51264	51220	51216	51215	51211	51214	51188	51170	51177	51107	51066	51035	51101	51139	51202	51210	51188	51183	51164	51158	51199	51258	51320	51368	51409	51462	51471	51467	51496	51529	51568
51858	51800	51798	51740	51720	51718	51695	51680	51661	51563	51501	51495	51525	51592	51666	51718	51685	51628	51569	51593	51559	51559	51538	51547	51549	51531	51513	51476	51434	51413	51408	51449	51529	51574	51573	51545	51520	51556	51544	51600	51660	51717	51779	51835	51862	51891	51911	51918	51973	52011
52153	52104	52076	52022	51992	51999	51957	51929	51866	51811	51771	51754	51795	51851	51925	51934	51914	51852	51845	51797	51798	51795	51793	51796	51782	51777	51758	51705	51685	51661	51702	51726	51811	51837	51856	51804	51797	51803	51846	51901	51977	52048	52102	52161	52221	52236	52256	52291	52311	52362
52232	52221	52192	52133	52106	52101	52068	52004	51905	51875	51824	51830	51878	51955	52001	52003	51975	51914	51881	51888	51868	51872	51881	51872	51876	51858	51836	51803	51767	51755	51794	51839	51918	51957	51964	51930	51913	51902	51959	52037	52117	52186	52231	52279	52320	52353	52404	52395	52475	52514
52301	52279	52279	52224	52177	52186	52120	52074	51986	51930	51881	51899	51951	52013	52067	52067	52018	51944	51909	51959	51944	51935	51944	51937	51937	51932	51903	51877	51840	51830	51871	51950	52011	52041	52039	52010	52007	52041	52063	52161	52214	52296	52363	52397	52442	52486	52515	52521	52584	52614
52271	52251	52235	52193	52154	52139	52063	52029	51957	51891	51844	51869	51920	51964	52014	51992	51939	51894	51847	51870	51907	51912	51913	51891	51895	51881	51850	51819	51817	51830	51865	51944	52021	52032	52038	52005	51991	51989	52086	52153	52221	52301	52330	52366	52426	52460	52499	52510	52569	52619
52031	52027	51991	51973	51943	51915	51862	51794	51723	51662	51637	51655	51717	51759	51802	51766	51714	51657	51635	51643	51674	51696	51697	51712	51693	51677	51650	51632	51614	51645	51725	51773	51835	51830	51831	51805	51803	51833	51881	51968	52033	52107	52130	52166	52199	52233	52266	52327	52357	52376
51768	51757	51754	51726	51702	51649	51597	51551	51499	51415	51402	51430	51479	51513	51535	51505	51449	51409	51379	51421	51426	51457	51473	51475	51466	51442	51424	51384	51411	51437	51518	51568	51595	51613	51590	51577	51579	51633	51664	51739	51816	51847	51902	51915	51947	51983	52026	52045	52087	52107
51367	51381	51377	51359	51332	51299	51234	51173	51122	51065	51068	51091	51133	51176	51180	51133	51075	51051	51031	51065	51095	51123	51139	51125	51129	51101	51085	51068	51084	51128	51193	51250	51283	51284	51257	51251	51258	51300	51341	51415	51469	51504	51526	51550	51559	51597	51630	51660	51702	51713
50876	50891	50900	50898	50876	50836	50773	50733	50662	50630	50633	50666	50716	50733	50723	50666	50614	50597	50600	50629	50672	50689	50697	50693	50692	50683	50665	50654	50677	50721	50795	50834	50847	50845	50829	50812	50825	50869	50917	50969	51015	51051	51051	51060	51074	51100	51142	51177	51200	51200
50338	50365	50372	50383	50360	50315	50273	50223	50168	50168	50161	50204	50236	50259	50223	50176	50126	50105	50117	50156	50192	50216	50226	50232	50224	50203	50211	50201	50225	50286	50330	50383	50386	50363	50342	50338	50360	50401	50442	50495	50514	50542	50532	50527	50531	50549	50574	50619	50626	50627
49735	49762	49784	49789	49779	49752	49713	49676	49636	49621	49649	49684	49709	49707	49668	49611	49574	49580	49587	49641	49676	49690	49689	49688	49699	49702	49679	49683	49709	49764	49824	49850	49856	49828	49790	49801	49819	49853	49897	49934	49946	49943	49920	49917	49905	49931	49950	49973	49982	49972
49105	49140	49164	49173	49168	49134	49125	49091	49051	49071	49092	49132	49155	49124	49093	49035	48997	49003	49035	49086	49108	49122	49148	49138	49138	49135	49123	49153	49169	49228	49293	49305	49273	49244	49219	49221	49257	49286	49300	49337	49328	49321	49305	49266	49255	49264	49290	49314	49297	49285
48447	48482	48529	48549	48533	48518	48503	48485	48473	48492	48524	48572	48562	48537	48490	48424	48399	48403	48455	48497	48533	48550	48563	48591	48562	48554	48544	48577	48633	48675	48706	48718	48677	48636	48610	48626	48673	48685	48704	48699	48688	48685	48615	48604	48573	48579	48592	48589	48593	48574
47815	47847	47878	47894	47925	47899	47906	47872	47873	47918	47959	47990	48001	47957	47889	47843	47820	47841	47885	47943	47961	47977	47980	48017	47998	47987	47985	48013	48057	48115	48160	48136	48088	48043	48020	48036	48078	48085	48089	48065	48049	48007	47975	47930	47907	47895	47909	47901	47892	47866
47233	47293	47308	47364	47358	47379	47332	47353	47370	47414	47463	47495	47454	47419	47361	47311	47303	47344	47400	47438	47453	47435	47472	47468	47461	47470	47477	47501	47544	47603	47620	47600	47545	47485	47472	47497	47525	47560	47548	47498	47491	47436	47368	47325	47305	47291	47277	47299	47253	47200
46634	46671	46726	46765	46797	46765	46783	46809	46817	46886	46941	46943	46919	46884	46805	46776	46782	46791	46879	46918	46928	46935	46923	46903	46937	46954	46950	46998	47015	47051	47069	47049	46977	46949	46919	46953	46963	46967	46950	46926	46870	46856	46722	46717	46672	46642	46647	46652	46610	46569
46146	46173	46238	46288	46288	46281	46310	46348	46389	46444	46511	46510	46471	46427	46345	46327	46353	46376	46451	46479	46513	46490	46488	46445	46478	46494	46540	46551	46561	46621	46640	46573	46517	46470	46455	46494	46490	46501	46469	46414	46377	46337	46237	46179	46150	46127	46105	46035	46042	45991
45814	45842	45887	45966	45964	45961	46001	46037	46082	46143	46205	46217	46189	46106	46051	46029	46049	46082	46157	46169	46202	46179	46181	46150	46193	46202	46203	46254	46238	46311	46283	46241	46175	46129	46104	46143	46166	46142	46118	46083	46009	45938	45854	45824	45741	45743	45711	45681	45643	45602
45492	45518	45584	45618	45615	45621	45677	45732	45777	45848	45925	45932	45834	45808	45753	45745	45791	45787	45867	45888	45885	45867	45872	45829	45890	45890	45909	45939	45945	45989	45970	45884	45825	45815	45775	45816	45851	45825	45772	45751	45644	45531	45478	45469	45395	45412	45333	45326	45287	45228
45278	45307	45333	45438	45405	45444	45489	45532	45596	45686	45707	45727	45701	45618	45539	45549	45612	45615	45693	45703	45689	45682	45693	45642	45666	45713	45734	45772	45745	45775	45735	45681	45603	45566	45587	45596	45617	45610	45544	45504	45393	45292	45214	45248	45191	45150	45132	45091	45028	45003
45311	45338	45361	45446	45439	45461	45516	45547	45629	45715	45738	45742	45745	45615	45584	45597	45655	45667	45733	45728	45693	45683	45693	45731	45685	45707	45726	45776	45731	45759	45722	45677	45587	45576	45592	45618	45622	45595	45518	45483	45382	45306	45215	45242	45204	45168	45126	45117	45046	45011
45406	45393	45415	45424	45487	45512	45560	45623	45709	45744	45780	45757	45723	45642	45630	45657	45709	45732	45779	45759	45731	45728	45708	45761	45740	45737	45750	45807	45767	45778	45728	45629	45599	45579	45604	45629	45607	45595	45548	45510	45405	45389	45304	45262	45221	45189	45148	45132	45088	45039
45651	45662	45657	45691	45730	45753	45801	45843	45933	45975	45993	45983	45948	45884	45867	45908	45950	46033	46009	45991	45968	45943	45938	45909	45939	45976	45985	45995	46011	45991	45927	45866	45799	45806	45815	45851	45829	45799	45756	45691	45613	45607	45542	45517	45504	45462	45412	45378	45353	45315
45923	45936	45932	45914	45975	46025	46086	46157	46188	46229	46253	46212	46201	46120	46137	46174	46245	46298	46267	46243	46192	46193	46189	46205	46178	46217	46239	46250	46256	46207	46127	46077	46036	46044	46064	46075	46082	46027	45979	45892	45853	45809	45770	45783	45766	45774	45702	45663	45647	45624
46410	46405	46378	46381	46422	46480	46505	46572	46618	46650	46656	46599	46565	46546	46574	46624	46670	46685	46693	46647	46644	46607	46580	46580	46590	46603	46633	46633	46608	46587	46518	46461	46429	46457	46481	46482	46467	46440	46391	46363	46295	46220	46234	46257	46245	46220	46178	46150	46131	46122
47007	46981	46993	46970	47000	47032	47086	47114	47170	47180	47178	47129	47086	47092	47122	47168	47219	47226	47226	47190	47145	47134	47120	47109	47104	47144	47163	47165	47120	47069	47012	46981	46967	47006	47029	47028	47020	46968	46931	46898	46857	46853	46873	46854	46853	46865	46811	46787	46784	46771
47627	47595	47593	47593	47584	47621	47651	47705	47737	47750	47722	47684	47658	47644	47690	47750	47809	47815	47769	47730	47700	47659	47669	47663	47671	47686	47697	47687	47664	47598	47540	47515	47516	47547	47572	47590	47556	47531	47494	47444	47446	47458	47439	47478	47486	47473	47443	47439	47413	47424
48345	48311	48305	48276	48269	48301	48343	48369	48376	48370	48358	48306	48284	48317	48364	48417	48457	48445	48405	48363	48335	48315	48289	48293	48308	48326	48333	48308	48284	48210	48163	48149	48175	48201	48231	48237	48213	48182	48156	48145	48138	48149	48174	48199	48216	48219	48199	48175	48177	48210
49094	49054	49016	49004	48999	49010	49036	49065	49074	49045	49005	48987	48964	48998	49055	49103	49132	49121	49083	49026	49000	48988	48975	48986	48979	48984	48995	48970	48934	48875	48835	48820	48870	48919	48930	48918	48904	48877	48866	48861	48871	48899	48928	48971	49000	48997	48981	48979	48987	49006
49855	49811	49771	49738	49739	49744	49769	49765	49758	49715	49691	49649	49653	49699	49774	49811	49815	49800	49766	49723	49686	49674	49666	49651	49665	49689	49672	49646	49595	49546	49524	49510	49569	49615	49650	49641	49606	49583	49579	49599	49629	49673	49707	49743	49784	49781	49778	49783	49808	49853
50606	50566	50531	50487	50478	50462	50487	50483	50460	50404	50354	50331	50355	50411	50461	50500	50504	50479	50426	50402	50374	50366	50359	50346	50357	50354	50342	50316	50290	50217	50208	50225	50296	50338	50377	50330	50315	50299	50299	50339	50376	50442	50509	50521	50573	50584	50579	50604	50631	50675
51261	51210	51186	51131	51114	51103	51103	51103	51057	50998	50952	50932	50934	51033	51082	51113	51100	51051	51011	50985	50974	50962	50938	50960	50966	50953	50949	50915	50862	50825	50828	50852	50922	50971	50983	50957	50946	50947	50962	51000	51053	51103	51205	51234	51256	51275	51287	51300	51330	51388
51929	51848	51839	51759	51767	51732	51728	51701	51667	51594	51587	51535	51599	51645	51698	51724	51698	51647	51603	51589	51568	51570	51570	51587	51569	51565	51533	51513	51468	51424	51446	51501	51556	51612	51614	51608	51577	51591	51609	51681	51735	51779	51838	51937	51946	51980	51980	52027	52034	52089
52475	52418	52375	52323	52303	52272	52252	52224	52179	52100	52089	52063	52123	52127	52236	52244	52217	52157	52115	52087	52072	52056	52085	52083	52087	52072	52064	52028	51989	51959	51979	52017	52104	52158	52162	52133	52111	52141	52165	52255	52308	52380	52433	52477	52530	52545	52577	52616	52653	52702
52861	52812	52774	52722	52706	52686	52645	52605	52537	52467	52414	52419	52490	52502	52586	52593	52588	52505	52453	52449	52449	52460	52438	52471	52468	52439	52389	52387	52371	52346	52392	52437	52525	52552	52573	52523	52530	52533	52589	52684	52749	52801	52873	52928	52950	52966	53004	53027	53094	53119
53192	53146	53109	53053	53039	53000	52970	52918	52850	52773	52751	52761	52836	52808	52909	52907	52839	52802	52782	52786	52793	52804	52754	52815	52785	52782	52730	52725	52705	52720	52754	52798	52881	52918	52918	52888	52875	52896	52945	53067	53102	53176	53258	53289	53295	53357	53357	53419	53453	53485
53307	53311	53303	53280	53220	53181	53144	53101	53024	52940	52936	52934	52982	53086	53089	53053	53002	52978	52946	52946	52977	52980	52963	53003	52994	52962	52910	52913	52899	52910	52976	53026	53107	53121	53119	53091	53073	53106	53153	53228	53323	53380	53447	53503	53505	53516	53579	53598	53631	53694
53283	53306	53291	53246	53200	53187	53139	53096	53030	52965	52912	52973	53033	53095	53068	53062	53000	52965	52941	52963	52979	53005	53018	53019	53002	52977	52931	52939	52919	52953	53019	53071	53135	53149	53108	53108	53104	53148	53179	53285	53337	53391	53409	53482	53482	53511	53553	53601	53645	53666
53180	53227	53201	53194	53147	53121	53069	53015	52961	52907	52854	52923	52958	52983	52995	52971	52916	52874	52890	52895	52917	52951	53009	52946	52952	52938	52921	52904	52886	52923	52990	53046	53077	53110	53076	53053	53062	53093	53139	53229	53295	53333	53373	53349	53423	53400	53475	53511	53540	53570
52958	52950	52955	52927	52917	52878	52837	52780	52715	52677	52688	52705	52755	52776	52786	52735	52683	52657	52654	52680	52722	52717	52794	52762	52758	52732	52714	52699	52706	52745	52813	52862	52889	52894	52873	52855	52865	52897	52945	53010	53066	53103	53114	53091	53135	53169	53197	53240	53279	53294
52479	52519	52510	52532	52498	52468	52429	52377	52332	52298	52297	52334	52388	52429	52382	52317	52282	52249	52262	52304	52333	52352	52353	52377	52362	52369	52313	52330	52349	52379	52455	52486	52522	52507	52465	52461	52481	52509	52552	52612	52664	52685	52699	52665	52685	52710	52740	52782	52785	52805
52061	52065	52067	52071	52080	52030	51995	51947	51916	51901	51888	51952	51986	51996	51951	51909	51851	51840	51862	51904	51938	51969	51989	51991	51984	51977	51956	51947	51967	52024	52078	52130	52134	52093	52083	52077	52089	52112	52144	52201	52240	52233	52239	52232	52215	52244	52259	52293	52295	52295
51430	51457	51474	51473	51466	51439	51408	51383	51344	51336	51371	51407	51430	51439	51380	51325	51289	51280	51305	51353	51393	51395	51411	51423	51431	51402	51399	51408	51440	51496	51554	51580	51569	51543	51502	51507	51533	51550	51589	51619	51636	51638	51612	51598	51580	51579	51616	51633	51624	51621
50696	50740	50769	50781	50772	50754	50732	50705	50688	50707	50713	50760	50771	50758	50704	50649	50630	50633	50667	50708	50749	50766	50770	50789	50773	50767	50753	50772	50808	50864	50911	50917	50907	50857	50836	50835	50859	50884	50899	50917	50930	50910	50884	50847	50831	50840	50851	50871	50859	50832
49952	49983	50019	50058	50061	50051	50006	50008	50002	50023	50064	50096	50095	50061	50008	49966	49935	49955	49999	50043	50069	50094	50089	50100	50098	50091	50085	50108	50157	50216	50241	50247	50205	50149	50139	50149	50165	50191	50192	50205	50187	50157	50121	50093	50057	50061	50071	50070	50063	50023
49160	49203	49232	49262	49287	49282	49258	49252	49273	49310	49352	49377	49367	49324	49260	49222	49213	49231	49267	49328	49351	49372	49384	49372	49384	49354	49371	49396	49430	49490	49512	49503	49452	49406	49387	49404	49419	49439	49435	49416	49385	49363	49308	49257	49225	49217	49225	49219	49194	49149
48389	48417	48468	48488	48512	48512	48513	48514	48540	48580	48650	48654	48639	48612	48527	48489	48485	48515	48574	48607	48635	48624	48650	48649	48645	48616	48624	48675	48714	48770	48781	48752	48700	48664	48635	48658	48662	48666	48659	48631	48580	48542	48504	48444	48418	48387	48400	48387	48358	48302
47604	47648	47680	47717	47713	47738	47754	47749	47794	47850	47887	47898	47891	47852	47761	47743	47750	47786	47836	47850	47888	47900	47920	47898	47898	47877	47895	47944	47987	48014	48026	48002	47917	47875	47864	47899	47907	47896	47879	47839	47792	47734	47671	47633	47577	47562	47541	47530	47483	47450
46814	46829	46929	46959	46981	46997	47005	47021	47093	47142	47170	47228	47176	47122	47024	47020	47041	47104	47130	47167	47156	47184	47169	47166	47171	47196	47232	47234	47270	47304	47304	47243	47165	47138	47126	47142	47155	47157	47113	47066	47004	46936	46886	46815	46795	46774	46742	46730	46682	46635
46165	46224	46287	46350	46366	46386	46424	46463	46500	46563	46598	46640	46572	46513	46443	46453	46467	46514	46545	46610	46595	46611	46589	46580	46579	46593	46644	46643	46662	46701	46668	46626	46571	46513	46503	46561	46534	46540	46501	46443	46363	46319	46231	46196	46141	46132	46096	46061	46031	45965
45625	45618	45681	45727	45769	45797	45814	45862	45912	46007	46008	46019	45989	45905	45860	45870	45883	45952	45983	45992	46014	46009	45997	45988	45994	46011	46022	46071	46088	46091	46060	45992	45930	45894	45874	45937	45939	45902	45879	45791	45737	45632	45593	45556	45533	45505	45447	45424	45374	45318
45170	45152	45162	45204	45235	45345	45271	45391	45489	45629	45595	45529	45587	45450	45360	45354	45452	45474	45585	45589	45642	45458	45480	45448	45539	45629	45520	45573	45688	45627	45580	45610	45415	45464	45400	45505	45545	45364	45466	45257	45167	45219	45118	45123	45051	44999	44954	44909	44910	44850
45158	45254	45221	45269	45281	45334	45328	45401	45499	45567	45568	45513	45525	45457	45387	45434	45490	45523	45539	45576	45627	45466	45504	45468	45534	45511	45551	45568	45622	45587	45543	45511	45416	45443	45394	45462	45456	45387	45361	45283	45209	45182	45115	45104	45050	45037	44997	44936	44916	44909
44691	44775	44757	44791	44844	44881	44942	44973	45049	45075	45099	45114	45052	45028	44936	44976	45037	45087	45115	45096	45139	45040	45057	45044	45071	45101	45077	45125	45146	45081	45051	44990	44909	44898	44943	44983	44951	44951	44879	44813	44718	44658	44628	44606	44601	44572	44509	44448	44445	44452
44710	44818	44741	44805	44821	44867	44939	44955	44999	45095	45077	45105	45019	44969	44968	44985	45042	45069	45100	45093	44999	45043	44986	44998	44995	45120	45056	45087	45083	45036	44985	44923	44887	44891	44898	44930	44908	44879	44857	44750	44685	44645	44618	44600	44537	44565	44491	44483	44472	44446
44829	44838	44838	44851	44883	44898	44971	44990	45067	45096	45116	45130	45038	45003	45010	45047	45096	45151	45146	45112	45083	45066	45054	45008	45046	45059	45059	45112	45079	45054	44975	44912	44903	44879	44904	44903	44928	44895	44848	44801	44729	44706	44666	44687	44638	44629	44577	44592	44560	44542
45099	45056	45102	45116	45128	45189	45178	45267	45301	45315	45335	45335	45245	45231	45257	45303	45366	45383	45353	45330	45269	45292	45238	45240	45276	45306	45301	45308	45281	45245	45194	45135	45123	45113	45150	45120	45161	45113	45075	45031	44995	44937	44934	44965	44990	44932	44896	44877	44830	44861
45584	45540	45561	45555	45578	45622	45684	45685	45710	45777	45729	45681	45665	45654	45702	45737	45786	45808	45795	45744	45736	45670	45656	45649	45657	45651	45692	45726	45673	45627	45553	45520	45543	45569	45554	45523	45549	45548	45496	45454	45421	45407	45407	45435	45417	45426	45393	45393	45379	45409
46137	46131	46092	46073	46093	46132	46195	46213	46221	46246	46207	46120	46146	46142	46184	46237	46282	46297	46273	46224	46141	46125	46149	46137	46134	46139	46188	46182	46121	46077	46024	45985	46020	46068	46072	46079	46053	46027	45996	45968	45939	45949	45964	45995	46001	46012	45988	45973	45941	45995
46813	46812	46763	46747	46744	46776	46776	46820	46836	46836	46799	46743	46740	46779	46820	46883	46900	46911	46872	46820	46753	46748	46749	46734	46755	46768	46771	46748	46716	46661	46613	46623	46652	46646	46703	46706	46690	46652	46633	46629	46632	46635	46660	46683	46722	46735	46690	46666	46666	46736
47624	47579	47534	47516	47524	47523	47556	47555	47551	47547	47509	47492	47467	47511	47573	47611	47643	47621	47570	47541	47494	47469	47470	47469	47481	47500	47482	47460	47424	47355	47334	47340	47382	47406	47443	47437	47429	47394	47396	47400	47435	47440	47491	47519	47556	47561	47541	47539	47551	47591
48428	48380	48335	48315	48301	48308	48323	48338	48311	48284	48230	48205	48220	48253	48333	48373	48392	48363	48320	48276	48252	48231	48213	48233	48217	48232	48230	48205	48152	48095	48070	48098	48146	48202	48217	48203	48188	48171	48175	48198	48227	48270	48311	48359	48389	48401	48404	48407	48423	48489
49288	49247	49195	49168	49147	49149	49160	49152	49117	49093	49032	49008	49033	49082	49154	49182	49193	49161	49101	49068	49046	49031	49030	49018	49027	49037	49016	48994	48953	48894	48891	48918	48996	49025	49061	49040	49005	49014	49036	49065	49092	49152	49200	49245	49300	49322	49323	49346	49350	49411
50113	50077	50030	49996	49975	49970	49935	49943	49907	49851	49807	49778	49817	49880	49931	49979	49960	49920	49879	49843	49814	49829	49832	49821	49815	49820	49813	49782	49734	49692	49701	49747	49812	49843	49875	49851	49821	49833	49867	49907	49941	50020	50083	50120	50176	50207	50209	50232	50245	50302
50958	50912	50879	50827	50813	50791	50777	50757	50708	50613	50605	50608	50618	50685	50747	50780	50752	50702	50672	50637	50646	50617	50640	50625	50635	50623	50609	50574	50532	50512	50533	50559	50630	50682	50696	50699	50662	50680	50704	50757	50813	50880	50960	51010	51066	51067	51106	51130	51188	51206
51695	51664	51620	51594	51559	51534	51500	51445	51426	51361	51313	51323	51355	51418	51489	51487	51465	51421	51379	51344	51385	51357	51357	51379	51373	51353	51339	51305	51259	51252	51277	51344	51403	51412	51449	51460	51396	51439	51468	51539	51612	51677	51752	51802	51867	51853	51888	51917	52020	52013
52301	52250	52207	52177	52164	52143	52149	52075	51995	51937	51896	51922	51949	52023	52080	52077	52038	51982	51944	51926	51928	51971	51968	51980	51958	51945	51920	51875	51882	51865	51920	51952	52060	52065	52091	52070	52046	52081	52106	52165	52254	52315	52379	52423	52452	52456	52531	52565	52557	52697
52880	52830	52813	52782	52763	52701	52655	52658	52566	52479	52454	52498	52519	52591	52631	52624	52606	52530	52492	52489	52515	52551	52538	52554	52535	52525	52506	52462	52455	52459	52505	52576	52609	52690	52681	52651	52605	52669	52701	52797	52831	52940	52995	53034	53092	53073	53128	53184	53221	53297
53318	53262	53240	53215	53226	53142	53134	53081	53002	52893	52930	52922	52981	53044	53080	53049	52991	52944	52936	52962	52916	52995	53000	53017	53005	52978	52954	52964	52911	52935	52991	53045	53096	53193	53128	53124	53148	53149	53192	53270	53365	53408	53457	53473	53549	53572	53581	53632	53718	53759
53471	53440	53425	53397	53423	53340	53300	53257	53182	53113	53108	53107	53199	53227	53233	53222	53192	53122	53120	53130	53166	53194	53202	53224	53197	53176	53156	53158	53123	53171	53224	53302	53296	53392	53385	53293	53274	53340	53400	53493	53523	53603	53653	53666	53702	53676	53744	53779	53787	53891
53602	53573	53553	53526	53570	53487	53472	53364	53314	53330	53279	53273	53371	53398	53370	53366	53298	53280	53256	53302	53321	53366	53396	53396	53368	53357	53324	53313	53329	53355	53425	53531	53505	53506	53513	53487	53494	53524	53576	53651	53681	53760	53799	53796	53791	53836	53875	53918	53963	53993
53524	53502	53514	53503	53500	53441	53413	53328	53306	53290	53273	53310	53349	53374	53392	53316	53235	53226	53242	53262	53306	53359	53370	53395	53352	53324	53322	53260	53326	53365	53433	53491	53544	53495	53472	53474	53435	53499	53552	53617	53653	53718	53729	53732	53729	53685	53786	53831	53838	53886
53220	53225	53242	53229	53260	53186	53145	53120	53061	53055	53058	53095	53123	53130	53123	53070	52983	53001	53017	53055	53086	53119	53153	53153	53142	53105	53092	53090	53121	53168	53239	53240	53295	53306	53215	53228	53243	53279	53309	53352	53450	53437	53460	53444	53467	53403	53466	53494	53563	53497
52853	52882	52887	52892	52920	52866	52817	52758	52757	52745	52742	52794	52843	52829	52815	52751	52671	52703	52707	52751	52797	52831	52854	52841	52834	52811	52800	52781	52840	52889	52956	52969	52970	52953	52915	52912	52959	52965	53004	53029	53045	53083	53081	53041	53042	53036	53073	53111	53142	53064
52335	52370	52387	52386	52408	52369	52337	52322	52287	52291	52311	52364	52371	52346	52336	52269	52187	52220	52255	52301	52340	52373	52370	52381	52371	52359	52341	52323	52393	52447	52489	52527	52473	52471	52450	52439	52487	52474	52499	52537	52571	52550	52522	52505	52473	52489	52502	52525	52519	52496
51665	51683	51720	51737	51758	51724	51704	51653	51671	51685	51711	51750	51764	51737	51698	51634	51608	51618	51658	51693	51725	51754	51772	51779	51766	51744	51749	51769	51795	51851	51897	51918	51877	51842	51782	51811	51843	51848	51869	51879	51871	51858	51834	51799	51759	51789	51784	51796	51773	51755
50929	50967	50999	51023	51041	51024	51004	50993	50997	51022	51069	51083	51095	51063	50998	50955	50935	50957	50990	51040	51078	51105	51107	51101	51084	51078	51079	51113	51145	51201	51232	51236	51192	51145	51112	51111	51149	51145	51158	51161	51141	51115	51071	51035	50997	50999	51017	51001	50991	50941
50113	50154	50196	50236	50245	50236	50229	50233	50241	50278	50316	50342	50336	50287	50234	50193	50182	50196	50243	50282	50312	50331	50334	50332	50330	50321	50330	50357	50395	50453	50455	50444	50394	50346	50320	50327	50357	50362	50352	50344	50306	50268	50218	50177	50134	50131	50116	50126	50096	50042
49262	49308	49347	49390	49409	49408	49390	49407	49440	49483	49522	49539	49522	49469	49418	49389	49385	49407	49453	49489	49515	49520	49520	49524	49518	49518	49520	49538	49601	49626	49637	49622	49566	49508	49496	49499	49523	49513	49505	49472	49427	49387	49333	49288	49232	49216	49207	49205	49166	49121
48386	48446	48480	48519	48554	48554	48562	48573	48615	48685	48698	48713	48688	48635	48580	48541	48569	48595	48643	48685	48696	48692	48679	48681	48693	48689	48705	48740	48766	48786	48798	48765	48677	48644	48627	48640	48673	48657	48653	48588	48534	48473	48398	48368	48331	48291	48297	48276	48231	48188
47554	47595	47644	47687	47730	47716	47733	47759	47793	47845	47889	47903	47870	47802	47743	47741	47762	47800	47820	47870	47875	47852	47850	47832	47851	47861	47884	47900	47948	47976	47957	47894	47823	47777	47794	47791	47812	47794	47798	47715	47673	47579	47509	47503	47438	47391	47411	47357	47314	47266
46789	46841	46887	46935	46908	46978	47002	47013	47058	47143	47164	47163	47107	47084	46989	47008	47001	47090	47125	47133	47126	47138	47117	47108	47075	47121	47132	47153	47202	47239	47185	47137	47070	47018	47005	47039	47039	47039	47018	46954	46874	46789	46723	46699	46661	46626	46655	46559	46525	46473
46062	46091	46160	46175	46239	46234	46254	46293	46363	46409	46421	46439	46408	46338	46238	46238	46294	46377	46406	46403	46394	46361	46367	46352	46353	46396	46404	46458	46473	46518	46421	46327	46274	46232	46221	46280	46307	46270	46248	46154	46068	46022	45954	45923	45880	45846	45830	45791	45732	45701
45446	45464	45513	45522	45593	45582	45603	45660	45742	45785	45807	45814	45720	45692	45624	45612	45737	45732	45776	45770	45767	45721	45708	45718	45669	45740	45760	45794	45811	45794	45746	45675	45633	45588	45549	45620	45623	45609	45542	45467	45393	45349	45266	45242	45222	45227	45184	45110	45060	45039
45025	45051	45058	45115	45179	45179	45214	45261	45313	45383	45384	45373	45337	45273	45304	45279	45339	45389	45402	45359	45337	45323	45305	45287	45269	45345	45325	45365	45388	45324	45319	45284	45178	45154	45177	45201	45183	45172	45068	45062	44977	44930	44865	44808	44830	44816	44766	44690	44641	44632
44655	44673	44635	44736	44767	44799	44836	44863	44906	44992	45014	44984	44919	44891	44922	44935	44911	44967	44990	44969	44929	44913	44920	44872	44859	44925	44928	44973	44950	44849	44862	44876	44748	44755	44714	44789	44781	44773	44664	44630	44555	44516	44459	44458	44435	44453	44418	44328	44326	44265
44509	44521	44594	44601	44601	44623	44653	44701	44757	44810	44825	44801	44747	44717	44695	44756	44818	44827	44841	44795	44789	44714	44720	44721	44724	44755	44773	44769	44769	44713	44683	44687	44576	44579	44584	44608	44585	44592	44507	44442	44381	44367	44328	44308	44289	44338	44280	44210	44174	44149
44459	44497	44467	44493	44566	44556	44603	44643	44699	44710	44735	44689	44642	44632	44623	44642	44740	44759	44747	44680	44660	44629	44633	44627	44677	44663	44681	44710	44684	44554	44559	44545	44491	44472	44490	44520	44514	44526	44404	44375	44324	44289	44271	44241	44267	44230	44134	44171	44138	44136
44648	44626	44596	44634	44653	44680	44705	44749	44809	44830	44821	44811	44752	44731	44766	44794	44878	44855	44857	44827	44756	44727	44727	44707	44757	44751	44784	44774	44753	44664	44647	44614	44564	44571	44579	44631	44617	44610	44518	44501	44457	44438	44424	44429	44445	44413	44339	44347	44351	44357
45012	45004	44995	45010	45005	45028	45062	45081	45136	45154	45153	45101	45073	45073	45134	45127	45143	45207	45176	45119	45080	45072	45054	45043	45027	45090	45084	45077	45059	44966	44959	44901	44935	44925	44938	44971	44980	44919	44928	44870	44833	44835	44839	44863	44866	44878	44822	44806	44782	44820
45430	45413	45381	45378	45379	45398	45409	45470	45453	45486	45460	45440	45403	45437	45469	45465	45581	45577	45549	45475	45441	45414	45379	45410	45402	45431	45439	45456	45399	45283	45294	45220	45271	45298	45311	45361	45338	45330	45300	45264	45226	45237	45273	45301	45309	45301	45343	45266	45272	45289
46058	46038	45947	45979	45976	45988	46022	46024	46036	46028	46004	45972	45981	46006	46042	46053	46120	46126	46060	46056	45998	45948	45966	45968	45990	45995	46004	45993	45961	45896	45837	45851	45872	45886	45931	45926	45927	45910	45883	45886	45878	45890	45906	45938	45965	45981	45960	45958	45945	45986
46812	46764	46715	46724	46692	46714	46747	46746	46731	46718	46697	46665	46656	46698	46753	46792	46838	46836	46771	46750	46695	46664	46662	46680	46704	46703	46696	46676	46641	46622	46564	46557	46587	46645	46663	46656	46656	46657	46639	46625	46653	46676	46708	46746	46779	46797	46785	46795	46799	46853
47601	47558	47527	47480	47452	47475	47481	47494	47478	47432	47415	47371	47397	47434	47487	47562	47551	47537	47499	47443	47430	47421	47407	47403	47432	47423	47414	47403	47371	47337	47277	47317	47350	47404	47443	47427	47406	47415	47427	47430	47446	47493	47538	47593	47621	47629	47662	47642	47665	47728
48451	48404	48362	48326	48310	48319	48312	48313	48281	48239	48204	48186	48213	48261	48331	48353	48360	48336	48298	48253	48229	48222	48216	48228	48253	48244	48235	48203	48179	48125	48109	48148	48205	48267	48281	48275	48252	48262	48262	48290	48345	48386	48458	48493	48523	48558	48560	48580	48621	48672
49329	49282	49246	49187	49182	49170	49179	49159	49117	49065	49041	49023	49053	49102	49169	49194	49203	49150	49118	49081	49062	49084	49087	49095	49083	49088	49067	49039	49013	48979	48978	49034	49088	49151	49155	49149	49135	49144	49151	49200	49245	49310	49377	49423	49454	49478	49495	49525	49570	49617
50202	50156	50117	50085	50047	50041	50020	50000	49963	49916	49871	49866	49904	49955	50021	50051	50022	49983	49950	49917	49920	49928	49949	49952	49959	49943	49923	49890	49859	49827	49852	49901	49987	50029	50047	50017	50009	50028	50026	50102	50172	50245	50297	50347	50385	50418	50446	50478	50514	50569
51042	51002	50988	50910	50891	50860	50856	50834	50765	50717	50686	50677	50723	50804	50829	50855	50835	50795	50716	50753	50731	50762	50770	50795	50760	50780	50758	50712	50680	50685	50725	50752	50833	50883	50896	50876	50858	50893	50908	50977	51063	51139	51173	51239	51266	51299	51352	51358	51408	51467
51737	51699	51664	51616	51589	51585	51544	51500	51407	51390	51364	51389	51443	51480	51531	51513	51503	51453	51389	51393	51439	51449	51476	51482	51491	51456	51448	51410	51399	51380	51462	51489	51575	51601	51610	51575	51571	51601	51636	51707	51788	51851	51917	51947	51988	52025	52029	52070	52154	52177
52407	52365	52319	52291	52282	52251	52206	52173	52096	52070	52031	52060	52107	52146	52196	52177	52145	52087	52064	52096	52089	52140	52167	52167	52123	52143	52120	52099	52090	52097	52125	52207	52277	52312	52302	52276	52256	52313	52344	52428	52512	52572	52638	52648	52674	52717	52747	52792	52843	52895
52930	52909	52900	52854	52823	52781	52763	52716	52661	52610	52595	52607	52664	52726	52738	52701	52680	52630	52626	52644	52656	52690	52716	52709	52748	52698	52675	52633	52625	52667	52700	52773	52842	52868	52867	52840	52826	52888	52900	52979	53059	53119	53184	53184	53231	53248	53281	53336	53381	53406
53249	53248	53202	53217	53189	53112	53092	53064	52958	52976	52949	52975	53031	53061	53076	53037	53001	52948	52967	52997	53008	53062	53070	53087	53077	53044	53030	53026	53016	53047	53059	53147	53214	53212	53204	53174	53172	53195	53254	53344	53408	53462	53513	53530	53557	53556	53591	53609	53681	53712
53511	53498	53480	53469	53457	53422	53391	53317	53273	53247	53248	53284	53313	53352	53370	53307	53250	53233	53265	53229	53296	53332	53360	53369	53357	53304	53297	53283	53289	53338	53432	53467	53498	53515	53498	53466	53454	53468	53550	53607	53679	53718	53737	53773	53793	53812	53845	53835	53915	53945
53553	53581	53560	53561	53534	53459	53458	53423	53427	53367	53361	53394	53425	53446	53445	53420	53344	53301	53297	53395	53412	53454	53463	53464	53443	53419	53407	53404	53426	53458	53549	53589	53613	53617	53583	53557	53559	53541	53620	53687	53753	53811	53789	53827	53808	53821	53849	53882	53936	53953
53376	53391	53396	53402	53381	53321	53306	53289	53283	53241	53237	53291	53311	53312	53310	53251	53188	53162	53210	53265	53272	53315	53338	53365	53311	53290	53280	53286	53303	53364	53406	53460	53464	53459	53451	53417	53428	53394	53470	53557	53580	53613	53617	53615	53588	53612	53638	53699	53699	53693
53164	53209	53223	53236	53229	53221	53145	53125	53067	53083	53111	53148	53170	53161	53141	53079	53043	53027	53090	53091	53144	53171	53181	53171	53174	53151	53152	53137	53184	53218	53309	53315	53327	53291	53263	53264	53256	53259	53304	53351	53402	53402	53398	53377	53377	53373	53395	53465	53425	53418
52760	52792	52834	52843	52849	52792	52773	52744	52734	52749	52749	52807	52810	52803	52759	52712	52658	52655	52690	52720	52788	52804	52823	52816	52783	52778	52767	52769	52824	52876	52943	52943	52939	52901	52876	52864	52882	52866	52923	52953	52964	52966	52958	52927	52900	52907	52919	52965	52929	52909
[truncated: 485 more rows]
[truncated: 41 more columns]

## Sheet: FMCWTimes
Time (duration of exp from FMCW view) in seconds
0
5
10
15
20
25
30
35
40
45
50
55
60
65
70
75
80
85
90
95
100
105
110
115
120
125
130
135
140
145
150
155
160
165
170
175
180
185
190
195
200
205
210
215
[truncated: 47 more rows]
