# Supplementary material for: Dynamic analysis of geomaterials using microwave sensing
Source: Sci Rep. 2024 Mar 26;14:7112. doi: 10.1038/s41598-024-57653-3 (PMC10965938; doi:10.1038/s41598-024-57653-3)
Supplement: Supplementary file 8 — Supplementary Information 8. [file 41598_2024_57653_MOESM8_ESM.xlsx]

## Sheet: Intro
Baseline Data (figure 5) for Red St Bees Sample 1 Top (Control- undeformed)
See tabs for datasets

## Sheet: SteelCylinder
						In this dataset, each column represents 1 data capture from the sensor (Over 1501 data points)
Steel Cylinder Reference at 10cm from K-band antenna						These are raw datasets in the time domain, as output from the sensor. Units are a.u.
						The sensor is a K-band FMCW operating between 24 - 25.5 GHz
						The chirp duration is 300 ms
						The time between chirps is 5 seconds
49196	49174	49151	49161	49151	49168	49160	49174	49149	49168
47499	47512	47505	47480	47499	47505	47497	47493	47527	47507
46167	46166	46173	46196	46161	46163	46182	46179	46210	46185
45398	45376	45399	45410	45377	45385	45389	45400	45356	45395
44759	44760	44780	44756	44767	44776	44770	44789	44761	44761
44370	44358	44383	44417	44368	44386	44368	44412	44399	44392
44231	44263	44203	44271	44241	44220	44285	44299	44237	44253
44104	44135	44112	44100	44140	44148	44169	44157	44125	44146
44277	44297	44332	44321	44323	44299	44307	44303	44292	44291
44682	44693	44678	44732	44712	44712	44701	44686	44704	44730
45124	45131	45139	45116	45140	45121	45127	45146	45167	45138
45811	45791	45792	45788	45794	45791	45786	45800	45830	45795
46617	46613	46600	46608	46614	46609	46608	46608	46589	46605
47487	47488	47487	47490	47475	47463	47481	47467	47467	47482
48443	48427	48433	48424	48436	48429	48426	48430	48432	48428
49430	49405	49425	49413	49400	49428	49417	49411	49402	49405
50391	50408	50405	50403	50392	50391	50374	50390	50375	50382
51337	51338	51350	51354	51337	51310	51320	51324	51313	51305
52137	52145	52156	52145	52129	52140	52115	52127	52163	52153
52878	52876	52872	52873	52881	52914	52831	52869	52877	52881
53431	53438	53422	53402	53427	53441	53463	53428	53401	53373
53771	53743	53747	53740	53749	53759	53710	53730	53735	53708
53961	53966	53983	53949	53939	53896	53911	53945	53954	53933
53944	53935	53931	53931	53932	53961	53938	53931	53932	53894
53646	53648	53651	53637	53641	53676	53610	53626	53641	53605
53309	53326	53294	53302	53310	53344	53306	53295	53312	53326
52731	52723	52721	52728	52721	52717	52759	52720	52742	52733
51986	51976	51961	51983	51976	51974	51983	51995	51969	51991
51180	51183	51183	51192	51181	51184	51208	51197	51195	51189
50291	50304	50296	50288	50296	50304	50303	50309	50305	50313
49356	49355	49359	49366	49353	49356	49374	49372	49377	49377
48417	48400	48406	48413	48417	48428	48425	48428	48445	48417
47472	47486	47476	47478	47483	47508	47472	47486	47499	47486
46669	46653	46648	46684	46682	46674	46688	46703	46691	46706
45876	45870	45874	45894	45882	45858	45896	45889	45904	45883
45274	45281	45265	45267	45269	45282	45280	45309	45314	45311
44645	44657	44660	44669	44619	44710	44641	44675	44666	44680
44275	44280	44248	44284	44262	44259	44293	44285	44303	44276
44107	44132	44148	44123	44148	44150	44154	44149	44150	44119
43985	43988	44011	44012	43994	43994	44037	44032	44020	44035
44055	44047	44081	44043	44067	44067	44070	44062	44056	44057
44436	44439	44424	44435	44423	44448	44442	44419	44428	44440
44819	44809	44835	44823	44795	44812	44816	44838	44835	44840
45396	45375	45377	45390	45387	45373	45388	45365	45376	45356
46161	46165	46138	46159	46138	46158	46144	46145	46133	46148
46980	46960	46963	46959	46944	46947	46944	46962	46955	46940
47874	47867	47865	47860	47861	47863	47847	47851	47841	47849
48844	48818	48813	48812	48806	48796	48800	48810	48794	48788
49790	49791	49790	49776	49778	49774	49768	49761	49772	49762
50732	50738	50733	50719	50728	50725	50713	50704	50708	50711
51564	51557	51548	51547	51553	51547	51546	51523	51541	51537
52380	52375	52379	52376	52381	52377	52361	52375	52384	52354
53032	53040	53031	53042	53029	53028	53015	53003	53025	53017
53450	53443	53425	53433	53454	53437	53447	53451	53447	53421
53871	53859	53835	53847	53855	53850	53833	53836	53849	53834
54003	54009	53985	53987	53978	53993	53980	53992	53984	53989
53880	53871	53890	53871	53871	53882	53863	53873	53857	53860
53719	53712	53709	53711	53715	53706	53687	53702	53707	53716
53353	53363	53350	53348	53349	53353	53364	53363	53355	53357
52763	52742	52749	52756	52754	52752	52752	52752	52760	52745
52111	52109	52125	52129	52123	52115	52126	52125	52125	52131
51360	51367	51366	51369	51367	51371	51362	51365	51375	51375
50524	50524	50524	50517	50529	50523	50529	50539	50525	50534
49658	49649	49647	49660	49658	49646	49663	49670	49674	49669
48766	48777	48770	48767	48766	48761	48773	48775	48781	48784
47919	47932	47921	47940	47938	47930	47937	47945	47932	47934
47105	47105	47103	47091	47110	47113	47110	47110	47107	47106
46392	46414	46403	46427	46410	46425	46411	46419	46409	46415
45713	45729	45731	45737	45746	45760	45738	45741	45760	45756
45168	45171	45153	45177	45172	45200	45175	45190	45154	45184
44869	44856	44893	44873	44875	44859	44842	44868	44868	44869
44555	44564	44577	44574	44599	44569	44617	44578	44573	44590
44463	44486	44462	44467	44500	44471	44450	44501	44490	44469
44597	44596	44604	44596	44592	44587	44581	44590	44603	44584
44803	44818	44800	44795	44824	44815	44773	44810	44819	44808
45205	45194	45194	45197	45227	45206	45204	45187	45203	45194
45764	45733	45759	45756	45767	45760	45747	45768	45777	45767
46414	46422	46414	46402	46381	46381	46407	46407	46409	46404
47193	47184	47181	47170	47189	47166	47158	47163	47162	47178
48038	48022	48039	48031	48029	48030	48012	48017	48016	48014
48918	48907	48931	48924	48912	48916	48915	48900	48897	48910
49853	49850	49824	49825	49826	49831	49825	49809	49823	49821
50710	50711	50676	50687	50665	50690	50677	50691	50682	50664
51561	51525	51544	51549	51543	51537	51529	51531	51530	51535
52311	52321	52315	52304	52312	52306	52302	52289	52310	52308
52893	52891	52870	52868	52823	52888	52873	52862	52856	52855
53399	53365	53402	53401	53425	53374	53397	53406	53372	53365
53786	53783	53760	53760	53810	53775	53753	53752	53761	53758
53827	53877	53828	53831	53818	53832	53837	53837	53825	53831
53878	53876	53872	53864	53884	53851	53854	53863	53861	53851
53692	53696	53664	53683	53640	53671	53677	53654	53677	53673
53292	53265	53278	53295	53287	53305	53284	53251	53270	53266
52811	52829	52818	52807	52805	52804	52810	52796	52809	52814
52189	52201	52194	52189	52207	52185	52192	52175	52209	52191
51439	51434	51444	51442	51456	51451	51447	51452	51441	51452
50671	50676	50674	50680	50678	50686	50689	50672	50693	50691
49842	49869	49857	49863	49856	49844	49860	49863	49877	49877
49159	49149	49169	49162	49141	49163	49173	49171	49163	49172
48224	48229	48234	48227	48245	48246	48256	48252	48262	48240
47483	47469	47466	47454	47460	47465	47464	47460	47494	47482
46736	46715	46716	46736	46729	46724	46742	46705	46733	46740
46119	46111	46106	46133	46097	46127	46123	46104	46102	46131
45690	45680	45681	45658	45710	45688	45675	45664	45698	45701
45231	45230	45236	45256	45240	45247	45249	45267	45284	45259
45023	45008	45023	45017	45016	45039	45027	45003	45047	45014
44996	45014	45001	45011	45018	44997	44991	44977	44989	45006
45035	45031	45013	45057	45007	45008	45006	45016	45040	45021
45194	45189	45183	45145	45169	45178	45172	45168	45168	45203
45595	45571	45564	45599	45583	45601	45578	45568	45591	45595
45993	46010	46008	45984	45993	45983	45982	46004	46004	45988
46542	46540	46537	46521	46548	46527	46533	46541	46513	46543
47191	47195	47194	47174	47187	47172	47182	47177	47179	47206
47885	47872	47889	47877	47873	47852	47868	47873	47864	47876
48622	48602	48595	48611	48615	48609	48599	48612	48598	48608
49348	49346	49340	49337	49339	49341	49337	49337	49322	49321
50062	50083	50068	50060	50075	50079	50056	50056	50071	50070
50782	50757	50760	50766	50758	50738	50736	50751	50762	50752
51337	51330	51322	51318	51336	51312	51329	51314	51311	51287
51921	51890	51878	51885	51885	51862	51894	51865	51871	51895
52273	52292	52291	52307	52290	52258	52286	52294	52314	52297
52500	52509	52517	52515	52492	52526	52468	52486	52523	52529
52692	52697	52676	52676	52696	52682	52681	52683	52697	52653
52702	52735	52721	52732	52720	52705	52729	52709	52695	52726
52515	52512	52523	52512	52501	52490	52536	52527	52529	52519
52310	52282	52288	52293	52291	52285	52282	52284	52308	52256
51947	51915	51933	51937	51927	51940	51912	51938	51937	51934
51419	51416	51405	51410	51412	51401	51393	51411	51415	51407
50875	50856	50870	50876	50866	50873	50856	50867	50877	50867
50249	50242	50243	50249	50234	50240	50248	50253	50256	50254
49585	49582	49586	49587	49584	49579	49605	49600	49594	49594
48920	48919	48925	48936	48928	48951	48925	48924	48926	48920
48298	48272	48299	48284	48294	48270	48291	48295	48297	48274
47650	47650	47655	47660	47651	47679	47682	47672	47672	47678
47079	47066	47079	47094	47078	47072	47081	47105	47074	47068
46654	46648	46653	46665	46640	46626	46637	46670	46638	46635
46237	46235	46252	46251	46247	46253	46266	46258	46254	46255
45908	45923	45918	45946	45924	45956	45953	45943	45947	45947
45843	45832	45835	45846	45833	45828	45826	45835	45849	45853
45759	45769	45769	45753	45790	45772	45755	45759	45761	45753
45845	45809	45827	45829	45841	45829	45841	45846	45856	45819
46048	46060	46069	46073	46066	46064	46049	46047	46073	46040
46335	46331	46335	46329	46347	46334	46323	46355	46330	46327
46742	46744	46722	46744	46744	46705	46735	46716	46717	46747
47230	47240	47227	47233	47240	47243	47250	47232	47242	47243
47759	47750	47768	47761	47765	47755	47740	47738	47753	47767
48359	48365	48366	48341	48349	48345	48342	48351	48347	48347
48968	48975	48975	48967	48953	48955	48969	48962	48954	48949
49582	49599	49594	49593	49588	49580	49588	49572	49589	49583
50188	50187	50176	50195	50173	50169	50169	50192	50176	50171
50715	50707	50711	50718	50702	50704	50696	50687	50708	50693
51221	51220	51211	51199	51205	51199	51204	51202	51200	51197
51622	51632	51650	51621	51625	51636	51625	51603	51628	51625
51879	51867	51875	51864	51874	51856	51873	51868	51868	51876
52083	52078	52079	52077	52096	52080	52091	52080	52102	52071
52180	52157	52163	52159	52160	52154	52177	52161	52155	52175
52108	52101	52097	52102	52098	52094	52095	52084	52092	52075
51963	51955	51960	51961	51962	51961	51971	51967	51963	51949
51703	51706	51700	51708	51688	51716	51724	51715	51720	51705
51338	51343	51339	51353	51334	51339	51341	51351	51338	51343
50939	50930	50923	50939	50937	50932	50945	50944	50934	50936
50456	50466	50467	50467	50459	50455	50469	50475	50478	50461
49938	49942	49932	49946	49951	49957	49953	49961	49952	49952
49422	49425	49433	49426	49429	49429	49428	49446	49429	49422
48927	48931	48931	48914	48923	48940	48930	48928	48939	48936
48433	48435	48440	48441	48437	48440	48441	48441	48455	48444
47982	47990	47984	47985	47990	47993	48010	47996	48003	48016
47627	47628	47627	47644	47637	47627	47628	47644	47615	47646
47322	47311	47330	47330	47323	47317	47341	47321	47341	47331
47103	47099	47101	47100	47092	47102	47111	47096	47109	47108
46986	46999	46984	46985	46997	46993	46983	46994	46988	46991
46914	46930	46915	46909	46941	46914	46933	46926	46914	46936
46952	46978	46973	46974	46974	46969	46971	46966	46973	46958
47131	47133	47122	47129	47128	47151	47123	47115	47115	47128
47287	47305	47289	47295	47281	47286	47279	47282	47286	47282
47561	47575	47575	47559	47577	47557	47560	47570	47559	47563
47909	47923	47901	47904	47889	47915	47907	47909	47910	47905
48279	48273	48274	48270	48269	48253	48266	48248	48260	48263
48667	48666	48670	48661	48689	48665	48659	48663	48647	48661
49091	49089	49082	49078	49079	49077	49077	49074	49081	49067
49498	49507	49502	49498	49496	49483	49505	49491	49494	49485
49916	49911	49911	49897	49907	49903	49896	49899	49893	49882
50239	50246	50244	50238	50251	50239	50247	50247	50241	50244
50589	50564	50579	50574	50562	50571	50564	50583	50565	50556
50831	50835	50828	50830	50807	50820	50819	50828	50823	50818
50994	50995	50992	50994	50965	50985	50980	50961	50981	50974
51106	51103	51085	51105	51114	51101	51084	51086	51095	51096
51119	51120	51127	51119	51117	51128	51111	51111	51121	51116
51026	51030	51036	51024	51015	51027	51031	51028	51032	51024
50926	50907	50914	50925	50941	50924	50923	50917	50920	50913
50718	50713	50702	50713	50710	50722	50721	50730	50718	50728
50443	50419	50447	50434	50438	50435	50427	50440	50445	50438
50145	50143	50144	50145	50134	50144	50157	50148	50153	50149
49813	49804	49797	49801	49808	49799	49796	49814	49796	49807
49495	49486	49481	49483	49489	49491	49499	49476	49485	49496
49098	49110	49106	49115	49109	49109	49103	49118	49112	49117
48773	48766	48764	48774	48771	48763	48788	48785	48769	48777
48447	48433	48434	48450	48435	48445	48444	48452	48459	48448
48163	48185	48186	48167	48158	48162	48159	48189	48173	48174
47963	47983	47979	47988	47976	47977	47984	47968	47963	47970
47800	47801	47802	47794	47803	47797	47803	47785	47793	47818
47669	47669	47677	47658	47678	47700	47672	47661	47687	47681
47665	47680	47644	47666	47660	47658	47672	47664	47668	47671
47650	47655	47658	47675	47660	47673	47678	47684	47675	47674
47724	47728	47748	47745	47744	47744	47731	47735	47746	47730
47873	47880	47881	47881	47863	47859	47862	47871	47867	47871
48047	48024	48030	48058	48031	48026	48021	48047	48023	48034
48247	48252	48236	48261	48256	48259	48256	48251	48258	48240
48490	48509	48490	48497	48486	48492	48486	48493	48493	48501
48746	48761	48769	48763	48761	48763	48751	48758	48753	48770
49036	49062	49059	49052	49038	49045	49040	49037	49040	49035
49321	49330	49321	49310	49326	49324	49314	49316	49309	49310
49602	49603	49594	49589	49584	49591	49579	49577	49593	49596
49845	49848	49837	49840	49832	49825	49824	49846	49836	49828
50036	50014	50029	50023	50025	50032	50022	50019	50017	50024
50193	50202	50203	50197	50196	50197	50194	50185	50205	50190
50340	50338	50310	50335	50317	50336	50325	50325	50310	50331
50365	50356	50363	50358	50363	50353	50363	50360	50358	50343
50389	50384	50379	50390	50375	50395	50378	50384	50384	50371
50346	50342	50358	50361	50356	50344	50357	50343	50358	50340
50227	50229	50240	50239	50229	50240	50247	50240	50225	50240
50118	50109	50111	50122	50114	50118	50125	50126	50129	50108
49958	49945	49959	49955	49966	49973	49969	49955	49963	49945
49758	49766	49771	49767	49769	49763	49784	49766	49758	49779
49571	49562	49578	49574	49575	49560	49567	49574	49572	49567
49359	49360	49349	49361	49362	49363	49367	49371	49361	49366
49164	49154	49167	49145	49153	49171	49179	49167	49170	49160
48976	48967	48982	48977	48975	49005	48987	48984	48971	48977
48822	48827	48806	48827	48811	48814	48842	48821	48844	48816
48709	48695	48694	48702	48702	48684	48690	48696	48694	48704
48596	48605	48602	48604	48599	48605	48611	48585	48604	48609
48567	48553	48561	48565	48554	48575	48552	48564	48561	48555
48526	48536	48526	48527	48534	48522	48539	48538	48519	48522
48546	48542	48533	48538	48541	48533	48545	48525	48537	48531
48575	48587	48578	48565	48585	48567	48563	48585	48569	48579
48637	48631	48627	48625	48633	48629	48617	48610	48615	48634
48708	48707	48706	48705	48702	48693	48702	48703	48705	48710
48799	48793	48792	48806	48811	48808	48790	48803	48800	48804
48895	48900	48903	48896	48900	48901	48881	48882	48892	48882
48997	48995	48990	48994	48983	48986	48992	48995	48993	48987
49097	49099	49091	49095	49091	49080	49084	49094	49079	49088
49194	49185	49188	49186	49191	49180	49184	49183	49185	49179
49260	49256	49256	49249	49269	49241	49251	49249	49251	49256
49294	49315	49307	49306	49299	49301	49307	49297	49302	49303
49323	49322	49338	49324	49330	49330	49322	49324	49327	49325
49332	49319	49327	49322	49317	49320	49311	49318	49317	49310
49274	49276	49257	49259	49268	49267	49274	49283	49269	49275
49185	49194	49209	49191	49207	49201	49198	49194	49189	49202
49081	49087	49083	49088	49074	49074	49086	49094	49084	49084
48944	48957	48958	48955	48955	48963	48961	48951	48963	48952
48804	48791	48805	48801	48800	48799	48791	48815	48808	48808
48640	48629	48637	48629	48639	48650	48635	48646	48637	48638
48480	48455	48471	48478	48477	48499	48493	48488	48483	48487
48313	48300	48318	48311	48320	48315	48312	48328	48311	48314
48163	48156	48165	48161	48177	48168	48168	48168	48160	48176
48059	48037	48057	48053	48058	48054	48056	48044	48065	48053
47937	47939	47935	47937	47943	47925	47947	47946	47949	47946
47875	47881	47874	47882	47878	47881	47903	47884	47886	47884
47891	47890	47894	47892	47888	47901	47888	47870	47877	47900
47921	47914	47914	47919	47905	47923	47922	47935	47906	47924
47991	48023	47997	48019	48002	48006	48005	48015	47999	48014
48144	48140	48136	48139	48131	48128	48134	48126	48146	48137
48312	48317	48308	48308	48317	48306	48318	48300	48307	48305
48533	48530	48536	48530	48532	48530	48516	48539	48533	48534
48779	48797	48757	48766	48755	48773	48787	48767	48747	48771
49039	49029	49037	49030	49038	49035	49022	49040	49027	49025
49285	49309	49300	49302	49304	49276	49278	49287	49279	49287
49575	49567	49571	49573	49565	49573	49575	49562	49572	49569
49839	49842	49819	49828	49840	49827	49830	49823	49841	49827
50065	50057	50048	50055	50062	50072	50052	50055	50045	50050
50291	50285	50277	50269	50275	50275	50274	50264	50270	50261
50468	50462	50458	50454	50460	50449	50459	50459	50451	50450
50547	50549	50546	50548	50562	50534	50538	50526	50541	50536
50630	50634	50635	50621	50613	50615	50603	50612	50611	50615
50613	50624	50628	50623	50633	50624	50624	50620	50620	50618
50517	50524	50523	50519	50520	50513	50515	50521	50515	50521
50405	50391	50387	50377	50387	50388	50377	50383	50381	50382
50177	50185	50178	50174	50182	50171	50182	50176	50186	50163
49911	49905	49924	49906	49900	49911	49900	49902	49892	49906
49606	49606	49598	49601	49584	49595	49599	49600	49612	49606
49259	49241	49261	49267	49275	49261	49265	49257	49266	49264
48915	48894	48901	48916	48906	48912	48908	48910	48916	48905
48536	48531	48530	48526	48532	48543	48544	48537	48542	48535
48181	48192	48174	48185	48199	48178	48183	48190	48185	48192
47884	47857	47884	47891	47892	47895	47900	47909	47898	47896
47575	47573	47584	47605	47590	47582	47600	47587	47583	47603
47343	47379	47375	47353	47346	47368	47372	47368	47368	47376
47221	47215	47207	47228	47235	47236	47216	47240	47228	47250
47098	47103	47096	47094	47131	47110	47108	47133	47111	47100
47075	47104	47075	47071	47085	47077	47124	47087	47118	47049
47267	47258	47273	47251	47275	47252	47274	47262	47287	47254
47321	47328	47331	47317	47294	47312	47317	47335	47317	47337
47533	47531	47513	47526	47526	47536	47523	47523	47530	47533
47781	47767	47776	47779	47791	47782	47777	47765	47783	47779
48101	48104	48088	48104	48103	48091	48094	48097	48095	48090
48496	48479	48488	48475	48481	48484	48483	48482	48488	48485
48885	48884	48882	48893	48883	48883	48871	48878	48872	48896
49316	49329	49294	49312	49287	49313	49303	49315	49303	49297
49720	49728	49734	49718	49739	49731	49720	49723	49718	49719
50156	50162	50146	50144	50156	50156	50139	50141	50149	50160
50557	50561	50555	50545	50538	50544	50535	50552	50552	50540
50870	50881	50866	50882	50864	50864	50864	50864	50853	50852
51181	51179	51188	51181	51181	51166	51180	51178	51163	51171
51407	51400	51418	51386	51407	51409	51396	51390	51392	51400
51513	51534	51509	51493	51502	51506	51498	51522	51492	51498
51592	51591	51584	51586	51597	51592	51584	51611	51592	51588
51549	51544	51551	51563	51543	51541	51546	51543	51527	51529
51359	51365	51376	51363	51358	51359	51349	51350	51346	51356
51140	51145	51141	51139	51141	51140	51151	51137	51159	51146
50827	50837	50820	50825	50837	50827	50834	50830	50857	50838
50413	50389	50397	50407	50408	50420	50415	50418	50405	50415
49960	49969	49962	49956	49961	49961	49968	49959	49964	49967
49460	49461	49454	49458	49462	49461	49456	49452	49461	49455
48933	48941	48925	48926	48940	48942	48936	48934	48939	48950
48400	48382	48393	48369	48382	48380	48397	48395	48399	48412
47852	47861	47852	47853	47861	47882	47860	47882	47878	47877
47396	47388	47395	47401	47398	47384	47407	47396	47379	47399
46915	46932	46934	46927	46929	46915	46937	46932	46947	46922
46532	46542	46562	46560	46561	46581	46526	46560	46570	46538
46280	46310	46320	46314	46304	46344	46284	46319	46303	46299
46065	46034	46067	46029	46060	46017	46037	46052	46082	46071
45959	45946	45979	45952	45954	45965	45934	45970	45940	46008
46024	46018	45991	45992	46019	45998	46026	46026	46020	46042
46103	46090	46092	46081	46092	46131	46128	46081	46104	46081
46399	46371	46353	46378	46356	46374	46376	46366	46364	46388
46687	46664	46674	46666	46660	46704	46686	46666	46668	46660
47100	47095	47091	47093	47112	47100	47108	47100	47098	47077
47621	47593	47616	47605	47627	47607	47597	47607	47613	47639
48176	48174	48181	48187	48177	48197	48159	48187	48180	48173
48811	48807	48820	48818	48794	48807	48799	48803	48787	48797
49443	49470	49432	49452	49442	49433	49443	49429	49437	49424
50113	50113	50118	50100	50089	50104	50103	50101	50096	50104
50755	50743	50736	50759	50749	50750	50727	50741	50727	50753
51283	51299	51290	51312	51304	51303	51271	51275	51292	51251
51865	51878	51875	51851	51869	51860	51842	51850	51846	51855
52293	52295	52298	52301	52304	52283	52294	52276	52287	52272
52574	52561	52557	52549	52563	52574	52544	52542	52549	52551
52801	52787	52814	52802	52797	52793	52772	52780	52799	52769
52897	52884	52881	52885	52877	52883	52894	52891	52875	52885
52734	52736	52746	52744	52727	52747	52731	52736	52725	52740
52568	52561	52567	52562	52563	52563	52551	52558	52553	52567
52223	52232	52238	52231	52232	52211	52218	52213	52224	52218
51728	51742	51744	51742	51735	51725	51737	51737	51742	51743
51185	51206	51198	51198	51210	51184	51203	51209	51200	51202
50566	50552	50564	50573	50559	50569	50560	50565	50570	50568
49856	49841	49856	49869	49865	49871	49866	49864	49866	49880
49134	49134	49142	49135	49136	49153	49152	49141	49147	49133
48395	48387	48408	48416	48408	48394	48404	48401	48427	48413
47706	47703	47730	47721	47718	47712	47715	47740	47724	47729
47014	47031	47036	47028	47016	47037	47015	47040	47041	47040
46445	46395	46425	46442	46447	46427	46454	46450	46436	46431
45962	45951	45968	45984	45979	45991	45980	45987	45987	46010
45536	45548	45551	45516	45539	45547	45560	45552	45555	45584
45221	45232	45245	45261	45227	45249	45246	45256	45253	45250
45150	45163	45150	45195	45186	45186	45185	45173	45171	45199
45129	45144	45147	45108	45149	45168	45123	45120	45148	45143
45293	45289	45317	45282	45283	45292	45286	45297	45308	45316
45537	45524	45520	45540	45537	45557	45536	45534	45513	45536
45917	45939	45926	45924	45932	45933	45941	45942	45925	45930
46477	46484	46485	46479	46497	46467	46487	46484	46486	46481
47068	47076	47052	47065	47060	47062	47068	47071	47067	47051
47758	47774	47779	47767	47778	47764	47762	47760	47776	47762
48534	48548	48539	48542	48534	48529	48527	48534	48535	48519
49328	49326	49313	49326	49312	49313	49325	49330	49323	49318
50138	50137	50137	50113	50122	50136	50137	50117	50112	50112
50847	50849	50852	50854	50851	50855	50847	50843	50840	50854
51584	51576	51571	51575	51583	51580	51569	51562	51560	51564
52215	52212	52198	52215	52213	52220	52201	52195	52181	52197
52626	52634	52640	52622	52632	52617	52622	52631	52614	52624
53016	53021	53010	53017	52997	52992	53003	52997	53007	53024
53212	53228	53223	53219	53227	53200	53224	53220	53225	53194
53215	53207	53195	53204	53218	53209	53200	53187	53192	53194
53097	53088	53094	53095	53094	53081	53093	53085	53080	53101
52792	52805	52811	52797	52795	52789	52821	52800	52803	52813
52304	52312	52322	52315	52315	52295	52314	52313	52308	52324
51783	51786	51775	51784	51769	51781	51787	51782	51785	51795
51095	51092	51084	51083	51095	51102	51095	51096	51105	51084
50297	50302	50306	50305	50298	50297	50301	50315	50317	50314
49471	49477	49475	49479	49492	49490	49484	49495	49488	49498
48624	48619	48617	48626	48629	48621	48626	48633	48640	48641
47792	47791	47803	47801	47813	47807	47822	47809	47818	47812
46951	46981	46939	46946	46978	46949	46979	46971	46970	46999
46163	46192	46187	46186	46205	46188	46178	46200	46187	46228
45547	45568	45581	45591	45627	45594	45609	45588	45592	45618
44976	44971	44982	44969	44940	45011	45021	45013	45005	44998
44491	44672	44638	44659	44578	44552	44590	44538	44646	44617
44652	44683	44720	44686	44727	44674	44700	44701	44697	44672
44272	44299	44254	44302	44256	44298	44290	44286	44291	44320
44358	44407	44398	44376	44395	44402	44383	44416	44383	44384
44532	44521	44481	44529	44550	44539	44544	44551	44545	44526
44925	44888	44902	44939	44867	44918	44923	44933	44921	44913
45504	45499	45515	45498	45519	45498	45502	45457	45503	45498
46158	46178	46166	46157	46174	46185	46168	46167	46161	46179
46980	46966	46984	46967	46978	46974	46983	46976	46994	46973
47878	47876	47881	47890	47886	47874	47880	47869	47886	47885
48859	48835	48843	48851	48845	48830	48838	48819	48835	48834
49860	49825	49826	49847	49827	49850	49832	49799	49828	49841
50787	50794	50765	50786	50767	50791	50775	50790	50776	50774
51740	51766	51722	51727	51752	51752	51744	51724	51741	51747
52592	52587	52607	52627	52586	52573	52580	52580	52562	52577
53234	53209	53275	53248	53226	53230	53218	53152	53209	53219
53845	53852	53829	53810	53828	53874	53833	53883	53829	53840
54305	54272	54274	54349	54281	54286	54289	54245	54275	54269
54399	54387	54361	54442	54395	54385	54386	54430	54364	54388
54497	54523	54522	54467	54481	54480	54479	54468	54458	54465
54352	54362	54403	54375	54376	54369	54378	54322	54330	54348
53936	53932	53885	53935	53922	53931	53918	53914	53903	53928
53457	53457	53480	53437	53467	53448	53471	53485	53481	53457
52795	52797	52808	52780	52803	52802	52806	52795	52812	52795
51998	51982	51993	51972	51981	51995	51997	51980	51982	51993
51107	51110	51105	51114	51118	51109	51114	51116	51113	51119
50156	50149	50147	50160	50151	50156	50157	50154	50162	50165
49153	49160	49179	49170	49166	49184	49181	49181	49170	49183
48188	48176	48171	48197	48179	48198	48189	48198	48211	48212
47235	47228	47214	47203	47256	47222	47233	47233	47256	47251
46399	46398	46405	46409	46434	46434	46437	46433	46415	46429
45608	45606	45605	45567	45607	45578	45635	45606	45636	45620
44957	44934	44947	44973	44951	44942	44920	44968	44968	44951
44532	44556	44572	44514	44553	44581	44526	44594	44540	44589
44164	44169	44163	44168	44181	44202	44221	44206	44247	44152
44107	44064	44076	44090	44058	44034	44135	44073	44078	44105
44068	44079	44059	44051	44058	44044	44058	44077	44039	44101
44284	44272	44265	44266	44268	44291	44252	44287	44338	44236
44720	44761	44736	44751	44752	44782	44760	44739	44709	44726
45239	45226	45251	45258	45243	45243	45299	45269	45285	45234
46005	45999	45989	45978	45972	46008	45962	45979	45954	45989
46853	46880	46880	46870	46872	46887	46876	46890	46868	46868
47805	47797	47810	47800	47798	47799	47807	47780	47794	47788
48817	48809	48792	48821	48794	48818	48803	48799	48800	48799
49828	49819	49827	49821	49823	49806	49801	49808	49791	49808
50838	50840	50826	50836	50812	50828	50812	50821	50805	50815
51782	51792	51804	51790	51797	51741	51780	51774	51785	51752
52581	52549	52570	52562	52562	52584	52569	52551	52545	52567
53293	53300	53297	53291	53313	53256	53320	53282	53267	53318
53878	53861	53873	53865	53857	53892	53881	53841	53859	53807
54186	54194	54193	54187	54147	54187	54176	54172	54193	54143
54393	54398	54394	54403	54396	54354	54356	54382	54381	54346
54407	54406	54385	54397	54380	54348	54395	54372	54386	54320
54122	54140	54146	54120	54132	54143	54107	54130	54122	54133
53769	53755	53771	53766	53753	53767	53733	53738	53751	53731
53187	53195	53201	53193	53185	53200	53189	53197	53189	53196
52426	52409	52397	52404	52431	52420	52419	52414	52411	52411
51617	51616	51619	51613	51629	51622	51620	51623	51612	51624
50665	50663	50674	50675	50663	50671	50672	50688	50679	50680
49676	49659	49671	49670	49677	49673	49679	49678	49678	49674
48640	48650	48641	48664	48644	48656	48659	48677	48659	48669
47616	47623	47618	47626	47619	47627	47642	47619	47632	47643
46683	46708	46708	46714	46722	46722	46731	46733	46742	46723
45790	45768	45827	45809	45795	45810	45808	45800	45844	45819
44968	44994	44979	44981	44984	44991	44960	44989	44992	44995
44420	44423	44423	44433	44447	44433	44457	44471	44464	44484
43881	43891	43925	43876	43882	43884	43897	43932	43921	43904
43653	43632	43654	43659	43656	43641	43668	43645	43651	43672
43426	43419	43405	43449	43408	43435	43458	43443	43433	43473
43504	43510	43522	43510	43499	43511	43513	43526	43498	43533
43887	43852	43846	43879	43867	43874	43867	43882	43886	43878
44265	44271	44270	44266	44262	44290	44285	44287	44258	44253
44899	44891	44903	44922	44903	44878	44911	44875	44868	44901
45784	45787	45771	45789	45764	45755	45770	45765	45755	45763
46703	46697	46700	46694	46697	46708	46701	46685	46695	46688
47752	47749	47750	47739	47754	47730	47735	47738	47727	47734
48893	48876	48874	48852	48865	48861	48870	48853	48863	48851
50020	50025	50014	50011	50007	49997	49995	49999	50009	49988
51153	51157	51148	51140	51150	51145	51134	51132	51136	51126
52189	52180	52191	52193	52180	52182	52177	52160	52151	52173
53184	53177	53190	53171	53160	53170	53180	53161	53169	53153
54026	54023	54009	54015	54031	54008	54021	54010	54006	53993
54605	54586	54602	54588	54591	54562	54597	54564	54543	54551
55166	55158	55161	55151	55152	55152	55139	55136	55159	55125
55409	55420	55415	55419	55405	55375	55416	55384	55394	55386
55370	55348	55352	55329	55334	55339	55343	55323	55327	55336
55275	55271	55256	55274	55262	55267	55267	55237	55244	55238
54841	54856	54861	54862	54854	54888	54860	54859	54820	54837
54174	54208	54189	54184	54174	54178	54171	54193	54189	54168
53481	53476	53483	53461	53481	53461	53452	53461	53469	53438
52587	52587	52575	52584	52581	52570	52585	52583	52584	52572
51515	51512	51510	51515	51518	51513	51506	51515	51510	51516
50420	50434	50423	50427	50426	50440	50447	50447	50444	50442
49295	49282	49287	49291	49291	49291	49308	49305	49283	49304
48166	48179	48166	48156	48198	48178	48194	48188	48187	48173
47051	47063	47059	47045	47066	47077	47059	47070	47070	47073
46059	46069	45980	46115	46032	46013	46125	45996	46041	46084
45535	45592	45527	45573	45566	45537	45580	45553	45557	45557
44447	44481	44452	44455	44508	44449	44487	44487	44451	44472
43809	43794	43822	43816	43856	43824	43834	43837	43826	43842
43300	43256	43305	43331	43356	43349	43307	43319	43338	43345
43107	43163	43108	43091	43064	43116	43126	43119	43100	43098
43143	43128	43143	43149	43129	43137	43170	43191	43151	43136
43296	43283	43337	43302	43344	43342	43319	43283	43321	43338
43716	43677	43739	43729	43708	43742	43735	43730	43738	43740
44420	44433	44434	44433	44395	44404	44400	44449	44413	44431
45149	45165	45158	45133	45149	45131	45129	45167	45119	45152
46105	46086	46086	46106	46107	46093	46095	46081	46080	46103
47186	47183	47175	47175	47173	47179	47166	47164	47166	47166
48311	48291	48302	48302	48306	48298	48285	48286	48288	48293
49486	49485	49493	49495	49479	49481	49464	49470	49471	49466
50644	50638	50641	50634	50643	50596	50600	50624	50600	50601
51774	51800	51790	51778	51776	51754	51745	51708	51731	51754
52829	52843	52854	52807	52789	52810	52814	52774	52804	52802
53630	53669	53587	53627	53636	53605	53611	53634	53587	53609
54405	54422	54337	54437	54399	54390	54385	54427	54370	54366
54938	54945	54927	54933	54915	54956	54913	54918	54890	54910
55175	55173	55136	55102	55182	55163	55174	55096	55140	55172
55288	55326	55234	55234	55285	55274	55274	55249	55255	55279
55173	55145	55093	55176	55146	55126	55133	55171	55102	55145
54674	54702	54689	54663	54691	54676	54689	54640	54640	54673
54177	54218	54189	54225	54190	54193	54202	54170	54220	54188
53419	53407	53395	53398	53420	53430	53416	53415	53448	53415
52464	52447	52432	52442	52448	52447	52444	52429	52442	52442
51440	51449	51435	51450	51446	51454	51451	51465	51449	51458
50315	50310	50312	50315	50324	50327	50323	50325	50327	50320
49142	49170	49144	49163	49153	49169	49177	49169	49146	49159
47963	47965	47973	47999	47973	47975	47971	48004	47963	48002
46759	46813	46808	46783	46822	46807	46816	46840	46779	46815
45762	45802	45796	45825	45834	45825	45805	45832	45851	45802
44776	44826	44825	44790	44813	44797	44853	44866	44883	44844
44028	44068	44060	44122	44118	44059	44114	44119	44074	44147
43313	43332	43350	43338	43337	43339	43369	43373	43342	43391
42936	42907	42921	42933	42920	42979	42981	42913	42920	42891
42737	42744	42772	42758	42797	42800	42751	42814	42758	42795
42597	42654	42630	42625	42698	42575	42744	42711	42756	42691
42877	42867	42884	42890	42868	42845	42885	42877	42905	42853
43364	43416	43411	43405	43388	43349	43331	43371	43333	43404
43938	43984	43952	43940	43981	43891	43965	43948	43954	43929
44772	44724	44724	44729	44722	44776	44734	44746	44726	44715
45783	45766	45768	45787	45761	45763	45794	45779	45750	45786
46866	46841	46858	46827	46863	46836	46846	46838	46850	46851
48055	48061	48054	48055	48043	48026	48033	48033	48045	48044
49315	49290	49304	49295	49301	49289	49268	49273	49269	49284
50541	50555	50569	50547	50557	50570	50523	50536	50530	50516
51778	51803	51785	51789	51772	51752	51726	51754	51743	51757
52881	52877	52868	52864	52863	52858	52861	52828	52848	52890
53867	53888	53881	53893	53897	53899	53885	53855	53881	53880
54747	54743	54743	54722	54729	54764	54658	54709	54707	54697
55245	55219	55240	55253	55232	55267	55166	55240	55231	55178
55759	55714	55752	55733	55749	55753	55729	55724	55726	55749
55887	55928	55864	55879	55876	55842	55838	55888	55857	55861
55697	55684	55680	55688	55676	55672	55699	55667	55657	55685
55422	55413	55413	55418	55409	55418	55381	55386	55411	55427
54903	54910	54915	54907	54897	54904	54905	54906	54906	54894
54072	54045	54053	54071	54054	54063	54050	54056	54044	54080
53191	53169	53177	53179	53169	53179	53183	53179	53186	53176
52126	52148	52124	52142	52118	52146	52143	52149	52138	52136
50930	50938	50928	50940	50935	50943	50949	50943	50945	50953
49723	49720	49723	49719	49737	49731	49750	49746	49735	49749
48489	48470	48493	48481	48483	48494	48486	48506	48500	48493
47305	47291	47319	47286	47325	47306	47330	47313	47312	47335
46168	46170	46131	46163	46178	46173	46160	46183	46180	46177
45183	45224	45195	45221	45223	45218	45235	45224	45229	45227
44304	44280	44294	44282	44313	44289	44298	44276	44309	44329
43544	43553	43533	43573	43545	43535	43550	43544	43577	43587
43147	43182	43139	43182	43171	43177	43195	43138	43173	43184
42808	42830	42803	42792	42830	42837	42843	42840	42857	42860
42710	42708	42716	42714	42733	42707	42708	42708	42727	42732
43033	43001	42955	43000	43007	43024	43055	42999	42994	43017
43291	43303	43302	43298	43307	43331	43323	43299	43301	43311
43904	43916	43902	43900	43875	43892	43898	43890	43907	43897
44723	44675	44714	44685	44713	44705	44704	44686	44696	44686
45636	45628	45631	45633	45603	45607	45620	45620	45631	45612
46715	46694	46701	46697	46698	46693	46687	46677	46685	46676
47886	47888	47890	47874	47879	47879	47881	47865	47858	47872
49090	49090	49109	49072	49085	49091	49075	49079	49072	49076
50327	50321	50316	50331	50320	50302	50305	50317	50293	50291
51477	51456	51477	51454	51457	51439	51445	51436	51419	51428
52595	52609	52601	52604	52598	52573	52579	52587	52583	52565
53576	53549	53558	53563	53549	53554	53529	53523	53513	53512
54271	54248	54252	54248	54246	54251	54214	54211	54224	54227
54925	54910	54904	54905	54899	54896	54879	54893	54874	54877
55336	55329	55332	55341	55333	55341	55314	55326	55289	55330
55381	55385	55380	55357	55365	55371	55358	55352	55343	55340
55331	55329	55364	55349	55323	55351	55342	55330	55337	55329
55041	55043	55046	55050	55048	55076	55032	55025	55033	55048
54498	54487	54465	54488	54491	54473	54467	54475	54452	54491
53817	53826	53802	53811	53810	53819	53814	53803	53805	53788
52944	52944	52947	52949	52943	52938	52939	52959	52957	52941
51939	51936	51930	51928	51925	51935	51929	51942	51934	51933
50843	50854	50840	50855	50857	50856	50861	50854	50856	50856
49723	49700	49711	49727	49728	49753	49719	49718	49727	49713
48803	48781	48787	48800	48784	48803	48807	48806	48826	48808
47505	47494	47522	47527	47527	47537	47541	47546	47524	47522
46441	46455	46453	46461	46497	46469	46478	46458	46484	46485
45497	45458	45496	45484	45481	45516	45491	45486	45509	45529
44674	44672	44672	44666	44695	44679	44700	44694	44695	44706
44099	44118	44115	44167	44074	44116	44110	44106	44127	44148
43548	43540	43556	43539	43569	43590	43555	43576	43557	43547
43295	43246	43295	43283	43217	43275	43300	43303	43326	43289
43302	43340	43336	43329	43284	43326	43335	43357	43338	43346
43399	43369	43404	43406	43342	43398	43402	43386	43413	43393
43719	43738	43705	43681	43686	43684	43677	43746	43707	43699
44335	44325	44315	44326	44392	44323	44330	44321	44339	44338
45029	45039	44991	45020	45008	45033	45024	44996	45009	45009
45893	45891	45847	45867	45885	45865	45858	45899	45858	45861
46931	46915	46932	46927	46933	46931	46901	46920	46903	46931
48033	48008	48008	48020	48018	48016	48011	48016	47993	48021
49177	49173	49185	49151	49163	49154	49149	49154	49161	49131
50308	50305	50306	50281	50282	50291	50266	50258	50287	50280
51437	51445	51453	51407	51449	51414	51406	51438	51408	51401
52481	52448	52484	52499	52439	52443	52463	52407	52447	52442
53289	53306	53241	53309	53289	53270	53262	53225	53251	53264
54110	54119	54121	54105	54081	54115	54087	54128	54072	54095
54679	54685	54723	54624	54650	54660	54667	54649	54636	54640
54957	54941	54990	54980	54908	54910	54942	54872	54906	54914
55195	55195	55219	55135	55163	55172	55176	55186	55165	55145
55088	55098	55078	55089	55101	55082	55078	55046	55085	55060
54716	54712	54773	54767	54723	54685	54708	54756	54730	54691
54307	54290	54279	54269	54283	54274	54298	54268	54278	54286
53654	53657	53657	53664	53668	53651	53659	53665	53644	53669
52750	52755	52763	52776	52760	52761	52771	52766	52755	52763
51847	51851	51836	51842	51863	51854	51859	51847	51854	51859
50819	50826	50818	50824	50820	50841	50842	50833	50818	50832
49760	49757	49757	49772	49770	49769	49767	49774	49784	49767
48704	48689	48670	48682	48700	48691	48694	48709	48699	48698
47643	47680	47665	47671	47676	47693	47696	47691	47677	47688
46658	46667	46666	46627	46661	46671	46683	46675	46651	46680
45796	45776	45764	45776	45749	45767	45767	45771	45758	45774
45096	45070	45071	45136	45093	45096	45122	45107	45081	45115
44415	44381	44410	44477	44412	44379	44432	44413	44432	44445
43854	43905	43913	43916	43931	43945	43912	43932	43975	43917
43741	43743	43754	43726	43743	43752	43715	43752	43753	43722
43571	43594	43609	43601	43610	43625	43571	43627	43635	43657
43724	43755	43740	43721	43737	43802	43731	43743	43708	43765
44131	44095	44103	44117	44124	44080	44118	44104	44104	44136
44570	44592	44557	44608	44589	44559	44591	44594	44586	44516
45298	45249	45245	45254	45242	45275	45232	45235	45228	45266
46092	46099	46119	46091	46102	46112	46081	46094	46079	46094
47027	47035	47027	47012	47022	47034	47031	47013	47011	47035
48066	48065	48067	48059	48070	48054	48043	48041	48049	48037
49130	49136	49116	49099	49116	49091	49089	49096	49098	49099
50199	50189	50183	50195	50192	50187	50185	50170	50171	50165
51202	51234	51224	51211	51218	51185	51228	51205	51196	51191
52096	52112	52121	52120	52131	52086	52035	52080	52092	52124
52996	52986	52958	52963	52960	53010	53001	52944	52971	52971
53689	53698	53687	53713	53713	53661	53717	53671	53672	53712
54097	54123	54098	54122	54091	54079	54113	54072	54071	54059
54454	54454	54450	54453	54445	54475	54480	54430	54455	54410
54633	54624	54621	54607	54625	54589	54571	54611	54594	54647
54425	54436	54420	54418	54422	54399	54377	54410	54405	54396
54187	54181	54172	54190	54164	54209	54154	54165	54170	54165
53695	53703	53715	53711	53720	53692	53699	53718	53700	53690
53042	53045	53033	53054	53037	53034	53048	53047	53043	53050
52308	52310	52303	52310	52289	52296	52309	52298	52306	52281
51429	51432	51427	51430	51432	51431	51434	51435	51429	51433
50475	50474	50469	50479	50479	50489	50483	50480	50490	50492
49504	49506	49498	49517	49519	49516	49523	49512	49528	49531
48557	48550	48560	48561	48549	48554	48565	48561	48581	48568
47574	47584	47572	47593	47576	47596	47608	47626	47601	47610
46667	46680	46673	46681	46688	46671	46688	46709	46701	46693
45929	45910	45933	45957	45960	45942	45954	45936	45929	45957
45184	45194	45183	45206	45224	45221	45232	45250	45206	45236
44633	44613	44636	44648	44655	44687	44662	44671	44672	44673
44288	44304	44310	44337	44306	44316	44313	44324	44311	44340
44034	44053	44045	44076	44069	44049	44068	44078	44087	44053
43989	43993	44013	44014	44010	44014	43998	44039	44035	44012
44230	44247	44239	44246	44222	44243	44249	44253	44229	44225
44513	44466	44472	44488	44482	44485	44488	44482	44487	44480
44987	44940	44955	44985	44996	44965	44974	44992	44967	44987
45652	45650	45660	45648	45653	45658	45650	45661	45646	45648
46373	46356	46377	46348	46367	46370	46375	46357	46369	46368
47232	47224	47220	47219	47218	47222	47207	47208	47207	47210
48159	48136	48149	48137	48137	48147	48135	48130	48126	48127
49093	49084	49095	49082	49086	49077	49078	49067	49063	49067
50031	50022	50024	50015	50030	50009	50006	50013	50005	50013
50894	50897	50875	50870	50870	50864	50866	50847	50852	50847
51725	51718	51709	51722	51707	51706	51697	51695	51684	51697
52451	52425	52425	52433	52422	52413	52408	52408	52410	52415
52986	52958	52969	52951	52942	52957	52955	52954	52921	52949
53414	53436	53417	53418	53413	53417	53406	53422	53415	53391
53667	53699	53695	53690	53667	53663	53687	53676	53678	53667
53708	53714	53721	53729	53711	53711	53730	53709	53690	53675
53663	53676	53680	53658	53684	53665	53668	53683	53658	53646
53418	53447	53435	53449	53437	53415	53442	53427	53419	53429
52965	52973	52989	52979	52975	52966	52988	52986	52976	52971
52504	52512	52512	52501	52512	52523	52499	52515	52528	52501
51897	51902	51870	51859	51862	51923	51913	51878	51942	51866
51157	51157	51160	51152	51161	51180	51167	51165	51175	51154
50396	50398	50387	50389	50383	50402	50416	50405	50407	50408
49601	49593	49577	49591	49599	49609	49602	49588	49599	49602
48769	48779	48771	48782	48785	48785	48774	48780	48785	48788
47988	47987	47988	47990	48008	47985	47986	47993	48004	47999
47269	47263	47268	47285	47293	47279	47288	47292	47279	47272
46565	46589	46579	46577	46577	46600	46592	46588	46586	46590
45965	45971	45978	45983	45947	45972	46001	45978	46008	45990
45596	45626	45577	45610	45630	45615	45580	45606	45600	45620
45223	45185	45219	45231	45255	45241	45254	45238	45238	45232
45009	44977	45011	45016	45005	44987	45036	45029	44997	45024
45064	45062	45039	45041	45069	45069	45076	45045	45061	45047
45118	45103	45116	45121	45070	45116	45126	45115	45123	45106
45372	45343	45379	45340	45365	45340	45340	45303	45335	45347
45728	45745	45760	45742	45707	45734	45741	45730	45729	45729
46204	46169	46185	46201	46213	46169	46164	46196	46171	46190
46756	46749	46752	46740	46767	46744	46746	46782	46740	46753
47418	47441	47397	47411	47403	47417	47395	47398	47415	47415
48095	48082	48084	48080	48091	48064	48077	48065	48077	48085
48805	48795	48810	48797	48791	48788	48785	48783	48773	48796
49521	49515	49526	49501	49518	49500	49495	49488	49496	49494
50213	50204	50199	50222	50217	50201	50182	50178	50187	50197
50845	50858	50856	50859	50838	50827	50831	50829	50849	50821
51363	51372	51333	51378	51359	51361	51370	51361	51348	51350
51864	51878	51875	51847	51841	51857	51847	51866	51849	51845
52243	52235	52258	52202	52230	52236	52233	52261	52246	52226
52406	52405	52399	52415	52399	52405	52414	52367	52406	52411
52576	52566	52604	52608	52576	52574	52577	52584	52564	52561
52571	52585	52558	52588	52560	52583	52576	52569	52580	52553
52409	52394	52410	52426	52408	52425	52411	52396	52412	52410
52195	52199	52217	52200	52192	52203	52200	52203	52219	52210
51882	51878	51879	51901	51872	51870	51887	51876	51860	51883
51424	51427	51408	51421	51421	51421	51429	51441	51428	51426
50932	50934	50941	50961	50934	50941	50944	50942	50954	50943
50367	50377	50373	50369	50365	50375	50386	50377	50377	50375
49795	49799	49784	49786	49784	49793	49806	49785	49809	49799
49187	49170	49182	49182	49184	49183	49183	49188	49175	49187
48589	48590	48589	48579	48598	48582	48592	48603	48616	48602
48011	47998	47999	48020	48011	48013	48008	48010	48038	48014
47480	47496	47472	47472	47477	47497	47492	47491	47454	47499
47037	47066	47032	47043	47047	47040	47051	47046	47097	47064
46657	46653	46652	46644	46666	46655	46662	46679	46675	46666
46349	46364	46379	46391	46362	46392	46389	46374	46383	46409
46222	46237	46221	46239	46238	46240	46215	46244	46197	46269
46126	46128	46133	46139	46144	46142	46089	46144	46159	46112
46142	46177	46160	46176	46174	46138	46178	46147	46140	46192
46328	46350	46330	46335	46331	46340	46356	46347	46331	46371
46556	46514	46524	46520	46523	46553	46499	46508	46550	46558
46829	46854	46848	46848	46853	46852	46835	46859	46863	46825
47270	47275	47269	47269	47273	47264	47280	47269	47268	47266
47698	47689	47705	47699	47694	47699	47698	47689	47695	47692
48180	48188	48176	48177	48192	48183	48173	48179	48177	48173
48696	48698	48696	48705	48694	48701	48693	48705	48702	48695
49215	49220	49213	49205	49213	49220	49215	49200	49197	49209
49715	49731	49721	49726	49717	49732	49714	49712	49719	49697
50153	50152	50167	50155	50167	50155	50137	50154	50145	50163
50580	50578	50578	50573	50579	50573	50585	50582	50566	50588
50926	50926	50918	50924	50908	50907	50947	50919	50922	50934
51171	51180	51173	51164	51163	51155	51164	51184	51167	51151
51379	51378	51369	51375	51369	51377	51363	51360	51367	51351
51479	51490	51483	51489	51478	51454	51482	51475	51472	51480
51479	51464	51479	51472	51454	51478	51473	51473	51465	51484
51455	51444	51448	51455	51453	51435	51441	51447	51447	51453
51298	51305	51297	51309	51289	51295	51304	51299	51291	51288
51038	51038	51032	51049	51055	51042	51056	51051	51056	51031
50777	50764	50780	50779	50775	50777	50773	50777	50788	50784
50403	50410	50410	50415	50401	50413	50424	50419	50408	50409
50020	50025	50030	50028	50014	50026	50029	50033	50025	50031
49593	49584	49590	49595	49588	49599	49597	49593	49608	49596
49148	49158	49167	49151	49164	49156	49170	49160	49159	49171
48725	48717	48717	48727	48712	48735	48732	48734	48749	48730
48317	48319	48301	48310	48312	48320	48316	48315	48313	48318
47948	47955	47963	47952	47963	47952	47966	47964	47952	47964
47603	47605	47610	47618	47616	47619	47617	47615	47611	47622
47339	47347	47344	47344	47346	47358	47351	47354	47361	47360
47171	47181	47188	47190	47189	47190	47200	47178	47195	47200
47043	47043	47047	47028	47055	47029	47048	47028	47039	47050
47011	47005	46995	47001	47014	46995	46984	46988	46999	47017
47060	47086	47096	47076	47074	47082	47069	47070	47084	47087
47184	47181	47178	47168	47176	47166	47178	47182	47171	47167
47340	47346	47356	47341	47344	47351	47339	47349	47344	47338
47633	47625	47627	47630	47623	47626	47623	47619	47627	47638
47923	47938	47938	47907	47922	47920	47913	47911	47916	47904
48267	48251	48269	48247	48264	48257	48237	48249	48267	48261
48632	48622	48633	48635	48633	48628	48621	48622	48629	48627
48993	48991	48974	48999	48994	48995	48992	48996	48986	48988
49347	49364	49345	49351	49342	49353	49336	49351	49336	49348
49681	49683	49673	49670	49670	49675	49679	49667	49677	49665
49988	49973	49978	49969	49963	49968	49963	49962	49969	49959
50210	50210	50203	50218	50208	50209	50207	50215	50207	50208
50376	50387	50397	50388	50389	50381	50377	50390	50398	50377
50558	50538	50542	50546	50548	50543	50556	50548	50543	50541
50631	50616	50634	50633	50628	50626	50630	50625	50630	50622
50620	50631	50613	50616	50631	50626	50632	50621	50625	50617
50592	50598	50598	50610	50596	50596	50599	50594	50598	50601
50482	50476	50523	50503	50469	50500	50513	50493	50488	50512
50277	50280	50292	50285	50276	50296	50293	50290	50293	50291
50085	50079	50088	50084	50094	50088	50091	50092	50080	50091
49815	49821	49828	49815	49815	49825	49832	49824	49827	49823
49551	49541	49538	49552	49536	49558	49549	49551	49537	49546
49240	49236	49249	49246	49249	49252	49250	49255	49250	49250
48934	48949	48940	48952	48944	48952	48955	48954	48961	48947
48662	48657	48663	48658	48677	48662	48681	48659	48666	48668
48395	48388	48400	48419	48392	48403	48403	48408	48411	48420
48209	48189	48215	48197	48215	48203	48217	48212	48206	48211
48018	48005	48012	48016	48040	48011	48004	48020	48018	48033
47886	47884	47883	47888	47894	47890	47878	47893	47897	47902
47822	47814	47818	47827	47820	47825	47827	47814	47844	47834
47805	47793	47804	47794	47815	47797	47789	47791	47805	47799
47816	47831	47833	47839	47842	47836	47825	47833	47838	47844
47945	47925	47925	47938	47942	47934	47930	47934	47934	47938
48051	48044	48038	48050	48056	48038	48035	48046	48050	48035
48217	48205	48221	48212	48214	48221	48209	48207	48212	48220
48419	48414	48420	48422	48413	48413	48423	48419	48419	48423
48636	48618	48623	48623	48627	48618	48635	48627	48622	48606
48842	48863	48860	48857	48854	48851	48835	48853	48841	48836
49062	49075	49073	49065	49069	49069	49064	49057	49060	49072
49278	49263	49267	49277	49266	49263	49261	49250	49270	49264
49440	49448	49430	49446	49449	49449	49441	49435	49441	49445
49572	49585	49585	49566	49575	49569	49580	49566	49573	49589
49694	49686	49679	49685	49696	49694	49684	49701	49692	49681
49769	49769	49754	49766	49764	49769	49769	49761	49756	49767
49809	49791	49812	49810	49810	49807	49819	49801	49808	49805
49825	49827	49828	49838	49829	49831	49835	49833	49839	49827
49790	49789	49803	49810	49795	49813	49795	49819	49805	49803
49741	49734	49730	49741	49743	49747	49742	49744	49743	49744
49645	49629	49642	49628	49633	49645	49643	49647	49654	49649
49511	49505	49506	49519	49506	49505	49508	49510	49509	49511
49343	49345	49348	49348	49358	49339	49348	49365	49348	49360
49168	49178	49184	49162	49183	49184	49190	49191	49193	49182
49018	49013	49013	49010	49024	49020	49023	49031	49030	49028
48845	48849	48856	48863	48863	48867	48871	48850	48861	48870
48716	48722	48714	48720	48733	48731	48723	48721	48727	48722
48600	48611	48612	48599	48615	48609	48617	48623	48629	48637
48531	48530	48542	48539	48536	48533	48529	48536	48547	48547
48494	48488	48493	48494	48489	48499	48496	48485	48482	48498
48492	48493	48490	48480	48483	48479	48488	48483	48500	48486
48528	48518	48514	48509	48513	48515	48520	48521	48504	48511
48582	48563	48570	48561	48577	48577	48586	48564	48575	48572
48666	48681	48691	48684	48683	48680	48677	48664	48683	48669
48777	48807	48787	48791	48792	48777	48789	48789	48789	48790
48925	48938	48929	48937	48933	48924	48920	48926	48944	48929
49087	49096	49084	49086	49090	49086	49081	49089	49083	49087
49244	49235	49245	49233	49236	49233	49242	49236	49225	49253
49401	49389	49399	49401	49386	49387	49390	49384	49396	49397
49512	49523	49525	49515	49529	49519	49511	49514	49514	49505
49619	49633	49625	49633	49628	49630	49608	49624	49639	49629
49721	49707	49717	49711	49710	49717	49709	49713	49708	49711
49731	49736	49739	49727	49743	49723	49728	49714	49722	49728
49748	49743	49733	49741	49747	49748	49736	49728	49752	49742
49706	49703	49690	49698	49699	49709	49687	49700	49699	49704
49617	49615	49609	49601	49610	49610	49619	49626	49615	49605
49518	49514	49517	49515	49505	49538	49528	49519	49520	49528
49401	49394	49402	49408	49408	49397	49403	49408	49396	49413
49252	49243	49258	49259	49251	49267	49245	49257	49265	49268
49087	49076	49075	49090	49090	49084	49085	49093	49086	49090
48873	48895	48892	48897	48883	48893	48892	48893	48899	48896
48693	48699	48699	48702	48708	48688	48714	48715	48722	48716
48475	48465	48484	48486	48488	48496	48498	48495	48501	48519
48306	48283	48306	48293	48307	48312	48296	48302	48324	48295
48140	48151	48141	48147	48144	48151	48158	48144	48153	48162
48013	48007	48011	48014	48018	48015	48025	48011	48023	48001
47947	47929	47947	47953	47935	47935	47950	47940	47951	47955
47902	47902	47906	47897	47915	47902	47926	47907	47908	47919
47947	47937	47946	47949	47945	47960	47953	47959	47961	47959
48065	48056	48061	48057	48063	48054	48078	48057	48061	48058
48194	48191	48194	48191	48203	48205	48206	48204	48205	48208
48410	48399	48410	48409	48396	48418	48407	48415	48410	48402
48679	48665	48666	48667	48668	48677	48667	48666	48661	48663
48955	48953	48959	48966	48956	48957	48963	48959	48963	48957
49285	49286	49280	49288	49278	49280	49259	49274	49270	49269
49610	49600	49601	49597	49607	49602	49609	49591	49588	49593
49939	49947	49940	49936	49935	49937	49930	49934	49945	49931
50274	50265	50278	50268	50270	50267	50271	50265	50267	50266
50539	50537	50535	50530	50524	50515	50521	50530	50520	50512
50803	50803	50792	50787	50802	50786	50793	50801	50795	50791
51000	51001	50995	50994	50992	50989	50993	50987	50976	50978
51103	51117	51109	51101	51105	51105	51100	51102	51081	51090
51169	51164	51177	51176	51161	51179	51167	51159	51171	51165
51143	51160	51156	51147	51151	51134	51141	51148	51144	51132
51020	51025	51010	51025	51029	51015	51025	51014	51009	51016
50859	50861	50861	50848	50843	50842	50853	50845	50860	50850
50594	50601	50600	50599	50608	50591	50589	50607	50604	50599
50262	50258	50262	50254	50264	50275	50257	50270	50262	50265
49910	49901	49911	49895	49917	49915	49921	49912	49919	49919
49481	49496	49486	49495	49478	49477	49507	49488	49501	49497
49033	49024	49019	49034	49038	49039	49032	49029	49038	49032
48539	48531	48536	48551	48526	48544	48539	48537	48554	48543
48040	48038	48041	48035	48040	48047	48041	48055	48058	48055
47596	47586	47598	47604	47611	47614	47611	47616	47632	47619
47164	47144	47134	47133	47151	47151	47150	47152	47157	47151
46773	46743	46785	46722	46813	46829	46726	46747	46744	46817
46714	46679	46698	46688	46709	46732	46716	46718	46687	46745
46323	46317	46305	46323	46325	46325	46337	46346	46339	46328
46222	46224	46237	46239	46256	46241	46243	46245	46246	46246
46179	46194	46196	46197	46207	46223	46196	46202	46210	46215
46291	46289	46279	46306	46272	46282	46301	46279	46304	46303
46580	46543	46562	46560	46560	46546	46550	46567	46549	46586
46861	46847	46848	46864	46854	46858	46857	46864	46873	46866
47267	47274	47255	47259	47285	47264	47254	47283	47272	47269
47768	47780	47778	47774	47763	47782	47762	47755	47761	47764
48297	48309	48308	48313	48293	48299	48304	48309	48318	48287
48901	48898	48904	48897	48895	48898	48893	48882	48884	48896
49497	49497	49495	49493	49490	49491	49478	49480	49479	49478
50102	50111	50093	50101	50088	50077	50085	50080	50098	50083
50676	50651	50654	50653	50645	50646	50648	50652	50649	50651
51121	51132	51144	51123	51122	51116	51123	51111	51117	51123
51609	51599	51602	51589	51613	51592	51579	51588	51597	51583
51940	51947	51929	51926	51942	51933	51934	51929	51906	51909
52108	52126	52113	52110	52116	52098	52097	52107	52103	52101
52250	52228	52262	52248	52259	52253	52261	52234	52248	52248
52267	52257	52278	52269	52282	52282	52243	52260	52246	52258
52081	52122	52093	52077	52056	52074	52095	52085	52088	52071
51877	51898	51875	51871	51890	51874	51872	51887	51867	51873
51528	51533	51531	51530	51503	51526	51530	51526	51529	51514
51054	51056	51048	51063	51060	51074	51072	51058	51062	51068
50531	50538	50538	50537	50542	50533	50537	50545	50540	50551
49920	49928	49918	49920	49930	49938	49936	49948	49933	49932
49249	49258	49265	49261	49277	49271	49285	49280	49284	49270
48578	48573	48573	48583	48593	48588	48593	48584	48588	48599
47890	47905	47868	47884	47893	47890	47898	47889	47905	47899
47270	47285	47250	47264	47256	47287	47279	47302	47289	47290
46608	46637	46617	46603	46646	46619	46638	46662	46647	46653
46077	46072	46108	46093	46119	46105	46103	46096	46110	46102
45717	45711	45757	45726	45701	45704	45733	45713	45733	45721
45353	45355	45394	45386	45351	45380	45384	45389	45372	45374
45220	45242	45218	45197	45233	45204	45224	45258	45220	45234
45115	45148	45097	45123	45121	45136	45153	45166	45156	45153
45243	45255	45242	45178	45239	45239	45244	45240	45217	45244
45518	45542	45529	45544	45497	45536	45524	45509	45536	45530
45883	45864	45846	45908	45875	45884	45887	45859	45883	45902
46397	46396	46377	46378	46387	46392	46381	46413	46392	46394
47035	47050	47047	47044	47037	47032	47036	47042	47045	47047
47725	47711	47705	47712	47715	47716	47698	47705	47717	47702
48486	48486	48486	48478	48494	48474	48460	48473	48472	48462
49265	49272	49267	49258	49259	49249	49262	49256	49251	49256
50058	50059	50072	50035	50068	50062	50054	50058	50039	50040
50852	50854	50826	50841	50841	50826	50817	50818	50802	50809
51480	51502	51487	51483	51480	51477	51491	51487	51459	51475
52109	52126	52115	52152	52107	52120	52147	52100	52135	52101
52618	52645	52641	52665	52639	52641	52661	52638	52604	52627
52925	52916	52953	52944	52920	52911	52923	52919	52950	52905
53219	53190	53193	53173	53194	53168	53178	53179	53136	53185
53248	53276	53258	53265	53268	53280	53260	53252	53253	53282
53124	53137	53119	53113	53126	53130	53115	53141	53134	53145
52924	52913	52929	52932	52915	52913	52901	52931	52946	52909
52525	52547	52544	52557	52549	52527	52537	52549	52513	52524
51998	51981	52002	51993	51993	51986	52014	52001	51994	52001
51399	51409	51406	51402	51409	51430	51400	51406	51418	51411
50679	50680	50688	50680	50679	50693	50675	50688	50683	50684
49874	49889	49877	49885	49885	49880	49897	49891	49896	49895
49040	49055	49054	49060	49057	49080	49053	49059	49071	49077
48214	48209	48210	48212	48208	48240	48213	48226	48217	48219
47427	47405	47420	47415	47422	47403	47471	47438	47459	47477
46627	46625	46617	46628	46635	46640	46672	46648	46634	46658
45866	45898	45883	45897	45900	45931	45885	45901	45935	45894
45349	45380	45378	45393	45392	45339	45413	45421	45421	45373
44884	44871	44902	44888	44898	44878	44874	44896	44881	44933
44611	44614	44608	44622	44639	44651	44694	44645	44658	44653
44408	44401	44381	44357	44382	44425	44379	44412	44415	44363
44405	44399	44408	44413	44401	44384	44387	44403	44423	44420
44678	44645	44680	44665	44672	44642	44662	44691	44659	44660
44944	44962	44951	44959	44935	44971	44971	44961	44963	44917
45479	45477	45452	45446	45448	45471	45471	45461	45461	45511
46151	46164	46142	46149	46180	46140	46152	46157	46157	46187
46918	46908	46907	46895	46875	46907	46902	46900	46898	46902
47759	47747	47751	47756	47743	47752	47747	47745	47738	47749
48689	48694	48678	48684	48670	48672	48673	48663	48672	48674
49633	49623	49621	49636	49623	49613	49624	49621	49630	49610
50581	50573	50565	50572	50564	50574	50563	50568	50560	50561
51441	51449	51469	51436	51451	51432	51427	51426	51432	51428
52285	52287	52294	52283	52294	52286	52283	52268	52258	52263
53005	52999	53000	52985	53014	52975	52985	53002	52984	52982
53519	53531	53529	53505	53513	53487	53509	53524	53509	53493
53995	54008	53979	53967	53956	53985	53971	53986	53945	53970
54232	54273	54263	54261	54255	54217	54230	54243	54232	54250
54241	54263	54242	54210	54242	54235	54241	54243	54239	54218
54230	54220	54213	54216	54226	54218	54214	54207	54231	54228
53941	53940	53933	53920	53930	53939	53945	53927	53943	53932
53411	53432	53429	53423	53431	53440	53425	53411	53424	53435
52874	52873	52883	52874	52881	52869	52877	52874	52863	52878
52166	52154	52159	52171	52170	52170	52164	52174	52167	52169
51282	51285	51287	51291	51288	51295	51303	51295	51298	51301
50373	50388	50389	50395	50387	50404	50403	50397	50396	50398
49409	49414	49418	49403	49411	49420	49436	49430	49426	49427
48436	48449	48453	48451	48470	48461	48463	48452	48469	48473
47458	47454	47453	47468	47478	47490	47484	47482	47500	47506
46607	46564	46524	46539	46605	46589	46619	46540	46589	46611
46131	46084	46087	46085	46125	46095	46114	46097	46124	46127
45078	45073	45104	45055	45081	45096	45114	45074	45119	45091
44547	44519	44507	44532	44544	44522	44527	44548	44561	44544
44038	44014	44040	44025	44012	44054	44032	44039	44017	44022
43756	43736	43740	43765	43742	43763	43785	43761	43787	43778
43722	43710	43694	43738	43740	43748	43694	43734	43727	43719
43793	43808	43793	43820	43808	43800	43820	43826	43821	43845
44111	44124	44108	44130	44121	44091	44096	44113	44120	44115
44681	44669	44667	44655	44673	44693	44694	44688	44689	44716
45259	45256	45282	45272	45264	45281	45284	45285	45277	45261
46099	46080	46091	46104	46091	46102	46078	46094	46101	46091
47049	47057	47055	47043	47055	47048	47037	47050	47041	47036
48032	48028	48030	48022	48047	48033	48036	48025	48028	48027
49113	49098	49096	49091	49093	49086	49084	49085	49080	49078
50126	50126	50131	50124	50129	50111	50122	50113	50108	50111
51172	51164	51168	51164	51171	51160	51170	51148	51143	51150
52137	52147	52147	52150	52139	52117	52133	52128	52125	52119
52905	52913	52904	52887	52884	52888	52913	52882	52889	52887
53617	53637	53623	53639	53652	53632	53626	53643	53615	53626
54159	54216	54160	54173	54150	54180	54128	54177	54166	54152
54447	54434	54471	54440	54462	54457	54447	54449	54463	54398
54642	54614	54631	54618	54610	54628	54626	54605	54639	54607
54573	54570	54575	54567	54600	54577	54563	54569	54592	54584
54252	54276	54288	54300	54285	54265	54250	54270	54257	54258
53838	53815	53862	53823	53812	53848	53826	53839	53849	53837
53214	53245	53194	53221	53231	53214	53217	53221	53224	53213
52380	52371	52378	52392	52397	52398	52400	52398	52403	52406
51531	51547	51534	51534	51544	51542	51543	51545	51542	51539
50524	50541	50543	50536	50538	50550	50549	50544	50548	50561
49480	49475	49479	49499	49498	49505	49508	49501	49515	49498
48422	48445	48434	48418	48401	48435	48449	48438	48442	48450
47358	47348	47351	47364	47360	47375	47390	47389	47390	47390
46436	46483	46388	46455	46428	46456	46466	46442	46454	46443
45510	45479	45558	45528	45463	45501	45530	45573	45538	45543
44754	44826	44791	44761	44800	44783	44786	44818	44781	44782
44092	44085	44123	44053	44122	44107	44113	44179	44127	44129
43610	43573	43670	43632	43617	43639	43654	43710	43632	43649
43436	43436	43408	43486	43427	43442	43448	43554	43431	43476
43315	43273	43263	43360	43313	43300	43285	43339	43272	43291
43444	43430	43378	43432	43385	43422	43440	43449	43416	43471
43857	43831	43811	43915	43862	43861	43875	43883	43837	43839
44343	44343	44292	44331	44339	44350	44351	44308	44327	44348
45059	45020	45054	45003	45009	45019	45015	45052	45034	45030
45973	45963	45986	45986	45961	45939	45957	45975	45960	45959
46958	46950	46943	46958	46947	46938	46938	46939	46940	46941
48039	48041	48046	48027	48036	48035	48039	48015	48027	48023
49176	49170	49167	49188	49173	49161	49158	49169	49171	49165
50343	50334	50338	50353	50306	50324	50322	50319	50301	50302
51457	51457	51451	51406	51441	51447	51429	51443	51427	51427
52459	52429	52394	52420	52430	52426	52425	52421	52453	52407
53351	53374	53373	53322	53357	53358	53316	53351	53351	53352
54126	54129	54102	54146	54094	54087	54074	54093	54115	54117
54497	54564	54576	54602	54569	54521	54528	54569	54487	54544
54953	54991	54991	54996	54991	55024	55020	54992	55021	54989
55146	55135	55103	55077	55088	55140	55085	55098	55148	55132
54947	54916	54923	54902	54916	54903	54907	54900	54852	54929
54667	54680	54692	54667	54676	54653	54663	54671	54702	54689
54118	54174	54159	54170	54149	54149	54165	54148	54185	54121
53364	53372	53377	53371	53379	53371	53379	53379	53366	53376
52527	52540	52541	52549	52548	52520	52536	52541	52537	52561
51557	51555	51551	51568	51563	51575	51573	51569	51576	51564
50443	50439	50451	50440	50448	50445	50445	50454	50454	50465
49289	49303	49295	49311	49308	49311	49322	49320	49303	49306
48145	48121	48125	48135	48140	48134	48161	48145	48158	48147
47033	47003	47012	47020	47034	47045	47000	47043	47049	47058
45908	45925	45935	45937	45926	45897	45908	45947	45985	45953
45016	45015	45040	45063	45044	45101	45008	45061	45016	45038
44137	44115	44112	44110	44112	44125	44194	44136	44160	44148
43446	43432	43465	43464	43432	43433	43413	43466	43454	43539
43091	43106	43107	43102	43060	43104	43155	43106	43096	43170
42747	42750	42756	42742	42769	42730	42822	42766	42745	42729
42690	42666	42689	42659	42670	42691	42737	42725	42696	42718
43030	42987	43005	43022	42976	43061	43018	43010	43005	43053
43377	43356	43399	43387	43364	43423	43337	43387	43390	43389
44005	43984	43991	44001	43977	44067	43968	43996	44016	43973
44891	44838	44857	44851	44856	44869	44880	44855	44872	44892
45828	45814	45827	45809	45800	45798	45827	45802	45823	45816
46954	46952	46941	46945	46937	46954	46939	46940	46931	46919
48151	48145	48149	48146	48145	48152	48131	48139	48135	48144
49396	49395	49387	49383	49382	49381	49376	49382	49374	49372
50656	50630	50647	50634	50631	50623	50621	50618	50616	50611
51791	51796	51779	51777	51791	51771	51758	51772	51760	51762
52939	52938	52915	52908	52943	52924	52909	52910	52887	52912
53879	53889	53891	53885	53870	53875	53864	53872	53866	53855
54582	54579	54566	54569	54578	54573	54581	54517	54571	54555
55234	55259	55230	55260	55254	55242	55239	55227	55240	55222
55683	55675	55677	55664	55660	55684	55638	55631	55670	55652
55697	55712	55734	55698	55704	55726	55704	55669	55687	55699
55699	55709	55709	55676	55690	55673	55703	55683	55702	55692
55440	55463	55478	55441	55445	55455	55470	55443	55462	55432
54841	54844	54838	54862	54838	54840	54828	54820	54817	54841
54201	54198	54187	54208	54201	54198	54204	54198	54195	54208
53325	53339	53350	53342	53352	53339	53339	53325	53353	53339
52314	52315	52312	52302	52309	52316	52334	52326	52318	52332
51230	51242	51240	51243	51246	51244	51258	51240	51249	51251
50051	50068	50053	50072	50070	50075	50078	50087	50083	50075
49072	49078	49087	49084	49096	49097	49091	49102	49091	49108
47715	47735	47729	47730	47732	47747	47763	47748	47756	47746
46576	46583	46596	46582	46598	46572	46622	46606	46604	46615
45476	45502	45495	45549	45514	45554	45522	45525	45528	45536
44573	44583	44577	44590	44585	44601	44595	44623	44607	44598
43905	43900	43911	43949	43914	43902	43947	43948	43938	43977
43236	43262	43299	43283	43303	43297	43332	43285	43321	43328
42914	42938	42939	42949	42960	42958	42962	42979	42996	42989
42942	42978	42957	42980	42958	42954	42963	42990	42953	42987
43011	43002	43008	43003	43028	43012	42990	43028	42971	43022
43387	43397	43411	43398	43372	43376	43411	43398	43401	43398
44059	44060	44092	44072	44067	44044	44066	44075	44067	44070
44817	44817	44805	44808	44822	44810	44815	44804	44800	44803
45746	45750	45751	45739	45735	45743	45732	45728	45765	45723
46879	46882	46891	46878	46889	46880	46883	46874	46879	46876
48054	48054	48056	48056	48061	48043	48032	48044	48037	48047
49309	49289	49297	49283	49286	49290	49270	49276	49264	49269
50524	50512	50497	50493	50497	50476	50492	50466	50470	50472
51704	51688	51681	51682	51665	51654	51669	51653	51656	51657
52788	52752	52786	52774	52776	52744	52739	52753	52749	52755
53674	53687	53675	53675	53636	53634	53651	53639	53634	53642
54466	54430	54474	54467	54525	54457	54444	54480	54465	54446
55077	55110	55075	55081	55089	55054	55070	55051	55049	55043
55346	55295	55350	55321	55302	55296	55299	55315	55310	55296
55577	55571	55576	55559	55616	55578	55569	55571	55565	55571
55494	55516	55473	55480	55463	55492	55447	55473	55448	55453
55048	55087	55048	55059	55001	55065	55039	55066	55066	55046
54618	54605	54613	54613	54652	54604	54592	54595	54591	54598
53929	53942	53959	53925	53973	53923	53937	53945	53929	53932
52985	52985	52986	52987	53012	52984	52986	52985	52995	52975
51998	52000	52017	52005	51983	52006	52028	52020	52016	52026
50893	50890	50897	50911	50899	50909	50907	50911	50908	50909
49702	49712	49715	49722	49704	49724	49735	49730	49728	49725
48490	48463	48481	48490	48520	48513	48522	48507	48517	48517
47339	47380	47337	47365	47359	47359	47363	47344	47365	47371
46167	46129	46213	46180	46164	46189	46200	46136	46212	46207
45104	45107	45148	45132	45208	45162	45156	45103	45131	45146
44318	44294	44371	44336	44360	44296	44339	44295	44361	44361
43542	43589	43587	43561	43512	43543	43541	43583	43558	43568
42956	42945	42890	42924	42955	42989	42981	43056	42996	43007
42790	42745	42871	42824	42808	42819	42842	42877	42831	42848
42670	42629	42624	42667	42681	42689	42676	42745	42689	42681
42827	42814	42760	42760	42869	42785	42821	42839	42829	42807
43343	43287	43318	43345	43300	43335	43327	43336	43340	43330
43899	43902	43939	43936	43883	43903	43923	43953	43907	43895
44750	44752	44704	44728	44725	44716	44740	44761	44731	44721
45757	45760	45723	45714	45757	45759	45732	45711	45750	45756
46875	46892	46873	46859	46870	46872	46867	46876	46861	46877
48102	48081	48075	48079	48083	48070	48074	48081	48083	48065
49338	49326	49327	49307	49324	49329	49315	49309	49317	49307
50606	50591	50606	50562	50579	50576	50568	50565	50562	50565
51798	51777	51762	51782	51760	51754	51765	51768	51741	51756
52811	52780	52761	52823	52780	52759	52755	52755	52771	52762
53787	53803	53831	53815	53771	53770	53787	53773	53816	53781
54544	54581	54547	54565	54540	54560	54546	54537	54523	54542
55004	55003	55018	54955	54998	55021	55037	55018	54947	54965
55475	55466	55465	55401	55454	55423	55462	55467	55461	55441
55684	55648	55658	55608	55645	55683	55659	55621	55554	55617
55387	55452	55436	55438	55432	55471	55445	55460	55414	55432
55258	55231	55231	55210	55219	55184	55187	55205	55243	55193
54820	54767	54744	54776	54758	54768	54771	54751	54701	54726
54073	54044	54057	54034	54054	54088	54083	54047	54070	54039
53221	53255	53261	53262	53261	53252	53270	53260	53276	53276
52283	52295	52310	52299	52299	52303	52313	52299	52321	52299
51213	51228	51217	51234	51233	51239	51230	51250	51243	51234
50100	50114	50115	50122	50120	50108	50143	50127	50131	50123
48952	48974	48978	48967	48973	48985	48980	48989	48981	48993
47824	47816	47823	47823	47828	47850	47855	47839	47858	47869
46712	46701	46694	46709	46709	46706	46705	46726	46710	46764
45752	45758	45753	45779	45790	45796	45794	45830	45787	45767
44792	44827	44841	44879	44861	44816	44924	44861	44875	44848
44108	44114	44103	44119	44103	44176	44090	44122	44091	44169
43629	43617	43607	43591	43619	43587	43604	43641	43622	43685
43231	43218	43225	43195	43191	43192	43151	43235	43233	43221
43054	43066	43066	43050	43035	43107	43146	43070	43084	43040
43245	43204	43184	43204	43199	43267	43203	43183	43233	43256
43456	43452	43477	43459	43450	43461	43420	43448	43468	43423
43978	43969	43989	43993	43946	43944	43940	43974	43976	43972
44751	44738	44724	44753	44758	44720	44707	44734	44769	44767
45554	45559	45564	45562	45551	45528	45535	45563	45537	45542
46579	46561	46569	46565	46563	46555	46584	46560	46567	46551
47697	47688	47697	47686	47680	47679	47675	47670	47693	47674
48844	48836	48845	48834	48834	48834	48828	48819	48817	48821
50025	50003	50026	50013	50004	50004	49987	49986	49987	49988
51121	51105	51114	51095	51080	51096	51091	51085	51083	51079
52182	52177	52176	52191	52165	52171	52156	52161	52164	52159
53171	53170	53167	53164	53161	53143	53147	53145	53145	53106
53841	53883	53883	53863	53847	53842	53817	53839	53825	53853
54536	54553	54536	54543	54548	54509	54516	54532	54505	54492
54997	54982	54992	54991	55007	54973	55001	54995	54971	54991
55157	55152	55166	55148	55158	55163	55149	55175	55145	55154
55238	55273	55281	55267	55240	55233	55223	55246	55211	55233
55071	55080	55059	55082	55085	55084	55080	55065	55050	55081
54638	54604	54623	54638	54605	54618	54646	54624	54612	54635
54170	54168	54144	54135	54152	54162	54159	54150	54153	54149
53437	53442	53558	53459	53470	53436	53461	53558	53450	53470
52513	52516	52540	52527	52518	52515	52522	52548	52516	52526
51606	51613	51621	51618	51612	51613	51620	51630	51617	51616
50574	50582	50587	50579	50587	50594	50595	50591	50593	50593
49515	49526	49523	49524	49533	49530	49537	49548	49544	49544
48427	48446	48458	48445	48464	48446	48465	48450	48448	48457
47432	47441	47441	47455	47444	47468	47456	47463	47456	47470
46429	46428	46427	46416	46440	46454	46430	46426	46433	46443
45562	45548	45567	45570	45554	45576	45576	45568	45553	45583
44893	44905	44888	44881	44899	44923	44902	44901	44913	44904
44268	44279	44293	44256	44308	44314	44310	44304	44324	44308
43850	43841	43834	43866	43840	43858	43861	43878	43877	43889
43788	43752	43787	43763	43747	43761	43770	43773	43775	43792
43729	43706	43698	43735	43722	43726	43749	43717	43736	43752
43919	43929	43937	43903	43912	43929	43910	43910	43907	43923
44403	44375	44377	44374	44376	44364	44371	44366	44380	44367
44947	44944	44951	44939	44925	44944	44941	44944	44940	44946
45690	45671	45682	45681	45692	45689	45694	45676	45690	45686
46597	46592	46590	46591	46595	46583	46591	46587	46571	46581
47575	47563	47563	47574	47555	47573	47550	47566	47547	47545
48627	48620	48603	48612	48611	48599	48599	48603	48608	48604
49666	49667	49670	49661	49662	49648	49656	49642	49651	49642
50737	50730	50721	50733	50732	50718	50711	50704	50715	50710
51723	51731	51719	51723	51728	51688	51729	51703	51694	51706
52567	52570	52558	52537	52536	52538	52541	52541	52514	52528
53379	53402	53377	53360	53340	53360	53352	53343	53371	53356
54058	54030	54049	54041	54047	54046	54042	54007	54008	54022
54356	54360	54383	54371	54359	54392	54379	54384	54354	54332
54728	54679	54679	54707	54709	54687	54691	54689	54670	54672
54807	54791	54835	54801	54855	54818	54797	54818	54808	54802
54579	54608	54573	54598	54582	54565	54590	54593	54563	54586
54331	54356	54309	54318	54281	54313	54290	54315	54302	54320
53847	53795	53838	53840	53784	53839	53821	53835	53816	53824
53135	53132	53164	53146	53116	53156	53149	53158	53143	53142
52390	52376	52395	52400	52388	52411	52398	52402	52398	52402
51491	51484	51493	51484	51487	51497	51499	51501	51497	51488
50562	50565	50560	50566	50567	50567	50565	50571	50573	50563
49563	49554	49558	49571	49550	49571	49583	49578	49581	49578
48574	48589	48578	48583	48574	48592	48586	48596	48592	48599
47567	47585	47571	47603	47619	47600	47585	47625	47604	47602
46643	46688	46684	46671	46645	46649	46678	46697	46663	46675
45893	45872	45910	45884	45893	45901	45924	45940	45906	45931
45143	45128	45144	45113	45163	45170	45155	45107	45177	45145
44590	44551	44653	44598	44556	44604	44593	44660	44606	44622
44259	44208	44238	44247	44239	44235	44272	44206	44281	44258
44030	43989	43966	43999	43995	43997	44037	44017	44033	44026
44008	43935	44008	43975	43971	43980	44010	43973	44008	44004
44295	44218	44294	44296	44272	44266	44258	44288	44303	44295
44534	44535	44540	44557	44577	44565	44549	44580	44553	44590
45096	45110	45127	45060	45117	45109	45094	45095	45111	45117
45858	45866	45884	45849	45861	45863	45857	45849	45850	45851
46639	46627	46610	46620	46624	46620	46625	46630	46616	46625
47567	47560	47539	47563	47536	47532	47524	47531	47532	47535
48522	48518	48520	48527	48516	48512	48506	48496	48507	48497
49507	49496	49496	49504	49511	49491	49489	49494	49492	49497
50499	50480	50473	50473	50479	50468	50468	50487	50483	50458
51335	51355	51351	51384	51347	51339	51336	51341	51352	51346
52207	52213	52200	52162	52203	52204	52205	52183	52225	52195
52935	52955	52969	52903	52937	52939	52941	52943	52949	52910
53479	53487	53501	53458	53471	53479	53487	53451	53416	53451
53921	53913	53939	53963	53930	53924	53919	53892	53890	53931
54138	54185	54169	54128	54177	54164	54160	54174	54191	54160
54157	54200	54190	54202	54160	54162	54194	54178	54188	54173
54112	54130	54126	54078	54132	54116	54081	54109	54156	54061
53886	53830	53866	53844	53838	53861	53838	53834	53855	53798
53378	53358	53338	53339	53339	53316	53360	53343	53319	53331
52830	52838	52847	52852	52846	52836	52858	52849	52839	52846
52105	52123	52121	52123	52125	52123	52130	52128	52114	52126
51390	51381	51378	51385	51377	51399	51378	51389	51392	51372
50550	50548	50549	50557	50557	50550	50550	50561	50562	50558
49676	49684	49682	49685	49685	49703	49690	49691	49704	49694
48801	48820	48816	48822	48809	48808	48837	48830	48828	48824
47958	47961	47949	47967	47967	47947	47968	47985	47963	47948
47230	47190	47210	47201	47219	47195	47200	47213	47199	47237
46476	46471	46489	46487	46502	46454	46525	46484	46511	46520
45877	45864	45892	45889	45897	45926	45908	45887	45912	45890
45491	45476	45468	45463	45481	45478	45474	45494	45480	45485
45088	45089	45072	45085	45090	45071	45086	45099	45108	45095
44932	44926	44935	44947	44949	44994	44909	44919	44953	44884
45006	44997	45003	44991	45043	45029	45043	45010	45009	45039
45139	45114	45132	45103	45126	45120	45139	45118	45136	45118
45410	45398	45395	45429	45411	45390	45433	45415	45421	45388
45919	45945	45931	45916	45924	45942	45938	45931	45934	45919
46490	46489	46491	46490	46491	46465	46485	46488	46486	46484
47172	47164	47161	47150	47148	47160	47152	47159	47151	47138
47947	47937	47944	47942	47938	47938	47924	47925	47938	47939
48754	48744	48751	48737	48741	48736	48738	48726	48733	48726
49590	49585	49579	49582	49569	49577	49561	49560	49560	49564
50380	50378	50371	50364	50371	50367	50367	50357	50353	50345
51171	51161	51165	51146	51166	51154	51140	51147	51142	51135
51870	51862	51855	51870	51866	51841	51857	51855	51855	51838
52408	52423	52405	52413	52397	52402	52395	52379	52392	52386
52954	52944	52947	52940	52933	52930	52918	52929	52921	52914
53289	53290	53286	53269	53255	53269	53276	53267	53272	53271
53407	53419	53390	53393	53395	53391	53389	53375	53381	53371
53506	53500	53513	53486	53488	53491	53500	53487	53476	53475
53468	53416	53381	53366	53355	53472	53497	53458	53351	53449
52966	52946	52943	52951	52937	52972	52978	52968	52932	52946
52725	52711	52715	52716	52704	52717	52729	52727	52708	52709
52226	52227	52220	52211	52211	52221	52222	52213	52212	52224
51693	51685	51685	51684	51689	51690	51694	51691	51675	51687
51012	51022	51006	51016	51015	51023	51031	51018	51021	51014
50277	50270	50267	50272	50282	50277	50276	50285	50282	50289
49528	49538	49527	49533	49529	49535	49543	49538	49532	49534
48760	48766	48753	48765	48774	48781	48787	48785	48777	48782
48054	48054	48064	48057	48067	48070	48070	48080	48068	48076
47353	47366	47353	47373	47373	47351	47363	47377	47375	47388
46741	46744	46746	46735	46745	46757	46767	46750	46764	46759
46263	46251	46280	46234	46273	46275	46290	46282	46289	46290
45853	45834	45836	45826	45847	45830	45844	45859	45870	45876
45563	45567	45585	45557	45579	45564	45561	45560	45568	45574
45459	45469	45484	45455	45478	45499	45492	45462	45482	45489
45437	45461	45465	45459	45431	45464	45469	45474	45473	45445
45591	45598	45596	45583	45609	45598	45590	45585	45627	45611
45918	45904	45910	45918	45912	45921	45923	45922	45927	45921
46253	46265	46271	46259	46273	46266	46267	46276	46275	46260
46798	46782	46780	46791	46783	46770	46776	46778	46791	46806
47410	47408	47415	47415	47405	47399	47399	47405	47403	47423
48072	48045	48064	48059	48065	48057	48054	48043	48055	48053
48771	48772	48759	48767	48762	48753	48752	48747	48759	48762
49481	49466	49464	49465	49474	49465	49465	49467	49464	49455
50175	50181	50173	50181	50172	50162	50162	50162	50160	50162
50847	50849	50848	50840	50854	50846	50831	50845	50826	50827
51369	51385	51375	51364	51379	51366	51341	51370	51355	51365
51870	51892	51879	51875	51880	51857	51869	51871	51867	51873
52255	52264	52279	52275	52257	52261	52256	52258	52245	52262
52479	52480	52464	52473	52491	52482	52469	52480	52467	52471
52634	52634	52620	52620	52635	52635	52632	52614	52611	52634
52633	52653	52623	52631	52614	52632	52632	52629	52622	52614
52454	52457	52448	52439	52425	52437	52456	52440	52441	52443
52257	52249	52265	52260	52230	52248	52255	52258	52247	52260
51840	51858	51849	51849	51823	51840	51846	51852	51851	51855
51421	51440	51413	51421	51416	51425	51427	51424	51430	51427
50904	50896	50902	50913	50908	50910	50908	50905	50907	50913
50294	50301	50299	50310	50300	50303	50309	50303	50308	50309
49689	49684	49686	49687	49697	49693	49697	49694	49696	49693
49050	49038	49041	49054	49059	49045	49064	49055	49052	49069
48430	48457	48448	48438	48443	48439	48447	48437	48453	48445
47831	47822	47834	47841	47837	47841	47846	47845	47842	47845
47284	47256	47307	47292	47301	47289	47301	47305	47294	47310
46859	46858	46862	46875	46843	46869	46878	46841	46862	46871
46434	46443	46399	46435	46451	46448	46439	46487	46442	46454
46145	46143	46147	46156	46165	46144	46150	46192	46159	46162
46037	46034	46061	46043	45993	46050	46035	46018	46030	46040
45910	45943	45926	45930	45888	45921	45910	45914	45921	45920
45965	45999	45968	46019	45977	45989	45988	45991	45976	45991
46191	46166	46205	46183	46179	46194	46189	46188	46187	46201
46423	46392	46410	46384	46409	46407	46426	46435	46426	46420
46758	46764	46741	46764	46793	46773	46761	46735	46770	46766
47255	47250	47258	47264	47236	47248	47238	47223	47256	47254
47747	47740	47755	47740	47740	47728	47738	47724	47748	47733
48292	48295	48298	48295	48301	48288	48284	48292	48286	48292
48867	48872	48876	48862	48867	48876	48865	48871	48870	48859
49451	49451	49444	49450	49441	49451	49441	49439	49441	49446
50015	50011	50017	50004	49999	50013	50003	49999	49995	49990
50514	50508	50500	50497	50498	50497	50506	50503	50489	50498
50969	50978	50988	50978	50970	50958	50958	50967	50963	50955
51381	51358	51379	51359	51357	51355	51351	51371	51361	51350
51622	51607	51601	51591	51605	51613	51613	51609	51612	51592
51855	51849	51864	51873	51860	51864	51862	51847	51872	51847
51978	51979	51959	51963	51967	51947	51961	51963	51967	51964
51912	51923	51928	51918	51927	51918	51930	51905	51888	51923
51860	51852	51839	51850	51836	51842	51840	51840	51853	51848
51659	51649	51640	51625	51645	51649	51661	51647	51610	51622
51411	51394	51390	51396	51384	51371	51400	51388	51390	51377
51051	51039	51038	51031	51040	51044	51035	51049	51036	51027
50615	50623	50620	50630	50622	50632	50633	50625	50624	50630
50186	50177	50175	50185	50177	50183	50194	50182	50193	50181
49693	49706	49706	49711	49708	49699	49702	49714	49709	49716
49223	49227	49222	49225	49224	49226	49231	49236	49247	49235
48762	48747	48759	48757	48752	48757	48774	48753	48766	48742
48304	48295	48310	48302	48315	48325	48313	48321	48329	48312
47914	47929	47933	47933	47944	47967	47938	47926	47932	47929
47560	47567	47573	47595	47585	47610	47582	47593	47581	47605
47276	47299	47297	47294	47301	47288	47314	47306	47292	47314
47112	47126	47121	47137	47142	47128	47166	47137	47143	47111
46985	47002	47004	46998	47003	47035	47020	47009	47002	46995
46954	46937	46942	46939	46951	46925	46951	46963	46946	46951
47049	47061	47035	47037	47043	47034	47026	47052	47049	47030
47146	47156	47155	47149	47154	47178	47140	47145	47162	47144
47363	47352	47354	47367	47367	47343	47371	47356	47364	47373
47649	47660	47656	47644	47662	47673	47658	47646	47659	47659
47996	47985	47994	47981	47990	47969	47982	47988	47986	47988
48379	48375	48377	48373	48380	48371	48365	48361	48365	48358
48795	48780	48777	48778	48778	48781	48772	48782	48775	48767
49195	49198	49195	49196	49190	49195	49197	49197	49195	49192
49624	49614	49611	49605	49600	49617	49604	49604	49597	49593
49995	49994	49995	49984	49984	49980	49986	49980	49977	49985
50369	50361	50368	50363	50352	50356	50365	50368	50350	50345
50671	50678	50673	50663	50666	50660	50665	50661	50661	50656
50902	50897	50900	50894	50890	50886	50886	50887	50897	50888
51107	51101	51091	51098	51106	51096	51097	51098	51086	51091
51205	51215	51150	51219	51211	51215	51181	51254	51222	51229
51121	51119	51105	51121	51108	51116	51110	51124	51120	51112
51167	51157	51168	51176	51167	51166	51169	51168	51173	51162
51063	51050	51043	51058	51051	51049	51046	51043	51046	51051
50913	50914	50900	50905	50896	50900	50904	50907	50902	50910
50680	50680	50684	50685	50680	50682	50674	50690	50674	50682
50375	50365	50368	50374	50373	50372	50379	50375	50381	50378
50062	50061	50050	50063	50059	50063	50065	50064	50064	50063
49716	49714	49712	49720	49708	49713	49722	49719	49723	49715
49360	49360	49354	49360	49366	49359	49361	49368	49368	49372
48995	49002	49017	49009	49006	49014	49015	49023	49004	49007
48672	48670	48676	48677	48673	48680	48681	48678	48682	48687
48386	48382	48388	48395	48383	48389	48383	48402	48397	48394
48120	48119	48123	48122	48127	48118	48134	48134	48132	48147
47905	47916	47923	47913	47922	47913	47931	47920	47931	47912
47782	47783	47789	47773	47800	47784	47798	47801	47790	47803
47681	47684	47683	47683	47690	47694	47676	47681	47681	47682
47664	47670	47672	47659	47670	47661	47665	47666	47661	47668
47760	47745	47756	47749	47755	47753	47747	47753	47769	47752
47859	47866	47867	47856	47865	47884	47862	47871	47871	47879
48058	48037	48054	48055	48047	48044	48043	48041	48049	48043
48319	48316	48303	48296	48311	48305	48298	48304	48307	48314
48582	48575	48580	48570	48571	48559	48566	48574	48572	48580
48874	48882	48872	48869	48880	48881	48864	48876	48866	48866
49171	49175	49183	49178	49169	49177	49180	49171	49172	49171
49488	49490	49489	49475	49477	49482	49477	49466	49479	49482
49758	49758	49760	49762	49763	49763	49754	49755	49758	49754
49997	49991	49993	49990	49994	49993	49994	49996	49990	49992
50221	50224	50203	50206	50204	50198	50210	50202	50208	50197
50369	50370	50367	50360	50366	50358	50368	50365	50360	50359
50459	50447	50450	50450	50449	50438	50441	50438	50443	50442
50511	50505	50515	50512	50514	50510	50512	50516	50511	50505
50509	50507	50503	50500	50490	50509	50514	50493	50506	50504
50410	50417	50417	50423	50423	50422	50417	50418	50413	50418
50323	50333	50321	50328	50329	50329	50334	50336	50327	50321
50155	50149	50149	50161	50152	50147	50152	50153	50158	50159
49967	49963	49961	49974	49961	49971	49974	49970	49969	49965
49745	49744	49747	49753	49745	49757	49751	49762	49761	49756
49512	49510	49522	49516	49522	49512	49507	49512	49513	49523
49271	49256	49259	49267	49280	49271	49282	49271	49265	49267
49031	49035	49025	49032	49034	49033	49030	49036	49053	49037
48802	48816	48807	48810	48803	48821	48815	48798	48818	48819
48594	48583	48606	48601	48608	48598	48595	48584	48599	48609
48417	48432	48426	48415	48422	48415	48421	48439	48429	48429
48294	48277	48305	48297	48285	48290	48305	48303	48299	48300
48173	48169	48170	48179	48196	48185	48187	48178	48181	48183
48139	48122	48127	48121	48130	48143	48120	48126	48137	48130
48168	48163	48160	48152	48170	48153	48163	48156	48160	48169
48207	48210	48229	48210	48203	48211	48202	48219	48214	48219
48339	48323	48336	48323	48339	48336	48329	48330	48329	48324
48528	48531	48524	48519	48529	48533	48524	48522	48529	48524
48747	48753	48747	48743	48753	48747	48754	48743	48741	48743
49011	49008	49009	49013	49006	49001	48998	48993	49007	48997
49280	49300	49274	49281	49284	49277	49274	49270	49273	49271
49550	49564	49555	49562	49569	49550	49552	49547	49554	49552
49834	49831	49833	49813	49824	49821	49820	49816	49813	49812
50051	50055	50046	50046	50048	50045	50039	50042	50039	50044
50257	50258	50252	50244	50262	50251	50258	50247	50249	50242
50418	50422	50426	50404	50421	50411	50401	50394	50411	50402
50504	50493	50499	50493	50487	50490	50491	50479	50495	50485
50550	50555	50529	50548	50553	50557	50548	50549	50556	50553
50537	50525	50529	50528	50529	50534	50531	50534	50517	50529
50429	50421	50426	50423	50428	50430	50428	50414	50435	50425
50290	50297	50291	50302	50304	50301	50305	50301	50290	50303
50120	50121	50116	50115	50115	50113	50117	50121	50118	50118
49875	49863	49871	49869	49865	49871	49870	49867	49872	49866
49595	49603	49598	49603	49602	49600	49610	49609	49600	49603
49310	49313	49311	49312	49313	49328	49328	49317	49330	49318
49016	49008	48999	49019	49006	49017	49024	49014	49022	49015
48719	48708	48709	48716	48721	48720	48746	48728	48745	48725
48472	48457	48451	48447	48465	48463	48460	48469	48457	48461
48200	48191	48190	48193	48196	48208	48202	48216	48190	48200
47985	47997	47991	47984	47994	48010	48008	48004	48037	48005
47845	47865	47863	47858	47850	47872	47853	47877	47875	47867
47759	47737	47754	47755	47750	47736	47770	47738	47735	47765
47694	47696	47704	47680	47690	47689	47712	47714	47726	47689
47733	47749	47741	47748	47743	47761	47733	47752	47750	47734
47824	47820	47831	47827	47816	47822	47833	47820	47806	47822
47975	47968	47968	47962	47962	47991	47974	47963	47970	47968
48188	48198	48210	48180	48194	48202	48201	48205	48190	48205
48472	48468	48470	48459	48466	48455	48449	48454	48460	48456
48769	48773	48771	48765	48767	48760	48765	48756	48764	48759
49099	49104	49106	49088	49104	49099	49098	49096	49087	49097
49434	49436	49436	49429	49434	49436	49425	49430	49415	49424
49770	49769	49760	49761	49768	49755	49749	49751	49763	49749
50048	50053	50058	50038	50047	50029	50049	50039	50040	50027
50335	50335	50323	50333	50315	50317	50331	50318	50316	50322
50547	50554	50552	50547	50540	50555	50536	50535	50546	50546
50692	50688	50686	50686	50679	50674	50664	50681	50675	50663
50811	50816	50816	50817	50810	50825	50816	50799	50806	50799
50848	50853	50847	50843	50849	50844	50834	50841	50845	50830
50789	50778	50790	50778	50779	50783	50779	50787	50781	50769
50692	50696	50705	50700	50708	50684	50708	50692	50690	50698
50544	50540	50538	50544	50547	50547	50542	50542	50538	50535
50291	50299	50294	50295	50295	50287	50297	50289	50289	50291
50028	50024	50020	50024	50023	50033	50024	50019	50028	50021
49702	49697	49705	49709	49707	49714	49715	49701	49706	49706
49393	49400	49396	49398	49395	49405	49405	49399	49409	49409
48986	48998	48990	48990	48995	49000	49006	49000	49003	49004
48632	48630	48629	48644	48630	48639	48646	48642	48648	48651
48261	48264	48260	48271	48267	48266	48268	48274	48284	48283
47924	47920	47947	47946	47944	47939	47953	47954	47947	47948
47657	47674	47666	47674	47677	47685	47677	47678	47688	47680
47427	47424	47434	47429	47426	47438	47440	47437	47450	47450
47255	47266	47269	47257	47263	47262	47276	47265	47275	47290
47189	47194	47187	47205	47185	47209	47209	47206	47206	47208
47192	47180	47187	47170	47175	47197	47194	47192	47190	47190
47243	47244	47246	47260	47257	47256	47269	47260	47264	47263
47455	47436	47440	47457	47457	47442	47447	47444	47448	47440
47665	47653	47652	47667	47656	47648	47662	47656	47670	47664
47972	47977	47980	47989	47985	47979	47984	47972	47981	47981
48375	48372	48390	48377	48382	48371	48379	48382	48373	48375
48799	48803	48803	48796	48805	48793	48792	48797	48801	48781
49259	49262	49262	49260	49253	49255	49241	49259	49247	49244
49713	49706	49707	49701	49704	49686	49706	49701	49700	49699
50174	50174	50162	50164	50162	50165	50164	50146	50162	50154
50619	50604	50607	50597	50608	50595	50594	50599	50607	50589
50967	50955	50951	50944	50948	50939	50935	50936	50931	50932
51286	51292	51283	51288	51272	51289	51279	51284	51274	51273
51548	51550	51548	51541	51553	51535	51526	51538	51512	51536
51675	51687	51684	51691	51686	51682	51677	51673	51681	51679
51783	51788	51779	51777	51784	51785	51784	51787	51777	51763
51777	51782	51773	51768	51774	51762	51766	51776	51779	51768
51631	51626	51641	51635	51629	51633	51633	51627	51623	51613
51484	51477	51476	51479	51474	51472	51476	51472	51481	51465
51197	51198	51200	51193	51191	51196	51193	51202	51199	51193
50820	50814	50815	50812	50821	50817	50821	50812	50812	50816
50415	50412	50417	50417	50408	50422	50412	50417	50413	50415
49939	49929	49928	49939	49932	49935	49947	49949	49942	49943
49419	49412	49419	49427	49429	49429	49430	49432	49436	49437
48894	48885	48884	48884	48891	48895	48901	48904	48899	48905
48369	48353	48356	48373	48368	48364	48378	48381	48381	48382
47826	47832	47841	47868	47864	47856	47861	47858	47873	47864
47363	47373	47370	47370	47364	47385	47374	47379	47364	47392
46996	46974	46988	46992	47014	47006	47001	47001	47001	47005
46606	46588	46602	46622	46586	46624	46609	46627	46626	46631
46351	46341	46346	46369	46392	46372	46383	46384	46354	46390
46250	46258	46277	46263	46252	46268	46278	46275	46296	46281
46186	46173	46187	46190	46202	46190	46187	46204	46183	46192
46275	46278	46264	46270	46304	46277	46282	46277	46287	46279
46525	46547	46532	46521	46541	46533	46533	46526	46526	46540
46826	46845	46826	46823	46793	46829	46833	46810	46831	46834
47227	47208	47222	47230	47247	47245	47233	47245	47241	47240
47780	47793	47770	47775	47786	47784	47771	47768	47781	47778
48363	48362	48359	48344	48344	48344	48345	48349	48345	48338
48987	48990	48977	48983	48971	48976	48974	48978	48975	48975
49631	49630	49633	49605	49621	49608	49609	49619	49606	49618
50284	50261	50283	50267	50259	50270	50264	50260	50255	50261
50917	50907	50880	50887	50923	50901	50886	50881	50884	50879
51457	51432	51444	51446	51456	51429	51428	51432	51424	51409
51950	51946	51960	51963	51957	51939	51926	51953	51933	51934
52363	52367	52339	52340	52335	52343	52337	52345	52326	52334
52587	52602	52612	52565	52548	52565	52566	52556	52558	52568
52808	52788	52785	52816	52782	52823	52802	52798	52792	52794
52851	52855	52875	52805	52837	52841	52845	52830	52836	52816
52721	52719	52658	52683	52684	52695	52702	52707	52685	52674
52534	52522	52494	52561	52531	52525	52506	52528	52513	52502

## Sheet: RSB1TC_Baseline
						In this dataset, each column represents 1 data capture from the sensor (Over 1501 data points)
RSB1TC at 10cm from antenna						These are raw datasets in the time domain, as output from the sensor. Units are a.u.
						The sensor is a K-band FMCW operating between 24 - 25.5 GHz
						The chirp duration is 300 ms
						The time between chirps is 5 seconds
49157	49157	49152	49153	49147	49153	49168	49162	49155	49149	49153	49154	49162	49159	49151	49158	49166	49150	49158	49160	49162	49152	49155	49174	49157	49157	49156	49161	49161	49162	49145	49152	49155	49152	49161	49156	49158	49144	49158	49149	49153	49150	49155	49147	49150	49154	49154	49154	49147	49157
49901	49819	49763	49691	49607	49539	49457	49393	49317	49217	49158	49092	49029	49003	48941	48897	48856	48815	48777	48775	48750	48744	48733	48723	48697	48717	48719	48728	48739	48760	48765	48784	48806	48827	48859	48890	48942	48994	49030	49077	49129	49179	49236	49285	49350	49406	49461	49544	49608	49679
49880	49809	49729	49631	49545	49451	49347	49246	49149	49056	48958	48857	48759	48708	48618	48557	48477	48429	48380	48361	48319	48305	48279	48271	48259	48244	48257	48280	48277	48330	48331	48360	48403	48432	48473	48542	48593	48659	48714	48787	48858	48937	48999	49077	49163	49248	49338	49418	49500	49577
49596	49526	49458	49379	49287	49221	49134	49048	48937	48810	48724	48629	48526	48445	48362	48303	48197	48160	48099	48082	48035	48015	47989	47972	47939	47935	47949	47961	47984	48000	48037	48070	48112	48133	48195	48243	48304	48382	48451	48522	48591	48666	48737	48821	48892	48973	49087	49149	49221	49296
49215	49170	49133	49059	49007	48951	48881	48796	48700	48576	48503	48412	48322	48230	48153	48074	47987	47918	47866	47837	47824	47769	47747	47721	47695	47707	47700	47700	47740	47757	47782	47816	47860	47885	47936	47989	48059	48123	48193	48270	48329	48418	48475	48538	48611	48689	48762	48846	48904	48953
48811	48811	48791	48752	48708	48683	48645	48577	48469	48391	48317	48230	48142	48056	47985	47917	47824	47750	47713	47681	47645	47610	47547	47548	47538	47519	47522	47534	47545	47578	47589	47643	47661	47692	47749	47792	47867	47943	47989	48072	48119	48178	48227	48279	48353	48407	48476	48528	48567	48603
48453	48466	48457	48461	48466	48448	48427	48389	48322	48234	48177	48097	48031	47970	47879	47817	47725	47658	47624	47598	47561	47529	47499	47470	47441	47448	47427	47453	47455	47492	47508	47530	47563	47594	47637	47688	47730	47787	47849	47896	47949	48000	48057	48078	48152	48190	48220	48263	48283	48289
48077	48133	48167	48171	48200	48211	48208	48170	48141	48091	48048	47993	47910	47877	47787	47727	47656	47591	47573	47527	47506	47469	47443	47400	47360	47353	47351	47380	47383	47372	47429	47450	47488	47504	47530	47565	47604	47680	47728	47765	47800	47839	47885	47901	47943	47970	47989	48009	47996	47974
47754	47835	47881	47936	48001	48022	48047	48030	48046	48012	47971	47926	47871	47847	47776	47703	47649	47620	47581	47562	47521	47489	47471	47426	47427	47380	47388	47407	47413	47421	47435	47454	47509	47489	47530	47559	47575	47643	47664	47701	47723	47753	47764	47799	47811	47798	47791	47800	47775	47735
47528	47619	47695	47769	47853	47905	47965	47963	47987	47974	47963	47949	47927	47861	47836	47778	47730	47693	47674	47662	47630	47605	47575	47545	47501	47502	47505	47506	47522	47532	47542	47546	47560	47573	47603	47618	47623	47683	47700	47704	47716	47729	47733	47715	47726	47726	47686	47663	47615	47560
47285	47408	47496	47599	47705	47774	47828	47891	47925	47960	47947	47950	47922	47911	47879	47841	47837	47823	47789	47778	47755	47731	47663	47648	47656	47628	47615	47628	47627	47622	47638	47644	47649	47675	47678	47680	47678	47704	47715	47707	47728	47719	47702	47671	47659	47635	47593	47547	47480	47394
47147	47273	47386	47510	47633	47729	47798	47895	47934	47977	48005	48029	48058	48033	48012	47987	47972	47958	47975	47957	47947	47907	47893	47856	47855	47837	47823	47827	47829	47806	47836	47831	47846	47828	47823	47833	47830	47818	47826	47811	47786	47767	47751	47694	47665	47620	47563	47487	47402	47319
47104	47245	47370	47503	47620	47735	47835	47909	47984	48044	48097	48160	48172	48186	48176	48177	48176	48183	48192	48191	48179	48151	48144	48113	48100	48093	48085	48083	48067	48070	48073	48057	48057	48057	48053	48034	48015	47993	47992	47951	47932	47905	47835	47812	47756	47695	47595	47522	47412	47321
47079	47229	47353	47483	47635	47765	47874	47986	48070	48133	48219	48269	48315	48336	48346	48367	48394	48413	48421	48429	48419	48407	48398	48381	48378	48362	48350	48342	48329	48320	48314	48308	48301	48287	48253	48246	48223	48176	48144	48101	48069	48013	47971	47905	47834	47757	47652	47559	47447	47355
47128	47266	47401	47564	47706	47829	47979	48050	48177	48259	48350	48442	48498	48520	48558	48592	48632	48660	48691	48702	48693	48693	48688	48680	48663	48674	48655	48643	48621	48608	48602	48577	48558	48535	48493	48482	48446	48394	48344	48298	48244	48192	48127	48051	47973	47881	47764	47657	47545	47436
47272	47435	47563	47708	47838	47959	48100	48241	48331	48438	48548	48623	48690	48733	48787	48831	48879	48924	48970	48981	48981	48983	48968	48979	48979	48980	48971	48967	48936	48909	48894	48882	48858	48826	48782	48749	48708	48649	48588	48524	48478	48396	48314	48255	48156	48083	47938	47841	47728	47615
47448	47595	47708	47888	47995	48119	48252	48371	48493	48606	48713	48822	48882	48967	49017	49065	49142	49189	49239	49252	49279	49285	49280	49287	49279	49285	49271	49248	49250	49227	49194	49178	49147	49094	49065	49017	48958	48892	48842	48753	48677	48603	48534	48447	48362	48268	48139	48025	47917	47802
47719	47824	47931	48079	48193	48296	48438	48555	48681	48801	48915	49018	49100	49156	49242	49307	49375	49436	49495	49519	49537	49556	49561	49576	49592	49582	49567	49554	49534	49527	49483	49448	49423	49385	49333	49304	49234	49147	49080	49006	48929	48853	48769	48682	48579	48483	48374	48255	48155	48041
48000	48096	48192	48314	48415	48518	48637	48743	48867	48991	49106	49198	49304	49370	49459	49529	49607	49678	49715	49753	49773	49788	49810	49833	49849	49850	49836	49824	49802	49772	49759	49704	49687	49648	49589	49535	49472	49384	49319	49243	49166	49087	49000	48918	48827	48736	48613	48526	48417	48339
48339	48407	48485	48557	48651	48733	48832	48951	49064	49192	49280	49381	49487	49567	49652	49728	49822	49892	49936	49963	50003	50010	50044	50065	50076	50091	50089	50063	50046	50029	49996	49951	49911	49877	49823	49775	49690	49633	49549	49479	49397	49314	49239	49159	49068	48983	48875	48798	48717	48641
48676	48730	48782	48845	48918	48971	49062	49132	49249	49362	49446	49549	49637	49718	49820	49887	49991	50055	50104	50143	50170	50203	50219	50256	50273	50285	50285	50268	50252	50227	50187	50162	50126	50072	50024	49983	49909	49827	49757	49672	49611	49532	49476	49398	49334	49230	49153	49082	49004	48961
49032	49069	49090	49130	49161	49217	49262	49336	49429	49513	49600	49681	49762	49854	49933	50017	50103	50171	50211	50256	50287	50316	50335	50373	50394	50420	50406	50395	50368	50341	50327	50295	50265	50219	50184	50115	50059	49991	49925	49845	49795	49731	49676	49601	49541	49485	49409	49350	49309	49285
49409	49396	49409	49414	49424	49435	49466	49503	49586	49670	49718	49801	49893	49954	50037	50119	50185	50251	50290	50327	50364	50389	50431	50473	50496	50503	50495	50497	50486	50457	50428	50399	50365	50330	50290	50239	50181	50124	50059	49987	49948	49906	49856	49805	49741	49703	49663	49629	49610	49586
49760	49724	49699	49675	49657	49637	49660	49685	49727	49776	49830	49884	49948	50020	50082	50167	50234	50280	50322	50359	50386	50425	50469	50489	50526	50534	50544	50531	50517	50489	50475	50447	50425	50395	50360	50315	50247	50217	50166	50134	50089	50039	50002	49976	49939	49899	49884	49879	49869	49878
50073	50011	49945	49905	49846	49814	49801	49811	49818	49858	49884	49928	49967	50021	50081	50139	50215	50249	50273	50304	50329	50367	50413	50435	50475	50473	50481	50466	50465	50447	50427	50411	50392	50368	50349	50317	50276	50233	50205	50169	50147	50124	50104	50080	50065	50067	50050	50074	50091	50122
50373	50284	50195	50104	50040	49991	49948	49915	49910	49923	49930	49948	49983	50022	50070	50120	50167	50190	50217	50238	50266	50301	50357	50376	50392	50420	50416	50410	50407	50396	50383	50366	50354	50344	50315	50302	50282	50252	50232	50204	50207	50193	50179	50185	50186	50207	50220	50265	50304	50347
50611	50484	50386	50288	50177	50106	50021	49990	49965	49935	49920	49922	49930	49957	49987	50036	50058	50074	50098	50111	50130	50156	50194	50223	50245	50254	50263	50273	50265	50255	50263	50247	50259	50233	50222	50209	50202	50202	50193	50184	50196	50197	50205	50223	50242	50285	50321	50374	50456	50521
50725	50584	50485	50352	50262	50156	50062	50010	49944	49910	49879	49855	49843	49859	49880	49886	49911	49909	49909	49920	49946	49968	50000	50015	50029	50061	50067	50058	50072	50054	50053	50057	50055	50064	50067	50064	50061	50078	50084	50104	50106	50126	50162	50192	50231	50273	50351	50415	50506	50588
50847	50700	50573	50444	50304	50192	50084	50011	49937	49861	49795	49761	49748	49736	49742	49737	49724	49731	49719	49729	49732	49755	49780	49792	49811	49810	49838	49854	49841	49857	49853	49858	49878	49885	49901	49891	49923	49949	49968	49985	50023	50079	50100	50147	50213	50280	50357	50446	50557	50656
50883	50717	50592	50425	50302	50178	50060	49968	49857	49774	49708	49642	49601	49579	49559	49548	49534	49496	49486	49480	49492	49505	49512	49537	49546	49566	49569	49579	49590	49604	49601	49627	49636	49659	49678	49691	49724	49769	49798	49851	49889	49933	49998	50053	50121	50215	50306	50411	50527	50629
50791	50646	50506	50339	50209	50090	49959	49857	49735	49644	49565	49480	49424	49379	49355	49329	49288	49265	49240	49224	49224	49237	49243	49245	49254	49276	49277	49290	49302	49320	49332	49344	49374	49392	49435	49464	49494	49544	49593	49649	49692	49760	49825	49888	49972	50062	50190	50276	50409	50520
50675	50538	50402	50241	50109	49984	49846	49730	49609	49481	49397	49311	49236	49201	49135	49093	49043	48998	48971	48944	48948	48947	48955	48952	48963	48954	48962	48987	48994	49018	49040	49066	49077	49113	49161	49196	49240	49303	49358	49433	49481	49561	49641	49707	49807	49913	50016	50129	50253	50361
50488	50353	50222	50091	49940	49828	49687	49564	49443	49321	49214	49112	49029	48969	48910	48850	48796	48731	48682	48683	48653	48669	48656	48647	48652	48632	48655	48673	48699	48706	48739	48770	48805	48825	48872	48925	48991	49047	49121	49199	49255	49346	49426	49513	49594	49699	49819	49933	50058	50165
50198	50086	49990	49846	49731	49624	49492	49392	49257	49127	49035	48913	48837	48771	48698	48629	48553	48494	48456	48439	48416	48411	48391	48379	48366	48355	48384	48395	48418	48441	48467	48497	48511	48566	48621	48665	48724	48805	48872	48953	49015	49106	49179	49272	49355	49451	49569	49670	49778	49883
49901	49805	49717	49609	49509	49396	49285	49176	49061	48927	48829	48722	48640	48560	48471	48388	48320	48253	48196	48170	48125	48143	48107	48100	48091	48071	48089	48099	48125	48154	48178	48227	48255	48292	48344	48383	48466	48536	48599	48687	48765	48847	48930	49008	49096	49200	49301	49407	49497	49575
49555	49476	49403	49334	49242	49161	49055	48967	48848	48733	48636	48537	48450	48351	48295	48196	48144	48058	48033	47982	47965	47916	47895	47879	47861	47867	47853	47870	47896	47932	47954	47980	48024	48073	48127	48162	48240	48311	48384	48456	48535	48605	48691	48765	48841	48928	49018	49105	49193	49258
49182	49122	49089	49024	48959	48905	48822	48727	48624	48526	48432	48323	48240	48158	48092	47995	47931	47849	47812	47781	47746	47706	47667	47649	47626	47630	47618	47625	47657	47679	47712	47750	47784	47809	47888	47924	47997	48067	48124	48211	48295	48331	48409	48482	48554	48621	48726	48787	48850	48905
48789	48783	48759	48707	48672	48633	48582	48510	48427	48344	48229	48168	48083	48012	47925	47835	47769	47678	47654	47594	47561	47568	47503	47470	47452	47471	47450	47463	47474	47496	47533	47557	47600	47624	47697	47733	47797	47860	47921	48000	48045	48129	48174	48243	48314	48362	48435	48485	48529	48547
48404	48425	48424	48431	48412	48410	48358	48310	48255	48168	48132	48043	47958	47898	47807	47749	47644	47599	47563	47525	47482	47446	47413	47406	47362	47377	47360	47358	47385	47409	47427	47449	47493	47515	47587	47599	47653	47704	47765	47830	47859	47928	47993	48030	48073	48110	48164	48179	48217	48220
48024	48058	48092	48118	48144	48137	48129	48110	48069	48016	47957	47902	47847	47781	47709	47632	47536	47509	47493	47457	47409	47359	47349	47285	47278	47255	47262	47260	47300	47303	47328	47347	47382	47393	47427	47476	47530	47572	47618	47663	47689	47740	47767	47808	47852	47859	47904	47911	47896	47894
47659	47703	47776	47842	47860	47905	47922	47914	47905	47878	47842	47805	47754	47706	47624	47592	47498	47479	47418	47430	47361	47331	47298	47273	47249	47220	47215	47232	47224	47256	47260	47285	47318	47325	47388	47388	47426	47468	47512	47528	47559	47582	47615	47624	47632	47658	47648	47629	47609	47578
47387	47464	47532	47624	47696	47752	47794	47810	47814	47806	47790	47776	47746	47710	47640	47622	47547	47521	47489	47513	47434	47442	47380	47341	47314	47296	47289	47307	47301	47318	47332	47340	47351	47360	47401	47413	47444	47451	47475	47484	47510	47525	47547	47533	47510	47507	47491	47469	47412	47358
47101	47192	47293	47403	47507	47579	47636	47690	47711	47721	47738	47727	47737	47695	47652	47632	47573	47581	47551	47562	47521	47460	47442	47429	47404	47370	47373	47367	47357	47383	47416	47387	47405	47416	47420	47429	47441	47452	47453	47457	47475	47445	47436	47440	47412	47373	47335	47283	47203	47145
46885	47035	47121	47232	47353	47441	47545	47608	47639	47704	47724	47757	47730	47732	47717	47691	47681	47659	47676	47672	47648	47600	47565	47536	47533	47508	47511	47490	47503	47487	47484	47491	47492	47496	47475	47496	47483	47492	47482	47473	47444	47431	47411	47383	47338	47298	47227	47160	47072	46997
46788	46934	47058	47177	47310	47420	47526	47605	47660	47739	47794	47811	47828	47825	47841	47832	47846	47856	47847	47851	47809	47822	47778	47755	47737	47719	47720	47701	47708	47694	47693	47693	47684	47671	47651	47658	47642	47618	47602	47571	47550	47513	47460	47417	47374	47312	47238	47145	47056	46968
46688	46805	47006	47115	47258	47372	47488	47575	47683	47769	47848	47889	47930	47953	47961	47976	48011	48008	48011	48021	48007	48023	47968	47976	47951	47943	47930	47917	47910	47901	47900	47869	47863	47844	47826	47805	47793	47747	47714	47660	47633	47583	47536	47479	47407	47322	47248	47128	47031	46930
46702	46841	47015	47150	47271	47397	47532	47638	47764	47848	47932	48006	48058	48100	48127	48150	48206	48208	48228	48239	48253	48230	48232	48207	48202	48206	48188	48170	48168	48139	48136	48120	48100	48069	48036	48004	47976	47912	47878	47826	47778	47705	47656	47582	47511	47412	47303	47202	47084	46968
46816	46982	47098	47245	47383	47499	47657	47744	47861	47987	48059	48153	48218	48285	48315	48361	48404	48458	48486	48506	48500	48493	48495	48514	48489	48481	48478	48471	48447	48432	48413	48388	48373	48328	48303	48259	48210	48150	48101	48039	47982	47915	47838	47759	47668	47566	47451	47345	47218	47131
46969	47103	47214	47360	47488	47621	47757	47872	48003	48132	48240	48338	48403	48467	48528	48591	48660	48701	48734	48764	48764	48772	48784	48790	48787	48766	48773	48759	48745	48719	48704	48663	48643	48599	48556	48519	48456	48400	48334	48247	48179	48113	48018	47956	47860	47753	47624	47523	47385	47292
47197	47323	47418	47555	47705	47800	47944	48053	48192	48308	48418	48528	48608	48694	48768	48826	48901	48966	49002	49025	49038	49060	49066	49085	49096	49093	49074	49073	49046	49014	49003	48978	48924	48900	48854	48793	48726	48652	48589	48511	48434	48348	48262	48185	48092	48002	47865	47753	47645	47531
47529	47642	47733	47839	47963	48052	48183	48290	48411	48543	48630	48738	48834	48905	48997	49067	49158	49214	49272	49295	49313	49331	49346	49359	49380	49390	49385	49373	49339	49319	49296	49257	49218	49200	49132	49073	49016	48928	48865	48785	48724	48634	48543	48469	48369	48281	48169	48076	47957	47899
47885	47956	48030	48136	48231	48306	48414	48515	48640	48757	48869	48955	49067	49143	49242	49319	49410	49483	49515	49552	49594	49617	49644	49673	49679	49674	49680	49663	49644	49613	49571	49550	49520	49475	49419	49367	49298	49221	49152	49076	48991	48918	48831	48757	48681	48582	48467	48384	48299	48212
48311	48367	48410	48483	48546	48613	48699	48783	48891	49003	49107	49201	49303	49379	49491	49561	49647	49714	49760	49804	49840	49849	49891	49914	49942	49950	49946	49926	49923	49883	49845	49832	49792	49756	49700	49656	49571	49505	49441	49361	49300	49222	49130	49080	48995	48906	48829	48747	48697	48623
48766	48799	48820	48853	48896	48933	49005	49063	49145	49239	49347	49431	49512	49585	49687	49765	49848	49922	49957	49998	50037	50072	50112	50117	50166	50176	50181	50170	50139	50127	50091	50061	50029	49989	49950	49906	49828	49757	49698	49634	49570	49512	49444	49379	49314	49259	49185	49137	49099	49041
49246	49247	49237	49248	49262	49288	49320	49374	49444	49518	49599	49666	49733	49815	49898	49985	50075	50124	50170	50201	50242	50280	50330	50351	50379	50389	50395	50378	50369	50361	50335	50301	50263	50235	50192	50149	50081	50020	49972	49904	49863	49799	49755	49708	49646	49597	49556	49532	49503	49473
49741	49699	49667	49654	49644	49637	49639	49662	49707	49781	49811	49883	49936	50006	50096	50172	50240	50290	50323	50370	50401	50423	50493	50511	50539	50561	50564	50561	50543	50529	50505	50486	50456	50434	50374	50347	50299	50252	50203	50156	50128	50090	50042	50000	49971	49927	49916	49902	49902	49893
50185	50131	50099	50031	49984	49949	49936	49924	49945	49988	50021	50056	50115	50155	50233	50302	50365	50408	50434	50463	50491	50517	50567	50602	50636	50651	50650	50655	50637	50628	50611	50591	50578	50552	50543	50490	50447	50401	50400	50358	50329	50301	50278	50254	50250	50230	50237	50252	50250	50290
50656	50560	50481	50409	50326	50285	50225	50209	50202	50204	50212	50252	50272	50320	50364	50422	50467	50499	50523	50559	50585	50614	50670	50683	50709	50732	50722	50749	50734	50721	50727	50703	50682	50692	50657	50632	50614	50578	50562	50555	50529	50536	50525	50531	50527	50529	50549	50585	50642	50671
51076	50952	50858	50741	50662	50575	50504	50457	50418	50412	50380	50404	50405	50433	50468	50504	50538	50568	50586	50601	50629	50638	50687	50724	50756	50773	50778	50774	50772	50771	50763	50761	50753	50740	50735	50724	50699	50712	50697	50690	50701	50714	50719	50745	50751	50785	50828	50897	50937	51052
51351	51231	51119	50983	50879	50785	50694	50624	50567	50532	50487	50469	50459	50475	50499	50525	50538	50551	50553	50560	50586	50615	50647	50660	50680	50700	50702	50720	50715	50706	50704	50708	50715	50724	50733	50722	50722	50724	50738	50755	50771	50793	50813	50855	50884	50931	51007	51071	51159	51260
51657	51500	51377	51222	51099	50979	50872	50800	50714	50637	50600	50549	50517	50530	50521	50523	50529	50519	50520	50520	50537	50557	50594	50597	50608	50629	50635	50649	50656	50670	50654	50668	50672	50690	50706	50729	50732	50746	50772	50810	50827	50862	50920	50966	51012	51085	51169	51257	51351	51489
51828	51667	51525	51383	51243	51119	50984	50881	50777	50709	50626	50580	50519	50511	50498	50477	50464	50449	50427	50429	50435	50443	50474	50485	50487	50493	50504	50515	50537	50544	50549	50548	50573	50594	50627	50650	50671	50711	50745	50781	50825	50886	50935	50992	51079	51147	51247	51342	51480	51550
51891	51719	51581	51423	51276	51153	51011	50911	50806	50694	50603	50535	50479	50445	50395	50383	50339	50309	50285	50264	50284	50287	50284	50299	50313	50311	50315	50347	50340	50374	50386	50397	50415	50437	50458	50515	50556	50598	50641	50690	50752	50814	50872	50939	51022	51120	51244	51350	51449	51546
51850	51722	51572	51431	51287	51152	51015	50906	50779	50669	50560	50464	50401	50346	50303	50254	50204	50145	50116	50111	50104	50115	50115	50107	50112	50119	50117	50133	50152	50177	50188	50220	50246	50275	50308	50341	50399	50463	50520	50579	50651	50710	50792	50860	50952	51044	51166	51284	51388	51519
51741	51609	51475	51338	51202	51080	50928	50820	50677	50561	50450	50348	50273	50209	50137	50089	50023	49969	49921	49903	49892	49895	49880	49871	49875	49866	49870	49893	49913	49934	49947	49981	50006	50040	50102	50135	50192	50274	50327	50394	50468	50547	50633	50703	50809	50904	51031	51136	51246	51369
51488	51371	51266	51143	51023	50908	50781	50660	50529	50394	50290	50180	50092	50025	49952	49870	49807	49753	49704	49667	49652	49640	49640	49619	49607	49599	49598	49628	49639	49668	49681	49715	49749	49788	49845	49879	49950	50032	50088	50164	50239	50321	50409	50488	50579	50674	50795	50908	51003	51124
51202	51092	51020	50889	50790	50693	50576	50472	50334	50206	50105	49995	49900	49826	49720	49664	49576	49505	49465	49422	49396	49383	49362	49351	49335	49319	49323	49334	49363	49388	49414	49446	49482	49516	49562	49621	49711	49769	49836	49926	49980	50068	50142	50238	50327	50425	50539	50633	50740	50820
50789	50727	50652	50555	50489	50395	50299	50202	50084	49964	49871	49749	49673	49592	49486	49418	49326	49247	49204	49168	49141	49121	49094	49070	49053	49041	49043	49062	49077	49103	49130	49167	49199	49224	49283	49328	49402	49484	49539	49627	49699	49771	49838	49915	50001	50103	50192	50271	50355	50432
50378	50315	50276	50214	50140	50083	50009	49924	49804	49708	49606	49516	49424	49340	49253	49160	49076	48991	48956	48911	48891	48860	48814	48790	48765	48757	48755	48761	48780	48827	48835	48863	48912	48945	48984	49033	49111	49174	49244	49321	49388	49453	49535	49607	49683	49744	49839	49905	49967	50021
49871	49855	49836	49788	49769	49728	49673	49603	49520	49416	49338	49241	49158	49071	48990	48904	48805	48736	48698	48669	48627	48596	48544	48523	48509	48486	48470	48505	48525	48532	48564	48578	48603	48649	48688	48752	48810	48882	48936	48997	49056	49114	49181	49253	49321	49380	49442	49499	49541	49566
49352	49367	49357	49359	49352	49341	49303	49264	49187	49128	49049	48983	48897	48822	48740	48674	48578	48498	48473	48443	48412	48362	48341	48297	48259	48240	48242	48272	48278	48288	48331	48352	48368	48391	48442	48467	48552	48595	48641	48701	48752	48796	48852	48901	48931	48999	49039	49068	49081	49095
48831	48848	48886	48898	48932	48948	48931	48893	48859	48812	48760	48683	48624	48572	48492	48416	48342	48271	48241	48204	48185	48152	48095	48071	48019	48027	48011	48011	48025	48058	48066	48092	48120	48110	48170	48216	48252	48313	48352	48400	48431	48463	48502	48542	48584	48604	48624	48635	48634	48611
48295	48359	48392	48453	48496	48525	48555	48557	48536	48514	48473	48432	48396	48330	48251	48189	48122	48075	48058	48017	47992	47947	47916	47874	47843	47835	47802	47825	47846	47850	47868	47868	47916	47917	47945	47973	48011	48049	48081	48105	48133	48152	48176	48207	48213	48222	48216	48206	48194	48168
47795	47900	47965	48036	48131	48171	48205	48238	48243	48244	48221	48206	48164	48135	48077	48021	47974	47915	47904	47876	47853	47814	47786	47735	47724	47708	47684	47697	47679	47708	47735	47744	47754	47755	47778	47798	47824	47857	47862	47879	47891	47897	47914	47925	47893	47903	47867	47859	47796	47764
47287	47425	47526	47623	47724	47809	47863	47913	47923	47960	47965	47994	47947	47935	47894	47843	47824	47812	47779	47750	47741	47688	47668	47636	47613	47601	47585	47569	47599	47570	47578	47601	47631	47607	47629	47645	47647	47660	47678	47669	47667	47651	47635	47623	47601	47583	47545	47489	47426	47362
46883	47044	47145	47289	47404	47456	47569	47651	47694	47734	47778	47813	47790	47787	47759	47748	47728	47723	47697	47699	47664	47630	47598	47593	47558	47546	47534	47546	47526	47545	47511	47517	47530	47529	47515	47542	47525	47512	47520	47496	47493	47474	47451	47411	47371	47317	47245	47195	47106	47026
46652	46744	46865	47019	47131	47222	47344	47429	47502	47552	47619	47653	47670	47686	47687	47684	47673	47690	47688	47675	47653	47648	47601	47590	47580	47555	47550	47564	47558	47529	47536	47526	47512	47495	47495	47472	47470	47454	47449	47423	47379	47330	47302	47271	47219	47159	47079	47001	46894	46793
46317	46501	46646	46770	46880	47016	47140	47240	47336	47430	47482	47527	47605	47614	47614	47631	47660	47669	47685	47698	47674	47648	47636	47622	47617	47595	47608	47605	47587	47561	47563	47552	47525	47545	47503	47459	47463	47422	47386	47355	47310	47244	47239	47153	47091	47007	46911	46812	46709	46601
46234	46352	46470	46627	46761	46872	47025	47130	47240	47334	47431	47518	47569	47599	47651	47647	47682	47711	47754	47747	47754	47740	47719	47720	47729	47721	47696	47700	47671	47657	47650	47657	47613	47590	47571	47550	47506	47459	47419	47353	47310	47223	47203	47111	47061	46941	46834	46722	46623	46509
46201	46333	46469	46613	46713	46887	46999	47117	47248	47357	47443	47544	47601	47664	47707	47735	47812	47855	47860	47889	47889	47882	47883	47872	47881	47878	47877	47869	47852	47830	47813	47806	47768	47738	47693	47668	47608	47563	47494	47472	47377	47297	47231	47168	47107	47015	46887	46759	46656	46552
46172	46338	46458	46594	46714	46893	47008	47109	47240	47362	47477	47580	47664	47726	47773	47851	47908	47959	47993	48021	48022	48046	48033	48052	48051	48055	48055	48025	48036	48006	47980	47957	47921	47910	47853	47795	47750	47669	47607	47559	47488	47421	47304	47254	47165	47067	46914	46828	46705	46608
46329	46486	46591	46738	46843	46952	47108	47211	47331	47477	47586	47696	47789	47863	47939	48019	48078	48149	48188	48204	48230	48244	48243	48265	48299	48294	48286	48272	48244	48217	48209	48175	48137	48106	48068	48006	47923	47892	47796	47738	47677	47577	47481	47401	47339	47238	47104	47000	46888	46783
46679	46772	46859	46983	47102	47171	47308	47395	47536	47670	47782	47895	47990	48055	48149	48222	48296	48383	48419	48444	48467	48505	48508	48534	48544	48557	48560	48546	48527	48507	48455	48453	48415	48369	48322	48274	48196	48123	48066	47981	47914	47843	47768	47672	47547	47490	47384	47270	47188	47094
47003	47066	47161	47233	47360	47417	47528	47629	47751	47853	47984	48083	48182	48273	48355	48453	48528	48612	48657	48704	48703	48738	48772	48798	48823	48833	48843	48818	48811	48765	48749	48721	48675	48643	48595	48541	48466	48389	48327	48246	48182	48112	48032	47951	47863	47759	47665	47561	47471	47417
47432	47491	47524	47612	47686	47709	47825	47918	48019	48132	48227	48339	48433	48523	48615	48717	48799	48869	48933	48968	48997	49026	49066	49096	49113	49132	49130	49122	49115	49074	49055	49012	48980	48955	48893	48856	48789	48702	48647	48549	48496	48437	48347	48275	48182	48108	48027	47952	47886	47812
47959	47989	48023	48070	48125	48160	48198	48272	48381	48454	48552	48656	48723	48823	48911	48995	49078	49156	49216	49232	49268	49310	49345	49379	49414	49424	49426	49428	49403	49377	49351	49318	49289	49258	49218	49170	49091	49020	48970	48901	48844	48777	48708	48649	48573	48520	48443	48376	48349	48306
48537	48529	48530	48549	48553	48586	48623	48657	48726	48806	48872	48961	49046	49116	49216	49300	49385	49465	49492	49540	49565	49600	49642	49671	49706	49726	49721	49722	49712	49688	49653	49650	49615	49582	49533	49485	49427	49365	49328	49263	49207	49152	49105	49051	48982	48947	48889	48854	48831	48819
49151	49117	49086	49071	49051	49050	49058	49086	49132	49193	49255	49300	49373	49440	49520	49598	49688	49753	49778	49819	49848	49897	49939	49976	49996	50025	50018	50027	50015	49991	49970	49958	49917	49901	49863	49817	49767	49731	49679	49627	49587	49549	49503	49465	49419	49387	49360	49355	49350	49362
49779	49693	49657	49603	49567	49516	49501	49508	49541	49575	49586	49637	49686	49749	49821	49896	49960	49996	50026	50057	50091	50150	50182	50220	50238	50256	50270	50264	50259	50232	50218	50207	50191	50174	50148	50115	50069	50033	49992	49956	49947	49904	49892	49866	49828	49819	49815	49841	49863	49887
50388	50289	50227	50144	50086	50024	49979	49961	49955	49953	49965	49998	50024	50079	50131	50195	50236	50267	50310	50333	50359	50395	50438	50461	50482	50500	50515	50515	50507	50489	50482	50472	50462	50461	50428	50410	50377	50352	50322	50308	50295	50289	50279	50265	50250	50274	50325	50320	50372	50417
50989	50877	50767	50673	50575	50492	50413	50375	50334	50323	50316	50316	50344	50368	50394	50456	50472	50505	50521	50545	50569	50607	50641	50677	50680	50687	50705	50717	50707	50696	50690	50662	50675	50654	50663	50653	50641	50639	50623	50616	50624	50638	50624	50647	50653	50694	50739	50805	50855	50930
51498	51358	51241	51118	51012	50908	50808	50766	50693	50656	50625	50587	50586	50605	50631	50637	50682	50676	50687	50704	50709	50750	50768	50812	50828	50839	50838	50830	50826	50842	50844	50830	50849	50855	50856	50848	50844	50838	50849	50873	50879	50919	50916	50963	50999	51037	51087	51191	51251	51347
51968	51821	51702	51546	51426	51301	51176	51100	51048	50969	50900	50872	50833	50836	50843	50818	50841	50833	50835	50839	50859	50878	50910	50922	50932	50957	50960	50971	50953	50960	50971	50978	50977	50975	50999	51008	51027	51040	51051	51094	51131	51150	51178	51228	51294	51355	51445	51541	51641	51736
52331	52172	52050	51880	51755	51618	51483	51390	51313	51213	51147	51079	51026	51008	50999	50968	50957	50936	50930	50938	50929	50966	50969	50989	50982	50996	50999	51004	51021	51034	51033	51055	51063	51064	51097	51113	51137	51170	51201	51251	51286	51358	51384	51461	51520	51600	51697	51824	51922	52032
52525	52380	52238	52092	51933	51817	51686	51572	51445	51344	51265	51172	51125	51081	51050	51005	50975	50960	50929	50931	50917	50935	50937	50954	50959	50946	50952	50975	50980	50988	50994	51028	51042	51063	51092	51125	51156	51211	51246	51294	51347	51413	51467	51521	51631	51712	51811	51900	52046	52166
52723	52566	52401	52253	52120	51987	51833	51737	51634	51497	51390	51291	51221	51176	51117	51065	51024	50959	50928	50916	50908	50907	50918	50918	50918	50900	50919	50936	50939	50958	50961	50993	51015	51038	51077	51120	51177	51231	51278	51349	51405	51476	51535	51591	51733	51819	51961	52032	52164	52284
52701	52534	52441	52321	52172	52030	51851	51736	51629	51554	51387	51312	51217	51173	51071	51037	50921	50881	50843	50813	50842	50830	50790	50757	50802	50793	50779	50789	50812	50830	50882	50869	50918	50943	50975	51069	51064	51192	51219	51319	51360	51466	51551	51572	51747	51852	51980	52031	52163	52305
52379	52235	52155	52028	51886	51773	51660	51539	51419	51314	51201	51092	51000	50944	50863	50807	50722	50668	50647	50607	50606	50579	50570	50564	50543	50537	50537	50547	50566	50593	50617	50640	50666	50696	50725	50794	50837	50911	50954	51054	51097	51194	51277	51343	51446	51538	51643	51720	51846	51954
52259	52154	52054	51951	51860	51734	51628	51515	51383	51287	51159	51039	50949	50869	50789	50706	50623	50545	50510	50469	50450	50427	50421	50392	50364	50365	50358	50371	50397	50425	50449	50477	50506	50543	50590	50645	50702	50786	50837	50930	51003	51082	51161	51221	51337	51433	51518	51623	51717	51819
51896	51798	51739	51650	51559	51496	51413	51291	51166	51075	50952	50838	50729	50655	50558	50494	50402	50330	50272	50236	50212	50189	50152	50127	50105	50095	50084	50111	50122	50146	50171	50208	50235	50277	50318	50369	50443	50516	50577	50664	50733	50797	50880	50969	51049	51134	51221	51326	51407	51466
51469	51428	51369	51308	51252	51178	51103	51027	50917	50812	50709	50615	50493	50411	50322	50232	50146	50070	50021	49979	49954	49906	49889	49849	49823	49810	49809	49818	49845	49859	49900	49931	49947	49983	50037	50083	50162	50233	50296	50382	50430	50503	50579	50642	50737	50804	50900	50955	51026	51083
50914	50891	50862	50832	50793	50764	50694	50631	50549	50459	50364	50269	50186	50099	50009	49920	49827	49763	49703	49666	49641	49595	49573	49524	49513	49485	49489	49491	49516	49531	49556	49593	49620	49643	49679	49740	49808	49877	49931	50008	50053	50123	50183	50241	50313	50377	50448	50505	50537	50572
50276	50279	50277	50283	50263	50247	50210	50191	50113	50049	49974	49893	49826	49735	49641	49567	49484	49412	49373	49333	49292	49264	49227	49191	49163	49145	49143	49156	49164	49187	49193	49231	49262	49279	49329	49361	49437	49483	49537	49583	49644	49697	49740	49792	49862	49901	49939	49963	49996	50005
49601	49656	49685	49697	49722	49732	49732	49707	49665	49615	49557	49499	49440	49365	49281	49212	49126	49072	49019	49002	48969	48909	48867	48839	48823	48799	48793	48795	48810	48851	48864	48863	48892	48921	48950	48988	49043	49092	49126	49179	49217	49261	49300	49335	49373	49391	49418	49429	49422	49419
48905	48968	49030	49092	49126	49165	49186	49179	49163	49144	49110	49068	49017	48952	48891	48825	48753	48707	48682	48654	48602	48561	48531	48497	48461	48449	48454	48441	48469	48476	48488	48511	48522	48539	48569	48598	48649	48677	48715	48748	48774	48782	48809	48852	48850	48894	48879	48867	48840	48825
48243	48324	48397	48476	48536	48603	48653	48672	48651	48644	48657	48648	48600	48571	48501	48447	48405	48379	48330	48327	48296	48258	48201	48184	48153	48154	48130	48145	48155	48142	48162	48181	48202	48193	48239	48260	48277	48314	48327	48329	48344	48367	48374	48350	48379	48359	48346	48311	48276	48215
47554	47671	47740	47847	47949	48033	48128	48128	48164	48177	48222	48205	48199	48156	48129	48088	48051	48021	48004	48003	47971	47938	47888	47864	47856	47845	47833	47831	47833	47850	47828	47863	47871	47870	47881	47892	47899	47912	47913	47925	47914	47924	47918	47891	47888	47842	47791	47759	47704	47629
46906	47055	47155	47275	47393	47463	47583	47610	47666	47749	47786	47780	47781	47762	47758	47719	47714	47697	47699	47681	47674	47645	47599	47579	47555	47558	47552	47539	47536	47548	47540	47539	47564	47554	47553	47552	47557	47553	47551	47529	47504	47508	47471	47425	47411	47372	47306	47236	47152	47071
46399	46553	46673	46806	46918	47032	47136	47221	47276	47338	47413	47455	47467	47459	47470	47466	47462	47472	47481	47468	47464	47434	47426	47377	47359	47376	47368	47355	47362	47337	47342	47340	47346	47337	47308	47319	47320	47297	47264	47248	47219	47183	47156	47114	47047	47002	46896	46823	46761	46666
45896	46049	46187	46313	46443	46565	46708	46799	46896	46984	47039	47102	47133	47148	47178	47196	47209	47209	47253	47248	47229	47215	47173	47186	47171	47149	47160	47160	47149	47156	47141	47127	47107	47110	47073	47060	47071	47011	46985	46940	46900	46869	46808	46733	46691	46613	46489	46421	46317	46211
45522	45655	45796	45950	46101	46211	46344	46427	46550	46628	46751	46846	46902	46934	46956	46982	47011	47042	47058	47090	47064	47063	47047	47043	47043	47049	47045	47023	47017	47010	46997	46973	46959	46949	46911	46896	46848	46829	46767	46736	46663	46612	46568	46476	46401	46317	46204	46110	46011	45880
45296	45441	45559	45718	45843	45997	46105	46180	46317	46471	46539	46654	46703	46744	46807	46848	46899	46963	46983	47002	47006	46987	47000	47011	46980	47008	46994	46977	46966	46979	46934	46915	46896	46876	46860	46831	46748	46718	46677	46611	46540	46484	46423	46330	46261	46182	46082	45941	45827	45729
45122	45268	45417	45534	45668	45812	45892	46034	46176	46322	46373	46502	46575	46660	46707	46761	46827	46888	46931	46942	46957	46964	46979	46977	46951	46992	46977	46968	46946	46963	46892	46902	46872	46829	46821	46753	46703	46653	46581	46514	46441	46387	46302	46238	46122	46017	45929	45826	45683	45594
45124	45228	45348	45493	45602	45741	45823	45927	46093	46243	46312	46433	46539	46616	46683	46740	46828	46883	46923	46970	46984	46988	47003	47030	47019	47052	47035	47033	47012	46998	46970	46943	46920	46900	46814	46777	46736	46671	46588	46514	46460	46381	46304	46187	46120	46036	45889	45802	45701	45584
45258	45382	45474	45587	45698	45800	45945	45991	46160	46263	46370	46502	46588	46678	46760	46834	46910	46982	47043	47083	47083	47115	47107	47153	47199	47180	47173	47164	47147	47116	47112	47106	47052	47011	46977	46909	46889	46793	46709	46633	46560	46489	46408	46338	46236	46157	46034	45949	45842	45778
45468	45585	45651	45758	45839	45926	46029	46153	46275	46373	46478	46574	46674	46775	46866	46953	47044	47123	47172	47219	47216	47257	47269	47323	47347	47350	47356	47334	47318	47291	47276	47242	47195	47176	47130	47085	47002	46930	46864	46785	46708	46644	46565	46501	46376	46324	46201	46121	46034	45956
45845	45919	45970	46084	46122	46190	46289	46396	46449	46600	46659	46778	46886	46968	47055	47150	47235	47317	47371	47406	47440	47491	47517	47522	47589	47596	47583	47573	47544	47527	47512	47463	47454	47410	47358	47312	47206	47163	47102	47026	46961	46884	46823	46754	46671	46575	46493	46403	46331	46289
46390	46405	46448	46469	46527	46585	46656	46699	46807	46913	46994	47085	47159	47251	47374	47447	47536	47613	47659	47707	47712	47766	47789	47831	47883	47886	47880	47868	47847	47806	47788	47768	47750	47714	47675	47629	47551	47496	47432	47360	47315	47249	47172	47117	47039	46954	46908	46858	46811	46743
46909	46920	46926	46947	46967	47000	47016	47081	47159	47227	47306	47392	47469	47563	47647	47750	47822	47899	47934	47974	48010	48048	48092	48128	48165	48175	48175	48180	48154	48118	48110	48084	48045	48039	47983	47955	47870	47813	47768	47694	47650	47604	47546	47504	47444	47363	47312	47277	47251	47211
47599	47569	47554	47518	47513	47529	47542	47566	47615	47673	47718	47793	47862	47949	48043	48110	48188	48250	48291	48331	48365	48400	48469	48486	48494	48535	48538	48533	48508	48497	48463	48451	48435	48411	48367	48335	48268	48211	48188	48108	48082	48034	48005	47956	47904	47853	47856	47829	47818	47827
48329	48275	48239	48196	48146	48116	48103	48138	48148	48173	48208	48269	48297	48380	48461	48537	48598	48631	48667	48709	48737	48789	48831	48857	48882	48893	48898	48905	48870	48871	48850	48829	48818	48805	48779	48727	48707	48651	48621	48567	48557	48522	48501	48466	48441	48433	48428	48431	48434	48456
49070	49001	48934	48860	48795	48733	48697	48683	48683	48680	48701	48728	48762	48821	48867	48938	48987	49041	49069	49081	49116	49167	49190	49231	49258	49269	49272	49273	49277	49263	49244	49232	49227	49201	49187	49160	49110	49096	49067	49052	49041	49020	49018	49012	48982	49001	49006	49031	49073	49106
49853	49754	49665	49556	49472	49386	49322	49289	49264	49249	49221	49222	49243	49282	49330	49363	49415	49432	49460	49475	49501	49548	49584	49606	49631	49646	49653	49664	49653	49639	49637	49639	49617	49620	49598	49589	49570	49544	49543	49539	49541	49531	49535	49550	49554	49562	49625	49662	49729	49794
50569	50440	50334	50192	50110	50010	49925	49886	49805	49770	49744	49704	49706	49731	49762	49794	49802	49823	49826	49836	49867	49899	49946	49958	49977	49978	49982	49987	49985	49985	49989	49977	49985	49974	49974	49975	49992	49967	49978	49987	49975	50005	50036	50048	50079	50129	50189	50248	50317	50401
51289	51134	51021	50891	50761	50628	50527	50446	50383	50307	50242	50204	50176	50186	50195	50198	50204	50198	50200	50201	50210	50246	50286	50301	50324	50310	50310	50337	50325	50333	50323	50340	50347	50345	50370	50369	50394	50389	50408	50414	50443	50491	50527	50564	50623	50648	50755	50831	50923	51032
51919	51769	51628	51469	51340	51212	51104	51001	50898	50813	50743	50664	50623	50594	50599	50592	50565	50550	50538	50532	50556	50561	50602	50600	50621	50607	50626	50628	50642	50649	50652	50664	50683	50692	50691	50720	50741	50763	50793	50825	50861	50932	50982	51032	51092	51156	51272	51358	51472	51585
52375	52239	52080	51946	51779	51657	51516	51427	51322	51208	51115	51039	50972	50936	50936	50873	50842	50810	50785	50776	50790	50797	50823	50810	50816	50815	50827	50823	50838	50848	50855	50879	50891	50919	50956	50963	50987	51028	51094	51113	51192	51245	51312	51373	51440	51529	51641	51744	51858	51950
52812	52640	52519	52335	52215	52076	51944	51843	51700	51579	51491	51368	51304	51252	51189	51158	51116	51056	51024	51014	51014	51010	51016	51013	51020	50988	51009	51021	51041	51039	51069	51081	51095	51135	51178	51192	51250	51291	51355	51388	51466	51526	51608	51684	51776	51897	51991	52087	52232	52324
53054	52929	52786	52642	52490	52371	52237	52130	51986	51869	51757	51623	51553	51474	51424	51353	51285	51216	51180	51151	51164	51140	51141	51134	51130	51104	51121	51148	51157	51191	51183	51202	51235	51261	51333	51356	51404	51485	51534	51567	51651	51751	51831	51897	52000	52114	52216	52333	52464	52561
53119	53003	52893	52720	52624	52519	52391	52280	52134	52010	51872	51765	51681	51605	51491	51447	51372	51293	51242	51216	51204	51189	51167	51151	51135	51148	51153	51165	51184	51203	51214	51255	51267	51289	51325	51388	51454	51529	51599	51657	51708	51798	51891	51970	52090	52191	52295	52395	52502	52616
53109	52979	52921	52787	52679	52574	52452	52336	52204	52072	51956	51848	51746	51670	51553	51485	51397	51332	51266	51229	51214	51191	51170	51154	51123	51115	51122	51129	51159	51187	51210	51241	51281	51292	51351	51393	51452	51534	51613	51684	51722	51835	51903	52001	52099	52208	52303	52409	52522	52608
52844	52776	52705	52607	52517	52430	52320	52225	52128	51997	51895	51786	51679	51579	51504	51389	51319	51229	51175	51148	51126	51076	51067	51026	51001	50976	50992	51003	51028	51038	51067	51101	51136	51145	51220	51260	51332	51412	51477	51552	51597	51686	51767	51847	51939	52017	52132	52238	52309	52376
52539	52511	52443	52365	52308	52249	52174	52085	51995	51872	51759	51658	51574	51475	51369	51270	51181	51100	51063	51003	50990	50947	50911	50868	50847	50827	50834	50848	50871	50899	50919	50943	50980	51014	51067	51109	51180	51256	51316	51380	51469	51531	51590	51671	51765	51828	51933	52005	52065	52131
52118	52091	52058	52020	51988	51938	51887	51821	51732	51634	51546	51448	51352	51263	51139	51069	50973	50902	50847	50810	50798	50743	50697	50668	50634	50631	50635	50637	50647	50667	50688	50726	50749	50776	50838	50866	50944	51008	51078	51140	51214	51269	51330	51386	51459	51541	51604	51660	51714	51757
51503	51511	51497	51491	51478	51457	51431	51373	51301	51231	51154	51095	51022	50936	50838	50746	50671	50589	50554	50504	50472	50445	50400	50353	50323	50303	50302	50316	50337	50355	50377	50387	50431	50438	50487	50545	50602	50653	50710	50769	50807	50865	50909	50966	51032	51079	51134	51168	51191	51203
50834	50878	50905	50936	50945	50947	50946	50919	50878	50822	50778	50696	50654	50569	50470	50396	50328	50261	50225	50186	50152	50104	50065	50023	50004	49977	49987	49988	50000	50015	50040	50064	50090	50104	50149	50186	50237	50291	50331	50376	50408	50446	50491	50532	50567	50615	50642	50661	50652	50656
50125	50195	50236	50287	50333	50356	50384	50374	50353	50326	50302	50269	50211	50154	50061	50001	49944	49889	49862	49831	49794	49744	49697	49690	49635	49643	49621	49626	49637	49646	49660	49669	49694	49718	49738	49769	49825	49870	49908	49931	49962	49981	50004	50021	50066	50064	50079	50060	50057	50031
49365	49445	49521	49600	49658	49710	49756	49774	49777	49767	49757	49760	49724	49681	49626	49560	49516	49468	49453	49423	49379	49352	49300	49269	49256	49251	49238	49254	49237	49260	49267	49294	49298	49315	49344	49355	49377	49398	49428	49441	49460	49474	49477	49492	49492	49486	49477	49449	49408	49365
48595	48699	48790	48883	48979	49051	49118	49162	49182	49225	49227	49249	49204	49190	49161	49107	49075	49060	49041	49007	48982	48954	48903	48886	48862	48861	48842	48842	48841	48856	48855	48859	48875	48891	48918	48914	48922	48934	48946	48946	48952	48947	48947	48932	48920	48912	48849	48804	48749	48686
47834	47968	48072	48192	48294	48393	48473	48534	48592	48633	48696	48692	48704	48696	48659	48635	48618	48621	48619	48579	48570	48556	48505	48493	48482	48465	48461	48451	48448	48454	48456	48466	48459	48461	48453	48481	48472	48477	48465	48460	48452	48420	48398	48386	48349	48308	48257	48183	48106	48032
47170	47276	47383	47562	47676	47771	47880	47944	48008	48082	48141	48183	48225	48226	48207	48199	48208	48219	48225	48201	48173	48171	48143	48134	48114	48132	48122	48115	48091	48090	48086	48097	48076	48081	48062	48059	48067	48039	48025	48007	47980	47945	47910	47891	47827	47764	47699	47615	47523	47441
46527	46674	46801	46937	47055	47172	47293	47364	47464	47551	47649	47682	47731	47744	47751	47765	47813	47820	47810	47823	47811	47786	47769	47765	47770	47742	47757	47747	47742	47729	47729	47737	47717	47696	47698	47671	47654	47628	47589	47549	47517	47472	47438	47375	47303	47230	47144	47056	46950	46869
45960	46133	46227	46387	46526	46637	46751	46891	46967	47081	47185	47248	47294	47349	47381	47387	47461	47473	47469	47474	47528	47494	47451	47468	47463	47471	47461	47469	47445	47416	47435	47424	47388	47387	47367	47333	47288	47254	47215	47191	47109	47070	47018	46949	46869	46782	46699	46592	46483	46370
45563	45713	45894	46016	46131	46239	46391	46484	46587	46710	46818	46915	46968	47048	47083	47112	47194	47216	47230	47226	47227	47234	47243	47243	47263	47270	47254	47260	47235	47209	47228	47188	47178	47174	47131	47098	47037	46990	46954	46889	46815	46763	46718	46643	46571	46460	46360	46229	46159	46036
45223	45338	45503	45621	45718	45851	45975	46095	46222	46336	46461	46560	46636	46692	46790	46809	46920	46957	46993	47027	46986	46999	47027	47021	47027	47059	47057	47025	47029	47007	46986	46965	46957	46897	46860	46839	46776	46699	46674	46609	46540	46475	46409	46314	46218	46128	46010	45891	45763	45683
45029	45121	45301	45379	45515	45639	45718	45876	45977	46085	46262	46345	46422	46492	46586	46641	46719	46793	46814	46889	46856	46863	46896	46897	46937	46934	46931	46931	46900	46877	46856	46851	46820	46805	46727	46694	46627	46587	46520	46449	46390	46302	46238	46144	46049	45959	45866	45733	45645	45520
45054	45143	45250	45394	45482	45573	45679	45801	45935	46051	46157	46253	46338	46448	46522	46620	46675	46755	46755	46802	46855	46894	46885	46897	46932	46917	46942	46926	46892	46885	46828	46844	46824	46781	46745	46701	46633	46544	46501	46417	46338	46271	46176	46129	46029	45942	45831	45740	45645	45517
45085	45188	45311	45343	45439	45530	45636	45731	45840	45962	46089	46187	46270	46360	46456	46563	46663	46717	46741	46797	46843	46869	46880	46910	46944	46974	46936	46926	46896	46885	46832	46840	46810	46796	46737	46675	46600	46538	46483	46393	46320	46249	46176	46097	46025	45914	45806	45730	45684	45551
45368	45458	45516	45544	45601	45668	45764	45849	45951	46063	46171	46247	46345	46425	46550	46640	46758	46806	46848	46885	46945	46966	46993	46999	47041	47062	47056	47046	47029	47013	46995	46974	46909	46891	46850	46791	46714	46659	46609	46505	46458	46406	46299	46253	46157	46050	46001	45893	45837	45762
45791	45827	45830	45891	45946	45975	46060	46124	46216	46316	46416	46477	46565	46650	46757	46839	46952	47015	47075	47091	47111	47176	47203	47230	47263	47282	47266	47262	47248	47208	47209	47164	47157	47104	47066	47028	46952	46894	46830	46762	46701	46636	46591	46518	46448	46368	46315	46241	46219	46170
46257	46260	46280	46315	46305	46343	46355	46431	46497	46570	46665	46718	46804	46888	46998	47098	47137	47231	47288	47320	47338	47393	47440	47477	47498	47502	47512	47502	47481	47458	47453	47421	47405	47381	47328	47276	47205	47111	47100	47057	47002	46932	46878	46818	46753	46712	46642	46622	46606	46572
46877	46857	46862	46819	46799	46800	46841	46859	46914	46980	47026	47083	47141	47203	47317	47379	47504	47534	47581	47621	47644	47689	47747	47763	47803	47803	47808	47808	47787	47776	47731	47731	47713	47685	47654	47613	47550	47485	47461	47418	47369	47325	47303	47258	47194	47158	47123	47100	47089	47060
47613	47551	47521	47462	47445	47431	47400	47422	47454	47496	47515	47549	47604	47668	47758	47825	47869	47933	47979	48007	48023	48072	48137	48159	48184	48203	48188	48203	48184	48175	48143	48145	48121	48110	48067	48034	47991	47968	47918	47881	47842	47841	47794	47766	47737	47714	47694	47693	47706	47731
48366	48292	48224	48167	48095	48051	48016	48019	48012	48027	48043	48030	48105	48132	48213	48257	48317	48361	48403	48415	48448	48499	48532	48559	48589	48599	48603	48600	48603	48596	48581	48568	48550	48527	48509	48493	48441	48414	48389	48376	48357	48332	48315	48319	48288	48305	48317	48346	48359	48392
49182	49096	48978	48897	48822	48764	48703	48665	48653	48640	48630	48609	48625	48658	48719	48768	48795	48844	48838	48869	48898	48942	48989	49009	49031	49023	49035	49055	49037	49026	49021	49013	49009	48994	48979	48974	48951	48926	48923	48899	48897	48910	48906	48907	48920	48947	48959	49010	49091	49133
50015	49879	49768	49669	49568	49471	49390	49344	49304	49259	49235	49195	49197	49221	49256	49266	49303	49311	49315	49328	49350	49395	49425	49449	49469	49482	49492	49491	49487	49489	49484	49459	49477	49464	49462	49460	49459	49454	49453	49456	49458	49473	49501	49523	49544	49577	49633	49700	49777	49838
50836	50696	50557	50446	50331	50200	50109	50045	49974	49924	49842	49791	49783	49789	49793	49827	49809	49805	49809	49814	49844	49865	49907	49925	49922	49935	49929	49945	49952	49949	49950	49963	49951	49966	49956	49966	49975	49978	49998	50023	50048	50079	50094	50141	50179	50245	50319	50407	50496	50582
51592	51456	51297	51159	51037	50920	50822	50735	50633	50543	50456	50411	50372	50347	50327	50329	50306	50283	50281	50277	50287	50304	50344	50360	50356	50358	50361	50377	50378	50391	50397	50399	50428	50421	50448	50443	50468	50505	50528	50560	50591	50639	50663	50724	50809	50868	50962	51056	51161	51293
52233	52088	51956	51784	51672	51544	51419	51324	51210	51107	51003	50935	50877	50845	50824	50797	50761	50728	50695	50706	50712	50716	50739	50731	50744	50725	50757	50750	50762	50771	50777	50796	50808	50808	50852	50864	50917	50968	50986	51032	51083	51132	51185	51255	51321	51401	51515	51612	51712	51807
52809	52695	52569	52384	52270	52121	51996	51884	51761	51641	51538	51454	51386	51326	51267	51247	51189	51116	51115	51086	51099	51084	51098	51102	51089	51093	51087	51120	51138	51147	51157	51167	51183	51205	51239	51270	51329	51376	51436	51470	51536	51602	51658	51733	51810	51924	52025	52148	52241	52387
53289	53149	53008	52867	52716	52608	52481	52371	52226	52113	51987	51889	51814	51739	51665	51608	51536	51487	51442	51413	51416	51407	51406	51395	51391	51392	51375	51410	51429	51447	51435	51462	51486	51529	51565	51615	51652	51690	51766	51852	51904	51963	52053	52105	52223	52311	52449	52559	52642	52771
53521	53381	53258	53137	53023	52877	52779	52651	52515	52392	52275	52171	52083	52001	51925	51838	51768	51710	51652	51639	51624	51602	51603	51575	51553	51555	51542	51571	51597	51626	51614	51648	51687	51695	51758	51786	51863	51937	51983	52060	52120	52205	52267	52346	52457	52563	52679	52792	52857	53000
53725	53613	53504	53377	53265	53170	53045	52926	52818	52697	52557	52456	52351	52276	52174	52109	52018	51923	51868	51860	51843	51806	51769	51764	51741	51735	51705	51741	51773	51790	51807	51846	51865	51908	51948	52010	52064	52119	52200	52255	52350	52420	52497	52584	52685	52784	52903	53013	53090	53213
53597	53525	53434	53344	53262	53179	53068	52972	52856	52727	52635	52535	52429	52321	52220	52139	52039	51961	51931	51877	51850	51818	51794	51770	51754	51754	51711	51741	51763	51800	51811	51844	51864	51894	51951	51976	52070	52114	52219	52288	52362	52416	52505	52580	52675	52759	52880	52970	53004	53183
53490	53400	53349	53282	53216	53139	53051	52964	52844	52750	52644	52544	52451	52358	52271	52158	52062	51991	51939	51902	51884	51832	51797	51768	51737	51723	51744	51734	51765	51768	51798	51831	51862	51883	51946	51994	52070	52102	52207	52271	52347	52398	52463	52537	52629	52710	52815	52899	52945	53034
53149	53096	53061	53029	52989	52945	52856	52797	52711	52606	52551	52443	52343	52258	52141	52051	51951	51887	51842	51802	51763	51716	51668	51644	51618	51609	51602	51617	51632	51652	51677	51700	51725	51763	51803	51862	51921	51982	52057	52116	52175	52246	52310	52371	52450	52529	52595	52660	52683	52781
52639	52621	52605	52577	52579	52555	52511	52465	52384	52317	52257	52189	52085	52017	51927	51803	51743	51671	51627	51584	51562	51502	51459	51420	51402	51390	51374	51382	51408	51428	51437	51468	51497	51533	51573	51585	51674	51719	51787	51845	51894	51937	52003	52049	52114	52167	52217	52261	52294	52292
52017	52065	52078	52093	52104	52112	52089	52075	52003	51965	51918	51866	51784	51707	51622	51551	51456	51395	51367	51317	51276	51238	51191	51161	51136	51120	51096	51126	51138	51142	51176	51187	51219	51238	51288	51315	51373	51427	51466	51508	51546	51589	51633	51681	51730	51772	51791	51811	51819	51804
51334	51387	51435	51478	51523	51556	51557	51540	51521	51469	51461	51428	51373	51319	51229	51166	51096	51041	51026	50983	50944	50909	50848	50811	50795	50774	50770	50790	50785	50800	50812	50838	50855	50874	50907	50944	50967	51030	51052	51088	51121	51147	51163	51198	51221	51249	51254	51249	51235	51209
50558	50632	50703	50774	50843	50896	50930	50933	50934	50927	50926	50915	50878	50827	50763	50705	50649	50622	50596	50571	50531	50486	50425	50404	50383	50370	50379	50369	50365	50372	50390	50411	50430	50446	50467	50498	50492	50540	50566	50602	50605	50616	50641	50643	50664	50648	50637	50607	50566	50536
49736	49864	49940	50053	50116	50183	50241	50285	50302	50321	50337	50356	50341	50298	50258	50210	50162	50160	50141	50112	50098	50038	50009	49967	49962	49954	49940	49934	49939	49947	49953	49964	49977	49989	49998	50017	50016	50043	50049	50069	50063	50065	50065	50063	50058	50027	49987	49950	49883	49834
48931	49038	49143	49267	49358	49472	49540	49583	49646	49671	49710	49739	49752	49727	49709	49679	49657	49658	49652	49624	49598	49565	49527	49506	49487	49491	49487	49461	49466	49481	49480	49491	49480	49492	49505	49498	49495	49502	49516	49497	49491	49485	49459	49441	49417	49371	49325	49248	49176	49107
48155	48257	48381	48517	48607	48744	48817	48892	48956	49021	49082	49127	49141	49144	49154	49135	49149	49160	49143	49123	49115	49095	49060	49042	49026	49022	49033	49009	49010	49007	49013	48996	49001	49004	48987	49002	48969	48965	48954	48925	48914	48882	48870	48823	48773	48737	48644	48565	48483	48396
47325	47492	47615	47766	47878	47986	48082	48182	48268	48364	48437	48492	48540	48551	48560	48569	48593	48632	48631	48631	48622	48587	48573	48553	48551	48556	48557	48547	48533	48513	48523	48523	48513	48493	48490	48458	48446	48422	48393	48357	48322	48273	48241	48207	48151	48065	47977	47878	47771	47680
46598	46783	46909	47067	47178	47324	47422	47505	47626	47742	47827	47925	47956	47993	48030	48041	48097	48144	48152	48159	48147	48128	48111	48115	48102	48105	48123	48107	48069	48066	48046	48059	48042	48043	48009	47963	47942	47915	47876	47825	47764	47702	47691	47601	47562	47459	47361	47265	47144	47042
46055	46216	46333	46499	46577	46770	46855	46963	47077	47188	47270	47379	47435	47488	47535	47612	47635	47708	47712	47724	47741	47704	47718	47723	47725	47735	47718	47733	47712	47683	47660	47657	47645	47635	47613	47528	47507	47469	47459	47365	47312	47232	47203	47132	47081	46955	46843	46734	46640	46531
45557	45655	45787	45934	46025	46161	46291	46402	46545	46661	46766	46862	46942	47002	47091	47142	47211	47250	47279	47303	47321	47337	47316	47342	47350	47355	47330	47338	47339	47301	47273	47266	47258	47195	47202	47137	47091	47051	47021	46913	46884	46819	46716	46645	46580	46449	46327	46227	46140	46022
45086	45231	45366	45487	45573	45679	45837	45964	46069	46227	46322	46445	46517	46591	46670	46769	46842	46904	46914	46969	46966	46984	46991	47010	47041	47028	47051	46997	47000	46991	46971	46932	46904	46891	46857	46835	46765	46681	46648	46570	46495	46392	46362	46260	46186	46079	45944	45798	45719	45637
44974	45083	45160	45281	45395	45459	45586	45720	45826	45947	46052	46192	46255	46338	46428	46526	46605	46670	46692	46744	46748	46771	46802	46826	46854	46853	46840	46807	46817	46809	46779	46765	46739	46736	46664	46630	46541	46483	46415	46351	46290	46176	46165	46053	45979	45881	45771	45656	45585	45445
44861	44897	44981	45077	45200	45277	45363	45462	45584	45695	45792	45941	46012	46089	46188	46313	46381	46478	46472	46520	46555	46571	46612	46670	46665	46661	46676	46622	46658	46615	46579	46559	46569	46524	46476	46435	46353	46285	46192	46163	46098	45959	45896	45864	45728	45689	45574	45459	45377	45317
44890	44916	44968	45044	45062	45212	45273	45383	45502	45566	45670	45821	45845	45974	46062	46157	46256	46378	46374	46403	46440	46499	46521	46552	46563	46603	46595	46599	46587	46532	46523	46478	46475	46410	46382	46324	46250	46199	46089	46058	46020	45905	45826	45794	45658	45608	45499	45391	45358	45286
45164	45162	45178	45258	45257	45329	45412	45499	45616	45673	45772	45886	45936	46026	46127	46185	46317	46354	46431	46474	46488	46552	46586	46628	46649	46653	46663	46650	46639	46623	46585	46540	46536	46542	46478	46378	46361	46288	46184	46160	46100	46058	45956	45891	45856	45773	45694	45577	45577	45532
45466	45447	45449	45473	45533	45590	45582	45641	45719	45797	45868	45950	46023	46116	46195	46329	46397	46423	46513	46554	46557	46636	46653	46713	46740	46742	46731	46764	46704	46695	46671	46631	46619	46638	46558	46500	46441	46399	46319	46287	46213	46208	46117	46057	45999	45947	45873	45834	45791	45779
45935	45918	45896	45876	45858	45914	45914	45951	46014	46077	46137	46141	46250	46325	46413	46515	46603	46614	46686	46718	46757	46807	46860	46890	46911	46920	46937	46943	46944	46892	46871	46877	46821	46806	46761	46721	46680	46632	46533	46527	46482	46470	46383	46349	46274	46213	46210	46215	46173	46171
46569	46509	46469	46449	46373	46418	46396	46405	46439	46475	46516	46548	46583	46669	46751	46847	46894	46928	46967	47017	47054	47080	47137	47166	47208	47210	47212	47201	47193	47188	47176	47155	47135	47087	47084	47051	47011	46975	46936	46872	46857	46797	46805	46743	46688	46696	46691	46697	46697	46697
47257	47191	47131	47056	46974	46944	46931	46920	46952	46935	46943	46945	47009	47082	47136	47195	47263	47258	47303	47359	47395	47419	47471	47484	47526	47539	47549	47526	47556	47535	47503	47512	47484	47472	47443	47401	47379	47330	47322	47296	47287	47253	47237	47219	47170	47201	47202	47221	47264	47300
48047	47941	47855	47766	47668	47638	47575	47543	47530	47520	47500	47492	47533	47564	47619	47652	47701	47714	47723	47747	47800	47840	47880	47910	47930	47935	47950	47940	47965	47934	47921	47905	47901	47880	47873	47843	47858	47827	47806	47791	47774	47789	47782	47775	47769	47790	47839	47866	47925	47980
48869	48761	48651	48548	48455	48361	48300	48249	48207	48169	48139	48107	48123	48122	48164	48193	48203	48228	48231	48241	48281	48318	48350	48382	48391	48393	48389	48407	48407	48400	48390	48376	48382	48370	48368	48371	48350	48359	48350	48346	48345	48354	48373	48390	48400	48446	48505	48558	48643	48709
49733	49587	49477	49338	49238	49120	49034	48958	48895	48820	48776	48724	48729	48721	48730	48737	48738	48727	48749	48732	48777	48795	48829	48835	48859	48875	48868	48876	48889	48874	48881	48874	48882	48885	48881	48888	48894	48896	48914	48928	48938	48963	48991	49028	49064	49127	49191	49264	49372	49461
50580	50429	50296	50147	50020	49904	49797	49721	49616	49534	49470	49396	49371	49349	49339	49331	49302	49286	49287	49273	49309	49322	49345	49358	49363	49366	49368	49370	49384	49386	49382	49386	49405	49416	49398	49426	49459	49471	49497	49520	49550	49598	49642	49674	49737	49824	49908	50010	50103	50202
51327	51171	51035	50893	50755	50631	50516	50418	50316	50208	50125	50054	49990	49944	49919	49898	49851	49821	49815	49808	49808	49824	49829	49845	49842	49849	49846	49851	49868	49869	49873	49877	49902	49922	49937	49951	49984	50021	50041	50096	50143	50188	50247	50284	50349	50451	50574	50673	50783	50879
52086	51934	51769	51632	51491	51376	51219	51121	50997	50888	50788	50695	50617	50563	50514	50480	50413	50365	50335	50333	50320	50333	50342	50324	50333	50314	50328	50338	50355	50364	50379	50385	50395	50406	50454	50483	50523	50576	50624	50679	50721	50788	50863	50935	50996	51104	51242	51357	51455	51553
52665	52559	52334	52226	52069	51980	51815	51768	51571	51428	51350	51265	51208	51106	51041	50966	50857	50874	50847	50794	50792	50813	50772	50747	50771	50779	50764	50757	50799	50799	50793	50850	50872	50847	50909	50973	51021	51083	51130	51190	51244	51279	51424	51495	51582	51623	51783	51921	52006	52142
52811	52695	52537	52437	52306	52187	52071	51971	51855	51723	51622	51529	51434	51376	51289	51222	51123	51077	51043	51030	50998	51007	50989	50948	50960	50948	50942	50954	50950	50999	51011	51026	51052	51069	51115	51160	51202	51283	51341	51395	51451	51517	51595	51663	51772	51852	51948	52054	52181	52297
53369	53267	53148	53033	52948	52811	52708	52588	52479	52348	52225	52111	52030	51936	51825	51730	51648	51585	51559	51505	51491	51475	51435	51402	51396	51397	51391	51390	51417	51451	51449	51483	51510	51542	51593	51636	51707	51764	51843	51911	51970	52049	52126	52225	52321	52409	52559	52621	52728	52830
53531	53457	53361	53251	53168	53084	52960	52867	52747	52625	52530	52403	52317	52209	52118	52022	51923	51848	51807	51766	51743	51717	51682	51664	51629	51624	51620	51648	51630	51657	51683	51727	51741	51774	51824	51886	51949	52024	52104	52171	52217	52303	52364	52489	52555	52656	52734	52847	52964	53022
53611	53542	53494	53426	53330	53260	53139	53076	52986	52815	52777	52665	52590	52462	52363	52270	52166	52088	52048	51995	51954	51928	51900	51847	51827	51836	51811	51826	51858	51850	51878	51931	51943	51983	52019	52079	52156	52234	52291	52367	52426	52511	52579	52661	52754	52833	52950	53022	53067	53149
53448	53416	53361	53317	53280	53228	53175	53067	53007	52876	52803	52708	52605	52547	52407	52296	52216	52148	52109	52065	52029	51973	51926	51890	51874	51871	51868	51864	51883	51913	51928	51949	51987	52017	52057	52105	52178	52252	52305	52387	52457	52513	52567	52653	52720	52804	52881	52934	53023	53061
53046	53037	53026	53014	52986	52953	52958	52854	52792	52693	52640	52576	52464	52394	52307	52197	52116	52047	52024	51967	51937	51885	51844	51777	51777	51774	51767	51771	51792	51813	51845	51852	51883	51907	51936	52006	52066	52114	52179	52233	52294	52348	52403	52457	52538	52603	52639	52689	52706	52750
52606	52628	52649	52672	52660	52682	52679	52610	52588	52478	52451	52403	52315	52248	52181	52078	51997	51941	51897	51866	51815	51766	51719	51675	51663	51647	51643	51643	51666	51694	51710	51717	51747	51784	51824	51860	51918	51968	52020	52061	52106	52158	52198	52227	52281	52330	52368	52397	52416	52404
52030	52087	52136	52179	52208	52224	52248	52223	52192	52169	52139	52082	52042	51989	51901	51832	51760	51712	51678	51624	51597	51545	51506	51461	51446	51436	51443	51432	51440	51451	51464	51508	51530	51535	51575	51606	51650	51699	51737	51782	51802	51846	51884	51915	51950	51955	51939	51955	51949	51949
51279	51372	51433	51499	51550	51600	51629	51634	51633	51652	51625	51603	51580	51544	51467	51399	51349	51323	51301	51255	51229	51183	51137	51095	51078	51078	51071	51064	51083	51078	51101	51120	51143	51155	51185	51198	51241	51268	51302	51327	51345	51366	51382	51404	51403	51400	51375	51371	51339	51289
50532	50629	50715	50814	50893	50960	51025	51046	51077	51090	51099	51105	51106	51072	51008	50973	50944	50926	50899	50885	50844	50799	50749	50723	50710	50714	50697	50704	50711	50705	50715	50738	50753	50762	50771	50795	50809	50835	50857	50859	50864	50872	50865	50879	50861	50837	50812	50759	50702	50662
49705	49830	49931	50048	50143	50241	50316	50367	50416	50449	50486	50518	50519	50503	50473	50456	50437	50430	50422	50404	50369	50339	50298	50285	50269	50267	50252	50263	50249	50255	50260	50264	50271	50279	50300	50301	50302	50308	50307	50307	50303	50306	50292	50267	50240	50193	50131	50067	50003	49939
48881	48997	49121	49270	49350	49475	49556	49640	49713	49778	49820	49865	49880	49893	49872	49886	49892	49892	49883	49866	49866	49832	49805	49793	49775	49768	49770	49759	49759	49773	49753	49767	49786	49770	49774	49762	49751	49744	49736	49726	49706	49675	49657	49618	49562	49521	49431	49365	49271	49189
48045	48190	48326	48472	48584	48706	48801	48906	48982	49084	49145	49201	49245	49285	49276	49290	49324	49340	49364	49339	49317	49309	49274	49268	49277	49267	49251	49258	49253	49241	49250	49251	49243	49226	49216	49206	49190	49159	49143	49095	49081	49036	49004	48944	48901	48822	48706	48645	48533	48442
47250	47403	47547	47678	47806	47932	48038	48184	48263	48385	48454	48532	48561	48615	48659	48676	48730	48771	48772	48780	48783	48767	48745	48755	48748	48766	48766	48730	48713	48712	48720	48716	48699	48694	48668	48648	48623	48581	48539	48501	48452	48415	48350	48311	48234	48139	48011	47920	47811	47703
46578	46734	46857	47000	47098	47251	47390	47500	47589	47698	47804	47910	47945	48015	48070	48123	48190	48219	48232	48245	48249	48267	48253	48254	48274	48264	48257	48249	48231	48232	48226	48213	48199	48164	48126	48115	48054	48022	47976	47931	47869	47827	47758	47660	47590	47505	47406	47271	47190	47065
45938	46083	46199	46352	46462	46607	46756	46827	46979	47068	47170	47284	47342	47436	47517	47574	47642	47679	47738	47744	47747	47775	47762	47768	47783	47786	47787	47777	47752	47712	47738	47705	47696	47686	47645	47600	47522	47502	47434	47374	47312	47254	47183	47117	47016	46907	46829	46668	46553	46445
45425	45552	45657	45775	45918	46029	46161	46231	46401	46541	46628	46740	46811	46905	46983	47068	47140	47194	47253	47268	47274	47301	47306	47331	47336	47370	47352	47341	47331	47312	47282	47286	47243	47220	47160	47125	47058	47011	46941	46881	46808	46736	46653	46603	46499	46383	46245	46165	46051	45933
45130	45214	45291	45417	45554	45643	45803	45901	46009	46076	46219	46344	46456	46533	46574	46682	46785	46850	46879	46930	46944	46949	46971	47018	46993	47034	47043	47028	46989	47028	46954	46943	46922	46883	46839	46788	46726	46662	46592	46525	46462	46371	46305	46205	46141	46042	45906	45825	45705	45635
44783	44894	45003	45084	45180	45268	45325	45481	45609	45718	45822	45922	46044	46117	46224	46329	46403	46471	46521	46569	46575	46629	46674	46676	46717	46704	46701	46702	46665	46664	46621	46603	46587	46543	46490	46451	46393	46309	46245	46156	46097	46006	45947	45842	45734	45655	45556	45439	45385	45271
44758	44788	44847	44914	45009	45096	45201	45248	45357	45514	45567	45689	45751	45872	45973	46054	46189	46251	46272	46326	46350	46395	46402	46456	46512	46504	46493	46472	46462	46472	46411	46390	46367	46326	46287	46238	46154	46079	46015	45939	45862	45794	45742	45670	45560	45474	45372	45311	45260	45141
44875	44897	44935	45048	45067	45095	45205	45267	45335	45513	45519	45609	45712	45780	45865	46002	46064	46146	46189	46229	46264	46306	46312	46390	46433	46437	46416	46431	46408	46384	46348	46322	46269	46253	46221	46186	46111	46051	45974	45903	45827	45786	45714	45638	45562	45489	45423	45333	45269	45255
45055	45067	45102	45089	45111	45187	45192	45249	45351	45470	45511	45564	45632	45755	45858	45928	46022	46086	46125	46183	46211	46259	46259	46339	46349	46363	46369	46364	46355	46350	46319	46290	46213	46234	46189	46127	46097	46004	45959	45876	45831	45773	45720	45642	45590	45494	45475	45425	45360	45347
45409	45389	45381	45354	45369	45382	45431	45404	45509	45583	45616	45675	45751	45816	45945	46017	46091	46144	46175	46229	46253	46313	46355	46406	46397	46445	46436	46428	46422	46387	46376	46348	46309	46295	46264	46219	46164	46073	46046	45981	45936	45884	45834	45784	45717	45707	45663	45617	45610	45604
45979	45943	45889	45854	45858	45835	45843	45884	45866	45914	45946	46005	46057	46111	46194	46271	46342	46383	46413	46456	46483	46544	46577	46618	46604	46672	46648	46662	46652	46598	46618	46575	46558	46537	46498	46474	46456	46384	46344	46279	46282	46220	46173	46144	46121	46087	46078	46059	46064	46068
46583	46525	46460	46375	46342	46307	46285	46288	46273	46290	46308	46344	46382	46432	46509	46565	46602	46657	46662	46697	46757	46784	46836	46887	46902	46896	46888	46923	46907	46865	46856	46851	46853	46796	46767	46733	46741	46691	46637	46637	46590	46587	46549	46527	46505	46494	46525	46509	46545	46573
47327	47229	47129	47028	46990	46915	46869	46805	46815	46794	46798	46803	46822	46855	46897	46949	46975	47002	47047	47052	47089	47135	47177	47211	47227	47224	47244	47248	47227	47240	47218	47203	47190	47163	47161	47135	47118	47075	47067	47045	47026	47027	47029	47009	47027	47048	47056	47111	47145	47186
48160	48053	47939	47813	47728	47649	47583	47540	47473	47430	47426	47421	47401	47426	47470	47486	47488	47517	47528	47553	47568	47603	47632	47676	47691	47690	47699	47698	47693	47689	47683	47663	47662	47649	47663	47640	47608	47600	47603	47613	47614	47615	47610	47623	47650	47707	47753	47805	47879	47942
49019	48878	48760	48624	48515	48418	48326	48259	48191	48122	48071	48037	47998	48013	48018	48038	48020	48046	48035	48040	48075	48101	48133	48147	48154	48170	48187	48180	48180	48179	48175	48169	48159	48165	48172	48161	48161	48157	48180	48187	48215	48229	48250	48297	48327	48372	48454	48529	48603	48699
49891	49766	49602	49467	49355	49227	49135	49017	48941	48851	48791	48732	48691	48663	48660	48651	48633	48612	48610	48621	48624	48659	48680	48692	48683	48691	48684	48694	48717	48706	48728	48706	48735	48716	48732	48755	48761	48789	48820	48836	48862	48892	48937	48987	49044	49098	49223	49303	49402	49507
50745	50584	50445	50287	50181	50042	49911	49808	49704	49617	49528	49447	49397	49362	49335	49291	49253	49220	49210	49207	49226	49227	49243	49243	49250	49248	49252	49253	49267	49271	49271	49281	49298	49319	49325	49349	49376	49420	49445	49502	49529	49567	49632	49690	49763	49845	49960	50068	50176	50275
51563	51398	51259	51094	50978	50823	50704	50599	50484	50354	50265	50166	50109	50043	50000	49954	49902	49848	49823	49828	49811	49823	49832	49845	49815	49816	49823	49829	49833	49862	49867	49872	49891	49889	49945	49971	49989	50051	50108	50167	50213	50265	50323	50383	50488	50592	50706	50812	50947	51035
52275	52146	51992	51813	51735	51595	51453	51335	51204	51067	50977	50880	50786	50712	50656	50589	50517	50452	50432	50414	50400	50392	50406	50359	50351	50362	50368	50376	50396	50420	50427	50437	50445	50485	50520	50559	50589	50685	50730	50790	50868	50921	50996	51090	51180	51258	51402	51523	51635	51746
52832	52687	52575	52432	52306	52186	52061	51959	51816	51675	51577	51469	51378	51297	51177	51126	51050	50976	50956	50923	50902	50899	50893	50851	50835	50847	50858	50858	50875	50897	50910	50933	50969	50975	51052	51071	51144	51196	51269	51317	51393	51468	51542	51619	51741	51816	51968	52087	52211	52292
53383	53251	53131	53050	52920	52814	52683	52565	52425	52284	52186	52067	51974	51875	51743	51688	51601	51531	51491	51449	51427	51415	51396	51346	51343	51322	51319	51355	51368	51397	51400	51444	51482	51487	51545	51588	51651	51734	51794	51848	51983	52025	52107	52193	52309	52395	52540	52638	52764	52861
53611	53518	53432	53385	53245	53168	53032	52909	52795	52679	52565	52463	52353	52268	52129	52066	51978	51903	51852	51831	51802	51763	51750	51687	51664	51676	51691	51675	51710	51724	51751	51775	51814	51843	51853	51927	52014	52079	52165	52269	52330	52380	52461	52544	52646	52725	52866	52961	53054	53147
53817	53743	53659	53554	53539	53454	53357	53242	53147	53035	52932	52838	52736	52643	52519	52449	52331	52255	52234	52187	52137	52099	52044	52023	52017	52015	51992	52005	52013	52043	52069	52110	52133	52181	52186	52268	52319	52419	52494	52595	52621	52728	52786	52864	52960	53023	53160	53233	53325	53395
53830	53771	53749	53665	53638	53602	53530	53435	53340	53253	53154	53057	52991	52879	52785	52679	52592	52503	52480	52433	52393	52333	52291	52255	52224	52221	52216	52229	52250	52274	52300	52324	52321	52382	52469	52474	52552	52619	52714	52765	52837	52919	52989	53062	53154	53233	53284	53371	53427	53491
53565	53564	53540	53532	53482	53461	53413	53355	53284	53197	53144	53036	52977	52889	52818	52697	52599	52548	52481	52454	52412	52383	52323	52300	52244	52244	52247	52263	52277	52289	52323	52340	52387	52400	52479	52495	52565	52649	52688	52717	52838	52880	52942	53003	53078	53145	53192	53248	53259	53307
53250	53296	53277	53310	53271	53299	53272	53224	53185	53126	53059	53021	52945	52870	52745	52696	52610	52558	52513	52458	52431	52387	52320	52286	52280	52242	52251	52270	52280	52301	52317	52353	52409	52395	52442	52479	52527	52608	52638	52697	52724	52815	52864	52898	52954	52967	53034	53079	53078	53090
52746	52814	52858	52916	52910	52926	52950	52915	52910	52876	52842	52802	52754	52680	52582	52535	52443	52425	52401	52327	52316	52244	52197	52159	52139	52106	52134	52142	52155	52159	52190	52220	52239	52242	52277	52319	52376	52419	52460	52488	52562	52574	52603	52659	52699	52686	52716	52715	52714	52701
52117	52175	52262	52337	52355	52418	52443	52456	52459	52454	52442	52407	52392	52313	52273	52206	52162	52118	52087	52076	52010	51971	51936	51902	51882	51894	51853	51856	51877	51879	51918	51927	51943	51969	51970	52000	52043	52088	52100	52129	52154	52188	52222	52241	52238	52240	52225	52212	52177	52154
51404	51507	51599	51664	51759	51825	51879	51923	51938	51954	51956	51973	51946	51914	51853	51831	51803	51775	51758	51735	51669	51640	51598	51578	51552	51542	51543	51535	51543	51562	51573	51574	51593	51621	51618	51635	51662	51684	51708	51723	51716	51736	51752	51753	51741	51730	51688	51640	51585	51543
50597	50717	50824	50934	51015	51117	51191	51245	51286	51321	51363	51389	51374	51367	51329	51322	51331	51309	51291	51252	51219	51191	51168	51141	51135	51121	51120	51119	51097	51113	51119	51141	51151	51137	51170	51159	51172	51183	51182	51188	51191	51161	51165	51146	51124	51100	51041	50955	50888	50832
49737	49861	49990	50112	50218	50322	50405	50473	50549	50608	50670	50705	50729	50731	50738	50714	50730	50718	50724	50711	50682	50670	50619	50623	50602	50601	50585	50578	50588	50581	50592	50588	50597	50595	50593	50590	50580	50581	50561	50553	50546	50512	50501	50467	50411	50376	50285	50200	50136	50030
48851	49007	49128	49278	49391	49505	49609	49696	49793	49885	49939	49997	50043	50056	50074	50087	50112	50134	50137	50131	50111	50095	50072	50065	50060	50052	50051	50050	50035	50023	50028	50018	50014	50026	50002	49986	49980	49949	49924	49896	49865	49841	49792	49746	49689	49605	49522	49409	49320	49225
47981	48124	48257	48410	48535	48666	48789	48875	48978	49080	49170	49241	49298	49323	49366	49402	49447	49470	49475	49489	49482	49463	49452	49443	49447	49441	49443	49439	49415	49415	49410	49397	49390	49387	49366	49354	49313	49272	49228	49207	49144	49117	49053	48991	48911	48827	48723	48614	48508	48417
47188	47315	47476	47602	47730	47857	47977	48086	48210	48305	48386	48485	48559	48609	48663	48708	48759	48807	48831	48842	48850	48815	48820	48815	48857	48831	48827	48836	48812	48801	48778	48777	48770	48753	48715	48682	48642	48584	48566	48502	48445	48396	48320	48264	48165	48079	47961	47846	47722	47626
46371	46513	46627	46789	46915	47047	47171	47283	47398	47527	47606	47725	47793	47872	47919	47998	48079	48098	48140	48135	48176	48142	48192	48187	48213	48209	48202	48192	48175	48176	48129	48115	48107	48063	48043	48012	47949	47894	47831	47778	47728	47629	47580	47505	47399	47307	47167	47052	46942	46847
45692	45848	45967	46068	46165	46297	46406	46540	46686	46786	46899	46997	47093	47165	47261	47335	47444	47464	47513	47523	47568	47531	47567	47584	47602	47601	47603	47597	47575	47553	47544	47506	47498	47476	47383	47369	47302	47264	47189	47120	47032	46980	46901	46816	46729	46585	46493	46366	46255	46166
45185	45329	45419	45529	45597	45713	45831	45967	46075	46208	46312	46377	46495	46577	46658	46742	46878	46899	46952	46928	46970	46982	47031	47052	47075	47076	47092	47082	47040	47043	47028	46967	46965	46925	46896	46844	46769	46677	46630	46555	46477	46431	46337	46255	46153	46033	45923	45833	45733	45634
44659	44770	44914	44954	45034	45155	45246	45364	45472	45614	45673	45787	45882	45980	46070	46187	46291	46321	46339	46441	46392	46439	46488	46533	46536	46573	46532	46568	46525	46495	46464	46441	46409	46405	46356	46300	46219	46141	46072	45979	45930	45842	45770	45700	45584	45484	45379	45250	45203	45103
44312	44322	44461	44535	44623	44711	44775	44877	44981	45090	45236	45296	45366	45455	45598	45669	45787	45846	45876	45976	45995	45998	46041	46066	46109	46107	46088	46089	46052	46046	45979	45982	45962	45916	45881	45815	45757	45679	45578	45534	45456	45383	45300	45206	45128	45026	44939	44835	44752	44684
44243	44294	44328	44404	44441	44483	44574	44661	44745	44824	44865	45000	45106	45185	45297	45388	45508	45545	45602	45607	45694	45680	45749	45763	45806	45782	45822	45816	45815	45768	45768	45710	45672	45646	45644	45548	45486	45426	45335	45271	45214	45141	45090	45001	44930	44841	44733	44665	44638	44572
44186	44223	44281	44270	44273	44342	44390	44454	44504	44599	44627	44752	44776	44912	45008	45112	45229	45252	45222	45298	45395	45392	45463	45493	45542	45501	45532	45522	45527	45479	45471	45448	45414	45364	45317	45271	45199	45133	45110	45040	44969	44917	44823	44733	44712	44612	44579	44521	44491	44452
44317	44272	44315	44309	44317	44338	44360	44386	44485	44530	44583	44618	44707	44807	44876	44971	45039	45091	45094	45195	45168	45238	45320	45336	45375	45392	45397	45376	45374	45342	45327	45285	45253	45234	45178	45149	45100	45014	44995	44926	44869	44828	44759	44712	44657	44618	44558	44542	44554	44479
44653	44570	44618	44555	44555	44520	44546	44552	44593	44630	44701	44724	44797	44870	44951	44988	45027	45115	45113	45208	45233	45229	45311	45329	45384	45412	45414	45413	45393	45386	45350	45310	45280	45251	45229	45217	45150	45124	45046	45008	44982	44921	44890	44840	44797	44780	44761	44763	44782	44773
45074	45020	44947	44875	44850	44809	44807	44797	44838	44811	44869	44874	44913	44961	45014	45095	45198	45175	45195	45277	45326	45330	45397	45449	45436	45411	45462	45452	45431	45444	45405	45385	45370	45353	45351	45315	45266	45225	45194	45146	45134	45098	45057	45014	45027	45017	45022	45037	45092	45093
45649	45551	45446	45403	45344	45269	45233	45227	45200	45189	45153	45213	45209	45256	45299	45353	45432	45421	45423	45493	45518	45560	45574	45625	45639	45642	45639	45632	45637	45645	45656	45628	45600	45576	45557	45541	45513	45457	45470	45469	45448	45413	45408	45383	45419	45397	45439	45463	45549	45565
46361	46269	46156	46055	45976	45890	45830	45777	45754	45726	45665	45695	45655	45703	45709	45768	45792	45813	45793	45858	45851	45932	45939	45950	45986	45985	45989	46015	45996	45991	45957	45985	45965	45961	45931	45939	45942	45884	45886	45894	45888	45887	45899	45889	45923	45960	46024	46075	46138	46155
47142	46997	46885	46761	46663	46538	46469	46405	46358	46282	46251	46214	46205	46202	46223	46238	46251	46233	46253	46245	46270	46328	46347	46342	46360	46377	46366	46398	46394	46376	46394	46385	46372	46381	46375	46384	46377	46403	46388	46391	46414	46406	46454	46474	46508	46573	46640	46727	46799	46887
47986	47835	47719	47570	47478	47337	47249	47151	47082	47001	46946	46886	46828	46815	46812	46806	46800	46766	46768	46810	46796	46813	46846	46867	46874	46889	46907	46887	46902	46894	46929	46915	46908	46907	46931	46937	46939	46990	46995	47008	47039	47064	47099	47150	47200	47281	47374	47466	47563	47650
48879	48730	48592	48427	48320	48187	48069	47981	47889	47767	47718	47630	47585	47562	47531	47494	47462	47446	47429	47419	47451	47451	47471	47471	47483	47471	47511	47502	47510	47495	47525	47522	47539	47534	47550	47594	47618	47653	47687	47717	47755	47792	47846	47904	47975	48064	48163	48271	48394	48483
49781	49617	49488	49329	49196	49064	48931	48817	48706	48594	48502	48413	48348	48288	48253	48204	48152	48107	48086	48075	48092	48086	48085	48089	48103	48081	48094	48123	48127	48128	48154	48142	48177	48183	48221	48248	48294	48329	48390	48440	48485	48545	48591	48687	48766	48863	48991	49094	49227	49339
50660	50490	50333	50208	50071	49931	49812	49683	49559	49434	49339	49238	49150	49088	49024	48954	48893	48848	48830	48802	48806	48790	48792	48777	48781	48774	48757	48776	48803	48818	48840	48849	48860	48899	48930	48970	49021	49087	49135	49204	49258	49334	49402	49487	49586	49684	49831	49944	50062	50186
51399	51264	51118	50998	50889	50733	50620	50507	50359	50250	50150	50025	49947	49882	49786	49702	49628	49577	49543	49515	49497	49483	49467	49460	49445	49439	49441	49450	49466	49488	49532	49541	49557	49569	49628	49677	49738	49826	49855	49941	50002	50087	50153	50235	50355	50466	50591	50704	50826	50944
52146	52037	51923	51780	51683	51541	51413	51314	51167	51045	50922	50827	50734	50648	50545	50453	50360	50308	50267	50223	50223	50176	50162	50145	50124	50120	50112	50122	50145	50176	50214	50218	50258	50271	50334	50378	50457	50539	50603	50677	50753	50839	50916	51009	51109	51226	51358	51472	51585	51697
52698	52611	52489	52406	52320	52190	52098	51981	51850	51730	51658	51518	51416	51333	51213	51135	51040	50960	50920	50885	50856	50826	50803	50768	50737	50727	50735	50738	50764	50789	50803	50853	50880	50899	50960	51018	51094	51152	51235	51324	51379	51471	51556	51644	51758	51862	51966	52080	52215	52288
53210	53126	53021	52951	52870	52787	52699	52591	52486	52360	52253	52163	52079	51963	51852	51756	51663	51595	51535	51502	51469	51431	51379	51359	51337	51327	51347	51326	51354	51383	51401	51431	51480	51490	51550	51605	51699	51750	51840	51931	51984	52081	52163	52242	52360	52444	52556	52648	52689	52818
53464	53439	53421	53350	53299	53241	53159	53079	52985	52883	52785	52694	52600	52499	52391	52294	52198	52130	52077	52032	51991	51945	51901	51860	51854	51841	51805	51849	51848	51883	51917	51933	51966	52001	52057	52107	52183	52239	52317	52397	52460	52550	52622	52710	52797	52879	52980	53023	53130	53171
53555	53576	53572	53517	53484	53461	53425	53347	53254	53178	53114	53041	52962	52847	52758	52659	52553	52488	52462	52411	52367	52323	52240	52217	52219	52203	52188	52192	52211	52252	52254	52288	52332	52360	52410	52434	52526	52574	52671	52733	52796	52850	52914	52993	53069	53137	53208	53251	53311	53314
53569	53599	53613	53624	53622	53609	53570	53499	53474	53400	53387	53281	53230	53134	53045	52959	52876	52824	52772	52735	52680	52632	52577	52537	52526	52493	52515	52511	52512	52537	52552	52588	52632	52668	52702	52715	52792	52867	52915	52973	53032	53084	53150	53197	53252	53317	53346	53365	53403	53423
53389	53445	53468	53515	53507	53550	53549	53540	53485	53447	53432	53379	53327	53238	53161	53081	53003	52963	52938	52897	52850	52794	52735	52714	52687	52678	52681	52666	52678	52714	52730	52725	52765	52778	52831	52847	52909	52968	53009	53068	53097	53150	53155	53243	53257	53287	53304	53315	53299	53333
52989	53019	53121	53172	53206	53247	53282	53289	53272	53251	53257	53246	53189	53137	53080	53010	52965	52905	52888	52839	52803	52750	52726	52679	52663	52638	52665	52636	52651	52662	52664	52686	52712	52721	52749	52797	52822	52837	52887	52932	52963	52979	53023	53043	53029	53071	53053	53038	52983	52944
52515	52636	52725	52807	52889	52952	52992	53029	53044	53047	53065	53045	53045	53006	52961	52917	52881	52844	52821	52796	52758	52706	52654	52627	52615	52603	52636	52594	52593	52604	52615	52643	52655	52664	52673	52727	52731	52750	52785	52789	52810	52804	52821	52815	52832	52800	52781	52727	52676	52596
51933	52028	52134	52247	52330	52437	52496	52543	52594	52626	52660	52676	52668	52643	52620	52593	52593	52590	52553	52532	52487	52457	52405	52396	52385	52366	52390	52344	52356	52354	52375	52384	52381	52401	52392	52429	52425	52420	52436	52434	52427	52422	52429	52404	52395	52348	52289	52234	52144	52075
51187	51290	51424	51536	51645	51738	51832	51914	51970	52032	52074	52109	52133	52130	52122	52117	52132	52141	52119	52104	52077	52047	52008	51990	51997	51961	51994	51984	51962	51947	51944	51965	51973	51968	51976	51971	51960	51962	51948	51938	51922	51904	51875	51848	51799	51737	51663	51576	51498	51407
50407	50543	50677	50816	50924	51050	51147	51240	51330	51395	51474	51542	51566	51585	51603	51611	51625	51665	51647	51640	51618	51585	51572	51563	51565	51563	51536	51537	51535	51508	51520	51524	51519	51522	51493	51491	51468	51452	51428	51393	51363	51346	51288	51232	51179	51096	51012	50910	50813	50720
49585	49728	49872	50004	50127	50242	50377	50482	50586	50685	50773	50841	50878	50931	50968	50995	51029	51060	51081	51075	51060	51048	51035	51038	51030	51028	51017	50990	50998	50992	50976	50984	50957	50938	50925	50916	50870	50826	50801	50761	50710	50664	50609	50555	50454	50386	50263	50165	50044	49943
48773	48889	49019	49175	49295	49434	49544	49662	49771	49890	49972	50052	50110	50175	50222	50279	50320	50383	50387	50387	50390	50379	50387	50373	50392	50388	50393	50382	50352	50335	50326	50308	50296	50283	50265	50219	50187	50133	50086	50015	49987	49921	49864	49782	49684	49597	49491	49369	49251	49136
47942	48060	48185	48333	48437	48590	48710	48818	48947	49069	49162	49266	49334	49399	49490	49549	49612	49644	49677	49696	49712	49707	49711	49721	49738	49740	49742	49729	49699	49676	49675	49641	49627	49617	49567	49530	49476	49426	49368	49297	49228	49157	49105	49010	48922	48805	48682	48562	48431	48323
47096	47236	47378	47518	47641	47755	47868	47984	48115	48241	48331	48423	48520	48606	48694	48777	48850	48906	48954	48957	48976	48998	49012	49029	49045	49048	49058	49038	49031	48991	48960	48962	48921	48904	48849	48805	48743	48666	48598	48538	48469	48408	48303	48224	48131	48011	47883	47741	47649	47527
46455	46568	46681	46815	46922	46986	47111	47243	47363	47495	47578	47656	47785	47863	47949	48043	48118	48218	48234	48255	48285	48292	48320	48344	48377	48393	48387	48343	48354	48327	48299	48275	48253	48184	48151	48156	48056	47993	47900	47823	47757	47697	47610	47521	47425	47286	47175	47088	46967	46877
45768	45910	46007	46087	46215	46253	46373	46505	46622	46731	46823	46890	47019	47122	47221	47302	47384	47492	47509	47542	47574	47609	47633	47660	47696	47695	47725	47698	47676	47642	47609	47613	47559	47522	47478	47441	47363	47270	47216	47113	47065	46970	46881	46820	46724	46593	46492	46413	46270	46194
45297	45341	45446	45518	45561	45699	45749	45853	45963	46060	46175	46245	46349	46422	46565	46627	46742	46836	46853	46901	46905	46954	46999	47044	47053	47069	47091	47027	47041	47023	46988	46987	46931	46892	46845	46783	46708	46642	46573	46479	46401	46369	46262	46168	46080	46001	45889	45836	45713	45636
44998	44951	45044	45103	45113	45238	45300	45371	45471	45566	45643	45752	45801	45896	45998	46060	46218	46247	46306	46339	46399	46430	46448	46500	46533	46534	46557	46514	46493	46502	46461	46419	46424	46387	46344	46254	46198	46135	46043	45997	45920	45885	45765	45696	45582	45539	45435	45418	45312	45248
44664	44720	44734	44747	44756	44857	44853	44935	45019	45092	45135	45282	45301	45417	45496	45606	45687	45701	45783	45830	45877	45939	45966	45994	46020	46030	46041	46081	45991	45994	45964	45908	45925	45900	45838	45809	45715	45641	45592	45521	45480	45421	45374	45277	45219	45130	45078	45027	44968	44924
44547	44575	44563	44556	44532	44659	44631	44668	44716	44783	44844	44897	44961	45038	45147	45195	45299	45409	45406	45449	45477	45547	45621	45628	45650	45685	45673	45711	45614	45623	45617	45542	45543	45548	45495	45434	45381	45295	45216	45218	45167	45061	45093	44985	44929	44878	44841	44771	44794	44750
44726	44703	44625	44611	44632	44644	44595	44603	44676	44708	44749	44770	44844	44901	45000	45037	45120	45193	45232	45254	45301	45338	45402	45464	45449	45463	45463	45506	45451	45427	45420	45355	45401	45367	45310	45287	45242	45184	45098	45093	45058	45037	45022	44923	44954	44855	44847	44781	44819	44827
44873	44792	44737	44683	44626	44638	44608	44623	44606	44633	44650	44621	44703	44771	44861	44826	44955	45046	45040	45061	45086	45146	45211	45263	45258	45271	45287	45227	45321	45251	45245	45232	45202	45180	45144	45144	45063	45019	44974	44989	44931	44959	44934	44867	44888	44840	44835	44885	44880	44909
45250	45121	45078	45006	44894	44815	44819	44807	44796	44799	44763	44802	44787	44855	44924	44912	45001	45066	45054	45078	45115	45175	45200	45272	45255	45265	45275	45246	45337	45284	45250	45270	45244	45243	45171	45206	45143	45112	45137	45083	45044	45070	45041	45007	45007	45053	45078	45099	45153	45201
45783	45672	45626	45471	45363	45281	45266	45235	45198	45162	45152	45090	45129	45150	45190	45226	45261	45281	45279	45272	45321	45382	45427	45463	45464	45460	45465	45448	45454	45467	45454	45492	45479	45464	45418	45439	45408	45378	45430	45385	45368	45353	45407	45395	45427	45444	45479	45563	45623	45641
46355	46221	46113	45997	45888	45792	45725	45649	45604	45552	45507	45457	45469	45448	45487	45462	45490	45519	45496	45547	45563	45606	45622	45662	45654	45660	45669	45661	45639	45696	45679	45672	45656	45668	45688	45652	45686	45686	45712	45687	45690	45704	45755	45783	45838	45863	45942	45995	46092	46171
47095	46956	46837	46678	46595	46460	46362	46298	46210	46134	46072	46025	45998	45966	45969	45963	45950	45922	45950	45949	45976	46017	46023	46058	46050	46021	46069	46084	46045	46072	46088	46064	46092	46112	46108	46133	46123	46120	46193	46195	46212	46266	46267	46291	46393	46460	46565	46675	46736	46854
47911	47771	47628	47511	47382	47248	47141	47041	46951	46841	46801	46743	46673	46638	46631	46610	46564	46565	46543	46532	46529	46582	46581	46605	46583	46580	46594	46626	46618	46626	46639	46667	46646	46665	46678	46682	46720	46773	46822	46825	46861	46914	46946	47023	47119	47179	47280	47388	47516	47603
48759	48613	48472	48319	48215	48084	47948	47841	47718	47619	47534	47469	47396	47340	47302	47250	47195	47187	47130	47137	47156	47147	47162	47171	47146	47147	47161	47126	47201	47205	47212	47252	47234	47274	47280	47307	47344	47399	47428	47509	47554	47617	47675	47735	47837	47926	48047	48157	48288	48399
49624	49493	49328	49196	49079	48943	48830	48694	48589	48468	48368	48253	48194	48150	48057	47995	47933	47902	47880	47859	47870	47870	47823	47848	47826	47814	47797	47830	47848	47904	47901	47939	47927	47945	47990	48029	48079	48132	48187	48243	48310	48418	48459	48549	48658	48756	48885	48993	49125	49250
50272	50149	50004	49876	49793	49646	49522	49408	49298	49186	49075	49006	48918	48844	48779	48697	48618	48591	48553	48539	48542	48504	48491	48469	48468	48460	48476	48478	48493	48520	48540	48558	48565	48596	48650	48683	48728	48816	48862	48927	48990	49068	49141	49216	49309	49427	49551	49659	49772	49872
51237	51136	51014	50874	50794	50641	50530	50426	50308	50168	50075	49969	49876	49796	49703	49612	49556	49475	49434	49402	49393	49353	49351	49335	49306	49299	49288	49305	49317	49357	49369	49407	49426	49455	49488	49541	49621	49683	49749	49846	49905	49985	50068	50179	50261	50374	50494	50624	50738	50847
51978	51873	51774	51674	51601	51471	51357	51253	51139	51013	50917	50829	50735	50628	50520	50435	50349	50272	50241	50212	50176	50134	50109	50085	50062	50050	50049	50073	50082	50099	50142	50173	50184	50203	50278	50315	50397	50470	50515	50615	50697	50764	50858	50967	51074	51168	51258	51383	51497	51584
52665	52591	52515	52425	52343	52262	52175	52060	51957	51832	51742	51642	51559	51450	51352	51250	51148	51074	51026	50992	50968	50916	50874	50854	50805	50796	50805	50804	50847	50852	50893	50913	50941	50983	51030	51081	51153	51240	51293	51384	51463	51547	51643	51711	51810	51899	52001	52089	52201	52281
53212	53183	53087	53053	52987	52915	52844	52759	52626	52545	52488	52387	52295	52183	52068	51964	51883	51822	51753	51716	51685	51637	51585	51536	51516	51514	51507	51508	51550	51568	51569	51627	51646	51689	51724	51797	51857	51926	52017	52095	52156	52232	52325	52403	52488	52590	52661	52731	52808	52887
53488	53444	53436	53404	53357	53328	53279	53207	53085	53067	52970	52893	52819	52679	52624	52485	52418	52376	52320	52284	52240	52184	52133	52072	52076	52055	52047	52046	52048	52090	52104	52146	52173	52215	52265	52305	52365	52443	52533	52590	52627	52697	52806	52878	52909	52990	53023	53095	53147	53211
53736	53721	53737	53727	53722	53710	53653	53620	53541	53505	53436	53368	53326	53210	53132	53049	52969	52909	52865	52793	52766	52693	52641	52587	52605	52589	52567	52583	52605	52605	52636	52642	52695	52720	52757	52803	52881	52928	52968	53042	53101	53145	53239	53245	53319	53400	53405	53472	53480	53505
53740	53770	53813	53841	53860	53849	53859	53832	53819	53778	53733	53677	53595	53592	53473	53435	53311	53270	53230	53182	53128	53080	53027	52990	52989	52977	52955	52945	52974	52947	53003	53021	53038	53075	53097	53137	53198	53235	53327	53333	53401	53435	53479	53461	53569	53591	53559	53622	53620	53608
53563	53607	53670	53742	53777	53804	53852	53819	53795	53773	53803	53757	53743	53633	53582	53575	53468	53424	53397	53351	53314	53274	53234	53149	53157	53126	53149	53140	53149	53180	53181	53207	53213	53220	53261	53281	53337	53377	53384	53430	53454	53487	53529	53524	53577	53583	53555	53562	53524	53510
53273	53361	53451	53522	53593	53656	53712	53710	53683	53752	53768	53751	53752	53695	53612	53600	53518	53503	53473	53461	53401	53338	53317	53271	53264	53254	53254	53247	53251	53292	53263	53299	53304	53321	53331	53359	53371	53402	53428	53428	53466	53468	53495	53471	53493	53473	53479	53399	53339	53317
52804	52934	53046	53129	53214	53290	53360	53411	53434	53515	53518	53514	53542	53515	53462	53457	53410	53414	53405	53354	53317	53267	53236	53213	53201	53204	53193	53185	53177	53212	53194	53210	53205	53223	53233	53240	53255	53249	53278	53275	53278	53258	53247	53283	53211	53192	53164	53074	52994	52925
52204	52306	52432	52557	52653	52774	52838	52900	52943	53051	53062	53101	53152	53150	53103	53102	53092	53102	53095	53081	53022	53006	52971	52978	52954	52934	52938	52929	52916	52949	52914	52928	52922	52922	52917	52932	52928	52932	52906	52905	52873	52866	52851	52839	52769	52724	52652	52560	52475	52390
51518	51655	51779	51921	52034	52157	52229	52335	52408	52496	52563	52602	52647	52642	52671	52677	52681	52700	52706	52697	52676	52654	52633	52605	52616	52613	52613	52590	52591	52614	52570	52574	52574	52562	52573	52550	52519	52512	52497	52461	52441	52397	52349	52330	52249	52180	52081	51986	51880	51777
50741	50875	51016	51168	51275	51407	51490	51598	51700	51788	51888	51962	51996	52012	52087	52102	52132	52158	52171	52154	52171	52149	52127	52129	52126	52127	52116	52120	52101	52097	52089	52079	52057	52061	52046	52015	51995	51947	51924	51861	51820	51770	51722	51685	51591	51493	51398	51277	51175	51059
49888	50051	50178	50325	50440	50575	50682	50784	50903	51010	51102	51170	51234	51279	51337	51390	51436	51464	51493	51491	51508	51497	51488	51491	51494	51505	51488	51487	51472	51451	51443	51441	51420	51394	51384	51352	51298	51255	51201	51155	51108	51043	50984	50911	50818	50729	50591	50486	50374	50268
49052	49171	49327	49462	49580	49725	49832	49956	50083	50187	50292	50373	50455	50529	50594	50656	50719	50764	50784	50796	50811	50818	50829	50852	50852	50868	50853	50840	50828	50817	50791	50777	50764	50735	50702	50653	50610	50545	50500	50416	50371	50295	50220	50148	50042	49928	49802	49680	49561	49450
48191	48310	48447	48576	48702	48820	48953	49054	49184	49295	49394	49497	49586	49682	49734	49830	49903	49950	49983	50023	50047	50056	50065	50084	50107	50108	50112	50090	50078	50067	50047	50015	49993	49979	49942	49892	49822	49753	49690	49611	49558	49472	49406	49307	49196	49079	48955	48847	48720	48618
47422	47521	47650	47751	47867	47972	48101	48179	48296	48449	48529	48617	48705	48805	48910	48983	49077	49143	49172	49203	49231	49256	49286	49309	49341	49331	49336	49312	49300	49252	49260	49239	49213	49183	49143	49084	49025	48939	48880	48801	48733	48671	48577	48486	48386	48274	48153	48032	47937	47832
46631	46740	46828	46948	47022	47129	47248	47324	47414	47604	47677	47762	47875	47946	48045	48153	48238	48302	48337	48384	48427	48457	48500	48514	48525	48560	48542	48532	48537	48515	48477	48450	48424	48381	48343	48290	48224	48139	48073	47997	47927	47830	47763	47654	47562	47458	47346	47230	47146	47046
45946	46004	46084	46183	46241	46339	46400	46481	46610	46770	46837	46936	47048	47104	47222	47332	47425	47472	47527	47581	47587	47653	47704	47729	47743	47764	47747	47763	47741	47698	47701	47666	47641	47612	47556	47482	47443	47339	47285	47199	47122	47044	46973	46848	46787	46707	46631	46497	46413	46349
45455	45489	45536	45619	45671	45760	45853	45848	46014	46109	46157	46249	46364	46391	46543	46618	46700	46792	46838	46878	46930	46980	47041	47067	47043	47086	47086	47079	47081	47083	47011	46994	46984	46935	46884	46825	46764	46686	46614	46538	46465	46400	46333	46254	46181	46091	46017	45923	45862	45817
44999	45013	45040	45055	45113	45143	45233	45261	45353	45420	45502	45563	45621	45717	45841	45924	46040	46096	46143	46181	46217	46271	46353	46373	46406	46409	46393	46398	46373	46360	46321	46309	46304	46242	46193	46161	46083	46032	45963	45902	45823	45751	45715	45661	45554	45492	45457	45368	45334	45304
44676	44664	44641	44683	44699	44705	44778	44811	44857	44887	44953	45007	45050	45195	45258	45347	45427	45489	45536	45569	45638	45689	45694	45784	45782	45803	45797	45793	45790	45814	45755	45701	45704	45686	45645	45573	45476	45459	45403	45365	45321	45257	45182	45098	45099	45030	44991	44932	44925	44918
44613	44563	44590	44540	44536	44510	44597	44621	44574	44669	44695	44710	44800	44837	44943	45001	45078	45116	45179	45205	45244	45313	45291	45373	45381	45419	45429	45419	45398	45438	45405	45358	45357	45289	45274	45237	45167	45115	45085	45064	44989	44957	44915	44900	44840	44803	44776	44759	44811	44765
44588	44551	44501	44430	44414	44377	44385	44294	44392	44437	44425	44451	44472	44544	44608	44651	44728	44758	44798	44811	44885	44953	44926	45013	44974	45044	45071	45062	45041	45022	45030	44987	45029	44969	44915	44880	44851	44847	44774	44764	44731	44678	44663	44654	44610	44620	44624	44657	44645	44648
44722	44673	44575	44537	44469	44400	44379	44301	44354	44427	44333	44354	44345	44418	44458	44529	44549	44587	44593	44628	44685	44721	44817	44814	44774	44822	44832	44860	44826	44825	44804	44804	44771	44776	44750	44734	44629	44688	44673	44654	44627	44614	44605	44591	44584	44598	44621	44643	44718	44728
45096	45001	44893	44827	44752	44660	44638	44594	44518	44566	44478	44479	44481	44500	44548	44555	44601	44601	44638	44660	44717	44745	44773	44805	44772	44823	44844	44821	44840	44857	44814	44800	44795	44789	44797	44776	44723	44765	44740	44753	44717	44717	44710	44730	44748	44792	44827	44877	44925	45030
45539	45403	45293	45198	45078	44983	44891	44876	44786	44724	44715	44690	44690	44663	44737	44717	44715	44726	44738	44750	44787	44825	44804	44841	44897	44871	44872	44886	44864	44869	44890	44878	44860	44869	44868	44874	44924	44867	44891	44884	44899	44922	44923	44970	44994	45064	45123	45203	45274	45363
46096	45989	45834	45689	45615	45507	45384	45379	45241	45155	45127	45066	45071	45037	45049	45016	45005	45006	45006	45016	45053	45055	45065	45092	45148	45101	45119	45112	45128	45119	45135	45122	45084	45136	45148	45158	45206	45174	45206	45198	45237	45265	45310	45333	45415	45495	45585	45667	45767	45877
46814	46682	46539	46421	46287	46151	46042	45989	45875	45770	45707	45657	45617	45592	45559	45535	45497	45469	45475	45462	45476	45515	45525	45525	45495	45526	45556	45547	45542	45570	45570	45571	45549	45577	45594	45611	45641	45679	45729	45713	45804	45800	45870	45928	46013	46069	46205	46299	46409	46513
47545	47405	47246	47119	46987	46849	46722	46654	46540	46440	46333	46265	46197	46143	46103	46059	46021	45979	45962	45958	45946	45973	45997	45975	45999	45964	45987	45972	45989	45999	46028	46026	46004	46041	46085	46076	46179	46191	46232	46267	46326	46392	46458	46541	46606	46727	46845	46954	47081	47194
48361	48215	48075	47954	47822	47663	47559	47445	47319	47197	47111	47024	46970	46888	46833	46777	46703	46636	46630	46629	46617	46603	46625	46579	46582	46571	46581	46601	46617	46609	46648	46668	46651	46693	46732	46777	46831	46869	46920	46989	47063	47117	47163	47261	47375	47480	47623	47734	47861	47982
49191	49073	48935	48802	48681	48544	48422	48323	48184	48065	47985	47874	47801	47696	47660	47561	47504	47432	47406	47390	47377	47344	47356	47332	47281	47294	47315	47318	47342	47346	47360	47378	47404	47431	47477	47498	47561	47657	47705	47784	47859	47911	48000	48104	48227	48303	48432	48563	48662	48803
50059	49919	49814	49684	49563	49435	49306	49201	49069	48938	48855	48751	48651	48564	48462	48386	48304	48233	48201	48165	48150	48111	48089	48079	48074	48041	48037	48055	48077	48096	48124	48143	48167	48198	48243	48284	48354	48448	48503	48583	48656	48739	48827	48931	49026	49142	49270	49408	49524	49622
50822	50699	50600	50488	50398	50285	50167	50038	49922	49827	49718	49619	49528	49442	49334	49247	49157	49088	49054	49006	48981	48942	48902	48877	48851	48850	48845	48852	48879	48903	48923	48963	48995	49016	49065	49122	49188	49254	49333	49397	49504	49580	49653	49757	49860	49978	50089	50205	50295	50395
51555	51477	51405	51323	51235	51131	51012	50938	50818	50719	50605	50523	50415	50305	50213	50107	50020	49955	49923	49870	49833	49783	49756	49712	49686	49667	49690	49674	49703	49719	49747	49773	49815	49843	49888	49947	49996	50106	50167	50261	50329	50415	50500	50593	50696	50790	50910	51001	51098	51171
52200	52157	52075	52045	51971	51897	51811	51726	51611	51509	51443	51346	51246	51158	51050	50962	50863	50786	50748	50687	50645	50610	50549	50514	50513	50502	50494	50500	50511	50530	50565	50587	50609	50655	50717	50757	50823	50917	50992	51048	51116	51196	51274	51381	51469	51534	51651	51726	51803	51874
52689	52647	52624	52564	52549	52515	52425	52365	52286	52200	52143	52059	51986	51883	51769	51690	51605	51537	51483	51427	51390	51315	51271	51248	51225	51219	51223	51214	51239	51251	51261	51319	51360	51377	51441	51458	51533	51602	51676	51717	51849	51882	51957	52032	52117	52155	52256	52323	52362	52420
53095	53120	53104	53119	53077	53050	53021	52969	52905	52841	52800	52707	52662	52563	52503	52380	52298	52241	52175	52145	52090	52038	51993	51946	51936	51918	51912	51920	51933	51962	51985	51994	52061	52058	52097	52165	52218	52267	52328	52379	52468	52518	52587	52643	52704	52744	52814	52837	52870	52893
53347	53397	53402	53408	53444	53443	53441	53400	53357	53312	53293	53220	53167	53113	53050	52936	52882	52832	52774	52745	52697	52633	52586	52535	52546	52477	52501	52522	52532	52525	52559	52578	52635	52644	52669	52737	52792	52819	52871	52929	52929	53004	53058	53114	53155	53139	53206	53202	53241	53203
53347	53398	53477	53574	53571	53592	53595	53599	53586	53560	53531	53516	53473	53408	53348	53291	53247	53172	53160	53089	53078	53011	52976	52934	52917	52917	52898	52895	52918	52921	52929	52975	52983	53001	53037	53061	53088	53137	53185	53172	53218	53293	53333	53342	53395	53410	53369	53357	53352	53313
53350	53459	53526	53646	53667	53735	53762	53778	53794	53785	53795	53776	53777	53717	53638	53612	53608	53549	53527	53488	53443	53409	53361	53328	53311	53279	53299	53286	53300	53297	53308	53342	53321	53377	53431	53400	53471	53459	53500	53512	53555	53550	53538	53582	53591	53543	53518	53470	53454	53389
53113	53251	53351	53458	53532	53584	53647	53725	53755	53778	53795	53811	53795	53777	53772	53707	53671	53685	53648	53593	53587	53551	53510	53508	53483	53504	53466	53488	53478	53483	53465	53494	53530	53500	53513	53519	53553	53573	53552	53547	53535	53571	53579	53564	53534	53523	53461	53378	53311	53256
52706	52831	52961	53089	53170	53273	53347	53397	53471	53523	53562	53599	53594	53584	53577	53607	53563	53587	53590	53552	53540	53475	53451	53442	53419	53439	53417	53408	53400	53397	53403	53424	53443	53421	53408	53454	53446	53436	53421	53390	53424	53377	53354	53312	53297	53200	53156	53083	52993	52903
52276	52424	52556	52688	52802	52920	53019	53107	53179	53243	53291	53329	53387	53393	53380	53425	53428	53438	53448	53401	53388	53407	53376	53373	53358	53365	53342	53362	53356	53339	53339	53339	53353	53334	53286	53307	53289	53280	53248	53258	53201	53158	53155	53079	53032	52931	52842	52743	52643	52554
51685	51803	51959	52104	52248	52353	52476	52563	52660	52760	52815	52907	52942	52977	53020	53038	53056	53082	53113	53121	53100	53082	53054	53072	53080	53101	53073	53045	53076	53051	53041	53040	53019	53021	52972	52980	52962	52922	52880	52813	52772	52746	52700	52628	52571	52461	52338	52249	52123	52018
50985	51115	51262	51419	51539	51667	51792	51883	51999	52112	52181	52255	52326	52388	52444	52471	52511	52551	52576	52575	52605	52585	52596	52591	52586	52625	52587	52587	52572	52557	52543	52546	52526	52507	52491	52465	52412	52360	52322	52263	52205	52142	52088	52007	51927	51842	51710	51589	51467	51341
50285	50417	50564	50710	50829	50960	51090	51203	51310	51438	51525	51605	51690	51754	51831	51888	51947	51995	52004	52024	52031	52046	52078	52092	52085	52106	52095	52086	52067	52044	52044	52016	52001	51986	51967	51908	51871	51798	51748	51665	51622	51532	51466	51389	51270	51167	51034	50911	50797	50677
49531	49649	49789	49927	50047	50182	50302	50418	50543	50663	50762	50862	50943	51031	51127	51177	51266	51325	51355	51368	51379	51413	51447	51451	51465	51452	51465	51459	51441	51420	51415	51382	51369	51339	51322	51251	51185	51122	51059	50972	50909	50842	50762	50668	50540	50440	50291	50191	50055	49937
48782	48896	49008	49139	49241	49365	49491	49592	49721	49837	49937	50026	50120	50209	50304	50376	50461	50537	50565	50601	50627	50651	50679	50715	50733	50723	50733	50721	50705	50676	50665	50636	50621	50579	50539	50488	50420	50339	50277	50188	50125	50038	49970	49863	49752	49637	49512	49399	49299	49194
48044	48136	48236	48340	48445	48542	48659	48745	48896	48989	49077	49192	49283	49389	49498	49577	49665	49725	49765	49823	49842	49883	49923	49938	49964	49990	49979	49972	49953	49929	49903	49887	49845	49811	49768	49705	49626	49561	49490	49410	49327	49252	49165	49058	48960	48854	48726	48634	48511	48427
47342	47384	47510	47589	47641	47775	47867	47943	48062	48177	48231	48338	48448	48560	48659	48751	48859	48904	48957	48984	49032	49066	49121	49150	49167	49177	49169	49171	49169	49144	49118	49093	49043	49018	48978	48895	48830	48757	48686	48596	48532	48448	48366	48259	48165	48065	47978	47871	47789	47705
46741	46799	46882	46945	46978	47059	47130	47223	47304	47419	47475	47566	47657	47753	47865	47955	48051	48089	48192	48210	48253	48319	48346	48394	48383	48424	48398	48385	48396	48365	48342	48306	48283	48248	48177	48120	48071	47992	47930	47846	47777	47708	47632	47547	47429	47368	47279	47199	47136	47073
46212	46272	46253	46307	46311	46377	46443	46522	46585	46673	46719	46814	46910	46991	47098	47184	47234	47313	47403	47435	47482	47534	47563	47612	47629	47640	47652	47636	47617	47606	47596	47543	47518	47479	47432	47388	47312	47258	47170	47104	47048	46983	46892	46813	46728	46684	46622	46569	46507	46451
45770	45799	45748	45803	45824	45849	45862	45919	45974	46030	46030	46144	46220	46296	46388	46486	46538	46632	46654	46708	46722	46849	46854	46898	46925	46921	46933	46924	46902	46874	46859	46833	46822	46785	46743	46705	46634	46572	46506	46453	46400	46339	46267	46228	46165	46106	46053	46017	46015	45962
45531	45488	45473	45457	45429	45420	45450	45479	45513	45552	45596	45654	45695	45756	45854	45904	46059	46041	46060	46091	46149	46212	46287	46312	46335	46369	46331	46338	46326	46302	46258	46267	46233	46225	46152	46129	46075	46008	45971	45918	45891	45854	45803	45747	45684	45669	45627	45623	45627	45641
45333	45290	45235	45149	45107	45096	45111	45121	45129	45141	45164	45196	45243	45272	45361	45427	45478	45527	45536	45559	45569	45695	45732	45764	45768	45744	45790	45791	45753	45781	45696	45720	45690	45659	45648	45619	45579	45519	45478	45450	45416	45381	45360	45324	45291	45298	45290	45311	45296	45367
45242	45216	45043	45033	44986	44931	44902	44883	44860	44877	44839	44892	44897	44966	45005	45058	45073	45121	45115	45153	45254	45315	45308	45328	45358	45312	45358	45369	45349	45354	45297	45325	45294	45294	45264	45233	45204	45166	45144	45123	45131	45093	45051	45048	45079	45092	45136	45139	45201	45225
45431	45315	45211	45111	45040	44990	44888	44875	44871	44832	44861	44790	44806	44841	44899	44927	44961	44953	44913	45038	45005	45080	45097	45099	45129	45128	45160	45162	45169	45132	45082	45117	45092	45101	45075	45078	45029	45067	45020	45038	45012	45036	44998	45025	45046	45084	45117	45161	45275	45305
45551	45413	45345	45214	45110	45036	44942	44899	44866	44785	44749	44694	44753	44732	44755	44768	44796	44783	44735	44832	44785	44852	44896	44881	44900	44872	44911	44925	44941	44936	44932	44914	44898	44895	44905	44899	44897	44906	44905	44933	44918	44940	44972	45015	45028	45075	45175	45230	45321	45381
45907	45755	45679	45546	45397	45304	45219	45142	45068	45009	44969	44911	44873	44872	44856	44869	44857	44848	44822	44863	44838	44840	44937	44883	44926	44885	44917	44939	44914	44927	44984	44930	44941	44922	44937	44945	44954	45008	44981	45024	45028	45067	45096	45166	45213	45297	45384	45498	45559	45681
46401	46262	46124	46004	45878	45771	45641	45568	45456	45386	45285	45269	45210	45219	45160	45131	45146	45113	45089	45086	45139	45094	45137	45131	45124	45113	45126	45118	45153	45170	45204	45159	45153	45150	45202	45200	45233	45298	45282	45334	45374	45412	45500	45535	45611	45691	45779	45900	46017	46142
46933	46776	46619	46474	46379	46225	46148	46006	45913	45826	45720	45692	45602	45581	45505	45485	45406	45411	45365	45406	45357	45368	45391	45381	45368	45371	45355	45400	45403	45385	45414	45422	45437	45451	45492	45512	45554	45594	45647	45680	45739	45801	45853	45938	46032	46131	46281	46379	46495	46597
47532	47393	47236	47098	46981	46824	46712	46603	46489	46383	46272	46198	46135	46067	45983	45946	45918	45835	45818	45837	45795	45756	45775	45759	45755	45759	45757	45759	45776	45785	45822	45824	45839	45866	45881	45923	45988	46045	46127	46176	46218	46309	46371	46478	46564	46674	46814	46953	47060	47170
48229	48107	47942	47819	47707	47562	47446	47337	47206	47095	47011	46895	46820	46745	46678	46599	46549	46486	46465	46450	46422	46413	46383	46337	46364	46330	46358	46340	46371	46395	46429	46417	46450	46480	46517	46551	46624	46706	46751	46829	46897	46963	47052	47139	47264	47379	47498	47637	47763	47862
48917	48797	48666	48541	48430	48313	48193	48075	47936	47814	47745	47638	47544	47448	47368	47284	47195	47149	47094	47064	47045	47017	46988	46955	46948	46941	46949	46975	46966	47011	47032	47061	47075	47112	47155	47193	47264	47350	47416	47496	47577	47664	47753	47868	47975	48080	48209	48323	48462	48555
49607	49509	49388	49300	49192	49075	48947	48853	48741	48611	48525	48422	48326	48237	48124	48052	47957	47913	47861	47820	47789	47744	47711	47672	47663	47651	47676	47657	47681	47728	47773	47773	47807	47820	47896	47951	48008	48100	48174	48258	48337	48419	48498	48619	48717	48850	48946	49059	49166	49255
50298	50224	50162	50034	49960	49870	49765	49652	49543	49427	49319	49227	49154	49039	48936	48848	48758	48702	48629	48600	48556	48522	48481	48457	48420	48424	48429	48429	48457	48469	48488	48525	48559	48595	48661	48727	48794	48874	48951	49030	49113	49205	49269	49392	49492	49599	49705	49797	49915	49968
50928	50873	50815	50739	50681	50603	50520	50454	50315	50227	50155	50052	49957	49878	49747	49667	49579	49507	49467	49405	49382	49307	49269	49251	49229	49210	49205	49212	49246	49269	49303	49322	49351	49393	49432	49506	49577	49671	49735	49821	49895	49968	50049	50154	50259	50338	50440	50511	50593	50652
51440	51412	51378	51341	51311	51264	51202	51120	51021	50961	50895	50794	50707	50632	50532	50421	50351	50287	50236	50185	50147	50088	50051	50007	49988	49982	49967	49991	50002	50025	50040	50079	50128	50162	50210	50252	50325	50382	50470	50549	50621	50694	50750	50843	50931	51003	51086	51120	51189	51227
51955	51964	51917	51954	51915	51886	51873	51794	51731	51684	51635	51545	51475	51361	51295	51203	51120	51056	51013	50973	50908	50881	50832	50776	50770	50746	50750	50782	50763	50805	50811	50847	50882	50911	50977	51017	51075	51128	51216	51290	51338	51393	51456	51542	51616	51656	51696	51752	51813	51821
52318	52333	52349	52384	52391	52391	52363	52339	52293	52255	52171	52157	52114	52036	51936	51869	51788	51738	51707	51641	51590	51547	51499	51483	51454	51457	51421	51448	51458	51477	51495	51532	51558	51567	51636	51697	51721	51764	51847	51906	51945	52002	52041	52091	52141	52177	52191	52201	52183	52200
52477	52525	52576	52629	52659	52677	52691	52681	52692	52672	52600	52584	52573	52494	52410	52363	52293	52274	52215	52181	52145	52093	52053	52001	52005	52007	52005	52009	52011	52032	52035	52064	52103	52126	52144	52183	52227	52235	52305	52338	52388	52427	52451	52466	52520	52505	52496	52510	52474	52473
52643	52695	52783	52828	52893	52959	52987	52987	53006	53018	53009	53000	52967	52914	52865	52822	52787	52763	52722	52677	52651	52605	52571	52535	52547	52525	52550	52537	52512	52546	52569	52577	52593	52604	52657	52679	52691	52709	52746	52780	52809	52789	52815	52831	52841	52821	52797	52745	52699	52700
52594	52701	52811	52921	52986	53049	53102	53170	53200	53213	53224	53231	53229	53204	53175	53155	53108	53099	53089	53065	53025	52980	52936	52933	52917	52907	52943	52914	52914	52928	52917	52949	52954	52972	52986	53015	53024	53020	53028	53047	53036	53052	53040	53029	53011	52965	52928	52871	52803	52747
52361	52486	52621	52740	52828	52914	52995	53039	53109	53150	53186	53228	53220	53227	53213	53199	53196	53192	53190	53161	53128	53091	53098	53055	53066	53048	53082	53045	53048	53026	53066	53073	53055	53063	53085	53083	53069	53122	53074	53053	53054	53038	53029	52983	52948	52884	52816	52720	52677	52572
52092	52255	52373	52519	52629	52741	52829	52932	52989	53050	53112	53148	53180	53207	53202	53209	53218	53233	53241	53211	53203	53180	53167	53153	53136	53158	53152	53149	53142	53144	53134	53122	53143	53143	53129	53167	53119	53111	53065	53022	53013	52983	52951	52895	52828	52744	52643	52551	52443	52350
51750	51885	52021	52185	52297	52427	52521	52618	52715	52797	52867	52918	52973	53013	53032	53062	53095	53096	53126	53131	53117	53102	53092	53103	53115	53102	53067	53106	53081	53067	53076	53066	53067	53050	53036	53038	52984	52960	52908	52886	52822	52770	52716	52648	52565	52484	52367	52240	52132	52012
51206	51350	51496	51641	51769	51891	52002	52111	52214	52316	52402	52490	52541	52571	52635	52676	52706	52752	52761	52763	52778	52758	52766	52761	52786	52775	52753	52766	52758	52752	52746	52721	52704	52704	52677	52684	52605	52536	52513	52450	52408	52344	52285	52179	52094	51991	51857	51753	51645	51498
50654	50792	50944	51086	51198	51345	51465	51580	51688	51790	51896	51985	52065	52144	52197	52240	52302	52360	52369	52382	52388	52409	52427	52439	52451	52451	52406	52439	52416	52393	52389	52375	52340	52334	52303	52247	52207	52136	52095	52005	51952	51883	51801	51714	51597	51509	51365	51240	51108	50996
50036	50150	50298	50433	50569	50689	50808	50917	51056	51170	51259	51368	51432	51519	51585	51661	51742	51787	51826	51855	51863	51880	51912	51921	51945	51953	51938	51916	51916	51881	51873	51851	51833	51805	51758	51714	51657	51590	51511	51429	51363	51309	51210	51094	50993	50879	50747	50618	50492	50370
49373	49483	49611	49734	49850	49979	50087	50210	50330	50444	50539	50638	50725	50823	50905	50982	51053	51120	51168	51189	51211	51250	51278	51293	51301	51316	51298	51293	51287	51263	51244	51217	51191	51175	51112	51068	51004	50917	50843	50763	50703	50600	50516	50410	50298	50182	50054	49937	49826	49726
48710	48804	48916	49035	49117	49235	49342	49451	49557	49690	49788	49884	49963	50064	50163	50259	50345	50389	50447	50477	50519	50553	50582	50617	50633	50641	50639	50619	50605	50593	50563	50531	50504	50469	50420	50357	50292	50208	50129	50045	49971	49887	49803	49691	49574	49472	49356	49228	49125	49028
48028	48111	48205	48306	48403	48473	48576	48674	48782	48895	48986	49074	49172	49257	49363	49468	49555	49624	49672	49711	49745	49787	49825	49877	49881	49903	49893	49879	49852	49837	49810	49778	49745	49707	49651	49583	49521	49430	49360	49286	49203	49103	49040	48927	48822	48736	48612	48527	48436	48354
47456	47518	47568	47642	47694	47788	47875	47929	48046	48138	48227	48299	48390	48490	48582	48679	48755	48833	48882	48914	48954	49003	49035	49071	49088	49117	49082	49103	49074	49059	49036	49005	48973	48920	48890	48821	48743	48672	48600	48522	48467	48356	48305	48206	48095	48016	47938	47865	47778	47725
46879	46875	46929	46949	47036	47050	47123	47194	47291	47373	47433	47509	47595	47684	47794	47847	47952	48039	48080	48122	48147	48201	48245	48275	48295	48309	48316	48310	48294	48279	48242	48226	48175	48127	48082	48039	47973	47878	47833	47747	47673	47617	47550	47460	47390	47311	47237	47206	47138	47075
46375	46364	46369	46401	46428	46394	46478	46505	46598	46679	46717	46765	46835	46943	47025	47113	47185	47258	47315	47330	47377	47427	47478	47521	47521	47537	47523	47558	47499	47512	47471	47427	47410	47419	47306	47333	47218	47159	47137	47024	47004	46935	46874	46797	46732	46677	46629	46573	46559	46552
46021	45973	45956	45953	45976	45934	45979	46002	46041	46093	46147	46164	46232	46305	46389	46453	46529	46613	46621	46678	46710	46754	46805	46836	46858	46868	46844	46817	46842	46840	46809	46756	46755	46701	46684	46656	46589	46541	46453	46438	46418	46320	46324	46262	46160	46184	46161	46107	46132	46142
45646	45601	45551	45509	45472	45484	45462	45480	45498	45507	45544	45555	45591	45689	45746	45824	45872	45927	45958	45970	46039	46099	46118	46159	46156	46158	46133	46144	46118	46168	46120	46105	46101	46049	46006	46027	45940	45907	45838	45832	45788	45695	45694	45688	45665	45681	45663	45652	45670	45703
45416	45409	45315	45263	45145	45122	45141	45099	45121	45120	45144	45088	45155	45210	45253	45354	45355	45430	45411	45446	45494	45541	45574	45574	45610	45646	45630	45574	45589	45580	45589	45615	45524	45466	45503	45495	45455	45435	45367	45376	45332	45320	45286	45326	45273	45316	45333	45384	45406	45465
45431	45356	45267	45177	45058	44993	45012	44981	44953	44897	44902	44871	44901	44916	44988	45014	45034	45113	45070	45098	45136	45167	45191	45241	45224	45238	45238	45255	45257	45221	45237	45155	45209	45164	45160	45113	45121	45124	45093	45099	45135	45136	45119	45101	45172	45149	45239	45275	45335	45406
45484	45322	45231	45117	45003	44931	44884	44812	44763	44710	44704	44659	44674	44679	44699	44772	44746	44743	44737	44773	44810	44829	44869	44846	44887	44879	44869	44926	44902	44897	44868	44876	44869	44886	44857	44803	44860	44826	44810	44887	44858	44941	44912	44931	45018	45056	45095	45129	45260	45354
45613	45455	45319	45197	45067	45030	44915	44834	44759	44710	44651	44571	44599	44593	44577	44609	44584	44578	44562	44579	44600	44623	44657	44667	44650	44634	44656	44687	44614	44672	44664	44649	44648	44696	44673	44662	44695	44702	44691	44749	44786	44816	44882	44881	45012	45039	45105	45206	45320	45427
45892	45795	45648	45517	45401	45238	45181	45090	44988	44917	44877	44835	44783	44764	44716	44737	44709	44616	44664	44650	44682	44705	44682	44712	44703	44685	44725	44750	44687	44719	44729	44702	44741	44720	44776	44828	44818	44839	44917	44931	44930	45053	45025	45133	45209	45271	45391	45509	45599	45706
46288	46134	45970	45821	45740	45560	45440	45375	45262	45171	45094	45098	44974	44916	44900	44886	44807	44804	44798	44764	44758	44786	44763	44819	44778	44757	44756	44831	44823	44798	44809	44810	44838	44816	44882	44927	44915	44984	45034	45067	45167	45201	45288	45370	45453	45526	45648	45818	45904	46029
46679	46569	46431	46336	46170	46042	45896	45853	45711	45541	45590	45482	45362	45338	45265	45239	45190	44996	45123	44976	45023	45057	45021	45031	44939	44939	45135	44966	45071	45101	45069	45036	45051	45074	45183	45151	45163	45249	45416	45374	45527	45491	45649	45723	45784	45935	46041	46222	46296	46448
47301	47192	47056	46931	46822	46706	46558	46468	46352	46241	46187	46115	46013	45929	45863	45820	45750	45678	45707	45648	45644	45639	45633	45611	45567	45567	45619	45589	45660	45655	45640	45665	45690	45721	45776	45802	45821	45901	46030	46038	46125	46205	46281	46366	46434	46561	46675	46829	46934	47038
47884	47775	47621	47511	47413	47285	47139	47029	46910	46783	46703	46633	46519	46423	46340	46245	46193	46144	46081	46048	46052	46020	46017	46012	45966	45969	45980	45981	45982	46024	46040	46046	46079	46107	46199	46219	46288	46366	46456	46502	46590	46656	46767	46872	46966	47090	47235	47321	47499	47577
48529	48432	48310	48201	48094	47992	47858	47764	47633	47521	47423	47341	47240	47149	47057	46950	46902	46853	46795	46749	46706	46696	46675	46627	46604	46610	46616	46601	46654	46673	46695	46706	46758	46790	46839	46877	46986	47037	47140	47210	47293	47414	47447	47571	47699	47790	47903	48003	48119	48225
49178	49104	48996	48899	48814	48706	48601	48499	48384	48280	48182	48079	48001	47906	47795	47695	47604	47549	47500	47468	47406	47382	47343	47316	47299	47301	47308	47301	47310	47356	47369	47425	47446	47470	47548	47608	47671	47763	47857	47914	48010	48068	48170	48272	48402	48497	48612	48711	48815	48891
49828	49771	49688	49635	49575	49458	49385	49294	49179	49077	48994	48899	48810	48715	48615	48519	48429	48370	48300	48260	48234	48173	48139	48103	48084	48083	48078	48080	48099	48135	48155	48204	48231	48272	48314	48378	48457	48547	48629	48719	48773	48871	48945	49047	49145	49241	49327	49413	49494	49567
50430	50389	50336	50303	50256	50181	50131	50052	49967	49877	49787	49709	49640	49544	49431	49324	49255	49187	49145	49096	49057	48997	48948	48920	48910	48899	48922	48920	48909	48944	48978	49007	49037	49073	49144	49190	49273	49347	49417	49506	49564	49628	49722	49786	49888	49962	50039	50099	50143	50200
50994	50988	50990	50960	50909	50909	50867	50804	50733	50651	50598	50526	50458	50364	50262	50189	50089	50020	49992	49950	49898	49845	49787	49752	49746	49728	49725	49736	49750	49794	49805	49840	49878	49897	49964	50011	50085	50141	50235	50284	50337	50392	50441	50531	50611	50669	50726	50742	50795	50819
51496	51529	51544	51553	51543	51547	51518	51486	51455	51381	51324	51275	51213	51132	51043	50987	50880	50844	50809	50764	50712	50683	50598	50569	50558	50551	50545	50563	50571	50602	50619	50641	50698	50729	50761	50801	50858	50927	51002	51037	51080	51126	51188	51223	51264	51335	51362	51349	51356	51370
51873	51909	51973	51993	52031	52052	52039	52031	52032	51985	51940	51919	51884	51776	51742	51667	51597	51544	51522	51473	51447	51387	51349	51342	51306	51291	51291	51297	51294	51330	51346	51356	51392	51437	51461	51501	51537	51573	51617	51663	51705	51754	51790	51833	51817	51837	51850	51808	51821	51797
52188	52262	52349	52429	52477	52509	52526	52547	52528	52530	52519	52501	52478	52417	52364	52332	52276	52246	52209	52160	52135	52094	52044	51996	52006	52005	52015	51996	51979	52037	52042	52056	52091	52097	52117	52173	52194	52224	52227	52271	52290	52307	52346	52338	52342	52345	52278	52256	52224	52171
52398	52480	52606	52684	52749	52830	52840	52910	52956	52928	52962	52980	52959	52951	52892	52893	52836	52800	52785	52747	52704	52680	52637	52619	52601	52593	52585	52600	52574	52605	52609	52664	52644	52664	52674	52697	52721	52720	52713	52743	52749	52744	52786	52716	52720	52688	52636	52547	52494	52430
52428	52540	52660	52761	52873	52946	52991	53063	53156	53126	53191	53205	53242	53155	53179	53129	53158	53126	53141	53109	53073	53047	53019	53055	53022	52997	53008	52986	52976	52971	52975	52999	53020	53043	53034	53031	53019	53022	53026	53025	53004	52985	52968	52906	52888	52825	52792	52679	52586	52509
52429	52553	52724	52854	52951	53074	53111	53221	53328	53343	53397	53428	53427	53467	53480	53465	53491	53485	53477	53477	53443	53436	53403	53413	53407	53388	53391	53390	53404	53403	53397	53380	53386	53371	53369	53361	53346	53337	53295	53285	53253	53228	53193	53128	53067	52991	52895	52787	52687	52578
52283	52424	52581	52715	52841	52959	53019	53157	53254	53348	53378	53437	53454	53475	53550	53553	53594	53606	53594	53608	53584	53566	53576	53543	53560	53557	53556	53557	53528	53546	53525	53530	53520	53527	53498	53472	53459	53411	53390	53321	53288	53233	53183	53107	53028	52933	52856	52720	52594	52491
51970	52118	52283	52419	52555	52685	52753	52912	53032	53108	53169	53260	53271	53301	53379	53416	53468	53478	53519	53504	53497	53492	53515	53529	53510	53522	53492	53510	53471	53486	53464	53464	53460	53435	53396	53378	53310	53285	53217	53174	53119	53057	52990	52936	52812	52708	52612	52461	52342	52222
51677	51811	51966	52109	52237	52378	52473	52629	52737	52851	52909	53000	53035	53117	53213	53285	53317	53351	53381	53373	53390	53410	53421	53448	53448	53416	53444	53428	53379	53407	53376	53349	53330	53314	53274	53229	53184	53113	53046	52988	52935	52849	52780	52685	52575	52445	52323	52198	52043	51951
51257	51394	51539	51683	51797	51956	52065	52177	52321	52460	52532	52625	52689	52800	52850	52918	53003	53060	53075	53101	53104	53135	53168	53172	53172	53172	53177	53175	53150	53173	53093	53089	53075	53030	52981	52924	52889	52799	52724	52654	52579	52497	52415	52283	52201	52080	51947	51813	51676	51576
50747	50871	51000	51141	51240	51370	51485	51589	51726	51877	51943	52040	52124	52233	52306	52405	52473	52530	52562	52578	52610	52639	52664	52671	52693	52693	52695	52677	52650	52661	52608	52580	52556	52524	52479	52414	52359	52285	52201	52115	52051	51952	51875	51746	51633	51537	51395	51287	51167	51048
50243	50341	50470	50576	50680	50789	50909	51033	51130	51279	51371	51455	51563	51653	51731	51823	51917	51965	52027	52053	52089	52111	52160	52181	52198	52196	52214	52176	52159	52154	52123	52073	52049	52023	51950	51900	51822	51742	51650	51563	51504	51404	51331	51208	51092	50990	50867	50763	50642	50550
49695	49760	49877	49961	50053	50160	50263	50366	50477	50596	50677	50783	50874	50972	51070	51166	51269	51333	51376	51411	51462	51494	51530	51560	51579	51590	51573	51562	51558	51521	51495	51448	51427	51387	51329	51266	51193	51107	51037	50934	50855	50785	50693	50586	50475	50383	50268	50175	50068	49995
49136	49194	49259	49340	49395	49475	49572	49652	49765	49861	49945	50038	50125	50227	50320	50420	50502	50573	50617	50661	50696	50743	50783	50812	50833	50841	50840	50820	50809	50777	50752	50737	50698	50648	50590	50532	50461	50391	50296	50229	50165	50080	49986	49916	49800	49725	49615	49545	49477	49418
48565	48615	48659	48712	48753	48807	48857	48961	49032	49163	49213	49291	49369	49475	49573	49656	49749	49802	49866	49894	49941	49989	50044	50076	50085	50103	50095	50074	50068	50035	50006	49985	49940	49914	49856	49799	49723	49657	49580	49514	49439	49363	49312	49221	49137	49060	49000	48928	48891	48838
48070	48083	48076	48103	48133	48174	48203	48272	48341	48443	48485	48541	48605	48694	48792	48883	48968	49019	49063	49112	49149	49201	49258	49290	49304	49304	49317	49303	49292	49251	49241	49202	49171	49141	49094	49049	48957	48903	48841	48785	48729	48671	48595	48543	48480	48410	48346	48334	48314	48283
47641	47597	47593	47564	47585	47579	47587	47640	47704	47770	47784	47847	47906	48004	48073	48145	48213	48244	48307	48333	48385	48446	48501	48526	48508	48550	48535	48526	48537	48496	48478	48435	48426	48373	48351	48306	48248	48206	48137	48093	48049	47997	47956	47914	47857	47819	47789	47794	47781	47778
47207	47161	47111	47066	47053	47028	47010	47027	47077	47085	47148	47188	47236	47319	47362	47409	47482	47516	47557	47601	47649	47693	47716	47765	47758	47791	47785	47774	47754	47768	47740	47707	47715	47663	47616	47594	47550	47492	47471	47424	47386	47340	47320	47297	47279	47275	47272	47295	47288	47317
46902	46794	46718	46681	46639	46578	46517	46549	46571	46583	46553	46603	46598	46688	46711	46781	46815	46856	46887	46912	46953	46996	47070	47071	47106	47094	47077	47086	47091	47122	47046	47032	47028	46992	46958	46947	46926	46872	46867	46838	46800	46803	46781	46767	46766	46772	46812	46841	46870	46941
46707	46607	46481	46400	46338	46279	46250	46236	46204	46136	46138	46149	46134	46197	46231	46281	46289	46316	46344	46385	46412	46451	46505	46506	46541	46499	46515	46520	46524	46503	46508	46456	46475	46436	46446	46405	46407	46400	46374	46376	46384	46377	46381	46371	46397	46443	46482	46534	46629	46662
46501	46379	46256	46133	46069	45986	45931	45906	45801	45802	45737	45727	45745	45759	45755	45784	45771	45777	45810	45824	45863	45890	45925	45937	45956	45933	45939	45954	45961	45937	45963	45921	45984	45913	45914	45887	45914	45906	45919	45935	45921	45946	45984	46002	46052	46080	46173	46257	46351	46438
46447	46328	46165	46073	45959	45849	45783	45684	45622	45598	45514	45497	45438	45467	45453	45447	45458	45444	45464	45478	45491	45514	45523	45517	45575	45544	45546	45560	45574	45599	45555	45548	45598	45564	45562	45558	45560	45607	45599	45650	45682	45711	45745	45803	45824	45921	46026	46131	46224	46329
46522	46405	46262	46135	46012	45884	45801	45688	45606	45533	45511	45420	45405	45369	45339	45325	45312	45287	45284	45316	45324	45329	45307	45334	45373	45317	45314	45370	45332	45399	45372	45391	45389	45402	45388	45408	45457	45495	45522	45570	45593	45643	45680	45756	45842	45933	46027	46109	46259	46363
46657	46491	46349	46151	46093	45945	45820	45719	45616	45501	45466	45403	45338	45312	45257	45224	45191	45155	45131	45105	45137	45135	45116	45138	45167	45143	45132	45165	45162	45170	45175	45223	45182	45196	45233	45264	45275	45373	45418	45462	45510	45581	45630	45732	45838	45916	46044	46159	46284	46406
46866	46732	46581	46417	46315	46144	46028	45924	45821	45682	45640	45530	45493	45414	45393	45296	45254	45213	45181	45192	45182	45158	45124	45158	45156	45136	45154	45176	45173	45143	45213	45227	45195	45272	45310	45368	45348	45463	45511	45579	45641	45721	45776	45880	45996	46077	46252	46329	46473	46607
47212	47090	46919	46789	46681	46531	46416	46296	46201	46050	45985	45866	45794	45729	45676	45590	45526	45482	45475	45452	45418	45415	45376	45374	45351	45358	45364	45390	45409	45421	45426	45465	45480	45518	45574	45586	45614	45728	45804	45856	45908	46019	46096	46202	46313	46398	46562	46676	46811	46917
47570	47464	47320	47154	47065	46931	46814	46672	46560	46424	46351	46257	46162	46075	46029	45914	45852	45780	45748	45737	45677	45659	45657	45618	45621	45619	45629	45628	45664	45668	45703	45728	45784	45787	45850	45881	45923	46039	46122	46201	46269	46341	46436	46542	46672	46786	46911	47053	47141	47257
48019	47918	47791	47644	47567	47443	47345	47203	47089	46962	46879	46774	46676	46600	46503	46423	46329	46291	46233	46217	46167	46147	46074	46098	46098	46054	46064	46092	46082	46123	46155	46184	46225	46261	46301	46366	46443	46493	46590	46704	46767	46833	46918	47038	47144	47240	47376	47492	47603	47682
48488	48403	48302	48182	48111	47996	47888	47788	47665	47533	47456	47366	47273	47166	47083	46985	46874	46815	46765	46752	46696	46669	46624	46596	46571	46560	46592	46594	46619	46644	46667	46698	46751	46760	46829	46902	46977	47053	47118	47233	47269	47381	47443	47567	47662	47777	47877	47993	48069	48159
48987	48917	48840	48780	48713	48622	48516	48411	48299	48198	48119	48017	47934	47827	47734	47632	47541	47497	47433	47383	47359	47310	47228	47237	47223	47195	47224	47218	47229	47253	47294	47344	47379	47423	47464	47520	47615	47677	47764	47817	47913	47995	48073	48168	48271	48364	48456	48533	48617	48681
49479	49453	49392	49350	49295	49246	49157	49073	48992	48907	48809	48745	48659	48565	48457	48372	48288	48210	48151	48129	48069	48029	47998	47953	47934	47933	47937	47947	47949	47987	48021	48049	48084	48122	48177	48226	48295	48375	48456	48527	48584	48653	48732	48814	48908	48982	49061	49104	49167	49217
49968	49970	49960	49937	49913	49871	49817	49750	49666	49596	49522	49461	49380	49291	49203	49111	49032	48970	48904	48879	48818	48771	48723	48699	48680	48663	48667	48683	48685	48725	48759	48787	48815	48863	48887	48957	49030	49090	49161	49230	49272	49362	49412	49487	49552	49605	49645	49690	49731	49762
50440	50459	50471	50464	50485	50457	50443	50391	50354	50288	50235	50162	50136	50045	49927	49864	49790	49739	49702	49669	49595	49568	49528	49472	49470	49448	49457	49469	49473	49495	49524	49551	49596	49619	49665	49712	49755	49816	49873	49949	49958	50024	50080	50134	50176	50225	50249	50258	50253	50261
50813	50869	50903	50916	50966	50984	50989	50960	50936	50895	50866	50832	50783	50727	50634	50591	50521	50470	50448	50399	50342	50305	50238	50224	50213	50218	50197	50225	50218	50235	50255	50292	50333	50335	50387	50413	50451	50502	50549	50582	50608	50652	50681	50720	50743	50752	50753	50745	50726	50707
51208	51279	51352	51438	51461	51502	51522	51552	51527	51521	51505	51485	51445	51406	51342	51296	51236	51211	51166	51140	51088	51049	50996	50990	50976	50979	50981	50973	50987	50992	51017	51028	51068	51077	51091	51107	51185	51195	51210	51222	51260	51278	51293	51305	51323	51261	51271	51232	51192	51146
51470	51579	51672	51751	51836	51889	51938	51975	51992	52018	52018	52021	51998	51992	51945	51890	51858	51838	51808	51788	51758	51710	51680	51655	51625	51634	51658	51646	51631	51650	51661	51663	51719	51693	51719	51737	51754	51766	51774	51747	51774	51794	51792	51781	51774	51702	51659	51614	51558	51496
51606	51712	51853	51971	52045	52128	52207	52262	52299	52345	52368	52381	52392	52381	52382	52332	52309	52310	52273	52259	52258	52214	52198	52168	52186	52188	52170	52142	52158	52153	52159	52175	52197	52189	52156	52195	52190	52186	52187	52165	52169	52156	52146	52115	52073	52000	51929	51850	51768	51682
51720	51847	52015	52137	52237	52345	52428	52513	52587	52642	52684	52718	52751	52764	52717	52749	52755	52745	52761	52743	52712	52683	52655	52682	52681	52652	52673	52645	52633	52645	52644	52645	52619	52621	52655	52643	52617	52600	52581	52566	52568	52503	52457	52416	52348	52243	52165	52079	51971	51882
51756	51867	52057	52177	52323	52441	52549	52638	52728	52811	52869	52932	52961	53008	53026	53037	53070	53068	53074	53045	53040	53035	53039	53042	53037	53030	53043	53016	53004	52979	52993	52996	52958	52975	52979	52953	52920	52884	52828	52826	52785	52714	52669	52592	52499	52399	52298	52190	52056	51963
51622	51752	51912	52046	52190	52315	52453	52523	52646	52728	52812	52872	52933	52972	53060	53053	53075	53111	53154	53154	53153	53125	53136	53143	53137	53160	53146	53121	53113	53095	53077	53076	53041	53048	53011	52990	52936	52907	52839	52814	52756	52685	52624	52528	52429	52362	52210	52112	51990	51880
51451	51624	51767	51927	52035	52162	52307	52406	52531	52638	52721	52804	52875	52935	52993	53055	53106	53132	53165	53190	53221	53179	53184	53199	53214	53243	53209	53210	53192	53166	53175	53112	53131	53097	53033	53013	52949	52900	52832	52807	52696	52650	52563	52473	52348	52279	52121	51995	51873	51750
51202	51327	51483	51637	51766	51889	52030	52145	52272	52390	52488	52581	52656	52729	52787	52859	52957	52971	52995	53036	53062	53069	53098	53116	53106	53114	53104	53089	53068	53038	53035	53004	52987	52962	52909	52869	52809	52737	52654	52574	52484	52433	52351	52258	52122	51981	51877	51760	51641	51517
50869	50992	51120	51241	51362	51495	51622	51732	51864	51977	52070	52188	52255	52362	52419	52482	52575	52642	52677	52725	52742	52730	52773	52805	52798	52848	52817	52779	52796	52753	52718	52705	52685	52638	52545	52540	52472	52390	52311	52258	52132	52063	51985	51890	51755	51639	51535	51414	51294	51194
50471	50557	50690	50828	50925	51043	51169	51270	51397	51505	51625	51720	51805	51892	51987	52087	52182	52215	52274	52287	52316	52371	52393	52419	52440	52435	52437	52425	52399	52369	52353	52324	52286	52256	52164	52129	52057	51980	51898	51825	51749	51656	51563	51458	51335	51230	51122	51015	50901	50812
50026	50103	50214	50330	50407	50508	50618	50729	50840	50957	51044	51143	51230	51330	51423	51520	51628	51675	51735	51785	51776	51828	51871	51893	51920	51907	51907	51901	51893	51855	51824	51782	51763	51715	51650	51615	51542	51456	51369	51292	51219	51120	51033	50928	50828	50720	50622	50526	50439	50351
49577	49625	49699	49767	49836	49919	50009	50098	50216	50312	50408	50487	50576	50659	50775	50875	50963	51024	51064	51096	51126	51184	51230	51256	51283	51292	51276	51266	51242	51234	51201	51158	51130	51085	51037	50967	50880	50818	50738	50676	50600	50511	50439	50345	50242	50168	50075	49988	49914	49860
49095	49105	49160	49202	49265	49306	49382	49467	49549	49664	49719	49799	49877	49978	50086	50158	50260	50320	50356	50400	50449	50492	50539	50570	50593	50606	50593	50579	50556	50533	50507	50461	50437	50392	50339	50287	50210	50151	50070	50010	49943	49862	49790	49711	49636	49547	49490	49436	49396	49338
48592	48574	48642	48631	48665	48698	48753	48796	48869	48943	49002	49093	49154	49235	49351	49408	49485	49542	49595	49638	49697	49726	49792	49817	49829	49834	49827	49824	49811	49785	49758	49736	49691	49654	49604	49548	49481	49429	49368	49295	49256	49180	49116	49048	48991	48932	48912	48858	48832	48815
48169	48131	48130	48122	48093	48109	48132	48173	48217	48283	48349	48392	48435	48512	48606	48674	48724	48779	48858	48862	48923	48983	49012	49045	49069	49056	49060	49056	49030	49035	48996	48962	48940	48893	48863	48821	48751	48705	48658	48623	48582	48517	48466	48431	48371	48345	48323	48327	48308	48304
47697	47640	47624	47551	47530	47523	47515	47547	47552	47594	47622	47685	47725	47772	47860	47909	47967	48032	48076	48061	48123	48199	48220	48242	48255	48262	48283	48272	48240	48243	48200	48171	48175	48139	48094	48053	48027	47993	47954	47894	47882	47837	47801	47773	47767	47746	47754	47770	47785	47798
47315	47212	47139	47102	47054	47014	46981	46971	46986	46995	46981	47016	47070	47110	47161	47197	47239	47301	47340	47314	47363	47452	47468	47498	47514	47483	47510	47518	47510	47497	47516	47454	47431	47397	47355	47373	47317	47312	47270	47262	47230	47223	47223	47202	47190	47200	47222	47284	47306	47357
47019	46934	46836	46748	46662	46619	46570	46551	46512	46515	46492	46513	46510	46543	46589	46617	46635	46659	46707	46689	46790	46826	46822	46831	46863	46875	46839	46861	46875	46854	46840	46829	46809	46783	46768	46750	46742	46741	46725	46734	46724	46708	46714	46722	46763	46777	46839	46897	46941	46984
46741	46632	46485	46394	46301	46222	46168	46102	46072	46036	45988	45992	45990	45989	46032	46048	46012	46068	46041	46075	46085	46161	46163	46189	46169	46194	46227	46205	46216	46217	46172	46191	46178	46183	46165	46158	46168	46171	46189	46189	46185	46207	46248	46273	46307	46371	46438	46513	46606	46679
46531	46409	46251	46155	46045	45936	45855	45771	45700	45657	45627	45567	45577	45563	45568	45571	45534	45545	45538	45599	45590	45605	45645	45618	45653	45668	45633	45674	45651	45655	45605	45642	45665	45657	45654	45659	45672	45706	45743	45752	45774	45802	45868	45874	45939	46017	46101	46216	46299	46389
46505	46404	46191	46075	45970	45844	45766	45654	45557	45521	45440	45384	45359	45339	45321	45295	45282	45239	45310	45311	45292	45265	45316	45294	45320	45336	45333	45334	45332	45358	45341	45333	45351	45360	45367	45409	45418	45466	45499	45526	45559	45633	45667	45711	45795	45889	46005	46076	46178	46297
46452	46307	46194	46010	45907	45782	45650	45565	45447	45352	45288	45223	45172	45115	45077	45049	45015	45016	45022	44964	45035	44960	45017	45002	44973	44985	45005	45004	45002	45040	45063	45053	45054	45081	45101	45131	45175	45205	45277	45321	45376	45433	45489	45550	45668	45770	45873	45988	46099	46214
46518	46360	46232	46067	45926	45815	45670	45570	45446	45362	45293	45179	45131	45066	45007	44941	44927	44887	44908	44885	44894	44771	44840	44785	44810	44783	44831	44864	44850	44867	44889	44902	44917	44941	44955	45012	45071	45156	45160	45242	45310	45363	45421	45531	45645	45733	45863	45988	46131	46234
46708	46582	46433	46301	46180	46043	45915	45795	45705	45555	45515	45403	45315	45238	45175	45112	45015	45033	45021	45009	44979	44990	44933	44906	44879	44883	44912	44906	44954	44952	45039	44982	45045	45059	45088	45131	45205	45272	45320	45420	45483	45553	45610	45712	45849	45955	46086	46180	46310	46416
46923	46817	46641	46514	46416	46283	46146	46064	45915	45805	45757	45603	45526	45411	45342	45286	45237	45184	45144	45112	45100	45085	45059	45047	45019	45023	45026	45004	45035	45080	45061	45147	45157	45184	45232	45286	45367	45443	45503	45581	45670	45722	45827	45944	46045	46167	46290	46395	46488	46634
47259	47151	47027	46912	46807	46688	46574	46467	46346	46224	46151	46024	45955	45860	45774	45679	45595	45544	45462	45449	45425	45468	45400	45400	45355	45358	45376	45370	45389	45436	45446	45479	45508	45528	45582	45660	45716	45834	45892	45956	46029	46110	46186	46308	46431	46521	46644	46770	46850	46969
47599	47533	47426	47314	47217	47107	47007	46888	46766	46660	46570	46466	46387	46274	46161	46095	45996	45944	45892	45868	45855	45782	45773	45746	45712	45721	45718	45730	45759	45783	45840	45848	45883	45943	45992	46045	46112	46179	46288	46353	46419	46507	46600	46713	46807	46919	47000	47107	47231	47312
48021	47953	47897	47811	47716	47637	47539	47439	47351	47245	47169	47053	46983	46868	46762	46676	46574	46543	46481	46442	46408	46372	46295	46298	46271	46273	46288	46272	46321	46333	46364	46405	46426	46480	46545	46587	46682	46761	46828	46903	46959	47058	47134	47221	47334	47426	47508	47580	47656	47747
48484	48464	48427	48335	48282	48223	48157	48083	47985	47896	47819	47719	47664	47561	47463	47360	47279	47241	47175	47129	47096	47041	47002	46970	46955	46943	46970	46954	46993	47014	47030	47078	47113	47153	47217	47267	47345	47396	47481	47544	47623	47688	47748	47844	47935	47995	48064	48137	48194	48241
48955	48955	48926	48906	48887	48841	48789	48720	48641	48560	48496	48428	48349	48266	48169	48090	47996	47955	47905	47854	47814	47750	47709	47684	47667	47675	47669	47677	47692	47727	47745	47790	47820	47870	47893	47969	48026	48099	48148	48226	48286	48326	48412	48477	48545	48588	48662	48682	48707	48744
49440	49475	49494	49475	49493	49468	49427	49399	49341	49276	49234	49162	49112	49035	48947	48850	48789	48717	48681	48656	48597	48548	48499	48475	48470	48462	48472	48471	48477	48510	48525	48546	48591	48625	48685	48721	48777	48826	48868	48929	48988	49034	49071	49129	49186	49221	49250	49254	49277	49271
49910	49948	49984	50026	50048	50065	50059	50021	49995	49968	49913	49885	49844	49771	49701	49631	49582	49539	49489	49442	49398	49353	49303	49278	49267	49272	49283	49287	49292	49296	49318	49344	49374	49421	49440	49485	49537	49571	49601	49651	49683	49718	49762	49790	49821	49821	49805	49827	49780	49773
50351	50434	50509	50560	50618	50643	50667	50670	50651	50656	50621	50617	50598	50536	50463	50421	50366	50329	50293	50258	50208	50173	50150	50098	50100	50089	50092	50094	50088	50120	50130	50157	50180	50207	50220	50254	50307	50316	50347	50363	50378	50413	50432	50431	50429	50427	50399	50366	50356	50290
50781	50878	50966	51079	51118	51199	51260	51262	51282	51286	51289	51282	51280	51243	51199	51165	51136	51109	51076	51041	51013	50968	50935	50911	50904	50901	50918	50891	50900	50910	50932	50928	50965	50973	50998	51004	51026	51036	51030	51064	51044	51060	51063	51072	51037	50989	50946	50912	50801	50767
51112	51183	51326	51432	51521	51604	51659	51704	51767	51807	51803	51822	51816	51817	51793	51767	51751	51744	51727	51676	51666	51639	51615	51593	51578	51592	51565	51571	51576	51580	51566	51576	51601	51604	51629	51631	51617	51617	51613	51594	51602	51587	51561	51534	51482	51438	51362	51293	51247	51142
51407	51508	51649	51787	51895	51982	52091	52146	52233	52274	52311	52334	52368	52380	52372	52373	52380	52383	52366	52326	52308	52298	52259	52254	52273	52253	52250	52240	52237	52219	52261	52232	52239	52227	52238	52223	52224	52164	52157	52156	52127	52098	52059	52003	51939	51867	51779	51692	51570	51489
51636	51733	51896	52027	52154	52274	52358	52443	52541	52620	52678	52749	52773	52808	52812	52830	52840	52859	52878	52855	52834	52803	52798	52802	52824	52793	52830	52781	52779	52758	52772	52750	52776	52755	52716	52736	52681	52621	52613	52590	52515	52492	52469	52367	52290	52197	52075	51989	51889	51784
51691	51841	52007	52155	52265	52401	52531	52620	52742	52816	52881	52965	52983	53059	53094	53111	53169	53175	53211	53176	53161	53160	53172	53161	53179	53158	53198	53160	53141	53121	53094	53100	53078	53073	53031	53036	52989	52949	52878	52829	52761	52717	52667	52562	52477	52372	52255	52145	51994	51917
51758	51898	52066	52213	52347	52477	52616	52725	52833	52944	53032	53090	53154	53246	53284	53332	53382	53407	53443	53447	53451	53447	53470	53475	53491	53465	53467	53444	53426	53415	53391	53383	53366	53350	53293	53307	53203	53172	53083	53025	52970	52889	52820	52711	52606	52490	52374	52252	52151	51982
51702	51883	52025	52176	52292	52419	52556	52670	52816	52899	53016	53099	53164	53256	53315	53371	53428	53473	53518	53542	53546	53551	53569	53575	53578	53590	53555	53570	53538	53532	53509	53463	53444	53417	53383	53361	53268	53243	53115	53051	52989	52911	52813	52723	52600	52498	52353	52241	52082	51983
51574	51701	51828	51961	52082	52216	52363	52447	52585	52684	52779	52879	52943	53055	53143	53222	53290	53337	53371	53389	53421	53434	53448	53475	53474	53496	53485	53463	53453	53424	53393	53364	53335	53294	53243	53206	53123	53048	52966	52885	52825	52727	52676	52544	52423	52316	52186	52077	51977	51847
51437	51533	51645	51780	51888	51990	52112	52244	52354	52477	52588	52681	52752	52859	52945	53033	53106	53161	53224	53251	53277	53303	53343	53358	53385	53369	53340	53345	53309	53287	53265	53241	53206	53143	53120	53053	52971	52862	52818	52715	52659	52589	52459	52374	52246	52148	52014	51921	51799	51696
51156	51237	51349	51458	51532	51648	51749	51867	51974	52085	52191	52289	52357	52459	52563	52648	52743	52813	52836	52872	52911	52962	52990	53024	53031	53030	53001	53004	52979	52971	52937	52888	52873	52793	52756	52709	52633	52528	52461	52379	52295	52200	52142	52037	51922	51821	51710	51614	51519	51419
50834	50878	50960	51028	51101	51180	51275	51366	51469	51568	51668	51743	51839	51946	52026	52118	52201	52261	52317	52373	52408	52436	52489	52510	52534	52521	52519	52485	52471	52455	52422	52403	52347	52304	52256	52196	52131	52042	51976	51895	51833	51739	51667	51559	51471	51380	51293	51223	51141	51061
50476	50512	50561	50609	50672	50726	50811	50885	50961	51068	51139	51219	51310	51404	51494	51597	51673	51733	51775	51822	51876	51909	51957	51992	51994	52009	51989	51993	51960	51946	51906	51879	51843	51795	51739	51681	51607	51554	51467	51398	51340	51266	51200	51102	51017	50937	50883	50819	50767	50700
50093	50091	50100	50133	50142	50188	50254	50312	50386	50445	50522	50599	50665	50765	50847	50934	51004	51054	51117	51169	51203	51251	51307	51335	51331	51347	51359	51341	51317	51294	51259	51228	51202	51158	51098	51060	50978	50925	50861	50804	50747	50675	50614	50539	50477	50427	50380	50345	50320	50283
49679	49643	49627	49630	49629	49648	49663	49707	49765	49815	49872	49926	49980	50055	50148	50219	50292	50341	50380	50428	50469	50528	50561	50594	50594	50604	50601	50584	50584	50557	50534	50489	50467	50431	50384	50341	50294	50234	50195	50154	50107	50044	50000	49952	49907	49880	49849	49834	49832	49823
49257	49207	49169	49119	49093	49110	49082	49105	49134	49189	49215	49260	49301	49354	49434	49494	49548	49600	49645	49688	49732	49772	49815	49846	49847	49847	49856	49852	49837	49820	49790	49779	49755	49733	49685	49650	49604	49575	49543	49495	49448	49422	49394	49366	49343	49312	49322	49331	49345	49361
48857	48782	48687	48647	48578	48551	48537	48529	48548	48537	48572	48563	48605	48662	48722	48776	48821	48881	48859	48925	48967	49007	49047	49085	49095	49083	49069	49101	49084	49065	49046	49017	48994	48995	48943	48934	48898	48882	48834	48811	48800	48792	48763	48751	48760	48756	48797	48809	48850	48895
48490	48377	48297	48195	48138	48061	48042	47990	47987	47974	47963	48002	47994	48027	48048	48106	48138	48149	48189	48211	48250	48289	48312	48341	48313	48327	48336	48322	48365	48347	48319	48313	48305	48279	48270	48281	48239	48230	48215	48212	48218	48203	48202	48212	48215	48266	48318	48342	48418	48471
48112	48006	47890	47756	47665	47597	47539	47498	47458	47417	47396	47395	47379	47405	47414	47425	47453	47483	47492	47513	47528	47564	47597	47608	47609	47611	47635	47668	47643	47627	47606	47610	47608	47585	47603	47595	47593	47569	47604	47604	47622	47640	47613	47656	47683	47762	47835	47894	47999	48063
47809	47685	47551	47418	47317	47219	47121	47059	46997	46942	46896	46855	46828	46836	46871	46839	46842	46846	46876	46876	46910	46913	46929	46960	46937	46943	46922	46974	46967	46979	47003	46967	46979	47012	46979	46951	47015	47008	47021	47066	47086	47154	47133	47189	47230	47319	47433	47509	47606	47710
47559	47426	47277	47146	47003	46943	46816	46732	46659	46573	46504	46432	46444	46427	46404	46361	46367	46334	46350	46363	46383	46399	46408	46419	46421	46400	46428	46414	46471	46463	46461	46481	46471	46451	46474	46499	46553	46558	46597	46666	46686	46759	46795	46845	46894	46999	47114	47222	47314	47406
47333	47231	47065	46902	46752	46670	46551	46459	46367	46263	46182	46159	46078	46035	46005	45944	45926	45887	45905	45898	45913	45918	45942	45912	45908	45931	45895	45915	46001	45986	45972	46019	46006	45981	46033	46051	46124	46160	46190	46257	46316	46380	46448	46501	46634	46697	46818	46957	47046	47159
47229	47110	46891	46766	46603	46511	46366	46290	46157	46048	45968	45873	45820	45803	45726	45629	45688	45634	45591	45558	45553	45638	45648	45619	45618	45619	45614	45612	45633	45651	45613	45716	45665	45705	45768	45680	45874	45865	45968	46037	46116	46148	46211	46278	46444	46510	46673	46734	46901	46961
47344	47175	47028	46906	46749	46651	46522	46445	46316	46225	46136	46040	45988	45935	45841	45827	45795	45737	45708	45703	45677	45660	45691	45667	45653	45651	45664	45690	45648	45719	45713	45731	45764	45751	45856	45833	45933	45987	46039	46129	46205	46223	46297	46396	46529	46629	46749	46836	46958	47062
47198	47089	46942	46814	46683	46557	46434	46322	46209	46088	45999	45923	45828	45744	45667	45565	45544	45529	45449	45439	45392	45393	45365	45355	45339	45341	45343	45396	45340	45401	45425	45474	45491	45518	45565	45616	45703	45755	45812	45924	45961	46079	46090	46231	46350	46448	46581	46684	46814	46920
47253	47140	47020	46885	46830	46650	46560	46443	46326	46210	46106	46023	45937	45849	45756	45725	45599	45592	45486	45472	45465	45425	45386	45368	45348	45362	45378	45382	45358	45437	45456	45538	45507	45585	45615	45638	45749	45819	45868	45984	46028	46147	46221	46336	46440	46538	46662	46772	46868	46962
47331	47272	47163	47058	46978	46878	46739	46626	46505	46420	46308	46203	46139	46035	45932	45812	45767	45723	45683	45607	45595	45586	45548	45505	45486	45473	45481	45550	45529	45543	45567	45649	45655	45709	45751	45812	45884	45961	46035	46124	46198	46264	46403	46469	46568	46665	46785	46896	46987	47075
47534	47480	47383	47305	47205	47157	47030	46957	46848	46726	46649	46509	46480	46359	46270	46213	46077	46084	45976	45948	45892	45859	45816	45750	45799	45775	45787	45798	45809	45854	45882	45879	45936	46007	46036	46080	46172	46247	46346	46401	46485	46520	46672	46734	46870	46913	47030	47121	47182	47239
47770	47731	47685	47622	47569	47527	47438	47355	47239	47159	47067	46995	46900	46814	46707	46613	46559	46467	46458	46408	46357	46339	46262	46225	46221	46237	46211	46270	46248	46271	46320	46349	46397	46462	46477	46533	46625	46667	46773	46819	46879	46958	47045	47107	47219	47263	47356	47422	47469	47498
48025	48008	48002	47963	47953	47893	47838	47777	47698	47618	47541	47472	47411	47327	47228	47142	47066	46993	46943	46899	46859	46805	46761	46692	46721	46708	46725	46728	46739	46767	46813	46840	46849	46892	46949	47019	47062	47130	47208	47259	47331	47395	47474	47518	47599	47646	47682	47746	47782	47806
48339	48345	48372	48366	48368	48348	48308	48265	48207	48152	48091	48020	47975	47892	47803	47721	47634	47604	47542	47504	47469	47414	47360	47345	47314	47302	47319	47330	47363	47367	47387	47405	47436	47469	47532	47566	47634	47671	47746	47809	47831	47904	47944	47997	48043	48074	48101	48122	48147	48137
48668	48706	48747	48788	48806	48811	48791	48777	48736	48696	48659	48616	48567	48494	48438	48379	48289	48241	48223	48166	48131	48079	48032	48015	48008	48022	47990	47975	48010	48024	48048	48064	48100	48120	48161	48194	48239	48284	48309	48359	48409	48440	48481	48517	48523	48550	48554	48530	48537	48526
48995	49059	49126	49190	49235	49257	49303	49279	49271	49261	49232	49225	49180	49120	49063	49010	48963	48905	48881	48844	48804	48749	48725	48689	48686	48677	48686	48680	48681	48690	48720	48725	48759	48785	48822	48834	48874	48894	48921	48947	48963	49001	48999	49036	49026	49010	48991	48950	48934	48896
49326	49413	49515	49608	49678	49717	49761	49807	49807	49813	49822	49804	49781	49747	49702	49684	49624	49602	49569	49544	49499	49450	49430	49417	49401	49408	49394	49380	49397	49404	49412	49416	49441	49455	49493	49493	49501	49513	49520	49541	49556	49560	49558	49557	49538	49507	49448	49391	49347	49287
49619	49732	49858	49965	50051	50135	50186	50240	50280	50315	50337	50347	50342	50331	50290	50269	50257	50256	50213	50196	50159	50123	50096	50071	50072	50077	50071	50056	50054	50070	50073	50062	50097	50101	50101	50107	50098	50104	50089	50101	50098	50076	50054	50032	49980	49941	49878	49803	49722	49643
49932	50050	50211	50313	50430	50522	50600	50684	50748	50786	50841	50861	50879	50891	50871	50897	50869	50861	50851	50826	50795	50787	50763	50771	50742	50740	50743	50720	50720	50723	50718	50737	50720	50732	50714	50724	50689	50680	50656	50643	50632	50585	50554	50525	50429	50382	50283	50198	50103	50013
50210	50352	50498	50637	50752	50861	50993	51048	51120	51208	51268	51320	51353	51353	51378	51383	51412	51415	51421	51412	51398	51386	51368	51371	51373	51365	51351	51354	51331	51324	51334	51296	51305	51300	51292	51263	51238	51204	51157	51143	51097	51051	51023	50932	50841	50752	50650	50548	50433	50326
50404	50539	50705	50846	50961	51102	51196	51303	51381	51493	51561	51623	51673	51723	51734	51793	51800	51814	51840	51852	51822	51811	51810	51787	51806	51813	51807	51781	51795	51753	51751	51716	51727	51723	51677	51673	51621	51575	51529	51472	51422	51379	51313	51250	51133	51046	50915	50815	50682	50562
50585	50729	50866	51035	51158	51288	51418	51516	51638	51736	51835	51911	51948	52039	52081	52092	52165	52194	52216	52202	52229	52235	52244	52237	52264	52250	52233	52230	52210	52186	52179	52148	52130	52115	52095	52051	51977	51938	51888	51801	51750	51673	51611	51512	51408	51303	51187	51051	50920	50808
50719	50864	51010	51162	51290	51425	51539	51665	51798	51922	52009	52091	52138	52213	52293	52368	52412	52458	52500	52493	52517	52543	52552	52574	52561	52551	52561	52545	52527	52493	52476	52467	52433	52391	52350	52292	52248	52175	52113	52034	51968	51885	51821	51728	51585	51474	51340	51230	51113	50995
50760	50882	51017	51148	51278	51397	51507	51626	51772	51884	51965	52081	52143	52210	52312	52388	52463	52510	52551	52572	52593	52596	52627	52675	52666	52658	52641	52623	52606	52612	52563	52524	52503	52478	52441	52383	52293	52227	52141	52075	52007	51909	51830	51737	51607	51494	51353	51258	51136	51040
50774	50884	51015	51139	51253	51372	51461	51601	51722	51865	51949	52038	52121	52193	52309	52401	52481	52531	52572	52589	52639	52647	52682	52691	52730	52721	52704	52700	52676	52670	52610	52585	52552	52505	52475	52398	52335	52255	52172	52104	52035	51924	51849	51734	51623	51515	51408	51290	51173	51070
50741	50832	50918	51023	51136	51240	51318	51447	51556	51688	51778	51872	51972	52056	52151	52248	52313	52388	52438	52465	52514	52563	52579	52609	52631	52624	52606	52579	52587	52571	52520	52475	52442	52410	52358	52293	52223	52137	52056	51975	51907	51825	51738	51615	51524	51427	51320	51219	51127	51044
50614	50690	50753	50837	50917	50986	51088	51191	51301	51413	51500	51590	51683	51783	51877	51954	52040	52098	52166	52196	52242	52296	52326	52347	52361	52355	52341	52334	52317	52275	52250	52217	52205	52154	52088	52035	51958	51894	51813	51733	51666	51581	51514	51390	51316	51224	51153	51066	50981	50909
50491	50489	50569	50615	50675	50731	50803	50896	50987	51080	51158	51248	51323	51444	51530	51616	51696	51759	51805	51867	51900	51952	51989	52013	52031	52039	52024	52031	52001	51986	51947	51905	51886	51837	51781	51719	51650	51585	51514	51440	51383	51305	51235	51148	51057	50990	50917	50865	50813	50768
50300	50283	50305	50331	50373	50403	50472	50518	50599	50679	50748	50831	50897	50988	51073	51160	51245	51298	51347	51401	51456	51489	51539	51560	51589	51576	51572	51557	51563	51533	51504	51481	51436	51395	51354	51295	51236	51185	51116	51054	51000	50932	50884	50797	50738	50685	50630	50599	50568	50537
50039	50020	50006	49992	50019	50030	50055	50092	50151	50219	50264	50330	50399	50470	50559	50627	50712	50743	50805	50852	50890	50931	50974	51011	51014	51030	51025	51013	51007	50980	50942	50938	50906	50866	50822	50776	50734	50681	50637	50580	50539	50477	50433	50379	50345	50298	50278	50257	50243	50235
49788	49746	49701	49677	49645	49639	49650	49669	49704	49725	49779	49822	49866	49944	50021	50083	50145	50173	50220	50269	50321	50369	50403	50433	50441	50457	50442	50432	50437	50417	50405	50367	50338	50316	50279	50242	50201	50171	50133	50090	50065	50027	49984	49956	49928	49926	49906	49923	49930	49954
49511	49436	49348	49311	49247	49222	49211	49209	49203	49240	49238	49276	49299	49359	49427	49482	49529	49565	49597	49631	49671	49716	49771	49772	49796	49800	49796	49800	49796	49795	49758	49741	49738	49694	49684	49655	49623	49610	49582	49544	49521	49513	49491	49491	49477	49483	49508	49538	49576	49608
49199	49123	49018	48936	48870	48817	48785	48775	48736	48740	48728	48752	48758	48805	48843	48873	48907	48948	48958	49005	49041	49071	49117	49116	49127	49134	49141	49146	49147	49142	49125	49115	49099	49081	49054	49038	49037	49024	49010	49013	48994	48989	48984	49019	49030	49056	49104	49148	49186	49262
48929	48791	48687	48568	48471	48379	48359	48307	48275	48235	48193	48214	48209	48220	48254	48252	48297	48296	48322	48343	48380	48395	48426	48458	48451	48472	48465	48479	48465	48461	48477	48459	48445	48435	48437	48433	48439	48433	48435	48440	48453	48473	48485	48509	48561	48607	48672	48747	48812	48897
48613	48488	48352	48233	48124	48024	47948	47902	47845	47781	47725	47704	47665	47667	47696	47712	47709	47701	47720	47725	47747	47793	47817	47811	47800	47803	47824	47837	47850	47862	47865	47849	47845	47837	47845	47863	47859	47882	47923	47919	47946	47972	48005	48041	48113	48168	48279	48349	48449	48533
48357	48236	48073	47946	47833	47713	47617	47567	47457	47359	47336	47284	47229	47244	47229	47231	47209	47205	47188	47188	47230	47239	47284	47261	47221	47263	47269	47276	47288	47330	47292	47313	47308	47321	47334	47352	47355	47397	47435	47468	47490	47560	47604	47641	47735	47814	47915	48016	48129	48217
48090	47958	47798	47652	47531	47404	47286	47231	47114	47005	46950	46896	46827	46779	46780	46757	46732	46694	46673	46679	46688	46723	46688	46704	46679	46707	46735	46724	46749	46744	46769	46781	46786	46794	46823	46836	46889	46935	46994	47033	47066	47141	47182	47259	47347	47455	47544	47683	47792	47895
47867	47735	47572	47406	47292	47154	47017	46924	46835	46704	46631	46559	46507	46435	46390	46353	46310	46278	46261	46251	46234	46237	46237	46240	46277	46243	46251	46265	46280	46253	46318	46326	46370	46358	46391	46446	46513	46515	46589	46668	46708	46768	46845	46914	47046	47138	47276	47380	47498	47612
47716	47590	47419	47284	47165	47032	46927	46757	46666	46598	46474	46383	46363	46223	46181	46121	46089	46035	46017	45998	45993	45966	45964	45960	45952	45934	45945	45961	45993	46044	46036	46058	46052	46118	46143	46172	46273	46318	46355	46444	46481	46576	46633	46720	46860	46961	47085	47186	47310	47421
47540	47418	47280	47160	47003	46908	46762	46637	46524	46395	46311	46226	46138	46047	45998	45899	45848	45790	45768	45750	45749	45706	45712	45671	45637	45639	45678	45688	45720	45717	45747	45776	45765	45821	45858	45923	45970	46061	46130	46213	46273	46358	46439	46536	46661	46774	46914	47004	47133	47242
47469	47363	47240	47111	47002	46896	46743	46651	46535	46394	46336	46214	46159	46071	45933	45882	45812	45744	45725	45700	45655	45652	45577	45582	45533	45572	45567	45593	45615	45618	45659	45697	45716	45760	45791	45867	45896	46012	46104	46137	46217	46307	46409	46508	46616	46713	46829	46944	47052	47142
47382	47305	47202	47063	46993	46881	46779	46706	46551	46379	46316	46221	46151	46033	45942	45882	45781	45720	45679	45615	45597	45558	45567	45493	45457	45499	45513	45517	45527	45545	45604	45616	45700	45711	45753	45817	45874	45944	46035	46081	46164	46268	46336	46457	46545	46666	46770	46850	46966	47060
47373	47324	47241	47132	47050	46979	46873	46815	46671	46533	46470	46378	46284	46212	46071	45991	45885	45832	45828	45767	45727	45674	45660	45608	45657	45593	45617	45615	45646	45642	45696	45737	45782	45818	45852	45925	45963	46069	46132	46193	46280	46351	46424	46533	46632	46753	46816	46905	46986	47034
47437	47420	47350	47303	47250	47172	47101	47040	46908	46830	46742	46660	46569	46465	46389	46288	46183	46127	46084	46041	46002	45984	45904	45884	45909	45865	45882	45892	45888	45946	45965	45988	46060	46052	46114	46175	46245	46307	46370	46471	46515	46585	46662	46744	46830	46901	46979	47033	47089	47123
47503	47504	47472	47418	47395	47340	47312	47247	47153	47066	47006	46912	46853	46764	46662	46563	46500	46446	46375	46332	46284	46242	46197	46150	46130	46159	46123	46156	46177	46175	46228	46262	46308	46325	46359	46443	46474	46566	46625	46678	46732	46791	46870	46939	47010	47087	47118	47142	47186	47225
47657	47675	47668	47643	47659	47650	47588	47511	47477	47415	47355	47309	47225	47146	47073	46976	46897	46863	46797	46761	46710	46667	46581	46589	46529	46566	46590	46577	46583	46615	46643	46667	46714	46711	46796	46809	46852	46928	46966	47032	47067	47127	47207	47243	47298	47348	47377	47375	47401	47409
47831	47882	47902	47936	47945	47941	47946	47922	47873	47834	47808	47740	47712	47640	47545	47488	47409	47355	47323	47265	47241	47179	47166	47117	47105	47099	47098	47104	47122	47122	47149	47183	47180	47230	47259	47325	47341	47387	47437	47468	47502	47551	47600	47633	47666	47670	47677	47680	47673	47648
48020	48085	48168	48236	48256	48303	48291	48292	48280	48252	48246	48189	48163	48097	48052	47987	47921	47896	47855	47818	47762	47726	47665	47677	47653	47646	47660	47643	47652	47671	47685	47704	47743	47755	47794	47824	47846	47882	47895	47936	47948	47978	47997	48019	48036	48015	48018	47970	47950	47914
48261	48352	48446	48528	48598	48663	48688	48693	48707	48705	48699	48693	48674	48630	48582	48534	48492	48468	48443	48405	48371	48332	48277	48274	48269	48256	48261	48258	48257	48261	48274	48296	48315	48324	48350	48378	48386	48400	48413	48442	48427	48461	48455	48462	48436	48403	48371	48293	48264	48200
48544	48630	48766	48835	48931	49011	49060	49113	49132	49164	49179	49184	49173	49164	49129	49108	49065	49067	49039	49023	48989	48931	48922	48910	48918	48884	48884	48874	48888	48882	48896	48910	48922	48932	48956	48946	48957	48945	48930	48945	48949	48950	48922	48898	48851	48797	48746	48688	48612	48544
48799	48924	49055	49188	49274	49383	49452	49509	49569	49617	49655	49690	49687	49691	49669	49660	49662	49658	49649	49635	49595	49571	49543	49551	49558	49548	49538	49535	49505	49542	49522	49533	49513	49518	49529	49548	49520	49491	49485	49466	49439	49424	49399	49346	49287	49222	49133	49041	48968	48877
49091	49214	49365	49512	49613	49715	49815	49892	49990	50051	50113	50139	50183	50206	50192	50200	50217	50237	50229	50206	50195	50192	50193	50168	50173	50164	50157	50147	50133	50125	50117	50117	50125	50110	50097	50085	50078	50034	50001	49968	49945	49896	49863	49783	49706	49627	49520	49428	49324	49228
49358	49486	49634	49783	49912	50021	50133	50241	50323	50417	50484	50542	50585	50626	50640	50683	50713	50743	50732	50745	50736	50719	50718	50724	50727	50714	50714	50686	50681	50677	50673	50662	50663	50641	50604	50588	50545	50509	50474	50407	50385	50329	50255	50184	50089	49973	49874	49762	49662	49546
49627	49762	49915	50068	50209	50323	50458	50539	50652	50768	50831	50923	50980	51033	51066	51129	51185	51201	51208	51227	51237	51227	51231	51250	51240	51255	51238	51225	51200	51195	51183	51153	51150	51124	51121	51052	51014	50959	50898	50860	50791	50713	50646	50549	50451	50344	50219	50110	49976	49876
49895	49998	50158	50299	50443	50564	50693	50811	50934	51043	51143	51234	51290	51367	51436	51498	51550	51574	51622	51634	51626	51651	51681	51679	51695	51700	51689	51651	51644	51616	51609	51565	51562	51533	51497	51447	51389	51333	51259	51191	51129	51057	50976	50882	50745	50643	50519	50414	50291	50164
50100	50205	50352	50473	50614	50739	50864	50962	51115	51225	51325	51423	51515	51594	51679	51713	51808	51838	51867	51925	51935	51943	51963	51988	52018	51993	51990	51965	51950	51925	51906	51886	51859	51799	51747	51719	51665	51584	51523	51417	51351	51279	51211	51094	50981	50863	50753	50648	50524	50414
50294	50397	50518	50655	50771	50907	51012	51127	51254	51376	51489	51596	51663	51759	51876	51941	51989	52054	52123	52157	52185	52191	52219	52259	52249	52228	52232	52212	52209	52184	52147	52133	52101	52065	52013	51929	51858	51797	51754	51640	51560	51485	51403	51305	51197	51073	50947	50848	50728	50644
50455	50554	50667	50749	50871	50965	51092	51197	51321	51441	51550	51626	51722	51835	51963	52005	52093	52142	52205	52229	52310	52315	52355	52375	52385	52354	52373	52355	52335	52299	52287	52267	52216	52175	52147	52065	51999	51910	51829	51746	51689	51595	51516	51409	51305	51191	51094	51004	50906	50830
50555	50622	50702	50785	50875	50973	51072	51159	51259	51386	51485	51578	51652	51762	51875	51943	52039	52094	52146	52174	52241	52272	52306	52325	52350	52340	52335	52322	52287	52282	52260	52210	52184	52137	52091	52021	51958	51876	51803	51752	51682	51587	51499	51408	51307	51202	51129	51047	50980	50901
50675	50686	50771	50822	50881	50957	51045	51117	51224	51329	51402	51509	51586	51685	51795	51880	51973	52014	52086	52144	52165	52206	52260	52296	52307	52321	52283	52280	52270	52238	52197	52162	52136	52096	52041	51998	51921	51853	51780	51683	51643	51558	51496	51396	51324	51246	51166	51106	51047	50998
50705	50702	50746	50772	50809	50859	50937	50996	51081	51162	51240	51311	51386	51490	51569	51661	51757	51805	51850	51908	51924	51997	52047	52075	52095	52110	52097	52080	52051	52041	52017	51973	51945	51907	51822	51793	51734	51688	51615	51558	51466	51423	51348	51285	51214	51168	51101	51062	51026	50988
50676	50656	50650	50658	50684	50702	50747	50783	50847	50921	50966	51031	51095	51184	51296	51355	51414	51490	51538	51568	51603	51655	51718	51722	51742	51758	51739	51737	51724	51685	51671	51653	51617	51579	51516	51486	51445	51397	51353	51300	51222	51185	51134	51072	51021	50985	50951	50932	50914	50919
50639	50608	50576	50549	50522	50535	50565	50585	50621	50645	50708	50733	50802	50859	50954	51021	51093	51126	51170	51194	51252	51307	51350	51377	51383	51395	51389	51389	51371	51358	51329	51306	51285	51230	51200	51180	51142	51098	51047	51025	50987	50927	50904	50870	50815	50804	50807	50799	50817	50835
50563	50498	50451	50379	50355	50325	50307	50335	50321	50342	50380	50416	50449	50499	50565	50620	50694	50717	50736	50775	50831	50885	50914	50949	50952	50937	50948	50951	50944	50924	50908	50901	50875	50846	50806	50775	50759	50728	50708	50678	50641	50618	50589	50592	50586	50584	50606	50625	50654	50692
50413	50337	50241	50175	50101	50046	50026	49985	49999	50000	49998	49990	50031	50067	50118	50155	50200	50229	50270	50286	50326	50363	50399	50417	50421	50427	50430	50441	50430	50427	50386	50391	50366	50364	50332	50321	50307	50291	50266	50259	50257	50243	50227	50236	50259	50280	50327	50368	50409	50468
50277	50185	50050	49947	49867	49793	49743	49697	49656	49651	49621	49617	49632	49648	49661	49701	49730	49734	49748	49789	49808	49853	49873	49892	49889	49882	49894	49901	49915	49901	49904	49880	49876	49861	49853	49849	49845	49835	49852	49858	49848	49853	49868	49900	49921	49975	50029	50101	50175	50235
50097	49974	49845	49704	49608	49517	49441	49380	49328	49271	49233	49205	49200	49192	49212	49225	49210	49247	49231	49260	49261	49297	49328	49332	49339	49338	49352	49365	49368	49358	49359	49347	49360	49357	49343	49363	49352	49373	49389	49412	49417	49449	49476	49518	49569	49652	49720	49802	49898	49988
49853	49740	49590	49441	49333	49236	49133	49059	48981	48929	48851	48812	48775	48761	48761	48759	48754	48745	48748	48767	48784	48775	48795	48794	48794	48821	48815	48828	48831	48829	48819	48851	48841	48855	48880	48886	48892	48915	48958	48989	49015	49053	49092	49158	49237	49301	49414	49493	49602	49700
49638	49505	49352	49220	49071	48956	48849	48757	48658	48563	48493	48428	48394	48359	48329	48286	48267	48256	48255	48276	48265	48241	48257	48264	48248	48271	48270	48289	48310	48322	48300	48325	48325	48338	48393	48397	48424	48467	48514	48560	48602	48649	48695	48778	48885	48958	49080	49177	49306	49398
49406	49262	49101	48944	48825	48681	48564	48461	48350	48252	48157	48093	48031	47969	47931	47893	47841	47823	47780	47812	47770	47819	47777	47779	47768	47753	47780	47784	47814	47832	47830	47872	47859	47894	47922	47967	47994	48058	48094	48161	48214	48287	48333	48435	48539	48642	48756	48880	48995	49094
49149	49031	48856	48721	48585	48450	48331	48209	48103	47991	47868	47801	47750	47663	47604	47565	47492	47446	47410	47400	47406	47391	47357	47370	47360	47367	47373	47389	47405	47421	47462	47452	47481	47506	47536	47597	47640	47682	47741	47820	47868	47959	48037	48136	48230	48347	48463	48580	48695	48804
48894	48797	48624	48481	48360	48227	48094	47988	47853	47730	47646	47534	47455	47379	47279	47226	47176	47133	47106	47038	47060	46980	46998	46986	46962	46947	46986	47003	47035	47047	47096	47079	47105	47139	47198	47245	47297	47349	47431	47500	47564	47649	47723	47827	47945	48071	48204	48293	48406	48528
48659	48557	48414	48296	48181	48066	47936	47825	47701	47572	47467	47369	47290	47192	47107	47052	46967	46905	46899	46823	46833	46759	46751	46710	46713	46707	46739	46738	46753	46792	46796	46840	46884	46915	46944	47001	47073	47138	47222	47280	47358	47441	47508	47619	47745	47843	47942	48065	48177	48256
48421	48326	48228	48093	48002	47885	47775	47665	47533	47417	47339	47226	47126	47044	46931	46847	46754	46708	46643	46620	46622	46525	46529	46485	46475	46492	46490	46519	46519	46569	46596	46634	46645	46684	46731	46774	46869	46944	47005	47080	47155	47233	47315	47426	47527	47631	47737	47840	47938	48014
48184	48122	48050	47938	47858	47752	47672	47550	47441	47337	47256	47136	47054	46941	46856	46748	46660	46613	46516	46464	46465	46423	46362	46360	46343	46338	46358	46369	46392	46407	46452	46471	46515	46544	46609	46657	46726	46793	46886	46947	47012	47093	47190	47260	47378	47456	47573	47646	47741	47809
48018	47984	47936	47849	47792	47720	47628	47551	47449	47353	47276	47157	47085	46985	46869	46781	46708	46633	46572	46573	46477	46490	46424	46401	46387	46370	46371	46392	46412	46441	46496	46487	46533	46555	46621	46676	46733	46792	46884	46961	47019	47094	47161	47269	47335	47403	47486	47526	47611	47671
47842	47817	47797	47758	47712	47659	47608	47517	47431	47350	47287	47209	47113	47034	46910	46831	46750	46681	46624	46626	46539	46462	46463	46443	46410	46409	46409	46434	46468	46482	46512	46529	46566	46602	46648	46711	46750	46794	46888	46936	46998	47081	47161	47202	47289	47355	47412	47458	47494	47501
47706	47693	47731	47706	47685	47659	47597	47569	47500	47403	47380	47301	47245	47125	47032	46964	46908	46825	46768	46747	46704	46649	46601	46550	46554	46555	46568	46566	46576	46614	46598	46665	46690	46719	46770	46828	46856	46918	46985	47037	47076	47153	47189	47272	47300	47345	47371	47415	47414	47424
47623	47657	47687	47712	47726	47727	47711	47682	47637	47582	47524	47505	47446	47351	47285	47209	47128	47110	47064	47016	46951	46910	46881	46858	46851	46849	46841	46861	46862	46874	46884	46927	46930	46978	47002	47040	47093	47127	47182	47238	47261	47320	47357	47369	47430	47451	47443	47444	47447	47418
47530	47631	47658	47723	47747	47782	47802	47799	47768	47737	47705	47679	47659	47590	47504	47463	47397	47349	47319	47283	47237	47211	47171	47147	47131	47124	47128	47135	47122	47149	47140	47196	47205	47239	47282	47298	47357	47341	47393	47429	47448	47498	47509	47535	47531	47538	47517	47512	47457	47444
47553	47639	47703	47799	47859	47903	47944	47965	47982	47980	47952	47932	47920	47871	47820	47772	47728	47709	47671	47636	47604	47568	47531	47530	47521	47510	47501	47479	47486	47494	47529	47548	47568	47602	47603	47619	47648	47638	47675	47695	47721	47720	47733	47726	47736	47681	47653	47619	47575	47483
47591	47703	47810	47915	48001	48071	48129	48150	48210	48217	48214	48235	48233	48210	48158	48142	48119	48084	48053	48040	48015	47989	47959	47954	47943	47928	47925	47928	47921	47922	47943	47961	47961	47969	47979	48005	47999	48016	48016	48012	48006	48004	47985	47962	47944	47904	47858	47789	47713	47640
47658	47782	47926	48043	48151	48234	48317	48383	48422	48476	48509	48538	48557	48545	48543	48520	48510	48516	48486	48466	48438	48403	48397	48398	48408	48394	48397	48373	48375	48369	48370	48385	48393	48378	48397	48388	48390	48378	48354	48333	48325	48305	48294	48242	48197	48128	48039	47972	47875	47806
47804	47934	48066	48224	48315	48445	48543	48621	48702	48765	48819	48861	48895	48910	48916	48923	48922	48914	48937	48918	48906	48882	48901	48878	48876	48868	48869	48848	48839	48836	48855	48825	48824	48841	48817	48802	48779	48755	48733	48712	48670	48646	48608	48540	48464	48400	48279	48183	48105	48011
47986	48129	48264	48415	48553	48681	48781	48869	48966	49059	49114	49191	49256	49269	49293	49318	49343	49353	49344	49353	49348	49333	49339	49342	49345	49347	49337	49326	49307	49290	49297	49292	49278	49271	49242	49224	49193	49167	49128	49063	49034	48992	48922	48859	48748	48671	48562	48454	48331	48247
48171	48310	48464	48626	48755	48881	49026	49125	49236	49345	49426	49502	49553	49618	49669	49711	49739	49772	49794	49791	49787	49807	49819	49838	49830	49820	49792	49788	49764	49757	49727	49750	49722	49711	49665	49636	49610	49554	49494	49448	49388	49327	49254	49174	49067	48967	48835	48721	48614	48512
48411	48559	48711	48877	49003	49140	49279	49374	49507	49617	49711	49797	49876	49945	50017	50071	50129	50158	50187	50191	50219	50232	50238	50251	50259	50253	50234	50219	50209	50201	50174	50153	50133	50098	50067	50035	49963	49922	49845	49797	49731	49649	49589	49480	49369	49267	49142	49034	48905	48793
48703	48825	48966	49121	49241	49368	49500	49609	49738	49866	49961	50061	50144	50224	50305	50364	50424	50483	50520	50526	50549	50588	50600	50619	50617	50622	50603	50581	50574	50547	50517	50508	50470	50452	50401	50353	50302	50257	50178	50095	50031	49947	49852	49768	49654	49552	49416	49315	49194	49075
48968	49089	49219	49374	49482	49618	49741	49852	49976	50104	50198	50315	50405	50488	50604	50672	50751	50781	50832	50861	50900	50916	50954	50976	50983	50972	50979	50960	50931	50898	50895	50841	50836	50789	50744	50665	50625	50556	50485	50398	50329	50237	50166	50037	49934	49843	49715	49596	49489	49399
49287	49370	49477	49612	49709	49808	49950	50053	50172	50307	50418	50523	50597	50695	50798	50891	50970	51025	51080	51123	51148	51187	51218	51243	51259	51257	51248	51221	51200	51188	51146	51116	51085	51043	50993	50947	50869	50790	50716	50637	50563	50484	50396	50286	50192	50083	49972	49882	49779	49680
49580	49650	49726	49833	49915	50010	50101	50212	50318	50440	50529	50625	50714	50815	50925	51018	51096	51159	51207	51246	51279	51339	51365	51384	51403	51394	51409	51389	51363	51341	51314	51276	51224	51216	51149	51102	51037	50952	50876	50812	50739	50652	50579	50479	50374	50287	50190	50115	50034	49972
49878	49921	49988	50056	50120	50184	50280	50361	50475	50557	50657	50753	50838	50941	51044	51124	51219	51285	51334	51366	51424	51465	51505	51538	51542	51545	51555	51525	51502	51480	51439	51409	51386	51342	51286	51230	51158	51100	51028	50948	50890	50813	50725	50647	50562	50494	50409	50340	50273	50232
50161	50177	50214	50269	50281	50341	50417	50495	50572	50661	50731	50801	50885	50985	51086	51192	51268	51299	51352	51418	51452	51520	51547	51576	51583	51593	51582	51562	51564	51546	51507	51475	51440	51403	51348	51310	51237	51161	51103	51038	50990	50924	50846	50755	50700	50647	50583	50538	50504	50460
50391	50388	50371	50378	50411	50411	50464	50506	50585	50647	50702	50776	50825	50913	51033	51097	51180	51211	51283	51317	51360	51413	51448	51478	51485	51491	51483	51481	51468	51447	51418	51387	51358	51315	51286	51241	51186	51120	51079	51023	50963	50907	50861	50813	50761	50714	50671	50657	50634	50607
50619	50572	50539	50514	50524	50495	50529	50566	50588	50638	50684	50740	50778	50864	50941	51023	51087	51136	51181	51236	51275	51313	51351	51370	51369	51398	51391	51394	51382	51350	51318	51310	51283	51236	51197	51168	51121	51076	51042	50984	50947	50911	50873	50830	50781	50768	50771	50748	50758	50772
50800	50720	50663	50614	50575	50546	50541	50535	50563	50592	50606	50644	50669	50733	50807	50867	50908	50955	51007	51037	51095	51118	51156	51179	51189	51192	51166	51181	51181	51170	51146	51122	51091	51086	51050	51032	50981	50939	50926	50891	50858	50842	50809	50785	50770	50784	50800	50807	50840	50890
50881	50821	50720	50629	50575	50526	50499	50476	50482	50470	50474	50473	50502	50555	50598	50638	50693	50704	50741	50791	50808	50854	50884	50889	50913	50905	50913	50896	50919	50909	50875	50870	50860	50837	50803	50782	50769	50743	50730	50726	50693	50685	50673	50675	50697	50711	50745	50799	50844	50887
50954	50858	50753	50647	50574	50502	50419	50390	50350	50337	50336	50303	50313	50333	50372	50405	50434	50434	50467	50492	50529	50553	50570	50587	50583	50584	50597	50609	50595	50597	50594	50582	50579	50552	50555	50519	50519	50530	50527	50518	50511	50536	50532	50556	50582	50634	50685	50748	50825	50899
50977	50867	50733	50602	50490	50415	50329	50269	50211	50153	50111	50106	50077	50083	50091	50112	50125	50129	50138	50155	50180	50197	50224	50216	50224	50235	50257	50235	50261	50258	50250	50245	50233	50243	50227	50235	50245	50250	50261	50282	50291	50314	50333	50378	50425	50483	50579	50643	50740	50827
50885	50785	50620	50499	50366	50272	50161	50083	50020	49961	49891	49848	49822	49802	49803	49796	49790	49774	49785	49804	49800	49828	49822	49825	49841	49841	49855	49859	49877	49887	49862	49876	49853	49872	49893	49901	49911	49932	49953	49991	50013	50053	50087	50147	50219	50295	50388	50483	50605	50680
50813	50663	50502	50372	50234	50114	49999	49913	49821	49730	49665	49609	49548	49504	49473	49452	49431	49407	49422	49421	49428	49418	49433	49418	49431	49431	49443	49456	49470	49479	49485	49499	49496	49497	49526	49546	49569	49610	49646	49688	49736	49785	49833	49912	49999	50098	50202	50299	50408	50513
50616	50520	50362	50217	50068	49941	49818	49719	49600	49496	49406	49326	49265	49212	49154	49134	49096	49074	49032	49057	49044	49033	49017	49015	49006	49032	49026	49040	49067	49081	49093	49093	49106	49135	49142	49174	49238	49279	49323	49378	49434	49486	49558	49676	49750	49856	49969	50077	50201	50309
50376	50273	50111	49961	49851	49721	49592	49490	49399	49276	49196	49122	49061	48980	48915	48874	48837	48790	48772	48749	48757	48749	48732	48725	48708	48727	48748	48747	48780	48771	48789	48802	48823	48841	48887	48902	48953	49009	49073	49135	49182	49256	49310	49402	49492	49596	49721	49831	49922	50036
50154	50034	49889	49745	49600	49504	49358	49241	49125	49023	48914	48821	48737	48647	48571	48527	48447	48408	48383	48354	48332	48306	48275	48287	48273	48275	48299	48292	48321	48333	48347	48370	48412	48419	48465	48512	48578	48638	48693	48780	48834	48932	49000	49095	49209	49303	49421	49533	49652	49746
49864	49748	49617	49485	49379	49239	49127	49001	48874	48776	48667	48550	48475	48387	48297	48225	48130	48072	48053	48026	47999	47961	47941	47908	47918	47912	47936	47942	47946	47985	48011	48058	48061	48087	48142	48197	48266	48324	48398	48457	48556	48628	48717	48812	48921	49019	49150	49233	49344	49446
49536	49432	49325	49217	49099	49003	48875	48765	48649	48532	48426	48304	48233	48145	48035	47966	47872	47826	47760	47749	47699	47667	47626	47624	47603	47593	47602	47603	47637	47671	47697	47743	47766	47792	47842	47926	47972	48043	48096	48207	48277	48345	48421	48539	48644	48738	48856	48928	49030	49129
49192	49107	49037	48922	48852	48771	48638	48536	48431	48317	48228	48122	48035	47930	47837	47717	47643	47610	47541	47493	47465	47421	47389	47361	47344	47370	47365	47372	47395	47430	47453	47509	47516	47512	47609	47688	47738	47791	47849	47965	48021	48104	48181	48282	48383	48480	48565	48646	48729	48802
48825	48799	48719	48653	48597	48501	48430	48357	48249	48144	48066	48012	47892	47797	47679	47626	47507	47470	47406	47359	47305	47294	47233	47183	47195	47197	47222	47259	47261	47281	47288	47345	47365	47367	47468	47496	47568	47634	47711	47766	47841	47906	48021	48091	48142	48244	48327	48404	48442	48506
48468	48456	48431	48382	48338	48274	48213	48156	48061	47974	47908	47783	47754	47645	47543	47472	47362	47309	47260	47224	47164	47123	47095	47062	47066	47060	47050	47084	47085	47105	47139	47183	47203	47235	47292	47332	47414	47465	47564	47583	47671	47715	47775	47868	47936	48009	48051	48091	48147	48190
48143	48144	48158	48147	48098	48106	48035	48004	47927	47853	47811	47739	47677	47585	47466	47435	47311	47306	47242	47189	47116	47085	47065	46996	47023	47009	47012	47036	47056	47071	47077	47128	47147	47194	47243	47275	47339	47397	47421	47493	47555	47641	47665	47735	47759	47805	47852	47878	47912	47906
47869	47894	47912	47953	47955	47955	47934	47896	47872	47805	47774	47711	47660	47580	47497	47444	47371	47298	47280	47232	47193	47150	47094	47099	47079	47081	47103	47101	47077	47118	47137	47189	47181	47252	47265	47291	47341	47392	47429	47481	47522	47585	47598	47657	47654	47699	47721	47700	47711	47731
47597	47664	47703	47752	47798	47839	47821	47806	47787	47759	47726	47695	47675	47598	47533	47493	47407	47383	47352	47304	47256	47227	47191	47172	47162	47161	47155	47157	47135	47192	47190	47225	47244	47265	47308	47348	47374	47395	47449	47455	47505	47518	47540	47568	47559	47585	47589	47561	47551	47503
47360	47434	47539	47599	47664	47729	47734	47752	47764	47777	47756	47753	47730	47683	47623	47571	47530	47483	47472	47444	47386	47365	47332	47296	47309	47299	47293	47297	47287	47296	47324	47368	47372	47401	47406	47426	47440	47481	47475	47517	47541	47565	47577	47565	47580	47527	47476	47494	47410	47353
47249	47330	47444	47548	47641	47701	47737	47790	47815	47830	47857	47873	47857	47835	47792	47755	47744	47709	47685	47650	47630	47612	47581	47552	47571	47555	47554	47536	47539	47557	47562	47577	47575	47639	47613	47637	47659	47648	47630	47641	47640	47637	47677	47615	47611	47566	47516	47446	47366	47311
47131	47258	47382	47500	47570	47684	47777	47828	47890	47921	47955	47981	47985	47994	47984	47973	47957	47933	47935	47879	47870	47849	47839	47819	47826	47802	47817	47802	47769	47806	47801	47799	47827	47825	47832	47823	47810	47823	47805	47779	47774	47749	47738	47699	47664	47584	47510	47431	47361	47264
47085	47228	47371	47493	47616	47728	47831	47907	47977	48033	48085	48165	48170	48192	48194	48219	48200	48207	48201	48184	48157	48147	48145	48136	48139	48144	48104	48083	48098	48092	48107	48083	48106	48097	48065	48075	48051	48035	48035	47987	47956	47923	47878	47828	47775	47682	47593	47485	47399	47310
47162	47318	47476	47599	47738	47856	47969	48052	48156	48239	48281	48349	48395	48439	48471	48493	48493	48519	48515	48506	48502	48507	48499	48503	48500	48481	48475	48469	48443	48426	48436	48430	48433	48419	48399	48372	48357	48308	48310	48240	48212	48141	48089	48028	47954	47860	47753	47658	47536	47435
47270	47410	47571	47731	47854	47993	48107	48191	48296	48433	48503	48562	48638	48677	48752	48788	48813	48821	48853	48851	48847	48843	48857	48877	48868	48857	48834	48832	48814	48803	48787	48761	48767	48744	48712	48686	48641	48609	48558	48489	48447	48397	48305	48230	48136	48030	47941	47819	47686	47591
47457	47562	47726	47891	48027	48156	48283	48401	48526	48635	48718	48823	48888	48962	49014	49095	49121	49153	49188	49198	49196	49218	49226	49238	49238	49225	49217	49195	49183	49176	49144	49121	49125	49082	49057	49008	48948	48906	48844	48791	48726	48647	48571	48473	48371	48270	48146	48022	47910	47801
47703	47831	47980	48116	48243	48380	48518	48624	48774	48868	48976	49071	49146	49228	49320	49369	49441	49482	49514	49526	49547	49564	49594	49613	49598	49603	49573	49571	49557	49537	49514	49488	49458	49432	49389	49331	49285	49217	49153	49091	49012	48949	48853	48747	48654	48524	48404	48301	48179	48076
47991	48098	48240	48386	48497	48630	48750	48879	49000	49111	49226	49318	49402	49498	49607	49686	49747	49794	49836	49875	49892	49924	49927	49969	49967	49968	49941	49922	49913	49901	49858	49835	49809	49769	49722	49669	49609	49537	49463	49385	49313	49228	49146	49033	48943	48814	48697	48599	48488	48386
48342	48429	48553	48670	48792	48896	49009	49130	49260	49370	49473	49576	49669	49771	49861	49958	50035	50092	50137	50170	50187	50256	50263	50293	50293	50282	50283	50253	50240	50202	50182	50160	50128	50080	50025	49983	49906	49840	49751	49684	49602	49533	49445	49338	49225	49130	49016	48912	48815	48724
48713	48793	48895	48998	49075	49179	49277	49383	49499	49611	49692	49806	49886	49969	50098	50167	50271	50320	50377	50429	50446	50479	50531	50556	50562	50545	50540	50525	50508	50485	50470	50418	50395	50370	50298	50223	50165	50097	50027	49933	49887	49808	49716	49621	49517	49438	49329	49245	49155	49093
49149	49174	49240	49317	49385	49461	49554	49641	49745	49853	49946	50023	50132	50218	50335	50440	50510	50555	50622	50680	50699	50747	50796	50825	50815	50827	50815	50794	50790	50761	50718	50690	50664	50617	50560	50497	50428	50366	50293	50228	50153	50065	49999	49909	49816	49735	49657	49591	49520	49475
49554	49581	49623	49667	49710	49766	49830	49905	49992	50064	50150	50228	50296	50385	50511	50598	50679	50746	50805	50827	50897	50922	50964	51006	51001	51000	51001	50998	50963	50939	50910	50895	50845	50801	50764	50712	50638	50590	50511	50440	50384	50295	50238	50163	50097	50039	49966	49924	49880	49857
49952	49971	49957	49956	49996	50015	50087	50107	50187	50251	50317	50381	50431	50519	50617	50707	50779	50836	50889	50938	50971	51030	51054	51064	51089	51084	51101	51094	51092	51053	51012	50979	50965	50919	50872	50829	50774	50719	50667	50600	50553	50488	50432	50385	50304	50276	50223	50208	50202	50181
50372	50360	50323	50288	50282	50282	50313	50325	50402	50446	50488	50523	50590	50636	50748	50818	50884	50940	50984	51028	51082	51120	51144	51171	51175	51200	51187	51189	51182	51162	51135	51090	51088	51039	51010	50950	50889	50875	50821	50759	50723	50691	50646	50604	50566	50547	50521	50521	50510	50536
50745	50684	50614	50585	50536	50523	50511	50518	50540	50578	50585	50625	50671	50721	50796	50847	50914	50945	51005	51040	51076	51120	51133	51174	51194	51174	51191	51206	51184	51182	51139	51127	51087	51063	51028	51010	50969	50927	50898	50877	50840	50804	50777	50756	50734	50740	50739	50774	50800	50823
51025	50941	50840	50773	50721	50667	50629	50631	50639	50624	50636	50651	50685	50704	50757	50801	50857	50875	50913	50958	50978	51015	51048	51077	51078	51096	51090	51093	51090	51100	51067	51056	51028	50989	50987	50958	50943	50905	50896	50882	50863	50837	50828	50843	50836	50865	50879	50937	50991	51023
51296	51203	51086	50984	50919	50842	50796	50755	50712	50709	50675	50656	50678	50666	50729	50761	50781	50803	50843	50873	50899	50932	50951	50959	50975	50979	50993	50999	50994	50986	50987	50961	50943	50928	50904	50916	50898	50890	50897	50887	50885	50872	50884	50918	50936	50991	51033	51104	51156	51230
51526	51378	51257	51139	51032	50941	50871	50821	50741	50721	50669	50644	50607	50644	50637	50652	50655	50680	50700	50719	50738	50777	50778	50784	50808	50799	50817	50837	50832	50822	50827	50819	50815	50808	50802	50814	50802	50817	50827	50838	50845	50868	50891	50931	50980	51041	51143	51199	51291	51368
51575	51454	51319	51167	51055	50940	50862	50767	50703	50630	50588	50543	50501	50482	50454	50475	50465	50472	50467	50489	50518	50521	50541	50541	50543	50548	50566	50576	50577	50574	50576	50588	50592	50590	50600	50595	50621	50648	50671	50689	50712	50750	50787	50865	50909	50983	51097	51179	51277	51354
51632	51497	51333	51190	51067	50941	50832	50737	50651	50539	50487	50430	50387	50329	50318	50292	50259	50256	50256	50259	50274	50277	50281	50288	50276	50299	50317	50321	50326	50344	50348	50340	50351	50361	50381	50398	50426	50457	50508	50555	50586	50629	50678	50762	50841	50927	51047	51138	51251	51352
51591	51446	51282	51130	50995	50864	50723	50646	50527	50437	50344	50262	50214	50156	50113	50060	50034	50017	49987	50004	50002	49998	49969	49977	49972	49994	49996	50023	50027	50045	50067	50069	50076	50089	50113	50161	50202	50240	50292	50338	50398	50458	50515	50614	50693	50796	50936	51054	51152	51276
51411	51278	51127	50992	50855	50726	50573	50484	50346	50243	50150	50072	49995	49927	49869	49809	49763	49730	49713	49687	49685	49658	49648	49659	49664	49662	49669	49688	49710	49724	49736	49751	49775	49794	49837	49873	49912	49981	50027	50094	50148	50227	50304	50384	50504	50604	50734	50848	50965	51063
51218	51091	50952	50805	50678	50542	50401	50286	50165	50055	49940	49855	49775	49699	49603	49545	49479	49451	49407	49377	49376	49353	49324	49314	49323	49337	49331	49356	49366	49409	49409	49435	49445	49483	49536	49581	49639	49692	49776	49838	49907	49978	50061	50162	50265	50376	50503	50615	50741	50843
50909	50805	50663	50530	50399	50300	50177	50035	49921	49802	49703	49619	49535	49448	49345	49266	49193	49140	49107	49086	49050	49029	49008	48997	48985	48991	48982	49013	49019	49055	49076	49109	49127	49172	49211	49255	49354	49397	49473	49539	49615	49691	49781	49878	49987	50088	50213	50307	50416	50515
50580	50485	50370	50250	50149	50037	49902	49797	49684	49552	49475	49355	49281	49183	49060	48983	48896	48840	48806	48768	48733	48707	48679	48656	48636	48640	48669	48668	48685	48706	48751	48780	48816	48843	48909	48949	49049	49093	49179	49239	49329	49415	49499	49580	49697	49809	49909	50001	50105	50193
50160	50093	50001	49896	49815	49722	49607	49518	49382	49289	49197	49084	49008	48900	48795	48699	48625	48561	48519	48483	48441	48395	48362	48334	48320	48321	48354	48339	48379	48390	48429	48473	48501	48531	48595	48656	48735	48791	48870	48947	49006	49099	49184	49285	49368	49459	49564	49632	49726	49803
49715	49665	49607	49525	49469	49374	49304	49213	49106	49005	48920	48840	48773	48633	48556	48451	48367	48321	48277	48214	48211	48150	48117	48076	48042	48089	48079	48088	48117	48111	48169	48189	48224	48276	48333	48393	48467	48512	48582	48660	48718	48805	48874	48959	49033	49116	49197	49268	49338	49388
49248	49215	49191	49148	49102	49041	48972	48895	48820	48741	48663	48571	48491	48412	48285	48217	48126	48081	48012	47969	47923	47878	47867	47841	47837	47802	47807	47827	47832	47858	47904	47925	47969	47997	48057	48109	48170	48225	48288	48345	48443	48502	48567	48640	48703	48776	48839	48876	48919	48944
48756	48763	48770	48760	48734	48701	48643	48587	48536	48466	48394	48325	48263	48171	48094	47997	47930	47864	47807	47781	47698	47673	47635	47619	47622	47598	47585	47598	47614	47620	47675	47701	47716	47770	47814	47872	47919	47967	48033	48094	48149	48211	48274	48312	48376	48406	48450	48477	48506	48515
48305	48333	48359	48376	48390	48381	48344	48311	48275	48250	48189	48135	48071	47999	47911	47855	47778	47724	47693	47641	47599	47562	47510	47505	47513	47472	47471	47472	47496	47523	47539	47555	47585	47636	47674	47714	47777	47795	47853	47928	47933	47982	48018	48058	48091	48110	48131	48146	48136	48117
47852	47891	47963	47971	48032	48047	48057	48054	48010	47992	47955	47936	47911	47845	47765	47703	47640	47600	47559	47514	47481	47432	47430	47361	47361	47346	47370	47368	47373	47366	47408	47440	47425	47494	47505	47552	47551	47607	47643	47675	47715	47751	47770	47791	47810	47820	47791	47787	47765	47735
47427	47512	47592	47663	47727	47756	47795	47825	47801	47814	47800	47771	47751	47712	47642	47604	47571	47539	47500	47464	47426	47383	47378	47322	47324	47325	47303	47306	47295	47341	47349	47356	47377	47403	47427	47449	47456	47503	47504	47511	47527	47561	47582	47589	47570	47534	47519	47464	47424	47373
47084	47178	47299	47381	47479	47541	47599	47608	47639	47675	47695	47713	47671	47662	47625	47602	47561	47516	47515	47455	47430	47405	47387	47365	47363	47359	47325	47338	47335	47333	47356	47372	47398	47387	47421	47423	47434	47441	47454	47433	47463	47455	47441	47423	47401	47392	47318	47247	47191	47126
46793	46903	47020	47136	47249	47336	47399	47475	47524	47559	47578	47623	47622	47624	47628	47586	47578	47558	47522	47510	47472	47471	47425	47421	47395	47406	47388	47387	47384	47387	47413	47412	47396	47418	47428	47421	47433	47410	47396	47418	47376	47364	47345	47304	47261	47207	47126	47055	46966	46893
46562	46701	46828	46990	47089	47187	47281	47348	47433	47483	47543	47595	47601	47633	47616	47624	47619	47622	47621	47601	47590	47572	47555	47565	47552	47529	47515	47481	47489	47504	47491	47499	47518	47499	47474	47475	47471	47439	47414	47401	47362	47328	47298	47258	47163	47106	47007	46932	46830	46740
46463	46589	46739	46908	47015	47139	47239	47347	47430	47516	47571	47609	47670	47695	47722	47746	47780	47765	47786	47777	47757	47745	47749	47755	47749	47710	47705	47677	47685	47665	47669	47674	47672	47663	47655	47616	47597	47548	47520	47523	47443	47403	47348	47267	47186	47076	46983	46895	46792	46681
46383	46551	46700	46822	46990	47098	47235	47334	47449	47522	47622	47683	47724	47784	47843	47873	47925	47930	47942	47947	47935	47936	47955	47940	47953	47940	47916	47906	47880	47880	47870	47852	47841	47825	47807	47760	47750	47699	47629	47577	47545	47484	47422	47331	47236	47115	47018	46922	46790	46698
46423	46586	46731	46886	47029	47175	47302	47409	47518	47616	47728	47803	47862	47938	48034	48065	48099	48126	48157	48168	48171	48189	48201	48206	48209	48187	48171	48159	48154	48127	48113	48093	48075	48053	48024	47965	47931	47887	47813	47775	47663	47614	47552	47452	47354	47238	47144	47010	46893	46794
46622	46755	46901	47047	47187	47323	47432	47551	47667	47793	47893	47968	48055	48136	48228	48278	48345	48378	48411	48424	48443	48457	48489	48505	48497	48487	48475	48457	48447	48415	48393	48376	48356	48309	48285	48241	48172	48128	48045	47995	47930	47833	47763	47670	47571	47456	47332	47214	47098	47005
46825	46936	47082	47235	47335	47465	47591	47707	47824	47958	48072	48164	48249	48333	48455	48495	48568	48639	48677	48695	48723	48746	48772	48797	48780	48795	48783	48763	48744	48718	48689	48667	48632	48602	48555	48498	48420	48378	48297	48207	48150	48067	47977	47875	47768	47682	47536	47451	47318	47231
47137	47235	47359	47463	47572	47702	47832	47941	48071	48182	48282	48396	48466	48581	48667	48763	48846	48903	48954	48989	49018	49055	49068	49101	49099	49095	49088	49090	49051	49021	49011	48968	48936	48895	48833	48787	48727	48675	48585	48497	48415	48340	48280	48149	48058	47959	47833	47747	47623	47562
47565	47640	47728	47827	47929	48029	48120	48229	48349	48461	48564	48651	48738	48846	48948	49033	49120	49188	49232	49267	49299	49345	49368	49400	49411	49411	49402	49395	49377	49332	49315	49282	49244	49209	49147	49093	49034	48977	48891	48811	48750	48665	48570	48481	48386	48284	48193	48119	48023	47970
47995	48051	48117	48186	48260	48351	48442	48524	48636	48734	48833	48927	48999	49102	49205	49319	49408	49452	49512	49563	49591	49643	49667	49684	49709	49706	49716	49701	49671	49661	49627	49580	49562	49513	49464	49390	49325	49289	49199	49137	49052	48986	48893	48806	48709	48643	48573	48495	48433	48375
48493	48524	48557	48615	48660	48715	48791	48863	48962	49048	49130	49207	49280	49393	49487	49582	49673	49740	49794	49846	49881	49919	49952	49995	49999	49996	50010	49987	49981	49953	49913	49890	49853	49823	49745	49700	49654	49583	49501	49446	49393	49301	49248	49180	49103	49033	48970	48916	48869	48839
49035	49022	49025	49050	49082	49094	49152	49206	49295	49341	49403	49491	49560	49652	49737	49823	49891	49950	50014	50071	50094	50141	50177	50206	50226	50230	50236	50241	50216	50190	50164	50130	50100	50057	50022	49963	49904	49864	49799	49730	49696	49638	49553	49507	49457	49410	49369	49352	49317	49309
49576	49557	49507	49497	49503	49497	49524	49561	49612	49668	49720	49768	49829	49894	49981	50057	50135	50178	50233	50276	50336	50380	50405	50435	50436	50457	50465	50452	50450	50429	50393	50369	50345	50300	50275	50240	50169	50139	50092	50026	50006	49940	49907	49858	49824	49804	49785	49770	49783	49777
50099	50039	49993	49946	49930	49912	49902	49916	49935	49960	50001	50040	50070	50145	50216	50271	50337	50387	50439	50475	50519	50569	50585	50603	50622	50646	50644	50639	50635	50628	50599	50570	50553	50516	50466	50444	50413	50381	50348	50314	50278	50244	50216	50201	50194	50158	50190	50208	50223	50241
50576	50501	50428	50355	50292	50254	50217	50207	50209	50223	50228	50251	50278	50309	50367	50423	50470	50494	50528	50597	50633	50654	50676	50708	50716	50721	50740	50736	50737	50722	50698	50674	50659	50649	50632	50595	50568	50556	50533	50492	50487	50478	50469	50461	50467	50480	50522	50548	50602	50648
51057	50936	50847	50742	50672	50609	50549	50507	50482	50462	50453	50454	50462	50484	50538	50550	50590	50617	50637	50697	50722	50731	50776	50774	50798	50819	50805	50815	50817	50801	50807	50791	50783	50769	50753	50741	50741	50717	50705	50716	50693	50703	50703	50721	50766	50783	50855	50903	50974	51037
51455	51340	51212	51080	50988	50891	50823	50762	50721	50671	50639	50608	50615	50611	50636	50650	50659	50677	50687	50713	50758	50760	50794	50819	50825	50830	50830	50861	50850	50836	50834	50828	50813	50803	50835	50815	50809	50829	50805	50855	50842	50878	50884	50927	50969	51028	51098	51183	51270	51348
51745	51635	51472	51331	51215	51123	51006	50933	50872	50812	50759	50723	50701	50681	50686	50663	50664	50666	50669	50677	50727	50730	50749	50742	50742	50751	50776	50789	50803	50810	50801	50809	50791	50790	50822	50812	50828	50848	50868	50899	50900	50941	50972	51043	51101	51185	51286	51358	51462	51555
51968	51837	51675	51533	51406	51290	51166	51086	50990	50919	50838	50801	50750	50701	50689	50660	50630	50635	50626	50632	50667	50673	50668	50666	50671	50679	50704	50719	50722	50738	50726	50736	50737	50754	50771	50780	50816	50850	50897	50919	50945	51023	51052	51129	51211	51305	51423	51501	51611	51721
52126	51928	51795	51642	51533	51386	51259	51149	51052	50950	50860	50792	50728	50685	50640	50611	50563	50555	50543	50530	50541	50550	50523	50530	50535	50542	50538	50568	50585	50587	50605	50608	50622	50629	50682	50696	50739	50769	50814	50877	50934	50993	51077	51140	51218	51343	51446	51557	51684	51794
52057	51932	51775	51624	51480	51365	51240	51128	51013	50911	50827	50726	50660	50593	50527	50477	50418	50394	50390	50377	50356	50338	50339	50327	50330	50350	50346	50356	50374	50396	50412	50432	50427	50464	50507	50547	50589	50630	50685	50747	50816	50884	50964	51048	51148	51259	51377	51490	51600	51700
52034	51923	51740	51606	51469	51339	51201	51087	50964	50850	50763	50647	50574	50490	50407	50347	50283	50233	50217	50196	50163	50146	50137	50119	50104	50111	50127	50153	50171	50189	50209	50239	50262	50288	50325	50374	50436	50481	50546	50633	50689	50768	50857	50960	51054	51175	51309	51394	51520	51612
51783	51700	51531	51408	51291	51158	51035	50923	50798	50687	50581	50477	50403	50289	50214	50137	50066	50010	49974	49941	49913	49905	49876	49852	49846	49866	49869	49879	49904	49919	49947	49984	50000	50041	50074	50129	50195	50251	50324	50392	50476	50550	50633	50728	50841	50944	51067	51171	51272	51376
51529	51443	51335	51195	51078	50960	50849	50734	50616	50502	50396	50295	50206	50106	49996	49921	49824	49780	49729	49696	49667	49631	49608	49596	49587	49586	49592	49608	49613	49643	49685	49702	49742	49769	49829	49881	49955	50006	50085	50150	50233	50316	50418	50507	50611	50710	50818	50909	51011	51097
51156	51080	51016	50893	50807	50706	50589	50487	50384	50257	50169	50056	49965	49874	49747	49662	49603	49537	49474	49439	49397	49353	49315	49300	49291	49291	49293	49305	49320	49354	49396	49407	49457	49497	49533	49599	49674	49729	49809	49868	49956	50040	50131	50220	50319	50413	50513	50596	50678	50749
50687	50633	50562	50480	50418	50348	50250	50174	50058	49958	49863	49777	49695	49600	49483	49402	49307	49245	49185	49144	49106	49086	49034	49018	49016	49001	49007	49007	49025	49051	49105	49121	49154	49187	49248	49301	49372	49415	49501	49573	49638	49712	49801	49866	49961	50037	50121	50175	50253	50295
50178	50159	50119	50077	50037	49973	49901	49832	49748	49653	49582	49481	49405	49321	49206	49107	49015	48951	48913	48850	48819	48790	48731	48722	48693	48706	48693	48709	48740	48742	48765	48812	48826	48883	48926	48990	49061	49100	49172	49232	49306	49370	49445	49517	49595	49647	49710	49758	49801	49844
49633	49627	49629	49594	49579	49549	49502	49450	49368	49309	49234	49166	49100	49009	48917	48838	48755	48692	48647	48596	48563	48509	48462	48443	48427	48426	48402	48403	48436	48458	48477	48527	48547	48602	48625	48680	48737	48798	48848	48904	48967	49015	49073	49135	49189	49231	49272	49290	49315	49331
49058	49088	49105	49105	49117	49113	49080	49051	49001	48949	48914	48848	48792	48722	48634	48559	48479	48444	48402	48345	48309	48243	48223	48207	48189	48174	48153	48149	48185	48193	48231	48249	48277	48315	48347	48385	48445	48488	48527	48575	48623	48669	48714	48756	48789	48813	48839	48832	48836	48832
48468	48530	48574	48607	48649	48662	48652	48656	48633	48604	48588	48529	48486	48419	48354	48297	48224	48199	48138	48086	48069	48001	47977	47962	47946	47930	47919	47913	47924	47962	47985	48005	48018	48039	48091	48113	48152	48185	48216	48265	48287	48317	48348	48363	48388	48387	48378	48371	48329	48328
47888	47960	48046	48129	48167	48224	48240	48261	48260	48246	48241	48223	48195	48139	48098	48032	48000	47960	47912	47869	47835	47819	47790	47758	47742	47728	47712	47705	47731	47727	47766	47771	47784	47815	47836	47869	47888	47923	47925	47954	47967	47975	48003	47997	47991	47979	47947	47923	47876	47825
47384	47487	47600	47696	47761	47815	47891	47919	47921	47938	47946	47971	47949	47939	47896	47856	47806	47791	47782	47732	47710	47644	47657	47634	47616	47608	47579	47576	47587	47599	47616	47624	47633	47638	47649	47672	47680	47684	47703	47716	47718	47723	47726	47703	47669	47640	47582	47523	47480	47391
46860	46996	47111	47249	47354	47419	47494	47552	47585	47643	47651	47690	47683	47696	47677	47663	47615	47606	47605	47567	47529	47529	47502	47479	47473	47461	47465	47440	47445	47443	47470	47463	47457	47470	47481	47459	47490	47497	47496	47463	47458	47437	47420	47378	47325	47278	47188	47136	47051	46999
46471	46593	46733	46877	46992	47088	47171	47252	47315	47387	47408	47484	47493	47505	47505	47518	47521	47510	47506	47481	47463	47443	47432	47419	47418	47398	47394	47374	47380	47378	47363	47370	47396	47380	47369	47374	47357	47335	47305	47283	47275	47229	47193	47157	47092	47019	46911	46800	46719	46667
46184	46320	46489	46616	46737	46862	46968	47069	47145	47221	47252	47330	47356	47398	47445	47454	47445	47481	47463	47457	47463	47455	47423	47441	47426	47435	47397	47383	47406	47381	47360	47364	47351	47370	47333	47316	47310	47302	47239	47214	47162	47123	47064	47028	46925	46832	46727	46643	46536	46471
45906	46060	46171	46357	46499	46629	46742	46847	46935	47042	47112	47186	47252	47291	47342	47384	47403	47436	47440	47448	47449	47428	47440	47434	47424	47425	47414	47410	47384	47373	47357	47360	47352	47322	47315	47290	47227	47210	47162	47094	47067	47009	46931	46861	46765	46660	46564	46432	46331	46259
45778	45925	46105	46243	46366	46504	46627	46725	46865	46977	47039	47133	47219	47284	47343	47373	47442	47465	47498	47502	47505	47490	47518	47523	47535	47529	47509	47500	47467	47471	47453	47432	47415	47382	47365	47311	47277	47215	47174	47123	47062	46979	46915	46817	46722	46599	46460	46365	46257	46126
45842	45955	46069	46255	46372	46515	46653	46744	46894	46980	47096	47190	47231	47328	47419	47461	47545	47568	47610	47629	47641	47642	47679	47684	47688	47690	47689	47671	47649	47621	47605	47559	47560	47536	47490	47446	47379	47337	47273	47196	47130	47046	46974	46875	46795	46680	46548	46440	46341	46262
45859	45996	46165	46260	46417	46533	46680	46776	46900	47042	47129	47214	47323	47390	47495	47573	47634	47688	47735	47758	47779	47799	47832	47832	47836	47843	47832	47821	47814	47762	47760	47747	47707	47677	47619	47578	47503	47463	47367	47296	47221	47157	47041	46976	46862	46747	46629	46526	46410	46378
46065	46179	46269	46417	46533	46627	46774	46883	47015	47147	47259	47341	47431	47528	47630	47723	47799	47848	47887	47924	47974	47990	48019	48040	48055	48061	48038	48035	48028	47979	47963	47926	47894	47862	47808	47744	47688	47609	47550	47465	47412	47308	47223	47153	47016	46921	46803	46709	46615	46522
46462	46522	46641	46735	46820	46924	47024	47143	47251	47351	47465	47557	47643	47740	47848	47938	48014	48083	48134	48169	48212	48257	48288	48296	48310	48307	48300	48318	48279	48259	48222	48183	48152	48127	48076	48032	47947	47889	47806	47741	47663	47568	47494	47408	47314	47203	47110	47048	46944	46894
46828	46898	46968	47050	47124	47206	47296	47409	47487	47592	47681	47783	47871	47963	48075	48170	48257	48314	48389	48427	48471	48507	48537	48566	48560	48584	48584	48572	48563	48531	48488	48462	48428	48383	48334	48274	48207	48139	48076	48007	47923	47853	47789	47691	47598	47528	47437	47378	47302	47232
47322	47367	47425	47478	47531	47582	47653	47731	47823	47910	47994	48092	48156	48259	48357	48451	48534	48603	48644	48712	48753	48801	48825	48861	48859	48871	48863	48874	48850	48820	48792	48760	48717	48664	48635	48598	48525	48451	48403	48314	48262	48183	48118	48036	47967	47929	47838	47807	47755	47715
47915	47916	47937	47944	47979	48012	48072	48130	48193	48268	48344	48418	48478	48572	48659	48754	48845	48894	48951	48989	49039	49081	49109	49145	49151	49171	49178	49163	49154	49133	49098	49059	49030	49018	48946	48904	48846	48790	48746	48665	48634	48547	48504	48446	48382	48337	48300	48264	48253	48213
48518	48502	48485	48488	48482	48506	48518	48564	48609	48659	48707	48777	48830	48898	48981	49068	49132	49197	49241	49291	49344	49389	49416	49451	49452	49476	49476	49476	49452	49426	49407	49378	49362	49319	49281	49235	49181	49148	49090	49039	48994	48952	48907	48852	48833	48797	48791	48790	48764	48770
49182	49124	49078	49045	49011	49001	49004	49012	49036	49067	49084	49144	49188	49235	49333	49400	49454	49508	49560	49593	49625	49689	49698	49744	49744	49760	49746	49769	49765	49739	49723	49688	49666	49643	49601	49581	49523	49495	49470	49422	49385	49349	49318	49317	49290	49292	49291	49304	49331	49335
49801	49749	49667	49604	49540	49499	49482	49469	49478	49493	49508	49519	49553	49583	49648	49697	49745	49793	49829	49865	49905	49946	49973	49985	50003	50016	50042	50048	50025	49999	49990	49976	49955	49943	49905	49896	49850	49826	49812	49791	49766	49744	49748	49731	49749	49744	49790	49825	49862	49895
50477	50376	50258	50162	50082	50022	49967	49939	49920	49903	49904	49905	49919	49928	49968	50007	50042	50063	50115	50152	50167	50209	50237	50248	50259	50270	50272	50278	50283	50274	50255	50244	50230	50206	50202	50176	50165	50153	50151	50148	50155	50139	50126	50162	50185	50224	50282	50339	50398	50470
51037	50937	50817	50698	50621	50524	50447	50401	50356	50301	50274	50264	50255	50254	50283	50291	50309	50331	50331	50374	50399	50417	50450	50468	50472	50481	50497	50498	50501	50510	50494	50485	50484	50462	50466	50441	50462	50460	50474	50481	50483	50514	50533	50551	50608	50677	50745	50818	50887	50972
51533	51413	51289	51146	51019	50954	50842	50776	50709	50649	50596	50567	50537	50531	50516	50509	50527	50531	50535	50555	50579	50598	50604	50617	50607	50637	50643	50668	50663	50655	50668	50647	50648	50655	50664	50665	50672	50688	50705	50731	50758	50805	50830	50882	50929	51024	51109	51196	51294	51384
52033	51901	51737	51584	51469	51354	51235	51145	51062	50987	50924	50879	50829	50788	50758	50750	50729	50712	50717	50725	50754	50746	50751	50744	50760	50765	50773	50775	50815	50807	50819	50831	50837	50819	50845	50884	50894	50932	50957	50989	51039	51076	51142	51194	51285	51368	51474	51557	51686	51780
52310	52218	52056	51990	51831	51703	51578	51498	51309	51288	51179	51069	51080	50955	50957	50884	50889	50878	50840	50850	50870	50870	50860	50839	50867	50877	50859	50854	50862	50888	50946	50943	50938	50928	50980	51036	51073	51143	51132	51135	51212	51261	51312	51408	51575	51597	51790	51852	51998	52088
52370	52211	52047	51940	51785	51703	51564	51469	51340	51250	51164	51089	51034	50961	50903	50845	50840	50811	50773	50780	50763	50762	50764	50747	50752	50750	50768	50769	50787	50799	50831	50837	50844	50861	50889	50965	50995	51045	51059	51120	51169	51254	51301	51380	51474	51571	51705	51803	51908	52003
52645	52526	52381	52244	52073	51971	51851	51727	51609	51494	51406	51324	51240	51149	51073	51009	50953	50924	50882	50860	50855	50830	50816	50799	50809	50803	50831	50821	50836	50864	50899	50917	50931	50949	51002	51041	51103	51148	51219	51268	51334	51439	51492	51597	51702	51807	51929	52024	52146	52249
52623	52531	52390	52254	52132	52028	51887	51781	51641	51542	51436	51346	51255	51156	51079	50988	50932	50905	50836	50809	50791	50766	50754	50737	50727	50722	50731	50758	50771	50794	50815	50840	50866	50888	50944	50984	51053	51103	51174	51254	51322	51423	51494	51597	51680	51797	51902	52005	52116	52212
52555	52486	52369	52250	52149	52032	51898	51776	51654	51546	51419	51325	51231	51146	51043	50958	50874	50815	50785	50743	50719	50679	50650	50659	50630	50624	50610	50647	50648	50696	50724	50767	50785	50821	50867	50912	50988	51039	51119	51196	51275	51372	51454	51535	51621	51757	51856	51974	52046	52130
52334	52227	52133	52041	51981	51864	51730	51620	51515	51399	51306	51225	51099	51019	50896	50800	50731	50668	50615	50583	50539	50509	50485	50461	50448	50443	50453	50454	50475	50504	50536	50545	50583	50632	50672	50754	50813	50865	50937	51025	51088	51195	51272	51357	51450	51534	51639	51742	51813	51878
51892	51858	51790	51710	51646	51570	51465	51385	51268	51174	51077	51002	50893	50811	50699	50602	50523	50450	50399	50352	50312	50274	50245	50218	50193	50206	50200	50218	50225	50263	50284	50317	50346	50402	50438	50492	50560	50619	50691	50754	50830	50917	51001	51072	51159	51236	51304	51374	51436	51498
51471	51429	51400	51357	51304	51237	51168	51093	50996	50923	50832	50732	50664	50573	50475	50379	50303	50226	50176	50129	50080	50054	50004	49996	49970	49966	49949	49973	49978	50014	50043	50071	50107	50128	50175	50239	50298	50364	50433	50491	50553	50614	50680	50760	50839	50886	50943	50997	51053	51086
50915	50914	50904	50889	50868	50822	50775	50712	50636	50576	50502	50424	50362	50283	50174	50094	50012	49952	49894	49844	49801	49745	49726	49699	49688	49664	49668	49663	49682	49712	49742	49759	49794	49830	49889	49924	49989	50034	50102	50162	50219	50259	50342	50385	50437	50481	50529	50548	50571	50591
50272	50294	50314	50330	50321	50308	50292	50261	50209	50158	50104	50047	49984	49913	49827	49750	49675	49622	49588	49530	49480	49434	49403	49377	49365	49355	49351	49354	49352	49400	49413	49449	49465	49502	49537	49582	49629	49664	49723	49760	49803	49845	49903	49922	49977	49987	50006	50010	50008	50010
49616	49654	49704	49742	49774	49783	49777	49772	49755	49714	49684	49647	49586	49535	49470	49413	49335	49305	49243	49189	49164	49114	49089	49061	49038	49029	49015	49031	49039	49050	49072	49104	49120	49165	49180	49217	49253	49277	49312	49359	49388	49427	49446	49467	49486	49483	49484	49463	49449	49423
48893	48984	49049	49138	49190	49225	49249	49259	49244	49245	49223	49194	49177	49131	49089	49027	48981	48940	48889	48846	48822	48773	48766	48745	48718	48704	48691	48697	48681	48712	48734	48766	48771	48786	48812	48838	48872	48894	48916	48925	48950	48957	48969	48984	48958	48952	48916	48895	48851	48819
48230	48321	48434	48519	48579	48649	48698	48716	48742	48770	48763	48754	48752	48726	48690	48654	48620	48587	48577	48522	48499	48465	48443	48425	48403	48404	48395	48388	48384	48388	48404	48428	48431	48431	48461	48474	48482	48504	48528	48507	48514	48512	48518	48503	48478	48447	48370	48348	48276	48229
47549	47667	47770	47897	47991	48068	48136	48182	48234	48272	48300	48321	48324	48313	48304	48269	48260	48244	48216	48190	48163	48141	48107	48125	48107	48089	48071	48057	48060	48057	48072	48108	48083	48098	48105	48113	48102	48095	48096	48083	48084	48069	48054	48017	47983	47918	47830	47776	47685	47616
46907	47024	47198	47298	47432	47502	47607	47685	47750	47811	47847	47882	47902	47922	47932	47889	47908	47930	47883	47875	47861	47838	47821	47812	47801	47786	47794	47750	47750	47776	47774	47765	47779	47781	47768	47765	47754	47747	47724	47693	47685	47629	47613	47544	47492	47415	47326	47241	47144	47069
46390	46523	46662	46801	46914	47058	47150	47220	47306	47384	47453	47525	47552	47581	47586	47627	47604	47632	47626	47625	47609	47581	47593	47576	47571	47568	47556	47538	47560	47537	47525	47518	47512	47532	47491	47472	47449	47441	47421	47346	47304	47262	47205	47169	47120	46984	46911	46775	46700	46600
45889	46029	46164	46327	46421	46597	46700	46793	46903	46977	47061	47154	47194	47225	47274	47300	47329	47339	47366	47358	47370	47362	47352	47343	47353	47361	47352	47324	47315	47291	47299	47274	47271	47281	47233	47207	47169	47141	47069	47067	46995	46917	46865	46817	46744	46616	46495	46369	46273	46200
45513	45650	45799	45947	46040	46248	46344	46440	46534	46643	46737	46826	46905	46958	47024	47064	47130	47132	47151	47173	47184	47182	47189	47193	47191	47204	47191	47174	47142	47125	47122	47086	47081	47104	47026	47023	46971	46905	46831	46791	46735	46635	46603	46511	46411	46322	46187	46106	45971	45857
45326	45460	45616	45725	45850	45991	46124	46230	46368	46456	46544	46627	46714	46798	46876	46924	46996	47047	47069	47059	47075	47091	47104	47129	47132	47122	47124	47103	47103	47070	47038	47039	47005	46990	46959	46917	46822	46807	46748	46660	46610	46517	46495	46385	46218	46166	46018	45965	45813	45720
45131	45246	45371	45517	45640	45783	45897	46006	46126	46248	46365	46460	46536	46613	46699	46759	46873	46900	46947	46961	46975	47012	47018	47045	47056	47048	47018	47041	47020	46980	46947	46964	46908	46882	46822	46778	46708	46666	46650	46525	46459	46380	46301	46196	46115	45989	45868	45747	45664	45580
45138	45225	45332	45481	45579	45688	45841	45930	46037	46175	46285	46378	46459	46565	46663	46747	46820	46873	46915	46950	46994	47033	47059	47009	47079	47090	47057	47059	47037	47006	46979	46968	46921	46865	46835	46784	46726	46661	46566	46507	46451	46349	46311	46160	46105	45994	45892	45740	45673	45621
45321	45410	45518	45618	45703	45808	45945	46041	46156	46248	46345	46430	46530	46649	46739	46844	46911	46952	47020	47048	47065	47126	47136	47168	47174	47183	47196	47160	47170	47121	47090	47063	47030	46994	46965	46908	46830	46762	46688	46627	46557	46464	46397	46314	46254	46121	46072	45922	45864	45790
45544	45635	45671	45747	45842	45919	46004	46119	46220	46321	46422	46518	46618	46697	46804	46929	46966	47045	47114	47149	47190	47223	47249	47269	47289	47300	47309	47289	47290	47254	47217	47210	47148	47097	47064	46992	46937	46889	46831	46738	46666	46589	46503	46431	46352	46275	46211	46129	46050	46008
45960	45986	46037	46091	46142	46208	46286	46354	46416	46562	46601	46705	46789	46915	46981	47064	47161	47233	47277	47318	47374	47430	47437	47486	47493	47505	47512	47494	47497	47474	47415	47406	47355	47331	47271	47224	47170	47085	47060	46973	46926	46840	46748	46686	46617	46566	46487	46455	46414	46363
46496	46505	46522	46563	46590	46627	46646	46751	46791	46875	46964	47016	47093	47194	47266	47375	47461	47498	47549	47613	47651	47685	47723	47763	47751	47780	47771	47773	47782	47747	47706	47680	47650	47615	47574	47527	47474	47423	47359	47306	47268	47183	47099	47068	47038	46988	46944	46909	46893	46853
47093	47075	47061	47041	47054	47071	47100	47141	47196	47249	47286	47343	47400	47498	47574	47656	47725	47801	47845	47890	47903	47979	47991	48050	48044	48069	48064	48075	48053	48034	47997	47984	47956	47930	47902	47843	47806	47769	47688	47658	47607	47565	47530	47490	47442	47417	47388	47392	47394	47388
47747	47707	47672	47628	47607	47596	47574	47616	47634	47674	47713	47765	47798	47886	47942	48003	48080	48136	48194	48223	48260	48310	48340	48370	48382	48394	48418	48413	48415	48382	48354	48341	48319	48289	48243	48232	48181	48135	48113	48085	48032	48003	47983	47958	47945	47931	47930	47956	47964	47973
48505	48424	48363	48305	48262	48227	48194	48198	48209	48210	48222	48255	48284	48329	48391	48449	48483	48512	48571	48620	48643	48680	48713	48739	48774	48777	48787	48784	48794	48772	48740	48724	48723	48699	48664	48648	48613	48597	48572	48549	48530	48500	48500	48481	48513	48522	48549	48584	48608	48651
49270	49180	49067	48995	48910	48859	48800	48791	48779	48744	48767	48766	48752	48799	48847	48874	48913	48931	48980	49009	49047	49086	49107	49113	49128	49147	49155	49171	49165	49166	49146	49135	49123	49102	49075	49081	49062	49046	49032	49036	49030	49029	49029	49041	49072	49109	49151	49204	49275	49325
50052	49918	49810	49679	49597	49528	49444	49401	49372	49312	49291	49273	49277	49313	49304	49330	49348	49367	49403	49435	49456	49486	49499	49526	49540	49553	49560	49558	49570	49572	49562	49561	49536	49544	49522	49518	49521	49523	49527	49538	49553	49562	49594	49613	49650	49718	49788	49849	49940	49987
50754	50632	50496	50354	50262	50155	50067	49988	49931	49869	49840	49807	49783	49793	49771	49765	49786	49789	49813	49829	49831	49864	49876	49887	49904	49905	49922	49937	49941	49947	49951	49940	49932	49937	49943	49962	49960	49981	49999	50018	50055	50073	50117	50167	50231	50299	50385	50461	50549	50634
51458	51307	51179	51018	50910	50793	50686	50605	50507	50425	50378	50336	50290	50269	50230	50230	50219	50203	50209	50220	50224	50242	50255	50261	50267	50277	50287	50298	50316	50328	50326	50340	50337	50351	50370	50373	50411	50414	50462	50495	50531	50583	50630	50705	50776	50851	50963	51050	51154	51244
52079	51925	51794	51609	51490	51364	51269	51151	51054	50952	50867	50814	50756	50696	50687	50638	50617	50598	50590	50602	50596	50600	50601	50592	50605	50612	50618	50634	50657	50671	50686	50686	50697	50715	50738	50756	50797	50840	50880	50928	50971	51027	51091	51157	51262	51354	51462	51572	51691	51786
52547	52400	52266	52091	51970	51840	51724	51595	51478	51374	51286	51218	51137	51066	51030	50993	50948	50914	50901	50881	50887	50878	50879	50870	50875	50862	50875	50897	50914	50924	50957	50959	50985	51007	51029	51070	51129	51170	51217	51270	51329	51402	51466	51535	51632	51746	51882	51974	52097	52180
52965	52817	52681	52517	52397	52265	52102	51996	51887	51759	51690	51607	51513	51475	51364	51317	51252	51203	51189	51165	51150	51138	51118	51119	51114	51115	51131	51136	51162	51189	51194	51225	51244	51278	51302	51339	51401	51459	51522	51596	51642	51722	51812	51908	51990	52126	52246	52336	52447	52533
53152	53031	52886	52761	52624	52519	52372	52253	52154	52035	51954	51855	51809	51694	51584	51508	51425	51400	51359	51333	51305	51296	51258	51255	51259	51245	51266	51271	51289	51322	51325	51368	51381	51419	51454	51504	51569	51631	51692	51767	51820	51907	51993	52064	52183	52284	52422	52494	52605	52700
53300	53208	53082	52947	52851	52730	52595	52525	52415	52298	52167	52064	51964	51872	51780	51701	51623	51573	51514	51492	51458	51430	51418	51393	51376	51382	51377	51394	51415	51449	51465	51487	51525	51556	51612	51658	51698	51777	51848	51924	51995	52078	52164	52242	52363	52454	52572	52637	52731	52819
53310	53216	53119	53014	52914	52817	52700	52571	52477	52369	52267	52183	52106	51957	51884	51785	51709	51646	51601	51549	51534	51490	51493	51445	51417	51411	51421	51420	51454	51492	51508	51539	51576	51608	51656	51706	51765	51840	51909	51974	52065	52126	52223	52300	52395	52467	52572	52657	52739	52807
53055	52987	52922	52828	52758	52690	52605	52468	52407	52301	52209	52109	52039	51909	51819	51732	51651	51579	51534	51476	51446	51410	51381	51338	51327	51327	51331	51329	51359	51363	51403	51427	51478	51512	51554	51613	51687	51729	51802	51860	51942	52005	52084	52138	52236	52300	52373	52455	52529	52565
52764	52715	52673	52615	52586	52501	52455	52330	52264	52158	52110	51997	51927	51816	51751	51655	51566	51487	51445	51393	51340	51319	51255	51254	51234	51234	51225	51229	51244	51268	51295	51339	51348	51409	51443	51501	51542	51614	51668	51722	51803	51871	51918	51989	52053	52114	52165	52211	52275	52301
52300	52291	52286	52262	52227	52177	52161	52058	52007	51938	51864	51796	51711	51634	51546	51458	51382	51319	51252	51206	51172	51112	51082	51059	51038	51025	51026	51031	51044	51065	51095	51123	51161	51180	51233	51268	51319	51371	51434	51482	51534	51595	51658	51710	51752	51801	51843	51852	51877	51904
51709	51737	51752	51767	51744	51739	51705	51664	51625	51598	51512	51466	51380	51331	51241	51161	51091	51040	50968	50930	50884	50841	50819	50784	50749	50752	50743	50742	50757	50775	50789	50833	50851	50883	50918	50959	51011	51050	51090	51143	51171	51224	51258	51299	51313	51343	51365	51381	51377	51380
51057	51110	51162	51200	51211	51222	51227	51219	51185	51160	51116	51079	51025	50953	50887	50831	50761	50710	50661	50607	50568	50523	50505	50472	50438	50442	50429	50426	50432	50448	50463	50490	50510	50537	50578	50599	50641	50654	50695	50743	50762	50795	50824	50852	50852	50861	50851	50838	50822	50804
50323	50405	50467	50542	50586	50616	50626	50650	50637	50631	50611	50593	50559	50520	50453	50407	50352	50309	50255	50227	50191	50155	50115	50099	50079	50066	50045	50052	50052	50052	50085	50094	50118	50131	50162	50188	50201	50226	50252	50262	50281	50299	50307	50312	50307	50283	50259	50231	50190	50154
49560	49647	49738	49824	49896	49942	49987	50013	50031	50049	50043	50051	50034	50010	49971	49934	49888	49868	49844	49792	49763	49734	49700	49671	49655	49652	49647	49642	49626	49621	49644	49666	49672	49694	49704	49710	49728	49745	49746	49753	49760	49747	49763	49729	49712	49680	49621	49571	49520	49472
48738	48867	48969	49084	49172	49242	49312	49361	49412	49426	49466	49469	49478	49470	49445	49433	49409	49390	49363	49331	49303	49294	49240	49236	49213	49211	49188	49196	49191	49190	49203	49194	49226	49213	49226	49227	49223	49218	49220	49207	49195	49193	49149	49127	49085	49033	48969	48894	48827	48770
47926	48078	48193	48351	48430	48528	48609	48690	48736	48787	48833	48879	48890	48898	48921	48895	48888	48875	48862	48848	48838	48813	48786	48780	48760	48765	48761	48734	48736	48720	48732	48729	48735	48732	48729	48722	48704	48690	48678	48638	48636	48615	48577	48513	48456	48407	48307	48223	48127	48059
47225	47361	47505	47610	47751	47852	47967	48053	48111	48174	48252	48293	48329	48350	48385	48385	48407	48398	48405	48388	48383	48363	48349	48356	48360	48336	48326	48321	48293	48290	48274	48283	48256	48241	48275	48229	48204	48180	48161	48125	48094	48051	47998	47937	47871	47761	47684	47601	47500	47437
46471	46624	46766	46884	47033	47166	47266	47350	47457	47557	47625	47678	47738	47795	47833	47862	47882	47892	47908	47904	47896	47905	47871	47893	47903	47890	47852	47864	47829	47817	47820	47810	47798	47784	47763	47750	47705	47680	47626	47606	47540	47472	47419	47351	47273	47184	47062	46965	46867	46770
45849	46003	46152	46253	46421	46565	46670	46751	46886	46975	47074	47163	47209	47278	47324	47380	47424	47447	47473	47461	47487	47477	47504	47493	47504	47470	47489	47468	47432	47436	47413	47401	47397	47365	47337	47309	47220	47211	47162	47108	47026	46979	46917	46857	46745	46671	46538	46445	46320	46224
45387	45539	45693	45776	45973	46069	46209	46347	46408	46523	46620	46715	46768	46849	46939	46989	47041	47089	47108	47132	47139	47141	47155	47169	47155	47178	47163	47149	47138	47117	47104	47081	47083	47039	46997	46959	46898	46847	46782	46749	46665	46585	46524	46457	46353	46246	46152	46046	45943	45833
44970	45091	45251	45339	45466	45630	45720	45870	45966	46073	46183	46258	46352	46430	46520	46597	46669	46708	46733	46769	46789	46821	46801	46832	46855	46863	46852	46830	46804	46781	46767	46746	46719	46691	46642	46624	46513	46500	46427	46392	46311	46216	46116	46042	45957	45879	45737	45683	45525	45438
44695	44766	44910	44998	45142	45258	45392	45526	45627	45710	45822	45900	46002	46091	46191	46290	46366	46426	46453	46490	46523	46552	46543	46564	46644	46606	46597	46586	46582	46538	46532	46502	46448	46444	46357	46355	46296	46215	46172	46123	46002	45940	45866	45756	45668	45609	45480	45379	45280	45192
44674	44747	44845	44904	45071	45148	45267	45368	45450	45586	45654	45774	45859	45956	46015	46143	46231	46296	46351	46375	46414	46448	46443	46508	46519	46512	46505	46497	46486	46452	46436	46401	46405	46320	46282	46252	46200	46114	46048	46019	45910	45862	45780	45667	45612	45510	45436	45355	45263	45194
44684	44744	44823	44884	44966	45060	45154	45249	45332	45436	45539	45645	45715	45816	45889	46015	46108	46190	46229	46260	46289	46332	46342	46397	46403	46386	46404	46432	46426	46371	46364	46303	46266	46243	46168	46176	46137	46024	45963	45927	45825	45762	45719	45620	45539	45466	45404	45327	45245	45204
44853	44910	44936	45020	45054	45140	45195	45262	45363	45472	45559	45624	45706	45782	45892	45986	46089	46145	46192	46239	46298	46320	46353	46397	46394	46429	46398	46409	46403	46384	46347	46320	46316	46243	46169	46165	46120	46059	45987	45888	45836	45806	45737	45678	45604	45593	45479	45432	45384	45361
45294	45282	45318	45378	45412	45405	45491	45530	45609	45683	45747	45819	45894	45986	46035	46162	46220	46338	46343	46408	46435	46487	46512	46555	46541	46579	46584	46596	46571	46575	46537	46485	46475	46451	46399	46371	46331	46270	46198	46137	46128	46046	45993	45926	45878	45887	45840	45797	45767	45702
45737	45731	45716	45699	45724	45735	45781	45819	45850	45914	45990	46045	46092	46175	46263	46333	46419	46481	46527	46577	46614	46672	46695	46729	46737	46748	46739	46754	46752	46735	46719	46691	46658	46639	46608	46539	46526	46486	46437	46413	46366	46311	46276	46216	46210	46152	46163	46137	46131	46133
46369	46325	46268	46218	46232	46232	46235	46230	46291	46310	46343	46379	46444	46520	46622	46656	46710	46772	46808	46894	46923	46952	46984	47026	47031	47052	47043	47033	47044	47022	47014	46987	46961	46955	46944	46883	46853	46825	46793	46722	46736	46686	46664	46642	46625	46642	46625	46641	46639	46657
47099	47023	46964	46871	46860	46830	46818	46823	46821	46839	46843	46890	46906	46941	47033	47070	47131	47170	47213	47280	47288	47331	47348	47398	47417	47402	47415	47445	47431	47432	47402	47395	47355	47339	47349	47307	47286	47244	47247	47221	47203	47190	47156	47159	47172	47182	47218	47231	47261	47313
47871	47784	47685	47597	47535	47494	47450	47417	47424	47388	47419	47408	47428	47457	47481	47532	47583	47621	47637	47681	47719	47760	47786	47819	47832	47818	47859	47852	47849	47836	47831	47805	47788	47797	47785	47766	47746	47746	47716	47735	47704	47731	47726	47742	47779	47813	47830	47880	47955	47975
48724	48625	48519	48385	48307	48223	48173	48118	48098	48068	48052	48030	48036	48041	48055	48078	48125	48140	48160	48168	48215	48238	48278	48291	48284	48323	48314	48338	48335	48333	48325	48300	48304	48298	48279	48299	48282	48287	48300	48312	48316	48329	48353	48364	48416	48475	48542	48609	48678	48735
49573	49458	49342	49214	49104	49018	48925	48861	48804	48758	48719	48696	48665	48658	48670	48675	48694	48704	48708	48733	48757	48775	48779	48805	48817	48809	48821	48834	48865	48853	48857	48848	48839	48848	48853	48857	48864	48879	48900	48911	48938	48981	48999	49036	49093	49174	49236	49323	49406	49480
50453	50331	50178	50036	49916	49819	49705	49634	49559	49491	49433	49375	49346	49309	49304	49283	49284	49281	49282	49294	49317	49325	49330	49337	49346	49361	49355	49364	49380	49400	49391	49395	49403	49417	49429	49437	49450	49487	49499	49548	49561	49617	49653	49726	49798	49877	49983	50068	50152	50243
51256	51119	50975	50831	50700	50571	50472	50372	50287	50200	50120	50048	50006	49963	49933	49888	49864	49858	49864	49860	49867	49865	49858	49861	49862	49880	49889	49905	49913	49917	49925	49942	49949	49948	49968	50002	50043	50081	50115	50175	50194	50248	50309	50395	50473	50561	50669	50759	50867	50960
51966	51802	51669	51500	51380	51255	51143	51035	50930	50840	50747	50680	50632	50560	50498	50461	50409	50394	50381	50371	50343	50351	50368	50356	50360	50360	50367	50376	50392	50405	50423	50434	50447	50475	50465	50530	50576	50607	50675	50735	50759	50829	50890	50977	51047	51148	51277	51362	51477	51579
52618	52536	52355	52222	52082	51956	51836	51729	51607	51501	51418	51323	51234	51166	51090	51033	50960	50954	50903	50907	50873	50868	50862	50846	50852	50821	50844	50868	50888	50919	50914	50938	50973	50985	51033	51055	51117	51153	51205	51282	51335	51398	51474	51575	51663	51761	51862	51987	52089	52170
53059	52975	52823	52667	52555	52427	52312	52208	52080	51984	51899	51787	51713	51614	51525	51482	51385	51361	51286	51302	51300	51243	51243	51232	51237	51198	51225	51226	51256	51270	51302	51304	51339	51369	51418	51452	51484	51550	51626	51694	51741	51805	51900	51980	52081	52159	52278	52393	52465	52552
53469	53427	53220	53116	53013	52886	52778	52672	52540	52452	52352	52250	52164	52065	51976	51883	51811	51752	51711	51724	51679	51623	51613	51589	51589	51583	51582	51605	51617	51644	51680	51670	51711	51743	51816	51814	51884	51947	51990	52085	52127	52220	52299	52371	52472	52575	52655	52778	52835	52935
53695	53646	53468	53383	53305	53201	53066	52988	52878	52767	52666	52581	52476	52388	52291	52193	52117	52046	51996	51983	51929	51914	51870	51858	51846	51873	51841	51840	51871	51879	51877	51939	51955	52002	52041	52081	52150	52210	52279	52345	52409	52480	52546	52637	52712	52816	52904	52983	53056	53124
53674	53593	53533	53465	53369	53307	53211	53107	53009	52923	52796	52736	52648	52557	52473	52371	52274	52219	52132	52091	52119	52073	52021	51979	51981	51977	51959	51961	51988	52007	52043	52077	52089	52122	52173	52211	52267	52330	52391	52459	52532	52575	52661	52731	52810	52861	52931	52999	53089	53145
53581	53506	53457	53453	53369	53327	53238	53169	53066	52987	52889	52831	52752	52653	52546	52453	52414	52305	52243	52193	52168	52112	52104	52079	52047	52040	52041	52033	52041	52083	52120	52130	52166	52185	52241	52280	52330	52385	52448	52505	52563	52624	52677	52755	52808	52869	52921	52983	53013	53066
53291	53281	53235	53236	53209	53163	53097	53035	52984	52909	52807	52767	52693	52612	52524	52422	52364	52279	52248	52148	52108	52062	52056	52034	51999	52003	51990	51998	52011	52022	52088	52081	52103	52141	52187	52215	52257	52323	52382	52414	52471	52520	52580	52600	52658	52707	52742	52779	52796	52828
52808	52802	52809	52816	52826	52789	52760	52716	52669	52616	52531	52510	52455	52373	52296	52207	52123	52078	52041	51960	51918	51890	51857	51826	51810	51794	51801	51794	51801	51812	51822	51869	51898	51917	51955	51990	52022	52083	52115	52157	52207	52248	52264	52306	52325	52363	52366	52396	52387	52412
52289	52331	52372	52392	52401	52408	52396	52395	52349	52314	52283	52237	52194	52121	52051	51983	51925	51871	51801	51763	51730	51701	51654	51632	51607	51616	51597	51588	51586	51598	51600	51659	51663	51689	51718	51747	51788	51805	51861	51880	51902	51941	51968	51985	51996	52002	51990	51983	51972	51975
51573	51627	51714	51772	51807	51838	51849	51848	51852	51825	51802	51787	51760	51713	51647	51596	51557	51500	51467	51431	51357	51338	51309	51277	51264	51255	51232	51247	51227	51243	51267	51286	51295	51332	51338	51353	51385	51408	51442	51449	51472	51487	51504	51504	51490	51472	51444	51420	51400	51368
50774	50871	50955	51034	51105	51143	51181	51204	51197	51228	51231	51218	51198	51169	51122	51082	51040	51023	50991	50951	50909	50882	50858	50834	50812	50811	50795	50785	50798	50789	50812	50828	50832	50842	50863	50875	50891	50897	50912	50911	50929	50929	50916	50900	50887	50851	50809	50762	50708	50664
49960	50073	50172	50279	50369	50441	50502	50528	50570	50589	50627	50625	50627	50612	50589	50573	50542	50517	50494	50467	50440	50417	50389	50367	50352	50345	50335	50336	50330	50330	50335	50335	50349	50351	50363	50377	50381	50372	50375	50365	50358	50345	50332	50305	50262	50204	50144	50091	50020	49956
49089	49210	49319	49463	49568	49636	49715	49776	49826	49873	49913	49951	49978	49981	49973	49959	49953	49933	49923	49907	49901	49858	49845	49833	49826	49811	49811	49783	49785	49781	49784	49798	49799	49795	49797	49788	49785	49780	49771	49751	49721	49697	49650	49615	49562	49494	49419	49348	49265	49192
48214	48355	48469	48627	48738	48843	48935	49018	49071	49141	49188	49241	49273	49307	49311	49332	49318	49327	49317	49331	49301	49296	49279	49273	49261	49246	49254	49242	49226	49232	49218	49224	49222	49208	49212	49194	49176	49153	49122	49091	49059	49029	48991	48921	48868	48777	48699	48613	48528	48454
47361	47513	47655	47817	47924	48026	48145	48224	48308	48385	48482	48516	48573	48627	48643	48666	48678	48715	48715	48701	48721	48730	48696	48698	48698	48691	48672	48666	48658	48637	48626	48633	48609	48609	48591	48583	48557	48513	48480	48444	48401	48361	48301	48213	48158	48071	47968	47854	47774	47685
46574	46724	46871	46991	47120	47249	47381	47450	47563	47655	47765	47816	47881	47930	47991	48020	48058	48098	48093	48101	48098	48117	48117	48130	48115	48128	48094	48102	48084	48069	48049	48045	48036	48008	48007	47958	47909	47898	47837	47792	47740	47679	47619	47548	47471	47360	47277	47160	47061	46949
45947	46071	46254	46337	46469	46588	46719	46820	46931	47011	47089	47182	47236	47325	47397	47450	47509	47540	47575	47573	47595	47619	47595	47617	47626	47613	47628	47603	47590	47557	47549	47522	47528	47509	47474	47434	47397	47379	47295	47242	47182	47111	47060	46991	46867	46791	46675	46585	46481	46408
45304	45437	45553	45720	45826	45934	46064	46165	46295	46372	46477	46585	46657	46760	46806	46888	46974	46992	47039	47036	47074	47110	47095	47101	47106	47121	47117	47116	47089	47064	47075	47025	47008	46981	46954	46914	46852	46817	46746	46677	46619	46563	46497	46405	46316	46209	46104	46013	45929	45869
44845	44944	45068	45178	45328	45425	45517	45624	45758	45865	45928	46054	46145	46186	46306	46385	46473	46528	46571	46584	46617	46644	46666	46692	46704	46697	46718	46685	46664	46650	46618	46596	46597	46547	46501	46469	46394	46355	46286	46236	46162	46101	46009	45947	45860	45774	45657	45582	45492	45474
44569	44660	44770	44875	44985	45048	45182	45277	45373	45494	45594	45645	45753	45854	45942	46053	46123	46169	46223	46256	46304	46320	46346	46352	46377	46405	46387	46357	46361	46345	46328	46285	46251	46242	46197	46142	46075	46085	45963	45901	45831	45775	45689	45638	45546	45463	45350	45289	45230	45139
44364	44474	44602	44634	44685	44791	44868	44961	45083	45153	45268	45355	45429	45533	45661	45726	45809	45873	45914	45961	45992	46021	46064	46086	46104	46100	46155	46117	46074	46087	46042	46018	45999	45980	45915	45873	45837	45767	45698	45652	45587	45503	45446	45388	45305	45224	45150	45101	45019	44909
44370	44428	44457	44558	44624	44697	44732	44840	44955	44998	45061	45194	45258	45351	45459	45533	45632	45671	45751	45787	45812	45850	45926	45919	45941	45951	45947	45949	45931	45920	45912	45872	45854	45819	45768	45732	45651	45647	45533	45484	45449	45392	45337	45275	45227	45133	45076	45029	44981	44883
44593	44629	44622	44682	44722	44769	44822	44895	45000	45036	45097	45166	45260	45334	45449	45508	45622	45689	45736	45770	45815	45863	45889	45922	45944	45948	45977	45951	45957	45938	45865	45854	45858	45832	45782	45743	45689	45656	45582	45528	45491	45430	45381	45355	45297	45248	45214	45183	45121	45137
44928	44879	44889	44924	44914	44944	45011	45040	45114	45144	45203	45280	45348	45403	45502	45570	45663	45723	45771	45834	45843	45894	45932	45981	45980	45983	45993	46025	45993	45968	45922	45926	45901	45890	45832	45786	45744	45749	45673	45624	45574	45557	45493	45476	45443	45400	45389	45371	45359	45324
45370	45372	45351	45312	45290	45281	45307	45363	45388	45422	45464	45513	45565	45632	45696	45762	45859	45904	45960	46000	46049	46071	46099	46139	46162	46165	46146	46192	46188	46133	46148	46109	46087	46070	46059	46011	45956	45948	45900	45857	45818	45797	45786	45750	45753	45727	45731	45748	45746	45786
46079	46004	45934	45881	45891	45815	45821	45842	45863	45878	45901	45931	45977	46028	46073	46134	46176	46242	46285	46306	46362	46401	46449	46454	46467	46484	46464	46502	46491	46485	46471	46459	46436	46426	46392	46365	46337	46293	46292	46267	46250	46215	46197	46210	46208	46205	46238	46248	46289	46334
46762	46663	46595	46501	46427	46386	46374	46339	46353	46350	46355	46367	46395	46422	46461	46508	46563	46575	46655	46645	46696	46742	46773	46806	46822	46821	46814	46839	46829	46843	46818	46784	46776	46767	46749	46714	46714	46692	46696	46687	46673	46656	46682	46674	46704	46731	46772	46803	46861	46881
47579	47477	47367	47264	47183	47134	47065	47025	46990	47004	46967	46965	46971	46970	47009	47033	47072	47072	47117	47167	47171	47213	47219	47241	47267	47283	47294	47291	47310	47294	47276	47286	47259	47266	47251	47241	47234	47239	47209	47246	47223	47258	47266	47288	47323	47355	47428	47477	47545	47607
48442	48331	48213	48080	48005	47923	47848	47793	47731	47695	47662	47640	47622	47614	47625	47635	47657	47667	47691	47706	47724	47758	47784	47807	47781	47808	47811	47827	47827	47838	47843	47834	47825	47824	47813	47831	47825	47838	47848	47865	47874	47898	47941	47975	48026	48082	48152	48213	48289	48369
49354	49225	49079	48940	48841	48734	48633	48574	48496	48435	48391	48343	48316	48296	48288	48278	48268	48272	48272	48282	48306	48325	48347	48332	48357	48366	48365	48388	48393	48400	48404	48419	48409	48414	48422	48426	48450	48448	48481	48503	48534	48579	48619	48677	48737	48791	48886	48977	49071	49141
50235	50108	49927	49777	49701	49569	49430	49388	49286	49221	49149	49086	49029	48995	48974	48948	48922	48907	48912	48927	48917	48943	48948	48952	48947	48957	48954	48966	48997	48999	48998	49010	49022	49012	49043	49066	49081	49130	49154	49199	49231	49281	49319	49390	49461	49553	49647	49736	49847	49944
50818	50678	50524	50405	50294	50179	50053	49987	49881	49813	49736	49673	49596	49554	49511	49469	49442	49424	49419	49419	49423	49425	49416	49425	49410	49426	49435	49447	49456	49474	49481	49480	49488	49510	49528	49561	49579	49620	49664	49700	49748	49801	49852	49913	49990	50080	50167	50267	50366	50430
51795	51635	51484	51349	51211	51110	50979	50868	50755	50668	50596	50498	50431	50363	50296	50235	50202	50179	50142	50139	50118	50110	50111	50097	50094	50095	50104	50136	50130	50136	50163	50173	50187	50208	50233	50263	50301	50370	50417	50463	50515	50580	50629	50724	50822	50907	51007	51099	51208	51292
52442	52287	52159	52031	51913	51771	51672	51546	51444	51352	51249	51172	51080	51012	50936	50862	50783	50741	50725	50705	50683	50670	50666	50641	50639	50642	50631	50657	50675	50691	50712	50722	50750	50755	50805	50880	50887	50944	50995	51056	51124	51191	51247	51327	51400	51512	51620	51715	51808	51921
52975	52895	52769	52653	52565	52381	52306	52206	52076	51978	51865	51802	51702	51624	51501	51447	51354	51316	51283	51253	51237	51195	51187	51174	51150	51150	51144	51150	51180	51205	51224	51245	51267	51292	51333	51393	51426	51472	51534	51605	51673	51760	51810	51905	51961	52086	52163	52243	52342	52419
53421	53335	53219	53145	53064	52903	52843	52716	52601	52512	52397	52267	52234	52127	52036	51948	51854	51800	51738	51714	51683	51655	51635	51605	51581	51595	51555	51582	51629	51627	51652	51689	51721	51778	51778	51834	51878	51922	51998	52064	52128	52228	52262	52352	52423	52508	52608	52678	52778	52834
53626	53508	53427	53352	53264	53140	53075	52995	52878	52787	52698	52592	52532	52423	52327	52221	52149	52114	52028	52002	51971	51924	51899	51876	51841	51861	51842	51897	51879	51895	51915	51949	51972	52008	52038	52052	52139	52211	52272	52329	52397	52435	52518	52587	52680	52719	52795	52896	52933	52974
53630	53635	53569	53515	53447	53357	53307	53235	53112	53051	52965	52841	52798	52712	52623	52489	52426	52382	52309	52265	52232	52168	52149	52121	52099	52098	52112	52133	52094	52133	52160	52196	52220	52213	52287	52374	52371	52418	52465	52552	52627	52690	52714	52805	52883	52922	52970	53021	53075	53118
53612	53589	53546	53499	53502	53394	53383	53311	53230	53147	53095	53022	52928	52842	52762	52666	52575	52499	52458	52421	52368	52325	52288	52259	52243	52232	52249	52253	52233	52252	52286	52316	52347	52346	52413	52451	52500	52539	52617	52646	52707	52786	52802	52865	52919	52952	52989	53049	53050	53087
53263	53246	53256	53240	53270	53223	53180	53112	53063	53010	52945	52928	52833	52756	52655	52588	52491	52403	52387	52346	52303	52257	52224	52180	52175	52164	52178	52164	52186	52193	52191	52251	52252	52257	52321	52331	52404	52436	52471	52532	52577	52601	52690	52692	52726	52748	52767	52819	52811	52819
52849	52885	52917	52939	52949	52951	52941	52900	52874	52835	52795	52774	52701	52640	52534	52478	52401	52323	52283	52254	52211	52177	52138	52125	52099	52082	52084	52052	52074	52096	52120	52129	52154	52200	52212	52222	52276	52329	52338	52368	52419	52469	52488	52496	52531	52510	52522	52558	52529	52505
52297	52359	52419	52479	52491	52546	52540	52525	52509	52483	52457	52435	52405	52361	52286	52233	52170	52123	52078	52036	52001	51945	51928	51894	51875	51874	51868	51829	51847	51864	51895	51909	51928	51965	51975	51994	52030	52055	52094	52088	52131	52159	52172	52157	52193	52152	52131	52106	52089	52070
51599	51684	51785	51848	51912	51956	51968	51994	51978	51997	51989	51990	51958	51926	51878	51845	51786	51721	51718	51674	51644	51609	51576	51553	51538	51527	51521	51497	51497	51511	51521	51561	51555	51594	51593	51613	51631	51640	51659	51665	51688	51665	51703	51681	51671	51638	51602	51553	51521	51492
50867	50962	51070	51173	51226	51302	51359	51385	51409	51427	51454	51466	51467	51439	51413	51380	51347	51320	51287	51264	51228	51202	51182	51152	51140	51131	51129	51129	51130	51116	51125	51135	51148	51154	51175	51163	51187	51185	51193	51196	51191	51177	51167	51148	51129	51075	51031	50958	50900	50853
50037	50163	50275	50385	50466	50573	50632	50685	50735	50776	50809	50836	50850	50852	50840	50835	50819	50807	50783	50757	50724	50704	50683	50670	50671	50652	50641	50647	50633	50625	50637	50641	50649	50643	50656	50649	50657	50643	50633	50634	50611	50609	50572	50528	50480	50413	50362	50293	50212	50132
49184	49308	49451	49588	49686	49785	49844	49909	49994	50051	50096	50135	50165	50189	50199	50208	50205	50211	50196	50179	50151	50136	50131	50110	50114	50108	50092	50100	50085	50074	50069	50080	50085	50074	50079	50053	50050	50042	50005	49993	49974	49928	49889	49852	49788	49722	49642	49559	49478	49403
48330	48457	48592	48731	48815	48941	49053	49151	49217	49296	49376	49425	49471	49511	49538	49551	49573	49586	49577	49585	49575	49561	49554	49537	49538	49557	49528	49519	49509	49509	49500	49508	49499	49481	49478	49437	49440	49405	49369	49342	49297	49256	49199	49147	49104	49001	48921	48833	48720	48649
47495	47619	47752	47890	48013	48134	48242	48340	48445	48521	48591	48687	48730	48787	48840	48879	48922	48936	48955	48952	48940	48949	48937	48936	48947	48942	48944	48934	48898	48898	48896	48886	48877	48856	48849	48822	48782	48751	48722	48666	48606	48561	48529	48436	48389	48281	48191	48098	47985	47913
46731	46868	47015	47142	47278	47419	47500	47598	47702	47811	47907	48011	48031	48094	48161	48219	48269	48295	48324	48336	48338	48359	48354	48366	48362	48362	48369	48364	48340	48334	48308	48318	48291	48258	48242	48206	48174	48124	48091	48010	47988	47929	47882	47783	47736	47619	47516	47423	47303	47235
45982	46134	46238	46407	46475	46667	46752	46859	46971	47053	47153	47277	47341	47415	47482	47544	47616	47647	47677	47705	47718	47746	47765	47786	47768	47753	47767	47740	47768	47719	47718	47678	47671	47669	47613	47588	47546	47495	47423	47374	47317	47260	47213	47108	47052	46934	46847	46695	46629	46545
45395	45489	45619	45771	45870	46014	46115	46206	46332	46414	46523	46594	46689	46797	46881	46965	47046	47088	47118	47169	47161	47193	47213	47252	47241	47242	47257	47217	47225	47195	47179	47115	47142	47128	47096	47034	46973	46919	46905	46810	46750	46659	46622	46516	46455	46368	46281	46163	46079	45986
45019	45097	45190	45316	45436	45516	45617	45697	45830	45915	46020	46103	46196	46305	46385	46438	46537	46585	46657	46677	46688	46728	46765	46830	46814	46815	46793	46776	46753	46761	46715	46683	46692	46690	46610	46587	46515	46456	46460	46359	46289	46234	46191	46079	46059	45918	45804	45718	45672	45598
44624	44696	44792	44853	44990	45041	45129	45228	45304	45420	45526	45592	45691	45792	45903	46024	46086	46128	46195	46221	46243	46303	46340	46338	46346	46371	46379	46378	46348	46342	46305	46299	46261	46226	46172	46132	46085	46049	45947	45912	45833	45745	45750	45648	45612	45513	45439	45339	45282	45245
44424	44469	44508	44575	44618	44709	44776	44898	44993	45048	45146	45222	45304	45386	45517	45579	45690	45739	45839	45870	45916	45946	45961	46030	46024	46040	46040	46032	45994	46007	45964	45890	45924	45883	45826	45787	45747	45671	45636	45566	45485	45418	45398	45357	45276	45213	45106	45098	45021	44980
44476	44480	44533	44586	44600	44668	44698	44821	44888	44951	45046	45123	45185	45242	45379	45493	45551	45599	45663	45707	45740	45800	45823	45880	45854	45891	45894	45885	45844	45858	45833	45771	45787	45757	45670	45668	45603	45566	45547	45460	45388	45324	45290	45228	45176	45155	45060	45111	45040	44987
44573	44570	44577	44580	44619	44631	44695	44752	44767	44856	44929	45010	45071	45125	45223	45277	45391	45462	45526	45562	45586	45622	45666	45683	45721	45744	45736	45749	45689	45715	45695	45631	45657	45594	45571	45550	45490	45450	45466	45343	45307	45257	45187	45209	45141	45102	45107	45104	45056	45031
44860	44849	44788	44790	44758	44793	44818	44874	44866	44943	44992	45047	45090	45208	45242	45349	45362	45463	45509	45544	45599	45607	45664	45647	45700	45720	45731	45745	45705	45691	45704	45661	45642	45619	45584	45541	45518	45464	45420	45391	45369	45331	45289	45254	45240	45239	45248	45248	45221	45216
45349	45295	45237	45190	45162	45145	45182	45165	45184	45224	45239	45284	45306	45347	45464	45457	45579	45611	45655	45696	45732	45801	45819	45848	45851	45881	45892	45879	45854	45872	45847	45845	45829	45788	45760	45722	45701	45672	45614	45614	45608	45586	45523	45551	45559	45550	45526	45605	45572	45615
45899	45812	45744	45676	45637	45587	45551	45557	45524	45570	45576	45569	45590	45650	45701	45756	45803	45841	45878	45930	45974	45990	46016	46088	46074	46094	46081	46097	46096	46069	46087	46019	46025	46020	45988	45977	45963	45929	45915	45897	45909	45854	45901	45845	45875	45921	45926	45960	46031	46064
46606	46515	46412	46318	46235	46194	46108	46096	46092	46047	46052	46051	46075	46047	46104	46140	46177	46186	46228	46261	46292	46345	46376	46405	46373	46406	46424	46415	46423	46439	46418	46418	46374	46359	46348	46348	46344	46340	46331	46330	46325	46315	46314	46314	46386	46422	46457	46506	46596	46630
47424	47286	47185	47049	46964	46895	46828	46762	46738	46712	46673	46649	46617	46634	46641	46648	46670	46691	46716	46745	46773	46795	46817	46848	46851	46862	46877	46875	46883	46879	46866	46874	46855	46851	46854	46854	46845	46850	46874	46872	46867	46916	46902	46933	46986	47054	47115	47181	47252	47312
48238	48130	47986	47855	47747	47636	47556	47503	47434	47392	47339	47284	47262	47252	47229	47242	47214	47234	47240	47256	47289	47325	47332	47347	47338	47348	47370	47357	47374	47378	47384	47386	47382	47363	47383	47393	47410	47400	47438	47461	47461	47505	47545	47595	47656	47709	47792	47869	47971	48041
49147	49009	48850	48711	48604	48477	48379	48303	48220	48162	48086	48021	47993	47955	47903	47898	47885	47860	47873	47877	47888	47900	47911	47931	47915	47936	47946	47936	47964	47971	47972	47971	47974	47985	48001	48008	48037	48059	48085	48131	48153	48191	48248	48319	48368	48446	48556	48639	48740	48817
50014	49852	49714	49587	49460	49340	49207	49124	49033	48961	48865	48802	48744	48705	48650	48598	48572	48547	48546	48554	48540	48554	48558	48556	48560	48549	48565	48582	48579	48609	48610	48608	48616	48623	48654	48674	48711	48742	48778	48823	48869	48919	48973	49046	49127	49203	49302	49403	49488	49587
50877	50729	50581	50441	50328	50186	50061	49963	49851	49748	49673	49593	49539	49438	49378	49326	49265	49254	49241	49223	49219	49207	49216	49193	49185	49194	49205	49206	49223	49247	49262	49269	49279	49303	49333	49373	49397	49445	49500	49547	49597	49674	49725	49807	49883	49967	50069	50176	50281	50359
51597	51478	51347	51205	51082	50960	50869	50749	50607	50540	50427	50340	50285	50165	50101	50031	49968	49938	49889	49886	49880	49853	49849	49828	49829	49825	49826	49839	49853	49854	49890	49921	49924	49951	49976	50008	50054	50107	50169	50231	50272	50340	50409	50507	50560	50658	50795	50860	50947	51046
52313	52191	52061	51955	51835	51712	51628	51475	51362	51285	51166	51068	51004	50899	50802	50719	50643	50586	50559	50520	50512	50488	50473	50464	50435	50431	50447	50449	50481	50499	50511	50540	50556	50576	50619	50661	50715	50758	50834	50882	50956	51025	51095	51169	51249	51343	51456	51535	51628	51692
52882	52809	52690	52587	52475	52374	52295	52183	52059	51984	51855	51753	51675	51569	51471	51374	51310	51237	51194	51151	51140	51102	51070	51045	51033	51025	51052	51050	51055	51059	51108	51129	51143	51188	51229	51269	51325	51382	51441	51519	51565	51633	51702	51774	51866	51963	52067	52127	52201	52295
53277	53202	53103	53037	52950	52873	52745	52642	52581	52471	52373	52290	52195	52146	52009	51909	51814	51770	51710	51668	51641	51598	51566	51539	51536	51532	51527	51528	51540	51546	51604	51608	51649	51669	51728	51752	51829	51883	51935	51993	52060	52115	52197	52234	52331	52394	52474	52556	52629	52682
53594	53539	53465	53432	53342	53297	53169	53063	53049	52950	52822	52765	52651	52634	52478	52388	52287	52211	52169	52145	52113	52051	52017	51987	51984	51966	51965	51954	51983	52024	52042	52069	52084	52122	52160	52208	52248	52316	52364	52427	52485	52544	52614	52700	52731	52791	52862	52917	52976	53005
53699	53676	53635	53618	53584	53527	53450	53409	53302	53245	53167	53078	52992	52965	52812	52739	52635	52581	52533	52472	52427	52393	52389	52322	52289	52290	52296	52287	52303	52304	52355	52372	52394	52444	52468	52525	52595	52641	52683	52731	52771	52838	52901	52952	52995	53042	53120	53131	53159	53191
53605	53611	53610	53594	53580	53562	53533	53447	53349	53324	53265	53221	53187	53121	52989	52892	52812	52757	52696	52663	52620	52559	52523	52494	52456	52477	52460	52463	52458	52487	52513	52551	52565	52588	52650	52663	52706	52760	52790	52854	52898	52955	52971	53013	53060	53104	53153	53123	53167	53178
53432	53452	53465	53507	53509	53512	53515	53410	53381	53407	53330	53261	53185	53190	53076	53001	52920	52883	52816	52776	52729	52660	52653	52621	52637	52584	52572	52584	52589	52615	52623	52635	52670	52705	52729	52775	52771	52854	52885	52907	52953	52981	53009	53032	53072	53101	53093	53093	53091	53079
53058	53122	53176	53224	53262	53269	53294	53271	53217	53221	53199	53159	53161	53088	53018	52949	52885	52834	52791	52750	52712	52672	52648	52586	52606	52568	52572	52552	52559	52523	52607	52621	52643	52667	52671	52714	52759	52785	52803	52823	52846	52888	52900	52907	52912	52928	52892	52884	52853	52829
52507	52614	52673	52725	52790	52826	52841	52881	52880	52823	52843	52843	52848	52803	52739	52692	52643	52621	52564	52521	52508	52447	52439	52389	52379	52373	52368	52358	52350	52393	52384	52387	52443	52432	52444	52468	52499	52502	52530	52547	52551	52570	52564	52573	52548	52541	52501	52481	52432	52397
51952	52055	52159	52245	52308	52370	52432	52479	52470	52453	52497	52504	52529	52505	52459	52423	52401	52352	52343	52295	52265	52233	52192	52170	52155	52159	52152	52142	52131	52121	52156	52169	52177	52193	52209	52223	52220	52257	52244	52240	52250	52237	52242	52207	52186	52155	52108	52056	52006	51957
51226	51335	51459	51580	51661	51737	51796	51871	51892	51904	51966	51987	52027	51992	51981	51987	51967	51935	51919	51891	51855	51828	51832	51805	51769	51775	51780	51765	51753	51759	51758	51776	51802	51782	51790	51799	51797	51791	51786	51779	51777	51756	51740	51706	51671	51616	51540	51475	51397	51351
50429	50547	50670	50804	50899	50995	51069	51142	51196	51250	51299	51338	51361	51375	51405	51391	51399	51386	51385	51367	51334	51315	51294	51293	51268	51289	51274	51263	51251	51252	51254	51258	51255	51274	51259	51250	51244	51227	51206	51186	51177	51145	51115	51064	51023	50952	50874	50806	50723	50647
49600	49740	49871	50001	50111	50221	50316	50392	50492	50551	50613	50647	50705	50742	50764	50801	50808	50824	50816	50807	50795	50772	50771	50774	50748	50762	50751	50739	50730	50713	50711	50710	50728	50708	50693	50685	50665	50643	50612	50585	50548	50509	50473	50418	50353	50266	50178	50088	50005	49926
48734	48873	49025	49150	49275	49401	49500	49586	49698	49771	49841	49915	49964	50013	50067	50107	50150	50164	50176	50155	50154	50153	50162	50161	50173	50153	50161	50142	50129	50112	50106	50091	50103	50085	50065	50036	50016	49993	49950	49907	49860	49807	49757	49702	49634	49542	49423	49357	49238	49169
47938	48049	48207	48315	48449	48566	48673	48768	48901	48958	49063	49130	49198	49259	49331	49384	49429	49451	49487	49476	49485	49506	49484	49500	49522	49513	49509	49492	49472	49471	49458	49448	49426	49418	49390	49361	49316	49284	49237	49192	49154	49092	49022	48965	48879	48770	48699	48604	48497	48415
47113	47237	47357	47489	47613	47740	47843	47970	48071	48156	48251	48338	48406	48487	48566	48641	48707	48752	48765	48775	48792	48814	48834	48828	48849	48847	48841	48825	48808	48793	48793	48765	48738	48725	48687	48663	48595	48561	48526	48462	48424	48339	48286	48205	48119	48012	47937	47843	47755	47662
46353	46453	46582	46677	46805	46954	47041	47116	47281	47378	47471	47546	47624	47718	47816	47904	47960	48015	48044	48078	48101	48121	48134	48144	48189	48173	48171	48159	48149	48101	48093	48069	48077	48045	47999	47966	47903	47861	47799	47722	47679	47623	47555	47470	47404	47273	47213	47113	47027	46930
45786	45874	45962	46098	46174	46265	46385	46449	46609	46683	46803	46897	46955	47040	47167	47237	47303	47356	47424	47435	47470	47497	47508	47547	47546	47564	47581	47565	47557	47522	47498	47462	47454	47409	47375	47360	47307	47243	47193	47097	47041	46992	46923	46833	46769	46695	46594	46520	46446	46362
45228	45272	45375	45499	45544	45616	45727	45840	45930	46005	46110	46184	46284	46372	46507	46589	46651	46715	46779	46815	46844	46877	46901	46932	46911	46957	46961	46941	46942	46900	46906	46859	46875	46819	46795	46746	46640	46612	46559	46480	46378	46361	46289	46234	46153	46127	46004	45946	45864	45798
44761	44829	44883	45020	45020	45126	45183	45320	45399	45466	45550	45646	45748	45821	45965	46037	46090	46171	46214	46248	46284	46331	46413	46402	46390	46433	46405	46433	46426	46393	46346	46327	46352	46276	46259	46205	46102	46097	46046	45947	45898	45854	45769	45734	45651	45629	45518	45470	45434	45378
44605	44617	44670	44714	44723	44804	44873	44987	45032	45092	45174	45247	45322	45405	45512	45581	45677	45762	45787	45855	45899	45927	46017	45991	46034	46005	46033	46006	46012	45993	45959	45927	45906	45884	45807	45790	45693	45694	45640	45621	45511	45503	45405	45377	45331	45231	45219	45181	45155	45096
44440	44437	44436	44538	44504	44529	44596	44629	44727	44800	44853	44907	44967	45043	45187	45247	45298	45413	45437	45482	45499	45572	45572	45654	45717	45656	45645	45669	45673	45640	45621	45600	45527	45553	45487	45441	45395	45377	45310	45253	45275	45193	45128	45080	45044	44983	44985	44956	44917	44907
44526	44503	44467	44466	44461	44455	44490	44544	44617	44638	44686	44713	44785	44866	44893	45022	45099	45140	45180	45258	45300	45353	45340	45402	45427	45428	45464	45453	45438	45423	45385	45371	45373	45321	45294	45248	45229	45162	45138	45119	45112	45052	44975	44961	44920	44883	44895	44893	44881	44889
44812	44753	44726	44701	44637	44647	44653	44667	44691	44725	44753	44770	44834	44895	44949	45007	45077	45123	45187	45206	45264	45320	45323	45358	45373	45369	45392	45411	45410	45386	45385	45336	45378	45324	45249	45236	45182	45208	45145	45173	45071	45069	45054	45045	45031	45069	45029	45047	45062	45084
45140	45033	44977	44951	44883	44819	44815	44818	44823	44814	44845	44854	44882	44928	44980	45015	45081	45117	45158	45225	45225	45283	45309	45323	45321	45367	45394	45367	45370	45379	45356	45344	45367	45292	45289	45244	45237	45210	45211	45189	45204	45182	45136	45146	45132	45208	45178	45208	45258	45272
45643	45540	45455	45383	45295	45243	45212	45193	45163	45142	45128	45183	45160	45170	45221	45257	45273	45333	45345	45391	45443	45472	45498	45533	45519	45537	45529	45543	45549	45529	45552	45537	45544	45486	45497	45466	45457	45448	45440	45423	45400	45437	45437	45449	45463	45544	45532	45607	45651	45695
46327	46247	46121	46042	45945	45852	45793	45755	45703	45669	45661	45648	45654	45620	45605	45663	45694	45721	45760	45757	45793	45815	45849	45864	45886	45843	45885	45911	45906	45894	45897	45905	45874	45869	45845	45847	45876	45853	45878	45840	45897	45878	45895	45918	45977	46058	46076	46126	46216	46273
47056	46938	46799	46698	46565	46475	46409	46329	46286	46218	46178	46137	46123	46099	46105	46113	46123	46112	46155	46152	46184	46207	46237	46232	46222	46254	46261	46259	46270	46290	46284	46273	46253	46264	46297	46262	46281	46281	46308	46295	46367	46381	46400	46431	46483	46565	46619	46724	46787	46861
47876	47755	47617	47464	47351	47236	47158	47087	47007	46954	46882	46829	46792	46771	46740	46713	46679	46707	46683	46725	46745	46748	46760	46748	46746	46726	46777	46767	46810	46808	46808	46821	46833	46798	46830	46820	46858	46871	46914	46911	46989	47014	47037	47101	47167	47222	47324	47412	47500	47578
48765	48630	48485	48351	48224	48115	48004	47916	47819	47763	47685	47625	47587	47515	47482	47423	47408	47383	47371	47381	47386	47412	47401	47388	47402	47384	47399	47419	47439	47444	47455	47467	47457	47480	47480	47514	47543	47581	47601	47641	47693	47741	47795	47855	47922	47991	48106	48193	48283	48381
49670	49526	49386	49236	49127	49001	48890	48781	48686	48594	48500	48433	48378	48313	48249	48178	48131	48120	48101	48090	48093	48088	48080	48069	48073	48068	48074	48094	48099	48128	48123	48153	48162	48179	48195	48232	48256	48292	48338	48402	48441	48492	48555	48638	48710	48801	48900	48988	49104	49176
50525	50387	50268	50125	50006	49894	49768	49655	49548	49457	49363	49283	49218	49139	49057	48987	48923	48888	48856	48845	48848	48825	48813	48809	48781	48791	48794	48796	48819	48841	48858	48874	48893	48912	48942	48980	49029	49061	49113	49172	49227	49286	49360	49416	49501	49590	49703	49794	49881	49975
51373	51281	51120	51006	50893	50761	50650	50550	50427	50325	50229	50139	50079	49980	49896	49821	49734	49683	49657	49622	49597	49587	49571	49566	49543	49555	49536	49549	49558	49579	49611	49641	49655	49671	49714	49753	49810	49843	49923	49975	50020	50102	50167	50260	50332	50401	50506	50597	50686	50771
52113	52003	51908	51801	51716	51588	51499	51373	51262	51175	51078	50973	50908	50819	50716	50632	50534	50494	50431	50410	50366	50367	50328	50301	50290	50281	50294	50289	50311	50317	50359	50384	50398	50428	50489	50514	50564	50621	50689	50755	50791	50876	50955	51027	51094	51180	51278	51365	51440	51501
52709	52612	52572	52462	52381	52277	52185	52093	51975	51905	51782	51697	51625	51539	51443	51340	51232	51178	51116	51120	51083	51028	51003	50984	50975	50961	50959	50970	50982	51001	51022	51074	51073	51106	51126	51216	51253	51295	51367	51414	51463	51551	51621	51694	51744	51826	51911	51989	52062	52112
53302	53216	53215	53087	53037	52971	52895	52802	52695	52627	52518	52453	52362	52269	52163	52054	51940	51909	51869	51829	51794	51741	51706	51655	51660	51633	51651	51651	51661	51681	51713	51748	51775	51810	51796	51880	51953	51999	52047	52120	52159	52237	52314	52372	52412	52492	52552	52621	52680	52725
53693	53640	53637	53563	53522	53459	53400	53333	53230	53151	53066	53016	52915	52846	52733	52650	52552	52508	52449	52371	52374	52294	52271	52251	52228	52217	52207	52215	52221	52251	52291	52307	52321	52347	52397	52432	52508	52550	52606	52674	52697	52785	52805	52883	52951	52987	53039	53090	53124	53158
53806	53815	53843	53796	53751	53730	53672	53617	53558	53512	53450	53378	53315	53213	53163	53050	53001	52904	52890	52784	52807	52695	52677	52650	52637	52639	52624	52630	52612	52625	52703	52704	52711	52748	52815	52837	52887	52923	52978	53029	53060	53101	53157	53212	53232	53261	53315	53331	53352	53372
53942	54009	53991	54003	53997	53995	53970	53929	53875	53827	53797	53721	53691	53614	53538	53468	53412	53332	53220	53265	53213	53071	53091	53051	53052	53059	53030	53034	53023	53043	53077	53111	53131	53141	53141	53228	53255	53285	53348	53390	53421	53475	53491	53515	53535	53578	53582	53589	53597	53598
53830	53876	53900	53960	53976	53995	54008	53976	53949	53927	53884	53857	53830	53770	53712	53644	53529	53504	53461	53464	53375	53314	53299	53281	53258	53272	53241	53242	53239	53254	53242	53280	53308	53337	53371	53420	53414	53446	53513	53511	53568	53576	53599	53622	53630	53617	53628	53604	53614	53582
53488	53529	53639	53699	53718	53776	53792	53797	53768	53774	53754	53768	53723	53682	53644	53589	53485	53513	53488	53421	53338	53334	53296	53270	53262	53259	53253	53235	53245	53250	53262	53295	53301	53325	53347	53356	53395	53405	53421	53456	53463	53478	53497	53485	53493	53472	53441	53425	53375	53349
53120	53193	53332	53402	53472	53522	53558	53590	53595	53597	53600	53606	53597	53585	53543	53508	53490	53446	53432	53334	53298	53321	53275	53245	53244	53202	53226	53207	53227	53231	53271	53246	53273	53284	53275	53301	53323	53326	53343	53354	53353	53351	53354	53344	53324	53273	53234	53186	53148	53103
52619	52734	52816	52946	53017	53102	53162	53201	53252	53264	53265	53281	53298	53301	53280	53273	53204	53241	53200	53199	53112	53157	53096	53075	53087	53074	53075	53064	53057	53053	53067	53054	53063	53085	53093	53097	53101	53110	53114	53087	53075	53074	53041	53033	52988	52945	52869	52815	52771	52705
51904	52004	52137	52252	52350	52453	52523	52577	52641	52681	52736	52752	52761	52785	52787	52793	52768	52782	52809	52780	52716	52682	52687	52679	52665	52671	52658	52642	52635	52640	52663	52637	52642	52643	52648	52640	52639	52621	52614	52603	52591	52569	52536	52490	52442	52394	52300	52239	52159	52093
51182	51308	51453	51573	51675	51794	51864	51953	52029	52095	52154	52193	52221	52260	52282	52289	52344	52323	52297	52311	52258	52279	52264	52256	52264	52238	52248	52227	52225	52215	52216	52211	52216	52204	52202	52186	52149	52147	52124	52091	52062	52028	52001	51947	51888	51795	51719	51642	51559	51495
50360	50506	50649	50779	50900	51013	51107	51200	51298	51357	51425	51492	51531	51593	51615	51670	51702	51728	51739	51746	51704	51716	51708	51697	51713	51720	51689	51677	51673	51663	51631	51641	51631	51635	51613	51588	51560	51540	51496	51474	51429	51373	51336	51264	51200	51119	51031	50936	50845	50769
49534	49644	49798	49935	50053	50174	50275	50372	50485	50553	50631	50704	50764	50818	50885	50942	51001	51014	51036	51026	51047	51028	51042	51039	51046	51044	51037	51033	51016	50995	51002	50982	50959	50950	50936	50895	50858	50828	50790	50745	50690	50647	50583	50516	50444	50359	50272	50177	50082	49991
48678	48796	48934	49075	49189	49309	49405	49519	49624	49715	49807	49885	49942	50026	50101	50163	50233	50270	50291	50307	50317	50318	50335	50346	50357	50348	50344	50338	50328	50305	50287	50280	50258	50229	50214	50176	50131	50089	50040	50000	49929	49877	49813	49741	49655	49568	49466	49390	49290	49206
47849	47960	48083	48204	48321	48417	48535	48635	48747	48848	48975	49042	49100	49178	49249	49341	49428	49457	49490	49512	49524	49554	49575	49593	49596	49607	49602	49590	49583	49560	49527	49517	49501	49483	49437	49386	49341	49311	49244	49189	49125	49066	49003	48930	48849	48751	48660	48587	48499	48402
47086	47178	47241	47397	47500	47616	47693	47827	47944	48011	48136	48191	48259	48363	48445	48532	48621	48662	48705	48737	48761	48781	48815	48835	48851	48851	48857	48838	48824	48802	48785	48748	48733	48708	48659	48609	48559	48535	48465	48419	48350	48276	48218	48128	48070	47988	47913	47823	47736	47652
46335	46409	46509	46606	46702	46781	46879	46962	47086	47171	47245	47367	47437	47521	47618	47718	47795	47853	47915	47940	47979	48027	48047	48071	48077	48083	48076	48070	48067	48039	47984	47989	47960	47938	47905	47863	47787	47715	47695	47629	47569	47489	47438	47351	47289	47215	47129	47061	46993	46947
45725	45774	45907	45921	45979	46056	46138	46231	46315	46415	46472	46601	46670	46760	46857	46947	47020	47126	47127	47187	47236	47262	47296	47323	47342	47354	47364	47346	47346	47323	47274	47253	47237	47204	47164	47103	47059	46982	46954	46891	46825	46777	46720	46630	46599	46515	46469	46382	46326	46291
45295	45328	45417	45408	45446	45516	45573	45624	45724	45822	45891	45975	46046	46114	46203	46317	46396	46479	46516	46546	46602	46644	46676	46711	46737	46733	46713	46730	46707	46706	46672	46648	46610	46595	46549	46511	46465	46347	46348	46287	46242	46190	46126	46053	46026	45961	45904	45878	45838	45749
44843	44844	44888	44885	44925	44959	45001	45034	45114	45187	45307	45327	45405	45503	45573	45651	45728	45793	45856	45911	45944	46029	46028	46076	46076	46083	46091	46120	46091	46072	46021	45995	45977	45964	45921	45890	45829	45775	45732	45722	45637	45581	45537	45487	45457	45379	45359	45332	45311	45274
44582	44615	44587	44556	44594	44625	44612	44657	44734	44760	44815	44873	44931	45022	45085	45155	45243	45321	45360	45415	45470	45489	45557	45572	45591	45605	45609	45600	45621	45596	45558	45528	45539	45495	45458	45426	45357	45350	45252	45251	45224	45153	45132	45071	45057	45046	45009	45032	44993	45042
44622	44579	44491	44498	44481	44476	44468	44514	44544	44572	44606	44661	44688	44766	44825	44881	44971	44990	45074	45118	45154	45233	45215	45249	45258	45271	45299	45296	45298	45273	45209	45213	45207	45196	45171	45139	45091	45058	45016	45011	44969	44939	44889	44900	44869	44867	44890	44873	44887	44957
44638	44595	44461	44441	44408	44370	44358	44382	44388	44419	44372	44465	44485	44540	44579	44605	44691	44731	44801	44809	44858	44897	44916	44953	44974	44994	45003	44994	45014	44975	44969	44944	44938	44921	44867	44888	44843	44895	44782	44768	44768	44732	44738	44696	44712	44735	44748	44760	44807	44859
44826	44747	44666	44569	44529	44467	44416	44409	44411	44415	44382	44426	44437	44441	44494	44529	44560	44603	44638	44676	44732	44742	44800	44801	44811	44839	44885	44856	44866	44848	44878	44834	44789	44779	44770	44739	44733	44771	44728	44698	44703	44697	44691	44695	44705	44762	44756	44830	44892	44936
45264	45181	45114	44961	44892	44836	44789	44741	44706	44707	44631	44645	44671	44648	44706	44699	44758	44741	44788	44831	44861	44884	44914	44903	44936	44946	44993	44966	44970	44999	44958	44952	44942	44942	44918	44918	44913	44910	44904	44885	44929	44919	44936	44936	44979	45047	45064	45127	45203	45274
45756	45652	45518	45364	45285	45224	45156	45075	45031	44995	44958	44933	44928	44893	44894	44899	44929	44927	44940	44983	44998	45029	45035	45056	45075	45083	45120	45089	45098	45084	45127	45082	45088	45076	45068	45108	45093	45052	45103	45110	45132	45163	45172	45215	45241	45335	45370	45464	45532	45592
46373	46243	46120	45979	45905	45818	45669	45566	45530	45511	45416	45384	45415	45390	45290	45285	45346	45388	45360	45387	45319	45391	45309	45423	45427	45385	45470	45470	45467	45459	45469	45376	45361	45428	45444	45352	45436	45505	45424	45565	45476	45569	45600	45672	45702	45858	45850	46018	45984	46133
47115	46986	46859	46723	46632	46526	46418	46337	46275	46211	46123	46103	46082	46034	45978	45968	45939	45953	45953	45961	45936	45968	45936	45991	45993	45961	46037	46015	46008	46001	46047	45990	46008	46040	46052	46057	46066	46115	46125	46156	46164	46231	46271	46325	46384	46495	46548	46643	46721	46802
47872	47746	47620	47473	47347	47243	47123	47039	46921	46857	46768	46712	46669	46598	46543	46499	46457	46424	46400	46400	46416	46426	46390	46411	46410	46402	46437	46434	46429	46450	46452	46467	46469	46497	46499	46564	46572	46632	46659	46696	46731	46791	46854	46917	46984	47089	47178	47259	47364	47432
48731	48585	48450	48327	48200	48085	47991	47870	47775	47676	47587	47505	47444	47391	47304	47244	47181	47151	47123	47122	47118	47111	47080	47060	47062	47061	47080	47078	47094	47114	47147	47139	47155	47171	47215	47254	47297	47334	47372	47416	47482	47546	47596	47681	47740	47849	47928	48031	48117	48208
49552	49439	49305	49181	49063	48947	48837	48732	48618	48518	48427	48332	48263	48188	48098	48031	47947	47889	47875	47852	47822	47820	47797	47775	47780	47787	47792	47777	47793	47812	47847	47857	47885	47900	47926	47985	48018	48073	48130	48190	48252	48306	48385	48456	48538	48616	48729	48817	48905	48982
50363	50277	50162	50040	49935	49825	49717	49608	49499	49402	49299	49214	49133	49042	48966	48858	48775	48720	48678	48645	48626	48610	48574	48557	48544	48543	48533	48534	48567	48585	48617	48626	48648	48687	48718	48781	48816	48875	48936	48999	49054	49134	49195	49277	49344	49434	49539	49618	49707	49772
51118	51006	50912	50826	50743	50628	50548	50443	50343	50239	50137	50053	49975	49877	49799	49701	49607	49557	49493	49477	49430	49407	49374	49353	49344	49342	49324	49329	49337	49368	49389	49426	49457	49471	49518	49547	49629	49675	49726	49788	49855	49932	49984	50059	50120	50224	50296	50357	50445	50522
51769	51734	51664	51581	51538	51435	51359	51253	51165	51073	50981	50897	50823	50725	50633	50542	50450	50353	50334	50279	50244	50198	50186	50146	50135	50132	50117	50107	50145	50160	50187	50213	50233	50280	50315	50343	50410	50493	50538	50603	50643	50748	50782	50846	50915	50985	51064	51118	51176	51226
52389	52349	52290	52240	52230	52144	52080	51993	51906	51833	51742	51653	51593	51497	51409	51310	51227	51185	51114	51067	51014	50968	50945	50909	50896	50874	50863	50895	50889	50911	50936	50956	50979	51012	51057	51105	51168	51212	51287	51325	51394	51474	51507	51559	51637	51695	51716	51794	51831	51875
52844	52781	52761	52720	52745	52722	52620	52573	52502	52434	52361	52348	52239	52156	52074	51971	51891	51830	51764	51713	51681	51626	51591	51560	51535	51536	51511	51532	51558	51564	51580	51602	51634	51649	51697	51778	51821	51847	51898	51957	52007	52076	52111	52142	52208	52232	52260	52318	52328	52339
53158	53175	53158	53153	53174	53108	53117	53061	53019	52959	52907	52863	52809	52738	52657	52546	52492	52464	52385	52331	52284	52243	52230	52176	52145	52140	52151	52173	52155	52167	52197	52213	52242	52259	52291	52335	52373	52433	52482	52505	52569	52644	52635	52669	52690	52738	52743	52762	52765	52777
53278	53370	53385	53393	53441	53471	53436	53422	53384	53345	53323	53295	53220	53169	53116	53025	52976	52884	52858	52820	52780	52723	52692	52665	52646	52625	52679	52624	52613	52663	52684	52686	52731	52704	52764	52774	52829	52889	52872	52958	52955	53052	53033	53060	53093	53084	53066	53038	53046	53038
53252	53337	53378	53424	53457	53472	53535	53551	53512	53506	53480	53504	53433	53395	53342	53258	53229	53138	53144	53094	53044	53007	52972	52943	52955	52933	52955	52878	52904	52945	52953	52973	52981	52986	53031	53045	53087	53098	53132	53166	53173	53208	53179	53214	53220	53206	53196	53149	53126	53105
53186	53293	53368	53469	53486	53555	53595	53624	53638	53644	53651	53630	53610	53588	53555	53529	53491	53436	53406	53376	53331	53282	53248	53238	53255	53203	53173	53197	53212	53220	53217	53209	53273	53250	53289	53342	53335	53337	53388	53371	53380	53425	53396	53377	53377	53317	53282	53251	53195	53154
52877	53013	53134	53236	53262	53397	53427	53457	53510	53516	53542	53596	53555	53555	53527	53502	53483	53535	53452	53411	53370	53328	53299	53293	53294	53284	53278	53268	53279	53267	53282	53319	53309	53261	53321	53362	53332	53332	53309	53335	53319	53304	53330	53297	53259	53219	53158	53093	53030	52979
52432	52560	52681	52792	52874	53002	53042	53094	53155	53178	53217	53290	53270	53282	53259	53278	53281	53302	53237	53213	53170	53168	53147	53145	53130	53117	53111	53098	53158	53101	53096	53080	53151	53167	53113	53152	53118	53111	53100	53114	53075	53037	53048	52984	52971	52900	52815	52751	52694	52638
51959	52098	52222	52355	52457	52543	52645	52710	52793	52834	52901	52950	52968	52998	53029	53027	53046	53033	53045	53036	52998	52985	52964	52949	52966	52968	52966	52982	52963	52937	52937	52911	52931	52939	52926	52917	52900	52877	52816	52836	52813	52785	52771	52701	52669	52573	52490	52426	52330	52255
51331	51456	51599	51735	51839	51952	52043	52121	52212	52293	52355	52400	52463	52496	52529	52583	52593	52593	52615	52600	52595	52595	52592	52585	52593	52583	52574	52594	52550	52556	52547	52544	52534	52556	52512	52516	52481	52454	52395	52384	52345	52332	52253	52190	52147	52052	51971	51894	51786	51707
50610	50733	50869	50998	51114	51240	51323	51418	51522	51596	51671	51767	51795	51849	51913	51943	51997	52047	52033	52036	52038	52031	52027	52033	52035	52055	52039	52004	52005	52015	52008	52013	51973	51969	51947	51937	51886	51850	51812	51768	51718	51677	51615	51554	51479	51397	51316	51242	51140	51046
49850	49971	50114	50244	50345	50472	50584	50686	50788	50876	50964	51026	51103	51178	51243	51299	51356	51402	51422	51425	51441	51444	51463	51462	51482	51478	51481	51446	51443	51430	51421	51387	51397	51360	51342	51318	51265	51232	51183	51131	51080	51024	50947	50881	50832	50734	50629	50547	50462	50371
49060	49166	49299	49424	49538	49649	49760	49863	49976	50078	50165	50253	50319	50393	50479	50559	50629	50676	50711	50723	50736	50758	50785	50798	50798	50800	50798	50794	50772	50761	50733	50715	50703	50665	50648	50611	50556	50511	50456	50398	50332	50277	50207	50144	50069	49992	49887	49789	49697	49621
48296	48392	48502	48621	48710	48831	48909	49022	49131	49230	49331	49407	49472	49561	49638	49724	49814	49857	49903	49916	49953	49980	50005	50025	50033	50043	50049	50032	50017	49987	49969	49932	49922	49903	49870	49816	49771	49715	49664	49606	49557	49492	49418	49347	49295	49188	49106	48992	48944	48862
47512	47595	47685	47777	47896	47997	48059	48167	48276	48363	48448	48534	48618	48695	48814	48905	48963	49053	49088	49106	49144	49182	49209	49250	49251	49246	49261	49248	49248	49214	49172	49177	49137	49115	49066	49022	48968	48910	48829	48789	48742	48654	48598	48534	48480	48370	48314	48233	48154	48094
46780	46852	46930	46997	47069	47176	47225	47333	47427	47515	47623	47701	47763	47852	47955	48040	48139	48208	48244	48288	48326	48357	48401	48416	48439	48429	48439	48458	48461	48404	48374	48359	48329	48288	48256	48202	48155	48098	48024	47980	47919	47863	47819	47728	47691	47602	47525	47481	47402	47359
46167	46194	46290	46320	46405	46450	46506	46588	46675	46763	46842	46940	47005	47085	47162	47272	47347	47433	47462	47498	47551	47587	47622	47682	47663	47677	47682	47691	47686	47657	47621	47559	47562	47505	47500	47450	47383	47326	47265	47231	47174	47139	47087	46999	46967	46898	46869	46842	46730	46706
45632	45626	45643	45675	45759	45743	45815	45866	45976	46019	46108	46134	46219	46310	46399	46466	46576	46642	46691	46743	46766	46837	46864	46906	46896	46903	46926	46928	46876	46888	46861	46787	46808	46744	46753	46683	46646	46600	46507	46499	46442	46420	46381	46314	46223	46228	46180	46174	46118	46067
45173	45166	45156	45168	45185	45215	45253	45290	45320	45386	45458	45484	45582	45651	45735	45822	45896	45923	45991	46052	46100	46150	46177	46238	46233	46212	46238	46232	46195	46204	46177	46155	46129	46117	46075	46013	45966	45938	45919	45865	45824	45797	45677	45691	45619	45637	45585	45579	45575	45584
44919	44901	44861	44848	44805	44844	44832	44894	44870	44961	44993	45051	45075	45149	45210	45300	45339	45436	45454	45518	45542	45604	45638	45623	45668	45684	45700	45705	45630	45679	45643	45666	45584	45594	45564	45488	45486	45427	45436	45383	45360	45319	45225	45250	45219	45197	45186	45245	45230	45211
44761	44664	44635	44565	44490	44499	44539	44542	44493	44555	44597	44609	44654	44701	44751	44814	44857	44906	44961	45011	45060	45087	45154	45119	45153	45192	45196	45177	45223	45162	45152	45110	45104	45066	45071	45016	45022	44983	44993	44936	44912	44888	44842	44841	44859	44854	44865	44935	44917	44947
44740	44655	44570	44478	44443	44401	44334	44350	44343	44364	44377	44383	44397	44365	44464	44486	44586	44569	44676	44700	44691	44756	44794	44757	44801	44816	44828	44835	44878	44822	44802	44748	44769	44746	44737	44722	44695	44697	44653	44640	44641	44637	44651	44664	44628	44684	44717	44781	44774	44804
44936	44835	44709	44645	44541	44507	44483	44436	44443	44412	44347	44373	44337	44369	44416	44474	44481	44478	44549	44580	44574	44665	44662	44706	44694	44705	44709	44715	44659	44740	44685	44665	44660	44663	44679	44640	44624	44612	44644	44593	44618	44608	44669	44705	44693	44706	44786	44848	44849	44915
45129	45033	44925	44811	44722	44629	44558	44530	44452	44426	44407	44382	44330	44313	44381	44375	44360	44394	44421	44468	44500	44477	44543	44561	44542	44580	44571	44581	44588	44559	44572	44599	44567	44532	44551	44549	44554	44548	44580	44565	44593	44598	44591	44694	44704	44746	44851	44865	44953	45014
45588	45449	45301	45185	45081	44958	44946	44837	44743	44739	44675	44627	44642	44615	44585	44544	44539	44573	44557	44600	44611	44650	44677	44678	44655	44659	44673	44688	44668	44713	44713	44674	44720	44686	44713	44728	44709	44730	44735	44793	44804	44813	44898	44903	44957	45004	45096	45167	45260	45330
46164	46052	45913	45742	45647	45532	45422	45390	45251	45235	45146	45129	45059	44993	44986	44995	44945	44913	44948	44961	44987	44988	44988	45040	44984	44987	44992	44983	45001	45034	45033	45021	45057	45035	45064	45067	45080	45098	45149	45188	45221	45235	45316	45375	45419	45479	45538	45632	45752	45823
46768	46643	46507	46358	46241	46123	46015	45932	45819	45727	45681	45583	45527	45544	45455	45378	45369	45337	45370	45362	45350	45351	45343	45344	45328	45337	45353	45352	45354	45395	45408	45403	45403	45423	45445	45486	45510	45557	45551	45622	45656	45701	45767	45818	45899	45981	46046	46186	46273	46369
47506	47360	47231	47085	46987	46875	46723	46642	46568	46427	46365	46275	46208	46127	46111	46050	45990	45966	45936	45946	45922	45905	45895	45915	45903	45884	45902	45885	45914	45928	45954	45984	45970	46005	46016	46044	46083	46149	46182	46225	46273	46343	46409	46441	46537	46630	46720	46824	46918	47006
48251	48139	48002	47875	47754	47637	47543	47439	47322	47229	47119	47037	46956	46859	46818	46730	46669	46618	46587	46588	46559	46539	46522	46519	46512	46519	46506	46519	46536	46546	46585	46590	46632	46632	46675	46718	46757	46817	46864	46917	46983	47036	47101	47193	47273	47359	47470	47541	47627	47715
49047	48951	48826	48716	48615	48496	48399	48276	48161	48060	47967	47887	47802	47712	47621	47537	47462	47417	47373	47348	47320	47286	47270	47239	47236	47235	47249	47251	47269	47300	47336	47349	47359	47394	47426	47470	47534	47590	47657	47706	47777	47846	47889	47970	48055	48151	48247	48327	48417	48488
49828	49736	49639	49549	49465	49350	49265	49156	49051	48938	48838	48752	48682	48597	48512	48414	48319	48254	48205	48185	48160	48106	48085	48062	48062	48047	48047	48069	48070	48095	48123	48155	48178	48211	48250	48300	48363	48403	48470	48535	48603	48657	48731	48805	48887	48961	49060	49131	49192	49271
50590	50526	50448	50365	50293	50212	50143	50023	49937	49839	49744	49649	49575	49497	49382	49290	49175	49129	49072	49047	49003	48955	48917	48899	48891	48887	48879	48882	48899	48933	48960	48994	49008	49058	49095	49154	49209	49271	49324	49397	49457	49522	49584	49647	49724	49787	49875	49932	49997	50051
51293	51262	51218	51144	51095	51042	50977	50886	50768	50711	50616	50512	50435	50372	50269	50173	50072	50019	49956	49905	49870	49816	49780	49754	49746	49753	49749	49736	49746	49785	49812	49842	49865	49899	49953	50002	50056	50123	50172	50231	50291	50357	50417	50454	50541	50601	50658	50709	50761	50788
51872	51841	51839	51807	51779	51723	51633	51570	51500	51431	51377	51298	51209	51179	51059	50963	50881	50816	50765	50710	50674	50614	50586	50552	50543	50553	50536	50542	50542	50563	50612	50634	50663	50712	50738	50781	50833	50891	50934	50993	51048	51094	51143	51212	51247	51296	51344	51367	51424	51437
52411	52426	52451	52440	52435	52408	52386	52288	52258	52159	52130	52079	52039	51924	51866	51774	51681	51640	51574	51514	51466	51412	51360	51357	51340	51340	51335	51321	51343	51345	51394	51435	51446	51475	51518	51564	51615	51671	51713	51749	51802	51852	51885	51929	51951	51993	51992	52035	52065	52065
52799	52826	52857	52893	52914	52898	52913	52814	52786	52803	52731	52686	52627	52612	52507	52426	52343	52315	52244	52207	52169	52088	52055	52060	52048	52018	52016	52020	52022	52059	52074	52094	52124	52147	52184	52209	52274	52295	52351	52390	52417	52439	52490	52516	52522	52541	52533	52548	52543	52530
52977	53040	53076	53141	53187	53195	53224	53189	53158	53166	53150	53093	53011	53025	52975	52910	52832	52808	52750	52704	52653	52617	52556	52568	52569	52561	52535	52538	52531	52575	52569	52614	52629	52659	52677	52689	52712	52762	52793	52819	52826	52867	52872	52869	52906	52899	52879	52859	52822	52798
53121	53199	53298	53349	53421	53473	53477	53536	53523	53467	53496	53480	53442	53387	53384	53344	53293	53263	53222	53168	53137	53091	53034	53039	53063	53050	53035	53030	53029	53057	53034	53072	53095	53106	53127	53144	53168	53194	53189	53227	53240	53234	53243	53216	53220	53222	53170	53145	53113	53066
53118	53206	53322	53414	53483	53554	53554	53681	53682	53631	53685	53693	53727	53696	53643	53621	53603	53576	53547	53505	53464	53451	53358	53393	53416	53382	53362	53372	53360	53367	53356	53401	53396	53412	53442	53437	53487	53469	53476	53485	53458	53466	53451	53394	53418	53369	53294	53270	53228	53143
52843	52955	53082	53188	53269	53354	53390	53423	53515	53589	53581	53605	53650	53607	53607	53602	53603	53605	53556	53535	53500	53471	53463	53448	53469	53434	53443	53438	53407	53388	53419	53434	53447	53434	53437	53456	53469	53442	53453	53436	53409	53402	53387	53321	53318	53245	53189	53118	53082	52986
52549	52684	52800	52946	53054	53140	53247	53245	53325	53437	53471	53470	53514	53495	53552	53581	53587	53573	53560	53527	53515	53490	53532	53478	53447	53456	53466	53456	53458	53451	53446	53442	53411	53437	53434	53438	53464	53423	53385	53370	53343	53319	53280	53225	53187	53114	53049	52971	52883	52811
52126	52259	52398	52525	52644	52760	52867	52909	53005	53081	53150	53208	53271	53270	53303	53338	53378	53388	53381	53371	53366	53338	53375	53359	53325	53345	53348	53335	53316	53328	53296	53297	53300	53267	53248	53243	53256	53203	53168	53132	53098	53070	53020	52961	52893	52816	52738	52653	52565	52459
51537	51664	51809	51928	52049	52169	52278	52370	52456	52502	52599	52671	52713	52766	52807	52863	52902	52927	52935	52935	52943	52939	52983	52953	52973	52952	52944	52932	52917	52906	52889	52862	52913	52849	52842	52811	52800	52726	52706	52669	52618	52558	52515	52444	52388	52304	52211	52139	52035	51944
50921	51053	51185	51309	51448	51550	51658	51760	51868	51965	52027	52121	52177	52220	52313	52361	52419	52460	52473	52496	52501	52507	52527	52515	52527	52526	52518	52512	52497	52460	52456	52439	52446	52405	52379	52340	52303	52263	52210	52165	52115	52053	52006	51927	51861	51756	51683	51582	51486	51400
50223	50342	50476	50598	50713	50824	50923	51037	51148	51257	51340	51413	51483	51554	51621	51709	51791	51820	51865	51882	51893	51915	51919	51947	51929	51949	51948	51939	51915	51885	51873	51856	51839	51806	51775	51731	51677	51641	51576	51528	51472	51414	51346	51265	51200	51115	51019	50939	50840	50753
49496	49588	49701	49824	49925	50036	50128	50245	50366	50445	50541	50636	50698	50788	50866	50953	51040	51094	51136	51150	51170	51212	51206	51251	51234	51241	51251	51225	51225	51181	51168	51141	51114	51099	51062	51009	50949	50911	50844	50789	50726	50663	50611	50530	50456	50351	50275	50189	50111	50027
48732	48833	48923	49011	49107	49220	49311	49404	49529	49622	49717	49801	49875	49956	50049	50145	50244	50293	50344	50366	50399	50445	50468	50494	50479	50496	50489	50495	50483	50447	50414	50390	50364	50340	50290	50245	50171	50129	50067	50011	49950	49880	49824	49759	49665	49595	49516	49435	49357	49281
47995	48055	48131	48227	48281	48377	48461	48546	48668	48759	48851	48934	49011	49098	49172	49302	49370	49435	49494	49534	49572	49623	49633	49664	49681	49678	49684	49678	49665	49627	49598	49573	49550	49510	49467	49420	49355	49306	49239	49176	49123	49066	48999	48931	48863	48776	48722	48659	48574	48538
47325	47370	47412	47457	47523	47587	47680	47758	47860	47947	48015	48090	48165	48247	48324	48440	48538	48607	48656	48695	48736	48783	48808	48827	48869	48848	48856	48870	48838	48798	48783	48746	48721	48685	48657	48602	48552	48479	48406	48363	48321	48262	48195	48147	48093	48009	47953	47913	47872	47807
46646	46656	46685	46752	46757	46824	46856	46918	47028	47092	47170	47243	47304	47385	47482	47585	47678	47723	47791	47827	47873	47933	47980	47994	47971	48023	48010	48008	47994	47959	47947	47908	47918	47828	47819	47735	47706	47645	47608	47539	47521	47441	47402	47337	47299	47235	47206	47166	47120	47099
46056	46081	46080	46080	46098	46114	46164	46222	46280	46343	46404	46468	46547	46602	46658	46783	46848	46913	46988	47009	47063	47120	47189	47179	47152	47216	47218	47186	47192	47182	47138	47106	47069	47066	47032	46953	46900	46858	46838	46755	46765	46688	46664	46599	46591	46514	46518	46509	46469	46457
45671	45652	45634	45553	45593	45620	45619	45691	45716	45760	45795	45825	45896	45951	45977	46077	46167	46224	46257	46335	46376	46424	46459	46484	46478	46486	46513	46512	46498	46489	46473	46449	46385	46406	46335	46313	46241	46239	46185	46113	46159	46091	46059	46024	45989	45945	45970	45973	45983	45968
45289	45206	45151	45082	45075	45078	45091	45070	45105	45134	45176	45197	45253	45288	45322	45432	45478	45512	45570	45604	45675	45712	45743	45773	45734	45789	45801	45795	45792	45771	45770	45745	45740	45687	45663	45616	45659	45564	45546	45490	45479	45482	45431	45447	45419	45462	45453	45432	45459	45505
45053	44976	44893	44793	44768	44752	44730	44738	44727	44743	44730	44772	44779	44824	44893	44912	44961	44954	45030	45110	45136	45173	45231	45235	45247	45248	45240	45232	45254	45239	45220	45215	45132	45187	45111	45145	45137	45068	45086	45074	45028	45022	45000	45022	45001	45092	45093	45089	45133	45167
45043	44943	44845	44821	44679	44644	44594	44605	44563	44555	44547	44559	44554	44566	44654	44639	44664	44711	44731	44754	44795	44806	44892	44854	44864	44905	44899	44888	44900	44911	44875	44882	44826	44881	44826	44824	44841	44816	44793	44780	44766	44776	44799	44823	44828	44847	44908	44947	44998	45041
45042	44963	44842	44692	44645	44561	44519	44475	44414	44428	44355	44352	44331	44339	44418	44381	44384	44416	44436	44462	44485	44488	44533	44532	44500	44552	44581	44566	44579	44572	44575	44565	44584	44551	44590	44539	44580	44550	44538	44521	44610	44589	44585	44623	44656	44693	44750	44822	44899	44935
45238	45105	44960	44848	44743	44633	44582	44533	44460	44404	44369	44321	44306	44294	44250	44234	44258	44267	44301	44308	44332	44335	44338	44396	44331	44387	44397	44400	44418	44410	44446	44411	44466	44424	44449	44451	44458	44433	44460	44504	44477	44549	44576	44619	44661	44723	44792	44870	44954	44996
45624	45501	45351	45217	45103	45023	44945	44860	44780	44735	44645	44598	44573	44528	44477	44497	44467	44448	44438	44493	44518	44520	44491	44498	44498	44547	44546	44531	44541	44549	44573	44563	44571	44580	44628	44625	44602	44667	44681	44660	44790	44812	44815	44879	44934	45028	45083	45151	45253	45323
46056	45896	45789	45683	45513	45416	45319	45221	45128	45037	44977	44900	44856	44832	44829	44724	44671	44642	44663	44660	44688	44669	44674	44671	44687	44705	44690	44693	44697	44710	44721	44741	44732	44774	44822	44805	44842	44872	44907	44903	44947	45045	45073	45160	45210	45238	45378	45471	45570	45655
46632	46511	46360	46274	46113	45993	45897	45804	45688	45600	45511	45436	45405	45343	45242	45210	45133	45119	45107	45122	45089	45082	45055	45084	45082	45110	45093	45073	45096	45133	45141	45174	45196	45200	45208	45254	45325	45331	45400	45400	45480	45544	45576	45664	45711	45820	45912	45997	46092	46169
47231	47124	46969	46859	46738	46616	46522	46402	46276	46197	46117	46034	45970	45889	45756	45709	45634	45605	45581	45532	45568	45539	45519	45490	45502	45485	45511	45509	45530	45555	45592	45610	45620	45656	45658	45736	45751	45800	45872	45888	45963	46053	46100	46209	46263	46347	46471	46535	46632	46740
47949	47855	47724	47601	47479	47386	47273	47145	47051	46949	46840	46753	46678	46588	46513	46416	46337	46299	46259	46210	46212	46167	46159	46139	46136	46106	46133	46149	46160	46195	46225	46253	46283	46301	46305	46376	46439	46484	46557	46632	46675	46743	46803	46903	46970	47046	47149	47241	47328	47404
48712	48607	48495	48418	48311	48202	48115	48004	47892	47789	47684	47619	47538	47444	47339	47247	47145	47104	47032	47022	47010	46959	46923	46916	46897	46910	46911	46908	46919	46958	46987	47032	47051	47071	47089	47193	47241	47287	47352	47397	47491	47547	47596	47685	47771	47840	47924	48003	48089	48152
49468	49392	49321	49208	49146	49054	48958	48852	48735	48644	48562	48474	48412	48296	48180	48094	48004	47947	47876	47844	47807	47765	47721	47710	47704	47696	47700	47719	47712	47752	47795	47819	47845	47880	47924	47978	48043	48103	48165	48233	48299	48361	48421	48493	48570	48636	48729	48795	48862	48923
50210	50175	50105	50055	49985	49907	49830	49734	49632	49538	49462	49368	49317	49207	49109	48996	48915	48845	48787	48749	48699	48647	48607	48595	48581	48585	48591	48591	48588	48635	48668	48699	48732	48773	48813	48860	48922	48982	49044	49088	49159	49228	49272	49342	49407	49483	49536	49605	49657	49700
50882	50866	50815	50791	50748	50698	50626	50544	50473	50393	50322	50241	50194	50086	49989	49910	49793	49740	49715	49637	49602	49544	49499	49484	49469	49470	49460	49464	49484	49510	49539	49571	49595	49626	49691	49723	49781	49840	49899	49936	50003	50056	50123	50173	50221	50260	50319	50355	50405	50428
51528	51484	51533	51523	51507	51469	51440	51362	51284	51243	51171	51113	51061	50985	50896	50805	50701	50648	50607	50512	50502	50457	50402	50386	50376	50354	50353	50365	50362	50393	50422	50451	50491	50528	50561	50610	50652	50699	50741	50783	50869	50888	50956	50992	51013	51064	51095	51114	51139	51152
52101	52141	52148	52180	52179	52164	52131	52119	52063	52020	51970	51909	51869	51796	51743	51638	51557	51523	51424	51383	51371	51293	51274	51237	51236	51200	51224	51213	51243	51255	51282	51297	51340	51346	51405	51431	51490	51518	51577	51595	51642	51667	51679	51722	51753	51796	51788	51796	51798	51801
52461	52512	52578	52601	52664	52671	52662	52638	52637	52584	52532	52533	52496	52448	52374	52312	52269	52241	52117	52104	52086	52011	51996	51960	51952	51976	51930	51947	51924	51957	51984	51974	52011	52034	52038	52129	52137	52166	52204	52222	52240	52279	52276	52311	52313	52324	52328	52300	52305	52273
52831	52858	52990	53052	53105	53138	53141	53163	53143	53149	53127	53125	53090	53052	53014	52972	52974	52872	52887	52817	52784	52733	52689	52653	52651	52678	52641	52649	52662	52644	52641	52656	52682	52719	52700	52744	52785	52805	52816	52855	52848	52864	52850	52869	52849	52849	52814	52801	52777	52726
53013	53112	53240	53311	53360	53456	53474	53504	53502	53520	53525	53559	53533	53512	53475	53445	53510	53398	53371	53309	53262	53280	53223	53221	53206	53185	53198	53166	53204	53185	53159	53196	53231	53221	53237	53273	53271	53274	53288	53299	53305	53299	53280	53276	53268	53210	53167	53131	53091	53023
53023	53076	53291	53371	53454	53537	53580	53623	53691	53711	53713	53735	53763	53752	53752	53726	53717	53733	53728	53668	53601	53604	53593	53581	53564	53521	53557	53535	53547	53540	53550	53531	53561	53556	53567	53562	53582	53556	53537	53541	53538	53541	53521	53477	53421	53400	53355	53290	53210	53139
52990	53086	53246	53348	53461	53553	53619	53683	53746	53779	53808	53874	53897	53911	53930	53920	53917	53957	53972	53965	53839	53940	53847	53869	53853	53855	53811	53801	53806	53795	53814	53804	53802	53800	53814	53794	53767	53772	53741	53718	53710	53680	53640	53621	53567	53499	53411	53337	53274	53207
52755	52933	53033	53176	53277	53391	53483	53574	53656	53707	53748	53829	53841	53878	53921	53972	53918	53990	53980	54034	53932	53989	53939	53931	53946	53937	53925	53915	53910	53881	53873	53888	53863	53860	53824	53834	53785	53771	53733	53730	53688	53660	53589	53545	53517	53421	53358	53253	53181	53088
52412	52581	52656	52813	52924	53052	53129	53231	53344	53393	53500	53552	53594	53644	53686	53728	53809	53818	53769	53771	53781	53816	53808	53811	53814	53845	53779	53784	53779	53741	53729	53709	53703	53683	53705	53650	53634	53596	53547	53508	53470	53416	53363	53305	53247	53160	53034	52971	52890	52822
52019	52129	52288	52392	52515	52626	52744	52857	52969	53032	53107	53199	53257	53323	53407	53433	53543	53550	53525	53560	53599	53539	53601	53577	53593	53647	53587	53571	53580	53543	53478	53499	53486	53451	53428	53413	53360	53292	53262	53216	53164	53123	53051	52991	52913	52824	52739	52652	52546	52458
51487	51594	51722	51859	51969	52081	52197	52308	52430	52511	52578	52683	52748	52829	52899	52977	53036	53085	53122	53170	53166	53139	53210	53202	53200	53214	53205	53182	53155	53142	53105	53089	53090	53047	53030	52988	52912	52881	52819	52766	52710	52645	52595	52505	52433	52344	52253	52148	52071	52003
50858	50973	51067	51192	51301	51416	51510	51629	51753	51826	51912	52005	52063	52162	52249	52348	52421	52465	52521	52548	52534	52558	52608	52623	52624	52621	52626	52607	52593	52545	52546	52512	52479	52459	52424	52366	52309	52284	52207	52144	52100	52022	51955	51895	51818	51729	51637	51553	51456	51378
50225	50311	50437	50533	50629	50733	50830	50944	51071	51148	51252	51323	51401	51492	51595	51691	51795	51833	51899	51941	51936	51968	52009	52027	52032	52029	52025	52030	52007	51963	51969	51922	51894	51854	51816	51763	51704	51636	51570	51526	51466	51398	51335	51273	51182	51106	51013	50942	50860	50795
49553	49625	49707	49794	49863	49973	50053	50153	50265	50355	50453	50525	50612	50707	50797	50902	50997	51062	51121	51146	51192	51223	51264	51276	51288	51289	51283	51270	51266	51235	51185	51171	51136	51118	51071	51008	50946	50900	50831	50770	50715	50653	50585	50516	50442	50361	50301	50227	50156	50102
48882	48937	48986	49041	49103	49189	49263	49361	49447	49542	49611	49700	49761	49866	49951	50060	50135	50215	50265	50305	50357	50399	50419	50445	50456	50467	50460	50454	50443	50423	50381	50357	50313	50288	50256	50186	50134	50095	50023	49965	49920	49841	49816	49736	49671	49612	49553	49490	49432	49396
48216	48232	48291	48317	48341	48405	48473	48554	48631	48702	48777	48849	48912	49008	49108	49192	49279	49355	49398	49459	49512	49547	49581	49615	49618	49620	49633	49632	49612	49573	49564	49522	49505	49459	49433	49371	49314	49270	49219	49165	49109	49055	48988	48944	48891	48835	48794	48749	48710	48684
47577	47577	47610	47605	47616	47646	47696	47770	47836	47882	47953	48015	48077	48156	48240	48329	48423	48482	48538	48578	48629	48684	48727	48728	48754	48757	48756	48769	48769	48734	48687	48674	48657	48612	48572	48527	48474	48443	48386	48347	48294	48242	48208	48130	48119	48066	48037	48004	47989	47971
47063	47029	46986	47002	46977	47002	47053	47059	47161	47179	47195	47273	47327	47389	47465	47541	47613	47657	47721	47778	47825	47895	47889	47932	47921	47938	47942	47955	47943	47910	47859	47868	47836	47817	47791	47745	47716	47651	47638	47604	47560	47498	47487	47428	47440	47405	47378	47375	47349	47366
46553	46501	46432	46419	46387	46373	46389	46405	46460	46479	46467	46522	46588	46644	46696	46759	46787	46855	46912	46973	47025	47054	47084	47104	47123	47116	47123	47138	47136	47119	47088	47075	47041	47035	46990	46951	46929	46860	46878	46829	46817	46775	46761	46733	46739	46715	46737	46723	46734	46800
46141	46049	46026	45908	45850	45839	45830	45814	45837	45840	45885	45886	45916	45936	45983	46039	46094	46119	46163	46223	46271	46258	46331	46350	46355	46371	46359	46394	46362	46398	46318	46320	46300	46284	46300	46239	46218	46167	46185	46182	46137	46140	46130	46108	46126	46147	46176	46194	46213	46249
45904	45811	45681	45644	45571	45496	45482	45475	45468	45443	45450	45456	45462	45467	45498	45532	45561	45600	45644	45668	45736	45726	45776	45781	45771	45805	45823	45800	45802	45817	45834	45776	45793	45771	45765	45752	45721	45728	45717	45711	45714	45693	45695	45710	45708	45740	45774	45811	45864	45872
45689	45603	45457	45357	45272	45227	45121	45135	45062	45019	45055	45027	45034	45014	45041	45051	45055	45062	45094	45125	45182	45216	45198	45208	45243	45253	45238	45273	45275	45277	45305	45279	45234	45223	45220	45223	45217	45247	45223	45229	45245	45265	45279	45275	45336	45383	45445	45452	45525	45578
45575	45547	45374	45267	45257	45000	44950	45001	44931	44911	44756	44811	44810	44801	44752	44736	44715	44755	44665	44844	44780	44808	44880	44905	44830	44765	44938	44919	44805	44858	44890	44970	44929	44945	44798	44963	45001	44898	44945	45053	45011	44929	45005	45022	45163	45152	45172	45238	45381	45470
45917	45804	45689	45522	45483	45324	45279	45241	45141	45128	45051	45021	44997	44977	44930	44902	44896	44898	44864	44955	44919	44928	44988	44951	44927	44940	45026	45016	44973	45020	44963	45033	44988	45017	45004	45044	45084	45003	45111	45164	45166	45157	45208	45245	45320	45355	45412	45505	45582	45651
45939	45805	45653	45515	45415	45296	45192	45102	45019	44933	44874	44832	44795	44746	44677	44627	44614	44594	44547	44569	44573	44596	44594	44600	44578	44602	44556	44610	44642	44612	44639	44682	44699	44687	44713	44720	44788	44801	44846	44874	44909	44934	44973	45068	45129	45220	45273	45367	45465	45525
46229	46103	45946	45841	45706	45579	45499	45387	45291	45222	45140	45088	45008	44942	44890	44827	44765	44755	44723	44734	44720	44712	44709	44710	44705	44694	44755	44712	44736	44770	44788	44813	44818	44851	44824	44878	44937	44939	45003	45073	45099	45133	45208	45267	45332	45420	45507	45607	45693	45831
46561	46465	46335	46182	46075	45969	45826	45722	45614	45545	45441	45376	45298	45241	45137	45085	44989	44960	44919	44911	44885	44875	44861	44883	44862	44870	44823	44877	44881	44927	44970	44966	44992	45003	45042	45067	45147	45165	45249	45297	45343	45410	45471	45558	45636	45720	45813	45891	45993	46099
47015	46958	46806	46677	46589	46457	46359	46267	46113	46041	45936	45842	45760	45704	45602	45501	45409	45356	45339	45330	45289	45257	45240	45237	45223	45228	45260	45234	45263	45299	45335	45367	45386	45417	45452	45516	45556	45600	45651	45746	45788	45849	45903	45993	46063	46147	46246	46346	46421	46488
47606	47511	47400	47309	47204	47091	46985	46873	46757	46658	46559	46482	46405	46297	46214	46115	46026	45989	45913	45866	45856	45837	45800	45775	45795	45784	45775	45772	45813	45859	45886	45930	45935	45974	46008	46104	46127	46206	46243	46300	46380	46421	46485	46560	46641	46741	46830	46899	46993	47041
48180	48128	48031	47939	47856	47757	47656	47541	47418	47329	47241	47165	47103	46983	46881	46775	46697	46639	46575	46551	46496	46468	46431	46413	46429	46415	46402	46410	46425	46469	46505	46533	46569	46581	46658	46710	46754	46833	46875	46941	47012	47054	47140	47210	47273	47366	47445	47536	47593	47661
48808	48759	48687	48626	48561	48483	48397	48290	48183	48099	48007	47930	47867	47759	47663	47564	47468	47389	47347	47288	47239	47204	47174	47141	47135	47144	47147	47135	47172	47206	47241	47273	47318	47332	47386	47442	47505	47536	47624	47675	47735	47806	47860	47914	47984	48060	48138	48192	48243	48305
49428	49401	49366	49315	49277	49200	49140	49059	48970	48891	48829	48737	48673	48598	48475	48388	48298	48242	48177	48137	48083	48039	47999	47987	47961	47974	47960	47969	47981	48018	48051	48084	48112	48139	48176	48233	48299	48343	48417	48457	48522	48573	48631	48683	48737	48794	48852	48889	48941	48975
50025	50025	50020	50015	49992	49946	49900	49831	49753	49706	49632	49565	49492	49414	49325	49231	49160	49090	49020	48971	48921	48887	48855	48816	48809	48810	48803	48814	48822	48839	48887	48898	48936	48982	49009	49053	49106	49172	49220	49254	49313	49359	49413	49450	49488	49533	49570	49602	49629	49668
50586	50629	50647	50675	50658	50637	50606	50550	50496	50461	50425	50363	50303	50229	50147	50076	50011	49951	49891	49835	49796	49732	49701	49695	49672	49656	49657	49674	49672	49690	49714	49750	49781	49803	49838	49877	49938	49958	50013	50044	50093	50121	50167	50217	50232	50261	50275	50285	50304	50297
51046	51105	51160	51205	51239	51236	51217	51185	51166	51139	51109	51052	51030	50977	50906	50856	50790	50719	50684	50657	50585	50544	50523	50497	50492	50469	50472	50459	50469	50472	50501	50521	50567	50572	50602	50638	50669	50693	50746	50756	50812	50822	50874	50876	50888	50886	50896	50885	50875	50883
51541	51589	51666	51734	51771	51845	51826	51827	51817	51796	51807	51792	51743	51691	51672	51614	51566	51516	51482	51431	51394	51353	51314	51289	51291	51286	51244	51264	51268	51285	51309	51328	51329	51345	51371	51430	51451	51453	51463	51484	51523	51544	51541	51552	51531	51529	51517	51491	51463	51441
51857	51935	52043	52142	52174	52237	52278	52324	52336	52334	52344	52354	52317	52303	52276	52235	52211	52152	52145	52122	52084	52035	52023	51987	51981	51977	51993	51986	51964	51956	51981	51977	52020	52053	52023	52049	52072	52080	52104	52095	52088	52117	52115	52088	52077	52044	51985	51973	51920	51866
52038	52133	52250	52372	52439	52535	52577	52608	52653	52677	52700	52735	52723	52720	52694	52712	52691	52719	52653	52617	52561	52556	52547	52513	52528	52513	52470	52468	52477	52485	52474	52485	52494	52526	52525	52551	52527	52522	52531	52494	52493	52488	52482	52460	52421	52394	52333	52281	52217	52162
52191	52294	52434	52560	52636	52760	52814	52895	52962	52989	53019	53076	53080	53103	53124	53129	53122	53160	53102	53088	53075	53042	53028	53026	53037	53018	53034	53011	53001	52976	52963	52974	52986	52994	52980	52980	52967	52936	52899	52919	52893	52828	52827	52820	52787	52727	52644	52592	52491	52427
52210	52353	52521	52654	52717	52886	52934	53022	53105	53178	53222	53233	53295	53341	53359	53380	53422	53437	53439	53434	53410	53399	53395	53385	53373	53367	53299	53393	53343	53328	53305	53277	53303	53326	53319	53240	53229	53218	53196	53158	53122	53075	53085	53016	52937	52895	52818	52762	52637	52572
52059	52207	52350	52482	52618	52723	52802	52901	52994	53074	53133	53162	53248	53300	53355	53400	53445	53435	53452	53446	53451	53469	53467	53460	53456	53462	53483	53374	53388	53405	53384	53372	53376	53369	53321	53252	53264	53237	53236	53149	53131	53093	53076	52984	52883	52843	52747	52699	52585	52494
51905	52057	52188	52332	52482	52555	52650	52798	52881	52964	53053	53108	53186	53239	53315	53365	53435	53415	53488	53493	53492	53504	53515	53528	53513	53501	53467	53471	53465	53443	53430	53431	53415	53424	53349	53308	53264	53232	53210	53137	53084	53077	53007	52936	52852	52764	52666	52586	52486	52409
51635	51761	51896	52016	52139	52245	52396	52499	52609	52697	52781	52822	52925	53011	53099	53121	53245	53239	53291	53324	53328	53348	53378	53405	53400	53377	53373	53386	53382	53306	53280	53288	53228	53250	53189	53158	53084	53053	53025	52958	52893	52882	52735	52689	52651	52525	52429	52342	52246	52167
51241	51364	51479	51597	51707	51843	51931	52051	52168	52256	52361	52413	52514	52592	52691	52791	52850	52929	52962	52954	52996	53015	53038	53056	53045	53048	53039	53049	53017	52981	52963	52899	52899	52880	52850	52773	52746	52677	52578	52567	52523	52475	52401	52323	52252	52143	52048	51984	51883	51801
50829	50927	51027	51139	51255	51370	51448	51567	51690	51776	51875	51966	52031	52142	52223	52300	52411	52495	52500	52549	52584	52601	52627	52635	52638	52656	52643	52610	52626	52584	52556	52496	52493	52436	52421	52364	52316	52268	52176	52135	52071	51997	51973	51872	51794	51719	51618	51533	51465	51392
50343	50422	50504	50601	50669	50790	50877	50991	51096	51194	51275	51378	51434	51531	51635	51720	51819	51872	51934	51978	52005	52062	52081	52109	52118	52118	52113	52090	52103	52048	52012	51990	51947	51889	51877	51805	51749	51696	51669	51585	51529	51444	51405	51320	51273	51172	51089	51033	50954	50889
49816	49880	49939	49999	50062	50150	50227	50334	50429	50518	50595	50679	50744	50845	50945	51030	51130	51178	51240	51293	51334	51375	51413	51455	51439	51434	51450	51424	51409	51383	51350	51327	51285	51259	51207	51148	51104	51038	50973	50936	50874	50819	50751	50683	50634	50550	50481	50431	50374	50313
49277	49300	49350	49384	49433	49501	49555	49645	49744	49813	49895	49970	50036	50126	50212	50316	50395	50451	50510	50562	50615	50664	50688	50720	50730	50729	50729	50736	50697	50671	50653	50622	50577	50554	50510	50450	50401	50350	50300	50244	50190	50125	50079	50019	49965	49899	49855	49807	49765	49727
48738	48739	48748	48775	48802	48835	48885	48954	49031	49079	49145	49219	49282	49351	49434	49534	49606	49648	49732	49771	49829	49870	49893	49935	49946	49944	49949	49959	49934	49911	49879	49849	49832	49776	49741	49693	49651	49603	49546	49502	49461	49404	49377	49315	49271	49241	49195	49155	49130	49104
48237	48220	48197	48178	48184	48224	48238	48287	48335	48385	48430	48498	48527	48605	48672	48745	48815	48852	48934	48982	49033	49073	49103	49112	49132	49146	49144	49166	49135	49114	49093	49048	49039	49001	48966	48931	48884	48845	48808	48775	48728	48690	48674	48610	48597	48565	48551	48543	48519	48515
47726	47667	47627	47587	47542	47537	47583	47614	47641	47660	47689	47724	47784	47831	47881	47953	48029	48047	48118	48154	48205	48258	48284	48296	48334	48322	48332	48364	48355	48309	48294	48292	48258	48210	48179	48141	48119	48089	48071	48016	47996	47950	47908	47921	47922	47894	47867	47879	47892	47900
47298	47216	47148	47081	47020	46973	46986	47010	46994	47027	47050	47088	47107	47149	47177	47196	47249	47291	47359	47398	47448	47464	47499	47543	47533	47557	47552	47574	47574	47546	47531	47487	47476	47448	47432	47407	47404	47377	47337	47338	47330	47277	47259	47276	47252	47297	47324	47281	47338	47365
46952	46874	46764	46696	46587	46559	46553	46524	46526	46502	46491	46502	46506	46570	46560	46579	46623	46664	46680	46727	46785	46801	46820	46816	46868	46855	46873	46899	46843	46865	46874	46848	46837	46822	46821	46789	46792	46759	46815	46745	46731	46729	46758	46722	46770	46783	46824	46858	46887	46932
46616	46496	46405	46282	46249	46167	46109	46064	46029	45994	45971	45984	45969	45930	45958	45950	45986	45995	46042	46082	46126	46139	46141	46149	46171	46171	46205	46193	46155	46198	46213	46204	46197	46185	46185	46165	46182	46166	46177	46169	46169	46176	46155	46180	46270	46282	46357	46356	46437	46501
46392	46289	46150	46015	45950	45833	45741	45702	45603	45622	45559	45549	45522	45510	45475	45432	45493	45483	45531	45502	45507	45566	45582	45561	45584	45590	45626	45644	45647	45659	45648	45691	45660	45658	45649	45653	45635	45656	45717	45710	45719	45723	45798	45774	45819	45886	45973	46029	46076	46138
46314	46193	46077	45922	45827	45702	45657	45554	45445	45425	45377	45337	45334	45289	45234	45246	45192	45177	45211	45178	45228	45234	45217	45286	45250	45289	45287	45264	45279	45309	45327	45367	45332	45368	45340	45375	45389	45400	45455	45447	45479	45515	45555	45556	45648	45701	45773	45868	45937	46021
46260	46142	45979	45857	45731	45625	45547	45425	45332	45255	45196	45165	45102	45055	44996	44922	44898	44885	44885	44889	44923	44899	44906	44907	44892	44937	44931	44938	44905	44995	45019	45042	45029	45053	45058	45088	45121	45168	45225	45209	45248	45266	45311	45413	45495	45524	45625	45683	45789	45863
46353	46233	46076	45927	45832	45711	45621	45481	45427	45286	45237	45158	45130	45082	44979	44943	44834	44835	44823	44799	44821	44818	44798	44847	44804	44817	44823	44830	44790	44862	44905	44962	44926	44946	44988	45000	45063	45082	45177	45174	45215	45257	45303	45411	45448	45523	45673	45692	45832	45905
46487	46347	46232	46092	45972	45847	45777	45618	45501	45420	45325	45276	45174	45140	45018	44905	44903	44847	44809	44816	44814	44811	44749	44784	44768	44776	44774	44789	44804	44827	44878	44920	44921	44944	44965	45014	45081	45117	45175	45219	45275	45341	45345	45447	45513	45618	45699	45839	45898	45970
46730	46633	46492	46363	46262	46136	46020	45901	45776	45663	45583	45500	45477	45350	45279	45200	45077	45074	45011	44980	44963	44955	44925	44954	44925	44905	44928	44948	44945	44981	45031	45073	45080	45124	45145	45205	45251	45320	45366	45423	45486	45528	45583	45689	45757	45842	45926	46038	46134	46204
47091	47011	46868	46775	46678	46566	46425	46335	46261	46138	46017	45957	45849	45754	45693	45613	45512	45451	45390	45366	45373	45331	45294	45314	45271	45274	45298	45302	45322	45387	45408	45438	45474	45492	45507	45580	45646	45694	45757	45804	45874	45930	46005	46076	46157	46232	46358	46387	46487	46577
47451	47380	47277	47195	47094	47008	46891	46793	46662	46591	46485	46388	46331	46225	46125	46026	45938	45858	45832	45794	45739	45740	45681	45712	45646	45659	45663	45669	45706	45732	45777	45812	45839	45874	45911	45980	46037	46090	46164	46213	46300	46347	46409	46463	46559	46630	46752	46787	46870	46937
47907	47853	47785	47718	47652	47556	47462	47362	47281	47189	47069	46996	46931	46817	46743	46628	46563	46498	46434	46384	46337	46304	46265	46239	46241	46237	46242	46243	46273	46275	46360	46378	46390	46446	46483	46549	46604	46648	46738	46774	46827	46910	46953	47025	47089	47171	47240	47316	47369	47416
48399	48363	48347	48286	48234	48172	48102	48021	47940	47861	47770	47699	47625	47539	47451	47346	47269	47200	47163	47097	47044	47005	46970	46954	46944	46932	46953	46947	46975	46991	47028	47059	47106	47126	47186	47231	47277	47331	47402	47448	47500	47572	47608	47682	47725	47788	47842	47894	47936	47983
48905	48904	48887	48872	48844	48808	48751	48681	48602	48536	48467	48408	48341	48266	48191	48092	48012	47952	47896	47838	47799	47755	47725	47705	47683	47680	47674	47667	47680	47713	47765	47772	47817	47852	47876	47936	47992	48027	48089	48127	48189	48233	48277	48332	48392	48424	48456	48502	48528	48552
49418	49441	49466	49483	49471	49444	49427	49361	49311	49268	49208	49159	49106	49022	48971	48887	48805	48765	48701	48650	48596	48554	48526	48491	48472	48488	48461	48476	48477	48495	48518	48558	48591	48614	48646	48699	48750	48782	48819	48861	48903	48966	48995	49034	49068	49085	49107	49130	49138	49158
49889	49949	49997	50034	50061	50049	50041	50028	49976	49958	49915	49875	49857	49785	49753	49676	49614	49557	49507	49458	49399	49369	49348	49319	49307	49289	49295	49294	49295	49305	49313	49355	49367	49401	49427	49462	49499	49527	49567	49593	49634	49661	49697	49703	49731	49745	49733	49748	49755	49745
50379	50448	50525	50602	50635	50664	50659	50677	50645	50630	50629	50595	50597	50528	50511	50462	50417	50377	50324	50274	50240	50192	50172	50150	50128	50133	50113	50111	50114	50124	50131	50145	50166	50193	50212	50243	50265	50293	50311	50330	50351	50379	50392	50380	50400	50396	50361	50362	50347	50307
50798	50907	51002	51107	51157	51212	51208	51241	51283	51269	51281	51273	51271	51219	51232	51217	51181	51130	51110	51055	51027	50994	50955	50937	50937	50911	50913	50900	50916	50920	50910	50907	50937	50941	50966	50981	51003	50996	51015	51020	51035	51057	51055	51060	51035	50993	50958	50942	50896	50868
51127	51226	51353	51458	51543	51615	51672	51676	51759	51767	51782	51781	51786	51798	51816	51793	51769	51756	51729	51701	51674	51651	51628	51595	51579	51577	51577	51577	51559	51577	51538	51562	51560	51564	51576	51581	51576	51587	51563	51570	51574	51571	51575	51576	51515	51481	51425	51371	51323	51279
51435	51562	51688	51810	51921	52001	52098	52102	52189	52272	52274	52295	52285	52358	52364	52382	52376	52382	52364	52318	52296	52290	52239	52270	52243	52236	52230	52214	52206	52161	52183	52174	52192	52179	52183	52175	52179	52133	52138	52120	52121	52108	52071	52040	51997	51939	51840	51811	51759	51687
51653	51778	51900	52053	52169	52269	52416	52463	52493	52594	52632	52669	52661	52762	52793	52797	52828	52834	52824	52824	52802	52775	52779	52767	52760	52757	52730	52717	52718	52667	52688	52678	52653	52671	52659	52638	52619	52582	52570	52536	52514	52483	52458	52401	52358	52277	52197	52135	52047	51975
51744	51863	51998	52155	52271	52390	52470	52613	52685	52705	52813	52859	52869	52994	53012	53057	53098	53102	53120	53115	53111	53110	53148	53094	53097	53072	53059	53051	53046	53046	52995	52965	52988	52962	52948	52912	52899	52848	52818	52784	52741	52705	52668	52632	52556	52464	52362	52305	52217	52121
51776	51905	52055	52204	52317	52436	52546	52629	52733	52799	52912	52991	53001	53102	53172	53235	53295	53323	53325	53349	53333	53354	53394	53358	53376	53363	53353	53330	53304	53269	53234	53223	53185	53162	53180	53131	53097	53050	52989	52972	52914	52878	52807	52767	52689	52594	52489	52426	52323	52241
51710	51835	51961	52111	52221	52358	52463	52578	52682	52812	52900	52950	53028	53116	53169	53250	53313	53361	53382	53392	53399	53416	53406	53447	53472	53437	53409	53424	53376	53320	53315	53275	53281	53255	53221	53170	53096	53091	53024	52980	52922	52879	52805	52742	52677	52571	52492	52396	52297	52203
51521	51629	51755	51863	51978	52114	52247	52342	52451	52568	52632	52699	52812	52884	52965	53041	53126	53163	53207	53206	53244	53260	53229	53294	53339	53292	53286	53264	53245	53207	53184	53147	53136	53106	53073	53011	52978	52918	52862	52809	52749	52690	52624	52548	52475	52389	52292	52216	52117	52044
51327	51419	51523	51644	51742	51857	51966	52043	52211	52299	52392	52466	52554	52618	52719	52823	52911	52949	52989	53048	53065	53103	53078	53136	53134	53134	53136	53122	53100	53038	53021	52985	52995	52929	52905	52832	52809	52721	52663	52613	52543	52483	52418	52341	52259	52166	52106	52020	51925	51849
51006	51079	51174	51277	51352	51463	51542	51649	51762	51890	51969	52048	52105	52213	52296	52404	52496	52545	52590	52651	52672	52713	52694	52763	52801	52770	52756	52753	52728	52676	52651	52611	52625	52559	52521	52465	52401	52354	52291	52239	52172	52103	52037	51967	51898	51828	51735	51659	51586	51525
[truncated: 485 more rows]
[truncated: 23 more columns]

## Sheet: FMCWTimes
Time (duration of exp from FMCW view) in seconds
0
5
10
15
20
25
30
35
40
45
50
55
60
65
70
75
80
85
90
95
100
105
110
115
120
125
130
135
140
145
150
155
160
165
170
175
180
185
190
195
200
205
[truncated: 31 more rows]
