# Supplementary material for: Dynamic analysis of geomaterials using microwave sensing
Source: Sci Rep. 2024 Mar 26;14:7112. doi: 10.1038/s41598-024-57653-3 (PMC10965938; doi:10.1038/s41598-024-57653-3)
Supplement: Supplementary file 9 — Supplementary Information 9. [file 41598_2024_57653_MOESM9_ESM.xlsx]

## Sheet: Intro
Baseline Data (figure 5) for Red St Bees Sample 2 Top (deformed)
See tabs for datasets

## Sheet: SteelCylinder
						In this dataset, each column represents 1 data capture from the sensor (Over 1501 data points)
Steel Cylinder Reference at 10cm from K-band antenna						These are raw datasets in the time domain, as output from the sensor. Units are a.u.
						The sensor is a K-band FMCW operating between 24 - 25.5 GHz
						The chirp duration is 300 ms
						The time between chirps is 5 seconds
49196	49174	49151	49161	49151	49168	49160	49174	49149	49168
47499	47512	47505	47480	47499	47505	47497	47493	47527	47507
46167	46166	46173	46196	46161	46163	46182	46179	46210	46185
45398	45376	45399	45410	45377	45385	45389	45400	45356	45395
44759	44760	44780	44756	44767	44776	44770	44789	44761	44761
44370	44358	44383	44417	44368	44386	44368	44412	44399	44392
44231	44263	44203	44271	44241	44220	44285	44299	44237	44253
44104	44135	44112	44100	44140	44148	44169	44157	44125	44146
44277	44297	44332	44321	44323	44299	44307	44303	44292	44291
44682	44693	44678	44732	44712	44712	44701	44686	44704	44730
45124	45131	45139	45116	45140	45121	45127	45146	45167	45138
45811	45791	45792	45788	45794	45791	45786	45800	45830	45795
46617	46613	46600	46608	46614	46609	46608	46608	46589	46605
47487	47488	47487	47490	47475	47463	47481	47467	47467	47482
48443	48427	48433	48424	48436	48429	48426	48430	48432	48428
49430	49405	49425	49413	49400	49428	49417	49411	49402	49405
50391	50408	50405	50403	50392	50391	50374	50390	50375	50382
51337	51338	51350	51354	51337	51310	51320	51324	51313	51305
52137	52145	52156	52145	52129	52140	52115	52127	52163	52153
52878	52876	52872	52873	52881	52914	52831	52869	52877	52881
53431	53438	53422	53402	53427	53441	53463	53428	53401	53373
53771	53743	53747	53740	53749	53759	53710	53730	53735	53708
53961	53966	53983	53949	53939	53896	53911	53945	53954	53933
53944	53935	53931	53931	53932	53961	53938	53931	53932	53894
53646	53648	53651	53637	53641	53676	53610	53626	53641	53605
53309	53326	53294	53302	53310	53344	53306	53295	53312	53326
52731	52723	52721	52728	52721	52717	52759	52720	52742	52733
51986	51976	51961	51983	51976	51974	51983	51995	51969	51991
51180	51183	51183	51192	51181	51184	51208	51197	51195	51189
50291	50304	50296	50288	50296	50304	50303	50309	50305	50313
49356	49355	49359	49366	49353	49356	49374	49372	49377	49377
48417	48400	48406	48413	48417	48428	48425	48428	48445	48417
47472	47486	47476	47478	47483	47508	47472	47486	47499	47486
46669	46653	46648	46684	46682	46674	46688	46703	46691	46706
45876	45870	45874	45894	45882	45858	45896	45889	45904	45883
45274	45281	45265	45267	45269	45282	45280	45309	45314	45311
44645	44657	44660	44669	44619	44710	44641	44675	44666	44680
44275	44280	44248	44284	44262	44259	44293	44285	44303	44276
44107	44132	44148	44123	44148	44150	44154	44149	44150	44119
43985	43988	44011	44012	43994	43994	44037	44032	44020	44035
44055	44047	44081	44043	44067	44067	44070	44062	44056	44057
44436	44439	44424	44435	44423	44448	44442	44419	44428	44440
44819	44809	44835	44823	44795	44812	44816	44838	44835	44840
45396	45375	45377	45390	45387	45373	45388	45365	45376	45356
46161	46165	46138	46159	46138	46158	46144	46145	46133	46148
46980	46960	46963	46959	46944	46947	46944	46962	46955	46940
47874	47867	47865	47860	47861	47863	47847	47851	47841	47849
48844	48818	48813	48812	48806	48796	48800	48810	48794	48788
49790	49791	49790	49776	49778	49774	49768	49761	49772	49762
50732	50738	50733	50719	50728	50725	50713	50704	50708	50711
51564	51557	51548	51547	51553	51547	51546	51523	51541	51537
52380	52375	52379	52376	52381	52377	52361	52375	52384	52354
53032	53040	53031	53042	53029	53028	53015	53003	53025	53017
53450	53443	53425	53433	53454	53437	53447	53451	53447	53421
53871	53859	53835	53847	53855	53850	53833	53836	53849	53834
54003	54009	53985	53987	53978	53993	53980	53992	53984	53989
53880	53871	53890	53871	53871	53882	53863	53873	53857	53860
53719	53712	53709	53711	53715	53706	53687	53702	53707	53716
53353	53363	53350	53348	53349	53353	53364	53363	53355	53357
52763	52742	52749	52756	52754	52752	52752	52752	52760	52745
52111	52109	52125	52129	52123	52115	52126	52125	52125	52131
51360	51367	51366	51369	51367	51371	51362	51365	51375	51375
50524	50524	50524	50517	50529	50523	50529	50539	50525	50534
49658	49649	49647	49660	49658	49646	49663	49670	49674	49669
48766	48777	48770	48767	48766	48761	48773	48775	48781	48784
47919	47932	47921	47940	47938	47930	47937	47945	47932	47934
47105	47105	47103	47091	47110	47113	47110	47110	47107	47106
46392	46414	46403	46427	46410	46425	46411	46419	46409	46415
45713	45729	45731	45737	45746	45760	45738	45741	45760	45756
45168	45171	45153	45177	45172	45200	45175	45190	45154	45184
44869	44856	44893	44873	44875	44859	44842	44868	44868	44869
44555	44564	44577	44574	44599	44569	44617	44578	44573	44590
44463	44486	44462	44467	44500	44471	44450	44501	44490	44469
44597	44596	44604	44596	44592	44587	44581	44590	44603	44584
44803	44818	44800	44795	44824	44815	44773	44810	44819	44808
45205	45194	45194	45197	45227	45206	45204	45187	45203	45194
45764	45733	45759	45756	45767	45760	45747	45768	45777	45767
46414	46422	46414	46402	46381	46381	46407	46407	46409	46404
47193	47184	47181	47170	47189	47166	47158	47163	47162	47178
48038	48022	48039	48031	48029	48030	48012	48017	48016	48014
48918	48907	48931	48924	48912	48916	48915	48900	48897	48910
49853	49850	49824	49825	49826	49831	49825	49809	49823	49821
50710	50711	50676	50687	50665	50690	50677	50691	50682	50664
51561	51525	51544	51549	51543	51537	51529	51531	51530	51535
52311	52321	52315	52304	52312	52306	52302	52289	52310	52308
52893	52891	52870	52868	52823	52888	52873	52862	52856	52855
53399	53365	53402	53401	53425	53374	53397	53406	53372	53365
53786	53783	53760	53760	53810	53775	53753	53752	53761	53758
53827	53877	53828	53831	53818	53832	53837	53837	53825	53831
53878	53876	53872	53864	53884	53851	53854	53863	53861	53851
53692	53696	53664	53683	53640	53671	53677	53654	53677	53673
53292	53265	53278	53295	53287	53305	53284	53251	53270	53266
52811	52829	52818	52807	52805	52804	52810	52796	52809	52814
52189	52201	52194	52189	52207	52185	52192	52175	52209	52191
51439	51434	51444	51442	51456	51451	51447	51452	51441	51452
50671	50676	50674	50680	50678	50686	50689	50672	50693	50691
49842	49869	49857	49863	49856	49844	49860	49863	49877	49877
49159	49149	49169	49162	49141	49163	49173	49171	49163	49172
48224	48229	48234	48227	48245	48246	48256	48252	48262	48240
47483	47469	47466	47454	47460	47465	47464	47460	47494	47482
46736	46715	46716	46736	46729	46724	46742	46705	46733	46740
46119	46111	46106	46133	46097	46127	46123	46104	46102	46131
45690	45680	45681	45658	45710	45688	45675	45664	45698	45701
45231	45230	45236	45256	45240	45247	45249	45267	45284	45259
45023	45008	45023	45017	45016	45039	45027	45003	45047	45014
44996	45014	45001	45011	45018	44997	44991	44977	44989	45006
45035	45031	45013	45057	45007	45008	45006	45016	45040	45021
45194	45189	45183	45145	45169	45178	45172	45168	45168	45203
45595	45571	45564	45599	45583	45601	45578	45568	45591	45595
45993	46010	46008	45984	45993	45983	45982	46004	46004	45988
46542	46540	46537	46521	46548	46527	46533	46541	46513	46543
47191	47195	47194	47174	47187	47172	47182	47177	47179	47206
47885	47872	47889	47877	47873	47852	47868	47873	47864	47876
48622	48602	48595	48611	48615	48609	48599	48612	48598	48608
49348	49346	49340	49337	49339	49341	49337	49337	49322	49321
50062	50083	50068	50060	50075	50079	50056	50056	50071	50070
50782	50757	50760	50766	50758	50738	50736	50751	50762	50752
51337	51330	51322	51318	51336	51312	51329	51314	51311	51287
51921	51890	51878	51885	51885	51862	51894	51865	51871	51895
52273	52292	52291	52307	52290	52258	52286	52294	52314	52297
52500	52509	52517	52515	52492	52526	52468	52486	52523	52529
52692	52697	52676	52676	52696	52682	52681	52683	52697	52653
52702	52735	52721	52732	52720	52705	52729	52709	52695	52726
52515	52512	52523	52512	52501	52490	52536	52527	52529	52519
52310	52282	52288	52293	52291	52285	52282	52284	52308	52256
51947	51915	51933	51937	51927	51940	51912	51938	51937	51934
51419	51416	51405	51410	51412	51401	51393	51411	51415	51407
50875	50856	50870	50876	50866	50873	50856	50867	50877	50867
50249	50242	50243	50249	50234	50240	50248	50253	50256	50254
49585	49582	49586	49587	49584	49579	49605	49600	49594	49594
48920	48919	48925	48936	48928	48951	48925	48924	48926	48920
48298	48272	48299	48284	48294	48270	48291	48295	48297	48274
47650	47650	47655	47660	47651	47679	47682	47672	47672	47678
47079	47066	47079	47094	47078	47072	47081	47105	47074	47068
46654	46648	46653	46665	46640	46626	46637	46670	46638	46635
46237	46235	46252	46251	46247	46253	46266	46258	46254	46255
45908	45923	45918	45946	45924	45956	45953	45943	45947	45947
45843	45832	45835	45846	45833	45828	45826	45835	45849	45853
45759	45769	45769	45753	45790	45772	45755	45759	45761	45753
45845	45809	45827	45829	45841	45829	45841	45846	45856	45819
46048	46060	46069	46073	46066	46064	46049	46047	46073	46040
46335	46331	46335	46329	46347	46334	46323	46355	46330	46327
46742	46744	46722	46744	46744	46705	46735	46716	46717	46747
47230	47240	47227	47233	47240	47243	47250	47232	47242	47243
47759	47750	47768	47761	47765	47755	47740	47738	47753	47767
48359	48365	48366	48341	48349	48345	48342	48351	48347	48347
48968	48975	48975	48967	48953	48955	48969	48962	48954	48949
49582	49599	49594	49593	49588	49580	49588	49572	49589	49583
50188	50187	50176	50195	50173	50169	50169	50192	50176	50171
50715	50707	50711	50718	50702	50704	50696	50687	50708	50693
51221	51220	51211	51199	51205	51199	51204	51202	51200	51197
51622	51632	51650	51621	51625	51636	51625	51603	51628	51625
51879	51867	51875	51864	51874	51856	51873	51868	51868	51876
52083	52078	52079	52077	52096	52080	52091	52080	52102	52071
52180	52157	52163	52159	52160	52154	52177	52161	52155	52175
52108	52101	52097	52102	52098	52094	52095	52084	52092	52075
51963	51955	51960	51961	51962	51961	51971	51967	51963	51949
51703	51706	51700	51708	51688	51716	51724	51715	51720	51705
51338	51343	51339	51353	51334	51339	51341	51351	51338	51343
50939	50930	50923	50939	50937	50932	50945	50944	50934	50936
50456	50466	50467	50467	50459	50455	50469	50475	50478	50461
49938	49942	49932	49946	49951	49957	49953	49961	49952	49952
49422	49425	49433	49426	49429	49429	49428	49446	49429	49422
48927	48931	48931	48914	48923	48940	48930	48928	48939	48936
48433	48435	48440	48441	48437	48440	48441	48441	48455	48444
47982	47990	47984	47985	47990	47993	48010	47996	48003	48016
47627	47628	47627	47644	47637	47627	47628	47644	47615	47646
47322	47311	47330	47330	47323	47317	47341	47321	47341	47331
47103	47099	47101	47100	47092	47102	47111	47096	47109	47108
46986	46999	46984	46985	46997	46993	46983	46994	46988	46991
46914	46930	46915	46909	46941	46914	46933	46926	46914	46936
46952	46978	46973	46974	46974	46969	46971	46966	46973	46958
47131	47133	47122	47129	47128	47151	47123	47115	47115	47128
47287	47305	47289	47295	47281	47286	47279	47282	47286	47282
47561	47575	47575	47559	47577	47557	47560	47570	47559	47563
47909	47923	47901	47904	47889	47915	47907	47909	47910	47905
48279	48273	48274	48270	48269	48253	48266	48248	48260	48263
48667	48666	48670	48661	48689	48665	48659	48663	48647	48661
49091	49089	49082	49078	49079	49077	49077	49074	49081	49067
49498	49507	49502	49498	49496	49483	49505	49491	49494	49485
49916	49911	49911	49897	49907	49903	49896	49899	49893	49882
50239	50246	50244	50238	50251	50239	50247	50247	50241	50244
50589	50564	50579	50574	50562	50571	50564	50583	50565	50556
50831	50835	50828	50830	50807	50820	50819	50828	50823	50818
50994	50995	50992	50994	50965	50985	50980	50961	50981	50974
51106	51103	51085	51105	51114	51101	51084	51086	51095	51096
51119	51120	51127	51119	51117	51128	51111	51111	51121	51116
51026	51030	51036	51024	51015	51027	51031	51028	51032	51024
50926	50907	50914	50925	50941	50924	50923	50917	50920	50913
50718	50713	50702	50713	50710	50722	50721	50730	50718	50728
50443	50419	50447	50434	50438	50435	50427	50440	50445	50438
50145	50143	50144	50145	50134	50144	50157	50148	50153	50149
49813	49804	49797	49801	49808	49799	49796	49814	49796	49807
49495	49486	49481	49483	49489	49491	49499	49476	49485	49496
49098	49110	49106	49115	49109	49109	49103	49118	49112	49117
48773	48766	48764	48774	48771	48763	48788	48785	48769	48777
48447	48433	48434	48450	48435	48445	48444	48452	48459	48448
48163	48185	48186	48167	48158	48162	48159	48189	48173	48174
47963	47983	47979	47988	47976	47977	47984	47968	47963	47970
47800	47801	47802	47794	47803	47797	47803	47785	47793	47818
47669	47669	47677	47658	47678	47700	47672	47661	47687	47681
47665	47680	47644	47666	47660	47658	47672	47664	47668	47671
47650	47655	47658	47675	47660	47673	47678	47684	47675	47674
47724	47728	47748	47745	47744	47744	47731	47735	47746	47730
47873	47880	47881	47881	47863	47859	47862	47871	47867	47871
48047	48024	48030	48058	48031	48026	48021	48047	48023	48034
48247	48252	48236	48261	48256	48259	48256	48251	48258	48240
48490	48509	48490	48497	48486	48492	48486	48493	48493	48501
48746	48761	48769	48763	48761	48763	48751	48758	48753	48770
49036	49062	49059	49052	49038	49045	49040	49037	49040	49035
49321	49330	49321	49310	49326	49324	49314	49316	49309	49310
49602	49603	49594	49589	49584	49591	49579	49577	49593	49596
49845	49848	49837	49840	49832	49825	49824	49846	49836	49828
50036	50014	50029	50023	50025	50032	50022	50019	50017	50024
50193	50202	50203	50197	50196	50197	50194	50185	50205	50190
50340	50338	50310	50335	50317	50336	50325	50325	50310	50331
50365	50356	50363	50358	50363	50353	50363	50360	50358	50343
50389	50384	50379	50390	50375	50395	50378	50384	50384	50371
50346	50342	50358	50361	50356	50344	50357	50343	50358	50340
50227	50229	50240	50239	50229	50240	50247	50240	50225	50240
50118	50109	50111	50122	50114	50118	50125	50126	50129	50108
49958	49945	49959	49955	49966	49973	49969	49955	49963	49945
49758	49766	49771	49767	49769	49763	49784	49766	49758	49779
49571	49562	49578	49574	49575	49560	49567	49574	49572	49567
49359	49360	49349	49361	49362	49363	49367	49371	49361	49366
49164	49154	49167	49145	49153	49171	49179	49167	49170	49160
48976	48967	48982	48977	48975	49005	48987	48984	48971	48977
48822	48827	48806	48827	48811	48814	48842	48821	48844	48816
48709	48695	48694	48702	48702	48684	48690	48696	48694	48704
48596	48605	48602	48604	48599	48605	48611	48585	48604	48609
48567	48553	48561	48565	48554	48575	48552	48564	48561	48555
48526	48536	48526	48527	48534	48522	48539	48538	48519	48522
48546	48542	48533	48538	48541	48533	48545	48525	48537	48531
48575	48587	48578	48565	48585	48567	48563	48585	48569	48579
48637	48631	48627	48625	48633	48629	48617	48610	48615	48634
48708	48707	48706	48705	48702	48693	48702	48703	48705	48710
48799	48793	48792	48806	48811	48808	48790	48803	48800	48804
48895	48900	48903	48896	48900	48901	48881	48882	48892	48882
48997	48995	48990	48994	48983	48986	48992	48995	48993	48987
49097	49099	49091	49095	49091	49080	49084	49094	49079	49088
49194	49185	49188	49186	49191	49180	49184	49183	49185	49179
49260	49256	49256	49249	49269	49241	49251	49249	49251	49256
49294	49315	49307	49306	49299	49301	49307	49297	49302	49303
49323	49322	49338	49324	49330	49330	49322	49324	49327	49325
49332	49319	49327	49322	49317	49320	49311	49318	49317	49310
49274	49276	49257	49259	49268	49267	49274	49283	49269	49275
49185	49194	49209	49191	49207	49201	49198	49194	49189	49202
49081	49087	49083	49088	49074	49074	49086	49094	49084	49084
48944	48957	48958	48955	48955	48963	48961	48951	48963	48952
48804	48791	48805	48801	48800	48799	48791	48815	48808	48808
48640	48629	48637	48629	48639	48650	48635	48646	48637	48638
48480	48455	48471	48478	48477	48499	48493	48488	48483	48487
48313	48300	48318	48311	48320	48315	48312	48328	48311	48314
48163	48156	48165	48161	48177	48168	48168	48168	48160	48176
48059	48037	48057	48053	48058	48054	48056	48044	48065	48053
47937	47939	47935	47937	47943	47925	47947	47946	47949	47946
47875	47881	47874	47882	47878	47881	47903	47884	47886	47884
47891	47890	47894	47892	47888	47901	47888	47870	47877	47900
47921	47914	47914	47919	47905	47923	47922	47935	47906	47924
47991	48023	47997	48019	48002	48006	48005	48015	47999	48014
48144	48140	48136	48139	48131	48128	48134	48126	48146	48137
48312	48317	48308	48308	48317	48306	48318	48300	48307	48305
48533	48530	48536	48530	48532	48530	48516	48539	48533	48534
48779	48797	48757	48766	48755	48773	48787	48767	48747	48771
49039	49029	49037	49030	49038	49035	49022	49040	49027	49025
49285	49309	49300	49302	49304	49276	49278	49287	49279	49287
49575	49567	49571	49573	49565	49573	49575	49562	49572	49569
49839	49842	49819	49828	49840	49827	49830	49823	49841	49827
50065	50057	50048	50055	50062	50072	50052	50055	50045	50050
50291	50285	50277	50269	50275	50275	50274	50264	50270	50261
50468	50462	50458	50454	50460	50449	50459	50459	50451	50450
50547	50549	50546	50548	50562	50534	50538	50526	50541	50536
50630	50634	50635	50621	50613	50615	50603	50612	50611	50615
50613	50624	50628	50623	50633	50624	50624	50620	50620	50618
50517	50524	50523	50519	50520	50513	50515	50521	50515	50521
50405	50391	50387	50377	50387	50388	50377	50383	50381	50382
50177	50185	50178	50174	50182	50171	50182	50176	50186	50163
49911	49905	49924	49906	49900	49911	49900	49902	49892	49906
49606	49606	49598	49601	49584	49595	49599	49600	49612	49606
49259	49241	49261	49267	49275	49261	49265	49257	49266	49264
48915	48894	48901	48916	48906	48912	48908	48910	48916	48905
48536	48531	48530	48526	48532	48543	48544	48537	48542	48535
48181	48192	48174	48185	48199	48178	48183	48190	48185	48192
47884	47857	47884	47891	47892	47895	47900	47909	47898	47896
47575	47573	47584	47605	47590	47582	47600	47587	47583	47603
47343	47379	47375	47353	47346	47368	47372	47368	47368	47376
47221	47215	47207	47228	47235	47236	47216	47240	47228	47250
47098	47103	47096	47094	47131	47110	47108	47133	47111	47100
47075	47104	47075	47071	47085	47077	47124	47087	47118	47049
47267	47258	47273	47251	47275	47252	47274	47262	47287	47254
47321	47328	47331	47317	47294	47312	47317	47335	47317	47337
47533	47531	47513	47526	47526	47536	47523	47523	47530	47533
47781	47767	47776	47779	47791	47782	47777	47765	47783	47779
48101	48104	48088	48104	48103	48091	48094	48097	48095	48090
48496	48479	48488	48475	48481	48484	48483	48482	48488	48485
48885	48884	48882	48893	48883	48883	48871	48878	48872	48896
49316	49329	49294	49312	49287	49313	49303	49315	49303	49297
49720	49728	49734	49718	49739	49731	49720	49723	49718	49719
50156	50162	50146	50144	50156	50156	50139	50141	50149	50160
50557	50561	50555	50545	50538	50544	50535	50552	50552	50540
50870	50881	50866	50882	50864	50864	50864	50864	50853	50852
51181	51179	51188	51181	51181	51166	51180	51178	51163	51171
51407	51400	51418	51386	51407	51409	51396	51390	51392	51400
51513	51534	51509	51493	51502	51506	51498	51522	51492	51498
51592	51591	51584	51586	51597	51592	51584	51611	51592	51588
51549	51544	51551	51563	51543	51541	51546	51543	51527	51529
51359	51365	51376	51363	51358	51359	51349	51350	51346	51356
51140	51145	51141	51139	51141	51140	51151	51137	51159	51146
50827	50837	50820	50825	50837	50827	50834	50830	50857	50838
50413	50389	50397	50407	50408	50420	50415	50418	50405	50415
49960	49969	49962	49956	49961	49961	49968	49959	49964	49967
49460	49461	49454	49458	49462	49461	49456	49452	49461	49455
48933	48941	48925	48926	48940	48942	48936	48934	48939	48950
48400	48382	48393	48369	48382	48380	48397	48395	48399	48412
47852	47861	47852	47853	47861	47882	47860	47882	47878	47877
47396	47388	47395	47401	47398	47384	47407	47396	47379	47399
46915	46932	46934	46927	46929	46915	46937	46932	46947	46922
46532	46542	46562	46560	46561	46581	46526	46560	46570	46538
46280	46310	46320	46314	46304	46344	46284	46319	46303	46299
46065	46034	46067	46029	46060	46017	46037	46052	46082	46071
45959	45946	45979	45952	45954	45965	45934	45970	45940	46008
46024	46018	45991	45992	46019	45998	46026	46026	46020	46042
46103	46090	46092	46081	46092	46131	46128	46081	46104	46081
46399	46371	46353	46378	46356	46374	46376	46366	46364	46388
46687	46664	46674	46666	46660	46704	46686	46666	46668	46660
47100	47095	47091	47093	47112	47100	47108	47100	47098	47077
47621	47593	47616	47605	47627	47607	47597	47607	47613	47639
48176	48174	48181	48187	48177	48197	48159	48187	48180	48173
48811	48807	48820	48818	48794	48807	48799	48803	48787	48797
49443	49470	49432	49452	49442	49433	49443	49429	49437	49424
50113	50113	50118	50100	50089	50104	50103	50101	50096	50104
50755	50743	50736	50759	50749	50750	50727	50741	50727	50753
51283	51299	51290	51312	51304	51303	51271	51275	51292	51251
51865	51878	51875	51851	51869	51860	51842	51850	51846	51855
52293	52295	52298	52301	52304	52283	52294	52276	52287	52272
52574	52561	52557	52549	52563	52574	52544	52542	52549	52551
52801	52787	52814	52802	52797	52793	52772	52780	52799	52769
52897	52884	52881	52885	52877	52883	52894	52891	52875	52885
52734	52736	52746	52744	52727	52747	52731	52736	52725	52740
52568	52561	52567	52562	52563	52563	52551	52558	52553	52567
52223	52232	52238	52231	52232	52211	52218	52213	52224	52218
51728	51742	51744	51742	51735	51725	51737	51737	51742	51743
51185	51206	51198	51198	51210	51184	51203	51209	51200	51202
50566	50552	50564	50573	50559	50569	50560	50565	50570	50568
49856	49841	49856	49869	49865	49871	49866	49864	49866	49880
49134	49134	49142	49135	49136	49153	49152	49141	49147	49133
48395	48387	48408	48416	48408	48394	48404	48401	48427	48413
47706	47703	47730	47721	47718	47712	47715	47740	47724	47729
47014	47031	47036	47028	47016	47037	47015	47040	47041	47040
46445	46395	46425	46442	46447	46427	46454	46450	46436	46431
45962	45951	45968	45984	45979	45991	45980	45987	45987	46010
45536	45548	45551	45516	45539	45547	45560	45552	45555	45584
45221	45232	45245	45261	45227	45249	45246	45256	45253	45250
45150	45163	45150	45195	45186	45186	45185	45173	45171	45199
45129	45144	45147	45108	45149	45168	45123	45120	45148	45143
45293	45289	45317	45282	45283	45292	45286	45297	45308	45316
45537	45524	45520	45540	45537	45557	45536	45534	45513	45536
45917	45939	45926	45924	45932	45933	45941	45942	45925	45930
46477	46484	46485	46479	46497	46467	46487	46484	46486	46481
47068	47076	47052	47065	47060	47062	47068	47071	47067	47051
47758	47774	47779	47767	47778	47764	47762	47760	47776	47762
48534	48548	48539	48542	48534	48529	48527	48534	48535	48519
49328	49326	49313	49326	49312	49313	49325	49330	49323	49318
50138	50137	50137	50113	50122	50136	50137	50117	50112	50112
50847	50849	50852	50854	50851	50855	50847	50843	50840	50854
51584	51576	51571	51575	51583	51580	51569	51562	51560	51564
52215	52212	52198	52215	52213	52220	52201	52195	52181	52197
52626	52634	52640	52622	52632	52617	52622	52631	52614	52624
53016	53021	53010	53017	52997	52992	53003	52997	53007	53024
53212	53228	53223	53219	53227	53200	53224	53220	53225	53194
53215	53207	53195	53204	53218	53209	53200	53187	53192	53194
53097	53088	53094	53095	53094	53081	53093	53085	53080	53101
52792	52805	52811	52797	52795	52789	52821	52800	52803	52813
52304	52312	52322	52315	52315	52295	52314	52313	52308	52324
51783	51786	51775	51784	51769	51781	51787	51782	51785	51795
51095	51092	51084	51083	51095	51102	51095	51096	51105	51084
50297	50302	50306	50305	50298	50297	50301	50315	50317	50314
49471	49477	49475	49479	49492	49490	49484	49495	49488	49498
48624	48619	48617	48626	48629	48621	48626	48633	48640	48641
47792	47791	47803	47801	47813	47807	47822	47809	47818	47812
46951	46981	46939	46946	46978	46949	46979	46971	46970	46999
46163	46192	46187	46186	46205	46188	46178	46200	46187	46228
45547	45568	45581	45591	45627	45594	45609	45588	45592	45618
44976	44971	44982	44969	44940	45011	45021	45013	45005	44998
44491	44672	44638	44659	44578	44552	44590	44538	44646	44617
44652	44683	44720	44686	44727	44674	44700	44701	44697	44672
44272	44299	44254	44302	44256	44298	44290	44286	44291	44320
44358	44407	44398	44376	44395	44402	44383	44416	44383	44384
44532	44521	44481	44529	44550	44539	44544	44551	44545	44526
44925	44888	44902	44939	44867	44918	44923	44933	44921	44913
45504	45499	45515	45498	45519	45498	45502	45457	45503	45498
46158	46178	46166	46157	46174	46185	46168	46167	46161	46179
46980	46966	46984	46967	46978	46974	46983	46976	46994	46973
47878	47876	47881	47890	47886	47874	47880	47869	47886	47885
48859	48835	48843	48851	48845	48830	48838	48819	48835	48834
49860	49825	49826	49847	49827	49850	49832	49799	49828	49841
50787	50794	50765	50786	50767	50791	50775	50790	50776	50774
51740	51766	51722	51727	51752	51752	51744	51724	51741	51747
52592	52587	52607	52627	52586	52573	52580	52580	52562	52577
53234	53209	53275	53248	53226	53230	53218	53152	53209	53219
53845	53852	53829	53810	53828	53874	53833	53883	53829	53840
54305	54272	54274	54349	54281	54286	54289	54245	54275	54269
54399	54387	54361	54442	54395	54385	54386	54430	54364	54388
54497	54523	54522	54467	54481	54480	54479	54468	54458	54465
54352	54362	54403	54375	54376	54369	54378	54322	54330	54348
53936	53932	53885	53935	53922	53931	53918	53914	53903	53928
53457	53457	53480	53437	53467	53448	53471	53485	53481	53457
52795	52797	52808	52780	52803	52802	52806	52795	52812	52795
51998	51982	51993	51972	51981	51995	51997	51980	51982	51993
51107	51110	51105	51114	51118	51109	51114	51116	51113	51119
50156	50149	50147	50160	50151	50156	50157	50154	50162	50165
49153	49160	49179	49170	49166	49184	49181	49181	49170	49183
48188	48176	48171	48197	48179	48198	48189	48198	48211	48212
47235	47228	47214	47203	47256	47222	47233	47233	47256	47251
46399	46398	46405	46409	46434	46434	46437	46433	46415	46429
45608	45606	45605	45567	45607	45578	45635	45606	45636	45620
44957	44934	44947	44973	44951	44942	44920	44968	44968	44951
44532	44556	44572	44514	44553	44581	44526	44594	44540	44589
44164	44169	44163	44168	44181	44202	44221	44206	44247	44152
44107	44064	44076	44090	44058	44034	44135	44073	44078	44105
44068	44079	44059	44051	44058	44044	44058	44077	44039	44101
44284	44272	44265	44266	44268	44291	44252	44287	44338	44236
44720	44761	44736	44751	44752	44782	44760	44739	44709	44726
45239	45226	45251	45258	45243	45243	45299	45269	45285	45234
46005	45999	45989	45978	45972	46008	45962	45979	45954	45989
46853	46880	46880	46870	46872	46887	46876	46890	46868	46868
47805	47797	47810	47800	47798	47799	47807	47780	47794	47788
48817	48809	48792	48821	48794	48818	48803	48799	48800	48799
49828	49819	49827	49821	49823	49806	49801	49808	49791	49808
50838	50840	50826	50836	50812	50828	50812	50821	50805	50815
51782	51792	51804	51790	51797	51741	51780	51774	51785	51752
52581	52549	52570	52562	52562	52584	52569	52551	52545	52567
53293	53300	53297	53291	53313	53256	53320	53282	53267	53318
53878	53861	53873	53865	53857	53892	53881	53841	53859	53807
54186	54194	54193	54187	54147	54187	54176	54172	54193	54143
54393	54398	54394	54403	54396	54354	54356	54382	54381	54346
54407	54406	54385	54397	54380	54348	54395	54372	54386	54320
54122	54140	54146	54120	54132	54143	54107	54130	54122	54133
53769	53755	53771	53766	53753	53767	53733	53738	53751	53731
53187	53195	53201	53193	53185	53200	53189	53197	53189	53196
52426	52409	52397	52404	52431	52420	52419	52414	52411	52411
51617	51616	51619	51613	51629	51622	51620	51623	51612	51624
50665	50663	50674	50675	50663	50671	50672	50688	50679	50680
49676	49659	49671	49670	49677	49673	49679	49678	49678	49674
48640	48650	48641	48664	48644	48656	48659	48677	48659	48669
47616	47623	47618	47626	47619	47627	47642	47619	47632	47643
46683	46708	46708	46714	46722	46722	46731	46733	46742	46723
45790	45768	45827	45809	45795	45810	45808	45800	45844	45819
44968	44994	44979	44981	44984	44991	44960	44989	44992	44995
44420	44423	44423	44433	44447	44433	44457	44471	44464	44484
43881	43891	43925	43876	43882	43884	43897	43932	43921	43904
43653	43632	43654	43659	43656	43641	43668	43645	43651	43672
43426	43419	43405	43449	43408	43435	43458	43443	43433	43473
43504	43510	43522	43510	43499	43511	43513	43526	43498	43533
43887	43852	43846	43879	43867	43874	43867	43882	43886	43878
44265	44271	44270	44266	44262	44290	44285	44287	44258	44253
44899	44891	44903	44922	44903	44878	44911	44875	44868	44901
45784	45787	45771	45789	45764	45755	45770	45765	45755	45763
46703	46697	46700	46694	46697	46708	46701	46685	46695	46688
47752	47749	47750	47739	47754	47730	47735	47738	47727	47734
48893	48876	48874	48852	48865	48861	48870	48853	48863	48851
50020	50025	50014	50011	50007	49997	49995	49999	50009	49988
51153	51157	51148	51140	51150	51145	51134	51132	51136	51126
52189	52180	52191	52193	52180	52182	52177	52160	52151	52173
53184	53177	53190	53171	53160	53170	53180	53161	53169	53153
54026	54023	54009	54015	54031	54008	54021	54010	54006	53993
54605	54586	54602	54588	54591	54562	54597	54564	54543	54551
55166	55158	55161	55151	55152	55152	55139	55136	55159	55125
55409	55420	55415	55419	55405	55375	55416	55384	55394	55386
55370	55348	55352	55329	55334	55339	55343	55323	55327	55336
55275	55271	55256	55274	55262	55267	55267	55237	55244	55238
54841	54856	54861	54862	54854	54888	54860	54859	54820	54837
54174	54208	54189	54184	54174	54178	54171	54193	54189	54168
53481	53476	53483	53461	53481	53461	53452	53461	53469	53438
52587	52587	52575	52584	52581	52570	52585	52583	52584	52572
51515	51512	51510	51515	51518	51513	51506	51515	51510	51516
50420	50434	50423	50427	50426	50440	50447	50447	50444	50442
49295	49282	49287	49291	49291	49291	49308	49305	49283	49304
48166	48179	48166	48156	48198	48178	48194	48188	48187	48173
47051	47063	47059	47045	47066	47077	47059	47070	47070	47073
46059	46069	45980	46115	46032	46013	46125	45996	46041	46084
45535	45592	45527	45573	45566	45537	45580	45553	45557	45557
44447	44481	44452	44455	44508	44449	44487	44487	44451	44472
43809	43794	43822	43816	43856	43824	43834	43837	43826	43842
43300	43256	43305	43331	43356	43349	43307	43319	43338	43345
43107	43163	43108	43091	43064	43116	43126	43119	43100	43098
43143	43128	43143	43149	43129	43137	43170	43191	43151	43136
43296	43283	43337	43302	43344	43342	43319	43283	43321	43338
43716	43677	43739	43729	43708	43742	43735	43730	43738	43740
44420	44433	44434	44433	44395	44404	44400	44449	44413	44431
45149	45165	45158	45133	45149	45131	45129	45167	45119	45152
46105	46086	46086	46106	46107	46093	46095	46081	46080	46103
47186	47183	47175	47175	47173	47179	47166	47164	47166	47166
48311	48291	48302	48302	48306	48298	48285	48286	48288	48293
49486	49485	49493	49495	49479	49481	49464	49470	49471	49466
50644	50638	50641	50634	50643	50596	50600	50624	50600	50601
51774	51800	51790	51778	51776	51754	51745	51708	51731	51754
52829	52843	52854	52807	52789	52810	52814	52774	52804	52802
53630	53669	53587	53627	53636	53605	53611	53634	53587	53609
54405	54422	54337	54437	54399	54390	54385	54427	54370	54366
54938	54945	54927	54933	54915	54956	54913	54918	54890	54910
55175	55173	55136	55102	55182	55163	55174	55096	55140	55172
55288	55326	55234	55234	55285	55274	55274	55249	55255	55279
55173	55145	55093	55176	55146	55126	55133	55171	55102	55145
54674	54702	54689	54663	54691	54676	54689	54640	54640	54673
54177	54218	54189	54225	54190	54193	54202	54170	54220	54188
53419	53407	53395	53398	53420	53430	53416	53415	53448	53415
52464	52447	52432	52442	52448	52447	52444	52429	52442	52442
51440	51449	51435	51450	51446	51454	51451	51465	51449	51458
50315	50310	50312	50315	50324	50327	50323	50325	50327	50320
49142	49170	49144	49163	49153	49169	49177	49169	49146	49159
47963	47965	47973	47999	47973	47975	47971	48004	47963	48002
46759	46813	46808	46783	46822	46807	46816	46840	46779	46815
45762	45802	45796	45825	45834	45825	45805	45832	45851	45802
44776	44826	44825	44790	44813	44797	44853	44866	44883	44844
44028	44068	44060	44122	44118	44059	44114	44119	44074	44147
43313	43332	43350	43338	43337	43339	43369	43373	43342	43391
42936	42907	42921	42933	42920	42979	42981	42913	42920	42891
42737	42744	42772	42758	42797	42800	42751	42814	42758	42795
42597	42654	42630	42625	42698	42575	42744	42711	42756	42691
42877	42867	42884	42890	42868	42845	42885	42877	42905	42853
43364	43416	43411	43405	43388	43349	43331	43371	43333	43404
43938	43984	43952	43940	43981	43891	43965	43948	43954	43929
44772	44724	44724	44729	44722	44776	44734	44746	44726	44715
45783	45766	45768	45787	45761	45763	45794	45779	45750	45786
46866	46841	46858	46827	46863	46836	46846	46838	46850	46851
48055	48061	48054	48055	48043	48026	48033	48033	48045	48044
49315	49290	49304	49295	49301	49289	49268	49273	49269	49284
50541	50555	50569	50547	50557	50570	50523	50536	50530	50516
51778	51803	51785	51789	51772	51752	51726	51754	51743	51757
52881	52877	52868	52864	52863	52858	52861	52828	52848	52890
53867	53888	53881	53893	53897	53899	53885	53855	53881	53880
54747	54743	54743	54722	54729	54764	54658	54709	54707	54697
55245	55219	55240	55253	55232	55267	55166	55240	55231	55178
55759	55714	55752	55733	55749	55753	55729	55724	55726	55749
55887	55928	55864	55879	55876	55842	55838	55888	55857	55861
55697	55684	55680	55688	55676	55672	55699	55667	55657	55685
55422	55413	55413	55418	55409	55418	55381	55386	55411	55427
54903	54910	54915	54907	54897	54904	54905	54906	54906	54894
54072	54045	54053	54071	54054	54063	54050	54056	54044	54080
53191	53169	53177	53179	53169	53179	53183	53179	53186	53176
52126	52148	52124	52142	52118	52146	52143	52149	52138	52136
50930	50938	50928	50940	50935	50943	50949	50943	50945	50953
49723	49720	49723	49719	49737	49731	49750	49746	49735	49749
48489	48470	48493	48481	48483	48494	48486	48506	48500	48493
47305	47291	47319	47286	47325	47306	47330	47313	47312	47335
46168	46170	46131	46163	46178	46173	46160	46183	46180	46177
45183	45224	45195	45221	45223	45218	45235	45224	45229	45227
44304	44280	44294	44282	44313	44289	44298	44276	44309	44329
43544	43553	43533	43573	43545	43535	43550	43544	43577	43587
43147	43182	43139	43182	43171	43177	43195	43138	43173	43184
42808	42830	42803	42792	42830	42837	42843	42840	42857	42860
42710	42708	42716	42714	42733	42707	42708	42708	42727	42732
43033	43001	42955	43000	43007	43024	43055	42999	42994	43017
43291	43303	43302	43298	43307	43331	43323	43299	43301	43311
43904	43916	43902	43900	43875	43892	43898	43890	43907	43897
44723	44675	44714	44685	44713	44705	44704	44686	44696	44686
45636	45628	45631	45633	45603	45607	45620	45620	45631	45612
46715	46694	46701	46697	46698	46693	46687	46677	46685	46676
47886	47888	47890	47874	47879	47879	47881	47865	47858	47872
49090	49090	49109	49072	49085	49091	49075	49079	49072	49076
50327	50321	50316	50331	50320	50302	50305	50317	50293	50291
51477	51456	51477	51454	51457	51439	51445	51436	51419	51428
52595	52609	52601	52604	52598	52573	52579	52587	52583	52565
53576	53549	53558	53563	53549	53554	53529	53523	53513	53512
54271	54248	54252	54248	54246	54251	54214	54211	54224	54227
54925	54910	54904	54905	54899	54896	54879	54893	54874	54877
55336	55329	55332	55341	55333	55341	55314	55326	55289	55330
55381	55385	55380	55357	55365	55371	55358	55352	55343	55340
55331	55329	55364	55349	55323	55351	55342	55330	55337	55329
55041	55043	55046	55050	55048	55076	55032	55025	55033	55048
54498	54487	54465	54488	54491	54473	54467	54475	54452	54491
53817	53826	53802	53811	53810	53819	53814	53803	53805	53788
52944	52944	52947	52949	52943	52938	52939	52959	52957	52941
51939	51936	51930	51928	51925	51935	51929	51942	51934	51933
50843	50854	50840	50855	50857	50856	50861	50854	50856	50856
49723	49700	49711	49727	49728	49753	49719	49718	49727	49713
48803	48781	48787	48800	48784	48803	48807	48806	48826	48808
47505	47494	47522	47527	47527	47537	47541	47546	47524	47522
46441	46455	46453	46461	46497	46469	46478	46458	46484	46485
45497	45458	45496	45484	45481	45516	45491	45486	45509	45529
44674	44672	44672	44666	44695	44679	44700	44694	44695	44706
44099	44118	44115	44167	44074	44116	44110	44106	44127	44148
43548	43540	43556	43539	43569	43590	43555	43576	43557	43547
43295	43246	43295	43283	43217	43275	43300	43303	43326	43289
43302	43340	43336	43329	43284	43326	43335	43357	43338	43346
43399	43369	43404	43406	43342	43398	43402	43386	43413	43393
43719	43738	43705	43681	43686	43684	43677	43746	43707	43699
44335	44325	44315	44326	44392	44323	44330	44321	44339	44338
45029	45039	44991	45020	45008	45033	45024	44996	45009	45009
45893	45891	45847	45867	45885	45865	45858	45899	45858	45861
46931	46915	46932	46927	46933	46931	46901	46920	46903	46931
48033	48008	48008	48020	48018	48016	48011	48016	47993	48021
49177	49173	49185	49151	49163	49154	49149	49154	49161	49131
50308	50305	50306	50281	50282	50291	50266	50258	50287	50280
51437	51445	51453	51407	51449	51414	51406	51438	51408	51401
52481	52448	52484	52499	52439	52443	52463	52407	52447	52442
53289	53306	53241	53309	53289	53270	53262	53225	53251	53264
54110	54119	54121	54105	54081	54115	54087	54128	54072	54095
54679	54685	54723	54624	54650	54660	54667	54649	54636	54640
54957	54941	54990	54980	54908	54910	54942	54872	54906	54914
55195	55195	55219	55135	55163	55172	55176	55186	55165	55145
55088	55098	55078	55089	55101	55082	55078	55046	55085	55060
54716	54712	54773	54767	54723	54685	54708	54756	54730	54691
54307	54290	54279	54269	54283	54274	54298	54268	54278	54286
53654	53657	53657	53664	53668	53651	53659	53665	53644	53669
52750	52755	52763	52776	52760	52761	52771	52766	52755	52763
51847	51851	51836	51842	51863	51854	51859	51847	51854	51859
50819	50826	50818	50824	50820	50841	50842	50833	50818	50832
49760	49757	49757	49772	49770	49769	49767	49774	49784	49767
48704	48689	48670	48682	48700	48691	48694	48709	48699	48698
47643	47680	47665	47671	47676	47693	47696	47691	47677	47688
46658	46667	46666	46627	46661	46671	46683	46675	46651	46680
45796	45776	45764	45776	45749	45767	45767	45771	45758	45774
45096	45070	45071	45136	45093	45096	45122	45107	45081	45115
44415	44381	44410	44477	44412	44379	44432	44413	44432	44445
43854	43905	43913	43916	43931	43945	43912	43932	43975	43917
43741	43743	43754	43726	43743	43752	43715	43752	43753	43722
43571	43594	43609	43601	43610	43625	43571	43627	43635	43657
43724	43755	43740	43721	43737	43802	43731	43743	43708	43765
44131	44095	44103	44117	44124	44080	44118	44104	44104	44136
44570	44592	44557	44608	44589	44559	44591	44594	44586	44516
45298	45249	45245	45254	45242	45275	45232	45235	45228	45266
46092	46099	46119	46091	46102	46112	46081	46094	46079	46094
47027	47035	47027	47012	47022	47034	47031	47013	47011	47035
48066	48065	48067	48059	48070	48054	48043	48041	48049	48037
49130	49136	49116	49099	49116	49091	49089	49096	49098	49099
50199	50189	50183	50195	50192	50187	50185	50170	50171	50165
51202	51234	51224	51211	51218	51185	51228	51205	51196	51191
52096	52112	52121	52120	52131	52086	52035	52080	52092	52124
52996	52986	52958	52963	52960	53010	53001	52944	52971	52971
53689	53698	53687	53713	53713	53661	53717	53671	53672	53712
54097	54123	54098	54122	54091	54079	54113	54072	54071	54059
54454	54454	54450	54453	54445	54475	54480	54430	54455	54410
54633	54624	54621	54607	54625	54589	54571	54611	54594	54647
54425	54436	54420	54418	54422	54399	54377	54410	54405	54396
54187	54181	54172	54190	54164	54209	54154	54165	54170	54165
53695	53703	53715	53711	53720	53692	53699	53718	53700	53690
53042	53045	53033	53054	53037	53034	53048	53047	53043	53050
52308	52310	52303	52310	52289	52296	52309	52298	52306	52281
51429	51432	51427	51430	51432	51431	51434	51435	51429	51433
50475	50474	50469	50479	50479	50489	50483	50480	50490	50492
49504	49506	49498	49517	49519	49516	49523	49512	49528	49531
48557	48550	48560	48561	48549	48554	48565	48561	48581	48568
47574	47584	47572	47593	47576	47596	47608	47626	47601	47610
46667	46680	46673	46681	46688	46671	46688	46709	46701	46693
45929	45910	45933	45957	45960	45942	45954	45936	45929	45957
45184	45194	45183	45206	45224	45221	45232	45250	45206	45236
44633	44613	44636	44648	44655	44687	44662	44671	44672	44673
44288	44304	44310	44337	44306	44316	44313	44324	44311	44340
44034	44053	44045	44076	44069	44049	44068	44078	44087	44053
43989	43993	44013	44014	44010	44014	43998	44039	44035	44012
44230	44247	44239	44246	44222	44243	44249	44253	44229	44225
44513	44466	44472	44488	44482	44485	44488	44482	44487	44480
44987	44940	44955	44985	44996	44965	44974	44992	44967	44987
45652	45650	45660	45648	45653	45658	45650	45661	45646	45648
46373	46356	46377	46348	46367	46370	46375	46357	46369	46368
47232	47224	47220	47219	47218	47222	47207	47208	47207	47210
48159	48136	48149	48137	48137	48147	48135	48130	48126	48127
49093	49084	49095	49082	49086	49077	49078	49067	49063	49067
50031	50022	50024	50015	50030	50009	50006	50013	50005	50013
50894	50897	50875	50870	50870	50864	50866	50847	50852	50847
51725	51718	51709	51722	51707	51706	51697	51695	51684	51697
52451	52425	52425	52433	52422	52413	52408	52408	52410	52415
52986	52958	52969	52951	52942	52957	52955	52954	52921	52949
53414	53436	53417	53418	53413	53417	53406	53422	53415	53391
53667	53699	53695	53690	53667	53663	53687	53676	53678	53667
53708	53714	53721	53729	53711	53711	53730	53709	53690	53675
53663	53676	53680	53658	53684	53665	53668	53683	53658	53646
53418	53447	53435	53449	53437	53415	53442	53427	53419	53429
52965	52973	52989	52979	52975	52966	52988	52986	52976	52971
52504	52512	52512	52501	52512	52523	52499	52515	52528	52501
51897	51902	51870	51859	51862	51923	51913	51878	51942	51866
51157	51157	51160	51152	51161	51180	51167	51165	51175	51154
50396	50398	50387	50389	50383	50402	50416	50405	50407	50408
49601	49593	49577	49591	49599	49609	49602	49588	49599	49602
48769	48779	48771	48782	48785	48785	48774	48780	48785	48788
47988	47987	47988	47990	48008	47985	47986	47993	48004	47999
47269	47263	47268	47285	47293	47279	47288	47292	47279	47272
46565	46589	46579	46577	46577	46600	46592	46588	46586	46590
45965	45971	45978	45983	45947	45972	46001	45978	46008	45990
45596	45626	45577	45610	45630	45615	45580	45606	45600	45620
45223	45185	45219	45231	45255	45241	45254	45238	45238	45232
45009	44977	45011	45016	45005	44987	45036	45029	44997	45024
45064	45062	45039	45041	45069	45069	45076	45045	45061	45047
45118	45103	45116	45121	45070	45116	45126	45115	45123	45106
45372	45343	45379	45340	45365	45340	45340	45303	45335	45347
45728	45745	45760	45742	45707	45734	45741	45730	45729	45729
46204	46169	46185	46201	46213	46169	46164	46196	46171	46190
46756	46749	46752	46740	46767	46744	46746	46782	46740	46753
47418	47441	47397	47411	47403	47417	47395	47398	47415	47415
48095	48082	48084	48080	48091	48064	48077	48065	48077	48085
48805	48795	48810	48797	48791	48788	48785	48783	48773	48796
49521	49515	49526	49501	49518	49500	49495	49488	49496	49494
50213	50204	50199	50222	50217	50201	50182	50178	50187	50197
50845	50858	50856	50859	50838	50827	50831	50829	50849	50821
51363	51372	51333	51378	51359	51361	51370	51361	51348	51350
51864	51878	51875	51847	51841	51857	51847	51866	51849	51845
52243	52235	52258	52202	52230	52236	52233	52261	52246	52226
52406	52405	52399	52415	52399	52405	52414	52367	52406	52411
52576	52566	52604	52608	52576	52574	52577	52584	52564	52561
52571	52585	52558	52588	52560	52583	52576	52569	52580	52553
52409	52394	52410	52426	52408	52425	52411	52396	52412	52410
52195	52199	52217	52200	52192	52203	52200	52203	52219	52210
51882	51878	51879	51901	51872	51870	51887	51876	51860	51883
51424	51427	51408	51421	51421	51421	51429	51441	51428	51426
50932	50934	50941	50961	50934	50941	50944	50942	50954	50943
50367	50377	50373	50369	50365	50375	50386	50377	50377	50375
49795	49799	49784	49786	49784	49793	49806	49785	49809	49799
49187	49170	49182	49182	49184	49183	49183	49188	49175	49187
48589	48590	48589	48579	48598	48582	48592	48603	48616	48602
48011	47998	47999	48020	48011	48013	48008	48010	48038	48014
47480	47496	47472	47472	47477	47497	47492	47491	47454	47499
47037	47066	47032	47043	47047	47040	47051	47046	47097	47064
46657	46653	46652	46644	46666	46655	46662	46679	46675	46666
46349	46364	46379	46391	46362	46392	46389	46374	46383	46409
46222	46237	46221	46239	46238	46240	46215	46244	46197	46269
46126	46128	46133	46139	46144	46142	46089	46144	46159	46112
46142	46177	46160	46176	46174	46138	46178	46147	46140	46192
46328	46350	46330	46335	46331	46340	46356	46347	46331	46371
46556	46514	46524	46520	46523	46553	46499	46508	46550	46558
46829	46854	46848	46848	46853	46852	46835	46859	46863	46825
47270	47275	47269	47269	47273	47264	47280	47269	47268	47266
47698	47689	47705	47699	47694	47699	47698	47689	47695	47692
48180	48188	48176	48177	48192	48183	48173	48179	48177	48173
48696	48698	48696	48705	48694	48701	48693	48705	48702	48695
49215	49220	49213	49205	49213	49220	49215	49200	49197	49209
49715	49731	49721	49726	49717	49732	49714	49712	49719	49697
50153	50152	50167	50155	50167	50155	50137	50154	50145	50163
50580	50578	50578	50573	50579	50573	50585	50582	50566	50588
50926	50926	50918	50924	50908	50907	50947	50919	50922	50934
51171	51180	51173	51164	51163	51155	51164	51184	51167	51151
51379	51378	51369	51375	51369	51377	51363	51360	51367	51351
51479	51490	51483	51489	51478	51454	51482	51475	51472	51480
51479	51464	51479	51472	51454	51478	51473	51473	51465	51484
51455	51444	51448	51455	51453	51435	51441	51447	51447	51453
51298	51305	51297	51309	51289	51295	51304	51299	51291	51288
51038	51038	51032	51049	51055	51042	51056	51051	51056	51031
50777	50764	50780	50779	50775	50777	50773	50777	50788	50784
50403	50410	50410	50415	50401	50413	50424	50419	50408	50409
50020	50025	50030	50028	50014	50026	50029	50033	50025	50031
49593	49584	49590	49595	49588	49599	49597	49593	49608	49596
49148	49158	49167	49151	49164	49156	49170	49160	49159	49171
48725	48717	48717	48727	48712	48735	48732	48734	48749	48730
48317	48319	48301	48310	48312	48320	48316	48315	48313	48318
47948	47955	47963	47952	47963	47952	47966	47964	47952	47964
47603	47605	47610	47618	47616	47619	47617	47615	47611	47622
47339	47347	47344	47344	47346	47358	47351	47354	47361	47360
47171	47181	47188	47190	47189	47190	47200	47178	47195	47200
47043	47043	47047	47028	47055	47029	47048	47028	47039	47050
47011	47005	46995	47001	47014	46995	46984	46988	46999	47017
47060	47086	47096	47076	47074	47082	47069	47070	47084	47087
47184	47181	47178	47168	47176	47166	47178	47182	47171	47167
47340	47346	47356	47341	47344	47351	47339	47349	47344	47338
47633	47625	47627	47630	47623	47626	47623	47619	47627	47638
47923	47938	47938	47907	47922	47920	47913	47911	47916	47904
48267	48251	48269	48247	48264	48257	48237	48249	48267	48261
48632	48622	48633	48635	48633	48628	48621	48622	48629	48627
48993	48991	48974	48999	48994	48995	48992	48996	48986	48988
49347	49364	49345	49351	49342	49353	49336	49351	49336	49348
49681	49683	49673	49670	49670	49675	49679	49667	49677	49665
49988	49973	49978	49969	49963	49968	49963	49962	49969	49959
50210	50210	50203	50218	50208	50209	50207	50215	50207	50208
50376	50387	50397	50388	50389	50381	50377	50390	50398	50377
50558	50538	50542	50546	50548	50543	50556	50548	50543	50541
50631	50616	50634	50633	50628	50626	50630	50625	50630	50622
50620	50631	50613	50616	50631	50626	50632	50621	50625	50617
50592	50598	50598	50610	50596	50596	50599	50594	50598	50601
50482	50476	50523	50503	50469	50500	50513	50493	50488	50512
50277	50280	50292	50285	50276	50296	50293	50290	50293	50291
50085	50079	50088	50084	50094	50088	50091	50092	50080	50091
49815	49821	49828	49815	49815	49825	49832	49824	49827	49823
49551	49541	49538	49552	49536	49558	49549	49551	49537	49546
49240	49236	49249	49246	49249	49252	49250	49255	49250	49250
48934	48949	48940	48952	48944	48952	48955	48954	48961	48947
48662	48657	48663	48658	48677	48662	48681	48659	48666	48668
48395	48388	48400	48419	48392	48403	48403	48408	48411	48420
48209	48189	48215	48197	48215	48203	48217	48212	48206	48211
48018	48005	48012	48016	48040	48011	48004	48020	48018	48033
47886	47884	47883	47888	47894	47890	47878	47893	47897	47902
47822	47814	47818	47827	47820	47825	47827	47814	47844	47834
47805	47793	47804	47794	47815	47797	47789	47791	47805	47799
47816	47831	47833	47839	47842	47836	47825	47833	47838	47844
47945	47925	47925	47938	47942	47934	47930	47934	47934	47938
48051	48044	48038	48050	48056	48038	48035	48046	48050	48035
48217	48205	48221	48212	48214	48221	48209	48207	48212	48220
48419	48414	48420	48422	48413	48413	48423	48419	48419	48423
48636	48618	48623	48623	48627	48618	48635	48627	48622	48606
48842	48863	48860	48857	48854	48851	48835	48853	48841	48836
49062	49075	49073	49065	49069	49069	49064	49057	49060	49072
49278	49263	49267	49277	49266	49263	49261	49250	49270	49264
49440	49448	49430	49446	49449	49449	49441	49435	49441	49445
49572	49585	49585	49566	49575	49569	49580	49566	49573	49589
49694	49686	49679	49685	49696	49694	49684	49701	49692	49681
49769	49769	49754	49766	49764	49769	49769	49761	49756	49767
49809	49791	49812	49810	49810	49807	49819	49801	49808	49805
49825	49827	49828	49838	49829	49831	49835	49833	49839	49827
49790	49789	49803	49810	49795	49813	49795	49819	49805	49803
49741	49734	49730	49741	49743	49747	49742	49744	49743	49744
49645	49629	49642	49628	49633	49645	49643	49647	49654	49649
49511	49505	49506	49519	49506	49505	49508	49510	49509	49511
49343	49345	49348	49348	49358	49339	49348	49365	49348	49360
49168	49178	49184	49162	49183	49184	49190	49191	49193	49182
49018	49013	49013	49010	49024	49020	49023	49031	49030	49028
48845	48849	48856	48863	48863	48867	48871	48850	48861	48870
48716	48722	48714	48720	48733	48731	48723	48721	48727	48722
48600	48611	48612	48599	48615	48609	48617	48623	48629	48637
48531	48530	48542	48539	48536	48533	48529	48536	48547	48547
48494	48488	48493	48494	48489	48499	48496	48485	48482	48498
48492	48493	48490	48480	48483	48479	48488	48483	48500	48486
48528	48518	48514	48509	48513	48515	48520	48521	48504	48511
48582	48563	48570	48561	48577	48577	48586	48564	48575	48572
48666	48681	48691	48684	48683	48680	48677	48664	48683	48669
48777	48807	48787	48791	48792	48777	48789	48789	48789	48790
48925	48938	48929	48937	48933	48924	48920	48926	48944	48929
49087	49096	49084	49086	49090	49086	49081	49089	49083	49087
49244	49235	49245	49233	49236	49233	49242	49236	49225	49253
49401	49389	49399	49401	49386	49387	49390	49384	49396	49397
49512	49523	49525	49515	49529	49519	49511	49514	49514	49505
49619	49633	49625	49633	49628	49630	49608	49624	49639	49629
49721	49707	49717	49711	49710	49717	49709	49713	49708	49711
49731	49736	49739	49727	49743	49723	49728	49714	49722	49728
49748	49743	49733	49741	49747	49748	49736	49728	49752	49742
49706	49703	49690	49698	49699	49709	49687	49700	49699	49704
49617	49615	49609	49601	49610	49610	49619	49626	49615	49605
49518	49514	49517	49515	49505	49538	49528	49519	49520	49528
49401	49394	49402	49408	49408	49397	49403	49408	49396	49413
49252	49243	49258	49259	49251	49267	49245	49257	49265	49268
49087	49076	49075	49090	49090	49084	49085	49093	49086	49090
48873	48895	48892	48897	48883	48893	48892	48893	48899	48896
48693	48699	48699	48702	48708	48688	48714	48715	48722	48716
48475	48465	48484	48486	48488	48496	48498	48495	48501	48519
48306	48283	48306	48293	48307	48312	48296	48302	48324	48295
48140	48151	48141	48147	48144	48151	48158	48144	48153	48162
48013	48007	48011	48014	48018	48015	48025	48011	48023	48001
47947	47929	47947	47953	47935	47935	47950	47940	47951	47955
47902	47902	47906	47897	47915	47902	47926	47907	47908	47919
47947	47937	47946	47949	47945	47960	47953	47959	47961	47959
48065	48056	48061	48057	48063	48054	48078	48057	48061	48058
48194	48191	48194	48191	48203	48205	48206	48204	48205	48208
48410	48399	48410	48409	48396	48418	48407	48415	48410	48402
48679	48665	48666	48667	48668	48677	48667	48666	48661	48663
48955	48953	48959	48966	48956	48957	48963	48959	48963	48957
49285	49286	49280	49288	49278	49280	49259	49274	49270	49269
49610	49600	49601	49597	49607	49602	49609	49591	49588	49593
49939	49947	49940	49936	49935	49937	49930	49934	49945	49931
50274	50265	50278	50268	50270	50267	50271	50265	50267	50266
50539	50537	50535	50530	50524	50515	50521	50530	50520	50512
50803	50803	50792	50787	50802	50786	50793	50801	50795	50791
51000	51001	50995	50994	50992	50989	50993	50987	50976	50978
51103	51117	51109	51101	51105	51105	51100	51102	51081	51090
51169	51164	51177	51176	51161	51179	51167	51159	51171	51165
51143	51160	51156	51147	51151	51134	51141	51148	51144	51132
51020	51025	51010	51025	51029	51015	51025	51014	51009	51016
50859	50861	50861	50848	50843	50842	50853	50845	50860	50850
50594	50601	50600	50599	50608	50591	50589	50607	50604	50599
50262	50258	50262	50254	50264	50275	50257	50270	50262	50265
49910	49901	49911	49895	49917	49915	49921	49912	49919	49919
49481	49496	49486	49495	49478	49477	49507	49488	49501	49497
49033	49024	49019	49034	49038	49039	49032	49029	49038	49032
48539	48531	48536	48551	48526	48544	48539	48537	48554	48543
48040	48038	48041	48035	48040	48047	48041	48055	48058	48055
47596	47586	47598	47604	47611	47614	47611	47616	47632	47619
47164	47144	47134	47133	47151	47151	47150	47152	47157	47151
46773	46743	46785	46722	46813	46829	46726	46747	46744	46817
46714	46679	46698	46688	46709	46732	46716	46718	46687	46745
46323	46317	46305	46323	46325	46325	46337	46346	46339	46328
46222	46224	46237	46239	46256	46241	46243	46245	46246	46246
46179	46194	46196	46197	46207	46223	46196	46202	46210	46215
46291	46289	46279	46306	46272	46282	46301	46279	46304	46303
46580	46543	46562	46560	46560	46546	46550	46567	46549	46586
46861	46847	46848	46864	46854	46858	46857	46864	46873	46866
47267	47274	47255	47259	47285	47264	47254	47283	47272	47269
47768	47780	47778	47774	47763	47782	47762	47755	47761	47764
48297	48309	48308	48313	48293	48299	48304	48309	48318	48287
48901	48898	48904	48897	48895	48898	48893	48882	48884	48896
49497	49497	49495	49493	49490	49491	49478	49480	49479	49478
50102	50111	50093	50101	50088	50077	50085	50080	50098	50083
50676	50651	50654	50653	50645	50646	50648	50652	50649	50651
51121	51132	51144	51123	51122	51116	51123	51111	51117	51123
51609	51599	51602	51589	51613	51592	51579	51588	51597	51583
51940	51947	51929	51926	51942	51933	51934	51929	51906	51909
52108	52126	52113	52110	52116	52098	52097	52107	52103	52101
52250	52228	52262	52248	52259	52253	52261	52234	52248	52248
52267	52257	52278	52269	52282	52282	52243	52260	52246	52258
52081	52122	52093	52077	52056	52074	52095	52085	52088	52071
51877	51898	51875	51871	51890	51874	51872	51887	51867	51873
51528	51533	51531	51530	51503	51526	51530	51526	51529	51514
51054	51056	51048	51063	51060	51074	51072	51058	51062	51068
50531	50538	50538	50537	50542	50533	50537	50545	50540	50551
49920	49928	49918	49920	49930	49938	49936	49948	49933	49932
49249	49258	49265	49261	49277	49271	49285	49280	49284	49270
48578	48573	48573	48583	48593	48588	48593	48584	48588	48599
47890	47905	47868	47884	47893	47890	47898	47889	47905	47899
47270	47285	47250	47264	47256	47287	47279	47302	47289	47290
46608	46637	46617	46603	46646	46619	46638	46662	46647	46653
46077	46072	46108	46093	46119	46105	46103	46096	46110	46102
45717	45711	45757	45726	45701	45704	45733	45713	45733	45721
45353	45355	45394	45386	45351	45380	45384	45389	45372	45374
45220	45242	45218	45197	45233	45204	45224	45258	45220	45234
45115	45148	45097	45123	45121	45136	45153	45166	45156	45153
45243	45255	45242	45178	45239	45239	45244	45240	45217	45244
45518	45542	45529	45544	45497	45536	45524	45509	45536	45530
45883	45864	45846	45908	45875	45884	45887	45859	45883	45902
46397	46396	46377	46378	46387	46392	46381	46413	46392	46394
47035	47050	47047	47044	47037	47032	47036	47042	47045	47047
47725	47711	47705	47712	47715	47716	47698	47705	47717	47702
48486	48486	48486	48478	48494	48474	48460	48473	48472	48462
49265	49272	49267	49258	49259	49249	49262	49256	49251	49256
50058	50059	50072	50035	50068	50062	50054	50058	50039	50040
50852	50854	50826	50841	50841	50826	50817	50818	50802	50809
51480	51502	51487	51483	51480	51477	51491	51487	51459	51475
52109	52126	52115	52152	52107	52120	52147	52100	52135	52101
52618	52645	52641	52665	52639	52641	52661	52638	52604	52627
52925	52916	52953	52944	52920	52911	52923	52919	52950	52905
53219	53190	53193	53173	53194	53168	53178	53179	53136	53185
53248	53276	53258	53265	53268	53280	53260	53252	53253	53282
53124	53137	53119	53113	53126	53130	53115	53141	53134	53145
52924	52913	52929	52932	52915	52913	52901	52931	52946	52909
52525	52547	52544	52557	52549	52527	52537	52549	52513	52524
51998	51981	52002	51993	51993	51986	52014	52001	51994	52001
51399	51409	51406	51402	51409	51430	51400	51406	51418	51411
50679	50680	50688	50680	50679	50693	50675	50688	50683	50684
49874	49889	49877	49885	49885	49880	49897	49891	49896	49895
49040	49055	49054	49060	49057	49080	49053	49059	49071	49077
48214	48209	48210	48212	48208	48240	48213	48226	48217	48219
47427	47405	47420	47415	47422	47403	47471	47438	47459	47477
46627	46625	46617	46628	46635	46640	46672	46648	46634	46658
45866	45898	45883	45897	45900	45931	45885	45901	45935	45894
45349	45380	45378	45393	45392	45339	45413	45421	45421	45373
44884	44871	44902	44888	44898	44878	44874	44896	44881	44933
44611	44614	44608	44622	44639	44651	44694	44645	44658	44653
44408	44401	44381	44357	44382	44425	44379	44412	44415	44363
44405	44399	44408	44413	44401	44384	44387	44403	44423	44420
44678	44645	44680	44665	44672	44642	44662	44691	44659	44660
44944	44962	44951	44959	44935	44971	44971	44961	44963	44917
45479	45477	45452	45446	45448	45471	45471	45461	45461	45511
46151	46164	46142	46149	46180	46140	46152	46157	46157	46187
46918	46908	46907	46895	46875	46907	46902	46900	46898	46902
47759	47747	47751	47756	47743	47752	47747	47745	47738	47749
48689	48694	48678	48684	48670	48672	48673	48663	48672	48674
49633	49623	49621	49636	49623	49613	49624	49621	49630	49610
50581	50573	50565	50572	50564	50574	50563	50568	50560	50561
51441	51449	51469	51436	51451	51432	51427	51426	51432	51428
52285	52287	52294	52283	52294	52286	52283	52268	52258	52263
53005	52999	53000	52985	53014	52975	52985	53002	52984	52982
53519	53531	53529	53505	53513	53487	53509	53524	53509	53493
53995	54008	53979	53967	53956	53985	53971	53986	53945	53970
54232	54273	54263	54261	54255	54217	54230	54243	54232	54250
54241	54263	54242	54210	54242	54235	54241	54243	54239	54218
54230	54220	54213	54216	54226	54218	54214	54207	54231	54228
53941	53940	53933	53920	53930	53939	53945	53927	53943	53932
53411	53432	53429	53423	53431	53440	53425	53411	53424	53435
52874	52873	52883	52874	52881	52869	52877	52874	52863	52878
52166	52154	52159	52171	52170	52170	52164	52174	52167	52169
51282	51285	51287	51291	51288	51295	51303	51295	51298	51301
50373	50388	50389	50395	50387	50404	50403	50397	50396	50398
49409	49414	49418	49403	49411	49420	49436	49430	49426	49427
48436	48449	48453	48451	48470	48461	48463	48452	48469	48473
47458	47454	47453	47468	47478	47490	47484	47482	47500	47506
46607	46564	46524	46539	46605	46589	46619	46540	46589	46611
46131	46084	46087	46085	46125	46095	46114	46097	46124	46127
45078	45073	45104	45055	45081	45096	45114	45074	45119	45091
44547	44519	44507	44532	44544	44522	44527	44548	44561	44544
44038	44014	44040	44025	44012	44054	44032	44039	44017	44022
43756	43736	43740	43765	43742	43763	43785	43761	43787	43778
43722	43710	43694	43738	43740	43748	43694	43734	43727	43719
43793	43808	43793	43820	43808	43800	43820	43826	43821	43845
44111	44124	44108	44130	44121	44091	44096	44113	44120	44115
44681	44669	44667	44655	44673	44693	44694	44688	44689	44716
45259	45256	45282	45272	45264	45281	45284	45285	45277	45261
46099	46080	46091	46104	46091	46102	46078	46094	46101	46091
47049	47057	47055	47043	47055	47048	47037	47050	47041	47036
48032	48028	48030	48022	48047	48033	48036	48025	48028	48027
49113	49098	49096	49091	49093	49086	49084	49085	49080	49078
50126	50126	50131	50124	50129	50111	50122	50113	50108	50111
51172	51164	51168	51164	51171	51160	51170	51148	51143	51150
52137	52147	52147	52150	52139	52117	52133	52128	52125	52119
52905	52913	52904	52887	52884	52888	52913	52882	52889	52887
53617	53637	53623	53639	53652	53632	53626	53643	53615	53626
54159	54216	54160	54173	54150	54180	54128	54177	54166	54152
54447	54434	54471	54440	54462	54457	54447	54449	54463	54398
54642	54614	54631	54618	54610	54628	54626	54605	54639	54607
54573	54570	54575	54567	54600	54577	54563	54569	54592	54584
54252	54276	54288	54300	54285	54265	54250	54270	54257	54258
53838	53815	53862	53823	53812	53848	53826	53839	53849	53837
53214	53245	53194	53221	53231	53214	53217	53221	53224	53213
52380	52371	52378	52392	52397	52398	52400	52398	52403	52406
51531	51547	51534	51534	51544	51542	51543	51545	51542	51539
50524	50541	50543	50536	50538	50550	50549	50544	50548	50561
49480	49475	49479	49499	49498	49505	49508	49501	49515	49498
48422	48445	48434	48418	48401	48435	48449	48438	48442	48450
47358	47348	47351	47364	47360	47375	47390	47389	47390	47390
46436	46483	46388	46455	46428	46456	46466	46442	46454	46443
45510	45479	45558	45528	45463	45501	45530	45573	45538	45543
44754	44826	44791	44761	44800	44783	44786	44818	44781	44782
44092	44085	44123	44053	44122	44107	44113	44179	44127	44129
43610	43573	43670	43632	43617	43639	43654	43710	43632	43649
43436	43436	43408	43486	43427	43442	43448	43554	43431	43476
43315	43273	43263	43360	43313	43300	43285	43339	43272	43291
43444	43430	43378	43432	43385	43422	43440	43449	43416	43471
43857	43831	43811	43915	43862	43861	43875	43883	43837	43839
44343	44343	44292	44331	44339	44350	44351	44308	44327	44348
45059	45020	45054	45003	45009	45019	45015	45052	45034	45030
45973	45963	45986	45986	45961	45939	45957	45975	45960	45959
46958	46950	46943	46958	46947	46938	46938	46939	46940	46941
48039	48041	48046	48027	48036	48035	48039	48015	48027	48023
49176	49170	49167	49188	49173	49161	49158	49169	49171	49165
50343	50334	50338	50353	50306	50324	50322	50319	50301	50302
51457	51457	51451	51406	51441	51447	51429	51443	51427	51427
52459	52429	52394	52420	52430	52426	52425	52421	52453	52407
53351	53374	53373	53322	53357	53358	53316	53351	53351	53352
54126	54129	54102	54146	54094	54087	54074	54093	54115	54117
54497	54564	54576	54602	54569	54521	54528	54569	54487	54544
54953	54991	54991	54996	54991	55024	55020	54992	55021	54989
55146	55135	55103	55077	55088	55140	55085	55098	55148	55132
54947	54916	54923	54902	54916	54903	54907	54900	54852	54929
54667	54680	54692	54667	54676	54653	54663	54671	54702	54689
54118	54174	54159	54170	54149	54149	54165	54148	54185	54121
53364	53372	53377	53371	53379	53371	53379	53379	53366	53376
52527	52540	52541	52549	52548	52520	52536	52541	52537	52561
51557	51555	51551	51568	51563	51575	51573	51569	51576	51564
50443	50439	50451	50440	50448	50445	50445	50454	50454	50465
49289	49303	49295	49311	49308	49311	49322	49320	49303	49306
48145	48121	48125	48135	48140	48134	48161	48145	48158	48147
47033	47003	47012	47020	47034	47045	47000	47043	47049	47058
45908	45925	45935	45937	45926	45897	45908	45947	45985	45953
45016	45015	45040	45063	45044	45101	45008	45061	45016	45038
44137	44115	44112	44110	44112	44125	44194	44136	44160	44148
43446	43432	43465	43464	43432	43433	43413	43466	43454	43539
43091	43106	43107	43102	43060	43104	43155	43106	43096	43170
42747	42750	42756	42742	42769	42730	42822	42766	42745	42729
42690	42666	42689	42659	42670	42691	42737	42725	42696	42718
43030	42987	43005	43022	42976	43061	43018	43010	43005	43053
43377	43356	43399	43387	43364	43423	43337	43387	43390	43389
44005	43984	43991	44001	43977	44067	43968	43996	44016	43973
44891	44838	44857	44851	44856	44869	44880	44855	44872	44892
45828	45814	45827	45809	45800	45798	45827	45802	45823	45816
46954	46952	46941	46945	46937	46954	46939	46940	46931	46919
48151	48145	48149	48146	48145	48152	48131	48139	48135	48144
49396	49395	49387	49383	49382	49381	49376	49382	49374	49372
50656	50630	50647	50634	50631	50623	50621	50618	50616	50611
51791	51796	51779	51777	51791	51771	51758	51772	51760	51762
52939	52938	52915	52908	52943	52924	52909	52910	52887	52912
53879	53889	53891	53885	53870	53875	53864	53872	53866	53855
54582	54579	54566	54569	54578	54573	54581	54517	54571	54555
55234	55259	55230	55260	55254	55242	55239	55227	55240	55222
55683	55675	55677	55664	55660	55684	55638	55631	55670	55652
55697	55712	55734	55698	55704	55726	55704	55669	55687	55699
55699	55709	55709	55676	55690	55673	55703	55683	55702	55692
55440	55463	55478	55441	55445	55455	55470	55443	55462	55432
54841	54844	54838	54862	54838	54840	54828	54820	54817	54841
54201	54198	54187	54208	54201	54198	54204	54198	54195	54208
53325	53339	53350	53342	53352	53339	53339	53325	53353	53339
52314	52315	52312	52302	52309	52316	52334	52326	52318	52332
51230	51242	51240	51243	51246	51244	51258	51240	51249	51251
50051	50068	50053	50072	50070	50075	50078	50087	50083	50075
49072	49078	49087	49084	49096	49097	49091	49102	49091	49108
47715	47735	47729	47730	47732	47747	47763	47748	47756	47746
46576	46583	46596	46582	46598	46572	46622	46606	46604	46615
45476	45502	45495	45549	45514	45554	45522	45525	45528	45536
44573	44583	44577	44590	44585	44601	44595	44623	44607	44598
43905	43900	43911	43949	43914	43902	43947	43948	43938	43977
43236	43262	43299	43283	43303	43297	43332	43285	43321	43328
42914	42938	42939	42949	42960	42958	42962	42979	42996	42989
42942	42978	42957	42980	42958	42954	42963	42990	42953	42987
43011	43002	43008	43003	43028	43012	42990	43028	42971	43022
43387	43397	43411	43398	43372	43376	43411	43398	43401	43398
44059	44060	44092	44072	44067	44044	44066	44075	44067	44070
44817	44817	44805	44808	44822	44810	44815	44804	44800	44803
45746	45750	45751	45739	45735	45743	45732	45728	45765	45723
46879	46882	46891	46878	46889	46880	46883	46874	46879	46876
48054	48054	48056	48056	48061	48043	48032	48044	48037	48047
49309	49289	49297	49283	49286	49290	49270	49276	49264	49269
50524	50512	50497	50493	50497	50476	50492	50466	50470	50472
51704	51688	51681	51682	51665	51654	51669	51653	51656	51657
52788	52752	52786	52774	52776	52744	52739	52753	52749	52755
53674	53687	53675	53675	53636	53634	53651	53639	53634	53642
54466	54430	54474	54467	54525	54457	54444	54480	54465	54446
55077	55110	55075	55081	55089	55054	55070	55051	55049	55043
55346	55295	55350	55321	55302	55296	55299	55315	55310	55296
55577	55571	55576	55559	55616	55578	55569	55571	55565	55571
55494	55516	55473	55480	55463	55492	55447	55473	55448	55453
55048	55087	55048	55059	55001	55065	55039	55066	55066	55046
54618	54605	54613	54613	54652	54604	54592	54595	54591	54598
53929	53942	53959	53925	53973	53923	53937	53945	53929	53932
52985	52985	52986	52987	53012	52984	52986	52985	52995	52975
51998	52000	52017	52005	51983	52006	52028	52020	52016	52026
50893	50890	50897	50911	50899	50909	50907	50911	50908	50909
49702	49712	49715	49722	49704	49724	49735	49730	49728	49725
48490	48463	48481	48490	48520	48513	48522	48507	48517	48517
47339	47380	47337	47365	47359	47359	47363	47344	47365	47371
46167	46129	46213	46180	46164	46189	46200	46136	46212	46207
45104	45107	45148	45132	45208	45162	45156	45103	45131	45146
44318	44294	44371	44336	44360	44296	44339	44295	44361	44361
43542	43589	43587	43561	43512	43543	43541	43583	43558	43568
42956	42945	42890	42924	42955	42989	42981	43056	42996	43007
42790	42745	42871	42824	42808	42819	42842	42877	42831	42848
42670	42629	42624	42667	42681	42689	42676	42745	42689	42681
42827	42814	42760	42760	42869	42785	42821	42839	42829	42807
43343	43287	43318	43345	43300	43335	43327	43336	43340	43330
43899	43902	43939	43936	43883	43903	43923	43953	43907	43895
44750	44752	44704	44728	44725	44716	44740	44761	44731	44721
45757	45760	45723	45714	45757	45759	45732	45711	45750	45756
46875	46892	46873	46859	46870	46872	46867	46876	46861	46877
48102	48081	48075	48079	48083	48070	48074	48081	48083	48065
49338	49326	49327	49307	49324	49329	49315	49309	49317	49307
50606	50591	50606	50562	50579	50576	50568	50565	50562	50565
51798	51777	51762	51782	51760	51754	51765	51768	51741	51756
52811	52780	52761	52823	52780	52759	52755	52755	52771	52762
53787	53803	53831	53815	53771	53770	53787	53773	53816	53781
54544	54581	54547	54565	54540	54560	54546	54537	54523	54542
55004	55003	55018	54955	54998	55021	55037	55018	54947	54965
55475	55466	55465	55401	55454	55423	55462	55467	55461	55441
55684	55648	55658	55608	55645	55683	55659	55621	55554	55617
55387	55452	55436	55438	55432	55471	55445	55460	55414	55432
55258	55231	55231	55210	55219	55184	55187	55205	55243	55193
54820	54767	54744	54776	54758	54768	54771	54751	54701	54726
54073	54044	54057	54034	54054	54088	54083	54047	54070	54039
53221	53255	53261	53262	53261	53252	53270	53260	53276	53276
52283	52295	52310	52299	52299	52303	52313	52299	52321	52299
51213	51228	51217	51234	51233	51239	51230	51250	51243	51234
50100	50114	50115	50122	50120	50108	50143	50127	50131	50123
48952	48974	48978	48967	48973	48985	48980	48989	48981	48993
47824	47816	47823	47823	47828	47850	47855	47839	47858	47869
46712	46701	46694	46709	46709	46706	46705	46726	46710	46764
45752	45758	45753	45779	45790	45796	45794	45830	45787	45767
44792	44827	44841	44879	44861	44816	44924	44861	44875	44848
44108	44114	44103	44119	44103	44176	44090	44122	44091	44169
43629	43617	43607	43591	43619	43587	43604	43641	43622	43685
43231	43218	43225	43195	43191	43192	43151	43235	43233	43221
43054	43066	43066	43050	43035	43107	43146	43070	43084	43040
43245	43204	43184	43204	43199	43267	43203	43183	43233	43256
43456	43452	43477	43459	43450	43461	43420	43448	43468	43423
43978	43969	43989	43993	43946	43944	43940	43974	43976	43972
44751	44738	44724	44753	44758	44720	44707	44734	44769	44767
45554	45559	45564	45562	45551	45528	45535	45563	45537	45542
46579	46561	46569	46565	46563	46555	46584	46560	46567	46551
47697	47688	47697	47686	47680	47679	47675	47670	47693	47674
48844	48836	48845	48834	48834	48834	48828	48819	48817	48821
50025	50003	50026	50013	50004	50004	49987	49986	49987	49988
51121	51105	51114	51095	51080	51096	51091	51085	51083	51079
52182	52177	52176	52191	52165	52171	52156	52161	52164	52159
53171	53170	53167	53164	53161	53143	53147	53145	53145	53106
53841	53883	53883	53863	53847	53842	53817	53839	53825	53853
54536	54553	54536	54543	54548	54509	54516	54532	54505	54492
54997	54982	54992	54991	55007	54973	55001	54995	54971	54991
55157	55152	55166	55148	55158	55163	55149	55175	55145	55154
55238	55273	55281	55267	55240	55233	55223	55246	55211	55233
55071	55080	55059	55082	55085	55084	55080	55065	55050	55081
54638	54604	54623	54638	54605	54618	54646	54624	54612	54635
54170	54168	54144	54135	54152	54162	54159	54150	54153	54149
53437	53442	53558	53459	53470	53436	53461	53558	53450	53470
52513	52516	52540	52527	52518	52515	52522	52548	52516	52526
51606	51613	51621	51618	51612	51613	51620	51630	51617	51616
50574	50582	50587	50579	50587	50594	50595	50591	50593	50593
49515	49526	49523	49524	49533	49530	49537	49548	49544	49544
48427	48446	48458	48445	48464	48446	48465	48450	48448	48457
47432	47441	47441	47455	47444	47468	47456	47463	47456	47470
46429	46428	46427	46416	46440	46454	46430	46426	46433	46443
45562	45548	45567	45570	45554	45576	45576	45568	45553	45583
44893	44905	44888	44881	44899	44923	44902	44901	44913	44904
44268	44279	44293	44256	44308	44314	44310	44304	44324	44308
43850	43841	43834	43866	43840	43858	43861	43878	43877	43889
43788	43752	43787	43763	43747	43761	43770	43773	43775	43792
43729	43706	43698	43735	43722	43726	43749	43717	43736	43752
43919	43929	43937	43903	43912	43929	43910	43910	43907	43923
44403	44375	44377	44374	44376	44364	44371	44366	44380	44367
44947	44944	44951	44939	44925	44944	44941	44944	44940	44946
45690	45671	45682	45681	45692	45689	45694	45676	45690	45686
46597	46592	46590	46591	46595	46583	46591	46587	46571	46581
47575	47563	47563	47574	47555	47573	47550	47566	47547	47545
48627	48620	48603	48612	48611	48599	48599	48603	48608	48604
49666	49667	49670	49661	49662	49648	49656	49642	49651	49642
50737	50730	50721	50733	50732	50718	50711	50704	50715	50710
51723	51731	51719	51723	51728	51688	51729	51703	51694	51706
52567	52570	52558	52537	52536	52538	52541	52541	52514	52528
53379	53402	53377	53360	53340	53360	53352	53343	53371	53356
54058	54030	54049	54041	54047	54046	54042	54007	54008	54022
54356	54360	54383	54371	54359	54392	54379	54384	54354	54332
54728	54679	54679	54707	54709	54687	54691	54689	54670	54672
54807	54791	54835	54801	54855	54818	54797	54818	54808	54802
54579	54608	54573	54598	54582	54565	54590	54593	54563	54586
54331	54356	54309	54318	54281	54313	54290	54315	54302	54320
53847	53795	53838	53840	53784	53839	53821	53835	53816	53824
53135	53132	53164	53146	53116	53156	53149	53158	53143	53142
52390	52376	52395	52400	52388	52411	52398	52402	52398	52402
51491	51484	51493	51484	51487	51497	51499	51501	51497	51488
50562	50565	50560	50566	50567	50567	50565	50571	50573	50563
49563	49554	49558	49571	49550	49571	49583	49578	49581	49578
48574	48589	48578	48583	48574	48592	48586	48596	48592	48599
47567	47585	47571	47603	47619	47600	47585	47625	47604	47602
46643	46688	46684	46671	46645	46649	46678	46697	46663	46675
45893	45872	45910	45884	45893	45901	45924	45940	45906	45931
45143	45128	45144	45113	45163	45170	45155	45107	45177	45145
44590	44551	44653	44598	44556	44604	44593	44660	44606	44622
44259	44208	44238	44247	44239	44235	44272	44206	44281	44258
44030	43989	43966	43999	43995	43997	44037	44017	44033	44026
44008	43935	44008	43975	43971	43980	44010	43973	44008	44004
44295	44218	44294	44296	44272	44266	44258	44288	44303	44295
44534	44535	44540	44557	44577	44565	44549	44580	44553	44590
45096	45110	45127	45060	45117	45109	45094	45095	45111	45117
45858	45866	45884	45849	45861	45863	45857	45849	45850	45851
46639	46627	46610	46620	46624	46620	46625	46630	46616	46625
47567	47560	47539	47563	47536	47532	47524	47531	47532	47535
48522	48518	48520	48527	48516	48512	48506	48496	48507	48497
49507	49496	49496	49504	49511	49491	49489	49494	49492	49497
50499	50480	50473	50473	50479	50468	50468	50487	50483	50458
51335	51355	51351	51384	51347	51339	51336	51341	51352	51346
52207	52213	52200	52162	52203	52204	52205	52183	52225	52195
52935	52955	52969	52903	52937	52939	52941	52943	52949	52910
53479	53487	53501	53458	53471	53479	53487	53451	53416	53451
53921	53913	53939	53963	53930	53924	53919	53892	53890	53931
54138	54185	54169	54128	54177	54164	54160	54174	54191	54160
54157	54200	54190	54202	54160	54162	54194	54178	54188	54173
54112	54130	54126	54078	54132	54116	54081	54109	54156	54061
53886	53830	53866	53844	53838	53861	53838	53834	53855	53798
53378	53358	53338	53339	53339	53316	53360	53343	53319	53331
52830	52838	52847	52852	52846	52836	52858	52849	52839	52846
52105	52123	52121	52123	52125	52123	52130	52128	52114	52126
51390	51381	51378	51385	51377	51399	51378	51389	51392	51372
50550	50548	50549	50557	50557	50550	50550	50561	50562	50558
49676	49684	49682	49685	49685	49703	49690	49691	49704	49694
48801	48820	48816	48822	48809	48808	48837	48830	48828	48824
47958	47961	47949	47967	47967	47947	47968	47985	47963	47948
47230	47190	47210	47201	47219	47195	47200	47213	47199	47237
46476	46471	46489	46487	46502	46454	46525	46484	46511	46520
45877	45864	45892	45889	45897	45926	45908	45887	45912	45890
45491	45476	45468	45463	45481	45478	45474	45494	45480	45485
45088	45089	45072	45085	45090	45071	45086	45099	45108	45095
44932	44926	44935	44947	44949	44994	44909	44919	44953	44884
45006	44997	45003	44991	45043	45029	45043	45010	45009	45039
45139	45114	45132	45103	45126	45120	45139	45118	45136	45118
45410	45398	45395	45429	45411	45390	45433	45415	45421	45388
45919	45945	45931	45916	45924	45942	45938	45931	45934	45919
46490	46489	46491	46490	46491	46465	46485	46488	46486	46484
47172	47164	47161	47150	47148	47160	47152	47159	47151	47138
47947	47937	47944	47942	47938	47938	47924	47925	47938	47939
48754	48744	48751	48737	48741	48736	48738	48726	48733	48726
49590	49585	49579	49582	49569	49577	49561	49560	49560	49564
50380	50378	50371	50364	50371	50367	50367	50357	50353	50345
51171	51161	51165	51146	51166	51154	51140	51147	51142	51135
51870	51862	51855	51870	51866	51841	51857	51855	51855	51838
52408	52423	52405	52413	52397	52402	52395	52379	52392	52386
52954	52944	52947	52940	52933	52930	52918	52929	52921	52914
53289	53290	53286	53269	53255	53269	53276	53267	53272	53271
53407	53419	53390	53393	53395	53391	53389	53375	53381	53371
53506	53500	53513	53486	53488	53491	53500	53487	53476	53475
53468	53416	53381	53366	53355	53472	53497	53458	53351	53449
52966	52946	52943	52951	52937	52972	52978	52968	52932	52946
52725	52711	52715	52716	52704	52717	52729	52727	52708	52709
52226	52227	52220	52211	52211	52221	52222	52213	52212	52224
51693	51685	51685	51684	51689	51690	51694	51691	51675	51687
51012	51022	51006	51016	51015	51023	51031	51018	51021	51014
50277	50270	50267	50272	50282	50277	50276	50285	50282	50289
49528	49538	49527	49533	49529	49535	49543	49538	49532	49534
48760	48766	48753	48765	48774	48781	48787	48785	48777	48782
48054	48054	48064	48057	48067	48070	48070	48080	48068	48076
47353	47366	47353	47373	47373	47351	47363	47377	47375	47388
46741	46744	46746	46735	46745	46757	46767	46750	46764	46759
46263	46251	46280	46234	46273	46275	46290	46282	46289	46290
45853	45834	45836	45826	45847	45830	45844	45859	45870	45876
45563	45567	45585	45557	45579	45564	45561	45560	45568	45574
45459	45469	45484	45455	45478	45499	45492	45462	45482	45489
45437	45461	45465	45459	45431	45464	45469	45474	45473	45445
45591	45598	45596	45583	45609	45598	45590	45585	45627	45611
45918	45904	45910	45918	45912	45921	45923	45922	45927	45921
46253	46265	46271	46259	46273	46266	46267	46276	46275	46260
46798	46782	46780	46791	46783	46770	46776	46778	46791	46806
47410	47408	47415	47415	47405	47399	47399	47405	47403	47423
48072	48045	48064	48059	48065	48057	48054	48043	48055	48053
48771	48772	48759	48767	48762	48753	48752	48747	48759	48762
49481	49466	49464	49465	49474	49465	49465	49467	49464	49455
50175	50181	50173	50181	50172	50162	50162	50162	50160	50162
50847	50849	50848	50840	50854	50846	50831	50845	50826	50827
51369	51385	51375	51364	51379	51366	51341	51370	51355	51365
51870	51892	51879	51875	51880	51857	51869	51871	51867	51873
52255	52264	52279	52275	52257	52261	52256	52258	52245	52262
52479	52480	52464	52473	52491	52482	52469	52480	52467	52471
52634	52634	52620	52620	52635	52635	52632	52614	52611	52634
52633	52653	52623	52631	52614	52632	52632	52629	52622	52614
52454	52457	52448	52439	52425	52437	52456	52440	52441	52443
52257	52249	52265	52260	52230	52248	52255	52258	52247	52260
51840	51858	51849	51849	51823	51840	51846	51852	51851	51855
51421	51440	51413	51421	51416	51425	51427	51424	51430	51427
50904	50896	50902	50913	50908	50910	50908	50905	50907	50913
50294	50301	50299	50310	50300	50303	50309	50303	50308	50309
49689	49684	49686	49687	49697	49693	49697	49694	49696	49693
49050	49038	49041	49054	49059	49045	49064	49055	49052	49069
48430	48457	48448	48438	48443	48439	48447	48437	48453	48445
47831	47822	47834	47841	47837	47841	47846	47845	47842	47845
47284	47256	47307	47292	47301	47289	47301	47305	47294	47310
46859	46858	46862	46875	46843	46869	46878	46841	46862	46871
46434	46443	46399	46435	46451	46448	46439	46487	46442	46454
46145	46143	46147	46156	46165	46144	46150	46192	46159	46162
46037	46034	46061	46043	45993	46050	46035	46018	46030	46040
45910	45943	45926	45930	45888	45921	45910	45914	45921	45920
45965	45999	45968	46019	45977	45989	45988	45991	45976	45991
46191	46166	46205	46183	46179	46194	46189	46188	46187	46201
46423	46392	46410	46384	46409	46407	46426	46435	46426	46420
46758	46764	46741	46764	46793	46773	46761	46735	46770	46766
47255	47250	47258	47264	47236	47248	47238	47223	47256	47254
47747	47740	47755	47740	47740	47728	47738	47724	47748	47733
48292	48295	48298	48295	48301	48288	48284	48292	48286	48292
48867	48872	48876	48862	48867	48876	48865	48871	48870	48859
49451	49451	49444	49450	49441	49451	49441	49439	49441	49446
50015	50011	50017	50004	49999	50013	50003	49999	49995	49990
50514	50508	50500	50497	50498	50497	50506	50503	50489	50498
50969	50978	50988	50978	50970	50958	50958	50967	50963	50955
51381	51358	51379	51359	51357	51355	51351	51371	51361	51350
51622	51607	51601	51591	51605	51613	51613	51609	51612	51592
51855	51849	51864	51873	51860	51864	51862	51847	51872	51847
51978	51979	51959	51963	51967	51947	51961	51963	51967	51964
51912	51923	51928	51918	51927	51918	51930	51905	51888	51923
51860	51852	51839	51850	51836	51842	51840	51840	51853	51848
51659	51649	51640	51625	51645	51649	51661	51647	51610	51622
51411	51394	51390	51396	51384	51371	51400	51388	51390	51377
51051	51039	51038	51031	51040	51044	51035	51049	51036	51027
50615	50623	50620	50630	50622	50632	50633	50625	50624	50630
50186	50177	50175	50185	50177	50183	50194	50182	50193	50181
49693	49706	49706	49711	49708	49699	49702	49714	49709	49716
49223	49227	49222	49225	49224	49226	49231	49236	49247	49235
48762	48747	48759	48757	48752	48757	48774	48753	48766	48742
48304	48295	48310	48302	48315	48325	48313	48321	48329	48312
47914	47929	47933	47933	47944	47967	47938	47926	47932	47929
47560	47567	47573	47595	47585	47610	47582	47593	47581	47605
47276	47299	47297	47294	47301	47288	47314	47306	47292	47314
47112	47126	47121	47137	47142	47128	47166	47137	47143	47111
46985	47002	47004	46998	47003	47035	47020	47009	47002	46995
46954	46937	46942	46939	46951	46925	46951	46963	46946	46951
47049	47061	47035	47037	47043	47034	47026	47052	47049	47030
47146	47156	47155	47149	47154	47178	47140	47145	47162	47144
47363	47352	47354	47367	47367	47343	47371	47356	47364	47373
47649	47660	47656	47644	47662	47673	47658	47646	47659	47659
47996	47985	47994	47981	47990	47969	47982	47988	47986	47988
48379	48375	48377	48373	48380	48371	48365	48361	48365	48358
48795	48780	48777	48778	48778	48781	48772	48782	48775	48767
49195	49198	49195	49196	49190	49195	49197	49197	49195	49192
49624	49614	49611	49605	49600	49617	49604	49604	49597	49593
49995	49994	49995	49984	49984	49980	49986	49980	49977	49985
50369	50361	50368	50363	50352	50356	50365	50368	50350	50345
50671	50678	50673	50663	50666	50660	50665	50661	50661	50656
50902	50897	50900	50894	50890	50886	50886	50887	50897	50888
51107	51101	51091	51098	51106	51096	51097	51098	51086	51091
51205	51215	51150	51219	51211	51215	51181	51254	51222	51229
51121	51119	51105	51121	51108	51116	51110	51124	51120	51112
51167	51157	51168	51176	51167	51166	51169	51168	51173	51162
51063	51050	51043	51058	51051	51049	51046	51043	51046	51051
50913	50914	50900	50905	50896	50900	50904	50907	50902	50910
50680	50680	50684	50685	50680	50682	50674	50690	50674	50682
50375	50365	50368	50374	50373	50372	50379	50375	50381	50378
50062	50061	50050	50063	50059	50063	50065	50064	50064	50063
49716	49714	49712	49720	49708	49713	49722	49719	49723	49715
49360	49360	49354	49360	49366	49359	49361	49368	49368	49372
48995	49002	49017	49009	49006	49014	49015	49023	49004	49007
48672	48670	48676	48677	48673	48680	48681	48678	48682	48687
48386	48382	48388	48395	48383	48389	48383	48402	48397	48394
48120	48119	48123	48122	48127	48118	48134	48134	48132	48147
47905	47916	47923	47913	47922	47913	47931	47920	47931	47912
47782	47783	47789	47773	47800	47784	47798	47801	47790	47803
47681	47684	47683	47683	47690	47694	47676	47681	47681	47682
47664	47670	47672	47659	47670	47661	47665	47666	47661	47668
47760	47745	47756	47749	47755	47753	47747	47753	47769	47752
47859	47866	47867	47856	47865	47884	47862	47871	47871	47879
48058	48037	48054	48055	48047	48044	48043	48041	48049	48043
48319	48316	48303	48296	48311	48305	48298	48304	48307	48314
48582	48575	48580	48570	48571	48559	48566	48574	48572	48580
48874	48882	48872	48869	48880	48881	48864	48876	48866	48866
49171	49175	49183	49178	49169	49177	49180	49171	49172	49171
49488	49490	49489	49475	49477	49482	49477	49466	49479	49482
49758	49758	49760	49762	49763	49763	49754	49755	49758	49754
49997	49991	49993	49990	49994	49993	49994	49996	49990	49992
50221	50224	50203	50206	50204	50198	50210	50202	50208	50197
50369	50370	50367	50360	50366	50358	50368	50365	50360	50359
50459	50447	50450	50450	50449	50438	50441	50438	50443	50442
50511	50505	50515	50512	50514	50510	50512	50516	50511	50505
50509	50507	50503	50500	50490	50509	50514	50493	50506	50504
50410	50417	50417	50423	50423	50422	50417	50418	50413	50418
50323	50333	50321	50328	50329	50329	50334	50336	50327	50321
50155	50149	50149	50161	50152	50147	50152	50153	50158	50159
49967	49963	49961	49974	49961	49971	49974	49970	49969	49965
49745	49744	49747	49753	49745	49757	49751	49762	49761	49756
49512	49510	49522	49516	49522	49512	49507	49512	49513	49523
49271	49256	49259	49267	49280	49271	49282	49271	49265	49267
49031	49035	49025	49032	49034	49033	49030	49036	49053	49037
48802	48816	48807	48810	48803	48821	48815	48798	48818	48819
48594	48583	48606	48601	48608	48598	48595	48584	48599	48609
48417	48432	48426	48415	48422	48415	48421	48439	48429	48429
48294	48277	48305	48297	48285	48290	48305	48303	48299	48300
48173	48169	48170	48179	48196	48185	48187	48178	48181	48183
48139	48122	48127	48121	48130	48143	48120	48126	48137	48130
48168	48163	48160	48152	48170	48153	48163	48156	48160	48169
48207	48210	48229	48210	48203	48211	48202	48219	48214	48219
48339	48323	48336	48323	48339	48336	48329	48330	48329	48324
48528	48531	48524	48519	48529	48533	48524	48522	48529	48524
48747	48753	48747	48743	48753	48747	48754	48743	48741	48743
49011	49008	49009	49013	49006	49001	48998	48993	49007	48997
49280	49300	49274	49281	49284	49277	49274	49270	49273	49271
49550	49564	49555	49562	49569	49550	49552	49547	49554	49552
49834	49831	49833	49813	49824	49821	49820	49816	49813	49812
50051	50055	50046	50046	50048	50045	50039	50042	50039	50044
50257	50258	50252	50244	50262	50251	50258	50247	50249	50242
50418	50422	50426	50404	50421	50411	50401	50394	50411	50402
50504	50493	50499	50493	50487	50490	50491	50479	50495	50485
50550	50555	50529	50548	50553	50557	50548	50549	50556	50553
50537	50525	50529	50528	50529	50534	50531	50534	50517	50529
50429	50421	50426	50423	50428	50430	50428	50414	50435	50425
50290	50297	50291	50302	50304	50301	50305	50301	50290	50303
50120	50121	50116	50115	50115	50113	50117	50121	50118	50118
49875	49863	49871	49869	49865	49871	49870	49867	49872	49866
49595	49603	49598	49603	49602	49600	49610	49609	49600	49603
49310	49313	49311	49312	49313	49328	49328	49317	49330	49318
49016	49008	48999	49019	49006	49017	49024	49014	49022	49015
48719	48708	48709	48716	48721	48720	48746	48728	48745	48725
48472	48457	48451	48447	48465	48463	48460	48469	48457	48461
48200	48191	48190	48193	48196	48208	48202	48216	48190	48200
47985	47997	47991	47984	47994	48010	48008	48004	48037	48005
47845	47865	47863	47858	47850	47872	47853	47877	47875	47867
47759	47737	47754	47755	47750	47736	47770	47738	47735	47765
47694	47696	47704	47680	47690	47689	47712	47714	47726	47689
47733	47749	47741	47748	47743	47761	47733	47752	47750	47734
47824	47820	47831	47827	47816	47822	47833	47820	47806	47822
47975	47968	47968	47962	47962	47991	47974	47963	47970	47968
48188	48198	48210	48180	48194	48202	48201	48205	48190	48205
48472	48468	48470	48459	48466	48455	48449	48454	48460	48456
48769	48773	48771	48765	48767	48760	48765	48756	48764	48759
49099	49104	49106	49088	49104	49099	49098	49096	49087	49097
49434	49436	49436	49429	49434	49436	49425	49430	49415	49424
49770	49769	49760	49761	49768	49755	49749	49751	49763	49749
50048	50053	50058	50038	50047	50029	50049	50039	50040	50027
50335	50335	50323	50333	50315	50317	50331	50318	50316	50322
50547	50554	50552	50547	50540	50555	50536	50535	50546	50546
50692	50688	50686	50686	50679	50674	50664	50681	50675	50663
50811	50816	50816	50817	50810	50825	50816	50799	50806	50799
50848	50853	50847	50843	50849	50844	50834	50841	50845	50830
50789	50778	50790	50778	50779	50783	50779	50787	50781	50769
50692	50696	50705	50700	50708	50684	50708	50692	50690	50698
50544	50540	50538	50544	50547	50547	50542	50542	50538	50535
50291	50299	50294	50295	50295	50287	50297	50289	50289	50291
50028	50024	50020	50024	50023	50033	50024	50019	50028	50021
49702	49697	49705	49709	49707	49714	49715	49701	49706	49706
49393	49400	49396	49398	49395	49405	49405	49399	49409	49409
48986	48998	48990	48990	48995	49000	49006	49000	49003	49004
48632	48630	48629	48644	48630	48639	48646	48642	48648	48651
48261	48264	48260	48271	48267	48266	48268	48274	48284	48283
47924	47920	47947	47946	47944	47939	47953	47954	47947	47948
47657	47674	47666	47674	47677	47685	47677	47678	47688	47680
47427	47424	47434	47429	47426	47438	47440	47437	47450	47450
47255	47266	47269	47257	47263	47262	47276	47265	47275	47290
47189	47194	47187	47205	47185	47209	47209	47206	47206	47208
47192	47180	47187	47170	47175	47197	47194	47192	47190	47190
47243	47244	47246	47260	47257	47256	47269	47260	47264	47263
47455	47436	47440	47457	47457	47442	47447	47444	47448	47440
47665	47653	47652	47667	47656	47648	47662	47656	47670	47664
47972	47977	47980	47989	47985	47979	47984	47972	47981	47981
48375	48372	48390	48377	48382	48371	48379	48382	48373	48375
48799	48803	48803	48796	48805	48793	48792	48797	48801	48781
49259	49262	49262	49260	49253	49255	49241	49259	49247	49244
49713	49706	49707	49701	49704	49686	49706	49701	49700	49699
50174	50174	50162	50164	50162	50165	50164	50146	50162	50154
50619	50604	50607	50597	50608	50595	50594	50599	50607	50589
50967	50955	50951	50944	50948	50939	50935	50936	50931	50932
51286	51292	51283	51288	51272	51289	51279	51284	51274	51273
51548	51550	51548	51541	51553	51535	51526	51538	51512	51536
51675	51687	51684	51691	51686	51682	51677	51673	51681	51679
51783	51788	51779	51777	51784	51785	51784	51787	51777	51763
51777	51782	51773	51768	51774	51762	51766	51776	51779	51768
51631	51626	51641	51635	51629	51633	51633	51627	51623	51613
51484	51477	51476	51479	51474	51472	51476	51472	51481	51465
51197	51198	51200	51193	51191	51196	51193	51202	51199	51193
50820	50814	50815	50812	50821	50817	50821	50812	50812	50816
50415	50412	50417	50417	50408	50422	50412	50417	50413	50415
49939	49929	49928	49939	49932	49935	49947	49949	49942	49943
49419	49412	49419	49427	49429	49429	49430	49432	49436	49437
48894	48885	48884	48884	48891	48895	48901	48904	48899	48905
48369	48353	48356	48373	48368	48364	48378	48381	48381	48382
47826	47832	47841	47868	47864	47856	47861	47858	47873	47864
47363	47373	47370	47370	47364	47385	47374	47379	47364	47392
46996	46974	46988	46992	47014	47006	47001	47001	47001	47005
46606	46588	46602	46622	46586	46624	46609	46627	46626	46631
46351	46341	46346	46369	46392	46372	46383	46384	46354	46390
46250	46258	46277	46263	46252	46268	46278	46275	46296	46281
46186	46173	46187	46190	46202	46190	46187	46204	46183	46192
46275	46278	46264	46270	46304	46277	46282	46277	46287	46279
46525	46547	46532	46521	46541	46533	46533	46526	46526	46540
46826	46845	46826	46823	46793	46829	46833	46810	46831	46834
47227	47208	47222	47230	47247	47245	47233	47245	47241	47240
47780	47793	47770	47775	47786	47784	47771	47768	47781	47778
48363	48362	48359	48344	48344	48344	48345	48349	48345	48338
48987	48990	48977	48983	48971	48976	48974	48978	48975	48975
49631	49630	49633	49605	49621	49608	49609	49619	49606	49618
50284	50261	50283	50267	50259	50270	50264	50260	50255	50261
50917	50907	50880	50887	50923	50901	50886	50881	50884	50879
51457	51432	51444	51446	51456	51429	51428	51432	51424	51409
51950	51946	51960	51963	51957	51939	51926	51953	51933	51934
52363	52367	52339	52340	52335	52343	52337	52345	52326	52334
52587	52602	52612	52565	52548	52565	52566	52556	52558	52568
52808	52788	52785	52816	52782	52823	52802	52798	52792	52794
52851	52855	52875	52805	52837	52841	52845	52830	52836	52816
52721	52719	52658	52683	52684	52695	52702	52707	52685	52674
52534	52522	52494	52561	52531	52525	52506	52528	52513	52502

## Sheet: RSB2T_Baseline
						In this dataset, each column represents 1 data capture from the sensor (Over 1501 data points)
RSB2T at 10cm from antenna						These are raw datasets in the time domain, as output from the sensor. Units are a.u.
						The sensor is a K-band FMCW operating between 24 - 25.5 GHz
						The chirp duration is 300 ms
						The time between chirps is 5 seconds
49153	49155	49145	49154	49151	49147	49151	49160	49140	49144	49155	49152	49162	49141	49166	49161	49154	49156	49152	49156	49143	49154	49154	49158	49156	49148	49155	49150	49152	49145	49144	49152	49157	49142	49155	49155	49148	49153	49163	49149	49160	49145	49154	49165	49149	49157	49148	49167	49144	49151
48875	48852	48815	48799	48803	48799	48778	48766	48768	48744	48744	48737	48730	48737	48729	48703	48703	48709	48710	48730	48704	48706	48709	48704	48713	48704	48714	48739	48730	48746	48765	48772	48786	48792	48798	48816	48808	48838	48856	48882	48903	48916	48919	48943	48944	48965	48996	49033	49062	49089
48484	48431	48404	48375	48361	48351	48328	48321	48304	48281	48265	48257	48249	48235	48244	48220	48227	48224	48222	48245	48230	48212	48217	48224	48210	48224	48223	48237	48260	48277	48303	48322	48329	48344	48375	48387	48405	48435	48461	48502	48539	48541	48572	48560	48588	48628	48671	48702	48761	48808
48142	48110	48103	48056	48051	48028	48019	47998	47986	47951	47949	47933	47911	47885	47900	47916	47885	47890	47888	47887	47867	47883	47875	47861	47879	47872	47897	47899	47925	47931	47982	47990	48004	48027	48053	48064	48089	48132	48170	48203	48212	48247	48254	48260	48311	48323	48384	48416	48478	48515
47885	47844	47823	47787	47767	47753	47746	47716	47709	47689	47645	47644	47630	47619	47638	47594	47589	47593	47588	47579	47588	47577	47573	47579	47576	47555	47615	47616	47637	47672	47687	47698	47723	47743	47766	47807	47815	47860	47894	47938	47939	47972	47995	48008	48036	48082	48119	48177	48212	48248
47649	47642	47620	47589	47558	47534	47534	47517	47479	47474	47457	47448	47423	47427	47389	47378	47383	47390	47376	47343	47368	47344	47355	47357	47377	47361	47385	47410	47437	47441	47469	47503	47531	47539	47561	47596	47627	47657	47697	47735	47771	47760	47781	47786	47819	47857	47901	47973	47982	47998
47578	47523	47486	47467	47442	47429	47410	47402	47370	47379	47358	47340	47312	47311	47284	47237	47260	47269	47271	47275	47259	47257	47244	47245	47249	47280	47281	47314	47318	47348	47360	47383	47409	47435	47446	47470	47505	47554	47569	47609	47619	47633	47639	47670	47687	47713	47776	47812	47822	47856
47435	47414	47394	47354	47329	47321	47315	47292	47269	47278	47248	47227	47212	47209	47152	47140	47164	47157	47143	47145	47155	47120	47140	47139	47143	47194	47160	47194	47215	47234	47245	47274	47289	47305	47334	47368	47392	47427	47453	47488	47513	47503	47521	47541	47560	47598	47611	47627	47667	47686
47394	47374	47365	47330	47324	47299	47290	47300	47237	47271	47251	47242	47219	47199	47162	47179	47172	47166	47175	47179	47159	47165	47147	47131	47149	47170	47171	47187	47213	47216	47264	47255	47281	47298	47314	47362	47386	47412	47438	47449	47454	47461	47469	47470	47515	47530	47572	47582	47599	47599
47479	47465	47434	47411	47395	47382	47363	47380	47346	47352	47343	47338	47313	47274	47261	47240	47274	47267	47259	47276	47262	47257	47247	47258	47250	47273	47280	47285	47300	47335	47330	47359	47354	47365	47408	47424	47452	47468	47501	47512	47503	47511	47519	47506	47550	47556	47592	47579	47603	47598
47550	47519	47511	47493	47475	47474	47475	47470	47444	47456	47427	47429	47415	47423	47366	47385	47378	47370	47365	47345	47366	47331	47341	47356	47371	47381	47368	47400	47395	47446	47432	47433	47450	47451	47477	47500	47521	47552	47558	47568	47542	47555	47557	47537	47585	47579	47610	47588	47598	47592
47678	47688	47666	47657	47642	47645	47645	47630	47658	47629	47633	47619	47601	47586	47571	47591	47578	47559	47575	47547	47557	47540	47549	47551	47555	47567	47579	47573	47601	47622	47613	47611	47633	47620	47629	47655	47679	47696	47706	47697	47690	47697	47684	47691	47704	47697	47713	47701	47675	47666
47896	47889	47885	47889	47895	47889	47886	47889	47900	47887	47887	47877	47861	47848	47839	47808	47834	47831	47836	47836	47833	47811	47816	47822	47820	47832	47842	47847	47859	47849	47861	47853	47868	47866	47871	47878	47902	47916	47906	47909	47895	47877	47868	47861	47887	47867	47874	47867	47834	47805
48109	48119	48120	48112	48121	48124	48137	48128	48163	48152	48139	48146	48148	48126	48115	48092	48100	48105	48110	48128	48102	48097	48087	48094	48104	48102	48107	48107	48122	48127	48114	48113	48098	48099	48108	48121	48131	48133	48123	48104	48078	48075	48076	48074	48069	48074	48043	47998	47986	47948
48351	48372	48374	48400	48408	48406	48399	48420	48430	48435	48456	48433	48441	48439	48420	48424	48413	48422	48435	48426	48415	48423	48403	48411	48420	48428	48423	48425	48434	48428	48409	48387	48382	48385	48381	48389	48390	48399	48380	48354	48342	48317	48293	48301	48283	48273	48253	48221	48177	48134
48651	48673	48688	48703	48715	48713	48740	48733	48746	48770	48786	48772	48776	48774	48767	48765	48761	48773	48767	48771	48771	48769	48770	48772	48762	48767	48766	48765	48761	48750	48745	48729	48709	48713	48705	48703	48703	48689	48666	48645	48623	48592	48582	48585	48561	48537	48508	48476	48434	48385
48958	48985	48999	49009	49025	49035	49052	49057	49072	49093	49103	49112	49111	49125	49107	49122	49119	49128	49125	49117	49120	49117	49113	49107	49119	49124	49113	49114	49100	49092	49074	49049	49039	49021	49019	49011	48999	48992	48958	48921	48894	48883	48857	48844	48842	48816	48771	48719	48682	48629
49243	49273	49305	49320	49336	49356	49370	49391	49392	49419	49426	49450	49452	49450	49451	49462	49466	49463	49471	49452	49455	49481	49468	49459	49473	49461	49457	49451	49431	49414	49389	49372	49364	49344	49326	49324	49306	49275	49240	49215	49187	49151	49154	49137	49108	49090	49031	48992	48946	48896
49524	49552	49581	49610	49634	49656	49669	49680	49709	49700	49720	49746	49747	49764	49776	49766	49767	49768	49780	49772	49781	49786	49776	49778	49783	49776	49771	49756	49737	49724	49693	49672	49650	49639	49632	49602	49587	49556	49527	49488	49456	49431	49415	49407	49371	49342	49308	49258	49203	49153
49795	49844	49869	49883	49918	49927	49950	49968	49971	50004	50008	50040	50044	50051	50054	50078	50081	50089	50075	50077	50068	50094	50085	50097	50077	50075	50070	50053	50027	50024	49986	49969	49939	49929	49908	49891	49861	49825	49782	49741	49705	49699	49693	49678	49641	49597	49555	49507	49458	49421
50033	50073	50086	50128	50155	50163	50188	50186	50216	50236	50252	50267	50292	50302	50307	50314	50336	50331	50331	50338	50339	50329	50344	50349	50342	50335	50320	50298	50285	50247	50240	50204	50178	50175	50139	50138	50099	50052	50015	49981	49951	49938	49922	49897	49881	49824	49784	49737	49686	49662
50216	50256	50281	50309	50335	50349	50362	50374	50391	50403	50428	50459	50467	50475	50504	50505	50513	50512	50523	50526	50523	50523	50518	50536	50533	50512	50498	50479	50461	50446	50416	50397	50369	50356	50331	50300	50270	50224	50195	50156	50138	50119	50103	50092	50066	50023	49986	49937	49907	49871
50379	50404	50431	50459	50483	50495	50511	50520	50544	50573	50563	50607	50608	50632	50643	50658	50673	50668	50664	50664	50681	50669	50689	50681	50676	50662	50652	50633	50612	50584	50570	50541	50524	50514	50495	50463	50412	50377	50337	50316	50293	50287	50274	50269	50228	50184	50153	50113	50090	50073
50482	50504	50524	50551	50569	50589	50593	50616	50632	50636	50650	50671	50687	50710	50725	50737	50741	50763	50745	50752	50758	50764	50757	50780	50758	50751	50735	50711	50695	50665	50647	50635	50611	50600	50576	50544	50505	50469	50450	50409	50404	50399	50378	50382	50341	50307	50273	50240	50223	50204
50495	50522	50539	50550	50580	50587	50583	50625	50605	50638	50645	50664	50675	50706	50713	50728	50734	50736	50719	50727	50751	50733	50755	50752	50747	50734	50711	50704	50689	50666	50642	50633	50619	50597	50584	50543	50515	50478	50456	50444	50430	50436	50418	50413	50389	50358	50326	50314	50309	50289
50495	50518	50537	50552	50574	50577	50592	50590	50595	50610	50617	50630	50646	50665	50684	50694	50708	50689	50707	50711	50701	50714	50732	50728	50715	50712	50681	50679	50662	50639	50628	50617	50602	50589	50567	50542	50512	50487	50471	50451	50443	50452	50444	50441	50417	50384	50379	50368	50355	50365
50423	50435	50446	50466	50465	50469	50465	50478	50486	50491	50500	50524	50522	50544	50558	50571	50576	50587	50577	50582	50583	50592	50596	50589	50597	50576	50572	50554	50541	50522	50509	50509	50494	50492	50472	50451	50418	50405	50385	50380	50375	50395	50389	50386	50366	50354	50342	50338	50348	50356
50277	50271	50286	50285	50300	50298	50301	50301	50305	50310	50317	50321	50340	50348	50357	50378	50375	50367	50372	50371	50381	50379	50398	50393	50386	50369	50367	50348	50348	50335	50325	50327	50327	50320	50306	50281	50258	50246	50235	50250	50252	50265	50258	50263	50246	50231	50228	50243	50256	50279
50100	50105	50098	50108	50113	50114	50096	50104	50098	50102	50107	50098	50122	50131	50147	50148	50139	50144	50150	50145	50160	50170	50167	50161	50160	50154	50141	50125	50130	50126	50124	50128	50126	50123	50120	50087	50082	50073	50070	50089	50090	50107	50114	50114	50109	50108	50121	50140	50170	50199
49883	49869	49868	49863	49873	49856	49851	49852	49846	49844	49842	49843	49854	49857	49865	49858	49867	49874	49868	49864	49874	49877	49883	49887	49872	49871	49862	49860	49852	49867	49858	49881	49872	49884	49863	49856	49846	49839	49857	49874	49896	49909	49915	49914	49914	49927	49947	49962	50006	50037
49608	49604	49581	49582	49557	49558	49559	49550	49537	49526	49532	49521	49527	49529	49542	49537	49546	49527	49535	49536	49539	49545	49551	49560	49541	49552	49536	49536	49545	49546	49557	49561	49580	49576	49577	49563	49566	49566	49583	49612	49633	49651	49669	49662	49665	49680	49719	49740	49788	49825
49316	49297	49278	49264	49259	49244	49249	49245	49220	49205	49205	49206	49184	49197	49189	49206	49207	49185	49192	49206	49205	49204	49211	49197	49199	49195	49199	49197	49210	49205	49229	49246	49263	49260	49269	49269	49264	49277	49306	49327	49360	49389	49392	49399	49406	49432	49470	49502	49547	49592
49013	48993	48955	48935	48936	48931	48908	48896	48882	48863	48855	48849	48845	48830	48846	48844	48842	48815	48833	48830	48844	48832	48838	48837	48843	48834	48837	48847	48858	48872	48881	48904	48923	48918	48929	48944	48960	48973	48998	49036	49063	49088	49085	49111	49123	49151	49186	49233	49283	49320
48700	48668	48654	48635	48601	48588	48581	48565	48553	48529	48538	48535	48505	48511	48507	48498	48491	48490	48482	48486	48477	48484	48484	48488	48485	48498	48495	48513	48516	48548	48563	48570	48578	48610	48619	48607	48647	48675	48690	48730	48763	48788	48796	48806	48835	48855	48905	48963	48992	49040
48383	48353	48325	48294	48289	48263	48256	48242	48225	48204	48183	48181	48154	48153	48156	48138	48141	48153	48144	48133	48122	48142	48129	48131	48117	48132	48145	48158	48183	48196	48201	48237	48263	48273	48282	48304	48314	48361	48384	48429	48450	48461	48490	48496	48529	48561	48613	48665	48698	48739
48094	48068	48036	48005	47995	47980	47989	47960	47940	47910	47910	47878	47865	47855	47847	47855	47836	47849	47830	47838	47814	47846	47829	47830	47829	47840	47837	47866	47885	47904	47941	47944	47965	47978	47985	48029	48039	48067	48119	48149	48171	48194	48216	48223	48243	48291	48337	48374	48423	48458
47801	47769	47734	47725	47693	47679	47674	47639	47629	47613	47629	47563	47584	47538	47529	47533	47529	47551	47529	47517	47496	47508	47511	47511	47516	47504	47522	47548	47574	47594	47624	47647	47649	47675	47671	47718	47742	47775	47819	47870	47887	47921	47918	47926	47949	48001	48053	48085	48124	48172
47574	47529	47520	47488	47464	47448	47404	47411	47391	47387	47366	47357	47332	47325	47302	47288	47279	47263	47279	47280	47281	47257	47272	47265	47272	47264	47285	47308	47333	47355	47381	47389	47430	47448	47436	47481	47521	47553	47591	47625	47645	47666	47672	47686	47699	47745	47792	47831	47872	47903
47382	47378	47352	47339	47301	47282	47257	47270	47246	47223	47181	47219	47179	47159	47150	47142	47126	47092	47120	47122	47139	47113	47111	47110	47105	47116	47153	47158	47187	47195	47222	47245	47261	47269	47294	47327	47357	47412	47427	47457	47480	47491	47496	47514	47527	47578	47625	47638	47669	47706
47228	47204	47200	47155	47136	47132	47110	47105	47092	47105	47049	47064	47025	47011	47006	46987	46981	46977	46966	46973	46987	46958	46950	46953	46971	46984	46980	47009	47022	47041	47069	47081	47106	47114	47107	47177	47222	47246	47256	47281	47292	47312	47321	47335	47330	47392	47426	47451	47474	47487
47115	47102	47069	47075	47024	47034	47017	47013	47005	47004	46954	46935	46958	46923	46900	46901	46891	46910	46893	46876	46863	46888	46870	46876	46880	46874	46915	46910	46942	46956	46977	46981	47003	47012	47012	47068	47108	47148	47169	47177	47187	47179	47207	47214	47246	47252	47278	47308	47312	47314
47133	47111	47116	47093	47061	47049	47055	47059	47045	47045	47001	46993	46985	46968	46964	46946	46937	46929	46942	46922	46884	46914	46915	46922	46920	46937	46947	46956	46980	46987	46998	47019	47022	47040	47072	47082	47115	47182	47160	47163	47175	47177	47183	47186	47240	47224	47267	47271	47262	47261
47143	47123	47095	47104	47091	47075	47106	47081	47060	47091	47068	47060	47036	47018	47001	46990	46973	46979	46971	46980	46962	46971	46960	46961	46954	46983	46991	47006	47023	47035	47038	47057	47065	47079	47105	47114	47139	47172	47171	47186	47180	47158	47171	47171	47213	47204	47216	47220	47219	47209
47206	47189	47202	47169	47182	47181	47150	47166	47174	47186	47183	47166	47132	47118	47105	47097	47104	47060	47100	47092	47104	47087	47061	47075	47079	47097	47101	47118	47122	47127	47136	47134	47153	47166	47168	47202	47233	47216	47237	47227	47212	47223	47217	47228	47266	47242	47242	47244	47204	47199
47388	47393	47403	47382	47384	47389	47381	47395	47401	47385	47402	47371	47382	47372	47360	47336	47333	47338	47335	47339	47363	47334	47330	47315	47328	47337	47341	47352	47362	47378	47368	47371	47361	47378	47405	47408	47402	47407	47426	47403	47409	47403	47387	47387	47414	47404	47393	47384	47351	47329
47590	47577	47612	47577	47591	47602	47609	47601	47617	47625	47593	47590	47597	47608	47584	47591	47579	47589	47583	47586	47573	47559	47561	47582	47570	47587	47576	47588	47587	47585	47593	47590	47585	47585	47591	47603	47607	47616	47614	47597	47564	47557	47548	47555	47533	47549	47532	47518	47474	47449
47839	47854	47865	47867	47872	47890	47884	47889	47895	47912	47903	47904	47918	47904	47894	47893	47885	47881	47891	47892	47894	47878	47875	47873	47894	47912	47902	47889	47895	47879	47874	47873	47870	47855	47889	47887	47882	47853	47858	47834	47804	47797	47787	47785	47791	47770	47727	47708	47668	47630
48154	48160	48168	48201	48189	48208	48226	48215	48220	48239	48248	48255	48250	48243	48241	48247	48257	48255	48243	48242	48235	48230	48244	48252	48259	48247	48260	48248	48244	48230	48218	48214	48195	48189	48204	48213	48186	48173	48157	48130	48103	48084	48060	48074	48073	48040	48006	47968	47925	47882
48461	48484	48509	48536	48543	48547	48580	48571	48578	48592	48605	48604	48612	48625	48623	48622	48621	48640	48627	48625	48621	48615	48622	48622	48631	48630	48621	48623	48604	48597	48582	48557	48545	48533	48551	48533	48536	48507	48484	48454	48405	48396	48387	48369	48365	48335	48293	48248	48207	48160
48812	48853	48877	48902	48916	48920	48932	48947	48964	48970	48990	48997	49013	49001	49009	49020	49024	49033	49013	49034	49019	49025	49020	49027	49047	49025	49015	49014	48991	48981	48977	48931	48915	48925	48904	48908	48878	48843	48819	48789	48753	48737	48725	48712	48707	48665	48619	48562	48534	48482
49180	49210	49238	49252	49286	49306	49312	49306	49335	49365	49365	49385	49401	49396	49407	49418	49416	49427	49426	49419	49415	49420	49419	49416	49425	49408	49415	49403	49383	49356	49325	49321	49296	49271	49285	49252	49238	49206	49170	49134	49098	49084	49077	49068	49033	49005	48963	48905	48859	48800
49556	49592	49614	49629	49649	49672	49690	49701	49721	49724	49758	49769	49786	49783	49814	49810	49814	49821	49812	49816	49815	49815	49829	49834	49828	49828	49813	49798	49769	49751	49728	49690	49678	49672	49644	49635	49607	49565	49530	49493	49471	49451	49426	49414	49380	49348	49311	49248	49205	49171
49897	49935	49971	49979	50014	50027	50031	50053	50082	50105	50113	50122	50132	50153	50163	50181	50188	50184	50180	50181	50190	50197	50187	50202	50203	50189	50174	50153	50142	50104	50083	50045	50036	50017	50008	49979	49944	49909	49876	49847	49823	49793	49776	49765	49731	49694	49647	49603	49555	49516
50214	50243	50261	50277	50310	50322	50343	50351	50364	50371	50403	50424	50430	50449	50458	50476	50485	50477	50494	50483	50478	50482	50505	50497	50500	50488	50493	50446	50431	50406	50379	50357	50340	50329	50290	50268	50253	50209	50172	50132	50109	50092	50083	50070	50035	50010	49959	49922	49873	49848
50507	50538	50585	50576	50604	50624	50642	50647	50654	50664	50699	50720	50741	50747	50775	50784	50793	50785	50789	50791	50792	50797	50802	50820	50780	50788	50767	50758	50742	50710	50680	50660	50642	50630	50599	50594	50543	50494	50451	50422	50408	50392	50393	50373	50346	50301	50263	50234	50195	50175
50742	50767	50784	50815	50830	50853	50863	50873	50885	50919	50925	50934	50939	50964	50971	50993	51000	51005	51009	51010	51015	51013	51021	51031	51012	51010	51007	50973	50955	50935	50901	50883	50866	50849	50826	50816	50751	50714	50688	50669	50652	50643	50633	50629	50605	50573	50517	50485	50473	50461
50895	50907	50955	50951	50978	50972	50991	50992	51008	51004	51032	51053	51070	51088	51101	51112	51122	51122	51125	51133	51133	51126	51156	51142	51113	51115	51120	51104	51057	51045	51030	51015	51009	50983	50947	50937	50889	50860	50836	50823	50812	50808	50814	50793	50772	50736	50706	50686	50675	50675
51017	51055	51076	51061	51092	51097	51100	51113	51127	51141	51136	51157	51173	51193	51194	51222	51228	51232	51235	51232	51230	51240	51242	51235	51227	51225	51202	51191	51176	51164	51146	51130	51116	51100	51075	51034	51021	50992	50977	50971	50949	50950	50952	50952	50919	50904	50872	50863	50864	50871
51099	51106	51099	51119	51155	51145	51152	51153	51154	51144	51182	51181	51204	51217	51229	51239	51253	51244	51241	51264	51256	51263	51271	51257	51274	51241	51220	51213	51200	51184	51174	51173	51159	51145	51118	51096	51066	51054	51045	51029	51046	51055	51050	51053	51009	50999	50996	50986	51002	51019
51035	51041	51054	51035	51050	51063	51058	51075	51063	51072	51072	51097	51099	51122	51125	51130	51136	51137	51142	51142	51137	51162	51152	51166	51173	51135	51110	51126	51109	51103	51090	51077	51080	51064	51053	51025	51018	51007	50988	50993	51013	51016	51019	51026	50994	50992	50991	50995	51011	51031
50962	50966	50987	50958	50970	50976	50966	50975	50971	50980	50982	50979	50994	50994	51003	51013	51015	51020	51020	51020	51032	51034	51044	51038	51026	51006	51025	51013	50989	50994	50995	50991	50991	50984	50967	50940	50936	50938	50927	50950	50963	50971	50981	50975	50966	50972	50966	50999	51026	51059
50816	50833	50805	50808	50784	50798	50806	50790	50797	50784	50788	50786	50795	50793	50806	50819	50823	50821	50817	50816	50833	50831	50855	50825	50838	50817	50817	50811	50811	50796	50815	50814	50821	50822	50812	50784	50783	50785	50809	50820	50826	50844	50855	50857	50865	50860	50866	50919	50935	50990
50598	50588	50578	50559	50567	50563	50545	50535	50536	50532	50526	50532	50529	50536	50543	50549	50539	50540	50543	50539	50545	50552	50545	50555	50537	50534	50540	50539	50536	50552	50555	50564	50569	50569	50574	50553	50558	50571	50590	50605	50632	50644	50652	50657	50660	50669	50710	50748	50783	50835
50350	50342	50327	50309	50305	50283	50271	50275	50259	50259	50251	50245	50235	50230	50245	50239	50233	50236	50235	50233	50245	50252	50244	50252	50243	50239	50245	50252	50250	50252	50269	50286	50303	50306	50309	50300	50307	50315	50352	50373	50396	50433	50427	50442	50441	50477	50514	50548	50596	50629
50046	50037	50008	49987	49976	49957	49961	49951	49927	49932	49916	49901	49904	49905	49901	49895	49887	49897	49898	49904	49900	49896	49888	49898	49893	49887	49902	49911	49935	49927	49954	49968	49986	49989	49979	49985	49999	50037	50056	50085	50120	50145	50151	50156	50183	50196	50238	50307	50336	50394
49718	49686	49660	49635	49634	49609	49611	49600	49583	49576	49554	49545	49534	49528	49526	49520	49517	49514	49528	49521	49519	49524	49521	49510	49521	49525	49526	49536	49541	49567	49584	49610	49625	49630	49647	49649	49674	49707	49735	49761	49805	49817	49840	49854	49867	49897	49938	49986	50040	50091
49365	49338	49322	49291	49276	49271	49245	49229	49216	49205	49195	49179	49174	49166	49155	49147	49138	49137	49131	49138	49139	49139	49136	49148	49131	49146	49142	49161	49192	49203	49221	49245	49269	49286	49283	49307	49333	49360	49395	49426	49459	49475	49504	49512	49533	49568	49609	49664	49712	49769
49016	48995	48963	48936	48895	48896	48891	48883	48865	48837	48830	48818	48807	48800	48772	48786	48766	48762	48764	48773	48766	48758	48753	48755	48764	48768	48785	48804	48810	48832	48861	48885	48908	48914	48936	48945	48976	49016	49055	49085	49112	49136	49142	49174	49179	49227	49289	49325	49350	49400
48659	48632	48603	48582	48561	48550	48520	48524	48514	48489	48479	48450	48446	48427	48426	48403	48421	48390	48393	48387	48395	48395	48367	48401	48385	48407	48413	48407	48451	48460	48507	48525	48551	48550	48584	48590	48632	48677	48720	48740	48766	48783	48797	48814	48846	48871	48921	48979	49017	49048
48321	48288	48276	48235	48230	48202	48201	48195	48177	48154	48135	48108	48095	48079	48089	48063	48057	48049	48057	48052	48053	48056	48029	48038	48040	48059	48059	48061	48101	48129	48157	48168	48199	48217	48238	48264	48307	48353	48370	48403	48433	48447	48428	48471	48500	48528	48574	48622	48667	48693
48044	48007	47998	47960	47945	47934	47919	47916	47897	47877	47864	47843	47829	47814	47810	47779	47783	47771	47770	47770	47766	47765	47736	47740	47765	47784	47806	47824	47843	47855	47887	47907	47937	47935	47956	47969	48019	48052	48106	48130	48134	48144	48134	48169	48199	48235	48280	48311	48353	48343
47772	47751	47720	47688	47670	47650	47652	47633	47635	47616	47605	47575	47571	47543	47532	47522	47520	47523	47509	47513	47505	47502	47469	47492	47492	47515	47524	47554	47565	47592	47603	47631	47648	47678	47690	47726	47746	47781	47846	47824	47846	47853	47862	47871	47897	47937	47952	47999	48017	48006
47540	47518	47482	47472	47469	47457	47443	47407	47407	47393	47383	47368	47346	47332	47323	47326	47294	47309	47306	47297	47280	47297	47256	47274	47287	47308	47332	47325	47363	47379	47407	47420	47435	47441	47452	47490	47532	47553	47588	47591	47616	47615	47645	47628	47649	47686	47714	47735	47716	47762
47380	47343	47343	47345	47339	47302	47308	47293	47280	47280	47274	47234	47203	47216	47203	47198	47168	47187	47184	47170	47174	47171	47150	47157	47179	47184	47211	47210	47227	47252	47266	47286	47293	47310	47327	47375	47388	47409	47407	47453	47429	47441	47413	47453	47483	47483	47507	47520	47542	47546
47244	47269	47233	47219	47207	47192	47198	47201	47188	47188	47156	47144	47120	47125	47118	47110	47091	47089	47077	47100	47083	47073	47067	47069	47085	47090	47112	47145	47138	47141	47163	47176	47201	47204	47218	47237	47270	47284	47299	47301	47294	47282	47273	47297	47319	47349	47309	47341	47358	47318
47220	47212	47201	47165	47166	47186	47162	47145	47146	47157	47143	47142	47114	47112	47104	47093	47094	47093	47059	47094	47081	47093	47064	47074	47077	47086	47098	47120	47128	47129	47153	47138	47148	47157	47177	47196	47227	47237	47218	47233	47238	47214	47201	47225	47228	47249	47245	47245	47230	47162
47244	47243	47239	47241	47209	47249	47216	47239	47216	47214	47231	47216	47189	47196	47176	47179	47186	47165	47161	47155	47145	47136	47165	47157	47166	47173	47182	47173	47191	47203	47230	47209	47197	47213	47228	47244	47253	47267	47255	47259	47243	47246	47244	47222	47232	47225	47249	47212	47172	47135
47305	47279	47319	47315	47270	47316	47307	47315	47315	47319	47313	47317	47282	47297	47289	47280	47308	47287	47274	47276	47283	47273	47257	47271	47277	47295	47291	47307	47307	47294	47271	47271	47301	47297	47299	47306	47313	47336	47338	47295	47289	47276	47272	47262	47255	47263	47265	47223	47187	47115
47445	47430	47453	47464	47477	47468	47479	47483	47475	47492	47481	47494	47484	47481	47473	47477	47456	47473	47480	47482	47483	47467	47472	47464	47467	47474	47491	47480	47471	47466	47476	47472	47450	47449	47447	47473	47462	47464	47440	47430	47389	47391	47370	47363	47362	47367	47317	47289	47233	47199
47646	47656	47666	47680	47705	47699	47721	47714	47723	47729	47737	47743	47740	47731	47744	47747	47730	47736	47754	47732	47731	47731	47729	47736	47736	47742	47745	47752	47720	47716	47719	47700	47696	47689	47685	47687	47672	47664	47641	47611	47600	47573	47582	47548	47547	47524	47507	47442	47399	47378
47872	47881	47890	47924	47920	47931	47950	47945	47965	47980	47982	48006	48027	48005	48009	47994	47998	48012	48018	48013	48003	47996	48014	48010	47998	48002	47990	47990	47967	47985	47965	47945	47925	47926	47904	47909	47913	47883	47841	47806	47784	47751	47757	47755	47728	47708	47654	47615	47586	47526
48148	48177	48197	48215	48230	48260	48258	48281	48269	48289	48301	48328	48326	48328	48322	48329	48339	48336	48350	48341	48343	48333	48325	48341	48340	48343	48331	48310	48319	48285	48257	48248	48243	48211	48226	48207	48195	48160	48127	48094	48055	48038	48040	48021	48003	47964	47927	47876	47831	47766
48480	48515	48542	48555	48576	48587	48595	48615	48618	48646	48643	48672	48680	48679	48693	48694	48711	48707	48708	48713	48721	48700	48717	48713	48714	48699	48695	48687	48648	48644	48617	48589	48581	48568	48555	48538	48503	48475	48452	48423	48395	48348	48363	48337	48312	48283	48247	48185	48141	48094
48814	48854	48866	48898	48913	48932	48945	48972	48973	48987	49011	49021	49026	49039	49060	49053	49066	49081	49068	49058	49074	49073	49087	49080	49083	49068	49059	49049	49031	49000	48970	48954	48936	48906	48898	48865	48845	48824	48784	48733	48719	48695	48686	48676	48633	48600	48554	48511	48451	48427
49183	49204	49233	49271	49284	49297	49304	49319	49345	49359	49375	49402	49401	49415	49428	49426	49460	49456	49447	49455	49451	49460	49455	49466	49453	49439	49427	49416	49385	49362	49330	49328	49301	49286	49253	49229	49203	49155	49119	49086	49066	49050	49029	49029	48987	48954	48901	48856	48818	48764
49520	49555	49580	49615	49627	49635	49662	49668	49687	49706	49725	49739	49746	49773	49782	49792	49801	49805	49808	49810	49814	49816	49808	49829	49813	49795	49780	49763	49747	49720	49682	49671	49651	49617	49608	49584	49534	49507	49478	49437	49409	49410	49388	49381	49352	49308	49258	49217	49182	49147
49877	49923	49935	49970	49985	49981	50019	50021	50032	50059	50068	50078	50100	50117	50131	50137	50169	50163	50145	50158	50168	50175	50190	50180	50165	50144	50159	50113	50089	50085	50049	50039	50003	49995	49967	49928	49889	49865	49826	49801	49778	49769	49760	49742	49706	49676	49624	49591	49559	49556
50220	50242	50272	50304	50314	50314	50347	50353	50362	50380	50395	50404	50427	50446	50461	50477	50491	50493	50510	50497	50494	50502	50513	50507	50512	50486	50468	50446	50425	50401	50389	50366	50347	50339	50295	50257	50215	50187	50163	50142	50130	50113	50111	50102	50058	50025	49996	49961	49948	49928
50486	50505	50537	50553	50569	50600	50594	50595	50615	50616	50638	50646	50698	50695	50708	50715	50736	50715	50726	50725	50732	50746	50751	50752	50730	50720	50707	50699	50655	50649	50639	50626	50593	50575	50559	50509	50482	50448	50433	50423	50403	50391	50407	50388	50363	50342	50300	50264	50260	50267
50752	50783	50799	50813	50825	50835	50851	50859	50858	50867	50876	50886	50924	50921	50951	50960	50971	50968	50963	50970	50964	50988	50999	50982	50971	50960	50944	50929	50912	50895	50904	50871	50853	50820	50811	50782	50747	50720	50705	50701	50695	50680	50700	50684	50665	50626	50621	50608	50600	50622
50964	50987	50988	51004	51006	51016	51024	51039	51042	51056	51050	51068	51095	51100	51113	51136	51160	51148	51118	51137	51155	51162	51160	51148	51150	51140	51105	51107	51099	51075	51052	51073	51052	51043	51011	50971	50940	50942	50922	50919	50908	50926	50929	50912	50893	50894	50867	50864	50890	50882
51090	51101	51106	51110	51119	51130	51121	51130	51142	51151	51139	51163	51186	51185	51194	51205	51226	51212	51200	51210	51225	51230	51229	51234	51217	51210	51200	51190	51201	51169	51171	51170	51157	51146	51123	51092	51063	51063	51057	51065	51087	51095	51083	51071	51064	51057	51051	51063	51088	51103
51205	51206	51190	51205	51215	51206	51211	51210	51209	51208	51207	51228	51221	51247	51260	51246	51243	51248	51244	51249	51271	51281	51297	51273	51262	51266	51259	51236	51264	51228	51250	51247	51236	51192	51219	51201	51162	51167	51161	51172	51200	51226	51209	51214	51209	51203	51209	51216	51242	51296
51214	51203	51202	51203	51206	51185	51208	51195	51200	51203	51195	51192	51189	51210	51199	51225	51223	51224	51225	51228	51239	51248	51253	51236	51243	51236	51222	51208	51223	51206	51228	51237	51226	51230	51208	51201	51207	51185	51201	51219	51236	51281	51263	51269	51263	51265	51283	51305	51360	51375
51135	51128	51125	51109	51105	51076	51099	51103	51093	51079	51083	51077	51091	51091	51078	51096	51084	51092	51092	51106	51106	51106	51106	51104	51090	51081	51093	51091	51110	51099	51098	51096	51126	51146	51121	51121	51114	51118	51147	51160	51174	51213	51211	51212	51212	51230	51249	51310	51326	51381
51059	51032	51020	51004	51008	50970	50987	50974	50978	50973	50955	50934	50953	50942	50951	50969	50968	50945	50952	50953	50967	50966	50967	50961	50959	50942	50956	50954	50959	50987	50978	51003	51020	51020	51007	51019	50997	51030	51065	51096	51117	51144	51152	51159	51173	51190	51219	51249	51290	51353
50884	50851	50841	50862	50852	50825	50823	50806	50779	50788	50765	50764	50714	50712	50738	50742	50708	50745	50736	50751	50783	50754	50747	50750	50737	50744	50741	50758	50743	50786	50799	50804	50817	50830	50847	50855	50829	50862	50911	50937	50983	50978	51022	51035	51015	51038	51138	51133	51180	51290
50576	50553	50533	50531	50509	50490	50495	50485	50467	50460	50443	50431	50423	50420	50407	50423	50397	50409	50404	50409	50429	50413	50419	50407	50416	50415	50417	50437	50444	50459	50482	50500	50510	50531	50532	50539	50563	50574	50614	50636	50676	50696	50695	50709	50720	50742	50812	50845	50881	50951
50354	50318	50300	50280	50261	50253	50236	50237	50207	50207	50179	50179	50157	50145	50147	50145	50139	50116	50118	50128	50143	50135	50124	50128	50122	50127	50137	50163	50174	50191	50222	50245	50254	50283	50284	50302	50326	50357	50390	50426	50431	50466	50485	50497	50509	50548	50601	50655	50697	50744
50033	50005	49972	49950	49937	49917	49905	49902	49886	49866	49856	49830	49823	49806	49812	49797	49789	49775	49777	49778	49783	49786	49784	49772	49777	49781	49801	49816	49838	49852	49885	49914	49919	49933	49951	49981	50007	50043	50068	50108	50139	50150	50159	50168	50209	50242	50291	50341	50384	50418
49703	49663	49635	49610	49585	49588	49561	49562	49538	49515	49499	49485	49479	49450	49442	49446	49428	49418	49422	49429	49425	49411	49413	49410	49423	49424	49439	49454	49477	49504	49529	49547	49570	49586	49613	49636	49668	49709	49739	49778	49810	49812	49824	49835	49869	49914	49966	50002	50046	50083
49325	49299	49266	49239	49215	49193	49189	49178	49164	49154	49119	49115	49080	49094	49071	49051	49047	49039	49040	49037	49039	49041	49022	49022	49030	49036	49051	49072	49101	49119	49162	49168	49188	49204	49246	49270	49299	49344	49368	49403	49425	49433	49445	49467	49494	49536	49563	49615	49639	49672
48950	48928	48891	48876	48852	48822	48824	48807	48799	48785	48765	48746	48727	48704	48698	48684	48680	48677	48674	48654	48664	48639	48658	48669	48656	48665	48694	48711	48722	48757	48781	48798	48823	48837	48864	48892	48918	48958	48999	49030	49047	49035	49050	49077	49105	49145	49178	49214	49233	49258
48558	48530	48500	48474	48457	48451	48440	48427	48430	48408	48391	48359	48349	48323	48346	48289	48300	48278	48297	48272	48281	48285	48259	48267	48288	48305	48307	48341	48357	48369	48401	48419	48424	48454	48483	48507	48549	48566	48610	48628	48642	48652	48652	48657	48691	48735	48774	48780	48807	48825
48174	48172	48147	48125	48095	48102	48077	48080	48086	48051	48046	48024	48010	48002	47990	47948	47950	47960	47949	47931	47937	47941	47926	47929	47931	47945	47962	47979	48016	48031	48044	48063	48089	48087	48121	48145	48175	48231	48232	48244	48268	48267	48256	48311	48311	48329	48362	48413	48401	48397
47878	47859	47854	47829	47805	47793	47803	47769	47770	47749	47745	47732	47716	47679	47674	47656	47673	47670	47662	47640	47668	47665	47635	47657	47656	47652	47690	47700	47713	47716	47759	47766	47777	47785	47811	47841	47879	47899	47910	47925	47905	47933	47936	47954	47953	47979	48014	48035	48029	48015
47563	47537	47530	47509	47502	47493	47492	47488	47491	47466	47445	47440	47436	47446	47380	47380	47392	47390	47380	47393	47373	47345	47359	47364	47357	47380	47397	47411	47429	47432	47455	47452	47466	47486	47515	47539	47560	47579	47591	47583	47603	47577	47590	47615	47634	47629	47651	47665	47643	47640
47306	47256	47259	47246	47253	47232	47232	47241	47250	47214	47208	47202	47190	47153	47165	47180	47159	47144	47146	47136	47142	47129	47121	47116	47144	47174	47175	47163	47182	47184	47207	47195	47214	47213	47249	47267	47293	47303	47306	47299	47318	47272	47288	47288	47320	47331	47329	47286	47288	47268
47099	47108	47104	47110	47104	47093	47101	47091	47081	47098	47097	47081	47078	47084	47070	46996	47024	47027	47040	47024	47027	46991	47005	47006	47031	47065	47063	47067	47050	47061	47047	47063	47063	47085	47078	47097	47118	47133	47128	47118	47096	47101	47093	47074	47099	47130	47104	47045	47075	47043
46945	46954	46950	46942	46947	46948	46952	46937	46915	46939	46936	46946	46947	46950	46939	46910	46913	46911	46900	46929	46914	46890	46900	46893	46930	46904	46937	46928	46924	46915	46928	46928	46906	46934	46928	46963	46955	46963	46949	46933	46937	46900	46890	46916	46909	46912	46877	46896	46821	46792
46857	46852	46865	46859	46876	46878	46878	46869	46871	46880	46880	46888	46895	46877	46897	46894	46881	46874	46866	46847	46860	46884	46857	46856	46865	46883	46871	46867	46866	46855	46878	46849	46862	46850	46871	46874	46866	46850	46845	46824	46793	46784	46785	46813	46778	46747	46731	46685	46681	46627
46853	46875	46879	46876	46885	46883	46899	46917	46894	46922	46920	46927	46939	46920	46921	46950	46926	46910	46924	46889	46911	46921	46916	46914	46918	46953	46917	46938	46903	46897	46907	46876	46869	46861	46869	46894	46872	46860	46843	46792	46757	46785	46774	46768	46743	46697	46707	46627	46606	46557
46875	46891	46908	46933	46935	46943	46939	46989	46948	46980	46988	46997	47002	46993	46981	47020	46987	47006	47015	46992	46999	47003	46996	47003	46995	47024	46994	47001	46998	46938	46957	46933	46923	46925	46918	46919	46895	46887	46854	46830	46802	46785	46771	46731	46756	46682	46699	46633	46598	46539
46979	46995	47035	47049	47053	47081	47081	47066	47100	47104	47143	47143	47147	47134	47157	47132	47160	47168	47158	47162	47176	47187	47157	47173	47154	47181	47155	47145	47127	47084	47086	47083	47055	47059	47039	47031	47012	46980	46966	46931	46914	46871	46856	46842	46813	46781	46754	46713	46653	46632
47154	47209	47216	47250	47272	47289	47278	47283	47325	47329	47331	47360	47380	47366	47368	47380	47383	47400	47400	47417	47374	47402	47398	47394	47403	47397	47403	47361	47351	47309	47315	47279	47249	47255	47247	47216	47217	47163	47149	47098	47089	47076	47055	47041	47011	46977	46920	46881	46850	46804
47408	47420	47472	47489	47522	47520	47526	47508	47572	47587	47587	47593	47624	47639	47642	47639	47651	47655	47656	47660	47653	47675	47670	47671	47656	47658	47641	47616	47595	47569	47561	47542	47495	47500	47474	47462	47425	47387	47375	47335	47321	47282	47269	47236	47222	47189	47136	47100	47050	47012
47686	47728	47747	47795	47792	47813	47816	47843	47853	47872	47884	47910	47918	47932	47933	47939	47960	47971	47970	47977	47974	47981	47985	47982	47985	47965	47948	47940	47917	47888	47865	47836	47808	47786	47776	47755	47718	47678	47659	47613	47583	47568	47555	47536	47514	47507	47433	47370	47336	47299
48051	48076	48099	48131	48151	48166	48179	48189	48210	48224	48235	48258	48269	48289	48291	48304	48333	48321	48324	48328	48339	48341	48330	48340	48332	48321	48308	48295	48270	48233	48222	48204	48156	48162	48118	48096	48065	48026	47990	47951	47950	47923	47915	47885	47861	47820	47777	47740	47699	47663
48401	48425	48450	48481	48497	48514	48540	48548	48550	48564	48602	48610	48637	48643	48649	48689	48680	48687	48696	48679	48691	48701	48702	48704	48685	48685	48675	48632	48613	48597	48570	48559	48536	48500	48477	48457	48408	48384	48355	48304	48276	48288	48282	48259	48226	48193	48153	48104	48073	48050
48789	48814	48857	48859	48890	48910	48923	48944	48951	48969	48988	49003	49006	49028	49025	49052	49066	49077	49066	49076	49069	49084	49097	49092	49082	49059	49049	49027	49006	48979	48974	48937	48919	48886	48876	48829	48802	48776	48741	48717	48701	48695	48680	48681	48630	48603	48555	48522	48514	48502
49187	49204	49237	49259	49292	49295	49303	49314	49330	49343	49353	49368	49386	49403	49418	49426	49447	49442	49439	49445	49455	49457	49467	49465	49458	49447	49418	49400	49384	49371	49335	49332	49311	49296	49257	49226	49203	49159	49134	49116	49107	49118	49107	49094	49064	49038	49000	48977	48963	48964
49595	49614	49639	49638	49671	49671	49690	49693	49708	49728	49729	49755	49764	49786	49795	49803	49818	49806	49825	49822	49832	49832	49848	49843	49833	49808	49801	49775	49759	49730	49717	49709	49687	49676	49656	49628	49593	49574	49544	49532	49528	49531	49532	49515	49490	49462	49449	49428	49420	49431
49977	49992	50007	50021	50037	50048	50051	50080	50085	50087	50092	50098	50123	50132	50152	50169	50177	50173	50165	50177	50182	50174	50195	50184	50193	50163	50157	50142	50121	50099	50098	50080	50064	50051	50033	50010	49983	49957	49936	49936	49942	49934	49939	49940	49921	49901	49875	49878	49886	49891
50298	50313	50327	50334	50345	50364	50370	50358	50367	50386	50387	50390	50402	50419	50434	50449	50436	50448	50438	50458	50467	50465	50472	50459	50455	50451	50438	50421	50413	50399	50401	50393	50389	50381	50347	50332	50301	50286	50273	50284	50295	50293	50299	50300	50279	50280	50251	50270	50279	50307
50618	50637	50655	50656	50654	50656	50642	50674	50657	50672	50666	50681	50667	50702	50710	50712	50720	50709	50720	50721	50727	50727	50731	50736	50723	50713	50705	50705	50704	50685	50685	50690	50671	50671	50665	50640	50627	50600	50615	50621	50642	50646	50654	50648	50631	50646	50635	50652	50673	50713
50918	50916	50909	50896	50899	50897	50904	50893	50907	50898	50898	50906	50912	50918	50927	50935	50930	50939	50934	50931	50944	50954	50947	50942	50960	50939	50921	50927	50920	50914	50923	50932	50921	50923	50919	50899	50887	50890	50890	50919	50935	50933	50943	50941	50959	50939	50964	50996	51029	51056
51058	51052	51042	51030	51026	51032	51019	51042	51016	51015	51022	51021	51022	51028	51034	51032	51033	51026	51032	51029	51051	51046	51035	51044	51017	51021	51025	51022	51025	51041	51039	51051	51077	51062	51043	51035	51043	51037	51056	51080	51104	51116	51125	51134	51141	51147	51160	51201	51246	51280
51199	51183	51183	51168	51162	51162	51158	51122	51139	51140	51132	51111	51108	51105	51124	51119	51132	51112	51104	51112	51131	51130	51127	51120	51117	51118	51118	51115	51128	51152	51154	51164	51181	51185	51184	51168	51184	51194	51213	51235	51262	51297	51294	51298	51303	51349	51353	51401	51461	51494
51281	51239	51214	51203	51187	51179	51164	51160	51165	51152	51130	51144	51123	51129	51133	51133	51117	51109	51108	51111	51134	51120	51115	51124	51114	51104	51120	51133	51134	51146	51176	51196	51207	51207	51204	51216	51229	51252	51286	51312	51338	51360	51368	51365	51397	51410	51464	51496	51556	51599
51204	51185	51168	51139	51130	51118	51105	51121	51097	51078	51056	51045	51040	51042	51046	51044	51035	51020	51024	51024	51024	51021	51024	51015	51015	51015	51027	51042	51058	51073	51088	51103	51143	51143	51164	51181	51185	51206	51238	51278	51304	51318	51337	51340	51349	51399	51431	51494	51549	51577
51129	51102	51077	51049	51037	51015	50996	51013	50982	50970	50933	50942	50910	50927	50914	50915	50900	50907	50895	50890	50889	50905	50881	50890	50895	50900	50904	50909	50944	50970	50966	50999	51028	51040	51063	51060	51090	51120	51149	51190	51216	51241	51253	51260	51282	51331	51373	51425	51478	51516
50925	50905	50870	50839	50826	50804	50775	50792	50766	50751	50740	50711	50718	50698	50695	50686	50677	50665	50671	50667	50664	50661	50662	50668	50667	50665	50677	50711	50720	50737	50765	50782	50806	50821	50842	50848	50906	50902	50957	50995	51033	51041	51055	51069	51103	51144	51193	51235	51285	51324
50714	50681	50646	50619	50603	50582	50569	50560	50550	50521	50494	50497	50475	50457	50454	50451	50435	50423	50418	50420	50413	50430	50418	50419	50413	50430	50441	50464	50486	50509	50526	50556	50569	50595	50626	50651	50671	50731	50762	50787	50813	50814	50839	50847	50888	50916	50961	51014	51059	51105
50419	50402	50361	50331	50316	50301	50275	50273	50261	50234	50228	50190	50191	50174	50162	50150	50148	50120	50123	50133	50133	50112	50110	50117	50121	50126	50146	50170	50195	50220	50237	50276	50282	50302	50335	50354	50399	50438	50468	50492	50514	50538	50546	50562	50594	50635	50682	50729	50752	50784
50061	50033	50007	49973	49947	49937	49921	49905	49907	49891	49859	49851	49833	49822	49807	49791	49781	49765	49762	49775	49776	49762	49754	49755	49759	49774	49794	49828	49834	49857	49884	49898	49917	49948	49969	50000	50039	50072	50100	50125	50153	50163	50175	50179	50213	50256	50299	50326	50365	50388
49700	49657	49640	49613	49590	49578	49564	49561	49535	49515	49495	49481	49467	49453	49429	49425	49411	49419	49422	49424	49399	49403	49392	49384	49411	49425	49445	49476	49467	49501	49515	49547	49557	49581	49605	49644	49675	49708	49737	49769	49765	49766	49775	49809	49845	49863	49903	49938	49960	49969
49289	49277	49247	49216	49203	49198	49203	49166	49147	49138	49119	49115	49097	49079	49066	49054	49041	49049	49034	49035	49026	49020	49019	49009	49021	49049	49066	49087	49101	49120	49136	49151	49163	49182	49215	49248	49280	49314	49329	49352	49368	49367	49377	49381	49418	49441	49465	49494	49500	49514
48893	48876	48860	48849	48834	48813	48810	48804	48781	48766	48746	48757	48720	48719	48700	48687	48669	48686	48667	48679	48658	48661	48656	48653	48679	48699	48704	48716	48725	48757	48752	48773	48778	48812	48831	48865	48880	48922	48934	48946	48946	48959	48949	48960	48990	49010	49021	49041	49041	49044
48488	48473	48449	48439	48434	48433	48418	48412	48403	48384	48386	48349	48344	48347	48333	48311	48312	48314	48302	48313	48301	48298	48290	48287	48302	48324	48336	48334	48343	48358	48378	48389	48429	48409	48422	48461	48490	48521	48525	48524	48515	48517	48524	48539	48554	48565	48576	48589	48588	48562
48114	48112	48105	48095	48081	48073	48059	48050	48038	48032	48055	48013	48031	48004	47987	47983	47976	47998	47961	47978	47965	47960	47951	47960	47971	47975	47987	47999	48018	48029	48025	48032	48054	48070	48092	48091	48119	48140	48146	48130	48129	48112	48121	48120	48151	48149	48145	48143	48125	48113
47778	47766	47766	47759	47769	47777	47743	47760	47750	47729	47741	47752	47740	47715	47707	47707	47695	47714	47685	47688	47664	47674	47682	47683	47683	47692	47720	47722	47721	47722	47735	47739	47723	47728	47772	47782	47783	47783	47810	47788	47781	47763	47758	47752	47784	47773	47777	47779	47747	47726
47475	47468	47471	47462	47463	47469	47469	47468	47463	47491	47488	47488	47449	47457	47442	47440	47427	47427	47446	47433	47409	47422	47418	47429	47436	47452	47431	47432	47461	47432	47447	47436	47437	47440	47483	47468	47489	47500	47467	47462	47443	47439	47432	47430	47397	47425	47413	47379	47360	47312
47195	47207	47251	47244	47227	47218	47228	47231	47231	47248	47242	47255	47246	47242	47215	47218	47232	47207	47239	47235	47247	47217	47213	47221	47225	47225	47242	47243	47234	47233	47221	47217	47202	47200	47199	47223	47217	47224	47204	47195	47154	47147	47145	47131	47125	47145	47112	47069	47030	46999
47056	47066	47082	47091	47094	47098	47101	47094	47106	47143	47146	47108	47117	47120	47124	47115	47112	47146	47117	47129	47113	47122	47133	47134	47131	47123	47142	47120	47117	47119	47104	47092	47071	47067	47100	47085	47079	47087	47046	47021	46991	46977	46967	46954	46930	46922	46921	46875	46822	46789
46881	46885	46905	46926	46932	46968	46947	46963	46969	46981	46990	47015	47004	47013	47008	47010	47022	47018	47014	47020	46993	47019	47027	47015	47016	47019	47017	46994	46995	46979	46965	46970	46966	46933	46909	46933	46924	46877	46877	46834	46817	46801	46779	46749	46779	46731	46716	46661	46589	46547
46858	46857	46849	46873	46910	46912	46947	46936	46962	46953	46977	46984	46992	47007	46992	47006	47015	46980	47026	47012	46999	47015	47011	47030	47005	47021	47006	46981	46975	46948	46942	46940	46907	46895	46871	46873	46873	46863	46804	46763	46738	46723	46717	46702	46663	46654	46635	46585	46528	46474
46903	46928	46929	46946	46993	46996	47014	47024	47033	47057	47052	47042	47076	47067	47083	47105	47102	47099	47104	47104	47095	47117	47119	47114	47109	47111	47093	47077	47079	47034	47033	47008	46978	46970	46945	46938	46937	46873	46860	46843	46800	46792	46772	46769	46714	46696	46662	46591	46546	46510
46971	46991	47013	47018	47068	47053	47081	47087	47098	47117	47126	47149	47162	47177	47169	47167	47195	47208	47216	47215	47224	47206	47218	47223	47202	47184	47179	47177	47148	47137	47105	47095	47040	47050	47007	47006	46974	46947	46931	46868	46843	46827	46826	46802	46802	46751	46692	46634	46608	46551
47134	47161	47187	47199	47229	47244	47247	47284	47284	47319	47318	47347	47355	47369	47382	47389	47388	47389	47386	47388	47400	47409	47419	47425	47407	47391	47375	47359	47343	47313	47291	47269	47253	47228	47188	47173	47153	47115	47084	47052	47020	47017	46987	46973	46984	46913	46871	46803	46777	46725
47394	47431	47464	47478	47504	47511	47534	47531	47564	47579	47579	47619	47622	47637	47653	47652	47677	47671	47674	47675	47684	47677	47681	47685	47657	47664	47654	47644	47610	47581	47556	47528	47527	47488	47458	47441	47423	47382	47346	47320	47286	47266	47276	47255	47247	47195	47143	47104	47047	47022
47673	47715	47713	47767	47780	47793	47810	47843	47833	47868	47886	47876	47907	47912	47939	47942	47958	47969	47960	47965	47966	47987	47972	47979	47980	47955	47938	47915	47891	47877	47838	47829	47817	47779	47743	47736	47694	47661	47634	47594	47587	47558	47563	47564	47536	47490	47422	47393	47359	47330
48021	48034	48061	48111	48112	48127	48132	48158	48167	48194	48215	48221	48226	48254	48266	48263	48300	48292	48303	48306	48304	48307	48327	48326	48318	48287	48291	48257	48241	48210	48185	48177	48144	48127	48096	48057	48034	47998	47969	47951	47922	47923	47920	47913	47879	47828	47783	47756	47729	47726
48433	48442	48471	48495	48524	48523	48537	48563	48576	48561	48586	48611	48623	48642	48663	48676	48688	48682	48690	48693	48699	48696	48699	48712	48701	48683	48664	48632	48640	48601	48575	48549	48546	48532	48512	48467	48439	48396	48381	48365	48349	48343	48339	48323	48288	48271	48254	48223	48202	48186
48836	48870	48896	48915	48934	48942	48954	48947	48971	48978	49008	48995	49013	49034	49054	49057	49067	49082	49074	49078	49081	49098	49101	49093	49079	49067	49063	49040	49027	49020	48987	48978	48956	48935	48917	48895	48848	48820	48814	48795	48791	48793	48792	48788	48748	48733	48705	48687	48669	48683
49294	49322	49335	49344	49345	49372	49371	49382	49396	49410	49419	49411	49427	49441	49470	49476	49488	49486	49492	49484	49512	49511	49509	49489	49491	49464	49475	49444	49433	49426	49430	49402	49386	49367	49354	49323	49305	49282	49260	49246	49275	49264	49259	49251	49241	49198	49188	49183	49191	49200
49736	49756	49748	49758	49779	49776	49795	49802	49798	49806	49823	49825	49835	49853	49865	49860	49878	49876	49881	49891	49887	49895	49897	49897	49880	49880	49868	49854	49839	49839	49828	49815	49817	49800	49783	49755	49728	49725	49719	49708	49704	49720	49726	49706	49699	49690	49680	49691	49707	49723
50185	50179	50186	50180	50203	50200	50218	50214	50226	50228	50227	50234	50236	50245	50259	50274	50270	50271	50276	50271	50293	50279	50278	50279	50259	50271	50254	50237	50243	50238	50228	50237	50228	50232	50205	50201	50160	50150	50157	50163	50170	50191	50185	50196	50175	50179	50175	50207	50219	50250
50587	50590	50563	50585	50586	50587	50595	50595	50593	50590	50603	50602	50603	50597	50608	50632	50632	50631	50625	50637	50629	50633	50627	50648	50620	50617	50618	50607	50610	50611	50613	50621	50623	50613	50603	50598	50590	50583	50581	50591	50608	50628	50636	50626	50619	50635	50634	50671	50699	50736
50945	50932	50939	50906	50917	50917	50915	50910	50901	50886	50896	50893	50904	50899	50903	50920	50914	50903	50912	50909	50925	50932	50909	50898	50904	50908	50888	50921	50917	50915	50912	50930	50946	50949	50925	50911	50930	50921	50930	50949	50979	50987	51014	50988	51005	51010	51039	51067	51105	51137
51246	51215	51245	51198	51217	51199	51209	51216	51198	51180	51173	51174	51171	51176	51178	51186	51181	51168	51175	51181	51178	51181	51175	51170	51183	51173	51152	51207	51184	51198	51212	51222	51230	51243	51248	51211	51222	51239	51244	51287	51320	51332	51325	51349	51349	51376	51406	51447	51482	51557
51492	51456	51483	51434	51415	51429	51428	51405	51414	51389	51393	51379	51371	51367	51387	51385	51368	51364	51356	51377	51372	51367	51365	51332	51388	51366	51346	51400	51382	51410	51428	51444	51440	51456	51466	51441	51470	51492	51515	51555	51568	51593	51596	51613	51635	51647	51703	51726	51785	51843
51623	51596	51585	51537	51501	51516	51514	51521	51509	51500	51485	51475	51462	51464	51459	51449	51443	51425	51435	51450	51443	51428	51406	51432	51423	51437	51467	51490	51466	51507	51518	51521	51546	51546	51571	51557	51584	51603	51664	51688	51692	51711	51729	51742	51764	51792	51836	51885	51940	51960
51738	51685	51705	51654	51646	51635	51615	51610	51616	51600	51571	51550	51541	51530	51535	51528	51529	51507	51516	51514	51518	51496	51511	51517	51511	51513	51552	51540	51561	51576	51610	51632	51643	51648	51667	51686	51702	51740	51758	51791	51820	51860	51872	51885	51898	51934	51972	52041	52092	52127
51694	51637	51627	51587	51546	51567	51558	51532	51523	51510	51501	51483	51466	51464	51453	51457	51436	51425	51425	51417	51424	51420	51422	51408	51410	51437	51464	51452	51481	51512	51536	51544	51577	51595	51611	51658	51662	51690	51693	51765	51779	51804	51816	51821	51840	51889	51923	51979	52051	52090
51604	51586	51557	51509	51502	51495	51479	51455	51458	51426	51409	51390	51377	51369	51361	51356	51341	51334	51330	51327	51340	51317	51315	51300	51323	51325	51353	51357	51398	51412	51446	51457	51485	51496	51542	51549	51587	51617	51624	51699	51720	51722	51762	51746	51769	51822	51859	51919	51975	51996
51444	51407	51369	51342	51331	51295	51289	51283	51260	51237	51213	51206	51190	51174	51167	51149	51141	51134	51135	51132	51138	51121	51115	51108	51157	51145	51149	51161	51200	51237	51249	51276	51290	51316	51336	51387	51405	51442	51477	51499	51514	51541	51540	51559	51590	51635	51679	51722	51763	51794
51156	51130	51088	51051	51040	51029	51018	50993	50973	50961	50952	50938	50921	50903	50889	50878	50861	50863	50867	50864	50851	50846	50857	50837	50856	50867	50877	50923	50926	50938	50983	50998	51021	51040	51052	51114	51127	51167	51179	51213	51234	51251	51267	51270	51301	51335	51400	51416	51446	51476
50825	50798	50776	50751	50715	50712	50700	50687	50672	50648	50630	50628	50623	50602	50576	50561	50555	50544	50549	50548	50546	50533	50536	50525	50551	50565	50587	50588	50616	50628	50659	50678	50694	50718	50748	50790	50804	50847	50874	50890	50910	50914	50927	50939	50967	51008	51072	51075	51080	51117
50439	50411	50385	50371	50353	50340	50327	50313	50298	50269	50277	50253	50241	50225	50210	50190	50194	50180	50184	50188	50172	50168	50158	50179	50172	50189	50208	50233	50250	50269	50273	50304	50322	50328	50361	50400	50415	50465	50483	50498	50509	50517	50525	50536	50556	50591	50622	50647	50642	50673
50006	49985	49955	49934	49923	49923	49909	49898	49886	49861	49861	49848	49833	49808	49805	49787	49780	49780	49778	49772	49773	49761	49766	49770	49771	49789	49803	49809	49835	49840	49863	49867	49897	49912	49932	49964	50002	50008	50042	50050	50053	50054	50053	50062	50093	50113	50136	50152	50161	50156
49552	49524	49511	49495	49486	49476	49471	49461	49456	49425	49432	49422	49409	49392	49380	49373	49364	49355	49348	49352	49353	49342	49344	49335	49353	49361	49371	49406	49404	49413	49426	49432	49442	49455	49480	49509	49536	49563	49584	49585	49568	49567	49577	49582	49595	49620	49637	49640	49627	49625
49072	49074	49051	49032	49035	49018	49016	49013	49002	48988	48983	48986	48958	48960	48939	48932	48920	48918	48932	48923	48900	48915	48911	48912	48919	48937	48934	48946	48953	48953	48979	48981	48986	48997	49024	49041	49062	49079	49092	49082	49077	49071	49079	49072	49084	49110	49116	49103	49114	49074
48617	48616	48603	48590	48578	48587	48579	48566	48557	48554	48554	48562	48564	48538	48522	48523	48509	48524	48520	48515	48513	48508	48522	48497	48525	48522	48521	48526	48534	48553	48549	48559	48550	48549	48582	48590	48610	48624	48610	48602	48592	48588	48571	48591	48602	48610	48627	48575	48559	48533
48138	48137	48132	48154	48146	48127	48129	48127	48134	48134	48126	48136	48137	48123	48116	48107	48090	48099	48074	48094	48096	48073	48098	48061	48098	48121	48113	48101	48116	48101	48096	48090	48100	48098	48121	48133	48141	48161	48125	48124	48103	48103	48092	48091	48094	48099	48097	48047	48026	47997
47697	47731	47730	47709	47735	47743	47727	47736	47724	47738	47741	47755	47745	47749	47729	47726	47725	47724	47755	47728	47726	47724	47747	47721	47742	47728	47742	47744	47723	47727	47695	47697	47677	47694	47702	47701	47729	47718	47715	47683	47679	47645	47649	47646	47649	47625	47619	47588	47527	47527
47378	47417	47405	47410	47436	47420	47420	47410	47425	47425	47444	47430	47415	47439	47426	47437	47421	47433	47440	47435	47427	47443	47443	47436	47453	47440	47448	47417	47441	47407	47435	47379	47396	47394	47386	47398	47379	47391	47362	47334	47301	47315	47300	47294	47277	47256	47215	47182	47163	47134
47039	47084	47079	47096	47109	47113	47105	47128	47131	47123	47142	47146	47184	47139	47162	47144	47123	47159	47178	47160	47152	47155	47162	47153	47162	47160	47146	47133	47106	47113	47132	47079	47081	47079	47072	47072	47062	47033	46961	46991	46961	46957	46974	46943	46926	46899	46822	46801	46802	46770
46779	46800	46812	46828	46853	46848	46870	46861	46890	46903	46896	46905	46932	46934	46917	46934	46949	46943	46927	46931	46930	46911	46915	46942	46945	46941	46930	46912	46878	46892	46859	46822	46830	46833	46816	46822	46793	46769	46727	46707	46695	46697	46685	46639	46620	46581	46569	46524	46481	46410
46658	46683	46684	46725	46744	46745	46765	46766	46781	46792	46825	46820	46815	46844	46829	46831	46858	46872	46848	46866	46861	46849	46868	46871	46859	46855	46852	46803	46827	46797	46772	46712	46743	46744	46713	46692	46675	46648	46618	46590	46567	46548	46517	46504	46505	46484	46451	46381	46347	46274
46544	46594	46593	46622	46660	46644	46677	46657	46709	46714	46737	46745	46755	46780	46774	46778	46771	46800	46751	46788	46785	46799	46783	46808	46811	46788	46790	46761	46741	46716	46715	46648	46656	46636	46621	46598	46567	46548	46497	46483	46461	46459	46414	46398	46399	46327	46287	46251	46217	46163
46539	46571	46600	46640	46648	46680	46651	46671	46691	46687	46735	46734	46739	46774	46777	46797	46831	46794	46793	46796	46800	46815	46807	46806	46802	46787	46798	46771	46760	46709	46733	46645	46637	46628	46613	46590	46572	46517	46496	46447	46407	46459	46382	46400	46361	46329	46261	46219	46219	46120
46675	46712	46744	46773	46783	46845	46801	46850	46850	46866	46894	46892	46873	46911	46946	46940	46920	46955	46930	46969	46983	46969	46989	46967	46963	46958	46940	46919	46871	46891	46829	46855	46806	46799	46758	46737	46692	46661	46624	46603	46574	46589	46568	46548	46530	46462	46421	46381	46368	46300
46843	46890	46911	46916	46956	46977	46982	46986	46997	47019	47037	47045	47067	47087	47081	47112	47121	47128	47105	47127	47124	47132	47145	47136	47127	47122	47093	47096	47081	47025	47020	46971	46976	46960	46934	46894	46868	46825	46798	46768	46733	46768	46736	46703	46676	46647	46583	46556	46524	46473
47102	47127	47173	47174	47204	47214	47209	47241	47255	47270	47303	47312	47338	47329	47352	47361	47397	47392	47374	47372	47378	47392	47385	47407	47392	47349	47360	47336	47327	47290	47263	47251	47228	47210	47169	47145	47127	47082	47051	47021	47016	46997	47009	46984	46951	46920	46866	46850	46820	46793
47456	47480	47502	47530	47556	47546	47560	47590	47607	47622	47627	47640	47680	47667	47690	47703	47710	47721	47705	47727	47718	47734	47734	47735	47717	47693	47689	47667	47670	47644	47638	47588	47580	47563	47521	47514	47455	47427	47413	47383	47384	47360	47382	47365	47327	47310	47273	47242	47231	47201
47827	47869	47879	47903	47917	47949	47948	47973	47976	47986	47999	48013	48027	48024	48060	48079	48065	48078	48064	48082	48085	48091	48091	48105	48079	48071	48051	48038	48024	48011	47980	47985	47959	47944	47917	47887	47846	47812	47797	47793	47791	47789	47783	47753	47732	47737	47688	47673	47666	47673
48304	48317	48333	48349	48365	48380	48377	48374	48405	48417	48411	48438	48427	48456	48477	48493	48505	48501	48488	48505	48518	48514	48504	48510	48499	48478	48471	48462	48461	48429	48419	48403	48393	48384	48352	48336	48305	48273	48264	48262	48249	48243	48266	48244	48234	48195	48162	48175	48174	48207
48776	48801	48800	48821	48839	48842	48835	48849	48871	48863	48879	48879	48894	48906	48925	48930	48938	48941	48945	48936	48940	48948	48951	48950	48937	48930	48923	48904	48908	48900	48881	48862	48861	48859	48829	48805	48773	48757	48754	48753	48760	48770	48756	48771	48742	48739	48723	48728	48731	48757
49264	49279	49281	49298	49307	49303	49305	49318	49310	49320	49330	49335	49341	49341	49367	49371	49381	49376	49370	49378	49385	49390	49392	49370	49371	49356	49344	49354	49358	49327	49322	49319	49320	49308	49298	49288	49258	49259	49255	49262	49281	49289	49281	49281	49259	49259	49261	49266	49291	49317
49779	49774	49773	49780	49777	49783	49789	49779	49787	49807	49796	49785	49800	49800	49828	49819	49820	49822	49825	49819	49825	49840	49827	49832	49825	49817	49814	49822	49810	49815	49803	49801	49815	49803	49792	49778	49764	49760	49757	49788	49806	49807	49814	49809	49792	49800	49800	49832	49864	49909
50241	50233	50240	50220	50213	50196	50213	50223	50220	50211	50215	50208	50214	50218	50226	50225	50235	50225	50218	50244	50229	50243	50231	50224	50226	50225	50215	50214	50213	50222	50221	50237	50251	50257	50221	50228	50221	50213	50233	50257	50252	50295	50300	50294	50288	50308	50321	50359	50387	50422
50701	50685	50679	50668	50659	50637	50646	50639	50647	50625	50635	50636	50623	50637	50647	50639	50632	50630	50624	50622	50629	50633	50642	50627	50627	50622	50623	50625	50636	50632	50648	50656	50660	50688	50678	50666	50661	50685	50700	50736	50745	50779	50765	50776	50767	50794	50830	50873	50905	50959
51046	51081	51067	51030	51025	50958	50987	50990	51019	51007	50981	50948	50992	50999	50989	50937	50938	50928	50928	50967	50962	50971	50932	50919	50972	50983	50916	50972	50924	50955	50966	51053	51042	51039	51034	51025	51014	51088	51078	51068	51166	51141	51163	51154	51210	51199	51266	51333	51368	51362
51166	51179	51163	51135	51117	51084	51101	51095	51095	51083	51071	51062	51060	51058	51030	51039	51037	51022	51026	51027	51046	51040	51015	51024	51037	51041	51027	51049	51027	51065	51093	51128	51127	51156	51151	51149	51172	51189	51194	51223	51264	51311	51277	51297	51308	51332	51387	51442	51471	51504
51574	51544	51519	51489	51475	51449	51464	51440	51429	51413	51399	51396	51388	51383	51359	51354	51369	51353	51350	51354	51345	51354	51347	51345	51351	51356	51365	51385	51376	51411	51437	51472	51480	51480	51508	51514	51557	51559	51600	51632	51665	51658	51689	51696	51718	51747	51793	51837	51906	51938
51706	51672	51651	51621	51611	51612	51571	51562	51542	51537	51520	51516	51499	51488	51484	51495	51475	51451	51459	51462	51460	51459	51445	51442	51432	51480	51463	51489	51518	51539	51554	51603	51599	51635	51639	51652	51636	51711	51738	51777	51801	51796	51825	51828	51858	51905	51954	51981	52044	52094
51784	51774	51733	51712	51695	51672	51671	51655	51633	51615	51607	51576	51576	51555	51552	51548	51544	51527	51535	51513	51524	51528	51519	51513	51512	51544	51553	51563	51597	51616	51630	51673	51684	51719	51728	51738	51754	51827	51836	51883	51911	51909	51929	51955	51973	52024	52066	52139	52147	52207
51738	51711	51674	51649	51630	51629	51606	51598	51574	51561	51547	51537	51501	51488	51498	51462	51465	51449	51459	51453	51460	51462	51453	51445	51446	51487	51472	51505	51516	51541	51564	51601	51624	51666	51671	51699	51752	51757	51786	51837	51859	51845	51872	51890	51919	51961	52014	52087	52094	52126
51575	51540	51513	51483	51454	51436	51426	51411	51400	51367	51356	51337	51337	51324	51285	51291	51270	51265	51259	51250	51250	51259	51242	51255	51266	51292	51282	51313	51332	51354	51388	51403	51430	51456	51483	51498	51554	51578	51612	51637	51669	51649	51668	51674	51730	51763	51805	51869	51874	51899
51376	51321	51286	51256	51245	51246	51225	51200	51189	51166	51144	51120	51122	51120	51085	51064	51054	51052	51062	51070	51058	51047	51050	51054	51066	51069	51101	51111	51129	51148	51183	51196	51208	51215	51265	51282	51337	51363	51404	51419	51427	51446	51447	51468	51499	51542	51585	51634	51628	51647
51053	51021	50997	50966	50945	50935	50924	50913	50895	50874	50867	50852	50847	50821	50815	50767	50781	50774	50774	50781	50779	50758	50749	50750	50776	50787	50810	50824	50830	50867	50883	50905	50928	50928	50968	51010	51028	51078	51090	51109	51116	51129	51139	51165	51180	51212	51243	51263	51285	51299
50621	50613	50591	50566	50555	50541	50539	50521	50496	50485	50467	50466	50455	50432	50428	50400	50392	50381	50399	50415	50394	50380	50387	50391	50398	50421	50421	50434	50458	50461	50495	50502	50523	50524	50570	50596	50626	50654	50678	50677	50677	50682	50687	50712	50739	50761	50790	50803	50814	50798
50213	50184	50166	50148	50150	50135	50125	50107	50097	50077	50075	50068	50062	50031	50028	50016	50013	50003	50006	50002	49996	49995	49989	50003	49996	50036	50031	50047	50056	50078	50084	50099	50114	50107	50135	50175	50195	50233	50239	50248	50252	50244	50249	50265	50290	50304	50322	50334	50329	50301
49724	49720	49702	49691	49686	49674	49669	49650	49653	49642	49629	49625	49615	49601	49597	49581	49574	49564	49561	49576	49560	49561	49558	49564	49575	49602	49586	49607	49614	49620	49627	49651	49646	49658	49683	49700	49726	49760	49756	49754	49745	49741	49739	49760	49765	49780	49783	49779	49778	49744
49229	49226	49227	49216	49214	49204	49196	49201	49188	49177	49175	49172	49160	49174	49129	49131	49124	49137	49129	49142	49120	49131	49126	49130	49145	49143	49155	49154	49157	49180	49169	49179	49171	49192	49192	49217	49225	49253	49246	49250	49242	49220	49217	49224	49237	49242	49256	49245	49215	49187
48731	48731	48737	48720	48732	48720	48725	48703	48699	48712	48717	48701	48710	48707	48667	48684	48678	48672	48670	48669	48663	48649	48672	48675	48688	48681	48683	48697	48689	48705	48700	48697	48706	48704	48710	48731	48728	48748	48732	48723	48709	48701	48714	48683	48706	48707	48687	48692	48649	48621
48240	48243	48249	48248	48253	48247	48259	48248	48256	48254	48259	48269	48271	48283	48260	48267	48238	48242	48264	48256	48244	48229	48235	48239	48259	48229	48269	48262	48268	48250	48242	48232	48218	48228	48229	48237	48252	48252	48227	48214	48202	48177	48185	48188	48171	48175	48146	48127	48084	48045
47791	47804	47825	47826	47821	47851	47851	47848	47873	47853	47861	47858	47859	47857	47861	47880	47866	47863	47873	47899	47853	47867	47862	47859	47879	47872	47870	47866	47849	47845	47843	47824	47818	47821	47830	47817	47820	47812	47803	47779	47732	47720	47722	47709	47731	47698	47685	47643	47594	47547
47412	47421	47419	47424	47439	47431	47434	47450	47467	47473	47477	47483	47481	47520	47514	47510	47488	47485	47512	47522	47493	47469	47506	47513	47526	47493	47491	47473	47480	47462	47446	47444	47418	47428	47412	47415	47404	47386	47361	47346	47297	47284	47283	47297	47273	47239	47218	47187	47125	47089
47035	47048	47072	47095	47098	47123	47113	47126	47171	47148	47169	47168	47170	47207	47159	47217	47192	47197	47186	47191	47180	47191	47200	47211	47192	47220	47175	47179	47163	47140	47129	47118	47107	47093	47080	47065	47067	47031	47013	46958	46917	46934	46907	46927	46897	46910	46823	46757	46717	46682
46783	46819	46849	46867	46876	46894	46901	46913	46887	46924	46963	46961	46987	46956	46993	46992	47005	47002	47001	46960	47008	47024	47019	46996	47013	46971	46981	46972	46957	46900	46914	46896	46873	46859	46841	46850	46821	46817	46763	46732	46689	46680	46680	46643	46629	46586	46573	46482	46448	46420
46601	46592	46625	46639	46646	46667	46679	46670	46741	46732	46747	46760	46773	46765	46770	46812	46801	46808	46809	46778	46809	46799	46805	46814	46811	46799	46802	46773	46758	46708	46699	46675	46663	46651	46621	46623	46600	46556	46507	46490	46437	46441	46430	46422	46387	46381	46308	46236	46213	46179
46456	46498	46510	46546	46576	46576	46585	46624	46597	46639	46661	46665	46670	46715	46700	46751	46719	46754	46731	46721	46728	46716	46750	46745	46721	46723	46727	46689	46676	46668	46631	46606	46594	46563	46538	46521	46483	46448	46417	46368	46335	46342	46341	46356	46292	46273	46217	46168	46110	46056
46515	46526	46565	46571	46606	46614	46631	46653	46681	46677	46703	46723	46728	46712	46753	46792	46768	46777	46767	46805	46769	46742	46777	46769	46778	46793	46757	46747	46714	46681	46674	46631	46616	46605	46575	46539	46514	46490	46459	46415	46415	46376	46380	46384	46329	46333	46239	46191	46145	46116
46576	46592	46629	46637	46681	46669	46691	46725	46731	46750	46760	46779	46792	46781	46824	46824	46852	46854	46856	46868	46854	46859	46860	46869	46851	46850	46822	46810	46779	46764	46745	46702	46710	46663	46640	46613	46576	46542	46498	46487	46478	46419	46423	46440	46389	46347	46290	46259	46209	46206
46699	46737	46767	46800	46832	46824	46833	46862	46860	46910	46920	46921	46959	46969	46977	47008	47011	47014	46997	46975	47013	46990	47007	47004	46996	46998	46985	46941	46930	46957	46876	46847	46814	46828	46802	46791	46742	46684	46662	46635	46596	46624	46612	46612	46568	46496	46463	46416	46392	46405
47016	47064	47087	47104	47129	47130	47145	47153	47185	47188	47214	47219	47229	47256	47277	47293	47291	47309	47308	47274	47286	47326	47314	47303	47278	47288	47265	47235	47233	47183	47192	47153	47153	47138	47109	47083	47029	46994	46979	46944	46927	46945	46926	46913	46878	46883	46807	46768	46768	46754
47341	47373	47397	47412	47442	47457	47456	47451	47510	47500	47503	47531	47530	47542	47563	47608	47592	47608	47608	47579	47596	47611	47618	47602	47578	47575	47557	47548	47538	47497	47501	47479	47471	47452	47426	47400	47355	47325	47303	47292	47276	47278	47265	47274	47243	47184	47163	47149	47158	47142
47766	47784	47795	47815	47829	47855	47852	47867	47860	47888	47894	47910	47915	47923	47944	47965	47970	47969	47975	47971	47978	47963	47986	47976	47958	47957	47930	47943	47919	47907	47874	47874	47878	47841	47813	47786	47742	47733	47715	47706	47706	47704	47687	47676	47660	47649	47607	47612	47606	47631
48255	48250	48292	48300	48310	48307	48330	48334	48335	48344	48339	48360	48360	48388	48407	48401	48406	48417	48412	48392	48407	48428	48421	48407	48410	48380	48384	48380	48373	48370	48341	48341	48323	48302	48292	48277	48245	48220	48207	48203	48221	48220	48215	48208	48176	48183	48152	48153	48178	48184
48769	48773	48774	48778	48791	48787	48802	48810	48814	48821	48841	48813	48832	48822	48841	48866	48870	48856	48870	48861	48881	48879	48871	48873	48853	48843	48843	48826	48833	48814	48807	48811	48807	48784	48788	48764	48736	48717	48716	48725	48730	48740	48751	48739	48717	48699	48704	48721	48742	48771
49300	49296	49301	49298	49296	49321	49316	49306	49302	49320	49314	49322	49321	49329	49337	49347	49351	49353	49340	49357	49353	49363	49360	49349	49319	49331	49317	49321	49322	49332	49323	49320	49324	49308	49303	49280	49264	49258	49255	49277	49296	49286	49295	49301	49289	49285	49282	49319	49346	49385
49820	49811	49812	49800	49800	49793	49786	49797	49806	49795	49793	49803	49794	49807	49824	49825	49812	49807	49813	49812	49810	49817	49815	49807	49793	49784	49798	49797	49793	49800	49803	49799	49824	49792	49795	49798	49784	49787	49792	49829	49837	49856	49861	49852	49840	49851	49869	49909	49933	49969
50344	50330	50319	50315	50302	50307	50291	50307	50285	50280	50286	50283	50280	50277	50276	50284	50270	50276	50269	50268	50282	50273	50270	50268	50261	50255	50248	50266	50277	50273	50288	50289	50312	50311	50304	50295	50295	50325	50320	50354	50378	50379	50397	50393	50396	50408	50450	50477	50531	50578
50822	50815	50783	50778	50763	50750	50769	50735	50746	50731	50716	50714	50696	50709	50705	50702	50694	50688	50691	50693	50701	50711	50699	50693	50688	50688	50682	50712	50700	50716	50748	50754	50742	50765	50773	50768	50784	50787	50819	50852	50873	50891	50893	50889	50915	50927	50979	51018	51070	51120
51218	51190	51155	51133	51123	51123	51146	51097	51106	51076	51057	51064	51060	51055	51055	51033	51031	51028	51031	51024	51047	51027	51027	51024	51013	51021	51030	51049	51050	51097	51104	51100	51145	51128	51142	51148	51167	51184	51216	51249	51269	51282	51302	51314	51319	51344	51392	51449	51491	51538
51603	51560	51549	51521	51493	51497	51491	51474	51466	51443	51451	51407	51417	51411	51393	51394	51373	51374	51371	51383	51357	51372	51362	51378	51367	51366	51372	51386	51418	51433	51456	51476	51481	51499	51522	51531	51565	51589	51612	51656	51671	51689	51712	51730	51744	51786	51828	51889	51926	51967
51806	51782	51750	51721	51698	51696	51679	51707	51666	51653	51630	51614	51608	51600	51589	51564	51566	51553	51552	51554	51563	51549	51557	51538	51554	51555	51569	51594	51593	51633	51646	51686	51686	51717	51723	51745	51774	51813	51841	51885	51904	51913	51925	51941	51982	52004	52059	52119	52175	52203
52014	51980	51957	51911	51903	51882	51863	51869	51853	51810	51774	51799	51781	51776	51754	51747	51732	51723	51731	51727	51739	51727	51723	51720	51707	51737	51739	51764	51784	51815	51852	51850	51900	51899	51924	51935	51986	52011	52050	52086	52126	52139	52127	52146	52195	52252	52280	52335	52371	52409
52108	52073	52039	52009	51998	51971	51941	51976	51932	51911	51905	51895	51859	51845	51841	51828	51803	51814	51793	51798	51820	51808	51801	51791	51808	51822	51830	51852	51871	51904	51923	51957	51960	51997	52013	52048	52082	52136	52150	52173	52219	52224	52230	52257	52293	52345	52398	52434	52490	52509
52006	51986	51949	51925	51888	51884	51907	51885	51837	51821	51820	51786	51779	51765	51742	51725	51710	51685	51711	51714	51725	51699	51708	51705	51710	51724	51747	51770	51771	51807	51858	51850	51887	51907	51935	51952	51994	52054	52066	52103	52111	52131	52136	52176	52204	52225	52293	52342	52353	52391
51897	51873	51833	51803	51796	51785	51757	51768	51726	51710	51699	51686	51661	51667	51645	51628	51612	51635	51617	51619	51592	51611	51601	51606	51615	51627	51657	51662	51683	51713	51731	51763	51768	51796	51816	51855	51895	51938	51969	51982	52021	52006	52030	52047	52090	52121	52171	52199	52219	52242
51684	51645	51609	51583	51571	51560	51524	51536	51523	51498	51471	51485	51452	51445	51432	51416	51395	51404	51410	51397	51378	51397	51401	51389	51413	51429	51434	51456	51483	51499	51516	51544	51552	51581	51607	51648	51667	51719	51741	51752	51754	51789	51795	51804	51856	51867	51911	51929	51951	51965
51321	51285	51286	51248	51246	51227	51202	51209	51200	51177	51163	51160	51147	51139	51114	51089	51096	51075	51085	51097	51091	51085	51082	51093	51102	51123	51133	51134	51153	51173	51207	51206	51235	51246	51275	51291	51343	51378	51401	51393	51411	51415	51424	51430	51464	51503	51524	51546	51543	51553
50933	50917	50892	50880	50877	50859	50857	50847	50821	50813	50804	50782	50786	50765	50765	50756	50735	50731	50737	50734	50728	50725	50734	50737	50756	50764	50777	50787	50803	50811	50837	50851	50853	50867	50906	50925	50956	50985	50995	51003	51002	51005	51014	51033	51044	51070	51091	51101	51106	51085
50470	50448	50435	50440	50422	50411	50416	50386	50379	50372	50380	50357	50356	50353	50321	50319	50318	50315	50312	50313	50301	50300	50301	50310	50315	50344	50360	50368	50369	50387	50385	50408	50404	50419	50445	50450	50491	50521	50524	50523	50523	50526	50515	50532	50546	50571	50578	50572	50552	50543
49930	49925	49923	49920	49909	49905	49894	49880	49886	49867	49880	49867	49868	49859	49837	49835	49833	49852	49842	49835	49833	49824	49847	49832	49850	49863	49861	49874	49876	49880	49899	49901	49902	49924	49930	49944	49958	49988	49989	49973	49976	49954	49977	49974	49995	49989	49987	49985	49965	49933
49385	49396	49388	49391	49384	49377	49373	49368	49365	49372	49363	49371	49364	49369	49352	49357	49348	49344	49357	49352	49333	49341	49341	49339	49356	49382	49386	49383	49383	49390	49383	49380	49386	49401	49415	49421	49437	49449	49429	49420	49401	49392	49404	49409	49411	49428	49408	49371	49352	49313
48807	48819	48827	48830	48853	48849	48839	48842	48833	48840	48852	48873	48841	48848	48827	48831	48830	48816	48843	48836	48845	48830	48841	48854	48843	48865	48863	48849	48867	48853	48850	48845	48848	48841	48853	48863	48871	48860	48853	48824	48821	48807	48803	48819	48805	48802	48781	48754	48707	48675
48278	48290	48313	48315	48310	48322	48309	48323	48322	48337	48359	48348	48344	48345	48349	48343	48349	48345	48360	48360	48325	48362	48353	48341	48371	48360	48375	48358	48365	48343	48339	48326	48322	48330	48356	48343	48346	48312	48304	48287	48262	48251	48236	48237	48228	48211	48196	48153	48099	48071
47721	47735	47759	47766	47789	47779	47770	47791	47795	47788	47850	47841	47834	47829	47834	47835	47849	47875	47859	47845	47844	47849	47862	47868	47860	47860	47854	47854	47863	47836	47816	47787	47791	47784	47757	47780	47766	47737	47734	47706	47676	47665	47665	47667	47638	47629	47572	47518	47484	47446
47224	47261	47250	47283	47288	47304	47309	47328	47333	47331	47346	47386	47373	47383	47389	47380	47414	47403	47404	47411	47395	47412	47409	47411	47418	47420	47397	47396	47368	47356	47339	47336	47302	47289	47262	47288	47239	47253	47222	47197	47158	47156	47154	47137	47151	47085	47051	46979	46939	46902
46829	46843	46881	46895	46901	46929	46927	46940	46960	46964	46981	47017	47007	47001	47036	47034	47031	47066	47038	47051	47066	47036	47056	47054	47038	47050	47037	47017	47016	46979	46970	46938	46910	46907	46909	46897	46871	46863	46803	46775	46748	46739	46734	46711	46686	46654	46619	46558	46504	46474
46415	46483	46512	46485	46519	46547	46545	46552	46591	46622	46647	46598	46616	46621	46631	46641	46675	46706	46677	46668	46688	46673	46681	46678	46691	46674	46649	46639	46626	46611	46583	46545	46538	46539	46520	46483	46447	46426	46377	46353	46330	46305	46302	46279	46230	46226	46162	46108	46083	46026
46097	46140	46182	46184	46209	46232	46242	46219	46262	46269	46304	46317	46330	46319	46366	46373	46385	46354	46384	46360	46381	46360	46384	46393	46390	46375	46355	46348	46326	46282	46274	46257	46223	46205	46243	46157	46149	46053	46057	46029	45983	45978	45971	45942	45918	45856	45825	45758	45716	45678
45959	45982	46059	45999	46085	46100	46093	46103	46147	46130	46153	46215	46198	46209	46216	46247	46251	46257	46243	46240	46273	46258	46241	46249	46253	46215	46223	46198	46167	46167	46128	46097	46091	46051	46080	46029	45963	45887	45905	45885	45852	45812	45811	45786	45805	45741	45670	45633	45580	45554
45835	45853	45915	45937	45919	45943	45972	45977	46005	46051	46027	46073	46042	46064	46085	46092	46128	46130	46107	46104	46128	46112	46126	46116	46079	46077	46063	46059	46035	46001	45971	45961	45944	45917	45870	45867	45847	45755	45739	45721	45729	45662	45661	45644	45661	45556	45518	45479	45459	45417
45795	45821	45870	45917	45906	45916	45920	45937	45982	46018	46010	46061	46021	46039	46065	46077	46080	46106	46082	46095	46050	46088	46082	46071	46061	46045	46043	46033	46017	45983	45956	45925	45891	45893	45831	45829	45805	45729	45721	45673	45668	45671	45660	45616	45628	45563	45510	45473	45451	45446
45896	45928	45950	46040	46012	46024	46034	46053	46068	46051	46111	46133	46126	46119	46160	46163	46178	46168	46187	46179	46187	46182	46165	46173	46126	46157	46141	46122	46100	46067	46028	46013	45998	45990	45985	45921	45902	45883	45817	45816	45793	45797	45767	45757	45718	45671	45659	45613	45604	45597
46071	46111	46122	46163	46153	46168	46188	46180	46226	46229	46255	46242	46265	46271	46302	46312	46305	46304	46304	46287	46311	46314	46305	46337	46262	46279	46250	46259	46226	46209	46206	46152	46157	46142	46133	46052	46031	46004	45997	45967	45965	45955	45936	45928	45879	45853	45816	45807	45804	45790
46342	46356	46367	46430	46420	46414	46448	46438	46460	46513	46489	46475	46508	46500	46513	46540	46554	46544	46548	46546	46554	46545	46552	46539	46545	46498	46507	46481	46473	46461	46444	46430	46400	46385	46356	46307	46283	46267	46243	46227	46233	46240	46219	46227	46195	46175	46142	46125	46119	46137
46729	46738	46750	46796	46777	46781	46791	46826	46821	46842	46840	46811	46865	46879	46858	46882	46887	46874	46882	46883	46884	46880	46878	46860	46831	46853	46855	46830	46801	46801	46798	46786	46775	46731	46733	46721	46666	46649	46642	46655	46634	46657	46630	46613	46581	46579	46571	46553	46552	46585
47147	47146	47165	47179	47180	47193	47208	47186	47186	47219	47216	47203	47219	47224	47241	47248	47260	47239	47235	47244	47257	47259	47246	47231	47226	47204	47204	47205	47178	47178	47169	47157	47172	47154	47125	47128	47078	47058	47056	47041	47059	47081	47074	47057	47022	47018	47017	47033	47038	47074
47627	47648	47656	47648	47634	47642	47643	47658	47657	47643	47652	47661	47661	47665	47681	47690	47680	47690	47675	47682	47681	47685	47693	47683	47641	47656	47644	47645	47633	47627	47630	47638	47624	47611	47603	47583	47568	47555	47566	47571	47576	47581	47593	47580	47580	47557	47588	47598	47616	47662
48179	48168	48191	48159	48162	48166	48163	48182	48173	48179	48155	48164	48166	48178	48178	48178	48181	48181	48162	48179	48181	48184	48169	48169	48137	48145	48145	48134	48145	48143	48151	48144	48168	48144	48143	48128	48123	48106	48129	48135	48155	48168	48160	48162	48163	48170	48177	48220	48245	48288
48735	48716	48700	48689	48687	48682	48699	48690	48689	48679	48680	48670	48672	48671	48666	48658	48665	48648	48661	48670	48660	48662	48662	48650	48657	48640	48647	48645	48660	48646	48667	48678	48681	48668	48682	48657	48656	48677	48689	48713	48723	48751	48751	48752	48763	48784	48792	48850	48892	48911
49310	49283	49273	49257	49257	49242	49253	49246	49228	49215	49205	49205	49198	49201	49205	49199	49185	49190	49165	49190	49176	49186	49181	49166	49166	49170	49157	49175	49183	49189	49215	49219	49226	49234	49239	49241	49251	49260	49283	49315	49349	49353	49353	49360	49358	49399	49441	49494	49533	49579
49849	49827	49808	49769	49771	49773	49769	49751	49747	49721	49719	49701	49708	49700	49706	49692	49690	49678	49660	49675	49683	49683	49693	49661	49656	49659	49661	49677	49682	49712	49728	49744	49761	49765	49764	49776	49793	49830	49847	49879	49906	49918	49936	49932	49958	49990	50039	50094	50146	50184
50386	50369	50339	50308	50304	50291	50280	50279	50257	50242	50227	50209	50206	50201	50189	50177	50185	50177	50161	50176	50171	50178	50159	50160	50165	50174	50184	50190	50204	50221	50260	50264	50293	50304	50316	50329	50346	50397	50410	50439	50473	50499	50507	50518	50554	50578	50629	50689	50733	50788
50839	50814	50767	50760	50750	50738	50729	50710	50708	50672	50655	50649	50645	50637	50620	50619	50604	50615	50596	50595	50604	50605	50591	50580	50613	50616	50635	50635	50646	50677	50711	50716	50741	50764	50771	50802	50830	50862	50889	50949	50958	50992	50989	51005	51037	51087	51143	51191	51233	51288
51270	51230	51199	51190	51173	51152	51149	51139	51113	51092	51078	51063	51048	51037	51035	51003	51009	50990	51006	51011	51009	51001	51015	51035	51035	51008	51050	51083	51071	51102	51128	51160	51181	51192	51210	51255	51277	51312	51353	51385	51412	51435	51447	51473	51496	51544	51601	51660	51712	51734
51628	51592	51533	51520	51533	51493	51491	51477	51462	51427	51400	51387	51393	51370	51362	51351	51345	51341	51325	51329	51335	51321	51335	51309	51341	51363	51390	51407	51407	51433	51462	51486	51504	51545	51563	51568	51631	51692	51733	51752	51774	51778	51812	51816	51863	51914	51951	52025	52056	52089
51851	51821	51765	51767	51755	51718	51698	51682	51665	51643	51628	51622	51606	51595	51570	51571	51574	51558	51548	51542	51548	51552	51537	51573	51588	51577	51627	51632	51639	51673	51708	51718	51736	51768	51795	51808	51866	51916	51965	51986	51995	52016	51996	52049	52112	52139	52158	52231	52277	52284
52009	52000	51944	51918	51912	51892	51863	51848	51834	51838	51798	51786	51793	51783	51752	51720	51730	51728	51727	51731	51724	51721	51709	51753	51746	51763	51804	51813	51816	51845	51864	51895	51927	51944	51974	52037	52058	52101	52109	52166	52166	52175	52173	52221	52258	52304	52332	52392	52452	52418
52073	52053	51980	51968	51930	51939	51926	51914	51897	51880	51868	51857	51838	51855	51824	51804	51794	51796	51803	51799	51800	51797	51760	51791	51814	51835	51840	51844	51879	51911	51954	51967	51991	52011	52020	52070	52109	52163	52169	52204	52205	52226	52234	52258	52305	52350	52400	52406	52419	52419
51947	51926	51895	51877	51865	51855	51848	51834	51808	51793	51788	51783	51771	51753	51737	51735	51722	51724	51731	51723	51718	51726	51721	51701	51746	51753	51761	51765	51809	51833	51853	51858	51897	51918	51947	51960	52013	52055	52048	52098	52096	52107	52123	52132	52177	52192	52235	52258	52242	52252
51833	51807	51789	51767	51767	51740	51739	51730	51714	51706	51705	51695	51691	51673	51660	51642	51649	51642	51636	51643	51632	51643	51649	51650	51675	51676	51691	51742	51722	51744	51761	51783	51796	51827	51827	51850	51902	51934	51960	51966	51967	51964	51993	52002	52033	52056	52053	52075	52071	52084
51569	51557	51539	51523	51497	51495	51492	51492	51481	51478	51463	51470	51456	51441	51437	51426	51422	51425	51418	51411	51420	51416	51402	51443	51442	51466	51486	51475	51488	51500	51527	51529	51550	51565	51586	51591	51655	51677	51685	51682	51679	51670	51705	51696	51722	51730	51773	51748	51712	51715
51178	51156	51176	51159	51137	51149	51139	51123	51129	51124	51119	51120	51110	51106	51096	51090	51091	51088	51099	51091	51080	51082	51082	51116	51102	51111	51128	51134	51143	51166	51161	51177	51182	51195	51205	51250	51262	51279	51280	51267	51263	51248	51271	51280	51293	51298	51311	51281	51275	51235
50780	50773	50764	50774	50779	50759	50768	50754	50757	50763	50754	50757	50763	50752	50743	50735	50737	50734	50744	50745	50741	50723	50747	50762	50753	50768	50787	50765	50789	50793	50798	50796	50804	50800	50819	50841	50842	50864	50840	50847	50830	50820	50833	50833	50833	50845	50832	50807	50787	50744
50298	50309	50313	50319	50312	50316	50310	50299	50310	50317	50330	50325	50319	50315	50313	50321	50318	50331	50328	50319	50317	50310	50306	50332	50328	50341	50351	50341	50354	50339	50352	50344	50347	50345	50363	50374	50388	50378	50365	50349	50317	50318	50314	50315	50313	50296	50280	50253	50209	50166
49760	49769	49781	49800	49799	49802	49798	49813	49803	49825	49822	49841	49824	49825	49829	49829	49829	49834	49839	49833	49833	49833	49832	49833	49839	49852	49859	49856	49848	49840	49830	49813	49825	49814	49827	49826	49819	49812	49803	49774	49763	49740	49729	49727	49720	49705	49685	49638	49596	49553
49206	49234	49240	49254	49270	49267	49282	49275	49299	49305	49318	49324	49313	49321	49324	49333	49340	49337	49347	49334	49321	49329	49324	49337	49343	49329	49354	49331	49321	49313	49284	49297	49274	49272	49283	49282	49268	49246	49216	49196	49158	49147	49136	49145	49124	49107	49049	49016	48966	48923
48641	48681	48680	48709	48729	48736	48730	48734	48753	48776	48784	48799	48772	48794	48791	48801	48810	48812	48809	48819	48814	48807	48812	48821	48810	48831	48807	48805	48790	48773	48760	48726	48716	48711	48709	48699	48670	48666	48637	48593	48559	48558	48558	48526	48505	48473	48452	48380	48336	48303
48109	48162	48169	48192	48222	48191	48218	48225	48251	48268	48287	48293	48310	48292	48308	48315	48319	48335	48325	48319	48326	48319	48331	48325	48319	48317	48312	48320	48279	48254	48237	48231	48207	48179	48157	48154	48132	48113	48057	48036	48015	47986	47999	47954	47946	47904	47854	47793	47733	47696
47590	47595	47637	47663	47674	47713	47686	47709	47736	47750	47777	47784	47804	47794	47793	47807	47823	47819	47805	47816	47819	47799	47829	47824	47819	47800	47784	47788	47759	47733	47715	47692	47678	47645	47639	47621	47597	47533	47506	47478	47441	47437	47413	47385	47374	47303	47251	47210	47167	47094
47103	47155	47165	47192	47196	47240	47235	47233	47272	47289	47285	47310	47291	47331	47333	47354	47339	47361	47339	47360	47381	47359	47337	47363	47359	47333	47327	47308	47306	47269	47230	47197	47197	47165	47152	47124	47074	47038	47020	46979	46957	46953	46872	46901	46867	46813	46761	46700	46704	46627
46727	46740	46776	46815	46794	46822	46869	46876	46896	46908	46928	46933	46927	46947	46969	46966	46955	46988	46985	46989	47004	46997	46956	46972	46987	46961	46956	46897	46885	46870	46846	46849	46805	46764	46759	46707	46688	46630	46599	46573	46521	46531	46515	46484	46447	46416	46376	46313	46284	46198
46351	46398	46420	46435	46491	46491	46505	46518	46533	46563	46583	46579	46607	46591	46604	46623	46611	46646	46668	46630	46646	46634	46615	46622	46611	46603	46583	46549	46513	46530	46514	46439	46435	46412	46379	46345	46303	46273	46202	46201	46197	46172	46104	46113	46088	46027	46007	45943	45964	45906
46110	46139	46160	46195	46223	46264	46238	46243	46276	46323	46295	46304	46342	46333	46352	46352	46376	46362	46318	46373	46378	46376	46365	46365	46353	46334	46315	46300	46301	46243	46158	46166	46157	46171	46106	46075	46042	46005	45933	45943	45926	45882	45881	45865	45816	45795	45786	45702	45681	45680
46004	46041	46060	46090	46101	46146	46142	46154	46151	46170	46191	46196	46172	46213	46217	46221	46283	46246	46205	46249	46232	46225	46270	46231	46221	46203	46189	46146	46175	46127	46143	46083	46063	46019	46000	45975	45941	45896	45879	45824	45817	45841	45772	45756	45749	45695	45689	45659	45587	45618
45894	45913	45941	45964	45985	46009	46028	46022	46051	46056	46073	46075	46092	46090	46110	46107	46111	46120	46091	46126	46116	46123	46141	46090	46106	46080	46043	46029	46046	45997	45945	45975	45954	45910	45884	45839	45793	45766	45747	45743	45728	45740	45729	45667	45655	45616	45553	45563	45544	45536
45963	45965	46012	46009	46039	46052	46053	46068	46079	46085	46097	46093	46087	46105	46138	46146	46135	46127	46180	46118	46159	46160	46135	46142	46122	46069	46073	46059	46055	46028	46027	46031	45977	45953	45923	45899	45855	45825	45784	45813	45810	45805	45787	45749	45759	45716	45665	45664	45682	45656
46165	46188	46198	46205	46220	46269	46235	46244	46233	46243	46259	46290	46319	46292	46301	46313	46299	46309	46330	46302	46311	46305	46307	46305	46301	46267	46267	46220	46204	46199	46161	46193	46196	46191	46148	46099	46088	46030	46032	46022	46040	46055	46039	46012	45997	45986	45964	45968	45964	45965
46383	46390	46381	46392	46413	46450	46429	46439	46420	46445	46438	46445	46474	46465	46449	46464	46453	46475	46497	46463	46466	46484	46486	46476	46446	46449	46449	46413	46436	46389	46415	46382	46376	46335	46343	46323	46304	46253	46255	46265	46279	46299	46288	46269	46257	46223	46229	46221	46253	46312
46746	46751	46764	46746	46767	46777	46779	46772	46764	46778	46774	46755	46800	46777	46803	46812	46801	46780	46760	46792	46779	46787	46804	46783	46773	46750	46753	46731	46697	46735	46743	46739	46722	46688	46702	46668	46649	46638	46645	46660	46682	46664	46676	46670	46668	46666	46661	46712	46710	46735
47221	47226	47212	47215	47201	47200	47224	47218	47212	47201	47194	47191	47217	47219	47218	47227	47234	47195	47195	47221	47233	47223	47218	47209	47200	47173	47179	47186	47166	47185	47164	47207	47185	47190	47170	47170	47145	47143	47154	47174	47194	47227	47199	47207	47198	47217	47231	47250	47284	47337
47714	47709	47695	47676	47680	47652	47667	47675	47667	47661	47648	47645	47653	47662	47654	47658	47653	47647	47646	47654	47664	47657	47660	47666	47653	47639	47641	47638	47628	47652	47680	47693	47685	47672	47669	47662	47667	47673	47678	47709	47726	47755	47744	47757	47759	47772	47792	47854	47881	47921
48260	48268	48262	48242	48230	48221	48224	48217	48211	48202	48184	48186	48184	48218	48214	48194	48211	48165	48159	48200	48196	48189	48193	48197	48189	48185	48173	48186	48197	48201	48221	48215	48248	48239	48248	48247	48266	48268	48317	48328	48354	48381	48368	48376	48387	48406	48450	48497	48547	48611
48805	48778	48771	48749	48739	48733	48728	48724	48713	48698	48690	48690	48680	48687	48689	48695	48676	48671	48651	48674	48690	48672	48675	48678	48663	48672	48679	48683	48681	48707	48731	48743	48745	48770	48756	48784	48788	48808	48845	48873	48888	48902	48905	48917	48950	48971	49016	49058	49121	49158
49486	49473	49444	49432	49420	49397	49399	49375	49372	49355	49342	49336	49337	49334	49333	49327	49314	49311	49303	49303	49310	49314	49323	49316	49312	49340	49340	49355	49355	49383	49404	49442	49455	49446	49467	49479	49515	49549	49567	49617	49639	49662	49675	49669	49703	49757	49797	49834	49893	49939
50120	50105	50061	50020	50014	50011	49997	49990	49963	49966	49943	49932	49923	49919	49937	49911	49903	49901	49886	49898	49890	49895	49892	49913	49903	49927	49920	49946	49946	49989	50021	50061	50067	50066	50106	50127	50158	50206	50237	50253	50292	50291	50330	50338	50361	50404	50456	50538	50583	50623
50726	50704	50666	50645	50616	50612	50594	50583	50570	50553	50544	50527	50518	50518	50515	50496	50485	50487	50474	50490	50481	50480	50479	50500	50514	50529	50547	50559	50561	50593	50642	50673	50686	50681	50718	50750	50786	50844	50857	50903	50944	50965	50967	50991	51020	51064	51131	51194	51230	51275
51281	51262	51234	51181	51190	51167	51149	51135	51123	51105	51093	51071	51079	51061	51078	51036	51002	51037	51027	51038	51037	51038	51036	51052	51054	51079	51103	51121	51150	51160	51213	51240	51256	51282	51301	51330	51351	51403	51455	51497	51516	51519	51549	51575	51610	51656	51712	51756	51820	51846
51713	51677	51643	51627	51591	51597	51560	51565	51531	51513	51515	51499	51491	51472	51492	51446	51471	51444	51445	51457	51459	51453	51455	51456	51459	51517	51519	51544	51537	51583	51601	51644	51681	51726	51722	51769	51823	51859	51888	51918	51950	51967	51979	52001	52023	52079	52125	52165	52210	52241
52121	52101	52056	52049	52011	52024	51998	51977	51957	51949	51936	51922	51906	51905	51889	51881	51873	51872	51885	51866	51871	51848	51878	51883	51890	51909	51927	51966	51985	52002	52047	52078	52106	52109	52172	52182	52247	52291	52316	52342	52357	52367	52383	52404	52446	52491	52527	52595	52603	52616
52438	52383	52363	52340	52317	52294	52283	52261	52264	52232	52213	52221	52216	52185	52162	52195	52173	52162	52169	52177	52153	52155	52164	52167	52191	52207	52225	52260	52257	52299	52343	52364	52368	52410	52463	52484	52479	52572	52589	52619	52644	52630	52657	52655	52722	52761	52797	52841	52848	52846
52531	52511	52479	52460	52458	52443	52426	52418	52400	52394	52366	52370	52369	52334	52309	52329	52323	52342	52320	52313	52332	52302	52313	52334	52346	52381	52391	52389	52403	52441	52477	52507	52536	52504	52575	52604	52621	52688	52700	52726	52733	52730	52745	52758	52809	52821	52855	52920	52877	52895
52617	52580	52567	52547	52535	52539	52518	52498	52489	52497	52476	52480	52453	52436	52419	52415	52423	52416	52430	52421	52403	52407	52420	52415	52433	52458	52492	52486	52507	52540	52539	52557	52589	52639	52645	52671	52692	52727	52761	52775	52793	52764	52786	52784	52823	52860	52863	52843	52875	52875
52556	52506	52497	52470	52466	52460	52441	52447	52424	52436	52434	52440	52419	52423	52407	52383	52374	52395	52393	52403	52372	52381	52369	52376	52409	52414	52423	52442	52443	52474	52502	52498	52502	52525	52550	52583	52645	52629	52636	52651	52655	52650	52660	52651	52684	52699	52706	52692	52696	52681
52292	52263	52265	52264	52250	52242	52242	52239	52221	52223	52228	52229	52204	52231	52226	52201	52197	52198	52192	52173	52178	52185	52179	52188	52210	52243	52236	52237	52254	52259	52263	52272	52283	52284	52318	52332	52391	52385	52369	52370	52351	52359	52374	52389	52393	52387	52395	52389	52368	52333
51969	51984	51972	51981	51984	51975	51967	51963	51943	51959	51968	51961	51963	51959	51942	51916	51952	51938	51954	51933	51946	51907	51921	51932	51963	51979	51974	51973	51987	51978	51994	51986	51993	51993	52021	52027	52060	52056	52039	52041	51999	52008	52009	52012	52020	52022	52012	51989	51950	51921
51543	51567	51582	51579	51573	51576	51573	51576	51580	51589	51583	51592	51564	51572	51550	51545	51555	51578	51571	51549	51563	51548	51559	51563	51580	51583	51603	51588	51593	51578	51585	51581	51566	51562	51595	51609	51590	51600	51590	51574	51534	51544	51532	51513	51537	51535	51515	51452	51440	51392
51029	51040	51048	51070	51062	51068	51053	51054	51077	51082	51094	51089	51085	51043	51061	51056	51068	51088	51093	51071	51075	51061	51071	51070	51082	51068	51082	51078	51089	51072	51047	51051	51040	51037	51047	51040	51033	51037	51010	50987	50970	50942	50952	50945	50941	50911	50883	50838	50804	50759
50469	50484	50504	50522	50529	50530	50537	50543	50547	50568	50568	50570	50577	50567	50582	50566	50583	50575	50572	50575	50571	50565	50562	50566	50561	50568	50573	50563	50549	50532	50522	50497	50485	50485	50472	50490	50462	50443	50426	50383	50364	50341	50336	50334	50315	50302	50251	50207	50159	50109
49835	49855	49886	49903	49915	49916	49922	49934	49939	49950	49966	49981	49967	49966	49966	49971	49975	49982	49979	49988	49971	49967	49970	49950	49965	49960	49963	49951	49938	49919	49881	49869	49855	49853	49848	49821	49798	49781	49753	49713	49695	49675	49664	49641	49626	49602	49552	49504	49457	49399
49185	49199	49230	49248	49275	49283	49277	49294	49302	49326	49331	49336	49337	49324	49353	49347	49352	49364	49365	49351	49352	49351	49355	49340	49333	49317	49334	49318	49296	49276	49259	49226	49207	49194	49176	49157	49124	49095	49065	49019	49000	48985	48974	48955	48929	48887	48840	48792	48749	48693
48506	48537	48547	48606	48613	48623	48632	48637	48675	48670	48695	48680	48711	48690	48720	48725	48710	48728	48725	48710	48720	48724	48712	48714	48696	48679	48679	48658	48646	48609	48587	48563	48526	48525	48516	48485	48437	48400	48374	48333	48301	48280	48271	48273	48243	48164	48132	48060	48024	47994
47896	47895	47910	47946	47949	47975	47998	48008	48029	48024	48041	48053	48064	48070	48049	48099	48087	48102	48094	48099	48095	48102	48088	48096	48062	48059	48018	48017	47999	47947	47929	47920	47875	47869	47852	47808	47769	47741	47689	47643	47667	47611	47598	47579	47542	47488	47443	47364	47363	47297
47309	47326	47339	47385	47394	47428	47439	47433	47478	47460	47482	47482	47490	47480	47543	47541	47540	47525	47526	47554	47519	47555	47524	47509	47512	47476	47460	47460	47437	47364	47361	47338	47319	47298	47261	47231	47199	47153	47111	47078	47067	47043	47024	46992	46978	46928	46882	46846	46783	46757
46752	46761	46785	46811	46812	46844	46869	46853	46915	46904	46913	46933	46943	46959	46956	46995	46974	46957	46981	46971	46964	46992	46958	46967	46941	46937	46892	46888	46859	46801	46798	46763	46745	46720	46675	46645	46599	46567	46521	46500	46509	46463	46446	46397	46404	46314	46279	46231	46232	46202
46219	46232	46304	46323	46313	46321	46344	46358	46403	46410	46425	46423	46451	46429	46444	46513	46474	46474	46461	46455	46461	46505	46461	46482	46448	46358	46390	46370	46374	46333	46312	46278	46205	46221	46179	46160	46123	46055	46031	45999	46018	45986	45984	45963	45888	45816	45837	45747	45741	45747
45941	45922	45956	45978	46004	46011	46037	46063	46045	46057	46066	46093	46090	46072	46125	46188	46133	46127	46122	46105	46128	46134	46144	46122	46125	46130	46048	46058	46022	46062	45986	45964	45967	45913	45887	45831	45803	45777	45736	45718	45710	45697	45689	45648	45639	45600	45553	45548	45492	45495
45593	45612	45651	45644	45687	45695	45705	45719	45706	45749	45749	45751	45765	45770	45796	45838	45815	45822	45808	45827	45791	45835	45804	45800	45787	45743	45731	45722	45737	45669	45660	45639	45618	45582	45574	45532	45482	45449	45428	45429	45419	45410	45423	45373	45362	45301	45285	45256	45244	45240
45386	45479	45483	45483	45480	45529	45518	45509	45557	45567	45563	45575	45569	45571	45613	45616	45628	45601	45607	45621	45611	45595	45637	45632	45581	45554	45566	45541	45528	45500	45497	45480	45405	45468	45391	45380	45351	45320	45283	45283	45256	45298	45276	45274	45226	45168	45175	45158	45173	45190
45396	45432	45470	45459	45498	45514	45519	45490	45451	45524	45529	45534	45565	45523	45569	45574	45591	45576	45569	45547	45595	45536	45579	45571	45565	45589	45539	45520	45511	45508	45482	45462	45439	45440	45410	45374	45347	45334	45319	45340	45263	45309	45328	45346	45271	45232	45260	45259	45257	45283
45485	45497	45499	45516	45505	45526	45557	45509	45508	45535	45577	45555	45575	45580	45591	45560	45597	45621	45604	45587	45608	45610	45597	45581	45582	45548	45561	45547	45555	45530	45528	45537	45529	45497	45485	45427	45436	45413	45400	45421	45404	45428	45421	45443	45393	45370	45400	45402	45403	45441
45695	45717	45695	45710	45705	45727	45722	45734	45745	45739	45720	45716	45731	45771	45778	45799	45758	45768	45771	45777	45777	45807	45763	45762	45740	45753	45717	45729	45730	45711	45739	45697	45704	45703	45701	45662	45645	45638	45635	45661	45670	45697	45674	45681	45680	45618	45677	45697	45724	45761
46067	46074	46073	46065	46062	46085	46043	46098	46057	46084	46064	46063	46063	46082	46110	46107	46084	46095	46084	46082	46094	46145	46084	46098	46079	46088	46081	46080	46085	46037	46088	46104	46104	46092	46079	46064	46068	46051	46078	46090	46086	46104	46113	46122	46110	46112	46134	46162	46213	46243
46459	46446	46445	46428	46425	46427	46446	46472	46445	46407	46411	46413	46429	46404	46434	46429	46418	46438	46416	46437	46428	46427	46436	46431	46423	46424	46427	46411	46439	46413	46458	46456	46448	46465	46473	46456	46470	46465	46499	46522	46515	46561	46547	46548	46574	46534	46597	46664	46683	46747
47003	46976	46975	46949	46953	46942	46938	46971	46914	46922	46915	46888	46916	46908	46929	46923	46912	46898	46917	46928	46918	46949	46922	46930	46920	46927	46934	46939	46934	46922	46974	46998	47018	47008	47014	47010	47027	47035	47078	47078	47126	47129	47164	47140	47146	47185	47220	47277	47331	47338
47629	47586	47595	47570	47552	47548	47553	47551	47515	47529	47528	47515	47518	47501	47507	47507	47492	47496	47511	47513	47513	47521	47520	47498	47505	47524	47532	47543	47559	47548	47584	47610	47613	47643	47653	47661	47690	47701	47731	47771	47779	47804	47827	47823	47847	47864	47921	47988	48025	48075
48282	48247	48223	48194	48171	48191	48168	48165	48163	48122	48128	48134	48120	48132	48126	48121	48103	48108	48098	48103	48126	48119	48126	48127	48129	48132	48149	48149	48171	48189	48210	48263	48287	48285	48299	48328	48342	48375	48403	48452	48475	48504	48500	48527	48544	48575	48643	48688	48740	48790
48972	48949	48928	48898	48872	48868	48850	48831	48840	48823	48809	48802	48785	48794	48786	48785	48778	48772	48783	48786	48782	48775	48768	48807	48797	48810	48826	48838	48854	48896	48920	48954	48948	48974	48995	49021	49067	49103	49127	49170	49202	49216	49227	49247	49270	49316	49377	49424	49476	49506
49685	49660	49626	49588	49588	49582	49549	49534	49518	49509	49499	49494	49502	49474	49475	49464	49452	49449	49470	49459	49457	49469	49460	49461	49474	49501	49504	49533	49558	49589	49633	49662	49670	49696	49717	49755	49783	49818	49871	49910	49918	49952	49966	49979	50018	50045	50121	50165	50220	50250
50386	50348	50319	50308	50274	50263	50227	50236	50209	50195	50194	50172	50171	50159	50152	50148	50129	50121	50137	50136	50132	50155	50135	50142	50152	50179	50205	50224	50248	50281	50312	50347	50384	50379	50412	50440	50507	50555	50579	50603	50635	50649	50679	50690	50732	50775	50835	50886	50902	50955
51008	50991	50963	50933	50913	50887	50891	50885	50843	50831	50806	50831	50796	50776	50777	50773	50767	50775	50767	50769	50771	50748	50765	50764	50773	50803	50833	50863	50862	50930	50930	50980	50989	51029	51033	51073	51111	51174	51193	51236	51261	51272	51283	51304	51351	51396	51438	51505	51521	51553
51621	51595	51560	51546	51523	51490	51510	51458	51447	51426	51413	51411	51394	51378	51379	51379	51360	51341	51368	51380	51360	51361	51361	51361	51397	51403	51436	51455	51471	51509	51540	51569	51558	51606	51641	51672	51722	51777	51803	51832	51843	51874	51892	51905	51945	51971	52032	52075	52093	52115
52123	52104	52088	52055	52029	52033	51999	51972	51970	51962	51939	51947	51927	51925	51890	51880	51885	51859	51877	51878	51859	51891	51887	51882	51888	51920	51944	51983	51994	52033	52035	52068	52103	52123	52137	52187	52221	52273	52303	52321	52336	52345	52361	52394	52407	52429	52497	52525	52555	52549
52452	52444	52421	52382	52395	52368	52312	52345	52333	52312	52306	52282	52286	52263	52260	52230	52238	52226	52241	52237	52197	52234	52221	52249	52264	52299	52297	52326	52347	52381	52391	52403	52388	52439	52489	52513	52562	52596	52613	52626	52624	52636	52654	52659	52735	52742	52768	52773	52797	52803
52807	52770	52764	52738	52729	52709	52670	52706	52676	52667	52690	52666	52648	52636	52615	52599	52584	52621	52600	52608	52623	52583	52592	52596	52614	52626	52663	52673	52672	52718	52723	52739	52738	52769	52802	52847	52868	52919	52907	52926	52923	52932	52938	52965	52982	53010	53026	53038	53040	53033
52908	52901	52897	52879	52893	52869	52887	52825	52842	52838	52866	52804	52810	52790	52763	52771	52757	52815	52752	52763	52790	52763	52746	52755	52780	52791	52818	52818	52829	52849	52863	52859	52888	52889	52941	52949	53002	53001	53009	53046	53017	52995	53031	53033	53059	53068	53085	53082	53068	53061
52868	52847	52852	52852	52834	52826	52813	52848	52806	52799	52816	52759	52788	52763	52743	52745	52745	52768	52766	52749	52742	52738	52729	52755	52758	52781	52793	52800	52800	52820	52829	52831	52839	52854	52882	52885	52911	52934	52895	52908	52899	52905	52910	52912	52936	52949	52947	52914	52907	52893
52794	52790	52790	52794	52792	52787	52736	52773	52769	52774	52741	52788	52744	52742	52730	52721	52728	52731	52737	52733	52704	52721	52725	52731	52749	52748	52748	52754	52755	52755	52739	52746	52754	52765	52796	52808	52828	52807	52825	52804	52787	52793	52775	52777	52782	52794	52784	52745	52737	52684
52528	52516	52540	52533	52548	52527	52531	52526	52533	52540	52512	52555	52513	52539	52523	52513	52526	52535	52504	52513	52514	52491	52510	52507	52511	52528	52519	52514	52513	52517	52506	52496	52504	52475	52509	52521	52535	52547	52507	52490	52481	52471	52460	52466	52455	52449	52430	52400	52354	52321
52081	52098	52117	52118	52123	52150	52155	52131	52144	52145	52136	52146	52137	52130	52125	52114	52145	52148	52139	52123	52109	52120	52111	52123	52132	52124	52112	52116	52115	52107	52089	52080	52085	52066	52058	52084	52079	52079	52045	52021	51978	51989	51969	51965	51974	51953	51902	51882	51835	51791
51641	51676	51662	51683	51698	51705	51714	51697	51720	51729	51748	51713	51736	51729	51718	51725	51738	51741	51726	51718	51731	51710	51709	51717	51724	51709	51701	51695	51682	51678	51661	51639	51632	51612	51610	51615	51612	51594	51547	51511	51507	51471	51476	51469	51443	51439	51381	51338	51303	51235
51084	51094	51135	51144	51160	51171	51172	51173	51183	51190	51195	51213	51222	51211	51203	51214	51208	51208	51210	51199	51209	51205	51210	51221	51212	51210	51186	51170	51166	51139	51117	51093	51071	51066	51069	51049	51028	51000	50969	50935	50901	50885	50865	50877	50836	50830	50768	50717	50663	50623
50433	50447	50481	50498	50519	50521	50523	50532	50561	50570	50577	50592	50589	50579	50583	50594	50602	50587	50596	50598	50574	50588	50574	50583	50580	50564	50552	50545	50520	50497	50457	50446	50428	50411	50402	50387	50365	50300	50286	50250	50225	50211	50207	50182	50145	50118	50068	50012	49965	49921
49758	49794	49814	49842	49853	49857	49889	49887	49899	49915	49926	49935	49946	49939	49940	49940	49957	49958	49974	49953	49955	49951	49955	49957	49944	49926	49923	49904	49873	49854	49817	49793	49765	49747	49733	49718	49675	49626	49608	49567	49553	49515	49508	49480	49452	49411	49349	49307	49252	49235
49073	49079	49122	49156	49169	49175	49192	49204	49199	49229	49236	49269	49259	49273	49272	49285	49291	49288	49296	49281	49280	49276	49271	49293	49273	49247	49233	49226	49192	49151	49142	49101	49087	49057	49013	48999	48968	48915	48885	48854	48822	48801	48795	48771	48712	48698	48635	48592	48547	48505
48384	48419	48451	48501	48495	48501	48532	48522	48546	48533	48587	48572	48585	48608	48604	48626	48618	48648	48622	48620	48628	48633	48612	48611	48597	48592	48559	48546	48516	48497	48456	48439	48402	48404	48353	48322	48294	48230	48195	48156	48145	48134	48118	48104	48082	48008	47964	47915	47879	47855
47724	47756	47787	47829	47829	47821	47850	47858	47885	47886	47931	47904	47926	47938	47955	47949	47975	47976	47960	47957	47972	47961	47962	47966	47952	47928	47897	47892	47847	47838	47792	47762	47734	47723	47691	47659	47603	47605	47544	47495	47492	47489	47463	47424	47400	47345	47296	47263	47238	47206
47110	47117	47131	47194	47204	47215	47227	47243	47240	47277	47305	47313	47313	47321	47344	47339	47342	47318	47345	47344	47347	47359	47352	47357	47307	47305	47300	47265	47225	47215	47193	47162	47149	47098	47044	47054	47011	46942	46915	46892	46895	46869	46858	46834	46761	46762	46706	46675	46650	46625
46602	46633	46640	46638	46686	46690	46714	46726	46720	46785	46774	46759	46773	46805	46830	46811	46810	46818	46821	46831	46808	46841	46835	46812	46812	46788	46761	46747	46728	46693	46678	46648	46631	46621	46545	46544	46497	46442	46415	46405	46413	46381	46374	46340	46292	46279	46240	46205	46199	46174
46122	46146	46166	46149	46184	46210	46218	46226	46258	46277	46270	46280	46278	46307	46325	46351	46318	46315	46329	46331	46313	46337	46339	46332	46335	46289	46303	46266	46246	46208	46228	46171	46146	46150	46105	46071	46053	46042	45980	45964	45954	45947	45933	45906	45916	45850	45836	45808	45800	45803
45757	45773	45764	45782	45820	45825	45854	45860	45865	45835	45899	45882	45915	45927	45938	45947	45928	45935	45944	45961	45960	45962	45964	45934	45912	45898	45900	45899	45861	45846	45842	45807	45797	45814	45808	45723	45678	45622	45634	45636	45643	45622	45633	45606	45570	45560	45532	45528	45523	45537
45579	45623	45619	45646	45640	45644	45649	45657	45684	45648	45690	45663	45706	45723	45747	45724	45775	45783	45755	45742	45747	45763	45747	45736	45702	45733	45720	45677	45675	45655	45672	45642	45635	45613	45624	45571	45525	45481	45492	45533	45494	45505	45495	45469	45443	45436	45418	45449	45428	45452
45416	45418	45419	45472	45448	45442	45455	45485	45451	45445	45483	45482	45508	45517	45513	45534	45534	45542	45530	45504	45544	45546	45534	45516	45537	45490	45516	45482	45464	45476	45476	45457	45475	45442	45402	45393	45387	45354	45333	45366	45363	45362	45344	45354	45342	45338	45323	45356	45355	45377
45418	45420	45410	45431	45409	45449	45435	45456	45460	45434	45464	45495	45475	45478	45520	45487	45498	45515	45505	45491	45505	45517	45504	45515	45501	45507	45470	45478	45466	45456	45456	45471	45463	45464	45444	45417	45409	45429	45416	45411	45412	45444	45439	45428	45454	45426	45424	45434	45454	45507
45632	45618	45579	45592	45603	45610	45612	45635	45627	45667	45631	45604	45623	45627	45642	45657	45644	45643	45671	45679	45663	45654	45665	45668	45638	45671	45628	45640	45644	45633	45650	45643	45661	45655	45627	45652	45602	45605	45611	45671	45667	45681	45694	45662	45695	45683	45712	45746	45775	45812
45844	45837	45874	45786	45813	45817	45817	45832	45813	45852	45803	45787	45808	45819	45827	45809	45820	45810	45803	45812	45844	45841	45831	45814	45835	45843	45839	45824	45838	45847	45850	45855	45869	45873	45856	45850	45868	45871	45904	45931	45932	45973	45967	45959	45980	45961	46016	46043	46078	46141
46201	46164	46210	46178	46130	46148	46129	46138	46137	46142	46123	46113	46125	46128	46128	46128	46121	46124	46105	46112	46126	46140	46124	46139	46125	46147	46135	46141	46149	46161	46188	46195	46212	46219	46210	46212	46209	46247	46274	46299	46327	46353	46343	46370	46360	46393	46443	46482	46520	46570
46737	46697	46690	46696	46649	46644	46641	46643	46610	46603	46610	46583	46598	46595	46604	46587	46590	46587	46599	46617	46596	46622	46606	46588	46640	46626	46638	46643	46632	46664	46679	46717	46714	46745	46742	46722	46772	46828	46834	46864	46877	46914	46913	46929	46942	46979	47022	47073	47104	47168
47273	47237	47195	47199	47179	47172	47165	47162	47143	47104	47122	47119	47112	47110	47097	47104	47103	47096	47103	47092	47110	47101	47095	47098	47120	47121	47126	47149	47168	47171	47219	47245	47258	47266	47301	47307	47322	47381	47392	47435	47433	47481	47472	47496	47530	47556	47607	47653	47718	47769
47899	47877	47828	47821	47795	47790	47772	47779	47753	47724	47723	47724	47705	47698	47703	47689	47705	47679	47682	47678	47693	47695	47711	47713	47710	47726	47727	47751	47773	47798	47824	47840	47879	47903	47918	47924	47979	48008	48053	48090	48110	48129	48147	48164	48181	48219	48293	48345	48384	48414
48547	48512	48500	48477	48453	48436	48431	48419	48399	48381	48370	48354	48345	48344	48330	48326	48310	48316	48315	48326	48338	48345	48330	48326	48334	48372	48383	48405	48421	48459	48474	48509	48534	48569	48586	48617	48657	48692	48717	48758	48793	48810	48814	48848	48869	48917	48961	49044	49075	49106
49241	49216	49181	49155	49144	49122	49111	49106	49080	49071	49062	49041	49034	49021	49025	49006	48991	48990	49013	49010	49004	48995	49002	49001	49011	49034	49049	49085	49087	49144	49170	49200	49217	49242	49266	49313	49351	49388	49437	49464	49486	49499	49520	49548	49590	49624	49675	49747	49779	49811
49917	49886	49849	49818	49830	49792	49795	49769	49744	49744	49725	49717	49700	49689	49678	49661	49645	49659	49658	49667	49662	49673	49667	49662	49685	49704	49730	49733	49778	49798	49835	49861	49887	49907	49939	49988	50022	50077	50106	50127	50146	50168	50177	50207	50229	50280	50325	50379	50424	50448
50614	50559	50545	50499	50500	50487	50454	50440	50434	50415	50401	50379	50370	50364	50344	50328	50337	50323	50327	50337	50322	50334	50317	50344	50356	50367	50408	50416	50457	50480	50506	50519	50561	50572	50605	50635	50691	50738	50758	50783	50816	50832	50842	50886	50925	50944	50995	51031	51064	51080
51209	51161	51147	51105	51118	51081	51070	51063	51018	51000	51029	51010	50976	50979	50959	50938	50933	50945	50934	50949	50931	50931	50935	50945	50961	50992	51002	51038	51046	51073	51095	51126	51149	51171	51183	51216	51294	51336	51352	51390	51381	51401	51433	51429	51484	51521	51552	51577	51606	51615
51672	51671	51639	51579	51590	51553	51559	51545	51516	51532	51501	51496	51487	51483	51456	51433	51431	51439	51448	51450	51425	51437	51417	51456	51465	51461	51495	51528	51517	51560	51590	51610	51631	51644	51684	51685	51741	51790	51786	51809	51819	51837	51868	51882	51920	51927	51969	51991	51992	52001
52140	52095	52083	52058	52022	52041	52038	52024	51990	51987	51976	51988	51980	51958	51922	51928	51904	51912	51912	51933	51924	51902	51877	51953	51937	51947	51970	51965	52005	52020	52024	52065	52062	52076	52116	52121	52186	52206	52220	52219	52234	52227	52254	52282	52307	52345	52343	52366	52375	52357
52490	52441	52410	52423	52433	52403	52373	52382	52359	52372	52356	52350	52338	52322	52296	52281	52285	52288	52296	52298	52295	52283	52295	52275	52269	52326	52367	52382	52353	52357	52378	52389	52405	52400	52430	52452	52499	52535	52508	52553	52520	52539	52551	52558	52605	52600	52594	52621	52615	52587
52557	52543	52532	52540	52522	52517	52509	52507	52506	52477	52490	52491	52468	52459	52463	52454	52446	52446	52448	52429	52435	52421	52427	52400	52450	52445	52505	52494	52490	52501	52517	52492	52498	52523	52529	52544	52589	52603	52579	52633	52589	52590	52635	52613	52620	52631	52623	52602	52579	52550
52651	52647	52628	52630	52593	52614	52632	52610	52612	52600	52604	52600	52622	52587	52558	52561	52565	52561	52562	52580	52555	52547	52534	52542	52547	52572	52552	52587	52593	52598	52593	52581	52587	52615	52624	52650	52659	52664	52649	52659	52597	52597	52643	52623	52627	52633	52618	52581	52568	52531
52567	52603	52562	52590	52593	52580	52588	52568	52578	52585	52574	52575	52568	52572	52557	52553	52556	52554	52540	52546	52545	52530	52560	52558	52531	52541	52523	52575	52557	52551	52546	52531	52556	52534	52553	52580	52561	52558	52555	52546	52515	52498	52492	52506	52499	52480	52445	52437	52383	52371
52280	52274	52298	52317	52351	52319	52322	52299	52315	52331	52328	52330	52316	52326	52316	52305	52304	52318	52324	52291	52298	52274	52278	52316	52316	52312	52257	52287	52296	52280	52263	52259	52253	52257	52254	52275	52258	52234	52232	52204	52197	52151	52157	52165	52148	52143	52082	52070	52016	51958
51962	51979	52005	52012	52036	52026	52024	52030	52033	52044	52039	52054	52063	52046	52040	52038	52029	52032	52048	52030	52029	52021	52012	52053	52030	52037	52002	52015	52017	51988	51977	51955	51933	51931	51931	51941	51917	51895	51892	51844	51811	51802	51806	51781	51770	51758	51695	51659	51598	51583
51503	51537	51549	51565	51566	51573	51573	51593	51600	51609	51616	51622	51635	51622	51636	51621	51627	51620	51630	51632	51627	51638	51632	51640	51619	51617	51586	51567	51592	51557	51527	51515	51497	51482	51477	51480	51446	51416	51388	51337	51322	51299	51305	51294	51261	51235	51188	51132	51096	51044
50936	50970	50982	51019	51010	51032	51033	51036	51053	51068	51077	51096	51100	51089	51094	51105	51112	51112	51107	51100	51097	51088	51096	51092	51095	51089	51047	51053	51034	51007	50975	50949	50932	50912	50904	50905	50853	50818	50799	50755	50733	50721	50701	50691	50658	50621	50579	50529	50471	50412
50318	50342	50374	50392	50416	50428	50439	50446	50454	50477	50488	50489	50484	50503	50510	50532	50542	50517	50531	50525	50521	50520	50515	50505	50515	50496	50464	50465	50433	50412	50365	50352	50321	50321	50296	50262	50241	50192	50169	50128	50096	50081	50061	50043	50008	49978	49912	49863	49825	49774
49636	49681	49691	49726	49739	49752	49763	49777	49804	49821	49828	49828	49841	49851	49858	49872	49886	49879	49875	49872	49875	49876	49868	49851	49849	49832	49820	49801	49781	49744	49707	49682	49662	49653	49604	49593	49555	49508	49453	49441	49405	49386	49372	49365	49318	49268	49217	49170	49124	49078
48946	48973	49010	49025	49054	49059	49074	49088	49099	49133	49137	49143	49170	49166	49184	49198	49209	49197	49201	49193	49184	49193	49201	49193	49176	49164	49119	49117	49108	49061	49039	49004	48985	48968	48927	48902	48846	48806	48761	48740	48720	48690	48670	48659	48626	48584	48536	48486	48441	48427
48230	48245	48275	48336	48340	48341	48370	48386	48398	48438	48426	48433	48468	48459	48479	48502	48502	48494	48500	48484	48489	48507	48513	48488	48471	48456	48437	48389	48399	48363	48321	48313	48276	48248	48221	48188	48123	48080	48057	48027	48024	47989	47995	47962	47925	47855	47796	47777	47703	47715
47535	47542	47621	47629	47647	47685	47689	47691	47738	47741	47745	47755	47773	47783	47800	47830	47803	47826	47790	47815	47818	47814	47835	47806	47808	47778	47770	47719	47717	47663	47652	47620	47616	47576	47548	47503	47457	47408	47391	47343	47332	47356	47335	47291	47264	47217	47168	47120	47075	47068
46951	47021	47015	47037	47043	47061	47068	47093	47104	47120	47141	47146	47184	47172	47188	47211	47209	47208	47197	47210	47207	47213	47221	47209	47194	47171	47150	47108	47104	47091	47048	46999	47033	46999	46966	46921	46869	46845	46849	46810	46784	46733	46781	46726	46691	46657	46587	46587	46517	46516
46354	46380	46385	46420	46400	46474	46462	46467	46499	46515	46511	46523	46542	46536	46551	46587	46538	46582	46618	46575	46601	46568	46601	46569	46578	46534	46526	46486	46469	46457	46425	46385	46389	46389	46351	46310	46281	46227	46229	46209	46193	46163	46173	46150	46110	46064	46079	46029	46015	45969
45864	45863	45910	45934	45917	45972	45970	45971	45977	45997	45991	46019	45977	46032	46075	46080	46071	46046	46095	46083	46092	46095	46101	46088	46063	46031	46016	46001	45998	45973	45947	45887	45939	45929	45879	45866	45810	45773	45797	45750	45738	45758	45763	45734	45701	45695	45679	45632	45598	45677
45558	45603	45575	45592	45626	45656	45617	45643	45649	45665	45678	45668	45719	45702	45716	45735	45762	45728	45724	45724	45710	45741	45748	45735	45716	45693	45683	45706	45620	45634	45643	45598	45631	45582	45594	45559	45518	45474	45496	45466	45504	45449	45493	45442	45428	45417	45339	45403	45384	45469
45239	45268	45278	45279	45259	45314	45303	45300	45321	45311	45327	45307	45307	45360	45387	45367	45413	45378	45398	45374	45412	45375	45377	45404	45365	45357	45363	45357	45382	45339	45330	45306	45322	45275	45281	45253	45226	45202	45193	45223	45232	45207	45261	45213	45192	45178	45187	45177	45216	45256
45099	45083	45089	45090	45072	45113	45089	45125	45151	45104	45102	45136	45099	45143	45157	45172	45201	45157	45218	45171	45150	45182	45171	45181	45160	45138	45150	45137	45108	45135	45088	45217	45161	45125	45116	45083	45083	45069	45098	45087	45087	45065	45089	45087	45090	45085	45065	45116	45099	45151
45134	45155	45165	45135	45150	45136	45167	45165	45159	45171	45144	45172	45175	45182	45193	45185	45236	45217	45203	45180	45187	45226	45212	45173	45201	45168	45169	45199	45204	45178	45245	45217	45172	45223	45163	45186	45170	45160	45149	45205	45218	45257	45196	45216	45251	45227	45239	45268	45301	45378
45246	45215	45223	45232	45187	45162	45178	45212	45180	45206	45201	45202	45232	45225	45220	45235	45242	45225	45185	45223	45237	45245	45247	45247	45220	45221	45245	45206	45232	45235	45207	45260	45245	45285	45270	45253	45241	45258	45301	45344	45325	45389	45334	45342	45350	45372	45419	45454	45454	45545
45562	45444	45488	45504	45495	45416	45391	45409	45387	45452	45392	45373	45523	45377	45434	45451	45494	45439	45380	45490	45440	45423	45480	45493	45445	45506	45507	45490	45467	45493	45549	45520	45506	45477	45539	45505	45578	45524	45616	45673	45665	45684	45732	45737	45631	45719	45734	45775	45807	45909
46073	46001	46003	46007	45996	45945	45962	45971	45963	45960	45951	45926	45951	45934	45936	45940	45987	45929	45888	45943	45955	45945	45978	45955	45959	45963	45960	45981	46019	46003	45994	46024	46043	46000	46090	46064	46111	46098	46132	46180	46195	46239	46235	46262	46228	46283	46329	46363	46395	46454
46385	46372	46345	46337	46313	46283	46298	46282	46263	46249	46230	46243	46263	46225	46267	46231	46233	46248	46207	46242	46235	46250	46256	46232	46253	46254	46255	46270	46304	46307	46337	46410	46383	46377	46406	46450	46448	46468	46527	46552	46583	46587	46622	46618	46662	46681	46710	46779	46851	46895
46974	46963	46928	46908	46895	46867	46881	46856	46853	46839	46822	46829	46821	46805	46782	46787	46789	46793	46771	46789	46793	46797	46799	46781	46815	46820	46838	46843	46866	46883	46948	46928	46975	46978	46996	47035	47050	47112	47154	47184	47175	47213	47234	47254	47274	47328	47368	47425	47471	47539
47613	47591	47550	47533	47517	47481	47487	47463	47455	47436	47411	47437	47391	47407	47400	47385	47375	47381	47390	47394	47385	47386	47380	47399	47404	47415	47432	47453	47489	47493	47530	47558	47588	47593	47632	47665	47707	47757	47787	47813	47839	47851	47891	47909	47939	47970	48035	48071	48135	48183
48335	48287	48267	48235	48205	48207	48195	48166	48148	48143	48129	48109	48106	48103	48080	48072	48053	48070	48061	48072	48069	48068	48070	48070	48086	48103	48132	48151	48166	48197	48235	48253	48288	48297	48334	48368	48414	48460	48507	48529	48549	48579	48601	48619	48665	48709	48757	48809	48843	48883
49059	49024	48996	48961	48957	48926	48915	48901	48891	48853	48848	48837	48823	48820	48804	48790	48782	48796	48796	48800	48788	48785	48796	48802	48813	48848	48854	48864	48905	48936	48972	48983	49006	49027	49056	49111	49133	49193	49224	49256	49271	49293	49329	49342	49388	49433	49465	49539	49549	49588
49808	49766	49738	49714	49696	49689	49665	49642	49611	49600	49601	49596	49581	49565	49554	49529	49515	49526	49516	49528	49529	49528	49533	49535	49553	49579	49588	49612	49641	49665	49690	49726	49749	49763	49793	49844	49889	49940	49978	49983	50007	50014	50048	50081	50117	50155	50215	50239	50274	50281
50523	50501	50467	50442	50426	50410	50388	50380	50358	50355	50327	50329	50310	50297	50249	50270	50235	50260	50271	50265	50258	50263	50251	50268	50271	50290	50320	50348	50344	50401	50428	50449	50460	50464	50525	50549	50604	50652	50686	50694	50710	50702	50751	50766	50809	50847	50881	50916	50919	50956
51185	51132	51123	51109	51076	51070	51046	51030	51024	51011	50995	50981	50957	50956	50914	50944	50919	50926	50914	50924	50919	50907	50918	50920	50926	50956	50963	50994	51004	51032	51048	51079	51092	51095	51142	51190	51206	51265	51310	51299	51314	51346	51343	51362	51380	51437	51465	51483	51499	51502
51750	51750	51737	51722	51704	51676	51667	51650	51637	51632	51632	51608	51603	51587	51559	51554	51543	51538	51547	51561	51551	51542	51534	51544	51575	51603	51598	51619	51651	51660	51664	51688	51713	51743	51760	51784	51852	51870	51869	51890	51891	51926	51907	51925	51934	51995	52016	51990	52020	52014
52263	52251	52248	52221	52224	52188	52194	52186	52172	52168	52152	52124	52143	52126	52110	52101	52076	52080	52087	52079	52074	52061	52068	52085	52099	52101	52142	52135	52184	52172	52193	52207	52203	52204	52245	52279	52321	52330	52347	52335	52331	52365	52360	52372	52392	52429	52417	52425	52429	52408
52623	52585	52570	52588	52557	52555	52539	52513	52520	52515	52508	52493	52500	52457	52468	52460	52444	52469	52474	52457	52441	52431	52428	52465	52467	52488	52491	52493	52522	52509	52527	52556	52533	52498	52576	52590	52586	52639	52619	52616	52624	52632	52629	52638	52647	52660	52663	52666	52631	52607
52913	52906	52891	52900	52891	52890	52868	52864	52873	52867	52879	52837	52849	52862	52810	52797	52809	52824	52811	52814	52813	52801	52804	52823	52830	52866	52825	52853	52877	52843	52843	52840	52835	52816	52847	52890	52876	52922	52893	52890	52852	52886	52874	52909	52906	52906	52888	52907	52840	52821
52989	53025	53011	53027	53044	53009	53027	53006	53011	53013	53020	52996	53001	53029	52963	52971	52981	52988	52983	52964	52957	52961	52967	52966	52970	53008	52988	52982	52992	52994	52961	52971	52982	52921	52971	52991	52999	52999	52985	52962	52960	52925	52946	52931	52943	52933	52902	52922	52849	52819
52909	52944	52957	52959	52959	52949	52955	52953	52978	52968	52964	52964	52977	52965	52963	52980	52943	52936	52957	52952	52935	52927	52946	52933	52949	52917	52955	52947	52917	52923	52911	52907	52881	52908	52887	52884	52898	52882	52871	52840	52837	52819	52807	52824	52784	52779	52752	52711	52680	52631
52799	52830	52884	52865	52861	52874	52869	52867	52880	52877	52896	52908	52887	52861	52855	52914	52889	52890	52896	52884	52854	52870	52869	52880	52885	52908	52867	52867	52847	52831	52821	52807	52795	52799	52772	52782	52786	52737	52715	52688	52697	52663	52647	52666	52631	52606	52548	52485	52486	52426
52554	52584	52604	52623	52632	52635	52630	52645	52658	52665	52681	52672	52678	52664	52704	52662	52689	52665	52675	52649	52666	52666	52672	52665	52679	52617	52664	52635	52631	52606	52569	52559	52543	52534	52529	52507	52499	52466	52431	52390	52408	52366	52349	52347	52314	52293	52245	52202	52142	52102
52128	52135	52151	52168	52193	52188	52186	52215	52215	52239	52252	52254	52243	52237	52243	52233	52280	52275	52260	52229	52248	52269	52251	52260	52242	52237	52221	52228	52189	52167	52136	52116	52089	52110	52058	52054	52011	52003	51955	51929	51914	51875	51875	51828	51830	51788	51731	51686	51635	51594
51630	51670	51691	51724	51721	51745	51751	51766	51791	51795	51795	51806	51824	51833	51807	51827	51848	51838	51824	51858	51827	51822	51834	51838	51805	51819	51795	51773	51750	51729	51697	51665	51641	51620	51616	51578	51554	51499	51470	51439	51416	51403	51375	51350	51319	51265	51240	51196	51130	51082
51085	51093	51137	51157	51182	51183	51205	51217	51229	51249	51260	51267	51274	51275	51299	51292	51300	51317	51301	51317	51298	51309	51297	51300	51299	51257	51252	51237	51216	51192	51152	51122	51089	51077	51055	51019	50972	50931	50900	50855	50842	50833	50804	50790	50740	50706	50649	50580	50549	50497
50418	50451	50474	50491	50506	50538	50544	50566	50575	50593	50610	50629	50643	50633	50661	50675	50675	50662	50665	50658	50670	50655	50659	50647	50647	50622	50601	50581	50578	50530	50499	50472	50443	50430	50408	50356	50326	50279	50241	50206	50195	50176	50149	50131	50089	50042	49986	49938	49901	49870
49754	49774	49824	49846	49853	49871	49887	49919	49931	49944	49958	49967	49965	49994	49999	50033	50023	50016	50010	50027	50004	50014	50017	50011	49994	49982	49973	49936	49919	49896	49861	49827	49798	49778	49744	49721	49653	49621	49590	49553	49540	49527	49493	49474	49429	49407	49349	49285	49260	49243
49064	49084	49119	49151	49171	49187	49211	49219	49252	49264	49281	49273	49287	49314	49341	49334	49347	49350	49331	49339	49347	49359	49340	49339	49331	49296	49280	49257	49236	49210	49180	49166	49127	49123	49075	49034	48983	48945	48905	48894	48871	48853	48829	48807	48774	48730	48686	48642	48627	48597
48408	48439	48458	48471	48520	48528	48538	48547	48591	48579	48597	48605	48615	48638	48650	48670	48662	48666	48664	48640	48672	48683	48680	48667	48651	48634	48616	48591	48554	48553	48519	48498	48482	48458	48422	48400	48341	48288	48271	48245	48264	48221	48210	48179	48141	48119	48089	48056	48010	48018
47795	47782	47811	47834	47853	47875	47885	47874	47890	47924	47930	47933	47947	47985	48020	48011	47999	48005	48008	48016	48020	47994	48008	48020	47997	47979	47961	47931	47919	47889	47876	47845	47811	47816	47789	47725	47710	47666	47656	47634	47636	47621	47589	47606	47561	47547	47492	47453	47464	47428
47200	47201	47208	47240	47248	47264	47283	47295	47288	47308	47317	47343	47354	47352	47377	47387	47407	47390	47386	47404	47398	47406	47413	47397	47372	47360	47345	47348	47312	47324	47275	47274	47237	47226	47197	47174	47139	47111	47080	47089	47119	47064	47050	47032	47012	46980	46959	46972	46960	46953
46705	46720	46733	46748	46750	46767	46795	46823	46826	46831	46810	46849	46840	46840	46877	46907	46885	46889	46886	46886	46916	46926	46891	46915	46877	46874	46872	46840	46823	46809	46805	46812	46790	46748	46738	46714	46693	46674	46666	46655	46709	46655	46645	46601	46622	46556	46588	46593	46584	46581
46210	46241	46273	46286	46297	46293	46323	46295	46350	46317	46350	46327	46329	46377	46347	46353	46383	46378	46388	46381	46411	46440	46402	46394	46376	46395	46355	46369	46362	46327	46325	46336	46347	46304	46278	46291	46256	46229	46219	46229	46274	46245	46223	46265	46223	46158	46189	46226	46201	46233
45927	45934	45959	45956	45972	45966	45979	45987	45979	45977	45982	45978	45995	46005	46020	46006	46031	46018	46032	46005	46039	46031	46063	46041	46053	45998	46008	46016	46007	46007	46008	46005	46034	46002	45996	45961	45955	45936	45929	45972	46005	45956	45959	45977	45964	45933	45950	45998	46010	46014
45838	45799	45818	45793	45797	45803	45824	45864	45814	45824	45817	45815	45813	45832	45825	45800	45834	45829	45823	45813	45862	45879	45880	45863	45841	45834	45842	45859	45839	45844	45854	45879	45812	45847	45836	45829	45822	45847	45841	45871	45905	45876	45883	45881	45880	45842	45891	45890	45947	45973
45617	45660	45637	45642	45626	45643	45614	45664	45610	45637	45605	45625	45651	45622	45621	45676	45639	45658	45634	45661	45650	45678	45669	45650	45642	45659	45644	45681	45674	45690	45671	45697	45679	45707	45698	45714	45703	45705	45734	45763	45820	45765	45786	45767	45797	45760	45842	45876	45888	45951
45733	45680	45665	45663	45648	45658	45667	45693	45659	45654	45603	45633	45635	45641	45642	45629	45628	45631	45637	45665	45651	45649	45665	45646	45659	45648	45664	45666	45662	45644	45711	45754	45707	45745	45756	45749	45774	45776	45825	45826	45876	45882	45853	45852	45884	45936	45926	45978	46046	46077
45923	45909	45885	45880	45831	45836	45855	45850	45848	45824	45809	45809	45827	45786	45797	45788	45806	45819	45819	45830	45811	45862	45807	45845	45824	45842	45832	45859	45872	45844	45904	45930	45963	45940	45963	45994	45979	46015	46045	46073	46078	46089	46108	46107	46161	46163	46206	46258	46330	46373
46133	46133	46109	46098	46074	46077	46044	46022	46032	46033	46028	45997	46006	46014	46003	45987	45989	45987	45982	46010	46005	46036	46010	46014	46012	46036	46030	46058	46056	46039	46129	46141	46185	46186	46188	46213	46229	46263	46294	46322	46347	46363	46387	46396	46431	46463	46523	46580	46615	46643
46568	46521	46504	46483	46480	46451	46453	46397	46379	46408	46385	46389	46394	46385	46379	46370	46341	46348	46347	46367	46362	46367	46366	46367	46374	46387	46403	46424	46428	46440	46481	46497	46539	46548	46571	46592	46624	46683	46709	46730	46773	46785	46807	46816	46838	46893	46937	46993	47049	47082
47000	46967	46960	46922	46904	46895	46874	46870	46860	46827	46812	46803	46798	46811	46788	46766	46763	46764	46761	46791	46770	46751	46779	46782	46793	46803	46820	46851	46859	46864	46922	46952	47003	46995	47003	47039	47091	47124	47193	47192	47223	47262	47248	47298	47320	47351	47409	47475	47518	47562
47546	47513	47492	47464	47438	47421	47391	47376	47376	47354	47333	47340	47338	47321	47316	47297	47287	47292	47281	47303	47283	47289	47294	47297	47313	47314	47342	47367	47389	47440	47472	47490	47503	47517	47541	47584	47637	47670	47709	47757	47751	47784	47809	47841	47871	47920	47958	48012	48051	48105
48179	48146	48100	48084	48066	48040	48030	48004	47982	47974	47963	47968	47939	47940	47907	47902	47890	47880	47898	47891	47896	47879	47905	47916	47911	47941	47980	47985	47999	48012	48052	48098	48116	48137	48170	48197	48252	48289	48330	48361	48371	48387	48426	48436	48483	48517	48564	48618	48656	48691
48797	48771	48731	48714	48691	48664	48661	48643	48620	48608	48593	48583	48560	48552	48549	48528	48504	48510	48510	48517	48509	48499	48511	48511	48536	48561	48568	48585	48631	48639	48668	48707	48747	48748	48771	48816	48888	48917	48947	48969	48995	49001	49035	49048	49098	49130	49180	49209	49251	49270
49465	49444	49397	49368	49345	49335	49317	49313	49276	49256	49256	49241	49240	49219	49187	49197	49173	49171	49177	49179	49173	49158	49183	49179	49198	49214	49235	49257	49265	49318	49330	49355	49368	49392	49420	49471	49521	49557	49594	49610	49611	49632	49655	49689	49709	49750	49795	49820	49849	49863
50072	50079	50024	50003	49996	49958	49965	49947	49930	49918	49897	49889	49889	49860	49840	49836	49811	49818	49830	49824	49811	49806	49822	49825	49838	49847	49863	49899	49901	49953	49951	49975	49975	50016	50051	50081	50127	50160	50181	50193	50216	50214	50238	50259	50285	50312	50349	50376	50396	50390
50718	50685	50667	50632	50620	50622	50609	50587	50570	50567	50558	50546	50519	50510	50501	50481	50467	50475	50479	50478	50478	50435	50455	50462	50483	50494	50526	50539	50551	50572	50583	50592	50618	50632	50666	50704	50731	50772	50775	50802	50796	50806	50814	50836	50876	50895	50918	50947	50936	50933
51261	51256	51235	51200	51186	51173	51131	51142	51145	51137	51109	51118	51101	51089	51075	51059	51068	51048	51066	51048	51022	51043	51050	51027	51050	51078	51097	51096	51125	51139	51141	51169	51191	51187	51219	51239	51280	51305	51290	51305	51299	51312	51315	51330	51354	51368	51389	51399	51377	51373
51687	51658	51649	51643	51619	51613	51641	51589	51592	51579	51565	51563	51569	51549	51543	51526	51534	51541	51524	51524	51519	51505	51505	51524	51517	51528	51543	51556	51559	51586	51595	51591	51595	51604	51638	51651	51678	51695	51698	51688	51685	51675	51700	51707	51730	51723	51733	51725	51699	51684
52080	52084	52059	52075	52048	52052	52047	52017	52026	52021	51999	52030	52029	52016	51975	51978	51991	51990	51980	51982	51992	51947	51961	51969	51971	51988	52003	51986	52003	52015	52026	52001	52026	52009	52035	52045	52074	52075	52072	52054	52035	52035	52054	52051	52049	52058	52045	52023	52001	51984
52380	52367	52375	52362	52375	52350	52374	52335	52362	52351	52377	52353	52347	52332	52340	52339	52315	52306	52329	52308	52335	52317	52299	52317	52319	52330	52339	52330	52341	52329	52324	52314	52280	52312	52308	52337	52350	52323	52321	52317	52281	52300	52278	52294	52284	52290	52260	52216	52205	52181
52440	52459	52454	52470	52472	52469	52476	52453	52461	52483	52518	52454	52465	52457	52448	52462	52469	52425	52467	52453	52450	52424	52435	52434	52441	52435	52450	52447	52457	52444	52423	52399	52394	52389	52407	52393	52397	52369	52365	52334	52344	52335	52313	52308	52296	52295	52261	52236	52184	52150
52509	52511	52539	52531	52548	52538	52591	52588	52556	52590	52602	52573	52559	52553	52562	52573	52582	52557	52573	52538	52562	52547	52541	52554	52566	52544	52547	52539	52545	52509	52508	52466	52493	52454	52479	52455	52421	52412	52414	52373	52341	52350	52339	52321	52305	52277	52248	52210	52162	52103
52401	52433	52442	52458	52474	52485	52529	52489	52505	52498	52522	52551	52511	52514	52532	52522	52526	52531	52532	52514	52479	52515	52506	52501	52521	52518	52503	52487	52455	52457	52432	52418	52398	52392	52370	52360	52342	52282	52272	52262	52230	52193	52209	52181	52160	52149	52083	52048	52000	51947
52150	52172	52197	52225	52244	52250	52269	52261	52275	52288	52326	52279	52310	52300	52305	52320	52322	52349	52321	52318	52309	52304	52320	52315	52294	52288	52275	52267	52254	52232	52199	52167	52166	52143	52127	52114	52074	52026	52007	51985	51966	51930	51916	51902	51870	51848	51790	51756	51690	51649
51840	51864	51902	51915	51931	51948	51963	51962	51991	52004	51995	51985	52029	52020	52045	52046	52053	52081	52058	52038	52062	52048	52039	52042	52025	52016	52013	51992	51977	51928	51897	51889	51852	51850	51827	51780	51752	51702	51688	51646	51631	51616	51588	51573	51526	51507	51442	51405	51342	51304
51405	51443	51468	51495	51505	51515	51543	51558	51585	51593	51618	51589	51614	51632	51639	51649	51667	51692	51663	51638	51633	51644	51647	51651	51625	51611	51595	51572	51548	51527	51485	51463	51449	51433	51392	51364	51326	51256	51246	51209	51189	51183	51153	51119	51077	51048	50999	50948	50895	50846
50881	50901	50932	50971	50991	51002	51015	51023	51047	51059	51069	51086	51090	51099	51121	51143	51139	51140	51147	51131	51133	51134	51131	51132	51117	51101	51085	51055	51037	51020	50971	50957	50916	50917	50886	50849	50806	50751	50712	50684	50668	50646	50629	50598	50558	50519	50473	50434	50384	50343
50299	50339	50365	50403	50433	50436	50460	50461	50499	50493	50504	50530	50534	50537	50556	50575	50573	50582	50576	50582	50586	50586	50586	50568	50559	50546	50534	50507	50488	50449	50420	50390	50366	50356	50330	50276	50216	50185	50153	50127	50116	50092	50069	50044	49997	49962	49916	49876	49839	49795
49677	49709	49751	49764	49799	49812	49821	49843	49851	49873	49884	49909	49917	49914	49937	49945	49955	49973	49958	49947	49971	49971	49957	49961	49937	49924	49897	49878	49848	49827	49802	49766	49755	49725	49689	49659	49598	49575	49531	49513	49485	49478	49462	49439	49383	49349	49320	49271	49247	49219
49035	49057	49085	49129	49136	49163	49177	49196	49203	49211	49238	49245	49259	49259	49283	49297	49297	49292	49291	49307	49298	49309	49321	49311	49281	49282	49255	49231	49215	49191	49163	49134	49104	49107	49049	48997	48986	48931	48921	48891	48889	48875	48830	48830	48785	48764	48730	48685	48660	48659
48388	48413	48435	48454	48481	48485	48503	48519	48521	48564	48535	48555	48577	48593	48618	48617	48626	48617	48631	48624	48624	48661	48654	48642	48609	48597	48581	48556	48548	48524	48504	48473	48466	48449	48417	48378	48338	48284	48268	48274	48256	48239	48229	48222	48182	48140	48115	48095	48077	48052
47744	47774	47770	47826	47820	47841	47861	47856	47875	47895	47915	47898	47924	47937	47968	47960	47977	47993	47987	47985	47963	47997	48011	47973	47971	47945	47931	47908	47892	47877	47863	47848	47834	47830	47790	47757	47711	47656	47672	47682	47682	47656	47640	47618	47574	47569	47553	47554	47561	47542
47198	47229	47212	47238	47265	47264	47276	47315	47311	47337	47318	47345	47355	47354	47376	47397	47400	47390	47376	47409	47384	47407	47417	47410	47372	47368	47355	47336	47315	47298	47288	47279	47294	47264	47215	47224	47179	47155	47161	47159	47168	47144	47148	47142	47104	47094	47076	47089	47077	47072
46663	46668	46664	46657	46702	46703	46711	46734	46723	46770	46727	46783	46783	46766	46780	46813	46792	46810	46796	46814	46794	46822	46819	46808	46822	46788	46770	46773	46745	46740	46752	46748	46726	46714	46732	46677	46667	46660	46659	46638	46662	46659	46636	46636	46628	46611	46620	46611	46633	46660
46185	46196	46205	46187	46206	46210	46228	46228	46230	46205	46256	46239	46269	46274	46271	46285	46263	46268	46301	46288	46289	46323	46303	46302	46316	46276	46290	46256	46259	46266	46266	46265	46275	46249	46214	46218	46210	46246	46202	46224	46215	46235	46210	46225	46193	46192	46215	46232	46263	46279
45912	45888	45924	45899	45921	45920	45921	45936	45924	45939	45917	45911	45922	45942	45964	45949	45943	45944	45966	45969	45974	45974	45980	45959	45975	45947	45942	45962	45940	45943	45960	45964	45979	45961	45984	45951	45953	45936	45958	45973	46004	45979	46008	45992	45939	46005	46012	46036	46057	46098
45630	45620	45564	45587	45618	45612	45607	45617	45602	45644	45619	45586	45608	45595	45632	45635	45631	45598	45608	45637	45617	45652	45648	45630	45659	45649	45628	45650	45633	45635	45659	45683	45687	45696	45682	45664	45676	45738	45693	45727	45761	45765	45749	45752	45764	45783	45817	45851	45907	45922
45475	45471	45458	45390	45431	45410	45413	45429	45436	45415	45380	45360	45411	45419	45427	45412	45405	45387	45409	45408	45415	45458	45433	45419	45401	45442	45429	45455	45429	45472	45472	45490	45498	45500	45521	45528	45536	45590	45578	45602	45604	45643	45639	45634	45682	45686	45740	45758	45810	45847
45562	45534	45543	45489	45463	45487	45477	45459	45455	45468	45437	45434	45435	45453	45440	45427	45423	45435	45414	45438	45439	45443	45436	45450	45395	45455	45479	45458	45481	45505	45533	45526	45573	45563	45562	45568	45626	45665	45683	45678	45727	45719	45754	45745	45796	45796	45824	45914	45905	45984
45620	45594	45543	45595	45537	45534	45515	45505	45508	45493	45498	45483	45485	45477	45462	45449	45451	45453	45432	45457	45477	45454	45475	45457	45494	45484	45478	45522	45541	45553	45573	45611	45604	45638	45605	45669	45692	45705	45757	45760	45805	45813	45842	45862	45849	45900	45952	46022	46055	46110
45901	45871	45859	45830	45796	45784	45783	45778	45747	45711	45725	45716	45718	45720	45698	45696	45664	45701	45688	45699	45696	45712	45710	45689	45729	45719	45735	45768	45763	45795	45811	45838	45879	45890	45871	45918	45986	46028	46046	46064	46090	46125	46139	46132	46167	46209	46252	46318	46378	46393
46170	46141	46125	46079	46079	46052	46048	46031	46005	45976	45992	45960	45979	45979	45958	45932	45929	45923	45934	45953	45959	45932	45951	45963	45986	45968	45999	46003	46036	46061	46078	46120	46139	46154	46205	46200	46254	46293	46332	46338	46366	46384	46416	46436	46479	46535	46565	46620	46667	46706
46642	46582	46549	46539	46496	46486	46467	46468	46456	46450	46413	46386	46397	46398	46364	46380	46369	46375	46363	46346	46356	46362	46356	46349	46353	46390	46441	46425	46442	46501	46530	46568	46579	46565	46602	46631	46696	46737	46780	46796	46814	46841	46884	46906	46931	46966	47014	47078	47119	47152
47172	47162	47114	47073	47066	47052	47035	47020	47011	47005	46977	46963	46926	46941	46926	46909	46907	46930	46922	46920	46914	46896	46900	46892	46927	46943	46974	46985	47024	47034	47080	47114	47132	47117	47181	47194	47261	47301	47328	47376	47367	47398	47416	47442	47477	47519	47565	47611	47649	47689
47772	47735	47710	47684	47662	47620	47607	47605	47589	47593	47556	47547	47528	47532	47508	47494	47480	47499	47474	47466	47472	47483	47476	47463	47501	47529	47559	47559	47594	47613	47649	47654	47683	47714	47739	47797	47824	47886	47886	47927	47947	47956	47980	48002	48041	48086	48117	48171	48194	48212
48412	48390	48360	48331	48325	48281	48281	48260	48227	48251	48206	48214	48184	48177	48159	48146	48137	48139	48138	48128	48123	48117	48132	48146	48140	48185	48198	48217	48239	48269	48293	48312	48322	48342	48395	48444	48477	48512	48545	48555	48558	48591	48619	48633	48677	48699	48736	48773	48799	48822
49115	49082	49045	49008	49000	48983	48982	48950	48957	48934	48922	48910	48891	48895	48865	48834	48826	48835	48836	48821	48839	48830	48822	48837	48854	48862	48896	48913	48925	48969	48972	48992	49011	49034	49053	49087	49145	49165	49184	49205	49211	49227	49250	49271	49297	49326	49360	49383	49398	49413
49794	49779	49735	49728	49702	49700	49692	49665	49650	49636	49633	49618	49620	49597	49579	49564	49569	49565	49573	49543	49550	49530	49544	49567	49575	49596	49612	49641	49645	49666	49685	49693	49706	49716	49747	49779	49817	49850	49858	49897	49888	49894	49904	49903	49957	49978	49992	50000	50015	50019
50479	50461	50455	50436	50430	50399	50380	50376	50378	50339	50353	50341	50329	50315	50299	50276	50277	50279	50286	50254	50266	50259	50241	50265	50306	50306	50330	50337	50353	50353	50365	50369	50395	50410	50428	50440	50480	50531	50517	50547	50530	50533	50546	50566	50590	50589	50616	50619	50599	50595
51064	51055	51064	51031	51025	51022	51001	50982	50978	50969	50969	50973	50944	50931	50928	50910	50903	50927	50922	50904	50896	50897	50898	50900	50935	50940	50969	50955	50955	50984	50979	50984	50983	51004	51021	51018	51075	51073	51095	51075	51071	51063	51069	51102	51111	51109	51113	51109	51096	51081
51646	51651	51670	51665	51668	51648	51612	51615	51622	51601	51600	51598	51587	51585	51550	51545	51574	51552	51565	51525	51547	51537	51527	51563	51579	51573	51589	51548	51592	51591	51585	51581	51571	51591	51624	51605	51644	51647	51644	51659	51623	51636	51630	51637	51636	51643	51634	51630	51604	51575
52156	52150	52161	52152	52173	52157	52155	52148	52134	52127	52137	52141	52119	52109	52111	52094	52110	52118	52114	52087	52071	52081	52059	52068	52097	52104	52074	52107	52113	52094	52096	52085	52099	52105	52116	52111	52111	52110	52081	52121	52075	52045	52061	52050	52071	52073	52016	52015	51983	51941
52516	52529	52525	52507	52530	52521	52522	52520	52520	52529	52526	52523	52507	52515	52509	52491	52518	52523	52492	52496	52505	52497	52457	52477	52522	52492	52477	52523	52506	52468	52456	52460	52437	52454	52460	52479	52453	52423	52400	52402	52376	52377	52333	52366	52369	52345	52317	52284	52239	52185
52787	52839	52828	52834	52813	52840	52837	52842	52866	52865	52872	52864	52858	52853	52858	52864	52863	52856	52849	52856	52829	52830	52826	52883	52867	52853	52818	52816	52823	52813	52798	52776	52770	52741	52761	52770	52731	52700	52685	52658	52640	52633	52618	52626	52603	52564	52554	52497	52422	52400
52941	52984	52997	53016	53046	53002	53013	53032	53064	53047	53057	53048	53052	53046	53065	53074	53069	53059	53073	53058	53063	53046	53068	53040	53070	53055	53002	53012	53014	52981	52945	52943	52925	52912	52908	52941	52880	52829	52774	52760	52771	52752	52710	52728	52698	52669	52671	52579	52504	52471
52903	52955	52949	52958	52932	52987	53007	53000	53056	53021	53053	53044	53036	53048	53049	53065	53056	53065	53081	53055	53053	53062	53104	53097	53055	53044	52995	53028	52979	52958	52940	52921	52902	52894	52874	52868	52820	52772	52739	52720	52724	52697	52642	52645	52630	52585	52577	52504	52477	52370
52856	52905	52924	52933	52948	52971	52970	52985	53017	53023	53033	53035	53042	53052	53050	53077	53062	53081	53059	53050	53050	53068	53049	53067	53040	53034	52978	53026	52973	52957	52927	52893	52881	52868	52825	52839	52750	52739	52730	52655	52648	52634	52581	52579	52560	52518	52461	52415	52383	52299
52607	52676	52671	52709	52701	52736	52745	52736	52783	52788	52809	52819	52811	52825	52857	52860	52858	52865	52845	52853	52836	52846	52840	52823	52855	52816	52802	52763	52761	52733	52700	52673	52666	52629	52601	52610	52533	52483	52478	52444	52391	52386	52374	52338	52308	52269	52205	52159	52130	52051
52220	52282	52286	52302	52310	52350	52358	52361	52387	52403	52409	52432	52446	52435	52447	52466	52469	52490	52468	52473	52499	52480	52497	52478	52452	52426	52416	52385	52365	52333	52310	52268	52248	52245	52215	52196	52135	52091	52026	52032	52016	51987	51963	51944	51891	51871	51799	51770	51733	51666
51811	51836	51883	51916	51951	51940	51962	51985	51998	52008	52014	52042	52026	52043	52075	52082	52093	52088	52115	52090	52094	52090	52097	52067	52069	52056	52028	52021	51971	51940	51922	51886	51885	51851	51821	51790	51733	51699	51650	51619	51616	51605	51594	51541	51504	51480	51408	51383	51358	51298
51269	51297	51337	51363	51375	51406	51422	51440	51451	51483	51483	51493	51495	51518	51533	51550	51545	51571	51562	51565	51557	51556	51579	51567	51537	51509	51483	51458	51445	51421	51396	51370	51350	51321	51292	51255	51196	51159	51145	51119	51097	51102	51055	51034	50995	50961	50907	50867	50860	50805
50659	50684	50711	50736	50740	50770	50789	50803	50822	50841	50848	50852	50853	50874	50899	50919	50915	50916	50925	50923	50929	50928	50929	50906	50902	50883	50870	50834	50818	50789	50768	50751	50726	50687	50679	50629	50597	50553	50539	50520	50503	50488	50461	50441	50415	50383	50329	50309	50292	50281
50014	50057	50065	50094	50112	50130	50140	50148	50172	50192	50192	50203	50226	50238	50241	50261	50266	50282	50272	50285	50292	50285	50279	50282	50267	50232	50207	50194	50175	50155	50141	50117	50099	50085	50054	50013	49979	49942	49918	49905	49897	49886	49881	49849	49818	49798	49759	49734	49729	49720
49362	49379	49396	49421	49438	49450	49469	49483	49488	49508	49501	49539	49538	49542	49556	49575	49571	49576	49567	49583	49586	49596	49615	49573	49570	49544	49534	49502	49494	49492	49459	49459	49442	49443	49391	49363	49328	49293	49282	49284	49271	49267	49262	49228	49199	49178	49173	49158	49155	49145
48713	48715	48725	48750	48774	48746	48787	48785	48798	48809	48823	48833	48838	48859	48861	48876	48887	48870	48869	48898	48906	48907	48889	48890	48876	48859	48840	48823	48835	48806	48812	48800	48781	48758	48740	48722	48689	48661	48674	48648	48661	48669	48646	48634	48622	48591	48571	48584	48605	48597
48041	48043	48075	48071	48093	48100	48097	48099	48119	48120	48134	48142	48187	48178	48172	48181	48190	48172	48166	48189	48208	48215	48196	48191	48189	48187	48170	48129	48152	48142	48162	48121	48122	48107	48092	48058	48047	48042	48044	48041	48039	48036	48012	48032	48020	48003	48009	48003	48043	48054
47437	47451	47444	47448	47446	47462	47478	47495	47471	47466	47475	47508	47481	47532	47528	47533	47551	47538	47511	47544	47540	47548	47556	47545	47536	47511	47523	47507	47502	47500	47537	47513	47529	47514	47509	47477	47461	47454	47439	47472	47479	47459	47487	47486	47462	47452	47441	47491	47519	47576
46908	46896	46918	46897	46939	46927	46945	46932	46948	46935	46919	46937	46981	46940	46951	46967	47004	46970	46938	46988	46997	47001	46994	46978	46972	46960	46963	46971	46956	46978	46982	47013	46991	46995	46981	46948	46946	46963	47011	47008	47010	47033	47027	46994	47019	47011	47018	47062	47067	47157
46447	46422	46406	46428	46441	46437	46425	46421	46424	46410	46409	46421	46403	46425	46439	46428	46409	46435	46397	46433	46461	46466	46486	46460	46449	46428	46420	46441	46410	46466	46451	46461	46473	46447	46479	46479	46474	46509	46537	46533	46559	46594	46558	46575	46600	46583	46633	46652	46660	46732
46108	46074	46025	45964	46009	46010	46070	46065	46036	46020	46029	45997	46137	46090	46024	46030	46138	45998	45952	45997	46035	46029	46039	46034	46000	45984	46122	46058	46036	46081	46109	46027	46133	46134	46134	46123	46114	46153	46155	46286	46214	46248	46192	46222	46298	46245	46287	46443	46352	46487
46094	46047	46058	46015	46041	46063	46031	46040	46053	46020	46006	46028	45995	46030	45994	46012	46052	45973	46029	45987	46022	46011	46049	46019	46014	46008	46065	46042	46060	46082	46073	46075	46123	46160	46128	46125	46192	46201	46221	46255	46248	46288	46300	46277	46317	46326	46310	46427	46402	46534
45746	45706	45696	45660	45662	45627	45638	45645	45627	45623	45599	45586	45590	45617	45599	45597	45620	45585	45642	45595	45584	45590	45605	45610	45603	45640	45631	45648	45720	45703	45713	45693	45747	45726	45790	45809	45821	45866	45870	45928	45922	45916	45941	45979	45994	46027	46047	46116	46155	46265
45705	45657	45637	45617	45602	45604	45552	45581	45561	45544	45550	45533	45545	45496	45515	45498	45456	45488	45546	45482	45505	45508	45504	45505	45510	45536	45536	45558	45594	45610	45684	45672	45668	45697	45697	45736	45787	45810	45827	45877	45879	45935	45911	45940	45977	46018	46040	46093	46166	46218
45723	45698	45677	45639	45635	45602	45617	45595	45588	45570	45560	45544	45580	45545	45541	45526	45533	45513	45478	45514	45511	45496	45496	45499	45514	45553	45547	45561	45653	45622	45673	45633	45715	45743	45773	45775	45808	45864	45887	45916	45931	45969	45980	46016	46009	46082	46134	46188	46214	46276
45922	45901	45869	45818	45824	45832	45791	45786	45749	45753	45725	45726	45715	45718	45704	45691	45645	45668	45643	45664	45668	45678	45656	45672	45703	45698	45741	45760	45791	45817	45812	45873	45871	45891	45926	45973	46003	46071	46106	46119	46130	46113	46177	46213	46234	46266	46328	46380	46412	46461
46273	46221	46205	46180	46141	46158	46130	46122	46091	46090	46072	46049	45997	46020	46034	46016	45987	46010	46002	45994	45995	45992	45986	46006	46012	46044	46061	46097	46070	46148	46186	46151	46219	46261	46282	46296	46362	46379	46427	46451	46464	46531	46513	46522	46566	46593	46658	46701	46749	46762
46669	46623	46589	46562	46546	46553	46526	46499	46500	46468	46462	46435	46430	46414	46419	46385	46337	46391	46386	46391	46393	46382	46383	46379	46415	46424	46443	46479	46461	46506	46559	46561	46604	46607	46652	46681	46781	46788	46788	46831	46837	46833	46872	46901	46946	46969	47003	47051	47080	47126
47164	47145	47093	47077	47064	47056	46998	47011	46982	46979	46966	46948	46929	46921	46918	46896	46914	46891	46900	46879	46880	46880	46875	46874	46906	46906	46942	46969	46983	47021	47029	47049	47095	47094	47153	47163	47242	47255	47271	47312	47327	47330	47338	47371	47393	47445	47478	47502	47518	47546
47752	47733	47688	47681	47643	47634	47615	47615	47594	47588	47581	47550	47555	47544	47531	47497	47504	47504	47499	47487	47480	47471	47463	47490	47518	47527	47551	47569	47596	47609	47650	47625	47658	47685	47709	47741	47806	47830	47838	47859	47872	47894	47887	47923	47948	47981	48015	48048	48042	48044
48356	48329	48302	48283	48256	48231	48227	48215	48194	48199	48197	48165	48166	48155	48145	48126	48119	48105	48121	48108	48102	48101	48091	48106	48122	48129	48159	48181	48184	48216	48225	48236	48250	48301	48309	48330	48379	48412	48422	48421	48430	48437	48452	48452	48494	48532	48553	48567	48563	48562
48994	48970	48959	48943	48929	48925	48924	48890	48894	48863	48867	48857	48842	48827	48813	48793	48808	48799	48801	48789	48786	48775	48769	48796	48810	48826	48842	48854	48863	48881	48885	48889	48911	48939	48950	48982	49014	49026	49049	49039	49033	49047	49056	49073	49087	49106	49121	49130	49128	49114
49639	49633	49602	49617	49591	49580	49567	49551	49542	49551	49535	49531	49516	49513	49501	49486	49480	49483	49470	49459	49447	49462	49460	49466	49487	49503	49523	49523	49538	49528	49533	49538	49547	49554	49585	49620	49638	49640	49647	49637	49635	49637	49638	49661	49670	49673	49692	49682	49663	49638
50281	50279	50281	50258	50259	50236	50228	50223	50225	50228	50222	50199	50204	50191	50199	50177	50183	50169	50178	50159	50154	50142	50140	50150	50174	50172	50182	50182	50208	50200	50192	50206	50203	50185	50220	50239	50220	50259	50246	50250	50224	50225	50231	50245	50256	50245	50252	50244	50200	50173
50881	50898	50881	50889	50875	50875	50881	50881	50848	50870	50862	50860	50840	50846	50829	50823	50831	50823	50814	50829	50803	50794	50811	50814	50821	50829	50830	50836	50836	50820	50822	50813	50801	50811	50828	50835	50848	50848	50816	50806	50801	50767	50781	50803	50798	50793	50773	50729	50720	50675
51350	51361	51383	51373	51393	51377	51378	51371	51384	51398	51389	51382	51376	51371	51372	51360	51359	51358	51352	51352	51344	51343	51325	51333	51336	51359	51353	51357	51352	51344	51317	51303	51303	51303	51305	51309	51314	51288	51268	51253	51240	51203	51211	51197	51200	51192	51190	51128	51100	51056
51853	51845	51835	51877	51867	51853	51875	51883	51882	51886	51871	51894	51888	51880	51885	51866	51878	51888	51867	51891	51876	51852	51863	51866	51862	51865	51865	51853	51814	51827	51804	51771	51781	51798	51762	51769	51748	51723	51699	51685	51673	51637	51648	51614	51618	51603	51574	51510	51484	51423
52180	52219	52245	52259	52270	52250	52271	52268	52270	52283	52297	52304	52277	52284	52306	52263	52312	52293	52312	52273	52293	52275	52269	52282	52288	52296	52263	52253	52209	52213	52194	52160	52159	52192	52140	52136	52098	52070	52050	52013	51985	51965	51970	51940	51930	51892	51872	51792	51765	51721
52308	52369	52397	52399	52434	52427	52419	52440	52469	52481	52491	52496	52478	52506	52479	52478	52497	52517	52491	52526	52487	52487	52479	52476	52481	52494	52460	52442	52416	52400	52372	52350	52335	52299	52286	52281	52224	52222	52177	52155	52144	52108	52094	52062	52053	52028	51991	51921	51878	51831
52438	52517	52523	52557	52580	52587	52593	52594	52606	52632	52642	52638	52656	52682	52679	52648	52675	52673	52669	52703	52670	52664	52661	52666	52660	52615	52624	52597	52568	52544	52530	52496	52477	52461	52438	52417	52363	52334	52302	52278	52249	52230	52220	52212	52160	52126	52079	52033	51964	51933
52431	52490	52524	52546	52557	52580	52594	52587	52612	52615	52649	52646	52652	52637	52724	52637	52688	52709	52696	52709	52707	52698	52681	52685	52675	52678	52635	52617	52574	52551	52523	52501	52475	52441	52441	52402	52385	52327	52263	52252	52258	52213	52188	52184	52130	52102	52043	51977	51948	51890
52294	52306	52331	52362	52372	52398	52404	52431	52441	52460	52456	52485	52496	52468	52541	52531	52543	52530	52534	52560	52524	52522	52525	52521	52493	52502	52465	52430	52413	52373	52351	52334	52303	52273	52263	52218	52185	52124	52095	52084	52067	52027	52013	52008	51961	51913	51857	51812	51772	51731
52005	52060	52070	52115	52128	52150	52173	52166	52175	52221	52224	52246	52244	52265	52287	52259	52294	52288	52289	52315	52300	52296	52311	52298	52279	52268	52220	52207	52185	52146	52128	52111	52067	52054	52016	51981	51941	51894	51863	51841	51839	51795	51769	51777	51720	51686	51629	51568	51538	51513
51625	51665	51703	51736	51753	51768	51793	51811	51799	51846	51860	51857	51867	51858	51902	51886	51918	51921	51932	51920	51924	51926	51927	51927	51898	51906	51854	51831	51803	51771	51732	51737	51703	51676	51656	51601	51573	51530	51498	51475	51465	51464	51424	51417	51359	51325	51296	51227	51218	51193
51122	51153	51193	51213	51237	51270	51264	51292	51293	51310	51334	51352	51360	51377	51377	51398	51400	51408	51413	51411	51429	51416	51422	51406	51407	51385	51340	51329	51313	51277	51261	51230	51220	51193	51172	51126	51095	51055	51012	50999	50994	50967	50957	50943	50905	50879	50827	50806	50772	50774
50595	50635	50659	50697	50710	50738	50751	50757	50770	50785	50789	50822	50817	50837	50870	50879	50872	50861	50879	50870	50897	50894	50883	50888	50863	50837	50821	50807	50787	50766	50744	50718	50712	50697	50655	50626	50581	50549	50514	50524	50514	50504	50478	50460	50440	50404	50362	50343	50329	50323
50009	50024	50041	50059	50091	50103	50109	50131	50157	50147	50171	50177	50187	50203	50236	50227	50240	50235	50238	50247	50249	50266	50267	50251	50231	50205	50200	50175	50163	50144	50130	50120	50107	50087	50050	50033	49989	49957	49946	49936	49952	49925	49917	49898	49883	49849	49827	49808	49807	49811
49347	49379	49404	49410	49415	49428	49458	49457	49470	49485	49499	49504	49520	49532	49549	49573	49557	49569	49576	49569	49570	49587	49581	49581	49568	49545	49530	49505	49492	49509	49496	49476	49464	49451	49427	49401	49373	49354	49341	49347	49343	49335	49326	49322	49302	49278	49273	49263	49260	49283
48713	48735	48728	48741	48753	48781	48788	48797	48788	48824	48807	48817	48822	48825	48874	48872	48871	48873	48893	48897	48888	48898	48903	48875	48866	48854	48848	48842	48834	48838	48831	48835	48829	48813	48792	48740	48743	48731	48714	48732	48714	48744	48729	48729	48715	48688	48693	48705	48707	48726
48064	48089	48079	48091	48103	48099	48130	48122	48130	48130	48145	48153	48152	48151	48153	48162	48190	48181	48173	48205	48200	48204	48222	48219	48207	48167	48165	48161	48174	48159	48177	48174	48185	48175	48144	48130	48132	48141	48123	48131	48123	48145	48137	48152	48132	48127	48128	48150	48176	48211
47547	47490	47508	47512	47521	47524	47524	47527	47555	47539	47521	47545	47545	47568	47551	47557	47567	47553	47581	47557	47593	47580	47593	47599	47593	47541	47563	47568	47555	47566	47586	47603	47601	47589	47579	47570	47582	47572	47602	47591	47639	47614	47615	47609	47618	47646	47625	47646	47683	47719
46906	46933	46934	46923	46915	46919	46946	46932	46889	46926	46931	46926	46940	46967	46941	46913	46940	46947	46963	46969	46977	46955	46957	46954	46976	46938	46956	46949	46988	46972	47016	47013	46999	47030	47003	47014	47018	47036	47067	47073	47112	47096	47091	47061	47124	47148	47147	47194	47205	47258
46418	46426	46433	46393	46407	46401	46424	46406	46356	46381	46373	46375	46393	46395	46394	46374	46415	46408	46403	46388	46416	46434	46439	46421	46421	46419	46433	46430	46467	46461	46509	46503	46513	46505	46513	46521	46537	46564	46592	46609	46658	46634	46633	46659	46671	46701	46700	46779	46787	46853
46145	46106	46110	46088	46068	46045	46043	46013	46017	46049	46009	46032	46040	46036	46030	46015	46021	46044	46059	46067	46044	46012	46046	46060	46071	46068	46065	46074	46093	46119	46141	46145	46189	46174	46186	46223	46224	46247	46275	46295	46317	46343	46337	46321	46375	46406	46448	46510	46509	46580
45830	45779	45774	45757	45720	45739	45701	45683	45730	45679	45694	45678	45701	45733	45679	45708	45672	45664	45662	45667	45674	45717	45671	45679	45715	45699	45691	45736	45756	45784	45792	45805	45855	45851	45872	45895	45928	45945	45957	46012	46068	46029	46052	46081	46105	46106	46156	46212	46259	46312
45705	45693	45625	45629	45622	45606	45590	45545	45628	45563	45538	45545	45542	45520	45518	45493	45512	45510	45521	45493	45523	45580	45525	45547	45548	45523	45543	45571	45603	45648	45667	45684	45732	45724	45723	45770	45812	45823	45857	45878	45913	45928	45952	45998	45983	45984	46073	46114	46186	46217
45581	45540	45529	45511	45491	45452	45458	45463	45405	45399	45405	45374	45370	45357	45363	45371	45343	45350	45340	45395	45349	45379	45393	45379	45407	45407	45434	45454	45484	45439	45517	45547	45572	45595	45599	45623	45668	45716	45740	45776	45789	45817	45849	45843	45882	45874	45968	46031	46077	46111
45626	45604	45592	45565	45561	45521	45516	45455	45452	45459	45465	45452	45442	45432	45389	45395	45416	45399	45390	45394	45398	45372	45402	45389	45429	45430	45452	45482	45500	45582	45556	45595	45612	45619	45678	45704	45726	45768	45813	45843	45842	45874	45891	45923	45963	46034	46047	46068	46141	46187
45903	45867	45820	45808	45773	45761	45730	45743	45727	45709	45697	45666	45691	45675	45643	45651	45628	45615	45627	45592	45624	45589	45619	45627	45659	45667	45700	45688	45729	45742	45781	45819	45861	45854	45897	45907	45985	46003	46045	46060	46097	46104	46122	46099	46196	46200	46267	46296	46326	46367
46151	46103	46068	46048	46021	46000	45988	45977	45930	45944	45926	45912	45890	45917	45859	45853	45830	45846	45833	45819	45824	45838	45818	45827	45854	45891	45901	45916	45955	45939	46015	46013	46064	46063	46110	46136	46183	46238	46265	46264	46272	46309	46322	46337	46386	46404	46452	46510	46544	46566
46545	46490	46473	46452	46416	46394	46392	46383	46362	46307	46310	46304	46290	46253	46271	46251	46249	46229	46221	46251	46233	46258	46253	46239	46278	46269	46284	46322	46339	46403	46399	46412	46414	46461	46486	46517	46562	46608	46626	46657	46649	46683	46688	46721	46753	46776	46824	46869	46896	46898
47053	47049	46983	46958	46945	46914	46929	46922	46867	46870	46836	46832	46831	46813	46806	46786	46767	46775	46773	46753	46766	46737	46739	46768	46784	46803	46831	46837	46880	46874	46880	46910	46902	46961	46984	47019	47062	47097	47114	47140	47129	47145	47168	47194	47203	47219	47270	47292	47311	47306
47576	47541	47537	47496	47475	47449	47471	47444	47410	47392	47403	47377	47365	47360	47327	47325	47316	47332	47327	47302	47302	47278	47294	47289	47315	47345	47367	47368	47381	47400	47409	47441	47442	47464	47490	47540	47558	47589	47607	47599	47608	47617	47639	47647	47670	47686	47736	47754	47766	47758
48147	48132	48119	48102	48079	48065	48042	48019	48032	48023	48008	47994	47981	47970	47949	47938	47934	47933	47926	47928	47918	47906	47909	47916	47926	47946	47953	47975	47987	48009	47999	48015	48034	48045	48078	48095	48136	48151	48163	48159	48159	48166	48184	48192	48210	48211	48257	48263	48249	48241
48786	48772	48744	48731	48741	48721	48697	48705	48686	48671	48661	48653	48653	48622	48633	48603	48607	48607	48610	48591	48578	48573	48585	48588	48596	48625	48634	48631	48641	48650	48638	48650	48650	48669	48706	48712	48737	48755	48760	48755	48752	48741	48749	48755	48773	48786	48817	48806	48795	48758
49412	49402	49391	49386	49376	49376	49342	49341	49342	49337	49345	49321	49316	49301	49284	49296	49275	49283	49273	49264	49251	49243	49243	49249	49282	49288	49288	49299	49291	49282	49287	49288	49279	49302	49314	49342	49343	49349	49344	49350	49337	49343	49331	49336	49341	49343	49361	49334	49317	49284
50037	50035	50035	50026	50030	50019	49989	49981	49985	50001	49997	49993	49970	49969	49952	49974	49955	49955	49952	49935	49909	49915	49911	49917	49932	49939	49959	49940	49943	49941	49924	49923	49926	49933	49939	49948	49938	49930	49920	49918	49912	49887	49899	49887	49908	49888	49891	49867	49819	49794
50571	50574	50587	50597	50599	50591	50600	50569	50585	50586	50579	50581	50571	50563	50564	50558	50554	50563	50549	50539	50536	50532	50530	50548	50538	50539	50540	50533	50525	50505	50499	50495	50495	50489	50496	50497	50487	50470	50457	50446	50418	50407	50401	50402	50400	50384	50370	50333	50298	50253
51102	51121	51124	51129	51142	51157	51107	51165	51141	51159	51158	51145	51152	51146	51139	51145	51139	51138	51149	51128	51110	51106	51108	51113	51119	51112	51099	51101	51097	51066	51051	51032	51021	51015	51016	51003	50987	50965	50942	50928	50921	50905	50897	50868	50872	50862	50828	50797	50741	50692
51531	51576	51578	51594	51590	51592	51638	51631	51631	51623	51615	51639	51643	51639	51639	51657	51641	51607	51630	51629	51603	51625	51609	51611	51605	51599	51602	51583	51553	51550	51512	51494	51474	51475	51467	51457	51419	51400	51375	51349	51325	51330	51306	51295	51267	51242	51226	51180	51127	51060
51864	51878	51900	51922	51953	51957	51981	51947	51964	51967	51972	51980	51975	51994	51988	51991	52016	51989	51993	51989	51965	51994	51973	51979	51986	51956	51956	51928	51910	51892	51862	51830	51833	51801	51789	51766	51732	51699	51690	51656	51631	51610	51593	51582	51571	51509	51486	51432	51400	51344
52108	52144	52159	52183	52205	52243	52256	52208	52243	52270	52306	52289	52291	52285	52312	52288	52314	52331	52304	52302	52276	52289	52294	52300	52283	52267	52255	52242	52208	52194	52132	52129	52110	52084	52067	52041	51998	51971	51919	51901	51880	51851	51847	51826	51796	51760	51715	51673	51618	51560
52235	52284	52305	52329	52360	52373	52422	52378	52410	52429	52441	52468	52451	52457	52474	52480	52487	52516	52476	52474	52473	52482	52482	52476	52464	52444	52417	52395	52372	52331	52308	52300	52281	52238	52231	52198	52147	52091	52062	52033	52021	52000	51987	51948	51922	51890	51854	51788	51765	51701
52211	52251	52275	52303	52329	52342	52364	52375	52371	52402	52393	52419	52424	52440	52456	52463	52490	52469	52466	52467	52497	52484	52478	52458	52455	52419	52411	52378	52375	52319	52313	52273	52243	52237	52226	52178	52133	52070	52039	52034	52001	51993	51961	51947	51914	51879	51847	51776	51732	51705
52168	52202	52232	52283	52280	52311	52353	52348	52360	52368	52360	52416	52417	52431	52437	52460	52470	52443	52452	52468	52509	52465	52465	52467	52438	52423	52395	52371	52348	52312	52266	52251	52242	52225	52159	52138	52101	52072	52038	51998	51977	51967	51955	51923	51900	51861	51805	51749	51706	51691
51976	52010	52039	52071	52080	52117	52110	52139	52164	52186	52172	52241	52226	52231	52243	52259	52271	52292	52255	52273	52294	52301	52286	52279	52236	52233	52216	52192	52161	52141	52101	52084	52062	52052	51994	51972	51923	51868	51866	51838	51821	51822	51785	51783	51750	51689	51645	51597	51571	51564
51631	51670	51716	51727	51745	51777	51783	51809	51819	51839	51835	51874	51860	51887	51899	51925	51918	51923	51935	51945	51943	51951	51941	51932	51922	51900	51871	51849	51837	51811	51788	51764	51743	51722	51683	51667	51610	51573	51565	51541	51526	51512	51502	51475	51444	51412	51362	51335	51311	51285
51297	51329	51350	51379	51396	51429	51423	51459	51472	51461	51510	51489	51507	51549	51555	51578	51574	51559	51574	51573	51567	51597	51603	51581	51573	51553	51525	51514	51498	51481	51470	51455	51416	51398	51362	51338	51280	51257	51254	51237	51223	51205	51197	51183	51142	51130	51088	51051	51041	51045
50871	50907	50909	50941	50962	50974	50993	51024	51040	51035	51050	51060	51090	51104	51119	51119	51142	51144	51142	51142	51163	51171	51159	51155	51128	51113	51094	51084	51070	51055	51031	51024	51008	50990	50951	50936	50895	50892	50856	50849	50850	50845	50841	50805	50782	50762	50749	50731	50721	50728
50377	50391	50407	50427	50430	50456	50463	50482	50484	50510	50512	50520	50542	50557	50575	50587	50589	50604	50579	50599	50617	50614	50610	50603	50591	50573	50554	50553	50540	50536	50524	50525	50509	50492	50463	50441	50419	50394	50379	50389	50380	50401	50376	50360	50349	50324	50291	50299	50293	50327
49865	49872	49891	49889	49912	49932	49951	49965	49963	49960	49981	49983	49996	50010	50022	50038	50045	50040	50040	50052	50055	50070	50071	50070	50048	50042	50038	50027	50006	50027	50006	50016	49999	49992	49946	49960	49936	49903	49919	49913	49914	49926	49915	49915	49886	49871	49874	49882	49888	49909
49327	49339	49340	49338	49353	49374	49371	49398	49412	49383	49396	49399	49420	49435	49453	49457	49473	49451	49458	49483	49482	49489	49490	49472	49476	49462	49454	49459	49461	49451	49474	49468	49458	49449	49439	49416	49415	49417	49423	49434	49433	49429	49429	49440	49411	49416	49410	49416	49438	49494
48809	48819	48818	48827	48808	48834	48833	48823	48841	48830	48857	48843	48865	48872	48881	48875	48877	48886	48913	48892	48900	48915	48909	48908	48911	48905	48908	48905	48907	48903	48940	48928	48928	48935	48921	48918	48901	48898	48926	48936	48948	48960	48951	48951	48968	48940	48977	48976	49011	49051
48284	48291	48289	48269	48268	48280	48301	48293	48297	48297	48286	48266	48295	48327	48318	48313	48315	48347	48322	48341	48354	48343	48342	48341	48342	48361	48339	48351	48351	48391	48382	48409	48399	48398	48390	48389	48397	48428	48444	48459	48466	48460	48472	48490	48494	48483	48526	48556	48589	48621
47832	47816	47797	47776	47767	47783	47779	47787	47786	47805	47774	47781	47794	47778	47790	47792	47797	47808	47794	47795	47822	47805	47819	47809	47823	47814	47828	47837	47853	47863	47882	47897	47911	47909	47932	47930	47941	47981	47997	47999	48027	48049	48027	48046	48075	48075	48113	48139	48186	48240
47428	47404	47408	47411	47369	47360	47379	47362	47364	47365	47312	47325	47331	47346	47357	47342	47340	47323	47347	47362	47353	47346	47348	47371	47380	47368	47390	47386	47408	47426	47444	47479	47491	47489	47529	47516	47539	47561	47603	47625	47646	47648	47671	47689	47689	47714	47751	47804	47837	47898
47083	47042	47007	47034	46984	46983	46987	46959	46973	46922	46935	46971	46938	46949	46935	46927	46918	46912	46915	46933	46919	46928	46934	46941	46949	46960	46966	46988	47024	47032	47057	47086	47094	47143	47105	47154	47184	47236	47234	47261	47277	47302	47312	47323	47313	47389	47416	47476	47515	47554
46826	46798	46754	46730	46733	46725	46705	46699	46674	46665	46682	46701	46658	46655	46655	46657	46631	46637	46644	46647	46659	46650	46641	46652	46645	46670	46689	46701	46736	46751	46786	46835	46822	46851	46844	46903	46928	46989	46995	47018	47043	47043	47060	47099	47128	47143	47186	47253	47291	47333
46597	46574	46527	46537	46491	46495	46455	46466	46435	46452	46424	46455	46415	46390	46377	46369	46362	46323	46375	46378	46383	46366	46359	46380	46374	46401	46435	46444	46462	46481	46531	46553	46561	46597	46644	46634	46691	46708	46751	46776	46802	46836	46830	46856	46920	46905	46981	47026	47057	47104
46455	46441	46413	46373	46339	46317	46291	46278	46274	46237	46269	46254	46222	46218	46234	46184	46183	46195	46207	46190	46201	46176	46177	46165	46172	46244	46243	46283	46285	46321	46352	46389	46413	46440	46486	46499	46516	46562	46581	46650	46654	46659	46681	46699	46755	46769	46823	46867	46933	46972
46493	46434	46412	46354	46377	46345	46349	46332	46313	46333	46276	46252	46247	46244	46241	46211	46224	46221	46178	46207	46181	46192	46192	46217	46260	46239	46249	46289	46310	46347	46364	46377	46422	46427	46459	46514	46526	46598	46605	46651	46658	46668	46673	46708	46754	46777	46827	46859	46915	46939
46510	46499	46463	46381	46400	46368	46349	46340	46309	46295	46297	46260	46276	46248	46263	46239	46226	46229	46205	46209	46219	46210	46208	46219	46218	46245	46243	46285	46321	46359	46360	46397	46407	46428	46427	46487	46544	46567	46608	46655	46627	46673	46670	46700	46746	46753	46806	46844	46898	46912
46631	46591	46572	46534	46517	46502	46482	46459	46443	46418	46401	46395	46400	46378	46363	46343	46339	46313	46337	46319	46315	46308	46323	46322	46374	46355	46389	46387	46429	46443	46486	46472	46503	46530	46554	46632	46633	46679	46703	46750	46737	46749	46756	46787	46841	46822	46880	46940	46948	46956
46894	46870	46862	46783	46795	46785	46765	46736	46719	46693	46721	46684	46685	46650	46619	46635	46633	46602	46619	46620	46598	46577	46583	46599	46597	46621	46662	46685	46690	46709	46712	46745	46758	46782	46822	46827	46882	46894	46937	46964	46956	46960	46967	46987	47016	47040	47080	47117	47114	47137
47159	47161	47136	47107	47083	47052	47030	47011	47003	47010	46978	46971	46949	46936	46917	46899	46909	46896	46888	46875	46874	46853	46866	46909	46893	46911	46907	46957	46956	46963	46979	46993	47012	47026	47033	47075	47114	47139	47154	47157	47172	47174	47195	47189	47230	47253	47301	47320	47313	47316
47514	47479	47431	47454	47435	47404	47385	47364	47371	47373	47344	47347	47316	47303	47269	47279	47267	47274	47252	47251	47224	47240	47228	47267	47263	47281	47264	47286	47303	47324	47326	47327	47330	47366	47404	47410	47425	47455	47445	47454	47459	47475	47483	47481	47517	47539	47553	47572	47552	47537
47899	47882	47870	47869	47854	47834	47812	47805	47809	47789	47776	47765	47751	47738	47724	47725	47701	47712	47700	47696	47674	47673	47674	47675	47704	47713	47701	47732	47737	47734	47747	47740	47736	47754	47781	47785	47813	47825	47841	47835	47820	47833	47848	47854	47854	47869	47876	47872	47860	47855
48327	48297	48296	48308	48296	48288	48259	48252	48236	48234	48245	48220	48218	48207	48202	48184	48174	48173	48161	48162	48135	48139	48149	48171	48147	48172	48144	48181	48178	48166	48161	48150	48166	48165	48199	48201	48205	48215	48214	48220	48210	48198	48191	48205	48221	48215	48229	48204	48181	48170
48755	48765	48752	48755	48749	48747	48733	48735	48723	48719	48720	48703	48683	48684	48675	48668	48672	48669	48660	48662	48636	48644	48643	48651	48645	48646	48650	48665	48650	48635	48635	48615	48622	48611	48634	48638	48661	48652	48632	48605	48600	48589	48591	48604	48603	48601	48589	48579	48553	48501
49204	49219	49195	49222	49225	49214	49220	49197	49197	49205	49185	49191	49194	49193	49199	49178	49169	49181	49172	49171	49157	49146	49148	49147	49155	49141	49140	49134	49122	49122	49103	49079	49080	49086	49083	49093	49074	49056	49057	49035	49024	49019	48997	49007	49006	48995	48978	48952	48899	48852
49641	49655	49676	49667	49679	49674	49678	49660	49674	49684	49688	49688	49687	49675	49669	49677	49668	49676	49670	49658	49650	49644	49639	49636	49649	49633	49628	49619	49606	49588	49577	49555	49555	49539	49536	49522	49513	49482	49481	49461	49435	49422	49409	49401	49391	49386	49342	49317	49277	49228
50061	50067	50080	50099	50118	50120	50117	50116	50134	50148	50152	50151	50147	50153	50145	50132	50136	50146	50149	50123	50125	50122	50121	50135	50110	50103	50117	50074	50045	50043	50011	49993	49989	49977	49966	49939	49929	49887	49889	49866	49838	49816	49807	49808	49775	49747	49714	49671	49619	49599
50402	50405	50455	50453	50496	50498	50492	50488	50502	50529	50523	50521	50523	50540	50533	50540	50529	50555	50543	50543	50522	50538	50505	50526	50522	50511	50498	50483	50447	50438	50396	50369	50352	50339	50342	50318	50287	50255	50217	50207	50182	50171	50138	50131	50140	50089	50049	49989	49942	49915
50738	50759	50823	50821	50846	50867	50870	50885	50893	50902	50908	50913	50914	50917	50929	50943	50952	50937	50950	50937	50939	50923	50941	50931	50925	50907	50880	50879	50845	50808	50772	50758	50746	50724	50709	50653	50645	50603	50573	50537	50516	50509	50480	50475	50447	50429	50382	50318	50253	50225
50993	51055	51064	51089	51119	51136	51134	51164	51168	51183	51199	51202	51211	51213	51228	51247	51237	51233	51238	51256	51250	51246	51238	51217	51211	51192	51167	51159	51150	51123	51078	51056	51040	51021	50973	50938	50918	50877	50845	50811	50804	50784	50772	50753	50716	50699	50633	50584	50543	50476
51169	51177	51223	51249	51268	51303	51320	51315	51348	51352	51362	51383	51394	51419	51419	51417	51429	51433	51433	51440	51432	51439	51408	51411	51404	51392	51367	51337	51316	51295	51264	51250	51230	51203	51171	51127	51095	51055	51020	50990	50984	50958	50938	50943	50904	50875	50792	50767	50710	50691
51321	51357	51380	51407	51445	51441	51468	51482	51508	51515	51528	51538	51542	51569	51584	51593	51618	51607	51617	51608	51628	51627	51648	51628	51566	51566	51581	51536	51513	51471	51452	51417	51399	51385	51349	51289	51259	51233	51197	51178	51182	51155	51096	51122	51073	51026	50981	50939	50892	50869
51366	51421	51441	51473	51505	51508	51532	51563	51564	51590	51595	51613	51617	51651	51672	51672	51692	51683	51683	51689	51702	51705	51712	51695	51685	51645	51660	51617	51600	51571	51548	51514	51505	51471	51451	51388	51368	51322	51302	51255	51245	51248	51238	51204	51187	51134	51099	51049	51001	51004
51295	51307	51358	51393	51416	51445	51456	51476	51500	51514	51523	51534	51544	51561	51583	51609	51595	51617	51619	51616	51618	51620	51648	51624	51596	51574	51580	51550	51528	51507	51494	51466	51444	51428	51380	51333	51319	51302	51242	51230	51227	51212	51198	51186	51164	51135	51101	51040	51008	50991
51208	51258	51277	51309	51349	51358	51361	51380	51404	51418	51425	51430	51449	51465	51491	51506	51515	51512	51524	51532	51539	51535	51572	51553	51523	51501	51489	51444	51451	51424	51408	51403	51387	51376	51326	51293	51271	51245	51220	51225	51198	51186	51181	51162	51131	51100	51053	51032	51006	51009
51061	51098	51100	51138	51142	51173	51184	51208	51214	51227	51236	51254	51278	51285	51313	51325	51330	51337	51326	51342	51351	51360	51375	51363	51330	51320	51315	51269	51267	51267	51240	51238	51227	51199	51188	51139	51116	51106	51079	51096	51076	51069	51075	51037	51024	50988	50968	50950	50935	50964
50802	50840	50850	50871	50868	50905	50907	50938	50949	50953	50972	50975	50985	51005	51025	51038	51041	51039	51029	51066	51083	51090	51109	51069	51052	51044	51032	51014	51020	51019	51008	51011	50985	50967	50948	50938	50899	50878	50885	50871	50862	50866	50849	50847	50830	50798	50785	50791	50784	50784
50541	50562	50568	50576	50583	50598	50617	50620	50648	50654	50659	50677	50679	50701	50715	50722	50723	50726	50733	50742	50755	50757	50770	50751	50753	50746	50721	50701	50724	50702	50701	50721	50707	50695	50682	50661	50648	50635	50616	50629	50635	50630	50617	50624	50609	50601	50588	50585	50606	50630
50199	50222	50217	50241	50238	50234	50252	50284	50283	50296	50289	50304	50312	50321	50349	50349	50355	50354	50357	50374	50378	50383	50384	50386	50379	50368	50363	50366	50362	50363	50383	50383	50385	50365	50352	50333	50321	50328	50339	50338	50339	50352	50342	50357	50328	50330	50324	50335	50358	50386
49852	49852	49839	49851	49859	49857	49880	49872	49883	49891	49886	49875	49905	49907	49921	49932	49937	49926	49939	49948	49965	49959	49964	49944	49952	49963	49969	49957	49976	49984	49986	49987	49985	49989	49967	49971	49981	49960	49997	50002	50007	50032	50015	50021	50024	50016	50030	50037	50073	50118
49461	49471	49453	49455	49456	49442	49458	49466	49475	49459	49476	49468	49495	49478	49488	49496	49498	49497	49513	49522	49524	49526	49517	49528	49517	49529	49537	49539	49544	49571	49574	49592	49602	49599	49606	49585	49595	49614	49623	49649	49664	49666	49674	49681	49679	49688	49701	49723	49785	49807
49075	49086	49073	49050	49047	49037	49063	49043	49030	49047	49035	49048	49036	49052	49072	49059	49047	49055	49077	49064	49077	49091	49100	49085	49095	49096	49088	49114	49117	49151	49167	49170	49179	49190	49191	49201	49225	49233	49257	49285	49293	49309	49307	49333	49330	49340	49366	49417	49449	49506
48809	48794	48776	48764	48742	48751	48752	48752	48745	48739	48730	48730	48712	48727	48745	48728	48720	48734	48750	48746	48754	48756	48749	48758	48766	48773	48789	48811	48814	48849	48829	48861	48885	48880	48893	48911	48930	48958	48972	48974	49005	49002	49048	49034	49056	49068	49091	49144	49170	49226
48371	48357	48332	48304	48311	48300	48299	48272	48268	48282	48261	48244	48247	48230	48237	48231	48229	48234	48242	48249	48258	48242	48255	48265	48267	48280	48294	48327	48332	48344	48371	48390	48418	48417	48432	48463	48495	48512	48523	48558	48579	48607	48621	48618	48644	48670	48711	48756	48803	48857
48038	48013	47968	47950	47961	47942	47945	47914	47902	47883	47883	47884	47892	47866	47856	47843	47868	47852	47833	47843	47847	47856	47872	47874	47878	47871	47892	47923	47961	47966	48017	48013	48026	48043	48063	48090	48133	48155	48197	48227	48254	48226	48252	48278	48307	48337	48362	48431	48506	48508
47729	47699	47657	47650	47618	47630	47603	47588	47577	47556	47547	47533	47527	47512	47519	47485	47510	47498	47462	47501	47504	47511	47510	47494	47510	47542	47547	47581	47611	47627	47659	47665	47690	47711	47739	47771	47812	47837	47864	47890	47919	47910	47936	47960	47975	48024	48059	48146	48181	48206
47468	47448	47405	47395	47363	47341	47341	47306	47291	47275	47297	47259	47264	47241	47223	47219	47216	47198	47186	47208	47207	47202	47194	47210	47219	47251	47271	47273	47287	47345	47382	47390	47416	47416	47454	47489	47524	47558	47581	47622	47643	47643	47693	47705	47704	47745	47806	47853	47877	47952
47326	47287	47248	47224	47188	47152	47156	47140	47138	47132	47110	47093	47122	47073	47035	47038	47001	47024	47051	47031	47006	47036	47007	47029	47060	47066	47096	47084	47144	47153	47183	47220	47213	47236	47261	47303	47328	47370	47382	47450	47459	47442	47468	47476	47522	47570	47633	47677	47724	47697
47170	47148	47081	47066	47040	47046	47014	46980	46959	46949	46929	46922	46898	46907	46861	46843	46819	46852	46848	46854	46832	46816	46818	46833	46853	46876	46898	46909	46949	46965	47005	46984	47022	47055	47063	47121	47153	47186	47227	47234	47243	47273	47296	47313	47313	47352	47438	47455	47494	47513
47099	47052	47040	47000	46970	46959	46951	46926	46894	46907	46883	46854	46818	46824	46809	46798	46782	46778	46771	46767	46758	46758	46761	46773	46802	46788	46805	46838	46866	46860	46910	46923	46937	46930	46971	47024	47046	47075	47122	47126	47153	47172	47177	47172	47227	47255	47298	47345	47364	47375
47127	47106	47076	47049	47027	46972	46973	46974	46958	46925	46911	46931	46899	46873	46855	46830	46856	46821	46813	46837	46798	46810	46813	46827	46830	46846	46864	46882	46905	46922	46889	46973	46962	46949	47008	47051	47053	47107	47110	47125	47135	47165	47147	47177	47202	47233	47270	47307	47299	47321
47176	47143	47122	47091	47087	47087	47053	47001	47014	46989	46965	46982	46948	46943	46931	46897	46900	46876	46913	46870	46884	46865	46850	46875	46868	46896	46916	46919	46931	46942	46957	46969	46980	46974	47031	47054	47108	47104	47109	47119	47138	47133	47143	47165	47195	47209	47250	47276	47261	47281
47281	47273	47237	47233	47212	47190	47164	47158	47150	47131	47120	47105	47074	47077	47065	47034	47052	47032	47020	47022	47007	47002	46992	47011	47016	47015	47046	47069	47069	47072	47095	47064	47082	47107	47129	47144	47169	47204	47191	47213	47199	47218	47225	47247	47254	47272	47291	47291	47308	47294
47505	47476	47470	47460	47432	47407	47419	47410	47403	47384	47381	47348	47360	47340	47335	47308	47337	47308	47314	47276	47259	47268	47277	47272	47291	47305	47294	47280	47302	47303	47314	47289	47317	47307	47347	47359	47363	47393	47387	47396	47399	47376	47416	47399	47410	47439	47443	47456	47419	47392
47714	47700	47712	47697	47701	47681	47669	47645	47648	47632	47634	47639	47628	47597	47577	47562	47592	47565	47575	47553	47530	47533	47526	47536	47540	47551	47560	47557	47564	47545	47535	47533	47528	47551	47576	47563	47565	47606	47585	47576	47569	47555	47585	47571	47593	47602	47607	47595	47572	47534
48008	47995	47997	47996	47989	47960	47983	47952	47963	47951	47957	47947	47920	47922	47908	47905	47896	47893	47894	47868	47881	47869	47883	47855	47873	47875	47875	47855	47871	47837	47825	47851	47833	47828	47851	47843	47859	47849	47845	47829	47804	47790	47798	47815	47819	47805	47797	47792	47761	47722
48327	48330	48333	48347	48349	48348	48337	48330	48310	48325	48321	48317	48296	48318	48294	48298	48292	48280	48282	48285	48282	48261	48234	48260	48265	48261	48241	48236	48237	48214	48207	48201	48191	48169	48204	48192	48193	48172	48167	48144	48133	48105	48110	48113	48112	48108	48089	48058	48029	47989
48662	48678	48680	48687	48696	48691	48682	48698	48697	48709	48709	48703	48695	48691	48689	48693	48681	48689	48676	48657	48654	48665	48658	48659	48640	48646	48644	48621	48622	48598	48581	48577	48558	48549	48555	48538	48548	48503	48481	48459	48431	48431	48431	48435	48425	48412	48383	48347	48291	48257
48992	49034	49048	49060	49068	49080	49084	49098	49096	49104	49110	49097	49098	49111	49107	49105	49112	49102	49093	49086	49094	49085	49076	49079	49071	49047	49055	49040	49024	48998	48964	48941	48944	48942	48927	48906	48897	48874	48854	48825	48796	48764	48776	48769	48759	48738	48699	48654	48614	48575
49366	49388	49401	49440	49448	49455	49457	49469	49492	49473	49492	49494	49503	49506	49506	49519	49515	49500	49516	49488	49493	49493	49488	49479	49491	49463	49446	49440	49426	49389	49369	49343	49343	49336	49312	49290	49252	49229	49220	49184	49151	49150	49140	49125	49103	49084	49038	48990	48938	48898
49725	49760	49782	49803	49817	49829	49829	49850	49861	49854	49873	49882	49885	49901	49891	49909	49922	49916	49919	49913	49900	49903	49904	49897	49898	49867	49868	49850	49825	49777	49760	49735	49736	49724	49704	49673	49642	49609	49571	49548	49542	49509	49488	49473	49468	49429	49390	49326	49272	49248
50057	50092	50110	50139	50170	50185	50192	50195	50213	50251	50247	50249	50250	50266	50285	50300	50290	50298	50289	50309	50290	50293	50298	50288	50260	50236	50245	50229	50194	50166	50136	50117	50113	50094	50062	50033	49983	49963	49944	49903	49879	49870	49854	49847	49803	49783	49735	49672	49622	49576
50330	50368	50412	50427	50440	50462	50494	50507	50516	50515	50530	50553	50564	50586	50567	50616	50603	50599	50598	50599	50617	50599	50608	50605	50581	50550	50552	50526	50497	50485	50456	50436	50419	50419	50377	50338	50304	50251	50225	50216	50188	50165	50156	50150	50127	50091	50044	49975	49927	49887
50619	50662	50682	50717	50742	50749	50774	50787	50814	50834	50847	50851	50868	50845	50898	50907	50922	50921	50925	50928	50927	50933	50921	50917	50906	50875	50874	50837	50804	50814	50781	50771	50733	50737	50690	50659	50610	50587	50555	50526	50499	50491	50491	50464	50429	50391	50350	50302	50267	50217
50843	50860	50905	50934	50954	50972	50994	51010	51021	51048	51052	51082	51091	51090	51092	51143	51144	51143	51157	51179	51162	51178	51170	51148	51136	51135	51117	51100	51056	51039	51032	50997	51003	50961	50943	50893	50869	50819	50808	50772	50747	50754	50729	50724	50683	50659	50587	50559	50522	50494
50967	51006	51022	51055	51081	51108	51117	51117	51155	51168	51179	51197	51183	51202	51248	51263	51257	51285	51279	51290	51299	51305	51301	51285	51269	51239	51237	51227	51201	51173	51161	51167	51130	51097	51083	51046	51015	50967	50959	50944	50923	50903	50910	50904	50866	50825	50791	50761	50706	50708
51073	51132	51159	51178	51193	51221	51252	51259	51269	51291	51313	51329	51323	51339	51368	51357	51400	51398	51404	51413	51429	51431	51438	51432	51402	51376	51386	51352	51357	51343	51323	51307	51297	51250	51235	51211	51169	51154	51127	51118	51098	51107	51092	51077	51027	51006	50973	50947	50927	50912
51107	51165	51172	51207	51225	51234	51254	51271	51311	51313	51315	51335	51336	51365	51390	51415	51407	51433	51413	51405	51442	51461	51454	51444	51423	51412	51395	51388	51377	51364	51358	51337	51337	51306	51295	51258	51235	51216	51194	51189	51175	51183	51162	51154	51141	51105	51075	51062	51046	51059
51069	51105	51114	51137	51139	51165	51193	51192	51217	51216	51232	51248	51252	51286	51271	51301	51312	51311	51325	51320	51350	51380	51356	51349	51333	51324	51327	51313	51307	51289	51292	51291	51290	51265	51236	51213	51185	51199	51183	51163	51153	51175	51145	51134	51127	51105	51080	51059	51079	51091
51021	51027	51032	51060	51064	51093	51099	51117	51105	51130	51142	51153	51153	51171	51179	51174	51221	51229	51224	51240	51258	51250	51258	51251	51243	51218	51217	51234	51222	51224	51218	51229	51213	51202	51186	51170	51142	51142	51141	51127	51144	51139	51139	51156	51114	51097	51071	51072	51097	51125
50894	50893	50914	50892	50924	50937	50948	50967	50955	50973	50981	50981	51004	51015	51025	51038	51043	51051	51059	51076	51073	51078	51074	51078	51075	51061	51063	51064	51058	51060	51070	51073	51077	51067	51062	51047	51027	51024	51034	51046	51048	51054	51052	51034	51026	51020	51015	51038	51058	51088
50662	50667	50657	50671	50684	50682	50698	50697	50699	50692	50698	50721	50728	50743	50746	50755	50748	50756	50769	50778	50785	50795	50799	50805	50791	50779	50792	50784	50806	50807	50828	50839	50821	50820	50808	50805	50808	50797	50819	50831	50837	50852	50853	50859	50829	50829	50856	50873	50907	50933
50440	50426	50429	50421	50410	50415	50435	50426	50435	50443	50446	50441	50442	50464	50468	50447	50463	50467	50482	50483	50489	50516	50488	50521	50507	50505	50502	50517	50526	50525	50552	50581	50565	50567	50566	50568	50582	50582	50596	50618	50629	50649	50645	50651	50641	50660	50669	50706	50735	50776
50160	50147	50136	50133	50126	50115	50126	50124	50129	50109	50107	50125	50128	50122	50117	50120	50128	50135	50130	50152	50161	50162	50171	50173	50177	50169	50166	50198	50189	50214	50241	50254	50258	50260	50258	50286	50279	50304	50327	50340	50352	50381	50382	50385	50394	50393	50435	50480	50518	50564
49835	49818	49798	49782	49785	49776	49772	49767	49762	49759	49750	49748	49769	49766	49758	49761	49752	49760	49769	49774	49775	49770	49789	49784	49801	49788	49795	49816	49833	49867	49874	49901	49911	49905	49930	49932	49961	49981	50002	50021	50036	50058	50065	50067	50085	50096	50133	50179	50222	50264
49513	49486	49461	49448	49426	49430	49416	49415	49390	49402	49391	49392	49390	49381	49379	49375	49370	49381	49381	49363	49383	49393	49389	49399	49400	49417	49423	49442	49456	49502	49523	49538	49540	49549	49556	49585	49618	49646	49673	49688	49717	49723	49737	49733	49761	49776	49828	49873	49911	49975
49176	49147	49112	49093	49076	49084	49070	49048	49031	49035	49030	49014	49007	49010	49003	48993	49007	48971	48980	48976	48993	49002	48989	48983	49020	49034	49039	49056	49080	49090	49132	49155	49174	49176	49198	49223	49263	49272	49313	49327	49353	49374	49385	49389	49422	49438	49487	49536	49588	49634
48835	48797	48761	48745	48732	48707	48692	48682	48658	48665	48634	48636	48644	48633	48613	48585	48586	48597	48585	48600	48588	48609	48605	48609	48613	48623	48643	48660	48686	48713	48729	48757	48784	48794	48815	48840	48876	48904	48944	48965	48995	49002	49005	49032	49053	49083	49125	49189	49233	49275
48503	48469	48433	48405	48371	48363	48354	48331	48311	48303	48304	48274	48284	48257	48258	48254	48227	48211	48228	48220	48207	48210	48227	48239	48242	48281	48280	48302	48338	48364	48369	48381	48391	48437	48448	48497	48537	48562	48579	48591	48630	48648	48660	48693	48706	48726	48782	48843	48895	48918
48223	48182	48162	48121	48098	48083	48062	48048	48004	48004	48014	47982	47964	47955	47951	47913	47925	47917	47910	47901	47900	47913	47901	47907	47932	47943	47956	47983	47996	48029	48049	48052	48065	48108	48136	48167	48208	48242	48269	48293	48323	48310	48305	48355	48377	48390	48461	48506	48546	48574
47933	47884	47863	47827	47796	47785	47760	47769	47727	47717	47693	47685	47667	47647	47651	47616	47605	47589	47610	47619	47579	47610	47587	47608	47616	47624	47639	47643	47675	47740	47718	47741	47763	47784	47794	47839	47879	47905	47949	47972	47991	47986	48001	48029	48043	48065	48130	48186	48204	48231
47689	47623	47616	47583	47559	47540	47522	47470	47443	47465	47437	47423	47421	47414	47379	47376	47361	47353	47351	47345	47325	47331	47317	47331	47333	47379	47371	47397	47412	47425	47457	47470	47454	47492	47541	47571	47601	47626	47664	47680	47666	47680	47703	47715	47753	47801	47829	47861	47901	47900
47533	47494	47471	47436	47427	47387	47361	47324	47315	47326	47303	47284	47280	47250	47242	47224	47204	47196	47193	47207	47181	47192	47187	47181	47194	47207	47242	47256	47248	47247	47283	47292	47310	47342	47359	47388	47430	47458	47465	47488	47495	47496	47507	47540	47545	47613	47610	47635	47660	47670
47351	47342	47309	47287	47264	47247	47217	47181	47172	47163	47152	47145	47140	47098	47094	47066	47078	47055	47049	47034	47039	47069	47039	47045	47035	47059	47104	47093	47094	47133	47128	47131	47169	47161	47166	47214	47248	47254	47268	47284	47300	47302	47309	47343	47332	47379	47410	47405	47420	47415
47284	47238	47230	47205	47187	47171	47144	47161	47127	47102	47101	47067	47071	47057	47048	47019	47022	47019	46997	46984	46992	46980	46970	46994	46973	46991	46986	47020	47017	47050	47021	47057	47084	47052	47080	47101	47130	47169	47146	47154	47142	47150	47175	47173	47203	47229	47245	47266	47247	47237
47278	47259	47243	47224	47211	47185	47154	47185	47144	47134	47143	47111	47104	47095	47083	47082	47038	47043	47031	47048	47024	46997	47009	47002	47020	47027	47025	47053	47048	47056	47062	47037	47021	47054	47092	47105	47108	47140	47124	47120	47112	47135	47138	47131	47170	47145	47194	47186	47163	47165
47294	47282	47269	47264	47246	47242	47241	47235	47216	47197	47199	47179	47178	47150	47141	47137	47135	47101	47109	47101	47097	47069	47080	47057	47078	47101	47093	47087	47100	47112	47085	47073	47063	47104	47122	47124	47138	47126	47129	47113	47131	47110	47129	47123	47132	47138	47161	47142	47120	47092
47380	47371	47382	47391	47365	47359	47370	47378	47361	47339	47321	47319	47315	47292	47279	47284	47267	47268	47277	47257	47239	47228	47219	47225	47231	47236	47242	47231	47236	47237	47211	47213	47195	47212	47210	47233	47208	47220	47208	47183	47181	47165	47155	47185	47187	47209	47200	47184	47142	47083
47539	47541	47551	47555	47546	47557	47540	47530	47532	47531	47517	47530	47522	47516	47515	47506	47484	47485	47490	47472	47461	47438	47471	47463	47460	47459	47465	47436	47441	47430	47416	47387	47374	47402	47397	47403	47405	47377	47370	47349	47334	47332	47329	47322	47333	47299	47305	47289	47248	47221
47746	47750	47749	47756	47759	47766	47767	47755	47772	47767	47778	47766	47775	47763	47751	47772	47749	47766	47727	47714	47742	47718	47721	47718	47710	47708	47695	47695	47687	47688	47644	47630	47626	47617	47610	47609	47589	47576	47553	47543	47533	47507	47510	47511	47507	47484	47458	47444	47376	47327
47975	48006	48020	48026	48052	48036	48021	48061	48051	48070	48069	48064	48048	48033	48069	48065	48049	48054	48052	48050	48041	48039	48034	48040	48024	48021	48015	48001	47969	47951	47944	47908	47924	47903	47890	47879	47877	47844	47805	47788	47770	47757	47744	47757	47735	47722	47681	47637	47608	47530
48286	48295	48315	48335	48356	48372	48359	48380	48365	48393	48393	48396	48384	48413	48402	48426	48403	48401	48408	48406	48397	48406	48393	48392	48372	48372	48367	48349	48330	48319	48289	48263	48231	48236	48224	48214	48189	48159	48120	48102	48094	48070	48052	48050	48031	48015	47974	47930	47880	47843
48588	48599	48634	48675	48675	48675	48705	48706	48723	48726	48738	48753	48744	48749	48748	48778	48765	48773	48763	48782	48751	48758	48761	48753	48754	48739	48716	48710	48694	48659	48645	48624	48598	48587	48571	48535	48509	48484	48453	48422	48407	48404	48377	48366	48342	48315	48275	48217	48167	48112
48916	48945	48976	49018	49027	49043	49043	49062	49078	49104	49103	49116	49115	49130	49136	49150	49152	49150	49153	49159	49150	49161	49157	49163	49129	49121	49113	49089	49070	49045	49006	48992	48982	48963	48934	48930	48872	48841	48803	48791	48768	48739	48728	48725	48703	48661	48630	48586	48522	48480
49255	49290	49317	49337	49360	49391	49392	49408	49424	49443	49451	49465	49466	49487	49507	49517	49521	49523	49526	49539	49522	49548	49537	49525	49515	49501	49491	49469	49449	49420	49389	49381	49363	49342	49312	49278	49246	49214	49184	49157	49155	49136	49104	49097	49077	49037	48984	48931	48894	48869
49586	49633	49662	49686	49711	49731	49752	49772	49786	49812	49823	49839	49832	49854	49869	49881	49887	49905	49896	49907	49896	49914	49914	49913	49909	49884	49862	49844	49811	49800	49781	49760	49737	49722	49695	49663	49619	49592	49546	49530	49519	49509	49502	49470	49440	49414	49343	49309	49255	49229
49903	49953	49980	50014	50047	50066	50065	50099	50126	50131	50155	50164	50171	50197	50206	50230	50238	50244	50246	50260	50283	50275	50275	50267	50246	50238	50216	50210	50178	50170	50149	50115	50098	50081	50050	50031	49977	49942	49917	49920	49895	49875	49862	49838	49817	49767	49722	49680	49652	49624
50194	50226	50252	50277	50316	50328	50341	50380	50391	50414	50414	50430	50441	50467	50476	50483	50526	50512	50539	50536	50535	50554	50557	50542	50534	50516	50499	50473	50474	50435	50429	50410	50392	50373	50366	50316	50269	50257	50234	50220	50207	50203	50171	50150	50133	50104	50056	50016	49987	49981
50466	50488	50522	50554	50589	50597	50595	50629	50649	50669	50704	50689	50717	50727	50738	50759	50783	50762	50795	50810	50800	50834	50832	50820	50805	50790	50771	50770	50748	50736	50709	50697	50699	50669	50631	50621	50591	50554	50533	50517	50521	50508	50487	50487	50450	50410	50373	50350	50329	50324
50683	50728	50755	50767	50779	50804	50836	50841	50865	50880	50909	50930	50936	50946	50960	50984	50996	50979	51014	51011	51029	51038	51048	51017	51024	51005	51001	50985	50974	50967	50968	50950	50924	50932	50882	50866	50846	50826	50801	50796	50774	50792	50765	50753	50716	50712	50664	50663	50650	50638
50819	50845	50872	50891	50901	50925	50944	50947	50965	50975	50981	51008	51015	51033	51045	51060	51077	51076	51094	51105	51139	51121	51138	51116	51112	51121	51093	51089	51086	51082	51065	51066	51053	51039	50998	50997	50979	50962	50955	50942	50953	50933	50928	50909	50910	50869	50852	50837	50848	50864
50940	50974	50978	50993	51004	51021	51037	51052	51058	51077	51071	51080	51095	51120	51136	51147	51154	51152	51176	51196	51218	51200	51200	51211	51201	51200	51181	51175	51169	51169	51185	51177	51162	51145	51139	51118	51100	51094	51095	51101	51090	51111	51096	51085	51046	51037	51031	51028	51035	51076
50995	51005	51017	51026	51029	51040	51068	51063	51074	51077	51099	51085	51110	51118	51146	51149	51159	51171	51176	51176	51218	51207	51204	51202	51195	51180	51187	51174	51200	51199	51202	51206	51200	51190	51200	51159	51163	51144	51166	51157	51169	51183	51169	51152	51143	51139	51120	51141	51177	51201
50956	50951	50967	50967	50966	50979	51002	50998	51000	51012	51008	50999	51028	51037	51045	51053	51064	51087	51078	51086	51086	51115	51097	51117	51108	51096	51094	51105	51107	51107	51115	51121	51136	51123	51130	51114	51106	51114	51124	51129	51136	51156	51153	51145	51141	51131	51138	51157	51179	51231
50886	50886	50877	50873	50869	50874	50869	50899	50888	50897	50893	50906	50906	50916	50910	50919	50933	50949	50927	50959	50941	50978	50966	50975	50953	50968	50973	50978	50971	50997	51017	51022	51024	51026	51031	51029	51027	51020	51039	51065	51090	51091	51100	51105	51090	51087	51116	51153	51188	51223
50762	50728	50713	50710	50717	50715	50701	50711	50706	50697	50704	50697	50730	50734	50728	50726	50715	50739	50733	50738	50745	50756	50753	50747	50756	50768	50771	50769	50791	50815	50822	50843	50848	50846	50872	50866	50871	50891	50914	50913	50938	50957	50972	50959	50986	50983	51003	51043	51076	51116
50538	50513	50496	50490	50474	50469	50468	50459	50448	50443	50457	50449	50448	50453	50434	50436	50448	50452	50448	50450	50454	50469	50463	50465	50474	50488	50492	50484	50524	50520	50549	50558	50574	50578	50580	50617	50622	50655	50674	50688	50706	50712	50745	50736	50741	50760	50795	50844	50880	50930
50302	50282	50264	50229	50222	50226	50212	50203	50196	50189	50183	50171	50173	50181	50162	50179	50158	50150	50162	50148	50154	50162	50183	50186	50178	50186	50192	50211	50235	50255	50283	50301	50307	50319	50326	50347	50380	50409	50424	50456	50471	50485	50504	50504	50510	50536	50578	50628	50681	50729
50005	49982	49961	49940	49916	49899	49895	49877	49871	49861	49848	49830	49822	49833	49819	49806	49795	49796	49813	49810	49802	49822	49819	49814	49832	49840	49843	49855	49885	49909	49936	49946	49964	49980	49997	50011	50038	50066	50095	50125	50152	50164	50177	50182	50203	50229	50265	50333	50378	50415
49698	49667	49647	49609	49579	49567	49556	49545	49529	49525	49496	49482	49489	49474	49480	49459	49443	49460	49444	49440	49446	49438	49452	49457	49455	49469	49488	49506	49511	49545	49564	49584	49603	49617	49651	49666	49703	49726	49766	49790	49800	49816	49839	49856	49886	49914	49955	49999	50060	50089
49368	49315	49283	49257	49241	49221	49197	49186	49174	49151	49137	49151	49124	49106	49090	49072	49075	49062	49065	49064	49072	49062	49054	49073	49081	49083	49105	49120	49144	49166	49180	49215	49218	49241	49273	49290	49339	49374	49392	49430	49440	49448	49474	49484	49511	49536	49600	49640	49694	49711
49015	48983	48952	48897	48878	48880	48861	48843	48825	48805	48794	48781	48770	48744	48732	48710	48714	48717	48709	48684	48682	48676	48692	48695	48696	48708	48722	48753	48762	48776	48821	48812	48836	48860	48887	48910	48947	48993	49021	49050	49051	49070	49078	49083	49120	49160	49213	49262	49304	49338
48655	48616	48599	48554	48539	48516	48490	48474	48469	48453	48435	48417	48408	48377	48373	48356	48336	48330	48319	48323	48313	48308	48323	48318	48343	48342	48357	48371	48388	48413	48422	48443	48468	48473	48493	48530	48572	48583	48638	48643	48680	48668	48701	48703	48750	48762	48808	48865	48899	48923
48321	48293	48240	48219	48208	48179	48172	48128	48134	48114	48099	48069	48069	48056	48048	47992	48003	47983	47981	47971	47963	47953	47963	47973	47990	48000	48015	48014	48020	48059	48080	48078	48099	48124	48118	48183	48198	48234	48253	48279	48279	48296	48322	48335	48371	48400	48435	48469	48501	48519
48020	47998	47971	47949	47925	47891	47876	47854	47836	47819	47799	47776	47774	47753	47745	47723	47697	47689	47696	47686	47666	47661	47670	47672	47702	47698	47723	47712	47748	47747	47757	47784	47788	47818	47819	47838	47885	47892	47935	47960	47953	47947	47973	47995	48004	48059	48092	48122	48141	48132
47734	47703	47677	47681	47630	47607	47585	47587	47547	47533	47544	47505	47490	47492	47460	47464	47440	47411	47437	47403	47401	47380	47389	47394	47403	47429	47430	47433	47451	47459	47477	47490	47472	47518	47505	47539	47586	47604	47618	47621	47631	47637	47651	47667	47676	47721	47743	47742	47772	47762
47484	47457	47457	47418	47411	47374	47363	47362	47339	47312	47316	47295	47276	47275	47250	47250	47226	47209	47224	47209	47185	47188	47184	47182	47227	47194	47202	47215	47225	47230	47241	47249	47241	47260	47264	47312	47330	47333	47338	47380	47365	47350	47350	47392	47424	47429	47462	47460	47456	47449
47331	47309	47318	47316	47277	47249	47230	47228	47219	47233	47194	47160	47180	47126	47136	47137	47127	47106	47107	47099	47075	47082	47058	47083	47086	47092	47099	47099	47105	47097	47104	47107	47106	47128	47123	47170	47179	47189	47177	47207	47187	47171	47183	47193	47198	47238	47248	47259	47238	47196
47172	47156	47132	47115	47121	47115	47100	47086	47081	47088	47071	47048	47045	47005	47027	47000	47001	46987	46958	46956	46961	46945	46958	46966	46928	46978	46984	46963	46969	46951	46965	46950	46965	46987	46996	47015	46996	47017	47008	46996	46987	47000	46986	47004	47030	47023	47027	47017	47002	46967
47098	47093	47049	47120	47070	47057	47050	47041	47043	47064	47036	47015	47008	47002	47007	47005	46986	46981	46965	46950	46932	46945	46930	46959	46955	46931	46948	46966	46943	46924	46911	46903	46914	46935	46924	46966	46912	46919	46938	46893	46928	46899	46887	46898	46917	46920	46906	46877	46846	46828
47105	47116	47113	47116	47109	47099	47106	47099	47085	47123	47092	47082	47073	47097	47083	47071	47070	47074	47061	47047	47045	47038	47020	47036	47053	47027	47040	47032	47019	47006	46984	46993	46978	46968	46994	46988	46954	46971	46968	46979	46917	46906	46899	46927	46925	46916	46886	46879	46847	46819
47127	47128	47152	47125	47163	47140	47147	47161	47149	47171	47146	47153	47144	47141	47130	47142	47153	47135	47129	47102	47115	47131	47109	47111	47104	47110	47109	47106	47086	47082	47057	47058	47024	47032	47014	47038	47026	46995	46972	46950	46947	46919	46933	46939	46925	46909	46898	46864	46818	46781
47232	47262	47275	47289	47282	47287	47293	47285	47309	47322	47306	47323	47304	47324	47316	47316	47329	47299	47322	47332	47303	47278	47300	47294	47315	47286	47268	47285	47256	47235	47220	47197	47200	47187	47180	47130	47154	47119	47093	47099	47089	47052	47036	47053	47043	47004	46993	46935	46899	46863
47439	47426	47483	47511	47510	47515	47527	47529	47539	47557	47549	47563	47546	47571	47570	47572	47569	47581	47571	47563	47571	47544	47544	47550	47551	47554	47525	47536	47500	47474	47441	47439	47448	47417	47429	47366	47368	47351	47323	47337	47272	47275	47279	47245	47244	47215	47185	47133	47110	47033
47635	47646	47685	47704	47704	47735	47752	47757	47764	47771	47787	47791	47811	47799	47811	47809	47829	47839	47828	47841	47830	47812	47813	47809	47788	47802	47808	47765	47769	47741	47718	47700	47684	47664	47646	47613	47606	47589	47553	47541	47508	47486	47500	47487	47458	47418	47390	47337	47280	47241
47878	47918	47937	47979	48004	48014	48018	48035	48042	48067	48077	48092	48096	48125	48105	48128	48137	48139	48147	48150	48138	48120	48139	48126	48113	48115	48116	48108	48055	48046	48016	48002	47991	47987	47952	47929	47889	47856	47837	47815	47800	47764	47766	47766	47732	47685	47659	47610	47533	47510
48207	48221	48268	48315	48330	48342	48363	48369	48389	48406	48434	48440	48439	48452	48470	48472	48499	48501	48503	48508	48503	48520	48517	48490	48483	48491	48473	48427	48439	48395	48394	48360	48339	48331	48325	48305	48252	48217	48196	48144	48138	48139	48109	48112	48082	48040	47985	47948	47907	47868
48520	48579	48613	48633	48669	48684	48699	48714	48730	48754	48772	48775	48781	48801	48830	48834	48845	48874	48866	48869	48866	48873	48874	48856	48856	48847	48841	48817	48804	48765	48748	48724	48707	48706	48675	48643	48610	48573	48555	48511	48501	48497	48482	48467	48441	48402	48348	48307	48267	48220
48887	48930	48960	48994	49019	49056	49056	49078	49096	49116	49131	49139	49161	49181	49191	49211	49214	49223	49235	49245	49249	49249	49267	49237	49219	49210	49200	49178	49182	49140	49132	49108	49102	49075	49052	49018	48979	48957	48926	48904	48882	48886	48877	48852	48830	48783	48736	48696	48646	48650
49235	49286	49306	49344	49367	49401	49404	49423	49441	49467	49476	49485	49504	49523	49538	49568	49573	49586	49583	49597	49599	49608	49602	49601	49587	49587	49561	49548	49542	49519	49495	49484	49477	49448	49430	49396	49356	49315	49322	49297	49272	49272	49258	49236	49221	49166	49127	49087	49083	49054
49602	49625	49675	49692	49727	49743	49761	49778	49793	49801	49827	49837	49858	49870	49897	49894	49920	49916	49939	49946	49956	49957	49954	49968	49942	49938	49918	49889	49889	49865	49858	49838	49844	49815	49781	49760	49737	49698	49696	49682	49665	49654	49638	49619	49601	49563	49528	49499	49482	49468
49933	49969	49995	50014	50042	50065	50076	50090	50114	50136	50143	50156	50173	50180	50198	50206	50236	50242	50255	50264	50265	50292	50288	50266	50253	50264	50224	50244	50213	50203	50196	50196	50176	50155	50139	50110	50096	50060	50047	50028	50035	50039	50019	50002	49976	49944	49932	49888	49882	49889
50240	50259	50282	50288	50307	50333	50358	50363	50380	50394	50412	50429	50429	50440	50463	50476	50478	50495	50507	50514	50536	50538	50563	50531	50530	50508	50510	50491	50482	50476	50480	50469	50453	50450	50438	50389	50391	50365	50343	50347	50341	50344	50359	50326	50304	50284	50253	50248	50255	50246
50509	50554	50553	50560	50597	50591	50615	50630	50626	50646	50660	50663	50693	50666	50703	50716	50720	50734	50740	50747	50776	50774	50783	50784	50761	50760	50727	50743	50734	50743	50741	50719	50721	50709	50704	50701	50653	50649	50624	50639	50633	50638	50649	50628	50616	50603	50590	50582	50596	50591
50747	50762	50763	50777	50777	50802	50793	50810	50826	50828	50848	50855	50861	50872	50881	50900	50896	50906	50925	50931	50941	50931	50967	50947	50941	50931	50921	50916	50928	50922	50934	50933	50939	50922	50901	50905	50885	50874	50860	50881	50899	50903	50873	50887	50862	50867	50860	50863	50892	50893
50880	50898	50889	50897	50885	50914	50917	50916	50921	50936	50944	50932	50936	50951	50952	50964	50987	50971	50979	51008	51005	51027	51006	51015	51020	51008	50995	51005	51017	51028	51029	51032	51044	51026	51013	51026	51011	50995	51029	51005	51039	51045	51054	51037	51037	51028	51031	51042	51104	51125
51025	51031	51011	51009	50988	51004	51022	51023	51016	51026	51014	51022	51020	51049	51049	51055	51049	51062	51057	51068	51075	51104	51069	51085	51083	51092	51107	51109	51109	51110	51122	51137	51125	51128	51128	51125	51137	51132	51137	51161	51170	51199	51169	51184	51187	51190	51175	51239	51250	51291
51059	51086	51029	51045	51010	51024	51040	51037	51041	51032	51043	51007	51020	51021	51070	51054	51053	51041	51034	51083	51058	51083	51011	51070	51086	51064	51099	51029	51093	51097	51127	51152	51113	51142	51161	51132	51163	51168	51193	51218	51226	51219	51248	51261	51254	51251	51244	51297	51349	51386
50918	50896	50884	50873	50849	50859	50868	50854	50859	50848	50841	50842	50848	50843	50854	50858	50860	50841	50834	50851	50850	50862	50839	50873	50860	50865	50889	50879	50895	50904	50910	50945	50948	50947	50964	50963	50984	51017	50996	51034	51053	51051	51064	51079	51086	51091	51118	51158	51181	51228
50939	50894	50886	50868	50858	50835	50826	50829	50814	50809	50796	50802	50819	50791	50789	50800	50769	50789	50768	50785	50781	50786	50796	50795	50803	50816	50820	50832	50844	50872	50864	50888	50909	50920	50934	50945	50965	50998	51006	51039	51063	51080	51068	51090	51096	51102	51141	51193	51261	51297
50800	50770	50728	50710	50680	50682	50678	50658	50647	50638	50626	50621	50620	50610	50603	50585	50587	50588	50583	50596	50586	50585	50594	50589	50599	50607	50629	50626	50650	50679	50700	50715	50728	50754	50751	50778	50805	50821	50846	50876	50897	50914	50917	50936	50950	50962	51003	51059	51100	51143
50618	50591	50556	50544	50503	50499	50482	50467	50470	50448	50428	50423	50417	50410	50402	50389	50375	50364	50364	50373	50377	50374	50382	50385	50384	50402	50401	50440	50442	50465	50488	50517	50522	50523	50554	50571	50606	50634	50664	50689	50710	50724	50747	50736	50763	50801	50846	50890	50929	50973
50392	50351	50322	50293	50270	50263	50234	50223	50207	50197	50178	50156	50155	50152	50131	50133	50110	50098	50111	50100	50095	50086	50105	50101	50110	50116	50130	50149	50177	50186	50215	50222	50250	50269	50274	50327	50352	50380	50412	50428	50448	50447	50478	50492	50500	50543	50573	50631	50687	50734
50019	49979	49951	49918	49900	49879	49874	49858	49842	49816	49801	49800	49785	49776	49761	49731	49728	49709	49709	49708	49698	49702	49696	49709	49713	49728	49746	49774	49779	49809	49830	49846	49872	49874	49905	49930	49970	49994	50031	50045	50070	50073	50096	50104	50136	50172	50207	50265	50309	50342
49743	49684	49654	49635	49610	49577	49567	49561	49530	49514	49503	49481	49469	49468	49431	49420	49405	49400	49391	49385	49389	49390	49374	49377	49400	49403	49433	49449	49456	49491	49499	49508	49540	49542	49566	49599	49643	49666	49696	49717	49725	49724	49757	49765	49802	49829	49892	49930	49964	49982
49382	49352	49307	49281	49257	49217	49237	49216	49202	49174	49150	49137	49126	49109	49105	49089	49040	49065	49034	49018	49036	49016	49025	49027	49034	49057	49084	49076	49089	49116	49146	49144	49160	49173	49213	49241	49276	49309	49323	49345	49361	49350	49391	49403	49419	49459	49500	49529	49556	49581
49029	48982	48971	48935	48924	48890	48873	48859	48853	48820	48806	48798	48779	48772	48757	48753	48721	48714	48698	48689	48687	48686	48682	48691	48694	48723	48722	48750	48738	48763	48781	48772	48790	48803	48852	48876	48901	48935	48933	48950	48969	48959	48974	48993	49031	49060	49098	49112	49138	49130
48656	48633	48586	48586	48554	48543	48514	48500	48507	48470	48459	48454	48453	48417	48402	48392	48384	48352	48349	48338	48353	48335	48324	48318	48333	48361	48363	48376	48362	48406	48397	48409	48447	48449	48463	48491	48514	48539	48559	48562	48575	48558	48580	48590	48624	48644	48705	48706	48723	48710
48282	48259	48239	48230	48213	48195	48172	48168	48151	48133	48120	48117	48106	48094	48070	48051	48051	48023	48021	48019	48016	47987	47996	47998	48013	48024	48020	48038	48040	48046	48049	48043	48079	48074	48120	48147	48171	48169	48178	48174	48187	48167	48188	48222	48241	48261	48298	48284	48278	48293
47975	47948	47944	47928	47914	47914	47885	47869	47863	47859	47849	47845	47829	47814	47790	47795	47750	47761	47783	47738	47731	47733	47734	47738	47748	47761	47761	47762	47760	47763	47773	47791	47783	47797	47816	47833	47852	47861	47856	47864	47853	47890	47855	47863	47902	47904	47946	47920	47915	47908
47659	47640	47647	47632	47629	47638	47600	47580	47585	47574	47571	47551	47531	47533	47525	47512	47473	47515	47495	47482	47465	47473	47458	47473	47472	47473	47486	47494	47466	47489	47512	47494	47486	47480	47499	47519	47524	47549	47530	47536	47516	47542	47529	47540	47537	47564	47552	47569	47537	47510
47392	47375	47388	47378	47387	47384	47348	47360	47347	47345	47315	47323	47300	47304	47302	47307	47327	47283	47262	47277	47257	47257	47248	47249	47258	47264	47274	47270	47281	47242	47222	47277	47249	47246	47259	47254	47243	47273	47243	47269	47248	47276	47232	47251	47253	47271	47266	47236	47222	47180
47190	47207	47201	47214	47209	47197	47198	47199	47186	47187	47202	47180	47178	47160	47185	47164	47128	47162	47156	47162	47132	47135	47126	47113	47134	47115	47132	47134	47128	47116	47093	47093	47081	47116	47101	47097	47066	47099	47066	47063	47057	47073	47043	47047	47048	47068	47041	47009	46974	46947
47028	47049	47042	47053	47073	47045	47059	47055	47048	47085	47081	47076	47069	47061	47057	47049	47048	47074	47060	47038	47048	47031	47014	47016	47030	47008	47012	46998	47006	46991	46964	46972	46946	46986	46945	46955	46907	46926	46918	46911	46891	46907	46860	46851	46876	46858	46853	46815	46775	46732
46932	46944	46962	46990	46984	46993	46979	47013	47016	46991	47008	46997	47033	47013	46999	46987	47046	47022	47007	47011	47009	47005	46992	46991	46990	46992	46987	46947	46936	46913	46948	46945	46903	46879	46887	46871	46904	46868	46836	46805	46784	46773	46786	46776	46776	46757	46728	46676	46648	46577
46932	46974	46988	47005	47004	47057	47033	47038	47034	47047	47054	47048	47063	47055	47051	47050	47054	47068	47088	47059	47064	47072	47065	47077	47057	47036	47027	47029	47001	46990	46982	46965	46963	46933	46939	46929	46913	46878	46856	46827	46813	46756	46789	46780	46785	46763	46738	46676	46631	46587
46933	46980	46992	47018	47036	47077	47063	47061	47059	47091	47092	47093	47112	47094	47125	47107	47115	47141	47144	47142	47149	47112	47129	47113	47112	47087	47091	47090	47088	47040	47023	47009	46981	46984	46969	46962	46904	46907	46870	46836	46809	46781	46809	46792	46793	46755	46712	46657	46616	46589
47043	47081	47110	47142	47158	47195	47184	47187	47200	47227	47222	47250	47215	47254	47263	47259	47277	47289	47280	47302	47272	47295	47295	47297	47282	47269	47247	47237	47213	47174	47184	47150	47131	47118	47094	47083	47038	47014	47006	46964	46968	46928	46946	46921	46926	46873	46828	46786	46726	46701
47240	47291	47320	47340	47377	47415	47399	47393	47416	47428	47452	47477	47478	47464	47498	47499	47504	47514	47513	47522	47518	47537	47532	47520	47504	47500	47477	47470	47461	47422	47418	47384	47368	47351	47333	47316	47261	47257	47211	47189	47179	47168	47174	47159	47112	47089	47054	46989	46953	46890
47440	47486	47516	47541	47579	47597	47615	47616	47626	47643	47677	47683	47673	47688	47730	47729	47733	47760	47759	47748	47769	47758	47777	47770	47750	47725	47722	47696	47686	47655	47665	47603	47613	47589	47561	47545	47525	47474	47444	47422	47411	47424	47395	47357	47336	47306	47266	47193	47171	47118
47712	47766	47797	47819	47858	47901	47891	47914	47924	47950	47969	47974	47968	47984	48035	48027	48053	48051	48057	48077	48073	48075	48057	48066	48059	48043	48017	47999	47997	47971	47941	47938	47934	47907	47873	47850	47798	47782	47754	47725	47725	47684	47713	47678	47661	47611	47570	47523	47494	47469
48068	48115	48139	48184	48193	48208	48244	48247	48255	48277	48285	48308	48314	48318	48357	48365	48384	48393	48392	48410	48411	48407	48430	48410	48396	48376	48366	48347	48331	48319	48318	48297	48273	48259	48229	48194	48151	48139	48134	48092	48087	48067	48076	48051	48015	47994	47938	47919	47876	47877
48412	48455	48472	48505	48531	48545	48557	48569	48597	48617	48635	48647	48654	48662	48687	48702	48715	48713	48735	48751	48758	48777	48761	48763	48742	48744	48712	48697	48675	48687	48663	48669	48632	48621	48577	48560	48518	48492	48485	48479	48464	48465	48447	48430	48405	48360	48331	48294	48290	48260
48787	48836	48862	48881	48895	48916	48936	48951	48961	48977	48994	49007	49023	49029	49036	49051	49071	49081	49089	49117	49112	49124	49125	49127	49098	49094	49083	49057	49063	49057	49039	49033	49012	48999	48982	48944	48911	48896	48876	48867	48868	48875	48858	48846	48806	48783	48745	48718	48716	48718
49172	49222	49223	49244	49265	49285	49298	49302	49328	49344	49362	49362	49377	49372	49396	49413	49427	49433	49451	49459	49465	49473	49483	49472	49455	49451	49434	49430	49420	49407	49416	49405	49391	49370	49361	49349	49300	49286	49276	49286	49263	49279	49259	49262	49227	49207	49169	49159	49177	49177
49579	49586	49600	49629	49631	49645	49666	49670	49690	49698	49716	49727	49738	49743	49757	49775	49793	49788	49793	49803	49810	49834	49825	49832	49815	49814	49798	49794	49776	49786	49798	49787	49776	49772	49741	49726	49698	49683	49692	49693	49708	49694	49697	49678	49646	49636	49618	49605	49625	49649
49966	49986	49982	49993	49995	50009	50025	50037	50037	50057	50053	50072	50066	50082	50095	50096	50122	50116	50124	50134	50139	50165	50169	50166	50147	50131	50144	50136	50133	50150	50150	50144	50146	50133	50108	50102	50090	50081	50074	50088	50089	50101	50099	50079	50052	50042	50050	50055	50070	50095
50294	50296	50299	50303	50303	50297	50321	50320	50328	50337	50353	50354	50370	50374	50385	50374	50393	50397	50391	50407	50427	50434	50428	50431	50427	50428	50419	50413	50433	50435	50431	50453	50432	50444	50426	50420	50403	50414	50414	50434	50430	50448	50443	50443	50422	50408	50417	50419	50465	50489
50622	50604	50609	50610	50603	50605	50605	50627	50616	50616	50623	50642	50625	50666	50658	50655	50655	50658	50656	50688	50681	50689	50686	50691	50687	50678	50688	50694	50699	50707	50729	50737	50729	50743	50722	50719	50718	50725	50746	50760	50758	50780	50764	50783	50760	50752	50777	50809	50833	50887
50895	50885	50875	50859	50852	50849	50855	50858	50858	50843	50842	50826	50858	50890	50845	50880	50874	50872	50855	50894	50899	50885	50892	50900	50898	50892	50909	50909	50918	50922	50944	50954	50955	50967	50957	50970	50984	50985	51005	51017	51013	51052	51055	51031	51046	51069	51078	51107	51142	51198
51062	51051	51041	51014	51005	51001	50997	50994	51013	50994	50993	51002	50998	50989	50988	50983	50990	50989	50978	51010	51001	51014	51025	51019	51011	51035	51022	51052	51039	51080	51099	51091	51105	51102	51115	51112	51142	51169	51183	51197	51218	51214	51233	51220	51228	51265	51283	51301	51380	51410
51233	51204	51179	51160	51142	51144	51127	51139	51124	51136	51114	51099	51100	51103	51105	51118	51087	51089	51086	51087	51099	51115	51106	51117	51113	51133	51127	51147	51159	51178	51202	51218	51224	51215	51235	51254	51290	51309	51327	51336	51355	51377	51379	51356	51390	51399	51464	51511	51542	51583
51258	51253	51209	51195	51183	51167	51154	51146	51125	51132	51125	51117	51119	51110	51123	51114	51087	51086	51088	51108	51085	51091	51094	51089	51104	51092	51119	51135	51148	51159	51195	51211	51225	51228	51256	51266	51298	51327	51346	51376	51391	51408	51412	51412	51430	51443	51504	51529	51589	51634
51298	51277	51244	51211	51200	51183	51173	51155	51168	51128	51120	51127	51102	51097	51097	51054	51073	51061	51068	51062	51075	51077	51063	51071	51070	51103	51106	51119	51141	51158	51167	51204	51208	51216	51239	51273	51303	51330	51366	51372	51413	51413	51419	51446	51460	51501	51526	51549	51620	51658
51271	51215	51197	51169	51133	51115	51105	51095	51072	51059	51046	51040	51034	51045	50987	51005	50983	50986	50976	50962	50966	50985	50961	50979	50990	50991	51021	51035	51053	51057	51089	51097	51129	51137	51163	51193	51218	51260	51276	51302	51325	51325	51338	51350	51380	51428	51468	51516	51557	51589
51067	51043	51003	50981	50950	50939	50921	50913	50879	50874	50869	50842	50848	50829	50836	50827	50794	50785	50774	50760	50769	50786	50764	50758	50783	50788	50811	50828	50844	50876	50886	50917	50915	50930	50952	51002	51028	51068	51082	51085	51123	51123	51136	51143	51187	51210	51254	51315	51350	51371
50906	50866	50815	50803	50765	50737	50731	50715	50709	50687	50675	50654	50642	50630	50630	50618	50597	50583	50575	50569	50569	50572	50560	50561	50580	50579	50600	50639	50654	50665	50679	50696	50711	50718	50756	50779	50817	50845	50871	50885	50905	50921	50922	50927	50975	50998	51049	51099	51124	51146
50623	50596	50562	50543	50524	50485	50484	50458	50442	50434	50412	50411	50395	50380	50361	50346	50324	50319	50313	50305	50295	50288	50291	50301	50314	50320	50349	50364	50359	50373	50407	50409	50428	50457	50470	50501	50539	50554	50577	50605	50598	50612	50626	50633	50678	50712	50758	50794	50816	50833
50306	50267	50237	50210	50197	50173	50169	50153	50139	50124	50102	50100	50091	50070	50043	50037	50017	50007	50001	50005	49989	49979	49970	49978	49979	49990	50019	50035	50043	50064	50071	50093	50081	50114	50131	50157	50208	50211	50243	50247	50255	50265	50263	50300	50333	50350	50377	50419	50433	50441
49944	49913	49899	49878	49877	49851	49829	49820	49791	49783	49774	49766	49751	49728	49729	49693	49677	49674	49681	49649	49639	49632	49631	49640	49651	49667	49691	49691	49699	49703	49707	49721	49740	49747	49771	49800	49836	49858	49873	49875	49865	49879	49891	49915	49930	49959	49992	50007	50028	50020
49561	49543	49509	49503	49491	49478	49465	49438	49435	49420	49403	49402	49380	49366	49369	49330	49334	49323	49308	49281	49291	49286	49285	49284	49298	49304	49310	49328	49325	49339	49334	49341	49346	49359	49394	49414	49439	49446	49466	49458	49472	49469	49469	49504	49518	49529	49562	49570	49579	49553
49172	49145	49131	49121	49114	49105	49095	49059	49065	49060	49034	49035	49009	48994	48995	48964	48957	48967	48938	48929	48926	48941	48906	48925	48921	48940	48953	48942	48972	48951	48959	48947	48957	48979	49004	49008	49026	49054	49042	49042	49060	49043	49046	49070	49087	49102	49127	49109	49100	49087
48766	48729	48722	48729	48727	48706	48688	48692	48649	48674	48666	48659	48643	48624	48620	48627	48609	48599	48602	48576	48573	48572	48555	48559	48567	48579	48575	48584	48578	48566	48555	48569	48564	48571	48607	48614	48622	48629	48633	48619	48605	48610	48620	48634	48652	48665	48677	48650	48633	48622
48347	48339	48349	48361	48347	48336	48329	48304	48290	48306	48307	48301	48296	48275	48273	48264	48263	48249	48245	48239	48231	48200	48205	48219	48220	48219	48218	48224	48209	48227	48206	48202	48197	48208	48203	48220	48232	48232	48227	48210	48177	48199	48202	48213	48220	48240	48235	48217	48191	48153
48003	47995	48012	48003	48025	48010	48001	47987	47995	47990	47975	47977	47971	47948	47952	47972	47949	47953	47936	47926	47912	47910	47914	47914	47915	47915	47908	47905	47910	47892	47880	47867	47859	47874	47889	47894	47889	47860	47860	47850	47814	47819	47839	47837	47858	47857	47853	47826	47793	47761
47613	47630	47626	47646	47636	47642	47640	47658	47629	47638	47641	47651	47632	47628	47630	47626	47633	47616	47625	47609	47612	47613	47585	47590	47600	47594	47594	47582	47577	47547	47535	47536	47526	47537	47524	47547	47521	47503	47526	47484	47502	47452	47438	47451	47463	47481	47457	47393	47347	47311
47314	47330	47338	47360	47359	47373	47385	47384	47352	47372	47375	47380	47367	47370	47367	47369	47375	47386	47393	47373	47377	47336	47348	47344	47358	47349	47344	47344	47299	47275	47286	47275	47235	47270	47275	47246	47243	47212	47184	47173	47159	47146	47158	47177	47147	47150	47131	47087	47024	46991
47100	47119	47135	47167	47145	47162	47198	47215	47167	47202	47190	47201	47195	47192	47215	47216	47219	47221	47231	47222	47219	47183	47207	47204	47189	47215	47178	47149	47163	47130	47108	47104	47089	47093	47061	47074	47051	47015	46999	46978	46961	46962	46956	46944	46935	46943	46864	46872	46806	46742
46888	46914	46923	46949	46974	46983	46980	47020	46995	47004	47035	47039	47030	47021	47031	47035	47035	47050	47048	47062	47033	47018	47042	47038	47041	47022	47008	46992	46974	46958	46945	46927	46914	46918	46887	46875	46839	46813	46789	46779	46766	46745	46766	46739	46723	46702	46647	46608	46571	46536
46741	46787	46786	46815	46823	46847	46823	46843	46859	46895	46907	46909	46918	46916	46917	46925	46955	46956	46957	46950	46947	46939	46954	46933	46935	46922	46901	46905	46886	46838	46829	46824	46845	46795	46785	46756	46723	46707	46670	46636	46628	46633	46608	46606	46583	46546	46513	46471	46409	46389
46728	46774	46787	46826	46828	46834	46851	46850	46884	46885	46901	46910	46942	46940	46942	46935	46987	46979	46992	47001	46987	46998	46987	46985	46966	46951	46940	46932	46899	46927	46881	46851	46854	46837	46822	46776	46754	46723	46698	46671	46670	46653	46634	46619	46617	46546	46529	46469	46417	46382
46718	46770	46785	46826	46851	46861	46858	46885	46917	46898	46897	46932	46955	46949	46964	46979	47010	47008	46995	47024	47006	47030	47013	46999	47025	46992	46960	46930	46931	46937	46877	46874	46892	46854	46827	46794	46775	46729	46724	46683	46694	46671	46673	46645	46622	46564	46531	46495	46450	46426
46799	46845	46841	46883	46904	46940	46905	46967	46981	47004	46999	47015	47026	47030	47054	47072	47084	47073	47094	47093	47115	47109	47120	47107	47101	47072	47073	47049	47030	47030	47001	46983	46993	46937	46932	46896	46878	46826	46807	46800	46787	46769	46760	46759	46718	46666	46639	46592	46546	46553
47002	47050	47064	47103	47105	47133	47139	47177	47182	47194	47237	47213	47227	47250	47266	47281	47303	47317	47310	47314	47301	47318	47336	47324	47311	47315	47279	47262	47250	47252	47215	47214	47178	47169	47147	47108	47090	47061	47025	47035	47007	47003	47002	46972	46953	46925	46887	46834	46818	46800
47213	47247	47272	47291	47325	47323	47371	47387	47404	47399	47434	47404	47458	47451	47468	47483	47501	47491	47514	47535	47548	47548	47546	47526	47540	47514	47491	47466	47474	47457	47446	47419	47440	47413	47379	47345	47327	47277	47277	47269	47276	47261	47248	47218	47187	47162	47113	47087	47075	47072
47500	47539	47569	47584	47591	47623	47642	47664	47655	47690	47706	47692	47701	47742	47744	47764	47774	47758	47792	47799	47837	47826	47806	47832	47809	47786	47781	47761	47763	47735	47748	47735	47710	47698	47675	47658	47633	47603	47604	47595	47584	47580	47556	47564	47535	47491	47471	47434	47433	47431
47867	47894	47929	47922	47939	47954	47956	47993	47996	48006	48027	48038	48029	48055	48063	48087	48095	48104	48120	48126	48134	48143	48152	48159	48138	48114	48117	48111	48104	48094	48093	48095	48062	48073	48034	48001	47989	47980	47959	47952	47952	47958	47953	47928	47902	47873	47848	47848	47832	47841
48246	48265	48271	48297	48323	48314	48331	48350	48360	48358	48381	48389	48394	48414	48409	48428	48443	48459	48460	48469	48492	48505	48510	48502	48490	48477	48469	48464	48457	48463	48464	48461	48453	48432	48411	48396	48387	48348	48357	48362	48355	48365	48350	48344	48317	48301	48281	48276	48291	48293
48643	48682	48696	48698	48714	48714	48737	48747	48759	48765	48759	48780	48785	48798	48822	48827	48840	48824	48835	48851	48866	48859	48879	48875	48863	48865	48845	48850	48859	48865	48861	48871	48860	48850	48821	48816	48789	48776	48783	48801	48806	48815	48805	48786	48776	48741	48739	48752	48769	48786
49107	49111	49106	49099	49100	49131	49140	49153	49147	49170	49161	49162	49158	49181	49194	49190	49204	49216	49216	49229	49257	49262	49259	49251	49241	49249	49254	49248	49236	49253	49263	49260	49263	49246	49248	49230	49235	49221	49236	49242	49246	49246	49242	49233	49226	49207	49207	49230	49258	49284
49549	49562	49547	49540	49532	49540	49544	49555	49565	49560	49560	49577	49580	49602	49597	49580	49590	49610	49607	49616	49619	49632	49644	49648	49631	49645	49644	49653	49653	49661	49670	49678	49673	49686	49665	49657	49664	49657	49676	49693	49705	49708	49712	49699	49679	49676	49695	49714	49752	49785
49963	49980	49965	49956	49953	49940	49955	49954	49954	49970	49936	49962	49967	49974	49974	49976	49979	49979	49976	49977	50003	50001	50004	49998	50008	50009	50024	50023	50024	50042	50050	50061	50069	50062	50049	50067	50075	50083	50106	50111	50120	50163	50136	50131	50127	50148	50150	50186	50236	50268
50353	50346	50332	50318	50313	50297	50323	50306	50309	50303	50304	50312	50307	50307	50307	50307	50302	50315	50321	50310	50325	50324	50323	50327	50335	50335	50328	50347	50365	50385	50389	50409	50417	50404	50416	50423	50443	50449	50463	50503	50510	50512	50511	50519	50499	50523	50553	50591	50630	50668
50749	50723	50700	50691	50672	50671	50673	50677	50655	50638	50636	50663	50645	50661	50664	50645	50628	50651	50619	50623	50625	50651	50645	50634	50662	50660	50671	50681	50699	50722	50745	50744	50759	50760	50752	50783	50789	50814	50848	50859	50889	50890	50896	50895	50886	50921	50945	50990	51047	51090
51023	50981	50974	50967	50931	50924	50931	50913	50905	50905	50901	50882	50886	50897	50901	50879	50856	50876	50865	50857	50840	50866	50869	50872	50877	50879	50900	50911	50923	50952	50958	50980	50994	50994	51008	51023	51052	51085	51098	51123	51144	51159	51149	51142	51190	51201	51244	51273	51328	51361
51295	51264	51234	51203	51190	51188	51174	51161	51155	51138	51158	51128	51139	51136	51123	51093	51100	51097	51075	51090	51100	51083	51082	51087	51092	51107	51130	51137	51168	51167	51200	51203	51210	51225	51261	51264	51305	51351	51350	51363	51384	51386	51407	51404	51442	51459	51496	51540	51599	51627
51490	51447	51413	51402	51362	51350	51342	51315	51315	51314	51306	51263	51286	51279	51264	51264	51238	51224	51241	51229	51219	51228	51214	51222	51243	51253	51274	51284	51299	51307	51337	51355	51375	51392	51425	51428	51465	51451	51522	51538	51534	51556	51560	51587	51607	51635	51682	51736	51774	51802
51558	51510	51508	51467	51441	51441	51408	51410	51387	51383	51364	51357	51341	51332	51321	51303	51297	51295	51274	51292	51264	51269	51273	51274	51289	51289	51306	51332	51351	51362	51377	51399	51397	51438	51441	51483	51510	51564	51564	51588	51593	51611	51611	51637	51631	51702	51732	51784	51828	51837
51603	51564	51532	51491	51477	51466	51451	51428	51422	51429	51384	51399	51371	51358	51349	51329	51298	51299	51302	51293	51298	51289	51280	51277	51291	51316	51336	51347	51362	51380	51396	51401	51433	51429	51471	51491	51519	51566	51565	51600	51591	51617	51623	51641	51647	51704	51747	51791	51826	51838
51531	51500	51462	51419	51431	51401	51394	51379	51353	51351	51314	51328	51311	51309	51278	51270	51248	51220	51224	51217	51226	51209	51213	51195	51215	51227	51246	51262	51264	51293	51305	51326	51344	51364	51374	51409	51448	51440	51487	51501	51508	51514	51531	51546	51565	51609	51655	51689	51707	51728
51360	51322	51285	51261	51249	51229	51217	51203	51180	51168	51168	51152	51135	51116	51098	51082	51078	51067	51060	51037	51057	51023	51021	51032	51045	51048	51066	51090	51094	51110	51104	51117	51147	51156	51163	51205	51235	51251	51281	51293	51289	51295	51310	51337	51332	51401	51428	51454	51466	51489
51162	51130	51113	51068	51061	51059	51035	51026	50998	50975	50968	50971	50956	50939	50920	50906	50883	50867	50883	50860	50859	50841	50841	50840	50842	50871	50881	50877	50900	50904	50905	50923	50941	50953	50971	51006	51039	51050	51073	51070	51081	51088	51088	51119	51134	51182	51212	51225	51229	51231
50852	50817	50791	50781	50770	50753	50737	50733	50703	50690	50679	50678	50672	50648	50641	50624	50620	50599	50590	50585	50566	50554	50545	50565	50551	50574	50585	50598	50605	50612	50624	50619	50626	50637	50669	50694	50713	50730	50736	50747	50752	50745	50765	50760	50796	50824	50864	50868	50869	50867
50466	50443	50416	50425	50402	50391	50377	50367	50348	50348	50332	50313	50312	50298	50273	50268	50256	50258	50241	50236	50214	50212	50209	50203	50211	50232	50244	50242	50257	50251	50245	50254	50264	50271	50285	50308	50315	50344	50347	50337	50345	50343	50349	50378	50391	50404	50425	50429	50416	50401
50065	50047	50031	50033	50033	50016	50008	49993	49976	49986	49965	49946	49930	49927	49927	49899	49900	49889	49885	49874	49863	49857	49847	49848	49863	49864	49881	49873	49864	49868	49866	49863	49863	49878	49902	49917	49921	49931	49932	49936	49928	49928	49939	49940	49967	49980	49990	49997	49966	49944
49611	49578	49584	49579	49590	49571	49570	49551	49556	49547	49539	49537	49524	49514	49492	49486	49468	49479	49470	49460	49457	49437	49438	49438	49451	49449	49447	49449	49453	49446	49434	49437	49442	49442	49457	49463	49471	49479	49467	49458	49446	49441	49445	49462	49474	49489	49488	49471	49452	49426
49118	49111	49123	49123	49123	49121	49116	49099	49105	49099	49090	49091	49083	49069	49074	49072	49055	49054	49048	49042	49024	49017	49023	49025	49022	49021	49034	49020	49019	48994	49008	48983	48987	48997	49001	49013	49006	48993	48985	48979	48968	48953	48970	48983	49000	49001	48983	48970	48922	48889
48621	48628	48627	48641	48643	48648	48646	48641	48652	48643	48648	48626	48634	48608	48616	48622	48608	48629	48620	48599	48600	48566	48573	48594	48600	48606	48588	48561	48572	48554	48544	48525	48521	48535	48528	48524	48533	48528	48505	48509	48477	48463	48471	48470	48483	48476	48466	48429	48403	48348
48130	48150	48167	48190	48185	48177	48170	48170	48186	48168	48190	48187	48187	48162	48177	48167	48186	48177	48180	48164	48163	48160	48155	48139	48148	48158	48150	48144	48116	48095	48089	48087	48064	48074	48076	48093	48051	48037	48018	48013	47993	47987	47998	47981	47982	47981	47937	47913	47868	47837
47695	47730	47711	47744	47764	47786	47757	47779	47790	47824	47797	47788	47780	47808	47772	47791	47810	47798	47797	47795	47799	47787	47801	47794	47795	47772	47779	47749	47745	47716	47702	47691	47686	47684	47680	47693	47643	47636	47603	47594	47575	47590	47571	47574	47559	47544	47502	47458	47425	47392
47276	47292	47299	47331	47353	47349	47354	47355	47371	47398	47386	47381	47390	47388	47388	47414	47403	47413	47420	47403	47425	47406	47388	47385	47429	47390	47400	47382	47361	47336	47321	47291	47292	47295	47284	47249	47232	47208	47169	47156	47161	47148	47146	47130	47106	47104	47066	46997	46974	46951
46896	46928	46964	46938	46944	46990	47013	47017	47009	47043	47046	47050	47060	47056	47069	47094	47101	47093	47090	47096	47088	47092	47091	47065	47078	47067	47079	47031	47013	47010	46997	46982	46958	46954	46931	46884	46885	46846	46840	46803	46805	46791	46772	46758	46751	46735	46682	46650	46583	46577
46630	46666	46713	46732	46728	46723	46752	46772	46773	46756	46795	46792	46795	46788	46808	46820	46853	46856	46873	46858	46866	46869	46884	46831	46838	46829	46792	46816	46786	46772	46761	46741	46717	46686	46678	46627	46634	46612	46579	46519	46567	46536	46530	46526	46512	46472	46410	46373	46355	46295
46365	46438	46428	46465	46497	46502	46511	46526	46542	46550	46576	46562	46569	46598	46598	46601	46640	46629	46638	46661	46669	46657	46673	46654	46670	46627	46639	46617	46575	46574	46547	46512	46527	46492	46469	46411	46412	46412	46356	46318	46349	46327	46331	46296	46276	46237	46197	46142	46111	46096
46256	46275	46288	46313	46357	46368	46395	46416	46430	46426	46432	46440	46451	46490	46482	46502	46521	46526	46534	46509	46520	46574	46570	46560	46554	46532	46497	46478	46457	46446	46454	46422	46405	46393	46372	46357	46319	46285	46243	46185	46239	46212	46224	46163	46169	46132	46084	46044	46009	45987
46229	46276	46259	46341	46330	46343	46371	46360	46394	46422	46416	46425	46446	46453	46480	46479	46506	46520	46514	46544	46533	46546	46536	46584	46538	46525	46522	46479	46483	46470	46469	46441	46438	46389	46393	46344	46320	46305	46255	46274	46248	46249	46214	46185	46177	46144	46117	46061	46043	46045
46253	46344	46311	46327	46342	46386	46398	46399	46422	46457	46458	46469	46475	46507	46520	46552	46551	46549	46571	46582	46572	46580	46613	46613	46586	46547	46538	46535	46503	46504	46494	46478	46488	46437	46438	46366	46373	46340	46354	46348	46315	46297	46297	46267	46253	46218	46185	46157	46134	46110
46443	46499	46462	46478	46471	46530	46530	46548	46579	46582	46593	46635	46631	46633	46656	46641	46691	46706	46675	46717	46721	46748	46769	46750	46732	46720	46703	46681	46661	46662	46658	46653	46632	46633	46595	46523	46519	46518	46517	46531	46483	46477	46477	46427	46455	46401	46363	46334	46297	46346
46699	46726	46738	46759	46771	46793	46817	46834	46850	46848	46875	46874	46876	46889	46918	46940	46936	46955	46973	46972	46997	46983	47021	47020	46993	46973	46967	46910	46941	46970	46934	46929	46919	46909	46872	46825	46830	46805	46830	46820	46793	46802	46773	46761	46732	46708	46656	46670	46686	46680
46999	47035	47047	47071	47073	47068	47089	47109	47113	47127	47130	47155	47158	47175	47190	47202	47212	47222	47229	47236	47252	47244	47268	47251	47237	47254	47209	47254	47224	47231	47219	47220	47212	47199	47180	47162	47135	47114	47133	47140	47118	47119	47116	47076	47052	47046	47004	47033	47017	47064
47401	47418	47427	47446	47453	47465	47488	47501	47491	47522	47520	47545	47551	47559	47572	47582	47602	47590	47602	47624	47622	47630	47623	47619	47633	47634	47591	47600	47598	47621	47617	47613	47603	47602	47585	47563	47546	47556	47566	47550	47564	47556	47573	47535	47515	47496	47459	47462	47499	47513
47914	47916	47939	47937	47920	47946	47958	47974	47968	47968	47982	47987	48016	48018	48031	48043	48038	48038	48034	48055	48072	48099	48103	48080	48083	48064	48056	48069	48054	48077	48104	48094	48074	48079	48060	48029	48047	48038	48044	48062	48066	48071	48069	48045	48012	47997	48014	48042	48055	48085
48424	48422	48435	48424	48411	48439	48432	48419	48453	48449	48461	48456	48474	48479	48504	48519	48496	48490	48505	48529	48528	48523	48536	48526	48541	48537	48530	48539	48560	48550	48572	48572	48563	48556	48542	48555	48555	48542	48559	48566	48589	48589	48588	48585	48561	48558	48578	48583	48632	48636
48991	48983	48979	48969	48980	48969	48969	48977	48975	48976	48970	48998	48992	49004	49002	49013	48994	49007	49005	49012	49018	49040	49041	49041	49034	49038	49030	49051	49035	49074	49072	49082	49077	49073	49093	49068	49087	49097	49115	49131	49127	49130	49136	49132	49125	49131	49144	49170	49207	49237
49414	49419	49399	49393	49365	49389	49377	49371	49384	49384	49391	49383	49386	49407	49401	49404	49391	49392	49394	49400	49410	49419	49424	49426	49415	49426	49434	49427	49451	49460	49459	49483	49489	49470	49487	49499	49504	49513	49534	49530	49563	49560	49560	49544	49549	49564	49577	49616	49636	49667
50060	50055	50026	50025	50012	50005	50006	50003	49998	49990	49999	49998	49992	49985	49992	49985	49974	49976	49972	49974	49982	49987	50003	50002	49994	49996	50017	50039	50036	50045	50075	50078	50086	50081	50096	50101	50135	50144	50171	50189	50191	50210	50184	50200	50213	50224	50250	50293	50336	50381
50586	50565	50535	50520	50517	50512	50491	50479	50479	50477	50476	50471	50457	50465	50471	50469	50463	50434	50421	50455	50441	50451	50434	50456	50456	50455	50480	50481	50514	50515	50548	50545	50558	50565	50576	50591	50623	50652	50671	50696	50707	50705	50706	50715	50720	50747	50773	50832	50850	50914
51087	51061	51016	51006	50973	50987	50985	50951	50955	50961	50938	50949	50935	50933	50911	50911	50881	50887	50876	50887	50870	50883	50905	50896	50890	50906	50916	50952	50963	50958	50990	51016	51011	51036	51037	51053	51086	51117	51156	51155	51160	51182	51212	51199	51215	51252	51304	51318	51360	51402
51517	51506	51448	51420	51422	51392	51373	51371	51371	51369	51341	51322	51352	51325	51302	51304	51277	51276	51249	51265	51260	51252	51264	51235	51277	51284	51305	51313	51342	51357	51340	51385	51397	51412	51425	51455	51480	51521	51516	51565	51560	51575	51569	51595	51611	51670	51710	51742	51798	51830
51776	51739	51697	51689	51690	51652	51619	51628	51614	51587	51565	51566	51587	51563	51533	51526	51523	51514	51489	51497	51487	51473	51495	51478	51503	51519	51545	51536	51571	51583	51582	51623	51629	51626	51666	51675	51715	51742	51734	51792	51784	51829	51831	51836	51851	51878	51974	51976	52042	52047
52015	51973	51935	51910	51924	51883	51861	51852	51847	51829	51801	51809	51771	51781	51757	51746	51720	51725	51704	51730	51712	51699	51732	51687	51726	51721	51744	51779	51774	51788	51782	51826	51829	51850	51869	51903	51936	51971	51967	52012	52013	52009	51988	52045	52083	52118	52135	52205	52249	52224
52145	52069	52074	52034	52043	52009	51981	51985	51974	51936	51935	51922	51929	51888	51883	51848	51865	51835	51804	51819	51819	51808	51787	51796	51824	51838	51847	51865	51888	51880	51879	51942	51930	51956	51976	52007	52037	52069	52103	52086	52109	52131	52108	52143	52194	52203	52246	52288	52330	52311
52078	52050	52012	51972	51989	51963	51943	51935	51902	51880	51870	51872	51864	51835	51829	51804	51812	51785	51788	51765	51757	51745	51751	51738	51759	51782	51793	51792	51844	51830	51822	51845	51857	51860	51909	51917	51961	51975	51989	52016	52012	52017	52057	52046	52085	52083	52172	52181	52184	52223
51992	51941	51925	51902	51869	51860	51883	51834	51821	51803	51792	51787	51758	51763	51741	51717	51713	51703	51707	51679	51677	51660	51663	51652	51667	51691	51699	51715	51726	51733	51724	51718	51757	51779	51781	51825	51852	51860	51900	51886	51893	51899	51928	51921	51958	51977	52063	52050	52047	52051
51756	51738	51716	51697	51674	51692	51651	51624	51617	51606	51592	51579	51564	51557	51530	51529	51518	51500	51513	51487	51469	51470	51439	51463	51464	51489	51494	51516	51534	51501	51533	51504	51537	51549	51575	51596	51615	51632	51668	51645	51655	51678	51654	51690	51716	51743	51768	51796	51781	51771
51417	51396	51375	51371	51352	51320	51322	51291	51294	51272	51265	51252	51222	51249	51215	51210	51210	51194	51185	51178	51166	51149	51145	51145	51160	51170	51174	51169	51193	51190	51198	51172	51199	51193	51235	51242	51261	51284	51282	51284	51281	51318	51307	51320	51339	51357	51399	51393	51376	51380
51003	50994	50984	50971	50977	50942	50947	50931	50914	50911	50894	50891	50875	50866	50839	50850	50836	50817	50821	50817	50801	50782	50792	50778	50796	50801	50804	50810	50820	50802	50814	50787	50819	50817	50838	50855	50865	50876	50873	50870	50864	50883	50863	50895	50917	50929	50947	50960	50921	50923
50523	50519	50509	50500	50499	50478	50481	50474	50465	50452	50453	50439	50420	50412	50408	50402	50390	50386	50393	50390	50357	50344	50340	50346	50347	50357	50357	50357	50347	50348	50348	50347	50343	50360	50370	50383	50379	50388	50385	50384	50371	50374	50391	50387	50413	50421	50423	50417	50391	50373
49963	49962	49965	49972	49966	49965	49945	49946	49930	49925	49925	49922	49912	49908	49902	49891	49889	49884	49876	49873	49862	49837	49849	49843	49856	49842	49852	49842	49844	49836	49828	49823	49836	49830	49827	49849	49858	49857	49833	49827	49828	49814	49826	49838	49850	49840	49843	49831	49808	49762
49394	49400	49398	49407	49410	49411	49404	49407	49406	49406	49390	49387	49377	49377	49371	49363	49369	49384	49359	49364	49351	49330	49342	49336	49336	49345	49336	49331	49336	49301	49299	49292	49286	49303	49299	49294	49277	49284	49267	49262	49259	49255	49227	49268	49266	49266	49262	49222	49193	49145
48796	48803	48819	48818	48823	48843	48833	48829	48823	48825	48821	48836	48826	48825	48823	48820	48828	48824	48820	48811	48805	48809	48784	48802	48805	48796	48794	48780	48785	48754	48755	48738	48726	48728	48727	48723	48703	48696	48676	48678	48659	48661	48651	48662	48655	48641	48615	48598	48551	48513
48220	48229	48260	48268	48288	48294	48283	48284	48295	48299	48295	48291	48301	48284	48272	48291	48305	48309	48310	48291	48295	48284	48279	48279	48278	48274	48264	48254	48272	48223	48243	48178	48214	48214	48189	48189	48157	48150	48123	48101	48108	48100	48093	48094	48089	48065	48038	47997	47955	47938
47620	47658	47693	47701	47695	47734	47706	47720	47729	47737	47747	47743	47704	47746	47756	47753	47754	47782	47798	47763	47743	47766	47781	47761	47753	47752	47721	47720	47732	47677	47677	47644	47659	47641	47638	47632	47582	47573	47547	47561	47533	47510	47518	47516	47495	47476	47443	47405	47355	47325
47117	47135	47156	47176	47183	47219	47195	47225	47240	47227	47255	47251	47264	47258	47257	47279	47299	47304	47306	47312	47286	47285	47280	47295	47287	47281	47262	47221	47247	47218	47190	47203	47167	47139	47153	47117	47111	47053	47049	47038	47023	46995	47022	46995	46991	46980	46908	46878	46838	46793
46683	46723	46766	46798	46786	46804	46811	46832	46831	46852	46848	46866	46854	46881	46852	46895	46877	46921	46911	46912	46922	46934	46929	46937	46917	46894	46899	46871	46875	46866	46832	46777	46801	46818	46772	46755	46752	46674	46645	46653	46656	46649	46622	46613	46597	46533	46523	46471	46422	46407
46283	46315	46351	46379	46386	46353	46410	46444	46440	46448	46464	46468	46480	46504	46488	46524	46580	46542	46512	46549	46557	46570	46565	46575	46531	46534	46510	46495	46515	46465	46448	46407	46442	46383	46393	46344	46374	46295	46282	46258	46237	46281	46229	46230	46201	46168	46126	46079	46035	45997
45965	45996	46016	46064	46077	46086	46113	46128	46141	46149	46155	46195	46185	46177	46182	46237	46293	46230	46228	46276	46253	46277	46297	46283	46263	46239	46230	46213	46179	46195	46155	46187	46148	46109	46112	46069	46045	46022	45988	45992	45956	46023	45951	45943	45877	45864	45813	45798	45742	45710
45878	45888	45922	45933	45952	45960	45982	45997	46015	46042	46046	46081	46060	46094	46090	46131	46116	46141	46123	46165	46153	46197	46190	46170	46160	46162	46127	46136	46104	46072	46102	46055	46052	46103	46014	45992	45950	45941	45901	45881	45887	45926	45865	45831	45842	45778	45736	45701	45656	45666
45740	45767	45815	45831	45835	45833	45879	45897	45913	45911	45917	45945	45973	45983	45981	46006	46017	46042	46056	46036	46073	46080	46099	46081	46029	46047	46029	46040	46046	46004	46020	46020	45974	45930	45929	45906	45910	45880	45824	45823	45817	45849	45794	45747	45713	45684	45659	45609	45593	45597
45779	45821	45855	45864	45862	45852	45905	45923	45945	45956	45990	45984	46009	46014	46065	46036	46035	46086	46092	46094	46085	46093	46123	46088	46121	46056	46048	46071	46101	46061	46023	46014	46028	46037	45956	45928	45923	45912	45887	45871	45872	45855	45842	45835	45788	45776	45728	45715	45685	45697
45942	45999	46033	46026	46042	46028	46086	46102	46121	46151	46150	46163	46177	46185	46198	46219	46235	46235	46256	46252	46255	46269	46285	46260	46273	46284	46234	46235	46209	46232	46226	46232	46186	46210	46152	46137	46109	46093	46105	46074	46096	46060	46053	46067	46007	45989	45952	45913	45929	45932
46171	46227	46246	46260	46285	46343	46317	46311	46320	46349	46362	46390	46393	46405	46396	46412	46450	46444	46451	46465	46494	46496	46485	46465	46493	46480	46470	46451	46438	46446	46466	46456	46437	46398	46415	46384	46401	46349	46344	46338	46323	46312	46330	46284	46264	46254	46218	46185	46229	46229
46567	46618	46611	46625	46619	46643	46670	46688	46690	46689	46689	46749	46723	46740	46733	46755	46775	46779	46789	46784	46792	46816	46830	46837	46819	46798	46793	46801	46774	46802	46794	46815	46793	46809	46770	46731	46742	46700	46710	46716	46733	46707	46704	46695	46663	46645	46626	46615	46646	46672
47083	47083	47099	47084	47091	47109	47103	47097	47135	47142	47148	47153	47168	47164	47168	47216	47211	47201	47226	47229	47229	47258	47257	47233	47243	47207	47231	47230	47233	47224	47247	47249	47255	47227	47215	47201	47194	47186	47202	47215	47214	47188	47191	47192	47165	47149	47123	47138	47169	47205
47599	47588	47592	47585	47592	47598	47607	47616	47629	47645	47643	47640	47643	47663	47654	47668	47696	47673	47695	47685	47705	47709	47715	47718	47707	47676	47723	47723	47738	47722	47732	47725	47736	47720	47712	47707	47713	47708	47709	47714	47720	47738	47731	47709	47693	47676	47692	47696	47740	47764
48177	48179	48174	48158	48161	48164	48171	48180	48181	48193	48195	48195	48193	48213	48216	48219	48222	48204	48209	48235	48246	48238	48249	48243	48243	48249	48240	48248	48260	48289	48279	48292	48281	48277	48274	48283	48276	48284	48288	48301	48319	48315	48312	48305	48294	48293	48322	48337	48363	48386
48814	48797	48784	48758	48779	48767	48779	48773	48767	48770	48765	48796	48786	48780	48779	48793	48788	48784	48790	48796	48806	48813	48797	48804	48814	48821	48821	48824	48816	48841	48856	48857	48861	48858	48877	48868	48892	48897	48901	48922	48930	48926	48936	48920	48911	48930	48947	48974	49017	49070
49459	49433	49397	49386	49393	49382	49381	49385	49390	49371	49374	49389	49379	49379	49370	49365	49376	49371	49369	49376	49369	49372	49377	49364	49384	49376	49394	49399	49408	49429	49451	49460	49447	49453	49474	49487	49496	49504	49523	49546	49544	49557	49559	49571	49552	49582	49598	49642	49674	49740
50063	50021	50000	49994	49977	49964	49976	49963	49962	49957	49947	49950	49954	49928	49929	49945	49921	49921	49919	49899	49928	49931	49918	49920	49929	49921	49952	49957	49979	49987	50007	50007	50019	50029	50033	50036	50069	50092	50112	50134	50132	50142	50156	50156	50158	50183	50220	50269	50294	50337
50680	50664	50640	50619	50613	50588	50585	50579	50568	50559	50551	50548	50557	50542	50501	50499	50497	50499	50506	50486	50499	50481	50496	50502	50503	50542	50530	50543	50545	50559	50580	50596	50605	50607	50638	50649	50677	50714	50716	50732	50727	50756	50749	50736	50787	50832	50853	50915	50947	50966
51161	51149	51120	51089	51071	51050	51057	51045	51022	51006	51008	51000	50995	51024	51000	50945	50943	50946	50938	50930	50930	50937	50937	50924	50942	50970	50963	50978	50995	51015	51034	51040	51056	51073	51074	51114	51143	51161	51187	51216	51237	51216	51235	51229	51268	51283	51334	51376	51435	51459
51615	51590	51554	51522	51509	51490	51483	51469	51475	51451	51435	51424	51422	51450	51411	51365	51363	51346	51346	51355	51345	51360	51329	51336	51349	51365	51385	51387	51383	51426	51429	51443	51449	51476	51502	51523	51536	51583	51600	51623	51600	51629	51654	51632	51684	51735	51779	51789	51858	51898
52055	51961	51935	51902	51898	51888	51869	51855	51866	51824	51810	51803	51793	51761	51757	51733	51737	51710	51714	51702	51693	51672	51682	51703	51715	51750	51740	51748	51755	51783	51789	51797	51805	51829	51858	51874	51922	51941	51967	52002	51976	52000	52014	52016	52049	52081	52144	52160	52214	52251
52256	52239	52229	52208	52187	52155	52133	52134	52127	52091	52070	52067	52067	52081	52010	52038	51985	51980	51984	51941	51962	51939	51930	51953	51965	51967	51986	51997	52029	52044	52048	52051	52072	52077	52112	52132	52171	52209	52223	52232	52215	52265	52260	52304	52318	52363	52388	52427	52465	52461
52438	52349	52334	52278	52289	52257	52247	52230	52206	52195	52193	52185	52161	52187	52126	52141	52093	52083	52081	52040	52071	52069	52043	52060	52062	52053	52089	52110	52111	52131	52132	52139	52149	52179	52201	52228	52270	52295	52310	52312	52325	52324	52332	52371	52391	52415	52483	52476	52538	52534
52446	52397	52387	52357	52330	52337	52310	52296	52255	52260	52239	52226	52230	52187	52174	52202	52151	52157	52131	52127	52129	52116	52095	52121	52133	52152	52151	52157	52157	52175	52179	52192	52197	52215	52231	52282	52288	52329	52330	52350	52374	52365	52386	52365	52432	52425	52509	52549	52542	52539
52372	52322	52307	52273	52281	52253	52231	52232	52185	52185	52154	52161	52156	52117	52144	52113	52077	52079	52075	52089	52050	52026	52026	52037	52031	52036	52072	52088	52070	52096	52091	52107	52091	52120	52154	52190	52206	52233	52236	52242	52248	52248	52258	52299	52307	52330	52392	52409	52386	52404
52075	52075	52052	52041	52018	52020	51998	51969	51974	51943	51939	51929	51931	51884	51898	51910	51864	51857	51849	51846	51830	51799	51810	51828	51830	51809	51844	51852	51850	51856	51858	51864	51873	51891	51909	51938	51954	51952	51975	51969	51952	51988	51987	52050	52040	52089	52093	52078	52118	52092
51820	51813	51800	51774	51778	51760	51752	51759	51748	51717	51695	51691	51692	51677	51658	51651	51636	51617	51614	51605	51588	51585	51586	51590	51604	51615	51618	51617	51626	51594	51610	51617	51605	51636	51645	51668	51686	51695	51695	51694	51702	51705	51720	51735	51759	51801	51791	51777	51785	51763
51394	51397	51399	51381	51372	51368	51350	51353	51341	51332	51326	51312	51296	51286	51283	51255	51272	51261	51246	51253	51222	51239	51222	51222	51225	51234	51238	51229	51225	51225	51219	51232	51241	51245	51265	51263	51284	51283	51274	51275	51251	51277	51292	51293	51330	51357	51341	51339	51304	51293
50869	50869	50875	50878	50883	50868	50855	50848	50859	50828	50837	50812	50819	50814	50786	50794	50783	50792	50784	50762	50765	50747	50761	50766	50758	50758	50766	50756	50756	50746	50739	50739	50752	50755	50766	50761	50777	50768	50766	50777	50761	50752	50761	50764	50795	50816	50796	50777	50766	50729
50331	50333	50354	50352	50361	50347	50333	50325	50331	50334	50316	50315	50309	50302	50309	50305	50301	50296	50306	50281	50272	50280	50268	50271	50271	50273	50273	50272	50266	50249	50237	50225	50253	50253	50255	50253	50249	50243	50225	50224	50227	50209	50228	50238	50245	50233	50223	50206	50166	50130
49734	49738	49756	49759	49767	49766	49765	49756	49749	49767	49769	49768	49746	49743	49749	49750	49756	49754	49762	49748	49746	49739	49731	49739	49737	49740	49710	49714	49709	49707	49698	49681	49683	49676	49680	49677	49676	49647	49647	49631	49618	49612	49628	49634	49627	49629	49609	49561	49537	49489
49089	49113	49141	49138	49139	49152	49155	49175	49166	49170	49169	49159	49159	49143	49169	49159	49173	49182	49185	49183	49159	49171	49173	49165	49166	49152	49150	49149	49131	49106	49118	49102	49098	49093	49079	49073	49068	49056	49025	49015	49016	49001	48994	49001	49007	48999	48961	48917	48883	48850
48464	48475	48485	48515	48537	48531	48538	48532	48543	48567	48558	48560	48558	48563	48569	48589	48587	48599	48593	48604	48585	48612	48596	48591	48576	48578	48575	48544	48531	48507	48527	48505	48502	48499	48482	48470	48448	48433	48403	48398	48365	48381	48368	48365	48368	48328	48301	48271	48205	48187
47819	47833	47863	47893	47905	47926	47913	47957	47930	47952	47963	47976	47943	47971	47976	47983	48012	48000	48022	47999	48014	48007	48011	48009	47992	48003	47987	47986	47960	47954	47919	47904	47878	47897	47892	47870	47832	47817	47794	47785	47757	47766	47748	47757	47720	47700	47653	47627	47582	47525
47276	47305	47341	47359	47372	47385	47369	47427	47388	47424	47451	47450	47435	47455	47447	47489	47495	47499	47513	47521	47519	47509	47530	47513	47497	47492	47478	47460	47452	47446	47410	47411	47392	47396	47382	47354	47331	47298	47274	47251	47247	47244	47222	47233	47201	47195	47115	47077	47051	47013
46744	46788	46800	46808	46848	46843	46835	46847	46884	46904	46901	46928	46935	46923	46959	46975	46998	46997	47003	46998	47012	46971	47018	46997	47003	47010	46985	46958	46950	46920	46899	46913	46848	46876	46859	46835	46771	46763	46735	46745	46722	46730	46715	46690	46690	46632	46573	46541	46481	46462
46273	46317	46330	46368	46378	46407	46397	46404	46444	46472	46491	46487	46477	46494	46519	46531	46557	46558	46569	46587	46600	46576	46594	46598	46563	46573	46552	46536	46535	46499	46497	46491	46461	46443	46425	46405	46366	46355	46330	46315	46294	46284	46279	46245	46223	46158	46133	46101	46071	46046
45955	45974	46032	46046	46083	46079	46043	46156	46133	46141	46143	46176	46148	46182	46209	46232	46260	46257	46269	46273	46272	46283	46287	46281	46274	46253	46248	46211	46223	46241	46213	46188	46153	46140	46110	46096	46046	46040	46034	45994	45993	45997	45976	45970	45919	45851	45815	45809	45762	45756
45677	45731	45753	45772	45780	45785	45793	45818	45859	45851	45872	45905	45885	45947	45924	45958	45959	45969	45986	45983	46018	45989	46042	46026	45980	46002	45974	45973	45957	45969	45935	45901	45961	45883	45859	45835	45824	45765	45772	45727	45733	45748	45703	45695	45664	45618	45563	45545	45529	45502
45527	45576	45597	45630	45634	45657	45637	45718	45687	45707	45751	45765	45757	45762	45794	45806	45834	45824	45836	45861	45862	45865	45875	45885	45844	45833	45839	45805	45827	45841	45813	45777	45781	45746	45730	45686	45676	45639	45636	45617	45619	45607	45619	45578	45520	45519	45454	45433	45424	45391
45574	45618	45636	45636	45663	45684	45674	45732	45732	45749	45738	45766	45776	45783	45798	45808	45841	45872	45877	45868	45912	45892	45904	45903	45879	45861	45869	45846	45831	45839	45829	45823	45771	45793	45761	45752	45736	45708	45710	45694	45688	45668	45657	45600	45603	45554	45555	45509	45506	45503
45634	45645	45682	45692	45689	45716	45723	45704	45775	45770	45823	45810	45811	45816	45809	45827	45847	45856	45877	45883	45912	45902	45911	45922	45889	45904	45863	45875	45868	45872	45877	45855	45852	45844	45819	45796	45756	45764	45741	45740	45747	45749	45750	45695	45669	45629	45616	45601	45595	45619
45881	45877	45880	45907	45911	45922	45982	45907	45963	45983	46019	45987	46009	46007	46020	46054	46071	46075	46070	46073	46048	46101	46120	46084	46095	46082	46095	46080	46067	46064	46055	46051	46057	46048	46024	46005	45984	46005	45969	45967	45981	45977	45954	45915	45922	45910	45864	45879	45870	45865
46245	46281	46258	46290	46271	46296	46308	46302	46336	46315	46319	46335	46383	46372	46379	46400	46382	46387	46412	46436	46401	46448	46446	46437	46425	46422	46450	46415	46422	46423	46437	46405	46403	46413	46402	46383	46360	46372	46379	46379	46364	46351	46374	46335	46312	46297	46289	46295	46316	46328
46667	46653	46655	46676	46663	46672	46710	46693	46705	46694	46670	46682	46735	46731	46754	46737	46738	46736	46763	46775	46764	46787	46807	46767	46772	46773	46764	46770	46768	46786	46804	46793	46768	46750	46769	46762	46753	46750	46766	46763	46765	46762	46775	46744	46730	46710	46719	46742	46739	46795
47215	47184	47187	47184	47188	47198	47164	47187	47209	47203	47187	47193	47211	47238	47234	47256	47220	47215	47239	47253	47239	47243	47266	47274	47265	47254	47264	47268	47275	47279	47309	47288	47296	47277	47283	47287	47276	47280	47296	47290	47307	47296	47292	47274	47268	47260	47289	47310	47333	47364
47825	47812	47802	47790	47812	47793	47797	47796	47805	47792	47776	47788	47803	47817	47813	47806	47795	47789	47789	47806	47798	47813	47812	47826	47815	47830	47825	47827	47840	47854	47867	47858	47863	47856	47848	47859	47885	47923	47890	47911	47904	47917	47905	47907	47883	47907	47937	47953	47995	48042
48476	48475	48449	48416	48406	48414	48421	48413	48415	48413	48401	48389	48414	48404	48405	48402	48388	48371	48387	48382	48417	48400	48392	48401	48415	48399	48424	48428	48425	48435	48455	48467	48461	48464	48475	48475	48503	48508	48535	48541	48549	48563	48547	48555	48548	48564	48588	48632	48677	48719
49150	49119	49109	49083	49086	49075	49078	49072	49066	49041	49054	49048	49059	49057	49042	49032	49025	49004	49012	49012	49018	49015	49008	49020	49019	49043	49049	49065	49060	49072	49082	49099	49110	49098	49105	49128	49145	49173	49201	49204	49217	49227	49230	49218	49238	49240	49279	49326	49377	49410
49838	49810	49792	49772	49763	49756	49742	49738	49743	49719	49729	49710	49712	49722	49700	49683	49643	49651	49655	49655	49650	49656	49656	49665	49663	49664	49675	49685	49702	49715	49739	49756	49761	49759	49774	49805	49825	49843	49868	49886	49892	49906	49904	49915	49912	49941	50001	50049	50072	50116
50521	50488	50470	50448	50426	50418	50415	50401	50392	50371	50344	50347	50355	50356	50339	50309	50305	50299	50294	50276	50273	50287	50278	50272	50294	50303	50315	50328	50337	50354	50366	50387	50392	50395	50403	50444	50473	50480	50527	50544	50553	50560	50562	50579	50584	50630	50685	50728	50764	50797
51125	51084	51065	51031	51015	50990	51002	50976	50959	50968	50931	50947	50928	50920	50900	50878	50864	50824	50851	50851	50874	50832	50836	50824	50854	50870	50869	50892	50898	50905	50913	50940	50954	50981	50968	51009	51047	51072	51095	51104	51103	51113	51150	51147	51165	51219	51257	51307	51349	51365
51710	51687	51658	51627	51616	51594	51568	51581	51553	51520	51506	51498	51504	51490	51486	51469	51450	51402	51420	51411	51424	51412	51391	51395	51419	51431	51440	51449	51461	51477	51492	51502	51543	51540	51539	51591	51631	51639	51671	51699	51706	51705	51715	51753	51748	51819	51870	51910	51949	51981
52202	52161	52114	52121	52079	52088	52044	52038	52022	51995	52000	51975	51969	51973	51953	51935	51901	51913	51886	51871	51851	51852	51849	51871	51854	51888	51910	51914	51925	51939	51957	51978	51970	52013	52031	52055	52119	52103	52142	52144	52146	52178	52171	52201	52201	52279	52316	52359	52385	52407
52512	52458	52443	52423	52409	52384	52391	52356	52350	52365	52334	52263	52289	52289	52259	52234	52240	52207	52199	52191	52157	52169	52168	52166	52173	52188	52216	52243	52230	52238	52254	52278	52286	52300	52303	52373	52405	52404	52425	52449	52452	52481	52464	52505	52508	52574	52610	52653	52674	52689
52843	52809	52796	52742	52732	52720	52700	52671	52699	52684	52598	52603	52642	52592	52583	52560	52535	52513	52525	52525	52538	52501	52483	52502	52503	52531	52548	52559	52536	52568	52553	52585	52617	52615	52610	52685	52692	52704	52739	52749	52757	52774	52801	52813	52860	52890	52931	52940	52950	52967
52957	52924	52941	52871	52892	52875	52837	52839	52816	52837	52766	52751	52758	52759	52724	52715	52712	52712	52681	52670	52703	52645	52647	52649	52680	52665	52688	52693	52685	52701	52699	52723	52742	52755	52784	52802	52822	52861	52856	52863	52880	52884	52896	52917	52979	52992	53043	53037	53059	53043
52905	52889	52860	52858	52838	52815	52800	52793	52766	52794	52771	52763	52734	52729	52710	52701	52680	52630	52667	52661	52616	52614	52623	52614	52616	52647	52658	52674	52687	52669	52679	52670	52697	52692	52716	52751	52775	52821	52787	52799	52792	52801	52825	52836	52854	52927	52937	52945	52950	52939
52807	52806	52769	52804	52763	52747	52745	52732	52709	52729	52668	52691	52665	52672	52643	52627	52626	52635	52617	52596	52597	52576	52573	52597	52588	52607	52599	52600	52618	52605	52627	52606	52649	52623	52664	52670	52680	52758	52713	52721	52712	52714	52740	52752	52752	52802	52816	52832	52823	52807
52593	52573	52568	52577	52575	52557	52546	52537	52523	52522	52512	52458	52490	52483	52462	52463	52450	52457	52448	52450	52423	52411	52409	52411	52402	52431	52430	52457	52430	52427	52427	52429	52427	52440	52452	52480	52471	52510	52488	52491	52494	52498	52509	52530	52515	52563	52573	52560	52543	52529
52168	52171	52147	52147	52160	52148	52144	52132	52117	52130	52111	52094	52105	52082	52084	52085	52091	52083	52070	52065	52042	52046	52051	52043	52032	52058	52062	52064	52051	52051	52045	52045	52049	52051	52046	52081	52080	52078	52084	52069	52069	52071	52087	52100	52105	52123	52119	52096	52082	52055
51720	51734	51743	51714	51735	51737	51708	51716	51724	51700	51721	51696	51699	51683	51674	51704	51699	51690	51696	51679	51678	51687	51670	51672	51665	51666	51687	51668	51666	51662	51649	51645	51650	51657	51670	51667	51656	51635	51644	51622	51639	51629	51629	51637	51650	51674	51654	51638	51587	51574
51166	51175	51182	51189	51209	51202	51203	51190	51202	51186	51200	51197	51197	51193	51177	51191	51206	51216	51199	51196	51182	51181	51180	51185	51190	51179	51173	51174	51154	51148	51137	51136	51135	51141	51159	51121	51133	51105	51097	51094	51073	51074	51092	51110	51077	51095	51074	51037	51009	50971
50534	50551	50561	50588	50595	50580	50587	50592	50580	50599	50608	50606	50594	50592	50604	50600	50620	50629	50625	50617	50615	50606	50606	50607	50602	50601	50596	50592	50585	50560	50539	50536	50531	50539	50555	50530	50516	50505	50480	50464	50470	50453	50456	50467	50468	50449	50412	50380	50341	50324
49869	49895	49915	49930	49941	49940	49946	49948	49964	49971	49974	49975	49956	49959	49979	49991	50009	50006	50009	50012	50012	50003	50002	50002	50010	50000	49985	49972	49964	49944	49935	49924	49911	49920	49912	49887	49866	49850	49831	49818	49809	49815	49795	49804	49783	49763	49741	49696	49656	49622
49169	49195	49228	49248	49249	49259	49259	49269	49281	49304	49303	49302	49293	49295	49312	49314	49353	49352	49367	49346	49354	49357	49361	49354	49344	49341	49326	49311	49305	49281	49273	49271	49255	49247	49229	49221	49194	49169	49154	49132	49112	49114	49110	49108	49099	49070	49017	48966	48936	48897
48457	48507	48545	48526	48573	48571	48583	48590	48602	48626	48636	48635	48639	48627	48638	48681	48693	48697	48707	48696	48705	48722	48708	48719	48723	48693	48689	48664	48651	48638	48628	48614	48599	48586	48579	48536	48518	48507	48485	48475	48453	48441	48429	48416	48402	48364	48321	48294	48230	48190
47775	47819	47831	47857	47884	47900	47903	47910	47941	47926	47965	47966	47976	47991	47979	48005	48020	48031	48052	48057	48051	48052	48057	48087	48029	48037	48008	48010	47992	47979	47967	47953	47954	47934	47911	47856	47853	47825	47807	47805	47769	47775	47750	47756	47713	47674	47635	47579	47544	47521
47143	47186	47195	47242	47225	47274	47264	47282	47295	47297	47333	47332	47334	47329	47369	47387	47393	47418	47423	47435	47443	47444	47453	47452	47413	47414	47430	47406	47371	47378	47337	47346	47316	47309	47288	47240	47223	47185	47161	47122	47140	47144	47131	47117	47066	47046	46999	46952	46921	46891
46586	46631	46671	46719	46720	46707	46713	46759	46761	46788	46802	46805	46813	46807	46837	46824	46872	46883	46888	46896	46917	46918	46950	46957	46905	46920	46880	46838	46856	46859	46825	46821	46830	46789	46745	46780	46710	46677	46671	46610	46626	46626	46604	46600	46563	46532	46479	46457	46405	46374
46046	46100	46106	46162	46166	46184	46174	46201	46214	46266	46251	46274	46275	46291	46296	46314	46338	46355	46352	46367	46379	46391	46390	46379	46328	46384	46386	46309	46319	46321	46292	46293	46265	46241	46241	46252	46185	46138	46147	46116	46100	46090	46079	46035	46021	45985	45925	45909	45903	45867
45656	45721	45687	45697	45719	45765	45775	45810	45810	45794	45881	45853	45854	45908	45880	45918	45915	45954	45973	45954	45979	45991	46017	45951	45941	45970	45905	45953	45945	45911	45894	45893	45871	45872	45825	45825	45777	45769	45724	45770	45708	45703	45705	45655	45648	45602	45551	45518	45507	45511
45443	45489	45509	45469	45550	45538	45557	45568	45595	45597	45598	45608	45624	45659	45644	45656	45671	45693	45712	45727	45721	45761	45779	45757	45745	45718	45732	45682	45679	45669	45660	45649	45651	45633	45602	45560	45580	45549	45549	45580	45480	45493	45497	45470	45436	45370	45358	45333	45341	45357
45212	45292	45274	45277	45262	45307	45330	45339	45379	45366	45389	45381	45391	45418	45406	45434	45443	45453	45477	45481	45493	45510	45468	45452	45542	45493	45474	45470	45470	45459	45455	45456	45421	45416	45395	45322	45349	45347	45325	45313	45312	45315	45314	45249	45211	45191	45175	45168	45165	45163
45140	45184	45219	45238	45166	45240	45225	45255	45265	45249	45287	45299	45305	45304	45330	45329	45344	45350	45348	45361	45382	45413	45403	45365	45394	45375	45445	45370	45369	45370	45328	45374	45343	45325	45300	45311	45270	45257	45271	45279	45269	45246	45229	45207	45172	45170	45158	45106	45139	45166
45338	45356	45375	45307	45342	45364	45392	45375	45393	45404	45423	45426	45427	45438	45477	45465	45458	45467	45481	45485	45501	45528	45564	45509	45502	45511	45562	45490	45491	45484	45492	45484	45487	45474	45449	45478	45434	45408	45430	45406	45409	45432	45435	45391	45350	45342	45368	45342	45340	45362
45482	45505	45521	45506	45536	45526	45535	45538	45533	45554	45555	45568	45568	45583	45597	45583	45574	45591	45594	45600	45606	45630	45585	45667	45658	45637	45619	45628	45603	45607	45634	45631	45616	45604	45593	45589	45579	45587	45553	45582	45613	45571	45574	45566	45540	45532	45556	45541	45538	45633
45832	45928	45852	45907	45868	45864	45910	45914	45846	45906	45852	45872	45875	45871	45843	45911	45858	45903	45979	45850	45982	45905	45973	45857	45859	45874	45889	45972	45882	45954	45960	45909	45994	45903	45928	45894	45944	45931	45898	45912	45954	45903	45923	45907	45883	45883	45918	45965	46012	46030
46393	46394	46393	46400	46387	46394	46417	46415	46405	46412	46426	46414	46407	46415	46408	46410	46395	46410	46435	46415	46444	46440	46445	46390	46407	46406	46413	46438	46425	46450	46463	46465	46459	46458	46452	46424	46479	46465	46450	46443	46486	46482	46489	46478	46464	46455	46479	46525	46580	46562
46857	46810	46816	46804	46800	46805	46817	46815	46807	46800	46786	46781	46800	46794	46810	46801	46801	46761	46786	46779	46790	46788	46803	46790	46772	46801	46837	46792	46814	46833	46841	46859	46848	46854	46850	46840	46871	46876	46929	46935	46916	46918	46926	46910	46919	46908	46936	46996	47020	47089
47475	47446	47450	47435	47389	47414	47417	47421	47414	47401	47396	47395	47390	47398	47399	47388	47351	47362	47342	47361	47357	47348	47327	47349	47345	47368	47399	47387	47384	47403	47437	47422	47430	47429	47438	47473	47483	47492	47508	47546	47534	47545	47559	47550	47549	47565	47620	47634	47689	47748
48142	48115	48087	48067	48045	48064	48057	48033	48033	48017	48008	48009	48009	48015	48001	47984	47969	47955	47955	47952	47941	47947	47943	47938	47956	47963	47974	47995	47985	48015	48020	48044	48053	48052	48053	48066	48100	48128	48129	48167	48179	48171	48198	48193	48201	48234	48279	48324	48366	48403
48860	48808	48784	48773	48748	48747	48743	48729	48726	48687	48683	48683	48683	48684	48675	48649	48625	48621	48619	48608	48605	48609	48619	48620	48606	48625	48639	48646	48656	48668	48696	48708	48715	48712	48737	48758	48780	48819	48831	48859	48870	48866	48883	48877	48909	48936	48985	49040	49081	49113
49540	49508	49495	49461	49465	49445	49435	49426	49407	49378	49358	49375	49378	49357	49343	49317	49309	49291	49291	49283	49280	49270	49263	49276	49278	49299	49311	49308	49335	49349	49348	49368	49389	49398	49406	49442	49470	49495	49513	49531	49551	49563	49567	49578	49612	49660	49704	49729	49773	49807
50263	50228	50202	50170	50147	50148	50125	50123	50103	50073	50075	50060	50057	50062	50030	50006	49989	49968	49954	49948	49943	49943	49942	49939	49945	49971	49982	49986	50007	50018	50049	50061	50063	50081	50092	50123	50163	50194	50193	50248	50219	50254	50289	50278	50317	50346	50419	50443	50462	50512
50925	50885	50854	50842	50820	50788	50764	50773	50751	50735	50708	50719	50715	50699	50696	50659	50624	50623	50599	50601	50590	50587	50597	50590	50598	50614	50645	50607	50663	50663	50655	50696	50712	50713	50754	50746	50806	50827	50849	50880	50880	50881	50907	50920	50965	51031	51073	51100	51145	51161
51482	51427	51418	51381	51355	51362	51346	51325	51320	51294	51283	51272	51262	51240	51233	51235	51200	51184	51157	51173	51162	51151	51166	51172	51159	51163	51200	51215	51207	51214	51193	51236	51265	51283	51298	51317	51361	51374	51398	51419	51423	51429	51430	51479	51517	51568	51640	51639	51631	51709
51992	51926	51945	51942	51946	51882	51862	51857	51843	51827	51807	51801	51767	51768	51764	51750	51710	51716	51708	51694	51672	51665	51690	51692	51693	51709	51694	51748	51716	51739	51726	51776	51790	51793	51820	51853	51884	51907	51922	51926	51939	51932	51953	51980	52027	52066	52116	52141	52169	52149
52399	52352	52366	52348	52302	52319	52269	52273	52240	52262	52231	52215	52165	52194	52181	52173	52139	52154	52114	52137	52101	52090	52126	52113	52113	52107	52125	52171	52157	52151	52183	52192	52168	52201	52233	52258	52275	52315	52336	52331	52336	52357	52376	52378	52422	52469	52523	52495	52498	52496
52595	52598	52575	52563	52532	52531	52528	52507	52501	52493	52473	52454	52446	52427	52412	52404	52424	52388	52390	52371	52354	52337	52345	52350	52362	52376	52369	52355	52415	52389	52437	52386	52420	52438	52451	52471	52483	52513	52557	52543	52530	52557	52581	52592	52635	52661	52656	52688	52745	52675
52834	52837	52799	52807	52790	52750	52761	52749	52734	52716	52699	52717	52701	52659	52656	52650	52657	52645	52666	52624	52612	52590	52577	52604	52619	52623	52631	52613	52648	52625	52649	52678	52652	52676	52702	52705	52738	52728	52719	52742	52753	52731	52743	52809	52815	52853	52839	52870	52896	52821
52824	52819	52824	52801	52831	52812	52763	52765	52754	52756	52764	52734	52701	52721	52713	52708	52694	52725	52713	52689	52675	52661	52633	52661	52669	52673	52675	52697	52677	52693	52717	52665	52690	52700	52727	52734	52741	52739	52747	52754	52761	52734	52754	52802	52815	52850	52832	52829	52868	52810
52647	52646	52658	52657	52658	52654	52616	52621	52620	52605	52616	52598	52550	52564	52565	52565	52528	52583	52548	52551	52538	52538	52546	52547	52541	52555	52546	52577	52542	52559	52578	52514	52531	52572	52570	52568	52581	52593	52573	52569	52571	52556	52561	52603	52645	52643	52608	52608	52628	52576
52457	52457	52474	52469	52470	52455	52457	52450	52453	52461	52439	52447	52439	52423	52424	52438	52447	52438	52461	52425	52401	52403	52395	52409	52424	52420	52416	52437	52400	52417	52385	52385	52391	52393	52404	52413	52405	52404	52413	52397	52399	52365	52411	52417	52426	52433	52395	52399	52372	52313
52081	52099	52111	52109	52122	52118	52105	52107	52109	52116	52113	52103	52112	52083	52089	52102	52141	52101	52144	52099	52107	52085	52093	52089	52109	52105	52093	52072	52091	52070	52041	52042	52068	52051	52072	52063	52046	52044	52028	52029	52018	51996	52032	52041	52047	52043	52004	51981	51947	51900
51565	51581	51611	51609	51623	51632	51606	51617	51611	51630	51637	51631	51631	51627	51622	51627	51641	51652	51637	51654	51635	51649	51645	51643	51655	51641	51649	51622	51619	51615	51579	51588	51575	51594	51590	51576	51564	51543	51534	51523	51513	51523	51531	51514	51517	51508	51493	51443	51415	51352
51028	51050	51068	51079	51092	51083	51086	51104	51107	51108	51129	51118	51124	51112	51130	51150	51165	51167	51144	51163	51159	51158	51164	51163	51159	51167	51148	51144	51118	51116	51097	51076	51083	51086	51080	51071	51042	51021	51012	51010	50983	50985	50987	50980	50964	50947	50930	50868	50833	50783
50385	50417	50442	50460	50471	50485	50491	50497	50511	50518	50535	50522	50513	50520	50527	50553	50561	50588	50580	50599	50597	50590	50587	50586	50580	50585	50579	50552	50553	50531	50512	50499	50496	50494	50486	50476	50438	50417	50390	50383	50366	50351	50374	50352	50339	50309	50272	50228	50184	50140
49710	49726	49759	49780	49778	49799	49809	49806	49820	49841	49850	49855	49858	49857	49868	49884	49907	49913	49927	49935	49929	49943	49937	49926	49934	49914	49917	49896	49897	49878	49862	49831	49835	49818	49811	49794	49762	49744	49726	49696	49699	49676	49684	49670	49651	49599	49572	49520	49471	49449
48986	49031	49045	49073	49088	49111	49108	49131	49128	49140	49160	49167	49187	49170	49188	49214	49234	49238	49247	49258	49252	49269	49266	49262	49251	49242	49238	49219	49225	49184	49181	49164	49155	49152	49131	49100	49067	49044	49033	49012	48995	48979	48979	48947	48942	48891	48861	48804	48769	48734
48266	48298	48323	48351	48356	48398	48394	48409	48422	48437	48451	48456	48479	48470	48478	48511	48552	48531	48534	48557	48561	48564	48578	48566	48568	48549	48542	48526	48504	48508	48494	48494	48460	48457	48419	48399	48355	48330	48317	48307	48282	48301	48277	48261	48200	48172	48126	48075	48048	48013
47604	47622	47637	47675	47669	47734	47732	47726	47754	47762	47771	47786	47815	47806	47832	47823	47861	47867	47873	47892	47904	47900	47916	47908	47901	47894	47885	47859	47862	47853	47854	47832	47795	47809	47768	47733	47682	47678	47640	47639	47620	47641	47605	47591	47542	47510	47450	47413	47385	47379
46933	46955	46976	46985	47011	47037	47053	47064	47080	47104	47081	47113	47140	47161	47169	47175	47153	47200	47180	47221	47242	47232	47257	47267	47219	47217	47217	47203	47203	47193	47153	47119	47122	47116	47096	47062	47024	47004	46985	46976	46958	46939	46947	46919	46870	46831	46777	46768	46721	46709
46316	46342	46386	46400	46414	46425	46444	46482	46496	46504	46499	46515	46535	46533	46564	46592	46601	46615	46577	46632	46617	46649	46647	46648	46665	46647	46622	46600	46627	46570	46555	46540	46549	46473	46495	46474	46476	46419	46402	46395	46393	46405	46361	46327	46319	46258	46220	46185	46169	46160
45886	45907	45905	45946	45949	45953	45971	46006	46011	46017	46035	46038	46086	46094	46065	46101	46116	46132	46150	46146	46155	46176	46178	46177	46156	46115	46136	46117	46111	46109	46123	46122	46086	46036	46020	46006	46034	45963	45939	45929	45934	45889	45894	45881	45841	45808	45787	45731	45753	45732
45446	45445	45465	45501	45505	45489	45544	45566	45591	45584	45578	45610	45611	45612	45581	45635	45639	45669	45692	45669	45696	45705	45720	45693	45717	45655	45682	45666	45676	45655	45677	45682	45630	45668	45580	45565	45591	45545	45521	45518	45514	45471	45468	45468	45405	45411	45364	45372	45354	45364
45154	45196	45209	45201	45193	45263	45260	45256	45274	45268	45272	45281	45256	45323	45258	45368	45348	45333	45348	45368	45366	45395	45383	45392	45367	45347	45354	45350	45303	45363	45333	45289	45331	45288	45299	45263	45294	45234	45238	45212	45192	45191	45201	45194	45134	45097	45101	45057	45095	45097
45116	45080	45084	45105	45105	45125	45127	45143	45153	45147	45133	45185	45191	45200	45167	45231	45192	45220	45223	45249	45241	45283	45258	45249	45259	45252	45219	45227	45194	45234	45218	45233	45199	45158	45199	45168	45186	45172	45153	45159	45138	45127	45109	45096	45067	45058	45059	45053	45074	45082
45022	44994	45014	45004	45012	45003	45020	45023	45058	45050	45051	45036	45069	45042	45065	45096	45039	45061	45088	45102	45103	45143	45122	45104	45091	45117	45099	45084	45062	45097	45091	45139	45083	45118	45080	45056	44999	45042	45042	45047	45049	45061	45042	45029	45005	44973	44997	45033	45009	45031
45117	45124	45119	45117	45122	45129	45140	45137	45136	45135	45139	45157	45154	45174	45121	45171	45139	45175	45135	45141	45147	45187	45179	45169	45175	45179	45169	45176	45182	45163	45187	45199	45173	45157	45176	45173	45140	45164	45178	45156	45175	45154	45162	45163	45146	45143	45148	45200	45198	45225
45449	45439	45418	45450	45433	45441	45421	45420	45440	45431	45414	45433	45424	45446	45477	45439	45444	45413	45414	45429	45457	45442	45479	45440	45433	45484	45451	45459	45432	45461	45460	45460	45457	45444	45474	45463	45415	45447	45504	45507	45487	45511	45495	45472	45473	45474	45523	45552	45555	45584
45853	45782	45788	45763	45750	45729	45761	45741	45766	45745	45729	45726	45746	45736	45752	45748	45708	45717	45720	45724	45715	45721	45705	45712	45712	45704	45718	45728	45760	45759	45775	45761	45769	45737	45792	45767	45766	45818	45802	45820	45861	45825	45818	45802	45827	45832	45865	45941	45930	45971
46294	46303	46271	46257	46249	46239	46246	46257	46252	46240	46228	46228	46232	46197	46209	46181	46190	46176	46178	46199	46185	46189	46179	46171	46188	46188	46195	46225	46209	46207	46237	46248	46233	46242	46249	46269	46308	46307	46316	46335	46321	46333	46331	46310	46359	46360	46404	46454	46486	46525
46907	46888	46842	46836	46830	46817	46800	46797	46816	46787	46768	46773	46775	46761	46776	46754	46734	46718	46710	46706	46709	46692	46711	46695	46700	46703	46696	46712	46735	46761	46761	46778	46786	46784	46810	46816	46865	46876	46878	46902	46873	46909	46926	46938	46940	46955	47005	47037	47104	47131
47566	47558	47515	47501	47479	47492	47469	47461	47453	47411	47429	47419	47430	47408	47401	47382	47369	47351	47357	47352	47337	47341	47333	47331	47333	47334	47353	47360	47387	47398	47401	47414	47421	47461	47453	47484	47497	47539	47549	47564	47546	47579	47600	47610	47618	47655	47694	47751	47811	47835
48316	48295	48263	48238	48206	48206	48206	48188	48162	48164	48147	48137	48142	48135	48104	48132	48075	48058	48050	48042	48056	48025	48016	48022	48041	48067	48068	48080	48084	48093	48120	48136	48150	48154	48177	48207	48232	48251	48276	48313	48304	48315	48313	48351	48373	48411	48446	48508	48534	48564
49083	49041	49017	49001	48988	48963	48956	48944	48922	48911	48905	48884	48886	48860	48866	48843	48830	48803	48796	48785	48775	48774	48763	48767	48769	48787	48811	48814	48836	48851	48858	48876	48884	48900	48925	48940	48972	48999	49041	49055	49056	49071	49069	49098	49143	49179	49225	49279	49300	49338
49853	49821	49793	49764	49757	49737	49716	49705	49692	49681	49662	49657	49655	49630	49627	49605	49592	49576	49567	49564	49541	49524	49527	49529	49550	49553	49562	49594	49599	49601	49633	49641	49649	49665	49687	49718	49748	49776	49801	49815	49823	49823	49845	49865	49911	49968	49996	50052	50075	50092
50574	50533	50517	50505	50481	50462	50433	50431	50401	50399	50400	50369	50372	50328	50353	50326	50311	50286	50275	50275	50269	50226	50249	50254	50246	50264	50291	50307	50303	50318	50350	50341	50367	50371	50409	50438	50463	50496	50524	50524	50539	50545	50566	50588	50627	50687	50710	50738	50790	50794
51276	51263	51250	51227	51214	51197	51182	51149	51141	51128	51111	51106	51092	51070	51090	51072	51047	51023	51016	51027	51002	50964	50971	50982	51001	51014	51020	51045	51044	51067	51055	51084	51097	51127	51128	51175	51189	51216	51229	51245	51240	51258	51281	51292	51351	51410	51430	51420	51483	51486
51946	51895	51856	51846	51827	51813	51794	51776	51768	51763	51745	51740	51725	51693	51700	51723	51665	51678	51662	51620	51627	51623	51601	51613	51627	51678	51654	51663	51687	51688	51692	51699	51727	51739	51760	51803	51827	51845	51859	51858	51848	51884	51886	51918	51953	52007	52033	52020	52061	52058
52378	52344	52316	52321	52297	52292	52271	52252	52221	52244	52233	52219	52209	52221	52141	52192	52159	52158	52158	52146	52115	52136	52082	52125	52122	52094	52152	52153	52159	52139	52174	52172	52192	52219	52235	52265	52291	52286	52311	52316	52360	52318	52358	52416	52422	52416	52447	52447	52491	52452
52830	52778	52762	52754	52760	52735	52728	52691	52649	52687	52690	52659	52650	52677	52612	52673	52628	52607	52626	52571	52586	52601	52577	52579	52570	52578	52627	52626	52626	52584	52631	52640	52661	52686	52704	52711	52724	52739	52748	52735	52787	52769	52770	52767	52828	52810	52854	52893	52859	52866
53065	53068	53068	53067	53085	53048	53040	53017	53031	53012	53003	52997	52983	52951	52944	52950	52968	52956	52945	52974	52937	52970	52917	52925	52935	52914	52954	52964	52949	52983	52959	52962	52932	52988	52997	53021	53025	53029	53050	53035	53073	53055	53049	53020	53101	53080	53127	53176	53116	53091
53156	53106	53108	53103	53097	53098	53091	53083	53087	53072	53083	53065	53051	53024	53025	53032	53043	53039	53047	53063	53022	53039	53013	53043	53028	52982	53061	53043	53041	53066	53016	53031	53065	53054	53075	53068	53071	53078	53093	53076	53099	53079	53093	53138	53123	53124	53139	53162	53097	53066
53098	53134	53134	53149	53140	53112	53120	53121	53089	53139	53119	53139	53095	53051	53074	53052	53081	53090	53103	53127	53090	53040	53083	53073	53100	53059	53096	53089	53086	53047	53080	53080	53116	53114	53104	53119	53104	53116	53102	53114	53063	53074	53117	53139	53139	53161	53134	53123	53061	53037
52952	52994	53001	53027	53020	53015	53004	53005	53014	53010	53015	52999	52990	52977	52993	52956	53001	53017	53013	52995	53017	53005	53005	52999	53013	52965	53014	53016	53012	53025	52984	52971	53010	52988	52977	52987	52993	52956	52950	52939	52892	52949	52948	52954	52972	52971	52946	52900	52889	52830
52605	52586	52607	52602	52633	52616	52614	52588	52663	52615	52633	52625	52619	52625	52620	52625	52645	52657	52665	52647	52659	52628	52666	52669	52658	52658	52646	52643	52631	52614	52623	52612	52639	52603	52609	52629	52593	52589	52577	52554	52563	52540	52553	52536	52556	52532	52518	52460	52437	52398
52140	52190	52217	52223	52233	52237	52232	52211	52242	52238	52271	52256	52258	52234	52265	52290	52304	52312	52295	52295	52294	52281	52314	52297	52309	52291	52301	52295	52292	52251	52251	52253	52237	52240	52240	52206	52197	52199	52177	52147	52173	52146	52159	52131	52146	52092	52076	52027	51997	51973
51629	51639	51670	51681	51697	51695	51706	51704	51708	51731	51748	51730	51743	51740	51745	51757	51776	51793	51800	51822	51794	51814	51810	51815	51806	51795	51794	51792	51773	51776	51742	51734	51706	51712	51716	51681	51672	51651	51622	51614	51601	51600	51601	51582	51572	51563	51512	51463	51413	51391
50958	50984	51003	51026	51038	51053	51053	51055	51054	51076	51086	51099	51093	51102	51112	51124	51144	51164	51177	51169	51178	51181	51189	51184	51177	51164	51170	51148	51147	51125	51115	51092	51080	51090	51066	51040	51017	50994	50975	50951	50927	50946	50942	50928	50908	50863	50836	50789	50750	50709
50241	50281	50303	50325	50339	50346	50351	50367	50393	50394	50399	50403	50411	50423	50432	50445	50467	50473	50490	50489	50505	50509	50524	50507	50504	50488	50495	50470	50455	50428	50432	50427	50412	50398	50368	50359	50326	50294	50271	50259	50244	50242	50238	50223	50189	50166	50102	50048	50010	49983
49482	49507	49534	49545	49564	49594	49589	49613	49620	49641	49634	49661	49663	49665	49677	49694	49718	49733	49740	49750	49761	49770	49770	49767	49767	49756	49739	49729	49712	49693	49677	49661	49661	49644	49622	49581	49547	49541	49514	49494	49495	49482	49462	49440	49408	49372	49321	49276	49246	49220
48708	48731	48762	48784	48788	48813	48844	48829	48858	48874	48879	48887	48902	48896	48926	48933	48950	48966	48965	48991	49004	49004	49004	49012	48996	48976	48976	48965	48946	48953	48926	48891	48892	48885	48866	48830	48794	48769	48736	48733	48737	48717	48692	48673	48633	48576	48569	48518	48475	48468
47912	47950	47980	47995	47998	48028	48032	48045	48080	48080	48092	48103	48116	48122	48133	48145	48159	48178	48189	48229	48209	48200	48233	48234	48208	48203	48181	48158	48147	48128	48143	48126	48072	48086	48051	48038	47999	47974	47943	47929	47928	47929	47904	47904	47835	47788	47755	47714	47715	47687
47186	47205	47217	47243	47269	47272	47264	47287	47325	47318	47350	47332	47355	47380	47400	47384	47410	47412	47446	47451	47452	47454	47486	47472	47454	47435	47427	47393	47398	47430	47378	47376	47337	47344	47308	47289	47265	47215	47223	47206	47203	47188	47163	47149	47109	47091	47010	46988	46959	46963
46557	46594	46605	46610	46590	46637	46653	46699	46670	46683	46678	46705	46731	46723	46748	46753	46762	46771	46764	46776	46808	46793	46816	46827	46811	46784	46785	46744	46741	46783	46736	46729	46734	46677	46657	46665	46640	46594	46581	46578	46586	46562	46532	46499	46466	46479	46406	46397	46365	46380
45895	45917	45913	45917	45950	45961	46020	45996	46030	46034	46013	46039	46050	46083	46075	46066	46080	46105	46092	46115	46163	46164	46171	46137	46131	46099	46128	46079	46091	46059	46064	46070	46027	46006	45991	45985	45958	45939	45925	45901	45934	45899	45910	45854	45824	45789	45757	45766	45739	45782
45388	45416	45414	45429	45450	45432	45481	45463	45470	45499	45558	45525	45542	45548	45549	45548	45560	45577	45579	45596	45626	45631	45601	45614	45588	45561	45577	45547	45569	45552	45579	45537	45560	45507	45490	45485	45452	45435	45442	45437	45422	45423	45405	45373	45336	45312	45285	45284	45312	45330
45109	45134	45110	45119	45106	45154	45192	45217	45178	45194	45179	45212	45209	45232	45212	45231	45228	45217	45202	45241	45282	45312	45269	45249	45228	45237	45223	45220	45241	45253	45233	45211	45242	45185	45185	45152	45151	45147	45151	45142	45123	45117	45102	45072	45059	45097	45042	45022	45055	45063
44806	44837	44815	44827	44855	44855	44833	44810	44855	44861	44877	44861	44901	44906	44931	44906	44879	44921	44906	44913	44887	44915	44911	44919	44910	44896	44928	44891	44894	44943	44902	44917	44861	44899	44881	44855	44846	44849	44871	44853	44849	44832	44839	44813	44793	44808	44791	44781	44824	44810
44704	44673	44683	44711	44706	44686	44751	44701	44722	44738	44718	44747	44747	44755	44756	44728	44718	44678	44714	44736	44738	44756	44756	44732	44760	44723	44728	44707	44719	44770	44734	44757	44730	44744	44704	44727	44729	44720	44723	44734	44719	44719	44709	44703	44675	44680	44712	44685	44707	44728
44863	44839	44824	44850	44835	44809	44850	44849	44846	44840	44814	44859	44841	44883	44848	44861	44843	44851	44840	44842	44849	44838	44839	44825	44823	44819	44839	44820	44847	44848	44859	44847	44808	44866	44853	44837	44859	44882	44860	44861	44871	44893	44894	44862	44858	44861	44864	44883	44937	44951
45026	45012	44990	44976	44985	44969	45038	45034	44956	44992	44973	44965	44987	44964	44985	44985	44945	45007	44963	44961	44970	44951	44948	44959	44946	44929	44974	44972	44960	44970	44989	44978	44930	44970	45000	44992	44994	45030	45026	45054	45041	45042	45043	45041	45047	45045	45054	45116	45156	45181
45420	45438	45405	45382	45396	45376	45404	45406	45358	45353	45405	45329	45372	45384	45366	45367	45302	45282	45316	45311	45316	45307	45312	45285	45300	45304	45311	45324	45341	45343	45392	45366	45339	45390	45362	45387	45387	45397	45443	45447	45446	45467	45466	45447	45426	45475	45506	45565	45568	45642
45872	45850	45817	45805	45810	45798	45810	45750	45776	45768	45765	45769	45741	45777	45734	45736	45741	45742	45718	45679	45701	45695	45702	45691	45680	45699	45721	45717	45733	45739	45741	45774	45779	45787	45789	45798	45810	45845	45854	45881	45886	45896	45861	45897	45874	45951	45958	46002	46065	46100
46496	46455	46436	46425	46407	46394	46368	46401	46362	46373	46351	46343	46349	46366	46349	46320	46317	46295	46285	46289	46290	46274	46275	46246	46273	46294	46288	46299	46323	46318	46360	46330	46358	46366	46383	46380	46436	46467	46492	46505	46500	46510	46505	46524	46530	46572	46617	46653	46715	46741
47228	47218	47171	47170	47157	47126	47101	47113	47090	47105	47085	47079	47077	47065	47061	47050	47013	47007	47004	46996	46981	46981	46971	46953	46992	46983	47013	47031	47030	47053	47085	47086	47085	47100	47123	47147	47171	47205	47211	47242	47240	47250	47250	47263	47306	47342	47386	47413	47468	47483
47991	47971	47937	47915	47903	47891	47866	47852	47862	47838	47836	47813	47822	47816	47786	47786	47761	47724	47734	47725	47709	47711	47719	47704	47714	47732	47745	47773	47762	47791	47805	47812	47838	47833	47869	47894	47925	47958	47979	47981	48002	48019	48029	48033	48073	48116	48170	48215	48261	48281
48835	48809	48787	48762	48748	48728	48724	48700	48688	48685	48668	48649	48656	48646	48624	48607	48591	48596	48571	48554	48552	48529	48529	48521	48538	48559	48565	48600	48615	48607	48638	48646	48654	48673	48697	48730	48762	48784	48818	48825	48840	48845	48857	48886	48919	48960	49014	49046	49085	49106
49663	49635	49616	49594	49588	49560	49539	49534	49529	49522	49504	49473	49483	49473	49446	49446	49448	49414	49407	49396	49389	49368	49360	49366	49385	49406	49409	49430	49438	49445	49452	49479	49489	49506	49517	49566	49604	49624	49649	49653	49663	49669	49686	49722	49774	49812	49844	49880	49903	49918
50507	50479	50462	50433	50435	50415	50394	50386	50364	50356	50348	50333	50317	50306	50294	50281	50282	50276	50256	50239	50237	50211	50201	50226	50223	50245	50258	50284	50276	50291	50304	50325	50351	50349	50359	50402	50435	50461	50468	50497	50495	50507	50535	50572	50597	50626	50678	50717	50720	50735
51318	51280	51282	51245	51233	51218	51183	51190	51183	51149	51186	51117	51138	51113	51119	51102	51077	51089	51068	51053	51028	51019	51029	51026	51065	51073	51093	51097	51102	51095	51112	51120	51148	51163	51175	51223	51244	51291	51286	51281	51286	51292	51337	51345	51427	51433	51464	51496	51516	51514
51961	51944	51905	51925	51896	51873	51840	51857	51831	51816	51803	51816	51795	51780	51764	51773	51771	51736	51758	51740	51702	51713	51713	51707	51737	51746	51763	51783	51789	51778	51776	51797	51819	51847	51860	51875	51885	51936	51931	51936	51942	51962	51952	51984	52041	52076	52098	52105	52107	52089
52605	52573	52567	52588	52551	52547	52495	52502	52489	52459	52424	52502	52450	52452	52419	52424	52420	52404	52443	52419	52412	52391	52388	52401	52401	52413	52418	52432	52461	52445	52431	52467	52451	52497	52467	52518	52547	52546	52568	52575	52572	52594	52611	52630	52708	52675	52708	52712	52722	52699
53076	53080	53070	53047	53064	53047	53040	53014	53007	52951	53010	52959	52984	52972	52965	52951	52968	52945	52957	52948	52911	52927	52920	52944	52915	52951	52956	52975	52976	52991	52969	52960	52979	53008	53059	53036	53077	53101	53053	53062	53060	53038	53089	53119	53180	53137	53174	53164	53158	53135
53384	53379	53379	53355	53391	53374	53348	53344	53313	53279	53351	53303	53295	53311	53293	53301	53279	53288	53300	53322	53267	53267	53288	53281	53296	53311	53307	53328	53290	53300	53290	53289	53319	53323	53314	53354	53368	53354	53363	53362	53346	53383	53373	53405	53462	53421	53440	53433	53391	53388
53595	53595	53643	53627	53632	53605	53601	53589	53590	53548	53629	53530	53554	53549	53545	53563	53587	53605	53588	53573	53571	53558	53558	53569	53566	53581	53590	53585	53564	53575	53564	53569	53577	53556	53538	53595	53570	53551	53591	53582	53599	53583	53596	53617	53598	53634	53616	53588	53576	53539
53649	53653	53691	53712	53664	53644	53665	53672	53647	53689	53688	53652	53624	53632	53629	53637	53681	53640	53684	53680	53680	53653	53666	53655	53633	53676	53659	53672	53668	53645	53645	53626	53639	53666	53673	53657	53639	53595	53615	53619	53631	53649	53617	53625	53617	53651	53614	53573	53573	53537
53473	53488	53515	53539	53529	53536	53519	53494	53517	53547	53525	53541	53484	53494	53514	53531	53539	53595	53536	53569	53572	53555	53560	53559	53531	53538	53547	53543	53526	53501	53522	53492	53494	53491	53485	53527	53481	53469	53472	53460	53461	53452	53442	53479	53462	53461	53413	53407	53346	53317
53237	53259	53226	53297	53299	53282	53298	53286	53295	53329	53278	53276	53293	53275	53324	53314	53331	53323	53357	53346	53381	53352	53363	53369	53389	53349	53351	53338	53339	53323	53297	53300	53301	53294	53340	53279	53243	53282	53241	53213	53215	53204	53202	53194	53228	53181	53135	53114	53083	53048
52823	52846	52836	52920	52880	52885	52892	52899	52919	52938	52928	52942	52920	52915	52921	52950	52956	52987	52979	52997	52994	52993	52991	53002	52944	53001	52967	52972	52951	52931	52915	52917	52924	52902	52903	52896	52845	52825	52818	52806	52791	52822	52791	52797	52805	52750	52712	52663	52624	52596
52223	52254	52273	52297	52303	52318	52323	52335	52339	52335	52371	52369	52342	52348	52366	52381	52401	52442	52423	52435	52426	52442	52451	52458	52473	52433	52427	52400	52403	52394	52366	52358	52346	52322	52347	52299	52270	52260	52237	52234	52211	52222	52207	52187	52188	52139	52092	52060	52015	51986
51616	51671	51700	51687	51727	51734	51737	51750	51758	51749	51783	51783	51797	51800	51811	51825	51833	51859	51862	51872	51873	51893	51888	51886	51871	51863	51855	51835	51824	51814	51797	51793	51777	51761	51726	51711	51697	51670	51652	51625	51633	51607	51610	51587	51563	51545	51485	51443	51404	51366
50894	50932	50951	50982	50987	51005	51019	51026	51039	51037	51058	51059	51075	51073	51084	51099	51124	51138	51142	51162	51175	51181	51184	51190	51155	51152	51133	51125	51112	51105	51092	51081	51056	51039	51023	50995	50971	50935	50918	50901	50890	50876	50869	50853	50810	50775	50735	50689	50639	50628
50109	50131	50149	50176	50198	50211	50223	50242	50247	50270	50278	50277	50285	50294	50311	50322	50333	50338	50347	50366	50383	50395	50400	50388	50382	50367	50335	50327	50325	50313	50297	50283	50267	50254	50223	50204	50165	50144	50125	50112	50108	50090	50071	50049	50029	49994	49932	49889	49855	49836
49295	49331	49350	49388	49388	49408	49419	49440	49441	49462	49470	49496	49493	49491	49510	49524	49541	49539	49553	49573	49578	49588	49601	49595	49581	49562	49535	49536	49517	49506	49499	49487	49473	49465	49419	49394	49372	49333	49319	49304	49307	49290	49267	49244	49205	49174	49118	49081	49066	49047
48473	48493	48542	48555	48564	48567	48604	48606	48636	48648	48636	48657	48661	48686	48677	48698	48720	48724	48729	48756	48766	48771	48782	48766	48729	48732	48718	48705	48699	48689	48677	48662	48650	48628	48600	48592	48531	48521	48510	48477	48498	48465	48448	48425	48395	48343	48312	48267	48247	48262
47724	47748	47788	47768	47781	47801	47838	47839	47871	47907	47884	47896	47905	47910	47914	47937	47926	47946	47951	47958	47978	47996	47985	47963	47990	47954	47950	47922	47917	47915	47926	47897	47874	47851	47847	47789	47782	47762	47748	47749	47726	47716	47705	47657	47634	47594	47588	47548	47548	47536
46992	47020	46984	46985	47030	47044	47072	47073	47106	47071	47112	47131	47151	47140	47180	47150	47157	47171	47162	47201	47211	47206	47237	47212	47168	47173	47163	47148	47168	47167	47147	47137	47116	47094	47071	47027	47023	47015	46996	46989	46970	46970	46958	46945	46916	46859	46849	46813	46802	46832
46280	46297	46287	46354	46348	46364	46369	46386	46408	46417	46404	46413	46447	46466	46462	46442	46468	46460	46465	46483	46488	46496	46475	46457	46448	46468	46428	46447	46427	46464	46438	46447	46410	46403	46359	46390	46356	46323	46328	46356	46316	46280	46277	46240	46228	46202	46154	46165	46166	46191
45807	45765	45821	45861	45824	45853	45870	45883	45891	45916	45918	45938	45946	45959	45901	45948	45922	45935	45922	45945	45944	45965	45947	45959	46017	45942	45991	45924	45927	45937	45916	45915	45893	45895	45872	45820	45853	45848	45841	45856	45812	45799	45786	45771	45738	45725	45731	45730	45734	45743
45301	45301	45362	45260	45338	45367	45387	45362	45361	45369	45401	45399	45425	45408	45443	45409	45389	45403	45419	45413	45424	45433	45406	45444	45379	45422	45384	45409	45396	45396	45424	45417	45377	45383	45357	45417	45354	45348	45360	45365	45340	45344	45311	45309	45271	45271	45257	45297	45314	45303
44982	44998	45030	44949	45086	44984	44972	44982	45039	45045	44999	45179	45062	45015	45159	45115	45048	45032	45048	45108	45019	45021	44985	45077	45096	45099	45096	45025	44956	45051	45042	45067	45075	45149	45022	45035	45053	45037	45017	44995	45068	45041	45130	45110	45073	44974	44952	45025	45040	45071
45155	45148	45234	45135	45199	45198	45163	45176	45216	45182	45177	45233	45207	45209	45225	45244	45225	45181	45185	45226	45198	45219	45166	45152	45156	45214	45243	45138	45168	45188	45211	45224	45219	45240	45189	45243	45214	45201	45231	45202	45207	45202	45222	45208	45201	45166	45164	45212	45219	45274
44900	44840	44855	44862	44903	44888	44897	44863	44875	44877	44887	44895	44894	44890	44909	44893	44884	44851	44842	44844	44843	44870	44771	44865	44855	44887	44873	44800	44852	44872	44867	44899	44899	44880	44907	44923	44905	44941	44963	44937	44929	44906	44932	44959	44934	44911	44943	45001	45004	45064
45064	45005	44997	45020	45066	45020	45036	45041	45010	45034	45028	45039	45055	45050	45037	45011	44983	44967	44982	44975	44972	44980	44936	44979	44961	44975	44936	44966	45012	44989	45033	45026	45031	45028	45033	45080	45063	45064	45125	45052	45113	45109	45104	45129	45102	45137	45136	45200	45247	45292
45279	45253	45223	45249	45275	45232	45245	45230	45218	45217	45212	45221	45222	45206	45231	45216	45186	45165	45144	45133	45159	45138	45127	45193	45171	45149	45212	45214	45165	45210	45210	45203	45216	45224	45243	45274	45274	45301	45328	45304	45331	45328	45353	45360	45340	45378	45409	45476	45473	45517
45712	45637	45662	45669	45612	45627	45625	45638	45611	45599	45592	45590	45610	45578	45593	45569	45543	45562	45525	45514	45493	45491	45512	45517	45484	45512	45576	45598	45550	45553	45593	45589	45621	45614	45635	45644	45673	45701	45705	45738	45748	45759	45730	45771	45784	45805	45835	45903	45932	45949
46293	46273	46224	46193	46190	46189	46166	46157	46160	46123	46125	46118	46145	46151	46122	46116	46101	46080	46085	46044	46054	46042	46072	45993	46064	46059	46043	46074	46105	46111	46124	46147	46128	46160	46176	46187	46218	46255	46316	46285	46327	46299	46303	46340	46375	46414	46448	46493	46552	46587
46902	46894	46836	46832	46792	46795	46776	46766	46760	46756	46735	46735	46744	46714	46717	46699	46690	46676	46671	46663	46635	46632	46635	46584	46642	46661	46709	46717	46691	46709	46732	46751	46755	46768	46796	46793	46849	46874	46922	46894	46908	46931	46931	46951	46995	47016	47096	47106	47149	47188
47624	47603	47563	47561	47525	47507	47493	47474	47473	47463	47440	47443	47441	47430	47401	47403	47383	47387	47357	47350	47353	47339	47320	47358	47362	47368	47382	47376	47399	47420	47428	47440	47457	47477	47484	47527	47561	47591	47607	47630	47631	47644	47647	47681	47705	47756	47820	47869	47883	47892
48403	48377	48350	48344	48305	48302	48268	48275	48256	48241	48231	48205	48198	48196	48198	48184	48163	48160	48159	48146	48113	48120	48082	48115	48120	48138	48149	48187	48184	48187	48207	48216	48233	48244	48270	48299	48339	48347	48375	48390	48406	48419	48423	48448	48488	48533	48585	48614	48638	48653
49181	49151	49151	49112	49105	49086	49065	49059	49040	49023	49010	48988	48994	48987	48965	48955	48947	48947	48927	48929	48896	48893	48908	48900	48905	48937	48965	48953	48972	48948	48987	48995	49010	49029	49045	49081	49110	49142	49146	49183	49183	49194	49212	49232	49286	49315	49360	49379	49405	49419
49963	49953	49931	49920	49900	49874	49866	49833	49834	49827	49801	49783	49775	49756	49749	49751	49748	49736	49723	49718	49705	49696	49706	49700	49714	49723	49762	49746	49755	49762	49775	49772	49801	49836	49852	49878	49900	49914	49926	49954	49955	49957	49970	50001	50046	50079	50115	50152	50137	50154
50691	50657	50646	50630	50621	50601	50584	50567	50554	50549	50531	50525	50496	50490	50476	50483	50480	50485	50483	50469	50449	50450	50456	50440	50452	50474	50490	50483	50484	50491	50485	50512	50531	50556	50565	50600	50616	50641	50645	50649	50655	50672	50687	50712	50750	50783	50801	50829	50860	50832
51395	51384	51370	51364	51334	51322	51325	51288	51295	51278	51260	51257	51238	51221	51221	51218	51205	51221	51198	51206	51185	51165	51192	51209	51204	51205	51217	51260	51238	51222	51230	51261	51255	51267	51301	51316	51335	51338	51334	51369	51362	51381	51405	51413	51439	51481	51491	51498	51523	51518
51977	52004	51958	51965	51919	51944	51908	51916	51895	51898	51884	51854	51866	51842	51833	51838	51855	51846	51822	51829	51821	51813	51792	51808	51841	51841	51871	51865	51844	51846	51873	51847	51849	51874	51911	51919	51925	51926	51908	51966	51954	51967	51983	52000	52030	52053	52086	52070	52026	52025
52420	52406	52395	52386	52389	52377	52348	52376	52347	52330	52310	52322	52326	52294	52278	52285	52317	52301	52289	52288	52299	52268	52318	52293	52300	52306	52316	52327	52313	52297	52314	52280	52303	52334	52358	52339	52368	52370	52344	52352	52349	52376	52354	52404	52428	52449	52482	52422	52405	52373
52803	52764	52799	52816	52806	52776	52787	52778	52771	52760	52751	52740	52739	52735	52714	52731	52746	52754	52774	52742	52743	52720	52740	52727	52744	52754	52756	52723	52773	52735	52683	52706	52714	52767	52771	52773	52769	52762	52753	52775	52763	52768	52767	52809	52811	52823	52807	52793	52703	52771
53043	53077	53072	53085	53100	53064	53050	53045	53036	53043	53044	53024	52981	53016	53006	53016	53025	53053	53050	53053	53043	53042	53039	53061	53044	53057	53066	53029	53054	53047	53000	52974	53032	53047	53034	53043	53038	53021	52973	53011	53024	53009	53056	53033	53047	53045	53045	52989	52940	52926
53048	53057	53072	53068	53056	53104	53061	53040	53062	53078	53077	53073	53027	53042	53055	53057	53055	53097	53122	53092	53095	53102	53115	53115	53106	53091	53095	53099	53084	53080	53057	53087	53074	53058	53076	53057	53040	53016	52978	53002	53017	53040	53002	53031	53030	53015	52969	52960	52923	52917
53014	53076	53053	53060	53048	53103	53067	53069	53067	53076	53081	53074	53063	53059	53074	53075	53063	53102	53139	53120	53115	53133	53125	53123	53142	53125	53118	53130	53082	53087	53102	53100	53067	53053	53066	53043	53007	53017	53017	52992	52991	53014	52940	52984	52989	52971	52946	52878	52861	52811
52822	52839	52853	52873	52882	52933	52887	52902	52907	52904	52900	52911	52914	52895	52915	52925	52947	52971	52992	52971	52989	52985	52987	52979	52975	52962	52948	52967	52950	52925	52956	52861	52909	52906	52892	52873	52832	52831	52821	52794	52802	52785	52771	52779	52768	52735	52713	52662	52648	52627
52435	52467	52491	52515	52511	52510	52529	52546	52536	52561	52559	52561	52537	52558	52564	52591	52638	52619	52659	52623	52628	52644	52656	52637	52628	52619	52606	52593	52576	52571	52589	52517	52561	52521	52519	52504	52486	52465	52458	52440	52410	52438	52403	52395	52374	52346	52334	52282	52241	52212
52008	52034	52064	52089	52095	52078	52115	52135	52140	52148	52152	52157	52148	52171	52164	52177	52196	52200	52240	52238	52246	52247	52241	52254	52239	52217	52210	52201	52195	52182	52183	52146	52140	52142	52103	52094	52047	52034	52029	52009	51984	51989	51983	51970	51943	51911	51866	51814	51773	51735
51451	51485	51514	51523	51538	51549	51577	51578	51589	51617	51622	51631	51627	51632	51643	51655	51683	51681	51715	51692	51708	51716	51735	51724	51717	51694	51683	51667	51663	51627	51637	51636	51608	51579	51572	51542	51510	51497	51479	51451	51444	51432	51427	51405	51377	51342	51292	51250	51212	51182
50801	50837	50852	50884	50899	50913	50925	50929	50952	50969	50982	50983	50979	50998	51022	51022	51028	51041	51068	51071	51086	51085	51088	51094	51061	51064	51037	51042	51006	51020	50985	50992	50963	50940	50927	50914	50881	50850	50820	50825	50806	50811	50775	50765	50729	50684	50629	50592	50561	50553
50123	50156	50174	50193	50200	50232	50242	50256	50270	50284	50293	50314	50318	50325	50339	50344	50351	50353	50378	50392	50398	50410	50411	50414	50390	50371	50355	50356	50340	50340	50330	50309	50295	50266	50251	50225	50193	50162	50154	50138	50115	50122	50094	50078	50041	50009	49951	49915	49877	49873
49386	49410	49432	49447	49483	49493	49519	49521	49547	49556	49561	49575	49587	49605	49599	49607	49621	49632	49631	49647	49673	49683	49686	49667	49652	49642	49626	49608	49597	49594	49603	49582	49569	49539	49508	49500	49453	49443	49414	49405	49400	49385	49371	49338	49306	49266	49229	49187	49182	49176
48669	48689	48699	48722	48741	48757	48763	48787	48812	48826	48841	48857	48859	48861	48873	48879	48879	48881	48901	48906	48932	48933	48940	48930	48908	48899	48877	48872	48878	48855	48882	48847	48829	48817	48790	48757	48744	48730	48702	48692	48699	48674	48663	48621	48576	48575	48515	48501	48487	48482
47929	47947	47978	47991	47990	47989	48048	48057	48061	48076	48083	48098	48113	48120	48130	48137	48162	48145	48133	48144	48171	48183	48184	48179	48158	48136	48125	48108	48149	48108	48127	48071	48076	48062	48038	48037	48019	47983	47988	47967	47958	47979	47918	47902	47868	47831	47799	47789	47785	47787
47273	47271	47274	47302	47305	47287	47337	47363	47363	47369	47375	47411	47435	47419	47452	47440	47460	47434	47478	47451	47475	47478	47480	47468	47453	47438	47402	47412	47403	47425	47424	47422	47387	47384	47357	47339	47348	47323	47300	47294	47277	47234	47277	47229	47203	47169	47156	47131	47143	47144
46689	46700	46682	46716	46731	46720	46769	46758	46758	46793	46775	46827	46815	46839	46874	46843	46827	46822	46873	46836	46866	46863	46847	46842	46854	46826	46822	46804	46779	46815	46829	46848	46805	46800	46771	46735	46743	46728	46738	46733	46725	46666	46706	46675	46655	46618	46619	46610	46611	46612
46145	46157	46150	46140	46156	46126	46191	46187	46202	46199	46202	46197	46238	46237	46274	46242	46179	46237	46252	46230	46236	46247	46253	46247	46226	46213	46212	46220	46231	46249	46229	46277	46224	46236	46216	46193	46141	46165	46182	46141	46169	46182	46144	46109	46123	46074	46081	46063	46107	46129
45693	45659	45672	45660	45671	45702	45708	45699	45705	45715	45707	45721	45785	45760	45793	45745	45746	45717	45762	45746	45718	45739	45735	45732	45712	45743	45731	45723	45723	45719	45782	45723	45709	45725	45720	45693	45651	45673	45701	45693	45695	45668	45717	45661	45669	45667	45643	45667	45701	45748
45429	45432	45433	45434	45446	45402	45449	45450	45462	45449	45451	45477	45484	45498	45527	45488	45432	45427	45428	45472	45460	45460	45448	45447	45447	45438	45460	45472	45436	45441	45433	45445	45486	45438	45454	45451	45407	45457	45490	45468	45509	45520	45476	45460	45454	45458	45456	45448	45512	45524
45200	45214	45194	45188	45205	45147	45195	45215	45205	45215	45197	45201	45214	45218	45272	45214	45184	45165	45203	45192	45177	45174	45167	45170	45176	45205	45176	45173	45138	45192	45234	45242	45226	45195	45230	45228	45226	45253	45265	45283	45248	45237	45251	45233	45242	45253	45273	45305	45357	45353
45185	45182	45197	45181	45162	45149	45155	45152	45142	45152	45154	45154	45159	45140	45166	45140	45106	45144	45092	45108	45120	45104	45121	45101	45105	45162	45146	45148	45130	45139	45154	45151	45175	45159	45182	45203	45147	45201	45237	45215	45225	45199	45243	45255	45269	45240	45258	45365	45353	45392
45272	45249	45235	45187	45201	45179	45205	45192	45177	45171	45165	45194	45171	45161	45195	45186	45120	45133	45121	45117	45124	45122	45121	45121	45124	45152	45116	45145	45189	45172	45174	45223	45193	45232	45205	45233	45256	45252	45266	45277	45296	45301	45306	45305	45327	45340	45395	45426	45460	45479
45509	45461	45431	45425	45417	45403	45390	45413	45382	45360	45372	45363	45369	45370	45397	45363	45341	45312	45295	45263	45296	45293	45280	45283	45308	45328	45324	45318	45355	45333	45344	45401	45380	45421	45403	45431	45496	45445	45477	45500	45510	45528	45521	45512	45552	45564	45618	45643	45722	45735
45902	45856	45830	45805	45822	45806	45779	45755	45763	45729	45750	45737	45726	45771	45767	45692	45695	45673	45684	45664	45651	45653	45649	45662	45657	45674	45688	45721	45721	45708	45722	45766	45756	45775	45783	45805	45891	45848	45863	45893	45882	45876	45905	45930	45948	45985	46023	46078	46125	46129
46261	46257	46206	46208	46189	46173	46180	46149	46151	46133	46110	46099	46105	46123	46094	46098	46061	46053	46038	46025	46031	46005	46027	46037	46055	46017	46068	46096	46112	46102	46104	46122	46141	46132	46184	46204	46210	46239	46269	46273	46297	46294	46308	46311	46371	46400	46445	46510	46521	46560
46860	46825	46786	46778	46751	46732	46727	46701	46708	46670	46665	46649	46661	46628	46640	46599	46618	46600	46606	46567	46561	46564	46559	46574	46565	46626	46615	46614	46635	46627	46653	46671	46671	46738	46733	46737	46787	46802	46820	46835	46875	46860	46859	46859	46928	46964	47002	47074	47082	47106
47508	47468	47452	47429	47410	47394	47368	47369	47348	47347	47307	47314	47299	47305	47263	47282	47257	47256	47257	47252	47245	47218	47206	47220	47230	47268	47260	47275	47281	47275	47297	47308	47332	47348	47370	47411	47440	47443	47477	47469	47489	47500	47524	47518	47585	47624	47646	47701	47750	47749
48182	48159	48116	48100	48082	48069	48063	48024	48013	48004	47982	47965	47960	47944	47935	47933	47931	47933	47919	47913	47904	47877	47876	47890	47901	47920	47958	47950	47951	47959	47958	47983	48001	48020	48027	48058	48096	48106	48129	48140	48157	48167	48186	48186	48248	48287	48325	48348	48374	48401
48886	48862	48844	48825	48809	48791	48759	48748	48734	48723	48703	48682	48685	48666	48653	48653	48661	48651	48634	48616	48629	48608	48604	48602	48630	48643	48645	48662	48674	48669	48675	48696	48723	48739	48760	48778	48784	48828	48829	48855	48860	48867	48886	48914	48962	48982	49019	49048	49058	49073
49601	49567	49549	49542	49523	49510	49478	49472	49474	49450	49419	49408	49394	49389	49368	49380	49375	49368	49375	49370	49346	49338	49332	49346	49360	49384	49395	49391	49389	49398	49396	49405	49418	49444	49461	49499	49513	49528	49536	49547	49544	49566	49578	49611	49646	49688	49716	49726	49737	49733
50309	50273	50279	50241	50236	50208	50198	50186	50178	50161	50167	50146	50119	50132	50090	50104	50106	50105	50097	50099	50084	50077	50072	50080	50091	50077	50108	50113	50104	50122	50129	50129	50141	50173	50185	50185	50204	50216	50233	50257	50243	50263	50276	50299	50330	50357	50395	50426	50405	50400
50932	50960	50946	50934	50907	50891	50875	50875	50841	50846	50851	50820	50808	50821	50775	50776	50803	50806	50802	50815	50797	50767	50779	50792	50782	50817	50805	50819	50819	50830	50819	50815	50833	50851	50859	50872	50891	50890	50902	50916	50912	50922	50937	50962	50994	51027	51024	51039	51007	51011
51512	51476	51475	51481	51449	51443	51430	51423	51389	51400	51385	51401	51359	51382	51389	51334	51352	51363	51363	51329	51357	51365	51349	51351	51369	51365	51365	51376	51370	51386	51365	51375	51378	51406	51416	51399	51433	51436	51436	51437	51449	51428	51451	51508	51494	51547	51515	51487	51508	51476
51957	51981	51986	51996	51991	51977	51975	51943	51931	51945	51953	51950	51920	51914	51941	51956	51905	51919	51920	51908	51923	51889	51908	51927	51923	51964	51940	51945	51939	51970	51902	51917	51926	51928	51925	51957	51939	51932	51940	51957	51935	51941	51960	51990	52002	51997	51998	51958	51948	51950
52385	52381	52374	52404	52380	52383	52376	52369	52347	52340	52346	52337	52343	52304	52359	52300	52355	52361	52364	52373	52342	52357	52343	52349	52373	52395	52371	52357	52351	52324	52352	52336	52324	52351	52360	52358	52339	52337	52331	52326	52368	52334	52331	52331	52376	52332	52351	52298	52286	52266
52607	52602	52613	52629	52621	52621	52609	52586	52639	52614	52618	52614	52609	52553	52596	52630	52617	52620	52621	52578	52623	52648	52623	52648	52618	52672	52621	52617	52604	52567	52588	52597	52579	52593	52590	52591	52574	52568	52552	52534	52573	52555	52549	52532	52560	52535	52523	52508	52475	52437
52699	52752	52780	52798	52805	52785	52795	52826	52821	52797	52804	52792	52774	52767	52766	52775	52814	52828	52835	52815	52839	52818	52835	52834	52846	52816	52814	52830	52800	52762	52796	52773	52764	52783	52780	52763	52757	52721	52732	52706	52693	52711	52712	52724	52713	52655	52664	52635	52570	52549
52713	52757	52769	52787	52801	52809	52813	52844	52811	52838	52831	52829	52819	52811	52831	52834	52850	52866	52880	52907	52879	52844	52892	52887	52880	52868	52858	52855	52832	52822	52823	52817	52833	52825	52805	52763	52761	52763	52738	52696	52668	52711	52702	52736	52708	52660	52634	52569	52543	52521
52512	52579	52583	52626	52600	52632	52629	52636	52639	52658	52660	52655	52668	52629	52669	52688	52705	52715	52719	52708	52750	52771	52752	52740	52740	52718	52690	52705	52707	52718	52660	52655	52669	52643	52638	52602	52574	52548	52551	52530	52493	52529	52526	52510	52499	52509	52427	52353	52337	52318
52363	52375	52392	52420	52450	52441	52452	52439	52456	52502	52501	52508	52506	52513	52513	52553	52536	52555	52558	52568	52570	52608	52573	52598	52575	52550	52543	52530	52523	52529	52507	52503	52470	52467	52462	52431	52402	52384	52359	52344	52390	52341	52335	52304	52281	52273	52214	52165	52127	52094
51966	52005	52015	52050	52074	52081	52092	52112	52095	52130	52144	52146	52152	52139	52177	52207	52191	52206	52208	52198	52231	52251	52242	52253	52213	52194	52181	52188	52174	52153	52165	52144	52112	52120	52109	52081	52055	52023	52002	51978	51996	51965	51968	51920	51909	51877	51829	51774	51730	51724
[truncated: 485 more rows]
[truncated: 23 more columns]

## Sheet: FMCWTimes
Time (duration of exp from FMCW view) in seconds
0
5
10
15
20
25
30
35
40
45
50
55
60
65
70
75
80
85
90
95
100
105
110
115
120
125
130
135
140
145
150
155
160
165
170
175
180
185
190
195
200
205
210
215
220
[truncated: 28 more rows]
