# Supplementary material for: Dynamic analysis of geomaterials using microwave sensing
Source: Sci Rep. 2024 Mar 26;14:7112. doi: 10.1038/s41598-024-57653-3 (PMC10965938; doi:10.1038/s41598-024-57653-3)
Supplement: Supplementary file 10 — Supplementary Information 10. [file 41598_2024_57653_MOESM10_ESM.xlsx]

## Sheet: Intro
Fluid Injection Data (figure 6) for Darney Sample 1 Bottom (Control - undeformed)
See tabs for datasets

## Sheet: SteelCylinder
						In this dataset, each column represents 1 data capture from the sensor (Over 1501 data points)
Steel Cylinder Reference at 10cm from K-band antenna						These are raw datasets in the time domain, as output from the sensor. Units are a.u.
						The sensor is a K-band FMCW operating between 24 - 25.5 GHz
						The chirp duration is 300 ms
						The time between chirps is 5 seconds
49196	49174	49151	49161	49151	49168	49160	49174	49149	49168
47499	47512	47505	47480	47499	47505	47497	47493	47527	47507
46167	46166	46173	46196	46161	46163	46182	46179	46210	46185
45398	45376	45399	45410	45377	45385	45389	45400	45356	45395
44759	44760	44780	44756	44767	44776	44770	44789	44761	44761
44370	44358	44383	44417	44368	44386	44368	44412	44399	44392
44231	44263	44203	44271	44241	44220	44285	44299	44237	44253
44104	44135	44112	44100	44140	44148	44169	44157	44125	44146
44277	44297	44332	44321	44323	44299	44307	44303	44292	44291
44682	44693	44678	44732	44712	44712	44701	44686	44704	44730
45124	45131	45139	45116	45140	45121	45127	45146	45167	45138
45811	45791	45792	45788	45794	45791	45786	45800	45830	45795
46617	46613	46600	46608	46614	46609	46608	46608	46589	46605
47487	47488	47487	47490	47475	47463	47481	47467	47467	47482
48443	48427	48433	48424	48436	48429	48426	48430	48432	48428
49430	49405	49425	49413	49400	49428	49417	49411	49402	49405
50391	50408	50405	50403	50392	50391	50374	50390	50375	50382
51337	51338	51350	51354	51337	51310	51320	51324	51313	51305
52137	52145	52156	52145	52129	52140	52115	52127	52163	52153
52878	52876	52872	52873	52881	52914	52831	52869	52877	52881
53431	53438	53422	53402	53427	53441	53463	53428	53401	53373
53771	53743	53747	53740	53749	53759	53710	53730	53735	53708
53961	53966	53983	53949	53939	53896	53911	53945	53954	53933
53944	53935	53931	53931	53932	53961	53938	53931	53932	53894
53646	53648	53651	53637	53641	53676	53610	53626	53641	53605
53309	53326	53294	53302	53310	53344	53306	53295	53312	53326
52731	52723	52721	52728	52721	52717	52759	52720	52742	52733
51986	51976	51961	51983	51976	51974	51983	51995	51969	51991
51180	51183	51183	51192	51181	51184	51208	51197	51195	51189
50291	50304	50296	50288	50296	50304	50303	50309	50305	50313
49356	49355	49359	49366	49353	49356	49374	49372	49377	49377
48417	48400	48406	48413	48417	48428	48425	48428	48445	48417
47472	47486	47476	47478	47483	47508	47472	47486	47499	47486
46669	46653	46648	46684	46682	46674	46688	46703	46691	46706
45876	45870	45874	45894	45882	45858	45896	45889	45904	45883
45274	45281	45265	45267	45269	45282	45280	45309	45314	45311
44645	44657	44660	44669	44619	44710	44641	44675	44666	44680
44275	44280	44248	44284	44262	44259	44293	44285	44303	44276
44107	44132	44148	44123	44148	44150	44154	44149	44150	44119
43985	43988	44011	44012	43994	43994	44037	44032	44020	44035
44055	44047	44081	44043	44067	44067	44070	44062	44056	44057
44436	44439	44424	44435	44423	44448	44442	44419	44428	44440
44819	44809	44835	44823	44795	44812	44816	44838	44835	44840
45396	45375	45377	45390	45387	45373	45388	45365	45376	45356
46161	46165	46138	46159	46138	46158	46144	46145	46133	46148
46980	46960	46963	46959	46944	46947	46944	46962	46955	46940
47874	47867	47865	47860	47861	47863	47847	47851	47841	47849
48844	48818	48813	48812	48806	48796	48800	48810	48794	48788
49790	49791	49790	49776	49778	49774	49768	49761	49772	49762
50732	50738	50733	50719	50728	50725	50713	50704	50708	50711
51564	51557	51548	51547	51553	51547	51546	51523	51541	51537
52380	52375	52379	52376	52381	52377	52361	52375	52384	52354
53032	53040	53031	53042	53029	53028	53015	53003	53025	53017
53450	53443	53425	53433	53454	53437	53447	53451	53447	53421
53871	53859	53835	53847	53855	53850	53833	53836	53849	53834
54003	54009	53985	53987	53978	53993	53980	53992	53984	53989
53880	53871	53890	53871	53871	53882	53863	53873	53857	53860
53719	53712	53709	53711	53715	53706	53687	53702	53707	53716
53353	53363	53350	53348	53349	53353	53364	53363	53355	53357
52763	52742	52749	52756	52754	52752	52752	52752	52760	52745
52111	52109	52125	52129	52123	52115	52126	52125	52125	52131
51360	51367	51366	51369	51367	51371	51362	51365	51375	51375
50524	50524	50524	50517	50529	50523	50529	50539	50525	50534
49658	49649	49647	49660	49658	49646	49663	49670	49674	49669
48766	48777	48770	48767	48766	48761	48773	48775	48781	48784
47919	47932	47921	47940	47938	47930	47937	47945	47932	47934
47105	47105	47103	47091	47110	47113	47110	47110	47107	47106
46392	46414	46403	46427	46410	46425	46411	46419	46409	46415
45713	45729	45731	45737	45746	45760	45738	45741	45760	45756
45168	45171	45153	45177	45172	45200	45175	45190	45154	45184
44869	44856	44893	44873	44875	44859	44842	44868	44868	44869
44555	44564	44577	44574	44599	44569	44617	44578	44573	44590
44463	44486	44462	44467	44500	44471	44450	44501	44490	44469
44597	44596	44604	44596	44592	44587	44581	44590	44603	44584
44803	44818	44800	44795	44824	44815	44773	44810	44819	44808
45205	45194	45194	45197	45227	45206	45204	45187	45203	45194
45764	45733	45759	45756	45767	45760	45747	45768	45777	45767
46414	46422	46414	46402	46381	46381	46407	46407	46409	46404
47193	47184	47181	47170	47189	47166	47158	47163	47162	47178
48038	48022	48039	48031	48029	48030	48012	48017	48016	48014
48918	48907	48931	48924	48912	48916	48915	48900	48897	48910
49853	49850	49824	49825	49826	49831	49825	49809	49823	49821
50710	50711	50676	50687	50665	50690	50677	50691	50682	50664
51561	51525	51544	51549	51543	51537	51529	51531	51530	51535
52311	52321	52315	52304	52312	52306	52302	52289	52310	52308
52893	52891	52870	52868	52823	52888	52873	52862	52856	52855
53399	53365	53402	53401	53425	53374	53397	53406	53372	53365
53786	53783	53760	53760	53810	53775	53753	53752	53761	53758
53827	53877	53828	53831	53818	53832	53837	53837	53825	53831
53878	53876	53872	53864	53884	53851	53854	53863	53861	53851
53692	53696	53664	53683	53640	53671	53677	53654	53677	53673
53292	53265	53278	53295	53287	53305	53284	53251	53270	53266
52811	52829	52818	52807	52805	52804	52810	52796	52809	52814
52189	52201	52194	52189	52207	52185	52192	52175	52209	52191
51439	51434	51444	51442	51456	51451	51447	51452	51441	51452
50671	50676	50674	50680	50678	50686	50689	50672	50693	50691
49842	49869	49857	49863	49856	49844	49860	49863	49877	49877
49159	49149	49169	49162	49141	49163	49173	49171	49163	49172
48224	48229	48234	48227	48245	48246	48256	48252	48262	48240
47483	47469	47466	47454	47460	47465	47464	47460	47494	47482
46736	46715	46716	46736	46729	46724	46742	46705	46733	46740
46119	46111	46106	46133	46097	46127	46123	46104	46102	46131
45690	45680	45681	45658	45710	45688	45675	45664	45698	45701
45231	45230	45236	45256	45240	45247	45249	45267	45284	45259
45023	45008	45023	45017	45016	45039	45027	45003	45047	45014
44996	45014	45001	45011	45018	44997	44991	44977	44989	45006
45035	45031	45013	45057	45007	45008	45006	45016	45040	45021
45194	45189	45183	45145	45169	45178	45172	45168	45168	45203
45595	45571	45564	45599	45583	45601	45578	45568	45591	45595
45993	46010	46008	45984	45993	45983	45982	46004	46004	45988
46542	46540	46537	46521	46548	46527	46533	46541	46513	46543
47191	47195	47194	47174	47187	47172	47182	47177	47179	47206
47885	47872	47889	47877	47873	47852	47868	47873	47864	47876
48622	48602	48595	48611	48615	48609	48599	48612	48598	48608
49348	49346	49340	49337	49339	49341	49337	49337	49322	49321
50062	50083	50068	50060	50075	50079	50056	50056	50071	50070
50782	50757	50760	50766	50758	50738	50736	50751	50762	50752
51337	51330	51322	51318	51336	51312	51329	51314	51311	51287
51921	51890	51878	51885	51885	51862	51894	51865	51871	51895
52273	52292	52291	52307	52290	52258	52286	52294	52314	52297
52500	52509	52517	52515	52492	52526	52468	52486	52523	52529
52692	52697	52676	52676	52696	52682	52681	52683	52697	52653
52702	52735	52721	52732	52720	52705	52729	52709	52695	52726
52515	52512	52523	52512	52501	52490	52536	52527	52529	52519
52310	52282	52288	52293	52291	52285	52282	52284	52308	52256
51947	51915	51933	51937	51927	51940	51912	51938	51937	51934
51419	51416	51405	51410	51412	51401	51393	51411	51415	51407
50875	50856	50870	50876	50866	50873	50856	50867	50877	50867
50249	50242	50243	50249	50234	50240	50248	50253	50256	50254
49585	49582	49586	49587	49584	49579	49605	49600	49594	49594
48920	48919	48925	48936	48928	48951	48925	48924	48926	48920
48298	48272	48299	48284	48294	48270	48291	48295	48297	48274
47650	47650	47655	47660	47651	47679	47682	47672	47672	47678
47079	47066	47079	47094	47078	47072	47081	47105	47074	47068
46654	46648	46653	46665	46640	46626	46637	46670	46638	46635
46237	46235	46252	46251	46247	46253	46266	46258	46254	46255
45908	45923	45918	45946	45924	45956	45953	45943	45947	45947
45843	45832	45835	45846	45833	45828	45826	45835	45849	45853
45759	45769	45769	45753	45790	45772	45755	45759	45761	45753
45845	45809	45827	45829	45841	45829	45841	45846	45856	45819
46048	46060	46069	46073	46066	46064	46049	46047	46073	46040
46335	46331	46335	46329	46347	46334	46323	46355	46330	46327
46742	46744	46722	46744	46744	46705	46735	46716	46717	46747
47230	47240	47227	47233	47240	47243	47250	47232	47242	47243
47759	47750	47768	47761	47765	47755	47740	47738	47753	47767
48359	48365	48366	48341	48349	48345	48342	48351	48347	48347
48968	48975	48975	48967	48953	48955	48969	48962	48954	48949
49582	49599	49594	49593	49588	49580	49588	49572	49589	49583
50188	50187	50176	50195	50173	50169	50169	50192	50176	50171
50715	50707	50711	50718	50702	50704	50696	50687	50708	50693
51221	51220	51211	51199	51205	51199	51204	51202	51200	51197
51622	51632	51650	51621	51625	51636	51625	51603	51628	51625
51879	51867	51875	51864	51874	51856	51873	51868	51868	51876
52083	52078	52079	52077	52096	52080	52091	52080	52102	52071
52180	52157	52163	52159	52160	52154	52177	52161	52155	52175
52108	52101	52097	52102	52098	52094	52095	52084	52092	52075
51963	51955	51960	51961	51962	51961	51971	51967	51963	51949
51703	51706	51700	51708	51688	51716	51724	51715	51720	51705
51338	51343	51339	51353	51334	51339	51341	51351	51338	51343
50939	50930	50923	50939	50937	50932	50945	50944	50934	50936
50456	50466	50467	50467	50459	50455	50469	50475	50478	50461
49938	49942	49932	49946	49951	49957	49953	49961	49952	49952
49422	49425	49433	49426	49429	49429	49428	49446	49429	49422
48927	48931	48931	48914	48923	48940	48930	48928	48939	48936
48433	48435	48440	48441	48437	48440	48441	48441	48455	48444
47982	47990	47984	47985	47990	47993	48010	47996	48003	48016
47627	47628	47627	47644	47637	47627	47628	47644	47615	47646
47322	47311	47330	47330	47323	47317	47341	47321	47341	47331
47103	47099	47101	47100	47092	47102	47111	47096	47109	47108
46986	46999	46984	46985	46997	46993	46983	46994	46988	46991
46914	46930	46915	46909	46941	46914	46933	46926	46914	46936
46952	46978	46973	46974	46974	46969	46971	46966	46973	46958
47131	47133	47122	47129	47128	47151	47123	47115	47115	47128
47287	47305	47289	47295	47281	47286	47279	47282	47286	47282
47561	47575	47575	47559	47577	47557	47560	47570	47559	47563
47909	47923	47901	47904	47889	47915	47907	47909	47910	47905
48279	48273	48274	48270	48269	48253	48266	48248	48260	48263
48667	48666	48670	48661	48689	48665	48659	48663	48647	48661
49091	49089	49082	49078	49079	49077	49077	49074	49081	49067
49498	49507	49502	49498	49496	49483	49505	49491	49494	49485
49916	49911	49911	49897	49907	49903	49896	49899	49893	49882
50239	50246	50244	50238	50251	50239	50247	50247	50241	50244
50589	50564	50579	50574	50562	50571	50564	50583	50565	50556
50831	50835	50828	50830	50807	50820	50819	50828	50823	50818
50994	50995	50992	50994	50965	50985	50980	50961	50981	50974
51106	51103	51085	51105	51114	51101	51084	51086	51095	51096
51119	51120	51127	51119	51117	51128	51111	51111	51121	51116
51026	51030	51036	51024	51015	51027	51031	51028	51032	51024
50926	50907	50914	50925	50941	50924	50923	50917	50920	50913
50718	50713	50702	50713	50710	50722	50721	50730	50718	50728
50443	50419	50447	50434	50438	50435	50427	50440	50445	50438
50145	50143	50144	50145	50134	50144	50157	50148	50153	50149
49813	49804	49797	49801	49808	49799	49796	49814	49796	49807
49495	49486	49481	49483	49489	49491	49499	49476	49485	49496
49098	49110	49106	49115	49109	49109	49103	49118	49112	49117
48773	48766	48764	48774	48771	48763	48788	48785	48769	48777
48447	48433	48434	48450	48435	48445	48444	48452	48459	48448
48163	48185	48186	48167	48158	48162	48159	48189	48173	48174
47963	47983	47979	47988	47976	47977	47984	47968	47963	47970
47800	47801	47802	47794	47803	47797	47803	47785	47793	47818
47669	47669	47677	47658	47678	47700	47672	47661	47687	47681
47665	47680	47644	47666	47660	47658	47672	47664	47668	47671
47650	47655	47658	47675	47660	47673	47678	47684	47675	47674
47724	47728	47748	47745	47744	47744	47731	47735	47746	47730
47873	47880	47881	47881	47863	47859	47862	47871	47867	47871
48047	48024	48030	48058	48031	48026	48021	48047	48023	48034
48247	48252	48236	48261	48256	48259	48256	48251	48258	48240
48490	48509	48490	48497	48486	48492	48486	48493	48493	48501
48746	48761	48769	48763	48761	48763	48751	48758	48753	48770
49036	49062	49059	49052	49038	49045	49040	49037	49040	49035
49321	49330	49321	49310	49326	49324	49314	49316	49309	49310
49602	49603	49594	49589	49584	49591	49579	49577	49593	49596
49845	49848	49837	49840	49832	49825	49824	49846	49836	49828
50036	50014	50029	50023	50025	50032	50022	50019	50017	50024
50193	50202	50203	50197	50196	50197	50194	50185	50205	50190
50340	50338	50310	50335	50317	50336	50325	50325	50310	50331
50365	50356	50363	50358	50363	50353	50363	50360	50358	50343
50389	50384	50379	50390	50375	50395	50378	50384	50384	50371
50346	50342	50358	50361	50356	50344	50357	50343	50358	50340
50227	50229	50240	50239	50229	50240	50247	50240	50225	50240
50118	50109	50111	50122	50114	50118	50125	50126	50129	50108
49958	49945	49959	49955	49966	49973	49969	49955	49963	49945
49758	49766	49771	49767	49769	49763	49784	49766	49758	49779
49571	49562	49578	49574	49575	49560	49567	49574	49572	49567
49359	49360	49349	49361	49362	49363	49367	49371	49361	49366
49164	49154	49167	49145	49153	49171	49179	49167	49170	49160
48976	48967	48982	48977	48975	49005	48987	48984	48971	48977
48822	48827	48806	48827	48811	48814	48842	48821	48844	48816
48709	48695	48694	48702	48702	48684	48690	48696	48694	48704
48596	48605	48602	48604	48599	48605	48611	48585	48604	48609
48567	48553	48561	48565	48554	48575	48552	48564	48561	48555
48526	48536	48526	48527	48534	48522	48539	48538	48519	48522
48546	48542	48533	48538	48541	48533	48545	48525	48537	48531
48575	48587	48578	48565	48585	48567	48563	48585	48569	48579
48637	48631	48627	48625	48633	48629	48617	48610	48615	48634
48708	48707	48706	48705	48702	48693	48702	48703	48705	48710
48799	48793	48792	48806	48811	48808	48790	48803	48800	48804
48895	48900	48903	48896	48900	48901	48881	48882	48892	48882
48997	48995	48990	48994	48983	48986	48992	48995	48993	48987
49097	49099	49091	49095	49091	49080	49084	49094	49079	49088
49194	49185	49188	49186	49191	49180	49184	49183	49185	49179
49260	49256	49256	49249	49269	49241	49251	49249	49251	49256
49294	49315	49307	49306	49299	49301	49307	49297	49302	49303
49323	49322	49338	49324	49330	49330	49322	49324	49327	49325
49332	49319	49327	49322	49317	49320	49311	49318	49317	49310
49274	49276	49257	49259	49268	49267	49274	49283	49269	49275
49185	49194	49209	49191	49207	49201	49198	49194	49189	49202
49081	49087	49083	49088	49074	49074	49086	49094	49084	49084
48944	48957	48958	48955	48955	48963	48961	48951	48963	48952
48804	48791	48805	48801	48800	48799	48791	48815	48808	48808
48640	48629	48637	48629	48639	48650	48635	48646	48637	48638
48480	48455	48471	48478	48477	48499	48493	48488	48483	48487
48313	48300	48318	48311	48320	48315	48312	48328	48311	48314
48163	48156	48165	48161	48177	48168	48168	48168	48160	48176
48059	48037	48057	48053	48058	48054	48056	48044	48065	48053
47937	47939	47935	47937	47943	47925	47947	47946	47949	47946
47875	47881	47874	47882	47878	47881	47903	47884	47886	47884
47891	47890	47894	47892	47888	47901	47888	47870	47877	47900
47921	47914	47914	47919	47905	47923	47922	47935	47906	47924
47991	48023	47997	48019	48002	48006	48005	48015	47999	48014
48144	48140	48136	48139	48131	48128	48134	48126	48146	48137
48312	48317	48308	48308	48317	48306	48318	48300	48307	48305
48533	48530	48536	48530	48532	48530	48516	48539	48533	48534
48779	48797	48757	48766	48755	48773	48787	48767	48747	48771
49039	49029	49037	49030	49038	49035	49022	49040	49027	49025
49285	49309	49300	49302	49304	49276	49278	49287	49279	49287
49575	49567	49571	49573	49565	49573	49575	49562	49572	49569
49839	49842	49819	49828	49840	49827	49830	49823	49841	49827
50065	50057	50048	50055	50062	50072	50052	50055	50045	50050
50291	50285	50277	50269	50275	50275	50274	50264	50270	50261
50468	50462	50458	50454	50460	50449	50459	50459	50451	50450
50547	50549	50546	50548	50562	50534	50538	50526	50541	50536
50630	50634	50635	50621	50613	50615	50603	50612	50611	50615
50613	50624	50628	50623	50633	50624	50624	50620	50620	50618
50517	50524	50523	50519	50520	50513	50515	50521	50515	50521
50405	50391	50387	50377	50387	50388	50377	50383	50381	50382
50177	50185	50178	50174	50182	50171	50182	50176	50186	50163
49911	49905	49924	49906	49900	49911	49900	49902	49892	49906
49606	49606	49598	49601	49584	49595	49599	49600	49612	49606
49259	49241	49261	49267	49275	49261	49265	49257	49266	49264
48915	48894	48901	48916	48906	48912	48908	48910	48916	48905
48536	48531	48530	48526	48532	48543	48544	48537	48542	48535
48181	48192	48174	48185	48199	48178	48183	48190	48185	48192
47884	47857	47884	47891	47892	47895	47900	47909	47898	47896
47575	47573	47584	47605	47590	47582	47600	47587	47583	47603
47343	47379	47375	47353	47346	47368	47372	47368	47368	47376
47221	47215	47207	47228	47235	47236	47216	47240	47228	47250
47098	47103	47096	47094	47131	47110	47108	47133	47111	47100
47075	47104	47075	47071	47085	47077	47124	47087	47118	47049
47267	47258	47273	47251	47275	47252	47274	47262	47287	47254
47321	47328	47331	47317	47294	47312	47317	47335	47317	47337
47533	47531	47513	47526	47526	47536	47523	47523	47530	47533
47781	47767	47776	47779	47791	47782	47777	47765	47783	47779
48101	48104	48088	48104	48103	48091	48094	48097	48095	48090
48496	48479	48488	48475	48481	48484	48483	48482	48488	48485
48885	48884	48882	48893	48883	48883	48871	48878	48872	48896
49316	49329	49294	49312	49287	49313	49303	49315	49303	49297
49720	49728	49734	49718	49739	49731	49720	49723	49718	49719
50156	50162	50146	50144	50156	50156	50139	50141	50149	50160
50557	50561	50555	50545	50538	50544	50535	50552	50552	50540
50870	50881	50866	50882	50864	50864	50864	50864	50853	50852
51181	51179	51188	51181	51181	51166	51180	51178	51163	51171
51407	51400	51418	51386	51407	51409	51396	51390	51392	51400
51513	51534	51509	51493	51502	51506	51498	51522	51492	51498
51592	51591	51584	51586	51597	51592	51584	51611	51592	51588
51549	51544	51551	51563	51543	51541	51546	51543	51527	51529
51359	51365	51376	51363	51358	51359	51349	51350	51346	51356
51140	51145	51141	51139	51141	51140	51151	51137	51159	51146
50827	50837	50820	50825	50837	50827	50834	50830	50857	50838
50413	50389	50397	50407	50408	50420	50415	50418	50405	50415
49960	49969	49962	49956	49961	49961	49968	49959	49964	49967
49460	49461	49454	49458	49462	49461	49456	49452	49461	49455
48933	48941	48925	48926	48940	48942	48936	48934	48939	48950
48400	48382	48393	48369	48382	48380	48397	48395	48399	48412
47852	47861	47852	47853	47861	47882	47860	47882	47878	47877
47396	47388	47395	47401	47398	47384	47407	47396	47379	47399
46915	46932	46934	46927	46929	46915	46937	46932	46947	46922
46532	46542	46562	46560	46561	46581	46526	46560	46570	46538
46280	46310	46320	46314	46304	46344	46284	46319	46303	46299
46065	46034	46067	46029	46060	46017	46037	46052	46082	46071
45959	45946	45979	45952	45954	45965	45934	45970	45940	46008
46024	46018	45991	45992	46019	45998	46026	46026	46020	46042
46103	46090	46092	46081	46092	46131	46128	46081	46104	46081
46399	46371	46353	46378	46356	46374	46376	46366	46364	46388
46687	46664	46674	46666	46660	46704	46686	46666	46668	46660
47100	47095	47091	47093	47112	47100	47108	47100	47098	47077
47621	47593	47616	47605	47627	47607	47597	47607	47613	47639
48176	48174	48181	48187	48177	48197	48159	48187	48180	48173
48811	48807	48820	48818	48794	48807	48799	48803	48787	48797
49443	49470	49432	49452	49442	49433	49443	49429	49437	49424
50113	50113	50118	50100	50089	50104	50103	50101	50096	50104
50755	50743	50736	50759	50749	50750	50727	50741	50727	50753
51283	51299	51290	51312	51304	51303	51271	51275	51292	51251
51865	51878	51875	51851	51869	51860	51842	51850	51846	51855
52293	52295	52298	52301	52304	52283	52294	52276	52287	52272
52574	52561	52557	52549	52563	52574	52544	52542	52549	52551
52801	52787	52814	52802	52797	52793	52772	52780	52799	52769
52897	52884	52881	52885	52877	52883	52894	52891	52875	52885
52734	52736	52746	52744	52727	52747	52731	52736	52725	52740
52568	52561	52567	52562	52563	52563	52551	52558	52553	52567
52223	52232	52238	52231	52232	52211	52218	52213	52224	52218
51728	51742	51744	51742	51735	51725	51737	51737	51742	51743
51185	51206	51198	51198	51210	51184	51203	51209	51200	51202
50566	50552	50564	50573	50559	50569	50560	50565	50570	50568
49856	49841	49856	49869	49865	49871	49866	49864	49866	49880
49134	49134	49142	49135	49136	49153	49152	49141	49147	49133
48395	48387	48408	48416	48408	48394	48404	48401	48427	48413
47706	47703	47730	47721	47718	47712	47715	47740	47724	47729
47014	47031	47036	47028	47016	47037	47015	47040	47041	47040
46445	46395	46425	46442	46447	46427	46454	46450	46436	46431
45962	45951	45968	45984	45979	45991	45980	45987	45987	46010
45536	45548	45551	45516	45539	45547	45560	45552	45555	45584
45221	45232	45245	45261	45227	45249	45246	45256	45253	45250
45150	45163	45150	45195	45186	45186	45185	45173	45171	45199
45129	45144	45147	45108	45149	45168	45123	45120	45148	45143
45293	45289	45317	45282	45283	45292	45286	45297	45308	45316
45537	45524	45520	45540	45537	45557	45536	45534	45513	45536
45917	45939	45926	45924	45932	45933	45941	45942	45925	45930
46477	46484	46485	46479	46497	46467	46487	46484	46486	46481
47068	47076	47052	47065	47060	47062	47068	47071	47067	47051
47758	47774	47779	47767	47778	47764	47762	47760	47776	47762
48534	48548	48539	48542	48534	48529	48527	48534	48535	48519
49328	49326	49313	49326	49312	49313	49325	49330	49323	49318
50138	50137	50137	50113	50122	50136	50137	50117	50112	50112
50847	50849	50852	50854	50851	50855	50847	50843	50840	50854
51584	51576	51571	51575	51583	51580	51569	51562	51560	51564
52215	52212	52198	52215	52213	52220	52201	52195	52181	52197
52626	52634	52640	52622	52632	52617	52622	52631	52614	52624
53016	53021	53010	53017	52997	52992	53003	52997	53007	53024
53212	53228	53223	53219	53227	53200	53224	53220	53225	53194
53215	53207	53195	53204	53218	53209	53200	53187	53192	53194
53097	53088	53094	53095	53094	53081	53093	53085	53080	53101
52792	52805	52811	52797	52795	52789	52821	52800	52803	52813
52304	52312	52322	52315	52315	52295	52314	52313	52308	52324
51783	51786	51775	51784	51769	51781	51787	51782	51785	51795
51095	51092	51084	51083	51095	51102	51095	51096	51105	51084
50297	50302	50306	50305	50298	50297	50301	50315	50317	50314
49471	49477	49475	49479	49492	49490	49484	49495	49488	49498
48624	48619	48617	48626	48629	48621	48626	48633	48640	48641
47792	47791	47803	47801	47813	47807	47822	47809	47818	47812
46951	46981	46939	46946	46978	46949	46979	46971	46970	46999
46163	46192	46187	46186	46205	46188	46178	46200	46187	46228
45547	45568	45581	45591	45627	45594	45609	45588	45592	45618
44976	44971	44982	44969	44940	45011	45021	45013	45005	44998
44491	44672	44638	44659	44578	44552	44590	44538	44646	44617
44652	44683	44720	44686	44727	44674	44700	44701	44697	44672
44272	44299	44254	44302	44256	44298	44290	44286	44291	44320
44358	44407	44398	44376	44395	44402	44383	44416	44383	44384
44532	44521	44481	44529	44550	44539	44544	44551	44545	44526
44925	44888	44902	44939	44867	44918	44923	44933	44921	44913
45504	45499	45515	45498	45519	45498	45502	45457	45503	45498
46158	46178	46166	46157	46174	46185	46168	46167	46161	46179
46980	46966	46984	46967	46978	46974	46983	46976	46994	46973
47878	47876	47881	47890	47886	47874	47880	47869	47886	47885
48859	48835	48843	48851	48845	48830	48838	48819	48835	48834
49860	49825	49826	49847	49827	49850	49832	49799	49828	49841
50787	50794	50765	50786	50767	50791	50775	50790	50776	50774
51740	51766	51722	51727	51752	51752	51744	51724	51741	51747
52592	52587	52607	52627	52586	52573	52580	52580	52562	52577
53234	53209	53275	53248	53226	53230	53218	53152	53209	53219
53845	53852	53829	53810	53828	53874	53833	53883	53829	53840
54305	54272	54274	54349	54281	54286	54289	54245	54275	54269
54399	54387	54361	54442	54395	54385	54386	54430	54364	54388
54497	54523	54522	54467	54481	54480	54479	54468	54458	54465
54352	54362	54403	54375	54376	54369	54378	54322	54330	54348
53936	53932	53885	53935	53922	53931	53918	53914	53903	53928
53457	53457	53480	53437	53467	53448	53471	53485	53481	53457
52795	52797	52808	52780	52803	52802	52806	52795	52812	52795
51998	51982	51993	51972	51981	51995	51997	51980	51982	51993
51107	51110	51105	51114	51118	51109	51114	51116	51113	51119
50156	50149	50147	50160	50151	50156	50157	50154	50162	50165
49153	49160	49179	49170	49166	49184	49181	49181	49170	49183
48188	48176	48171	48197	48179	48198	48189	48198	48211	48212
47235	47228	47214	47203	47256	47222	47233	47233	47256	47251
46399	46398	46405	46409	46434	46434	46437	46433	46415	46429
45608	45606	45605	45567	45607	45578	45635	45606	45636	45620
44957	44934	44947	44973	44951	44942	44920	44968	44968	44951
44532	44556	44572	44514	44553	44581	44526	44594	44540	44589
44164	44169	44163	44168	44181	44202	44221	44206	44247	44152
44107	44064	44076	44090	44058	44034	44135	44073	44078	44105
44068	44079	44059	44051	44058	44044	44058	44077	44039	44101
44284	44272	44265	44266	44268	44291	44252	44287	44338	44236
44720	44761	44736	44751	44752	44782	44760	44739	44709	44726
45239	45226	45251	45258	45243	45243	45299	45269	45285	45234
46005	45999	45989	45978	45972	46008	45962	45979	45954	45989
46853	46880	46880	46870	46872	46887	46876	46890	46868	46868
47805	47797	47810	47800	47798	47799	47807	47780	47794	47788
48817	48809	48792	48821	48794	48818	48803	48799	48800	48799
49828	49819	49827	49821	49823	49806	49801	49808	49791	49808
50838	50840	50826	50836	50812	50828	50812	50821	50805	50815
51782	51792	51804	51790	51797	51741	51780	51774	51785	51752
52581	52549	52570	52562	52562	52584	52569	52551	52545	52567
53293	53300	53297	53291	53313	53256	53320	53282	53267	53318
53878	53861	53873	53865	53857	53892	53881	53841	53859	53807
54186	54194	54193	54187	54147	54187	54176	54172	54193	54143
54393	54398	54394	54403	54396	54354	54356	54382	54381	54346
54407	54406	54385	54397	54380	54348	54395	54372	54386	54320
54122	54140	54146	54120	54132	54143	54107	54130	54122	54133
53769	53755	53771	53766	53753	53767	53733	53738	53751	53731
53187	53195	53201	53193	53185	53200	53189	53197	53189	53196
52426	52409	52397	52404	52431	52420	52419	52414	52411	52411
51617	51616	51619	51613	51629	51622	51620	51623	51612	51624
50665	50663	50674	50675	50663	50671	50672	50688	50679	50680
49676	49659	49671	49670	49677	49673	49679	49678	49678	49674
48640	48650	48641	48664	48644	48656	48659	48677	48659	48669
47616	47623	47618	47626	47619	47627	47642	47619	47632	47643
46683	46708	46708	46714	46722	46722	46731	46733	46742	46723
45790	45768	45827	45809	45795	45810	45808	45800	45844	45819
44968	44994	44979	44981	44984	44991	44960	44989	44992	44995
44420	44423	44423	44433	44447	44433	44457	44471	44464	44484
43881	43891	43925	43876	43882	43884	43897	43932	43921	43904
43653	43632	43654	43659	43656	43641	43668	43645	43651	43672
43426	43419	43405	43449	43408	43435	43458	43443	43433	43473
43504	43510	43522	43510	43499	43511	43513	43526	43498	43533
43887	43852	43846	43879	43867	43874	43867	43882	43886	43878
44265	44271	44270	44266	44262	44290	44285	44287	44258	44253
44899	44891	44903	44922	44903	44878	44911	44875	44868	44901
45784	45787	45771	45789	45764	45755	45770	45765	45755	45763
46703	46697	46700	46694	46697	46708	46701	46685	46695	46688
47752	47749	47750	47739	47754	47730	47735	47738	47727	47734
48893	48876	48874	48852	48865	48861	48870	48853	48863	48851
50020	50025	50014	50011	50007	49997	49995	49999	50009	49988
51153	51157	51148	51140	51150	51145	51134	51132	51136	51126
52189	52180	52191	52193	52180	52182	52177	52160	52151	52173
53184	53177	53190	53171	53160	53170	53180	53161	53169	53153
54026	54023	54009	54015	54031	54008	54021	54010	54006	53993
54605	54586	54602	54588	54591	54562	54597	54564	54543	54551
55166	55158	55161	55151	55152	55152	55139	55136	55159	55125
55409	55420	55415	55419	55405	55375	55416	55384	55394	55386
55370	55348	55352	55329	55334	55339	55343	55323	55327	55336
55275	55271	55256	55274	55262	55267	55267	55237	55244	55238
54841	54856	54861	54862	54854	54888	54860	54859	54820	54837
54174	54208	54189	54184	54174	54178	54171	54193	54189	54168
53481	53476	53483	53461	53481	53461	53452	53461	53469	53438
52587	52587	52575	52584	52581	52570	52585	52583	52584	52572
51515	51512	51510	51515	51518	51513	51506	51515	51510	51516
50420	50434	50423	50427	50426	50440	50447	50447	50444	50442
49295	49282	49287	49291	49291	49291	49308	49305	49283	49304
48166	48179	48166	48156	48198	48178	48194	48188	48187	48173
47051	47063	47059	47045	47066	47077	47059	47070	47070	47073
46059	46069	45980	46115	46032	46013	46125	45996	46041	46084
45535	45592	45527	45573	45566	45537	45580	45553	45557	45557
44447	44481	44452	44455	44508	44449	44487	44487	44451	44472
43809	43794	43822	43816	43856	43824	43834	43837	43826	43842
43300	43256	43305	43331	43356	43349	43307	43319	43338	43345
43107	43163	43108	43091	43064	43116	43126	43119	43100	43098
43143	43128	43143	43149	43129	43137	43170	43191	43151	43136
43296	43283	43337	43302	43344	43342	43319	43283	43321	43338
43716	43677	43739	43729	43708	43742	43735	43730	43738	43740
44420	44433	44434	44433	44395	44404	44400	44449	44413	44431
45149	45165	45158	45133	45149	45131	45129	45167	45119	45152
46105	46086	46086	46106	46107	46093	46095	46081	46080	46103
47186	47183	47175	47175	47173	47179	47166	47164	47166	47166
48311	48291	48302	48302	48306	48298	48285	48286	48288	48293
49486	49485	49493	49495	49479	49481	49464	49470	49471	49466
50644	50638	50641	50634	50643	50596	50600	50624	50600	50601
51774	51800	51790	51778	51776	51754	51745	51708	51731	51754
52829	52843	52854	52807	52789	52810	52814	52774	52804	52802
53630	53669	53587	53627	53636	53605	53611	53634	53587	53609
54405	54422	54337	54437	54399	54390	54385	54427	54370	54366
54938	54945	54927	54933	54915	54956	54913	54918	54890	54910
55175	55173	55136	55102	55182	55163	55174	55096	55140	55172
55288	55326	55234	55234	55285	55274	55274	55249	55255	55279
55173	55145	55093	55176	55146	55126	55133	55171	55102	55145
54674	54702	54689	54663	54691	54676	54689	54640	54640	54673
54177	54218	54189	54225	54190	54193	54202	54170	54220	54188
53419	53407	53395	53398	53420	53430	53416	53415	53448	53415
52464	52447	52432	52442	52448	52447	52444	52429	52442	52442
51440	51449	51435	51450	51446	51454	51451	51465	51449	51458
50315	50310	50312	50315	50324	50327	50323	50325	50327	50320
49142	49170	49144	49163	49153	49169	49177	49169	49146	49159
47963	47965	47973	47999	47973	47975	47971	48004	47963	48002
46759	46813	46808	46783	46822	46807	46816	46840	46779	46815
45762	45802	45796	45825	45834	45825	45805	45832	45851	45802
44776	44826	44825	44790	44813	44797	44853	44866	44883	44844
44028	44068	44060	44122	44118	44059	44114	44119	44074	44147
43313	43332	43350	43338	43337	43339	43369	43373	43342	43391
42936	42907	42921	42933	42920	42979	42981	42913	42920	42891
42737	42744	42772	42758	42797	42800	42751	42814	42758	42795
42597	42654	42630	42625	42698	42575	42744	42711	42756	42691
42877	42867	42884	42890	42868	42845	42885	42877	42905	42853
43364	43416	43411	43405	43388	43349	43331	43371	43333	43404
43938	43984	43952	43940	43981	43891	43965	43948	43954	43929
44772	44724	44724	44729	44722	44776	44734	44746	44726	44715
45783	45766	45768	45787	45761	45763	45794	45779	45750	45786
46866	46841	46858	46827	46863	46836	46846	46838	46850	46851
48055	48061	48054	48055	48043	48026	48033	48033	48045	48044
49315	49290	49304	49295	49301	49289	49268	49273	49269	49284
50541	50555	50569	50547	50557	50570	50523	50536	50530	50516
51778	51803	51785	51789	51772	51752	51726	51754	51743	51757
52881	52877	52868	52864	52863	52858	52861	52828	52848	52890
53867	53888	53881	53893	53897	53899	53885	53855	53881	53880
54747	54743	54743	54722	54729	54764	54658	54709	54707	54697
55245	55219	55240	55253	55232	55267	55166	55240	55231	55178
55759	55714	55752	55733	55749	55753	55729	55724	55726	55749
55887	55928	55864	55879	55876	55842	55838	55888	55857	55861
55697	55684	55680	55688	55676	55672	55699	55667	55657	55685
55422	55413	55413	55418	55409	55418	55381	55386	55411	55427
54903	54910	54915	54907	54897	54904	54905	54906	54906	54894
54072	54045	54053	54071	54054	54063	54050	54056	54044	54080
53191	53169	53177	53179	53169	53179	53183	53179	53186	53176
52126	52148	52124	52142	52118	52146	52143	52149	52138	52136
50930	50938	50928	50940	50935	50943	50949	50943	50945	50953
49723	49720	49723	49719	49737	49731	49750	49746	49735	49749
48489	48470	48493	48481	48483	48494	48486	48506	48500	48493
47305	47291	47319	47286	47325	47306	47330	47313	47312	47335
46168	46170	46131	46163	46178	46173	46160	46183	46180	46177
45183	45224	45195	45221	45223	45218	45235	45224	45229	45227
44304	44280	44294	44282	44313	44289	44298	44276	44309	44329
43544	43553	43533	43573	43545	43535	43550	43544	43577	43587
43147	43182	43139	43182	43171	43177	43195	43138	43173	43184
42808	42830	42803	42792	42830	42837	42843	42840	42857	42860
42710	42708	42716	42714	42733	42707	42708	42708	42727	42732
43033	43001	42955	43000	43007	43024	43055	42999	42994	43017
43291	43303	43302	43298	43307	43331	43323	43299	43301	43311
43904	43916	43902	43900	43875	43892	43898	43890	43907	43897
44723	44675	44714	44685	44713	44705	44704	44686	44696	44686
45636	45628	45631	45633	45603	45607	45620	45620	45631	45612
46715	46694	46701	46697	46698	46693	46687	46677	46685	46676
47886	47888	47890	47874	47879	47879	47881	47865	47858	47872
49090	49090	49109	49072	49085	49091	49075	49079	49072	49076
50327	50321	50316	50331	50320	50302	50305	50317	50293	50291
51477	51456	51477	51454	51457	51439	51445	51436	51419	51428
52595	52609	52601	52604	52598	52573	52579	52587	52583	52565
53576	53549	53558	53563	53549	53554	53529	53523	53513	53512
54271	54248	54252	54248	54246	54251	54214	54211	54224	54227
54925	54910	54904	54905	54899	54896	54879	54893	54874	54877
55336	55329	55332	55341	55333	55341	55314	55326	55289	55330
55381	55385	55380	55357	55365	55371	55358	55352	55343	55340
55331	55329	55364	55349	55323	55351	55342	55330	55337	55329
55041	55043	55046	55050	55048	55076	55032	55025	55033	55048
54498	54487	54465	54488	54491	54473	54467	54475	54452	54491
53817	53826	53802	53811	53810	53819	53814	53803	53805	53788
52944	52944	52947	52949	52943	52938	52939	52959	52957	52941
51939	51936	51930	51928	51925	51935	51929	51942	51934	51933
50843	50854	50840	50855	50857	50856	50861	50854	50856	50856
49723	49700	49711	49727	49728	49753	49719	49718	49727	49713
48803	48781	48787	48800	48784	48803	48807	48806	48826	48808
47505	47494	47522	47527	47527	47537	47541	47546	47524	47522
46441	46455	46453	46461	46497	46469	46478	46458	46484	46485
45497	45458	45496	45484	45481	45516	45491	45486	45509	45529
44674	44672	44672	44666	44695	44679	44700	44694	44695	44706
44099	44118	44115	44167	44074	44116	44110	44106	44127	44148
43548	43540	43556	43539	43569	43590	43555	43576	43557	43547
43295	43246	43295	43283	43217	43275	43300	43303	43326	43289
43302	43340	43336	43329	43284	43326	43335	43357	43338	43346
43399	43369	43404	43406	43342	43398	43402	43386	43413	43393
43719	43738	43705	43681	43686	43684	43677	43746	43707	43699
44335	44325	44315	44326	44392	44323	44330	44321	44339	44338
45029	45039	44991	45020	45008	45033	45024	44996	45009	45009
45893	45891	45847	45867	45885	45865	45858	45899	45858	45861
46931	46915	46932	46927	46933	46931	46901	46920	46903	46931
48033	48008	48008	48020	48018	48016	48011	48016	47993	48021
49177	49173	49185	49151	49163	49154	49149	49154	49161	49131
50308	50305	50306	50281	50282	50291	50266	50258	50287	50280
51437	51445	51453	51407	51449	51414	51406	51438	51408	51401
52481	52448	52484	52499	52439	52443	52463	52407	52447	52442
53289	53306	53241	53309	53289	53270	53262	53225	53251	53264
54110	54119	54121	54105	54081	54115	54087	54128	54072	54095
54679	54685	54723	54624	54650	54660	54667	54649	54636	54640
54957	54941	54990	54980	54908	54910	54942	54872	54906	54914
55195	55195	55219	55135	55163	55172	55176	55186	55165	55145
55088	55098	55078	55089	55101	55082	55078	55046	55085	55060
54716	54712	54773	54767	54723	54685	54708	54756	54730	54691
54307	54290	54279	54269	54283	54274	54298	54268	54278	54286
53654	53657	53657	53664	53668	53651	53659	53665	53644	53669
52750	52755	52763	52776	52760	52761	52771	52766	52755	52763
51847	51851	51836	51842	51863	51854	51859	51847	51854	51859
50819	50826	50818	50824	50820	50841	50842	50833	50818	50832
49760	49757	49757	49772	49770	49769	49767	49774	49784	49767
48704	48689	48670	48682	48700	48691	48694	48709	48699	48698
47643	47680	47665	47671	47676	47693	47696	47691	47677	47688
46658	46667	46666	46627	46661	46671	46683	46675	46651	46680
45796	45776	45764	45776	45749	45767	45767	45771	45758	45774
45096	45070	45071	45136	45093	45096	45122	45107	45081	45115
44415	44381	44410	44477	44412	44379	44432	44413	44432	44445
43854	43905	43913	43916	43931	43945	43912	43932	43975	43917
43741	43743	43754	43726	43743	43752	43715	43752	43753	43722
43571	43594	43609	43601	43610	43625	43571	43627	43635	43657
43724	43755	43740	43721	43737	43802	43731	43743	43708	43765
44131	44095	44103	44117	44124	44080	44118	44104	44104	44136
44570	44592	44557	44608	44589	44559	44591	44594	44586	44516
45298	45249	45245	45254	45242	45275	45232	45235	45228	45266
46092	46099	46119	46091	46102	46112	46081	46094	46079	46094
47027	47035	47027	47012	47022	47034	47031	47013	47011	47035
48066	48065	48067	48059	48070	48054	48043	48041	48049	48037
49130	49136	49116	49099	49116	49091	49089	49096	49098	49099
50199	50189	50183	50195	50192	50187	50185	50170	50171	50165
51202	51234	51224	51211	51218	51185	51228	51205	51196	51191
52096	52112	52121	52120	52131	52086	52035	52080	52092	52124
52996	52986	52958	52963	52960	53010	53001	52944	52971	52971
53689	53698	53687	53713	53713	53661	53717	53671	53672	53712
54097	54123	54098	54122	54091	54079	54113	54072	54071	54059
54454	54454	54450	54453	54445	54475	54480	54430	54455	54410
54633	54624	54621	54607	54625	54589	54571	54611	54594	54647
54425	54436	54420	54418	54422	54399	54377	54410	54405	54396
54187	54181	54172	54190	54164	54209	54154	54165	54170	54165
53695	53703	53715	53711	53720	53692	53699	53718	53700	53690
53042	53045	53033	53054	53037	53034	53048	53047	53043	53050
52308	52310	52303	52310	52289	52296	52309	52298	52306	52281
51429	51432	51427	51430	51432	51431	51434	51435	51429	51433
50475	50474	50469	50479	50479	50489	50483	50480	50490	50492
49504	49506	49498	49517	49519	49516	49523	49512	49528	49531
48557	48550	48560	48561	48549	48554	48565	48561	48581	48568
47574	47584	47572	47593	47576	47596	47608	47626	47601	47610
46667	46680	46673	46681	46688	46671	46688	46709	46701	46693
45929	45910	45933	45957	45960	45942	45954	45936	45929	45957
45184	45194	45183	45206	45224	45221	45232	45250	45206	45236
44633	44613	44636	44648	44655	44687	44662	44671	44672	44673
44288	44304	44310	44337	44306	44316	44313	44324	44311	44340
44034	44053	44045	44076	44069	44049	44068	44078	44087	44053
43989	43993	44013	44014	44010	44014	43998	44039	44035	44012
44230	44247	44239	44246	44222	44243	44249	44253	44229	44225
44513	44466	44472	44488	44482	44485	44488	44482	44487	44480
44987	44940	44955	44985	44996	44965	44974	44992	44967	44987
45652	45650	45660	45648	45653	45658	45650	45661	45646	45648
46373	46356	46377	46348	46367	46370	46375	46357	46369	46368
47232	47224	47220	47219	47218	47222	47207	47208	47207	47210
48159	48136	48149	48137	48137	48147	48135	48130	48126	48127
49093	49084	49095	49082	49086	49077	49078	49067	49063	49067
50031	50022	50024	50015	50030	50009	50006	50013	50005	50013
50894	50897	50875	50870	50870	50864	50866	50847	50852	50847
51725	51718	51709	51722	51707	51706	51697	51695	51684	51697
52451	52425	52425	52433	52422	52413	52408	52408	52410	52415
52986	52958	52969	52951	52942	52957	52955	52954	52921	52949
53414	53436	53417	53418	53413	53417	53406	53422	53415	53391
53667	53699	53695	53690	53667	53663	53687	53676	53678	53667
53708	53714	53721	53729	53711	53711	53730	53709	53690	53675
53663	53676	53680	53658	53684	53665	53668	53683	53658	53646
53418	53447	53435	53449	53437	53415	53442	53427	53419	53429
52965	52973	52989	52979	52975	52966	52988	52986	52976	52971
52504	52512	52512	52501	52512	52523	52499	52515	52528	52501
51897	51902	51870	51859	51862	51923	51913	51878	51942	51866
51157	51157	51160	51152	51161	51180	51167	51165	51175	51154
50396	50398	50387	50389	50383	50402	50416	50405	50407	50408
49601	49593	49577	49591	49599	49609	49602	49588	49599	49602
48769	48779	48771	48782	48785	48785	48774	48780	48785	48788
47988	47987	47988	47990	48008	47985	47986	47993	48004	47999
47269	47263	47268	47285	47293	47279	47288	47292	47279	47272
46565	46589	46579	46577	46577	46600	46592	46588	46586	46590
45965	45971	45978	45983	45947	45972	46001	45978	46008	45990
45596	45626	45577	45610	45630	45615	45580	45606	45600	45620
45223	45185	45219	45231	45255	45241	45254	45238	45238	45232
45009	44977	45011	45016	45005	44987	45036	45029	44997	45024
45064	45062	45039	45041	45069	45069	45076	45045	45061	45047
45118	45103	45116	45121	45070	45116	45126	45115	45123	45106
45372	45343	45379	45340	45365	45340	45340	45303	45335	45347
45728	45745	45760	45742	45707	45734	45741	45730	45729	45729
46204	46169	46185	46201	46213	46169	46164	46196	46171	46190
46756	46749	46752	46740	46767	46744	46746	46782	46740	46753
47418	47441	47397	47411	47403	47417	47395	47398	47415	47415
48095	48082	48084	48080	48091	48064	48077	48065	48077	48085
48805	48795	48810	48797	48791	48788	48785	48783	48773	48796
49521	49515	49526	49501	49518	49500	49495	49488	49496	49494
50213	50204	50199	50222	50217	50201	50182	50178	50187	50197
50845	50858	50856	50859	50838	50827	50831	50829	50849	50821
51363	51372	51333	51378	51359	51361	51370	51361	51348	51350
51864	51878	51875	51847	51841	51857	51847	51866	51849	51845
52243	52235	52258	52202	52230	52236	52233	52261	52246	52226
52406	52405	52399	52415	52399	52405	52414	52367	52406	52411
52576	52566	52604	52608	52576	52574	52577	52584	52564	52561
52571	52585	52558	52588	52560	52583	52576	52569	52580	52553
52409	52394	52410	52426	52408	52425	52411	52396	52412	52410
52195	52199	52217	52200	52192	52203	52200	52203	52219	52210
51882	51878	51879	51901	51872	51870	51887	51876	51860	51883
51424	51427	51408	51421	51421	51421	51429	51441	51428	51426
50932	50934	50941	50961	50934	50941	50944	50942	50954	50943
50367	50377	50373	50369	50365	50375	50386	50377	50377	50375
49795	49799	49784	49786	49784	49793	49806	49785	49809	49799
49187	49170	49182	49182	49184	49183	49183	49188	49175	49187
48589	48590	48589	48579	48598	48582	48592	48603	48616	48602
48011	47998	47999	48020	48011	48013	48008	48010	48038	48014
47480	47496	47472	47472	47477	47497	47492	47491	47454	47499
47037	47066	47032	47043	47047	47040	47051	47046	47097	47064
46657	46653	46652	46644	46666	46655	46662	46679	46675	46666
46349	46364	46379	46391	46362	46392	46389	46374	46383	46409
46222	46237	46221	46239	46238	46240	46215	46244	46197	46269
46126	46128	46133	46139	46144	46142	46089	46144	46159	46112
46142	46177	46160	46176	46174	46138	46178	46147	46140	46192
46328	46350	46330	46335	46331	46340	46356	46347	46331	46371
46556	46514	46524	46520	46523	46553	46499	46508	46550	46558
46829	46854	46848	46848	46853	46852	46835	46859	46863	46825
47270	47275	47269	47269	47273	47264	47280	47269	47268	47266
47698	47689	47705	47699	47694	47699	47698	47689	47695	47692
48180	48188	48176	48177	48192	48183	48173	48179	48177	48173
48696	48698	48696	48705	48694	48701	48693	48705	48702	48695
49215	49220	49213	49205	49213	49220	49215	49200	49197	49209
49715	49731	49721	49726	49717	49732	49714	49712	49719	49697
50153	50152	50167	50155	50167	50155	50137	50154	50145	50163
50580	50578	50578	50573	50579	50573	50585	50582	50566	50588
50926	50926	50918	50924	50908	50907	50947	50919	50922	50934
51171	51180	51173	51164	51163	51155	51164	51184	51167	51151
51379	51378	51369	51375	51369	51377	51363	51360	51367	51351
51479	51490	51483	51489	51478	51454	51482	51475	51472	51480
51479	51464	51479	51472	51454	51478	51473	51473	51465	51484
51455	51444	51448	51455	51453	51435	51441	51447	51447	51453
51298	51305	51297	51309	51289	51295	51304	51299	51291	51288
51038	51038	51032	51049	51055	51042	51056	51051	51056	51031
50777	50764	50780	50779	50775	50777	50773	50777	50788	50784
50403	50410	50410	50415	50401	50413	50424	50419	50408	50409
50020	50025	50030	50028	50014	50026	50029	50033	50025	50031
49593	49584	49590	49595	49588	49599	49597	49593	49608	49596
49148	49158	49167	49151	49164	49156	49170	49160	49159	49171
48725	48717	48717	48727	48712	48735	48732	48734	48749	48730
48317	48319	48301	48310	48312	48320	48316	48315	48313	48318
47948	47955	47963	47952	47963	47952	47966	47964	47952	47964
47603	47605	47610	47618	47616	47619	47617	47615	47611	47622
47339	47347	47344	47344	47346	47358	47351	47354	47361	47360
47171	47181	47188	47190	47189	47190	47200	47178	47195	47200
47043	47043	47047	47028	47055	47029	47048	47028	47039	47050
47011	47005	46995	47001	47014	46995	46984	46988	46999	47017
47060	47086	47096	47076	47074	47082	47069	47070	47084	47087
47184	47181	47178	47168	47176	47166	47178	47182	47171	47167
47340	47346	47356	47341	47344	47351	47339	47349	47344	47338
47633	47625	47627	47630	47623	47626	47623	47619	47627	47638
47923	47938	47938	47907	47922	47920	47913	47911	47916	47904
48267	48251	48269	48247	48264	48257	48237	48249	48267	48261
48632	48622	48633	48635	48633	48628	48621	48622	48629	48627
48993	48991	48974	48999	48994	48995	48992	48996	48986	48988
49347	49364	49345	49351	49342	49353	49336	49351	49336	49348
49681	49683	49673	49670	49670	49675	49679	49667	49677	49665
49988	49973	49978	49969	49963	49968	49963	49962	49969	49959
50210	50210	50203	50218	50208	50209	50207	50215	50207	50208
50376	50387	50397	50388	50389	50381	50377	50390	50398	50377
50558	50538	50542	50546	50548	50543	50556	50548	50543	50541
50631	50616	50634	50633	50628	50626	50630	50625	50630	50622
50620	50631	50613	50616	50631	50626	50632	50621	50625	50617
50592	50598	50598	50610	50596	50596	50599	50594	50598	50601
50482	50476	50523	50503	50469	50500	50513	50493	50488	50512
50277	50280	50292	50285	50276	50296	50293	50290	50293	50291
50085	50079	50088	50084	50094	50088	50091	50092	50080	50091
49815	49821	49828	49815	49815	49825	49832	49824	49827	49823
49551	49541	49538	49552	49536	49558	49549	49551	49537	49546
49240	49236	49249	49246	49249	49252	49250	49255	49250	49250
48934	48949	48940	48952	48944	48952	48955	48954	48961	48947
48662	48657	48663	48658	48677	48662	48681	48659	48666	48668
48395	48388	48400	48419	48392	48403	48403	48408	48411	48420
48209	48189	48215	48197	48215	48203	48217	48212	48206	48211
48018	48005	48012	48016	48040	48011	48004	48020	48018	48033
47886	47884	47883	47888	47894	47890	47878	47893	47897	47902
47822	47814	47818	47827	47820	47825	47827	47814	47844	47834
47805	47793	47804	47794	47815	47797	47789	47791	47805	47799
47816	47831	47833	47839	47842	47836	47825	47833	47838	47844
47945	47925	47925	47938	47942	47934	47930	47934	47934	47938
48051	48044	48038	48050	48056	48038	48035	48046	48050	48035
48217	48205	48221	48212	48214	48221	48209	48207	48212	48220
48419	48414	48420	48422	48413	48413	48423	48419	48419	48423
48636	48618	48623	48623	48627	48618	48635	48627	48622	48606
48842	48863	48860	48857	48854	48851	48835	48853	48841	48836
49062	49075	49073	49065	49069	49069	49064	49057	49060	49072
49278	49263	49267	49277	49266	49263	49261	49250	49270	49264
49440	49448	49430	49446	49449	49449	49441	49435	49441	49445
49572	49585	49585	49566	49575	49569	49580	49566	49573	49589
49694	49686	49679	49685	49696	49694	49684	49701	49692	49681
49769	49769	49754	49766	49764	49769	49769	49761	49756	49767
49809	49791	49812	49810	49810	49807	49819	49801	49808	49805
49825	49827	49828	49838	49829	49831	49835	49833	49839	49827
49790	49789	49803	49810	49795	49813	49795	49819	49805	49803
49741	49734	49730	49741	49743	49747	49742	49744	49743	49744
49645	49629	49642	49628	49633	49645	49643	49647	49654	49649
49511	49505	49506	49519	49506	49505	49508	49510	49509	49511
49343	49345	49348	49348	49358	49339	49348	49365	49348	49360
49168	49178	49184	49162	49183	49184	49190	49191	49193	49182
49018	49013	49013	49010	49024	49020	49023	49031	49030	49028
48845	48849	48856	48863	48863	48867	48871	48850	48861	48870
48716	48722	48714	48720	48733	48731	48723	48721	48727	48722
48600	48611	48612	48599	48615	48609	48617	48623	48629	48637
48531	48530	48542	48539	48536	48533	48529	48536	48547	48547
48494	48488	48493	48494	48489	48499	48496	48485	48482	48498
48492	48493	48490	48480	48483	48479	48488	48483	48500	48486
48528	48518	48514	48509	48513	48515	48520	48521	48504	48511
48582	48563	48570	48561	48577	48577	48586	48564	48575	48572
48666	48681	48691	48684	48683	48680	48677	48664	48683	48669
48777	48807	48787	48791	48792	48777	48789	48789	48789	48790
48925	48938	48929	48937	48933	48924	48920	48926	48944	48929
49087	49096	49084	49086	49090	49086	49081	49089	49083	49087
49244	49235	49245	49233	49236	49233	49242	49236	49225	49253
49401	49389	49399	49401	49386	49387	49390	49384	49396	49397
49512	49523	49525	49515	49529	49519	49511	49514	49514	49505
49619	49633	49625	49633	49628	49630	49608	49624	49639	49629
49721	49707	49717	49711	49710	49717	49709	49713	49708	49711
49731	49736	49739	49727	49743	49723	49728	49714	49722	49728
49748	49743	49733	49741	49747	49748	49736	49728	49752	49742
49706	49703	49690	49698	49699	49709	49687	49700	49699	49704
49617	49615	49609	49601	49610	49610	49619	49626	49615	49605
49518	49514	49517	49515	49505	49538	49528	49519	49520	49528
49401	49394	49402	49408	49408	49397	49403	49408	49396	49413
49252	49243	49258	49259	49251	49267	49245	49257	49265	49268
49087	49076	49075	49090	49090	49084	49085	49093	49086	49090
48873	48895	48892	48897	48883	48893	48892	48893	48899	48896
48693	48699	48699	48702	48708	48688	48714	48715	48722	48716
48475	48465	48484	48486	48488	48496	48498	48495	48501	48519
48306	48283	48306	48293	48307	48312	48296	48302	48324	48295
48140	48151	48141	48147	48144	48151	48158	48144	48153	48162
48013	48007	48011	48014	48018	48015	48025	48011	48023	48001
47947	47929	47947	47953	47935	47935	47950	47940	47951	47955
47902	47902	47906	47897	47915	47902	47926	47907	47908	47919
47947	47937	47946	47949	47945	47960	47953	47959	47961	47959
48065	48056	48061	48057	48063	48054	48078	48057	48061	48058
48194	48191	48194	48191	48203	48205	48206	48204	48205	48208
48410	48399	48410	48409	48396	48418	48407	48415	48410	48402
48679	48665	48666	48667	48668	48677	48667	48666	48661	48663
48955	48953	48959	48966	48956	48957	48963	48959	48963	48957
49285	49286	49280	49288	49278	49280	49259	49274	49270	49269
49610	49600	49601	49597	49607	49602	49609	49591	49588	49593
49939	49947	49940	49936	49935	49937	49930	49934	49945	49931
50274	50265	50278	50268	50270	50267	50271	50265	50267	50266
50539	50537	50535	50530	50524	50515	50521	50530	50520	50512
50803	50803	50792	50787	50802	50786	50793	50801	50795	50791
51000	51001	50995	50994	50992	50989	50993	50987	50976	50978
51103	51117	51109	51101	51105	51105	51100	51102	51081	51090
51169	51164	51177	51176	51161	51179	51167	51159	51171	51165
51143	51160	51156	51147	51151	51134	51141	51148	51144	51132
51020	51025	51010	51025	51029	51015	51025	51014	51009	51016
50859	50861	50861	50848	50843	50842	50853	50845	50860	50850
50594	50601	50600	50599	50608	50591	50589	50607	50604	50599
50262	50258	50262	50254	50264	50275	50257	50270	50262	50265
49910	49901	49911	49895	49917	49915	49921	49912	49919	49919
49481	49496	49486	49495	49478	49477	49507	49488	49501	49497
49033	49024	49019	49034	49038	49039	49032	49029	49038	49032
48539	48531	48536	48551	48526	48544	48539	48537	48554	48543
48040	48038	48041	48035	48040	48047	48041	48055	48058	48055
47596	47586	47598	47604	47611	47614	47611	47616	47632	47619
47164	47144	47134	47133	47151	47151	47150	47152	47157	47151
46773	46743	46785	46722	46813	46829	46726	46747	46744	46817
46714	46679	46698	46688	46709	46732	46716	46718	46687	46745
46323	46317	46305	46323	46325	46325	46337	46346	46339	46328
46222	46224	46237	46239	46256	46241	46243	46245	46246	46246
46179	46194	46196	46197	46207	46223	46196	46202	46210	46215
46291	46289	46279	46306	46272	46282	46301	46279	46304	46303
46580	46543	46562	46560	46560	46546	46550	46567	46549	46586
46861	46847	46848	46864	46854	46858	46857	46864	46873	46866
47267	47274	47255	47259	47285	47264	47254	47283	47272	47269
47768	47780	47778	47774	47763	47782	47762	47755	47761	47764
48297	48309	48308	48313	48293	48299	48304	48309	48318	48287
48901	48898	48904	48897	48895	48898	48893	48882	48884	48896
49497	49497	49495	49493	49490	49491	49478	49480	49479	49478
50102	50111	50093	50101	50088	50077	50085	50080	50098	50083
50676	50651	50654	50653	50645	50646	50648	50652	50649	50651
51121	51132	51144	51123	51122	51116	51123	51111	51117	51123
51609	51599	51602	51589	51613	51592	51579	51588	51597	51583
51940	51947	51929	51926	51942	51933	51934	51929	51906	51909
52108	52126	52113	52110	52116	52098	52097	52107	52103	52101
52250	52228	52262	52248	52259	52253	52261	52234	52248	52248
52267	52257	52278	52269	52282	52282	52243	52260	52246	52258
52081	52122	52093	52077	52056	52074	52095	52085	52088	52071
51877	51898	51875	51871	51890	51874	51872	51887	51867	51873
51528	51533	51531	51530	51503	51526	51530	51526	51529	51514
51054	51056	51048	51063	51060	51074	51072	51058	51062	51068
50531	50538	50538	50537	50542	50533	50537	50545	50540	50551
49920	49928	49918	49920	49930	49938	49936	49948	49933	49932
49249	49258	49265	49261	49277	49271	49285	49280	49284	49270
48578	48573	48573	48583	48593	48588	48593	48584	48588	48599
47890	47905	47868	47884	47893	47890	47898	47889	47905	47899
47270	47285	47250	47264	47256	47287	47279	47302	47289	47290
46608	46637	46617	46603	46646	46619	46638	46662	46647	46653
46077	46072	46108	46093	46119	46105	46103	46096	46110	46102
45717	45711	45757	45726	45701	45704	45733	45713	45733	45721
45353	45355	45394	45386	45351	45380	45384	45389	45372	45374
45220	45242	45218	45197	45233	45204	45224	45258	45220	45234
45115	45148	45097	45123	45121	45136	45153	45166	45156	45153
45243	45255	45242	45178	45239	45239	45244	45240	45217	45244
45518	45542	45529	45544	45497	45536	45524	45509	45536	45530
45883	45864	45846	45908	45875	45884	45887	45859	45883	45902
46397	46396	46377	46378	46387	46392	46381	46413	46392	46394
47035	47050	47047	47044	47037	47032	47036	47042	47045	47047
47725	47711	47705	47712	47715	47716	47698	47705	47717	47702
48486	48486	48486	48478	48494	48474	48460	48473	48472	48462
49265	49272	49267	49258	49259	49249	49262	49256	49251	49256
50058	50059	50072	50035	50068	50062	50054	50058	50039	50040
50852	50854	50826	50841	50841	50826	50817	50818	50802	50809
51480	51502	51487	51483	51480	51477	51491	51487	51459	51475
52109	52126	52115	52152	52107	52120	52147	52100	52135	52101
52618	52645	52641	52665	52639	52641	52661	52638	52604	52627
52925	52916	52953	52944	52920	52911	52923	52919	52950	52905
53219	53190	53193	53173	53194	53168	53178	53179	53136	53185
53248	53276	53258	53265	53268	53280	53260	53252	53253	53282
53124	53137	53119	53113	53126	53130	53115	53141	53134	53145
52924	52913	52929	52932	52915	52913	52901	52931	52946	52909
52525	52547	52544	52557	52549	52527	52537	52549	52513	52524
51998	51981	52002	51993	51993	51986	52014	52001	51994	52001
51399	51409	51406	51402	51409	51430	51400	51406	51418	51411
50679	50680	50688	50680	50679	50693	50675	50688	50683	50684
49874	49889	49877	49885	49885	49880	49897	49891	49896	49895
49040	49055	49054	49060	49057	49080	49053	49059	49071	49077
48214	48209	48210	48212	48208	48240	48213	48226	48217	48219
47427	47405	47420	47415	47422	47403	47471	47438	47459	47477
46627	46625	46617	46628	46635	46640	46672	46648	46634	46658
45866	45898	45883	45897	45900	45931	45885	45901	45935	45894
45349	45380	45378	45393	45392	45339	45413	45421	45421	45373
44884	44871	44902	44888	44898	44878	44874	44896	44881	44933
44611	44614	44608	44622	44639	44651	44694	44645	44658	44653
44408	44401	44381	44357	44382	44425	44379	44412	44415	44363
44405	44399	44408	44413	44401	44384	44387	44403	44423	44420
44678	44645	44680	44665	44672	44642	44662	44691	44659	44660
44944	44962	44951	44959	44935	44971	44971	44961	44963	44917
45479	45477	45452	45446	45448	45471	45471	45461	45461	45511
46151	46164	46142	46149	46180	46140	46152	46157	46157	46187
46918	46908	46907	46895	46875	46907	46902	46900	46898	46902
47759	47747	47751	47756	47743	47752	47747	47745	47738	47749
48689	48694	48678	48684	48670	48672	48673	48663	48672	48674
49633	49623	49621	49636	49623	49613	49624	49621	49630	49610
50581	50573	50565	50572	50564	50574	50563	50568	50560	50561
51441	51449	51469	51436	51451	51432	51427	51426	51432	51428
52285	52287	52294	52283	52294	52286	52283	52268	52258	52263
53005	52999	53000	52985	53014	52975	52985	53002	52984	52982
53519	53531	53529	53505	53513	53487	53509	53524	53509	53493
53995	54008	53979	53967	53956	53985	53971	53986	53945	53970
54232	54273	54263	54261	54255	54217	54230	54243	54232	54250
54241	54263	54242	54210	54242	54235	54241	54243	54239	54218
54230	54220	54213	54216	54226	54218	54214	54207	54231	54228
53941	53940	53933	53920	53930	53939	53945	53927	53943	53932
53411	53432	53429	53423	53431	53440	53425	53411	53424	53435
52874	52873	52883	52874	52881	52869	52877	52874	52863	52878
52166	52154	52159	52171	52170	52170	52164	52174	52167	52169
51282	51285	51287	51291	51288	51295	51303	51295	51298	51301
50373	50388	50389	50395	50387	50404	50403	50397	50396	50398
49409	49414	49418	49403	49411	49420	49436	49430	49426	49427
48436	48449	48453	48451	48470	48461	48463	48452	48469	48473
47458	47454	47453	47468	47478	47490	47484	47482	47500	47506
46607	46564	46524	46539	46605	46589	46619	46540	46589	46611
46131	46084	46087	46085	46125	46095	46114	46097	46124	46127
45078	45073	45104	45055	45081	45096	45114	45074	45119	45091
44547	44519	44507	44532	44544	44522	44527	44548	44561	44544
44038	44014	44040	44025	44012	44054	44032	44039	44017	44022
43756	43736	43740	43765	43742	43763	43785	43761	43787	43778
43722	43710	43694	43738	43740	43748	43694	43734	43727	43719
43793	43808	43793	43820	43808	43800	43820	43826	43821	43845
44111	44124	44108	44130	44121	44091	44096	44113	44120	44115
44681	44669	44667	44655	44673	44693	44694	44688	44689	44716
45259	45256	45282	45272	45264	45281	45284	45285	45277	45261
46099	46080	46091	46104	46091	46102	46078	46094	46101	46091
47049	47057	47055	47043	47055	47048	47037	47050	47041	47036
48032	48028	48030	48022	48047	48033	48036	48025	48028	48027
49113	49098	49096	49091	49093	49086	49084	49085	49080	49078
50126	50126	50131	50124	50129	50111	50122	50113	50108	50111
51172	51164	51168	51164	51171	51160	51170	51148	51143	51150
52137	52147	52147	52150	52139	52117	52133	52128	52125	52119
52905	52913	52904	52887	52884	52888	52913	52882	52889	52887
53617	53637	53623	53639	53652	53632	53626	53643	53615	53626
54159	54216	54160	54173	54150	54180	54128	54177	54166	54152
54447	54434	54471	54440	54462	54457	54447	54449	54463	54398
54642	54614	54631	54618	54610	54628	54626	54605	54639	54607
54573	54570	54575	54567	54600	54577	54563	54569	54592	54584
54252	54276	54288	54300	54285	54265	54250	54270	54257	54258
53838	53815	53862	53823	53812	53848	53826	53839	53849	53837
53214	53245	53194	53221	53231	53214	53217	53221	53224	53213
52380	52371	52378	52392	52397	52398	52400	52398	52403	52406
51531	51547	51534	51534	51544	51542	51543	51545	51542	51539
50524	50541	50543	50536	50538	50550	50549	50544	50548	50561
49480	49475	49479	49499	49498	49505	49508	49501	49515	49498
48422	48445	48434	48418	48401	48435	48449	48438	48442	48450
47358	47348	47351	47364	47360	47375	47390	47389	47390	47390
46436	46483	46388	46455	46428	46456	46466	46442	46454	46443
45510	45479	45558	45528	45463	45501	45530	45573	45538	45543
44754	44826	44791	44761	44800	44783	44786	44818	44781	44782
44092	44085	44123	44053	44122	44107	44113	44179	44127	44129
43610	43573	43670	43632	43617	43639	43654	43710	43632	43649
43436	43436	43408	43486	43427	43442	43448	43554	43431	43476
43315	43273	43263	43360	43313	43300	43285	43339	43272	43291
43444	43430	43378	43432	43385	43422	43440	43449	43416	43471
43857	43831	43811	43915	43862	43861	43875	43883	43837	43839
44343	44343	44292	44331	44339	44350	44351	44308	44327	44348
45059	45020	45054	45003	45009	45019	45015	45052	45034	45030
45973	45963	45986	45986	45961	45939	45957	45975	45960	45959
46958	46950	46943	46958	46947	46938	46938	46939	46940	46941
48039	48041	48046	48027	48036	48035	48039	48015	48027	48023
49176	49170	49167	49188	49173	49161	49158	49169	49171	49165
50343	50334	50338	50353	50306	50324	50322	50319	50301	50302
51457	51457	51451	51406	51441	51447	51429	51443	51427	51427
52459	52429	52394	52420	52430	52426	52425	52421	52453	52407
53351	53374	53373	53322	53357	53358	53316	53351	53351	53352
54126	54129	54102	54146	54094	54087	54074	54093	54115	54117
54497	54564	54576	54602	54569	54521	54528	54569	54487	54544
54953	54991	54991	54996	54991	55024	55020	54992	55021	54989
55146	55135	55103	55077	55088	55140	55085	55098	55148	55132
54947	54916	54923	54902	54916	54903	54907	54900	54852	54929
54667	54680	54692	54667	54676	54653	54663	54671	54702	54689
54118	54174	54159	54170	54149	54149	54165	54148	54185	54121
53364	53372	53377	53371	53379	53371	53379	53379	53366	53376
52527	52540	52541	52549	52548	52520	52536	52541	52537	52561
51557	51555	51551	51568	51563	51575	51573	51569	51576	51564
50443	50439	50451	50440	50448	50445	50445	50454	50454	50465
49289	49303	49295	49311	49308	49311	49322	49320	49303	49306
48145	48121	48125	48135	48140	48134	48161	48145	48158	48147
47033	47003	47012	47020	47034	47045	47000	47043	47049	47058
45908	45925	45935	45937	45926	45897	45908	45947	45985	45953
45016	45015	45040	45063	45044	45101	45008	45061	45016	45038
44137	44115	44112	44110	44112	44125	44194	44136	44160	44148
43446	43432	43465	43464	43432	43433	43413	43466	43454	43539
43091	43106	43107	43102	43060	43104	43155	43106	43096	43170
42747	42750	42756	42742	42769	42730	42822	42766	42745	42729
42690	42666	42689	42659	42670	42691	42737	42725	42696	42718
43030	42987	43005	43022	42976	43061	43018	43010	43005	43053
43377	43356	43399	43387	43364	43423	43337	43387	43390	43389
44005	43984	43991	44001	43977	44067	43968	43996	44016	43973
44891	44838	44857	44851	44856	44869	44880	44855	44872	44892
45828	45814	45827	45809	45800	45798	45827	45802	45823	45816
46954	46952	46941	46945	46937	46954	46939	46940	46931	46919
48151	48145	48149	48146	48145	48152	48131	48139	48135	48144
49396	49395	49387	49383	49382	49381	49376	49382	49374	49372
50656	50630	50647	50634	50631	50623	50621	50618	50616	50611
51791	51796	51779	51777	51791	51771	51758	51772	51760	51762
52939	52938	52915	52908	52943	52924	52909	52910	52887	52912
53879	53889	53891	53885	53870	53875	53864	53872	53866	53855
54582	54579	54566	54569	54578	54573	54581	54517	54571	54555
55234	55259	55230	55260	55254	55242	55239	55227	55240	55222
55683	55675	55677	55664	55660	55684	55638	55631	55670	55652
55697	55712	55734	55698	55704	55726	55704	55669	55687	55699
55699	55709	55709	55676	55690	55673	55703	55683	55702	55692
55440	55463	55478	55441	55445	55455	55470	55443	55462	55432
54841	54844	54838	54862	54838	54840	54828	54820	54817	54841
54201	54198	54187	54208	54201	54198	54204	54198	54195	54208
53325	53339	53350	53342	53352	53339	53339	53325	53353	53339
52314	52315	52312	52302	52309	52316	52334	52326	52318	52332
51230	51242	51240	51243	51246	51244	51258	51240	51249	51251
50051	50068	50053	50072	50070	50075	50078	50087	50083	50075
49072	49078	49087	49084	49096	49097	49091	49102	49091	49108
47715	47735	47729	47730	47732	47747	47763	47748	47756	47746
46576	46583	46596	46582	46598	46572	46622	46606	46604	46615
45476	45502	45495	45549	45514	45554	45522	45525	45528	45536
44573	44583	44577	44590	44585	44601	44595	44623	44607	44598
43905	43900	43911	43949	43914	43902	43947	43948	43938	43977
43236	43262	43299	43283	43303	43297	43332	43285	43321	43328
42914	42938	42939	42949	42960	42958	42962	42979	42996	42989
42942	42978	42957	42980	42958	42954	42963	42990	42953	42987
43011	43002	43008	43003	43028	43012	42990	43028	42971	43022
43387	43397	43411	43398	43372	43376	43411	43398	43401	43398
44059	44060	44092	44072	44067	44044	44066	44075	44067	44070
44817	44817	44805	44808	44822	44810	44815	44804	44800	44803
45746	45750	45751	45739	45735	45743	45732	45728	45765	45723
46879	46882	46891	46878	46889	46880	46883	46874	46879	46876
48054	48054	48056	48056	48061	48043	48032	48044	48037	48047
49309	49289	49297	49283	49286	49290	49270	49276	49264	49269
50524	50512	50497	50493	50497	50476	50492	50466	50470	50472
51704	51688	51681	51682	51665	51654	51669	51653	51656	51657
52788	52752	52786	52774	52776	52744	52739	52753	52749	52755
53674	53687	53675	53675	53636	53634	53651	53639	53634	53642
54466	54430	54474	54467	54525	54457	54444	54480	54465	54446
55077	55110	55075	55081	55089	55054	55070	55051	55049	55043
55346	55295	55350	55321	55302	55296	55299	55315	55310	55296
55577	55571	55576	55559	55616	55578	55569	55571	55565	55571
55494	55516	55473	55480	55463	55492	55447	55473	55448	55453
55048	55087	55048	55059	55001	55065	55039	55066	55066	55046
54618	54605	54613	54613	54652	54604	54592	54595	54591	54598
53929	53942	53959	53925	53973	53923	53937	53945	53929	53932
52985	52985	52986	52987	53012	52984	52986	52985	52995	52975
51998	52000	52017	52005	51983	52006	52028	52020	52016	52026
50893	50890	50897	50911	50899	50909	50907	50911	50908	50909
49702	49712	49715	49722	49704	49724	49735	49730	49728	49725
48490	48463	48481	48490	48520	48513	48522	48507	48517	48517
47339	47380	47337	47365	47359	47359	47363	47344	47365	47371
46167	46129	46213	46180	46164	46189	46200	46136	46212	46207
45104	45107	45148	45132	45208	45162	45156	45103	45131	45146
44318	44294	44371	44336	44360	44296	44339	44295	44361	44361
43542	43589	43587	43561	43512	43543	43541	43583	43558	43568
42956	42945	42890	42924	42955	42989	42981	43056	42996	43007
42790	42745	42871	42824	42808	42819	42842	42877	42831	42848
42670	42629	42624	42667	42681	42689	42676	42745	42689	42681
42827	42814	42760	42760	42869	42785	42821	42839	42829	42807
43343	43287	43318	43345	43300	43335	43327	43336	43340	43330
43899	43902	43939	43936	43883	43903	43923	43953	43907	43895
44750	44752	44704	44728	44725	44716	44740	44761	44731	44721
45757	45760	45723	45714	45757	45759	45732	45711	45750	45756
46875	46892	46873	46859	46870	46872	46867	46876	46861	46877
48102	48081	48075	48079	48083	48070	48074	48081	48083	48065
49338	49326	49327	49307	49324	49329	49315	49309	49317	49307
50606	50591	50606	50562	50579	50576	50568	50565	50562	50565
51798	51777	51762	51782	51760	51754	51765	51768	51741	51756
52811	52780	52761	52823	52780	52759	52755	52755	52771	52762
53787	53803	53831	53815	53771	53770	53787	53773	53816	53781
54544	54581	54547	54565	54540	54560	54546	54537	54523	54542
55004	55003	55018	54955	54998	55021	55037	55018	54947	54965
55475	55466	55465	55401	55454	55423	55462	55467	55461	55441
55684	55648	55658	55608	55645	55683	55659	55621	55554	55617
55387	55452	55436	55438	55432	55471	55445	55460	55414	55432
55258	55231	55231	55210	55219	55184	55187	55205	55243	55193
54820	54767	54744	54776	54758	54768	54771	54751	54701	54726
54073	54044	54057	54034	54054	54088	54083	54047	54070	54039
53221	53255	53261	53262	53261	53252	53270	53260	53276	53276
52283	52295	52310	52299	52299	52303	52313	52299	52321	52299
51213	51228	51217	51234	51233	51239	51230	51250	51243	51234
50100	50114	50115	50122	50120	50108	50143	50127	50131	50123
48952	48974	48978	48967	48973	48985	48980	48989	48981	48993
47824	47816	47823	47823	47828	47850	47855	47839	47858	47869
46712	46701	46694	46709	46709	46706	46705	46726	46710	46764
45752	45758	45753	45779	45790	45796	45794	45830	45787	45767
44792	44827	44841	44879	44861	44816	44924	44861	44875	44848
44108	44114	44103	44119	44103	44176	44090	44122	44091	44169
43629	43617	43607	43591	43619	43587	43604	43641	43622	43685
43231	43218	43225	43195	43191	43192	43151	43235	43233	43221
43054	43066	43066	43050	43035	43107	43146	43070	43084	43040
43245	43204	43184	43204	43199	43267	43203	43183	43233	43256
43456	43452	43477	43459	43450	43461	43420	43448	43468	43423
43978	43969	43989	43993	43946	43944	43940	43974	43976	43972
44751	44738	44724	44753	44758	44720	44707	44734	44769	44767
45554	45559	45564	45562	45551	45528	45535	45563	45537	45542
46579	46561	46569	46565	46563	46555	46584	46560	46567	46551
47697	47688	47697	47686	47680	47679	47675	47670	47693	47674
48844	48836	48845	48834	48834	48834	48828	48819	48817	48821
50025	50003	50026	50013	50004	50004	49987	49986	49987	49988
51121	51105	51114	51095	51080	51096	51091	51085	51083	51079
52182	52177	52176	52191	52165	52171	52156	52161	52164	52159
53171	53170	53167	53164	53161	53143	53147	53145	53145	53106
53841	53883	53883	53863	53847	53842	53817	53839	53825	53853
54536	54553	54536	54543	54548	54509	54516	54532	54505	54492
54997	54982	54992	54991	55007	54973	55001	54995	54971	54991
55157	55152	55166	55148	55158	55163	55149	55175	55145	55154
55238	55273	55281	55267	55240	55233	55223	55246	55211	55233
55071	55080	55059	55082	55085	55084	55080	55065	55050	55081
54638	54604	54623	54638	54605	54618	54646	54624	54612	54635
54170	54168	54144	54135	54152	54162	54159	54150	54153	54149
53437	53442	53558	53459	53470	53436	53461	53558	53450	53470
52513	52516	52540	52527	52518	52515	52522	52548	52516	52526
51606	51613	51621	51618	51612	51613	51620	51630	51617	51616
50574	50582	50587	50579	50587	50594	50595	50591	50593	50593
49515	49526	49523	49524	49533	49530	49537	49548	49544	49544
48427	48446	48458	48445	48464	48446	48465	48450	48448	48457
47432	47441	47441	47455	47444	47468	47456	47463	47456	47470
46429	46428	46427	46416	46440	46454	46430	46426	46433	46443
45562	45548	45567	45570	45554	45576	45576	45568	45553	45583
44893	44905	44888	44881	44899	44923	44902	44901	44913	44904
44268	44279	44293	44256	44308	44314	44310	44304	44324	44308
43850	43841	43834	43866	43840	43858	43861	43878	43877	43889
43788	43752	43787	43763	43747	43761	43770	43773	43775	43792
43729	43706	43698	43735	43722	43726	43749	43717	43736	43752
43919	43929	43937	43903	43912	43929	43910	43910	43907	43923
44403	44375	44377	44374	44376	44364	44371	44366	44380	44367
44947	44944	44951	44939	44925	44944	44941	44944	44940	44946
45690	45671	45682	45681	45692	45689	45694	45676	45690	45686
46597	46592	46590	46591	46595	46583	46591	46587	46571	46581
47575	47563	47563	47574	47555	47573	47550	47566	47547	47545
48627	48620	48603	48612	48611	48599	48599	48603	48608	48604
49666	49667	49670	49661	49662	49648	49656	49642	49651	49642
50737	50730	50721	50733	50732	50718	50711	50704	50715	50710
51723	51731	51719	51723	51728	51688	51729	51703	51694	51706
52567	52570	52558	52537	52536	52538	52541	52541	52514	52528
53379	53402	53377	53360	53340	53360	53352	53343	53371	53356
54058	54030	54049	54041	54047	54046	54042	54007	54008	54022
54356	54360	54383	54371	54359	54392	54379	54384	54354	54332
54728	54679	54679	54707	54709	54687	54691	54689	54670	54672
54807	54791	54835	54801	54855	54818	54797	54818	54808	54802
54579	54608	54573	54598	54582	54565	54590	54593	54563	54586
54331	54356	54309	54318	54281	54313	54290	54315	54302	54320
53847	53795	53838	53840	53784	53839	53821	53835	53816	53824
53135	53132	53164	53146	53116	53156	53149	53158	53143	53142
52390	52376	52395	52400	52388	52411	52398	52402	52398	52402
51491	51484	51493	51484	51487	51497	51499	51501	51497	51488
50562	50565	50560	50566	50567	50567	50565	50571	50573	50563
49563	49554	49558	49571	49550	49571	49583	49578	49581	49578
48574	48589	48578	48583	48574	48592	48586	48596	48592	48599
47567	47585	47571	47603	47619	47600	47585	47625	47604	47602
46643	46688	46684	46671	46645	46649	46678	46697	46663	46675
45893	45872	45910	45884	45893	45901	45924	45940	45906	45931
45143	45128	45144	45113	45163	45170	45155	45107	45177	45145
44590	44551	44653	44598	44556	44604	44593	44660	44606	44622
44259	44208	44238	44247	44239	44235	44272	44206	44281	44258
44030	43989	43966	43999	43995	43997	44037	44017	44033	44026
44008	43935	44008	43975	43971	43980	44010	43973	44008	44004
44295	44218	44294	44296	44272	44266	44258	44288	44303	44295
44534	44535	44540	44557	44577	44565	44549	44580	44553	44590
45096	45110	45127	45060	45117	45109	45094	45095	45111	45117
45858	45866	45884	45849	45861	45863	45857	45849	45850	45851
46639	46627	46610	46620	46624	46620	46625	46630	46616	46625
47567	47560	47539	47563	47536	47532	47524	47531	47532	47535
48522	48518	48520	48527	48516	48512	48506	48496	48507	48497
49507	49496	49496	49504	49511	49491	49489	49494	49492	49497
50499	50480	50473	50473	50479	50468	50468	50487	50483	50458
51335	51355	51351	51384	51347	51339	51336	51341	51352	51346
52207	52213	52200	52162	52203	52204	52205	52183	52225	52195
52935	52955	52969	52903	52937	52939	52941	52943	52949	52910
53479	53487	53501	53458	53471	53479	53487	53451	53416	53451
53921	53913	53939	53963	53930	53924	53919	53892	53890	53931
54138	54185	54169	54128	54177	54164	54160	54174	54191	54160
54157	54200	54190	54202	54160	54162	54194	54178	54188	54173
54112	54130	54126	54078	54132	54116	54081	54109	54156	54061
53886	53830	53866	53844	53838	53861	53838	53834	53855	53798
53378	53358	53338	53339	53339	53316	53360	53343	53319	53331
52830	52838	52847	52852	52846	52836	52858	52849	52839	52846
52105	52123	52121	52123	52125	52123	52130	52128	52114	52126
51390	51381	51378	51385	51377	51399	51378	51389	51392	51372
50550	50548	50549	50557	50557	50550	50550	50561	50562	50558
49676	49684	49682	49685	49685	49703	49690	49691	49704	49694
48801	48820	48816	48822	48809	48808	48837	48830	48828	48824
47958	47961	47949	47967	47967	47947	47968	47985	47963	47948
47230	47190	47210	47201	47219	47195	47200	47213	47199	47237
46476	46471	46489	46487	46502	46454	46525	46484	46511	46520
45877	45864	45892	45889	45897	45926	45908	45887	45912	45890
45491	45476	45468	45463	45481	45478	45474	45494	45480	45485
45088	45089	45072	45085	45090	45071	45086	45099	45108	45095
44932	44926	44935	44947	44949	44994	44909	44919	44953	44884
45006	44997	45003	44991	45043	45029	45043	45010	45009	45039
45139	45114	45132	45103	45126	45120	45139	45118	45136	45118
45410	45398	45395	45429	45411	45390	45433	45415	45421	45388
45919	45945	45931	45916	45924	45942	45938	45931	45934	45919
46490	46489	46491	46490	46491	46465	46485	46488	46486	46484
47172	47164	47161	47150	47148	47160	47152	47159	47151	47138
47947	47937	47944	47942	47938	47938	47924	47925	47938	47939
48754	48744	48751	48737	48741	48736	48738	48726	48733	48726
49590	49585	49579	49582	49569	49577	49561	49560	49560	49564
50380	50378	50371	50364	50371	50367	50367	50357	50353	50345
51171	51161	51165	51146	51166	51154	51140	51147	51142	51135
51870	51862	51855	51870	51866	51841	51857	51855	51855	51838
52408	52423	52405	52413	52397	52402	52395	52379	52392	52386
52954	52944	52947	52940	52933	52930	52918	52929	52921	52914
53289	53290	53286	53269	53255	53269	53276	53267	53272	53271
53407	53419	53390	53393	53395	53391	53389	53375	53381	53371
53506	53500	53513	53486	53488	53491	53500	53487	53476	53475
53468	53416	53381	53366	53355	53472	53497	53458	53351	53449
52966	52946	52943	52951	52937	52972	52978	52968	52932	52946
52725	52711	52715	52716	52704	52717	52729	52727	52708	52709
52226	52227	52220	52211	52211	52221	52222	52213	52212	52224
51693	51685	51685	51684	51689	51690	51694	51691	51675	51687
51012	51022	51006	51016	51015	51023	51031	51018	51021	51014
50277	50270	50267	50272	50282	50277	50276	50285	50282	50289
49528	49538	49527	49533	49529	49535	49543	49538	49532	49534
48760	48766	48753	48765	48774	48781	48787	48785	48777	48782
48054	48054	48064	48057	48067	48070	48070	48080	48068	48076
47353	47366	47353	47373	47373	47351	47363	47377	47375	47388
46741	46744	46746	46735	46745	46757	46767	46750	46764	46759
46263	46251	46280	46234	46273	46275	46290	46282	46289	46290
45853	45834	45836	45826	45847	45830	45844	45859	45870	45876
45563	45567	45585	45557	45579	45564	45561	45560	45568	45574
45459	45469	45484	45455	45478	45499	45492	45462	45482	45489
45437	45461	45465	45459	45431	45464	45469	45474	45473	45445
45591	45598	45596	45583	45609	45598	45590	45585	45627	45611
45918	45904	45910	45918	45912	45921	45923	45922	45927	45921
46253	46265	46271	46259	46273	46266	46267	46276	46275	46260
46798	46782	46780	46791	46783	46770	46776	46778	46791	46806
47410	47408	47415	47415	47405	47399	47399	47405	47403	47423
48072	48045	48064	48059	48065	48057	48054	48043	48055	48053
48771	48772	48759	48767	48762	48753	48752	48747	48759	48762
49481	49466	49464	49465	49474	49465	49465	49467	49464	49455
50175	50181	50173	50181	50172	50162	50162	50162	50160	50162
50847	50849	50848	50840	50854	50846	50831	50845	50826	50827
51369	51385	51375	51364	51379	51366	51341	51370	51355	51365
51870	51892	51879	51875	51880	51857	51869	51871	51867	51873
52255	52264	52279	52275	52257	52261	52256	52258	52245	52262
52479	52480	52464	52473	52491	52482	52469	52480	52467	52471
52634	52634	52620	52620	52635	52635	52632	52614	52611	52634
52633	52653	52623	52631	52614	52632	52632	52629	52622	52614
52454	52457	52448	52439	52425	52437	52456	52440	52441	52443
52257	52249	52265	52260	52230	52248	52255	52258	52247	52260
51840	51858	51849	51849	51823	51840	51846	51852	51851	51855
51421	51440	51413	51421	51416	51425	51427	51424	51430	51427
50904	50896	50902	50913	50908	50910	50908	50905	50907	50913
50294	50301	50299	50310	50300	50303	50309	50303	50308	50309
49689	49684	49686	49687	49697	49693	49697	49694	49696	49693
49050	49038	49041	49054	49059	49045	49064	49055	49052	49069
48430	48457	48448	48438	48443	48439	48447	48437	48453	48445
47831	47822	47834	47841	47837	47841	47846	47845	47842	47845
47284	47256	47307	47292	47301	47289	47301	47305	47294	47310
46859	46858	46862	46875	46843	46869	46878	46841	46862	46871
46434	46443	46399	46435	46451	46448	46439	46487	46442	46454
46145	46143	46147	46156	46165	46144	46150	46192	46159	46162
46037	46034	46061	46043	45993	46050	46035	46018	46030	46040
45910	45943	45926	45930	45888	45921	45910	45914	45921	45920
45965	45999	45968	46019	45977	45989	45988	45991	45976	45991
46191	46166	46205	46183	46179	46194	46189	46188	46187	46201
46423	46392	46410	46384	46409	46407	46426	46435	46426	46420
46758	46764	46741	46764	46793	46773	46761	46735	46770	46766
47255	47250	47258	47264	47236	47248	47238	47223	47256	47254
47747	47740	47755	47740	47740	47728	47738	47724	47748	47733
48292	48295	48298	48295	48301	48288	48284	48292	48286	48292
48867	48872	48876	48862	48867	48876	48865	48871	48870	48859
49451	49451	49444	49450	49441	49451	49441	49439	49441	49446
50015	50011	50017	50004	49999	50013	50003	49999	49995	49990
50514	50508	50500	50497	50498	50497	50506	50503	50489	50498
50969	50978	50988	50978	50970	50958	50958	50967	50963	50955
51381	51358	51379	51359	51357	51355	51351	51371	51361	51350
51622	51607	51601	51591	51605	51613	51613	51609	51612	51592
51855	51849	51864	51873	51860	51864	51862	51847	51872	51847
51978	51979	51959	51963	51967	51947	51961	51963	51967	51964
51912	51923	51928	51918	51927	51918	51930	51905	51888	51923
51860	51852	51839	51850	51836	51842	51840	51840	51853	51848
51659	51649	51640	51625	51645	51649	51661	51647	51610	51622
51411	51394	51390	51396	51384	51371	51400	51388	51390	51377
51051	51039	51038	51031	51040	51044	51035	51049	51036	51027
50615	50623	50620	50630	50622	50632	50633	50625	50624	50630
50186	50177	50175	50185	50177	50183	50194	50182	50193	50181
49693	49706	49706	49711	49708	49699	49702	49714	49709	49716
49223	49227	49222	49225	49224	49226	49231	49236	49247	49235
48762	48747	48759	48757	48752	48757	48774	48753	48766	48742
48304	48295	48310	48302	48315	48325	48313	48321	48329	48312
47914	47929	47933	47933	47944	47967	47938	47926	47932	47929
47560	47567	47573	47595	47585	47610	47582	47593	47581	47605
47276	47299	47297	47294	47301	47288	47314	47306	47292	47314
47112	47126	47121	47137	47142	47128	47166	47137	47143	47111
46985	47002	47004	46998	47003	47035	47020	47009	47002	46995
46954	46937	46942	46939	46951	46925	46951	46963	46946	46951
47049	47061	47035	47037	47043	47034	47026	47052	47049	47030
47146	47156	47155	47149	47154	47178	47140	47145	47162	47144
47363	47352	47354	47367	47367	47343	47371	47356	47364	47373
47649	47660	47656	47644	47662	47673	47658	47646	47659	47659
47996	47985	47994	47981	47990	47969	47982	47988	47986	47988
48379	48375	48377	48373	48380	48371	48365	48361	48365	48358
48795	48780	48777	48778	48778	48781	48772	48782	48775	48767
49195	49198	49195	49196	49190	49195	49197	49197	49195	49192
49624	49614	49611	49605	49600	49617	49604	49604	49597	49593
49995	49994	49995	49984	49984	49980	49986	49980	49977	49985
50369	50361	50368	50363	50352	50356	50365	50368	50350	50345
50671	50678	50673	50663	50666	50660	50665	50661	50661	50656
50902	50897	50900	50894	50890	50886	50886	50887	50897	50888
51107	51101	51091	51098	51106	51096	51097	51098	51086	51091
51205	51215	51150	51219	51211	51215	51181	51254	51222	51229
51121	51119	51105	51121	51108	51116	51110	51124	51120	51112
51167	51157	51168	51176	51167	51166	51169	51168	51173	51162
51063	51050	51043	51058	51051	51049	51046	51043	51046	51051
50913	50914	50900	50905	50896	50900	50904	50907	50902	50910
50680	50680	50684	50685	50680	50682	50674	50690	50674	50682
50375	50365	50368	50374	50373	50372	50379	50375	50381	50378
50062	50061	50050	50063	50059	50063	50065	50064	50064	50063
49716	49714	49712	49720	49708	49713	49722	49719	49723	49715
49360	49360	49354	49360	49366	49359	49361	49368	49368	49372
48995	49002	49017	49009	49006	49014	49015	49023	49004	49007
48672	48670	48676	48677	48673	48680	48681	48678	48682	48687
48386	48382	48388	48395	48383	48389	48383	48402	48397	48394
48120	48119	48123	48122	48127	48118	48134	48134	48132	48147
47905	47916	47923	47913	47922	47913	47931	47920	47931	47912
47782	47783	47789	47773	47800	47784	47798	47801	47790	47803
47681	47684	47683	47683	47690	47694	47676	47681	47681	47682
47664	47670	47672	47659	47670	47661	47665	47666	47661	47668
47760	47745	47756	47749	47755	47753	47747	47753	47769	47752
47859	47866	47867	47856	47865	47884	47862	47871	47871	47879
48058	48037	48054	48055	48047	48044	48043	48041	48049	48043
48319	48316	48303	48296	48311	48305	48298	48304	48307	48314
48582	48575	48580	48570	48571	48559	48566	48574	48572	48580
48874	48882	48872	48869	48880	48881	48864	48876	48866	48866
49171	49175	49183	49178	49169	49177	49180	49171	49172	49171
49488	49490	49489	49475	49477	49482	49477	49466	49479	49482
49758	49758	49760	49762	49763	49763	49754	49755	49758	49754
49997	49991	49993	49990	49994	49993	49994	49996	49990	49992
50221	50224	50203	50206	50204	50198	50210	50202	50208	50197
50369	50370	50367	50360	50366	50358	50368	50365	50360	50359
50459	50447	50450	50450	50449	50438	50441	50438	50443	50442
50511	50505	50515	50512	50514	50510	50512	50516	50511	50505
50509	50507	50503	50500	50490	50509	50514	50493	50506	50504
50410	50417	50417	50423	50423	50422	50417	50418	50413	50418
50323	50333	50321	50328	50329	50329	50334	50336	50327	50321
50155	50149	50149	50161	50152	50147	50152	50153	50158	50159
49967	49963	49961	49974	49961	49971	49974	49970	49969	49965
49745	49744	49747	49753	49745	49757	49751	49762	49761	49756
49512	49510	49522	49516	49522	49512	49507	49512	49513	49523
49271	49256	49259	49267	49280	49271	49282	49271	49265	49267
49031	49035	49025	49032	49034	49033	49030	49036	49053	49037
48802	48816	48807	48810	48803	48821	48815	48798	48818	48819
48594	48583	48606	48601	48608	48598	48595	48584	48599	48609
48417	48432	48426	48415	48422	48415	48421	48439	48429	48429
48294	48277	48305	48297	48285	48290	48305	48303	48299	48300
48173	48169	48170	48179	48196	48185	48187	48178	48181	48183
48139	48122	48127	48121	48130	48143	48120	48126	48137	48130
48168	48163	48160	48152	48170	48153	48163	48156	48160	48169
48207	48210	48229	48210	48203	48211	48202	48219	48214	48219
48339	48323	48336	48323	48339	48336	48329	48330	48329	48324
48528	48531	48524	48519	48529	48533	48524	48522	48529	48524
48747	48753	48747	48743	48753	48747	48754	48743	48741	48743
49011	49008	49009	49013	49006	49001	48998	48993	49007	48997
49280	49300	49274	49281	49284	49277	49274	49270	49273	49271
49550	49564	49555	49562	49569	49550	49552	49547	49554	49552
49834	49831	49833	49813	49824	49821	49820	49816	49813	49812
50051	50055	50046	50046	50048	50045	50039	50042	50039	50044
50257	50258	50252	50244	50262	50251	50258	50247	50249	50242
50418	50422	50426	50404	50421	50411	50401	50394	50411	50402
50504	50493	50499	50493	50487	50490	50491	50479	50495	50485
50550	50555	50529	50548	50553	50557	50548	50549	50556	50553
50537	50525	50529	50528	50529	50534	50531	50534	50517	50529
50429	50421	50426	50423	50428	50430	50428	50414	50435	50425
50290	50297	50291	50302	50304	50301	50305	50301	50290	50303
50120	50121	50116	50115	50115	50113	50117	50121	50118	50118
49875	49863	49871	49869	49865	49871	49870	49867	49872	49866
49595	49603	49598	49603	49602	49600	49610	49609	49600	49603
49310	49313	49311	49312	49313	49328	49328	49317	49330	49318
49016	49008	48999	49019	49006	49017	49024	49014	49022	49015
48719	48708	48709	48716	48721	48720	48746	48728	48745	48725
48472	48457	48451	48447	48465	48463	48460	48469	48457	48461
48200	48191	48190	48193	48196	48208	48202	48216	48190	48200
47985	47997	47991	47984	47994	48010	48008	48004	48037	48005
47845	47865	47863	47858	47850	47872	47853	47877	47875	47867
47759	47737	47754	47755	47750	47736	47770	47738	47735	47765
47694	47696	47704	47680	47690	47689	47712	47714	47726	47689
47733	47749	47741	47748	47743	47761	47733	47752	47750	47734
47824	47820	47831	47827	47816	47822	47833	47820	47806	47822
47975	47968	47968	47962	47962	47991	47974	47963	47970	47968
48188	48198	48210	48180	48194	48202	48201	48205	48190	48205
48472	48468	48470	48459	48466	48455	48449	48454	48460	48456
48769	48773	48771	48765	48767	48760	48765	48756	48764	48759
49099	49104	49106	49088	49104	49099	49098	49096	49087	49097
49434	49436	49436	49429	49434	49436	49425	49430	49415	49424
49770	49769	49760	49761	49768	49755	49749	49751	49763	49749
50048	50053	50058	50038	50047	50029	50049	50039	50040	50027
50335	50335	50323	50333	50315	50317	50331	50318	50316	50322
50547	50554	50552	50547	50540	50555	50536	50535	50546	50546
50692	50688	50686	50686	50679	50674	50664	50681	50675	50663
50811	50816	50816	50817	50810	50825	50816	50799	50806	50799
50848	50853	50847	50843	50849	50844	50834	50841	50845	50830
50789	50778	50790	50778	50779	50783	50779	50787	50781	50769
50692	50696	50705	50700	50708	50684	50708	50692	50690	50698
50544	50540	50538	50544	50547	50547	50542	50542	50538	50535
50291	50299	50294	50295	50295	50287	50297	50289	50289	50291
50028	50024	50020	50024	50023	50033	50024	50019	50028	50021
49702	49697	49705	49709	49707	49714	49715	49701	49706	49706
49393	49400	49396	49398	49395	49405	49405	49399	49409	49409
48986	48998	48990	48990	48995	49000	49006	49000	49003	49004
48632	48630	48629	48644	48630	48639	48646	48642	48648	48651
48261	48264	48260	48271	48267	48266	48268	48274	48284	48283
47924	47920	47947	47946	47944	47939	47953	47954	47947	47948
47657	47674	47666	47674	47677	47685	47677	47678	47688	47680
47427	47424	47434	47429	47426	47438	47440	47437	47450	47450
47255	47266	47269	47257	47263	47262	47276	47265	47275	47290
47189	47194	47187	47205	47185	47209	47209	47206	47206	47208
47192	47180	47187	47170	47175	47197	47194	47192	47190	47190
47243	47244	47246	47260	47257	47256	47269	47260	47264	47263
47455	47436	47440	47457	47457	47442	47447	47444	47448	47440
47665	47653	47652	47667	47656	47648	47662	47656	47670	47664
47972	47977	47980	47989	47985	47979	47984	47972	47981	47981
48375	48372	48390	48377	48382	48371	48379	48382	48373	48375
48799	48803	48803	48796	48805	48793	48792	48797	48801	48781
49259	49262	49262	49260	49253	49255	49241	49259	49247	49244
49713	49706	49707	49701	49704	49686	49706	49701	49700	49699
50174	50174	50162	50164	50162	50165	50164	50146	50162	50154
50619	50604	50607	50597	50608	50595	50594	50599	50607	50589
50967	50955	50951	50944	50948	50939	50935	50936	50931	50932
51286	51292	51283	51288	51272	51289	51279	51284	51274	51273
51548	51550	51548	51541	51553	51535	51526	51538	51512	51536
51675	51687	51684	51691	51686	51682	51677	51673	51681	51679
51783	51788	51779	51777	51784	51785	51784	51787	51777	51763
51777	51782	51773	51768	51774	51762	51766	51776	51779	51768
51631	51626	51641	51635	51629	51633	51633	51627	51623	51613
51484	51477	51476	51479	51474	51472	51476	51472	51481	51465
51197	51198	51200	51193	51191	51196	51193	51202	51199	51193
50820	50814	50815	50812	50821	50817	50821	50812	50812	50816
50415	50412	50417	50417	50408	50422	50412	50417	50413	50415
49939	49929	49928	49939	49932	49935	49947	49949	49942	49943
49419	49412	49419	49427	49429	49429	49430	49432	49436	49437
48894	48885	48884	48884	48891	48895	48901	48904	48899	48905
48369	48353	48356	48373	48368	48364	48378	48381	48381	48382
47826	47832	47841	47868	47864	47856	47861	47858	47873	47864
47363	47373	47370	47370	47364	47385	47374	47379	47364	47392
46996	46974	46988	46992	47014	47006	47001	47001	47001	47005
46606	46588	46602	46622	46586	46624	46609	46627	46626	46631
46351	46341	46346	46369	46392	46372	46383	46384	46354	46390
46250	46258	46277	46263	46252	46268	46278	46275	46296	46281
46186	46173	46187	46190	46202	46190	46187	46204	46183	46192
46275	46278	46264	46270	46304	46277	46282	46277	46287	46279
46525	46547	46532	46521	46541	46533	46533	46526	46526	46540
46826	46845	46826	46823	46793	46829	46833	46810	46831	46834
47227	47208	47222	47230	47247	47245	47233	47245	47241	47240
47780	47793	47770	47775	47786	47784	47771	47768	47781	47778
48363	48362	48359	48344	48344	48344	48345	48349	48345	48338
48987	48990	48977	48983	48971	48976	48974	48978	48975	48975
49631	49630	49633	49605	49621	49608	49609	49619	49606	49618
50284	50261	50283	50267	50259	50270	50264	50260	50255	50261
50917	50907	50880	50887	50923	50901	50886	50881	50884	50879
51457	51432	51444	51446	51456	51429	51428	51432	51424	51409
51950	51946	51960	51963	51957	51939	51926	51953	51933	51934
52363	52367	52339	52340	52335	52343	52337	52345	52326	52334
52587	52602	52612	52565	52548	52565	52566	52556	52558	52568
52808	52788	52785	52816	52782	52823	52802	52798	52792	52794
52851	52855	52875	52805	52837	52841	52845	52830	52836	52816
52721	52719	52658	52683	52684	52695	52702	52707	52685	52674
52534	52522	52494	52561	52531	52525	52506	52528	52513	52502

## Sheet: DARN1BCfluid
						In this dataset, each column represents 1 data capture from the sensor (Over 1501 data points)
DARN1BC at 10cm from antenna during fluid injection						These are raw datasets in the time domain, as output from the sensor. Units are a.u.
						The sensor is a K-band FMCW operating between 24 - 25.5 GHz
						The chirp duration is 300 ms
						The time between chirps is 5 seconds
49146	49146	49157	49151	49147	49143	49146	49153	49154	49151	49149	49154	49161	49162	49156	49146	49141	49160	49143	49155	49147	49148	49144	49152	49154	49150	49159	49135	49153	49152	49144	49155	49137	49150	49146	49144	49146	49143	49151	49163	49153	49152	49158	49153	49153	49153	49138	49157	49148	49160
48802	48797	48764	48750	48748	48761	48739	48734	48719	48718	48719	48703	48721	48720	48731	48773	48779	48820	48845	48870	48911	48945	48997	49032	49076	49127	49161	49201	49255	49307	49377	49450	49510	49583	49628	49558	48745	48753	48800	48839	48854	48901	48930	48987	49035	49103	49134	49203	49270	49348
48494	48496	48464	48453	48434	48453	48432	48444	48427	48403	48398	48376	48371	48413	48438	48500	48538	48565	48600	48649	48710	48763	48825	48898	48957	49025	49085	49156	49222	49292	49391	49487	49562	49635	49704	49606	48408	48433	48497	48559	48593	48651	48715	48786	48853	48953	49009	49109	49200	49301
48344	48316	48279	48281	48281	48293	48275	48272	48266	48255	48252	48245	48215	48226	48297	48345	48388	48429	48493	48539	48603	48653	48721	48808	48874	48941	49019	49075	49159	49229	49312	49408	49490	49557	49635	49531	48230	48282	48329	48377	48435	48499	48568	48656	48731	48814	48898	48982	49076	49187
48206	48201	48193	48183	48169	48171	48171	48169	48169	48158	48156	48125	48131	48134	48198	48276	48309	48359	48405	48467	48518	48593	48674	48745	48808	48880	48946	49010	49072	49135	49232	49325	49379	49437	49505	49394	48092	48160	48211	48269	48325	48375	48451	48544	48622	48727	48783	48880	48974	49064
48144	48141	48121	48123	48142	48126	48132	48127	48118	48113	48111	48106	48110	48133	48188	48247	48271	48347	48379	48446	48505	48554	48629	48699	48769	48830	48905	48955	49013	49069	49138	49198	49271	49314	49368	49266	48011	48078	48145	48184	48251	48320	48383	48472	48543	48627	48702	48794	48884	48954
48151	48131	48147	48155	48156	48164	48155	48173	48138	48147	48141	48143	48140	48143	48209	48269	48318	48381	48413	48460	48511	48569	48631	48698	48754	48820	48877	48909	48966	49010	49064	49113	49148	49179	49222	49136	48007	48083	48151	48194	48260	48313	48373	48447	48518	48575	48660	48730	48798	48856
48154	48149	48144	48168	48191	48200	48197	48193	48191	48186	48196	48186	48167	48205	48255	48321	48366	48402	48446	48476	48532	48585	48649	48704	48753	48797	48850	48886	48921	48953	48987	48995	49018	49031	49056	49010	48029	48096	48158	48192	48255	48304	48379	48434	48484	48556	48615	48669	48712	48759
48205	48225	48227	48245	48267	48277	48281	48283	48281	48294	48275	48272	48290	48296	48353	48407	48427	48493	48522	48557	48587	48629	48689	48733	48777	48812	48846	48871	48887	48911	48915	48912	48918	48929	48915	48886	48109	48171	48218	48250	48297	48343	48389	48451	48489	48542	48596	48624	48671	48680
48325	48327	48363	48376	48387	48412	48407	48423	48415	48418	48417	48421	48427	48447	48491	48523	48566	48608	48617	48654	48689	48719	48747	48771	48811	48842	48848	48875	48865	48868	48852	48832	48824	48812	48783	48773	48248	48292	48344	48361	48404	48427	48474	48513	48541	48586	48614	48634	48628	48631
48427	48456	48484	48493	48522	48527	48545	48559	48543	48552	48556	48573	48573	48576	48621	48654	48678	48709	48734	48751	48766	48790	48797	48820	48839	48852	48857	48868	48843	48829	48800	48750	48726	48695	48656	48645	48371	48429	48456	48476	48503	48523	48542	48571	48583	48613	48633	48624	48608	48598
48584	48606	48632	48656	48681	48693	48700	48725	48723	48722	48724	48747	48731	48763	48780	48804	48824	48851	48862	48856	48881	48871	48864	48882	48904	48882	48894	48871	48843	48798	48756	48702	48648	48595	48529	48557	48544	48573	48603	48633	48623	48639	48653	48653	48662	48656	48669	48633	48623	48566
48745	48761	48805	48837	48860	48865	48886	48882	48906	48906	48913	48917	48933	48927	48947	48969	48972	48986	48990	48988	48965	48961	48965	48951	48927	48932	48906	48875	48847	48796	48725	48651	48577	48521	48450	48508	48738	48759	48779	48775	48784	48772	48776	48759	48747	48736	48705	48678	48632	48569
48904	48941	48966	49013	49035	49054	49050	49060	49080	49086	49094	49101	49104	49115	49125	49124	49125	49134	49115	49099	49080	49063	49031	49007	48997	48961	48944	48889	48848	48772	48694	48601	48531	48429	48356	48440	48936	48959	48942	48945	48931	48917	48907	48860	48833	48807	48769	48727	48657	48578
49071	49109	49146	49177	49202	49211	49221	49241	49237	49254	49270	49287	49282	49287	49281	49263	49249	49248	49240	49218	49183	49157	49123	49070	49026	48999	48954	48897	48820	48761	48666	48560	48461	48378	48292	48385	49143	49124	49117	49103	49082	49050	49019	48968	48936	48881	48842	48761	48683	48581
49231	49261	49302	49326	49351	49366	49378	49381	49391	49408	49426	49438	49434	49443	49409	49396	49386	49345	49333	49312	49266	49211	49164	49111	49070	49026	48969	48895	48830	48766	48667	48555	48458	48365	48277	48380	49320	49294	49272	49250	49228	49187	49136	49087	49038	48968	48899	48819	48729	48640
49384	49415	49456	49482	49498	49505	49503	49520	49533	49539	49558	49564	49583	49573	49534	49519	49473	49457	49433	49384	49338	49279	49223	49159	49097	49037	48986	48922	48830	48761	48644	48545	48440	48330	48245	48369	49502	49456	49428	49393	49351	49313	49243	49179	49107	49036	48961	48879	48777	48662
49511	49536	49565	49593	49610	49617	49618	49616	49639	49652	49660	49676	49686	49679	49642	49589	49567	49524	49496	49433	49391	49321	49257	49186	49109	49066	48992	48921	48840	48752	48643	48524	48430	48335	48264	48378	49639	49595	49557	49522	49456	49404	49335	49264	49186	49104	49019	48934	48819	48703
49602	49629	49663	49678	49678	49687	49705	49699	49700	49718	49741	49729	49746	49757	49692	49645	49602	49569	49518	49482	49414	49347	49272	49196	49133	49062	48996	48920	48851	48757	48658	48563	48465	48379	48307	48404	49744	49698	49653	49601	49552	49488	49402	49334	49251	49182	49071	48979	48875	48769
49674	49702	49718	49740	49742	49736	49748	49752	49756	49772	49784	49801	49793	49782	49728	49682	49638	49587	49531	49488	49417	49356	49282	49199	49126	49056	48979	48917	48847	48765	48675	48583	48498	48411	48344	48449	49832	49794	49725	49681	49609	49552	49467	49379	49301	49210	49126	49026	48926	48822
49719	49731	49754	49763	49762	49765	49756	49771	49768	49786	49798	49808	49796	49795	49729	49670	49617	49583	49536	49487	49424	49356	49280	49189	49123	49059	48981	48911	48851	48775	48695	48615	48555	48475	48431	48522	49875	49823	49764	49705	49653	49595	49509	49415	49341	49239	49173	49077	48987	48889
49728	49744	49761	49749	49732	49741	49737	49755	49751	49752	49768	49778	49769	49756	49696	49637	49591	49540	49505	49446	49380	49318	49248	49168	49096	49041	48975	48922	48873	48819	48733	48665	48619	48557	48522	48613	49893	49824	49763	49704	49655	49607	49527	49434	49349	49273	49190	49116	49018	48951
49719	49719	49714	49717	49711	49700	49698	49690	49696	49704	49705	49707	49711	49697	49645	49580	49530	49493	49446	49404	49333	49291	49223	49151	49084	49025	48964	48937	48882	48839	48792	48734	48697	48656	48625	48700	49869	49798	49740	49702	49633	49597	49504	49431	49367	49291	49216	49147	49078	49020
49681	49665	49654	49651	49624	49620	49622	49634	49610	49626	49625	49625	49631	49609	49552	49503	49459	49425	49374	49336	49291	49238	49190	49117	49050	49013	48955	48928	48897	48879	48833	48810	48765	48765	48752	48818	49811	49743	49689	49642	49598	49550	49480	49410	49357	49282	49230	49185	49128	49085
49602	49590	49565	49570	49526	49534	49522	49510	49530	49523	49520	49517	49515	49498	49457	49404	49374	49336	49297	49252	49225	49186	49129	49088	49034	48998	48955	48944	48933	48920	48905	48895	48899	48897	48898	48945	49707	49657	49606	49565	49523	49484	49437	49378	49337	49272	49232	49190	49172	49142
49513	49502	49483	49453	49435	49417	49420	49418	49409	49411	49404	49403	49395	49393	49343	49302	49278	49230	49203	49185	49143	49131	49087	49046	49019	48988	48952	48969	48956	48971	48975	48982	49012	49025	49057	49074	49605	49553	49513	49488	49441	49416	49389	49337	49305	49254	49240	49222	49196	49215
49422	49390	49367	49346	49316	49296	49294	49292	49291	49290	49276	49271	49271	49251	49224	49183	49164	49141	49112	49084	49077	49058	49049	49016	49004	48980	48960	48974	48985	49019	49055	49095	49131	49157	49220	49198	49466	49427	49399	49372	49356	49330	49319	49295	49268	49232	49232	49227	49251	49269
49313	49276	49242	49205	49200	49179	49165	49161	49159	49146	49137	49139	49128	49118	49093	49076	49057	49027	49024	49008	49000	49000	48998	49001	49000	48986	49007	49014	49045	49082	49137	49187	49235	49304	49345	49313	49323	49294	49280	49257	49242	49242	49223	49223	49211	49215	49230	49241	49263	49310
49200	49158	49129	49085	49060	49052	49035	49023	49025	48999	49011	48987	48988	48970	48976	48949	48944	48946	48928	48924	48942	48949	48958	48966	48996	48985	49016	49039	49085	49137	49209	49297	49364	49437	49490	49437	49172	49139	49141	49134	49127	49144	49143	49160	49175	49180	49201	49248	49302	49361
49072	49023	48994	48954	48932	48928	48908	48899	48899	48880	48877	48866	48849	48855	48839	48843	48836	48833	48840	48858	48878	48901	48920	48957	48982	49010	49037	49081	49133	49200	49288	49391	49467	49552	49608	49551	49011	49001	48999	49017	49028	49044	49056	49086	49129	49155	49188	49248	49318	49400
48956	48916	48874	48842	48821	48813	48804	48793	48797	48768	48751	48744	48728	48736	48728	48743	48756	48770	48781	48797	48837	48863	48919	48950	48992	49033	49068	49111	49179	49262	49346	49454	49561	49639	49722	49631	48868	48868	48877	48886	48914	48943	48984	49038	49058	49119	49165	49230	49334	49420
48828	48793	48757	48726	48695	48705	48687	48669	48674	48638	48640	48635	48621	48619	48632	48667	48690	48687	48708	48732	48785	48833	48896	48952	49005	49047	49097	49142	49227	49302	49415	49531	49624	49727	49808	49693	48723	48728	48763	48779	48812	48845	48883	48966	49018	49073	49141	49222	49319	49421
48725	48683	48637	48626	48609	48590	48579	48573	48562	48552	48548	48522	48509	48529	48549	48582	48605	48630	48657	48691	48757	48803	48873	48933	49000	49069	49129	49184	49273	49349	49466	49575	49677	49795	49861	49747	48572	48609	48627	48649	48709	48747	48805	48890	48947	49036	49105	49198	49319	49408
48631	48604	48570	48554	48520	48516	48516	48508	48501	48475	48465	48467	48449	48449	48499	48535	48561	48600	48627	48668	48735	48792	48873	48927	49022	49053	49145	49201	49281	49363	49474	49584	49680	49779	49867	49738	48469	48501	48540	48575	48630	48671	48752	48835	48914	48989	49066	49163	49279	49374
48515	48504	48479	48458	48452	48444	48443	48424	48447	48426	48392	48378	48369	48387	48440	48497	48515	48560	48591	48640	48708	48780	48850	48948	49014	49067	49149	49221	49311	49381	49481	49591	49675	49768	49841	49725	48367	48393	48445	48488	48536	48609	48678	48763	48849	48945	49017	49117	49232	49336
48475	48435	48416	48411	48407	48399	48395	48396	48368	48373	48363	48361	48340	48354	48410	48454	48503	48539	48581	48645	48701	48776	48848	48943	49001	49087	49153	49211	49287	49347	49462	49552	49635	49713	49780	49655	48270	48333	48387	48423	48482	48540	48633	48722	48799	48895	48983	49052	49171	49271
48390	48366	48362	48355	48337	48358	48346	48337	48331	48292	48311	48302	48285	48323	48369	48421	48478	48515	48573	48612	48685	48754	48830	48916	49009	49071	49140	49182	49260	49328	49401	49491	49552	49629	49689	49572	48205	48245	48302	48361	48420	48483	48551	48666	48727	48827	48900	48992	49097	49189
48320	48321	48306	48319	48330	48329	48320	48317	48303	48287	48292	48298	48296	48302	48373	48400	48470	48515	48553	48606	48674	48724	48815	48896	48966	49040	49107	49147	49207	49278	49336	49399	49458	49500	49564	49450	48159	48209	48275	48312	48370	48436	48511	48612	48677	48775	48850	48923	49012	49094
48296	48297	48294	48297	48300	48338	48326	48315	48320	48309	48299	48299	48296	48309	48362	48439	48477	48534	48566	48615	48664	48729	48791	48861	48946	49000	49045	49092	49139	49173	49222	49270	49310	49346	49379	49289	48133	48209	48258	48304	48365	48411	48484	48568	48630	48722	48785	48849	48911	48975
48251	48254	48265	48280	48305	48311	48309	48298	48299	48297	48302	48294	48294	48311	48374	48426	48480	48506	48560	48606	48652	48707	48768	48817	48896	48931	48982	49008	49049	49062	49093	49123	49147	49153	49154	49108	48106	48175	48240	48285	48336	48369	48437	48513	48574	48638	48687	48752	48800	48837
48216	48225	48236	48280	48278	48304	48288	48313	48308	48296	48303	48301	48316	48320	48374	48444	48476	48522	48562	48592	48626	48666	48709	48756	48807	48851	48902	48911	48923	48934	48944	48933	48936	48928	48944	48885	48128	48182	48231	48269	48312	48355	48403	48447	48505	48564	48603	48641	48670	48690
48227	48244	48272	48291	48308	48322	48337	48326	48343	48340	48361	48344	48364	48361	48431	48467	48507	48536	48559	48603	48626	48643	48678	48728	48741	48785	48796	48808	48811	48787	48778	48765	48745	48723	48697	48690	48164	48214	48247	48289	48321	48364	48389	48439	48446	48504	48542	48553	48552	48553
48201	48251	48279	48304	48326	48350	48352	48348	48359	48352	48373	48386	48387	48402	48440	48484	48512	48537	48567	48582	48598	48597	48622	48655	48646	48684	48684	48696	48664	48644	48603	48559	48526	48478	48446	48447	48186	48230	48264	48294	48322	48351	48382	48387	48415	48434	48439	48438	48434	48401
48221	48268	48292	48324	48364	48361	48372	48386	48386	48390	48413	48420	48435	48436	48464	48497	48519	48541	48552	48576	48560	48557	48563	48550	48557	48579	48560	48549	48522	48467	48414	48363	48300	48237	48189	48226	48234	48265	48311	48323	48347	48355	48350	48343	48358	48361	48364	48325	48307	48253
48269	48315	48351	48370	48416	48418	48429	48457	48447	48467	48472	48495	48487	48499	48498	48533	48553	48562	48570	48559	48542	48529	48526	48503	48492	48495	48458	48440	48387	48334	48269	48181	48129	48061	47988	48056	48326	48343	48370	48380	48385	48373	48360	48343	48350	48328	48310	48273	48203	48157
48307	48351	48407	48414	48461	48465	48482	48477	48507	48507	48522	48530	48558	48554	48558	48567	48575	48580	48563	48565	48522	48491	48469	48418	48412	48393	48362	48324	48261	48192	48099	48016	47930	47850	47779	47853	48395	48427	48424	48422	48405	48397	48368	48338	48294	48287	48238	48181	48109	48033
48381	48416	48453	48500	48518	48534	48541	48547	48568	48576	48589	48601	48612	48616	48616	48612	48597	48585	48579	48558	48514	48475	48425	48383	48333	48294	48261	48200	48141	48081	47977	47853	47771	47680	47588	47691	48502	48514	48497	48482	48457	48431	48402	48352	48312	48239	48201	48129	48035	47936
48474	48500	48550	48562	48589	48616	48614	48625	48633	48655	48663	48664	48690	48693	48678	48657	48636	48624	48606	48560	48521	48458	48409	48327	48304	48253	48200	48129	48081	47989	47883	47775	47667	47576	47513	47600	48613	48600	48597	48555	48522	48496	48434	48372	48320	48264	48199	48108	48009	47914
48553	48585	48626	48647	48661	48690	48710	48687	48715	48730	48755	48756	48766	48760	48735	48693	48671	48650	48619	48583	48517	48471	48398	48316	48262	48193	48130	48070	47991	47899	47794	47698	47593	47489	47402	47518	48727	48705	48677	48634	48598	48556	48490	48423	48353	48269	48193	48098	47988	47870
48663	48684	48719	48746	48747	48770	48765	48787	48787	48815	48820	48836	48845	48841	48803	48766	48722	48691	48667	48617	48536	48469	48397	48307	48247	48183	48101	48041	47958	47872	47767	47656	47557	47466	47373	47515	48844	48807	48775	48729	48684	48636	48534	48476	48378	48291	48227	48111	48012	47893
48789	48811	48828	48848	48847	48857	48875	48876	48898	48905	48907	48928	48936	48925	48874	48823	48797	48747	48707	48661	48594	48535	48446	48355	48275	48218	48131	48068	47995	47914	47803	47714	47625	47533	47448	47594	48973	48924	48883	48828	48774	48713	48637	48538	48456	48378	48296	48204	48088	47977
48914	48935	48938	48954	48972	48969	48973	48987	48992	49006	49003	49028	49022	48996	48963	48894	48853	48823	48763	48709	48646	48570	48484	48392	48315	48236	48172	48109	48018	47946	47858	47764	47671	47600	47544	47673	49103	49052	49005	48951	48887	48824	48736	48638	48554	48446	48371	48268	48170	48067
49058	49069	49077	49080	49069	49083	49079	49093	49082	49097	49113	49110	49117	49095	49050	48999	48946	48891	48846	48801	48725	48669	48561	48484	48394	48328	48250	48193	48129	48074	47985	47901	47820	47756	47698	47825	49245	49182	49115	49075	49008	48928	48860	48765	48672	48587	48501	48412	48301	48215
49197	49198	49195	49196	49195	49192	49177	49196	49211	49206	49217	49224	49227	49212	49142	49086	49040	48998	48949	48888	48831	48772	48680	48601	48547	48459	48397	48351	48291	48223	48159	48114	48042	47998	47946	48058	49365	49294	49249	49178	49139	49070	48994	48902	48826	48728	48673	48584	48487	48405
49366	49349	49351	49330	49313	49309	49314	49309	49326	49338	49322	49334	49334	49317	49245	49171	49145	49085	49029	48980	48925	48873	48811	48731	48666	48610	48536	48497	48455	48424	48377	48334	48283	48238	48215	48320	49505	49426	49383	49326	49264	49214	49130	49051	48960	48889	48831	48761	48680	48619
49518	49500	49489	49463	49455	49444	49444	49434	49445	49445	49435	49433	49435	49413	49351	49300	49257	49207	49170	49118	49080	49026	48964	48902	48839	48780	48728	48707	48674	48659	48619	48610	48576	48571	48555	48610	49610	49546	49495	49450	49405	49361	49298	49211	49148	49073	49033	48965	48923	48870
49655	49623	49607	49591	49556	49542	49548	49547	49547	49538	49538	49534	49537	49511	49448	49407	49364	49320	49287	49246	49207	49186	49124	49082	49045	48989	48944	48929	48923	48915	48921	48920	48914	48911	48916	48972	49703	49659	49601	49566	49526	49481	49436	49382	49323	49272	49230	49181	49147	49136
49803	49766	49744	49710	49695	49673	49677	49673	49657	49645	49655	49635	49628	49623	49564	49527	49493	49450	49421	49414	49364	49361	49318	49280	49239	49216	49188	49187	49173	49192	49224	49244	49262	49272	49297	49314	49819	49768	49738	49696	49658	49630	49593	49559	49512	49477	49450	49426	49430	49423
49951	49895	49859	49833	49808	49792	49780	49765	49769	49757	49729	49744	49726	49713	49671	49650	49604	49585	49563	49528	49531	49519	49507	49487	49467	49448	49440	49445	49471	49493	49551	49599	49627	49672	49707	49706	49920	49880	49839	49812	49796	49764	49752	49724	49707	49687	49676	49670	49688	49733
50009	49978	49938	49917	49894	49861	49858	49846	49851	49835	49812	49793	49795	49789	49760	49726	49710	49696	49677	49675	49680	49672	49675	49699	49681	49688	49681	49710	49729	49774	49845	49909	49962	50017	50066	50043	49966	49944	49911	49887	49880	49877	49876	49863	49874	49872	49862	49894	49940	49997
50113	50071	50025	49987	49970	49953	49954	49931	49918	49920	49895	49880	49875	49865	49849	49820	49817	49812	49797	49819	49838	49846	49858	49894	49896	49913	49926	49966	50012	50061	50146	50227	50308	50370	50455	50376	50024	50003	49973	49972	49971	49981	50005	50023	50044	50058	50070	50117	50166	50234
50162	50127	50092	50049	50025	50020	49997	49998	49972	49961	49934	49935	49928	49905	49908	49910	49896	49904	49904	49912	49951	49990	50027	50065	50089	50123	50160	50196	50257	50321	50416	50525	50615	50705	50764	50678	50050	50041	50029	50037	50045	50063	50092	50137	50168	50205	50239	50293	50390	50461
50185	50137	50088	50060	50046	50019	50006	50000	49995	49971	49955	49954	49941	49938	49947	49943	49957	49963	49978	50009	50048	50093	50151	50184	50253	50284	50333	50374	50449	50525	50637	50726	50843	50923	51026	50891	50045	50034	50048	50045	50065	50096	50154	50200	50243	50316	50357	50426	50532	50629
50175	50129	50099	50077	50052	50033	50019	50011	49991	49990	49971	49955	49949	49950	49960	49979	49992	50014	50047	50078	50133	50171	50255	50323	50376	50435	50507	50546	50626	50693	50822	50927	51053	51148	51230	51082	49992	50018	50025	50063	50092	50142	50200	50257	50325	50385	50458	50541	50648	50774
50128	50097	50060	50019	50014	50003	49999	49968	49970	49960	49934	49931	49914	49929	49954	49987	50016	50030	50081	50107	50175	50241	50307	50390	50462	50529	50594	50653	50733	50825	50946	51061	51172	51260	51349	51222	49941	49969	49991	50030	50073	50117	50197	50285	50349	50434	50507	50592	50712	50830
50027	50003	49974	49956	49950	49938	49924	49925	49905	49884	49879	49858	49863	49868	49910	49958	49982	50022	50057	50091	50158	50247	50330	50395	50466	50553	50630	50686	50781	50847	50965	51073	51195	51285	51366	51237	49847	49878	49920	49957	50004	50062	50143	50243	50321	50409	50485	50582	50714	50803
49926	49908	49881	49867	49864	49864	49833	49833	49822	49822	49797	49792	49790	49782	49849	49895	49932	49987	50024	50073	50143	50225	50300	50390	50473	50552	50622	50700	50767	50849	50962	51056	51156	51247	51329	51185	49727	49774	49818	49873	49920	49990	50078	50175	50251	50353	50426	50535	50649	50775
49771	49754	49745	49740	49733	49720	49729	49722	49707	49696	49694	49673	49663	49693	49742	49795	49845	49884	49945	49996	50059	50120	50215	50308	50389	50462	50538	50596	50660	50745	50839	50931	51018	51093	51156	51029	49595	49633	49683	49746	49808	49860	49961	50041	50145	50235	50318	50413	50512	50638
49614	49600	49600	49593	49589	49591	49578	49584	49565	49566	49552	49555	49553	49568	49627	49690	49728	49790	49835	49897	49955	50027	50110	50212	50273	50364	50428	50484	50544	50613	50684	50766	50843	50910	50976	50832	49434	49499	49562	49598	49663	49723	49808	49915	49992	50090	50180	50272	50373	50474
49402	49419	49418	49429	49425	49426	49421	49423	49420	49425	49403	49415	49411	49429	49492	49557	49599	49659	49719	49763	49832	49884	49969	50042	50123	50190	50267	50317	50359	50417	50471	50537	50591	50631	50687	50573	49273	49322	49393	49449	49500	49563	49642	49723	49821	49909	49979	50065	50151	50237
49201	49219	49211	49234	49238	49242	49250	49242	49255	49228	49256	49252	49251	49260	49327	49396	49437	49497	49548	49581	49625	49688	49748	49828	49904	49949	50019	50056	50094	50131	50169	50202	50237	50264	50305	50214	49081	49152	49205	49252	49312	49366	49432	49515	49596	49672	49735	49797	49869	49913
48983	48983	49009	49037	49047	49050	49057	49061	49062	49065	49073	49069	49075	49088	49151	49218	49263	49302	49352	49378	49429	49486	49547	49594	49641	49706	49751	49777	49817	49817	49851	49862	49862	49890	49897	49840	48899	48945	49019	49065	49119	49159	49233	49294	49363	49422	49478	49537	49572	49614
48760	48766	48806	48821	48851	48858	48841	48873	48874	48885	48896	48887	48902	48921	48973	49034	49059	49103	49137	49170	49215	49237	49280	49343	49383	49431	49461	49470	49480	49489	49475	49478	49460	49456	49445	49417	48710	48763	48820	48863	48895	48942	48998	49057	49101	49159	49196	49226	49257	49271
48534	48567	48614	48624	48658	48665	48676	48681	48692	48698	48722	48707	48724	48742	48779	48852	48870	48895	48928	48950	48986	48988	49036	49041	49102	49116	49131	49146	49128	49114	49089	49061	49043	49005	48985	48975	48542	48599	48638	48657	48690	48740	48771	48810	48848	48896	48907	48914	48915	48913
48334	48364	48410	48436	48474	48476	48475	48500	48509	48511	48530	48545	48552	48567	48599	48641	48668	48691	48721	48726	48751	48755	48749	48771	48781	48796	48808	48810	48769	48741	48700	48632	48596	48544	48514	48551	48373	48422	48439	48476	48503	48524	48544	48543	48562	48603	48613	48605	48575	48532
48154	48181	48221	48256	48290	48306	48318	48329	48354	48347	48362	48384	48397	48406	48446	48447	48462	48496	48517	48501	48505	48501	48483	48481	48481	48479	48468	48456	48407	48364	48322	48236	48162	48106	48055	48111	48231	48269	48296	48296	48299	48329	48326	48313	48330	48313	48327	48281	48250	48212
48013	48049	48100	48139	48153	48174	48177	48193	48221	48222	48251	48242	48263	48265	48290	48303	48317	48315	48327	48309	48305	48279	48242	48230	48218	48184	48164	48126	48064	48036	47970	47879	47780	47708	47654	47733	48107	48152	48162	48166	48179	48152	48153	48124	48105	48076	48055	48026	47965	47901
47873	47919	47972	48000	48013	48040	48056	48072	48075	48107	48109	48119	48136	48152	48141	48149	48144	48145	48138	48123	48067	48059	48007	47984	47946	47919	47881	47833	47788	47704	47598	47515	47410	47333	47261	47356	48021	48029	48031	48028	48037	48010	47963	47936	47888	47866	47830	47766	47667	47590
47783	47820	47885	47904	47917	47939	47952	47988	47991	47997	48019	48042	48067	48045	48035	48029	48012	48021	47994	47962	47915	47884	47810	47768	47709	47657	47634	47561	47505	47422	47319	47218	47111	47030	46935	47065	47961	47946	47954	47928	47913	47881	47837	47773	47721	47677	47628	47562	47452	47368
47792	47801	47850	47874	47888	47910	47929	47936	47955	47959	47984	47995	47997	48014	47982	47953	47954	47927	47885	47867	47811	47741	47693	47619	47553	47519	47444	47409	47338	47238	47142	47012	46912	46822	46746	46871	47956	47942	47914	47905	47882	47825	47773	47688	47642	47563	47512	47402	47310	47206
47760	47790	47821	47854	47860	47880	47891	47909	47919	47927	47946	47965	47952	47947	47914	47890	47862	47836	47802	47752	47722	47650	47553	47488	47411	47337	47283	47200	47150	47059	46942	46812	46714	46621	46538	46693	47943	47929	47892	47862	47831	47764	47676	47616	47524	47463	47378	47281	47163	47046
47804	47863	47876	47894	47891	47902	47926	47916	47943	47948	47957	47971	47986	47969	47921	47905	47857	47811	47787	47743	47674	47600	47518	47418	47346	47278	47196	47142	47075	46972	46852	46764	46661	46566	46471	46636	48004	47968	47928	47901	47846	47788	47706	47590	47531	47425	47346	47260	47131	47029
47930	47967	47956	47979	47988	48003	48006	48019	48021	48043	48048	48057	48055	48054	47990	47949	47908	47872	47835	47781	47699	47631	47539	47459	47384	47294	47204	47146	47081	47023	46873	46795	46710	46628	46573	46692	48109	48085	48031	47986	47914	47877	47783	47678	47608	47485	47410	47345	47205	47089
48057	48072	48103	48100	48097	48110	48114	48111	48125	48127	48140	48144	48161	48128	48071	48023	47975	47929	47879	47824	47758	47690	47594	47495	47413	47353	47282	47212	47121	47074	46953	46889	46812	46729	46647	46778	48251	48185	48141	48083	48033	47964	47872	47763	47661	47573	47482	47400	47281	47185
48261	48239	48244	48267	48259	48247	48266	48267	48278	48270	48269	48283	48285	48270	48203	48138	48093	48035	47986	47947	47878	47799	47713	47619	47541	47459	47383	47329	47273	47215	47149	47046	46985	46931	46868	46988	48397	48338	48275	48230	48181	48099	48013	47913	47835	47736	47658	47554	47453	47359
48494	48488	48486	48480	48463	48472	48475	48470	48476	48485	48477	48474	48477	48468	48391	48329	48286	48228	48181	48133	48078	48000	47924	47844	47761	47689	47623	47568	47510	47483	47431	47368	47307	47258	47211	47331	48607	48570	48499	48452	48372	48310	48233	48148	48056	47966	47887	47811	47736	47659
48755	48749	48728	48715	48694	48695	48695	48685	48694	48692	48690	48687	48683	48660	48599	48542	48488	48436	48397	48337	48290	48245	48152	48093	48017	47943	47884	47830	47813	47784	47737	47702	47668	47630	47598	47692	48851	48781	48732	48670	48595	48557	48485	48390	48312	48235	48150	48103	48024	47972
49047	49019	48996	48987	48956	48966	48948	48952	48950	48933	48940	48922	48928	48903	48824	48787	48743	48691	48643	48593	48565	48505	48455	48387	48340	48282	48211	48183	48165	48160	48132	48107	48100	48082	48069	48128	49113	49027	48977	48935	48869	48827	48757	48681	48632	48531	48487	48442	48378	48346
49344	49321	49292	49266	49248	49242	49222	49225	49221	49216	49203	49206	49186	49166	49111	49061	49016	48973	48933	48901	48864	48831	48790	48744	48694	48657	48624	48588	48598	48593	48596	48618	48611	48622	48621	48653	49365	49309	49242	49224	49162	49121	49064	49010	48958	48912	48863	48829	48804	48797
49674	49630	49597	49573	49552	49538	49529	49505	49503	49492	49495	49477	49462	49455	49388	49351	49307	49276	49236	49229	49195	49184	49147	49122	49091	49068	49032	49033	49047	49051	49089	49117	49132	49156	49187	49174	49645	49599	49541	49500	49476	49424	49404	49366	49331	49286	49266	49236	49240	49263
49982	49937	49904	49883	49848	49828	49820	49813	49800	49792	49761	49764	49743	49735	49689	49640	49623	49604	49578	49562	49549	49541	49535	49520	49496	49490	49492	49488	49527	49561	49600	49646	49703	49747	49771	49752	49925	49879	49838	49813	49775	49764	49746	49726	49718	49691	49672	49690	49705	49752
50271	50214	50194	50145	50129	50099	50093	50078	50078	50055	50047	50021	50014	50010	49969	49943	49925	49909	49902	49883	49892	49901	49914	49917	49915	49920	49934	49941	49992	50046	50111	50179	50240	50308	50346	50283	50162	50136	50099	50081	50067	50056	50066	50063	50069	50067	50066	50105	50134	50213
50544	50502	50444	50423	50404	50395	50368	50361	50324	50318	50304	50281	50277	50281	50250	50229	50212	50211	50217	50228	50240	50270	50303	50319	50347	50364	50397	50398	50476	50528	50597	50709	50777	50857	50921	50839	50419	50397	50368	50358	50364	50371	50386	50416	50438	50451	50484	50530	50588	50659
50794	50735	50693	50671	50638	50639	50607	50592	50567	50561	50552	50520	50526	50512	50495	50503	50505	50505	50514	50533	50560	50614	50637	50692	50722	50781	50802	50826	50911	50981	51073	51189	51275	51366	51446	51329	50623	50603	50611	50617	50613	50647	50681	50722	50760	50800	50839	50904	50995	51082
50933	50897	50860	50835	50808	50770	50771	50763	50744	50716	50715	50693	50701	50683	50706	50715	50716	50720	50739	50783	50842	50862	50924	50979	51046	51086	51143	51197	51264	51350	51444	51541	51660	51767	51849	51714	50771	50748	50773	50779	50808	50843	50900	50963	51008	51074	51119	51184	51301	51395
51097	51045	51026	51009	50961	50961	50930	50940	50916	50906	50878	50871	50877	50869	50893	50915	50939	50952	51004	51029	51085	51139	51194	51281	51357	51411	51501	51534	51617	51696	51809	51937	52037	52150	52211	52086	50928	50915	50946	50969	51004	51050	51113	51193	51268	51327	51411	51515	51621	51730
51195	51154	51138	51114	51055	51092	51014	51023	51026	51003	51005	50970	50991	51009	51037	51060	51075	51097	51139	51179	51208	51345	51401	51460	51638	51584	51716	51739	51854	51980	52057	52185	52316	52442	52436	52404	50960	51019	51062	51071	51089	51165	51258	51397	51421	51505	51605	51697	51809	51927
51035	50999	50986	50976	50958	50959	50929	50919	50912	50895	50904	50877	50884	50895	50933	50966	50991	51027	51077	51116	51165	51264	51322	51420	51513	51546	51640	51688	51771	51854	51941	52068	52168	52275	52326	52200	50837	50898	50932	50964	51013	51063	51140	51260	51324	51411	51502	51589	51701	51818
51053	51062	51044	51029	51022	51039	51004	50998	50989	50979	50974	50966	50980	50983	51025	51091	51126	51171	51226	51266	51341	51429	51507	51602	51680	51763	51851	51914	51989	52073	52161	52253	52376	52471	52527	52381	50892	50942	51013	51049	51108	51178	51274	51376	51462	51549	51647	51749	51860	51976
50935	50940	50927	50931	50923	50914	50910	50893	50900	50894	50882	50887	50897	50907	50953	51022	51055	51113	51164	51223	51284	51378	51449	51553	51628	51704	51792	51881	51921	51980	52080	52169	52238	52326	52403	52261	50797	50830	50910	50952	51022	51085	51188	51298	51374	51456	51560	51671	51772	51878
50786	50787	50777	50782	50792	50785	50787	50793	50783	50770	50780	50777	50777	50791	50866	50935	50989	51026	51086	51151	51204	51280	51366	51468	51554	51634	51717	51736	51818	51883	51945	52022	52095	52156	52215	52080	50662	50722	50777	50837	50904	50971	51077	51176	51270	51357	51442	51546	51647	51737
50536	50543	50545	50551	50569	50561	50567	50572	50575	50568	50576	50571	50578	50607	50668	50727	50794	50848	50887	50946	50998	51069	51163	51232	51304	51383	51448	51482	51548	51593	51647	51706	51752	51815	51839	51744	50450	50508	50570	50622	50688	50757	50835	50935	51015	51108	51178	51277	51351	51429
50211	50225	50243	50253	50260	50271	50291	50284	50279	50286	50291	50299	50303	50330	50391	50450	50505	50552	50610	50643	50704	50759	50836	50901	50954	51026	51074	51121	51154	51186	51215	51247	51276	51332	51347	51253	50149	50219	50284	50340	50385	50447	50529	50605	50686	50769	50846	50893	50951	51003
49880	49897	49918	49928	49955	49974	49981	49974	49990	50002	49997	50012	50008	50046	50115	50165	50226	50258	50300	50341	50388	50430	50475	50533	50607	50651	50694	50724	50751	50758	50771	50780	50797	50811	50801	50753	49847	49911	49974	50033	50081	50132	50202	50267	50328	50409	50454	50499	50536	50561
49496	49515	49548	49561	49589	49604	49624	49636	49638	49653	49657	49659	49673	49695	49760	49806	49863	49901	49921	49957	49988	50024	50073	50101	50128	50183	50214	50233	50229	50247	50219	50213	50197	50191	50168	50160	49491	49556	49622	49669	49699	49746	49799	49843	49895	49949	49999	50029	50043	50044
49097	49137	49146	49186	49217	49232	49241	49248	49271	49274	49295	49305	49306	49331	49375	49426	49464	49493	49520	49542	49565	49572	49596	49621	49641	49663	49678	49686	49668	49650	49613	49590	49549	49529	49509	49514	49137	49186	49238	49277	49306	49337	49368	49396	49432	49476	49491	49501	49496	49478
48696	48734	48765	48798	48829	48844	48839	48846	48871	48901	48915	48905	48929	48959	48977	49021	49038	49077	49098	49098	49097	49108	49106	49108	49118	49127	49135	49119	49095	49056	49000	48960	48896	48837	48812	48861	48766	48801	48846	48875	48905	48905	48918	48945	48953	48989	48961	48969	48946	48907
48288	48340	48347	48399	48436	48438	48466	48455	48478	48496	48513	48531	48523	48556	48578	48596	48623	48627	48648	48632	48628	48626	48612	48601	48582	48572	48573	48537	48504	48457	48384	48314	48247	48175	48109	48189	48390	48418	48448	48452	48496	48479	48475	48477	48475	48454	48433	48416	48366	48312
47944	47979	48024	48067	48084	48104	48111	48124	48128	48154	48184	48187	48183	48216	48198	48229	48239	48209	48235	48219	48205	48178	48152	48103	48089	48075	48032	48007	47958	47892	47820	47731	47637	47549	47486	47583	48063	48088	48112	48092	48106	48097	48065	48032	48026	48002	47942	47942	47848	47780
47567	47630	47660	47673	47709	47739	47729	47754	47782	47786	47812	47839	47843	47840	47840	47826	47832	47819	47811	47801	47762	47700	47656	47601	47569	47533	47504	47456	47407	47309	47216	47114	47034	46930	46872	46985	47718	47732	47725	47737	47723	47674	47653	47590	47563	47529	47486	47418	47316	47226
47287	47326	47325	47354	47379	47401	47424	47458	47452	47493	47489	47473	47526	47515	47490	47465	47484	47456	47439	47407	47345	47293	47226	47171	47131	47068	47012	46964	46896	46826	46724	46606	46497	46404	46334	46463	47420	47411	47415	47360	47363	47323	47275	47206	47145	47096	47053	46955	46863	46734
47044	47089	47130	47116	47152	47172	47195	47188	47232	47237	47235	47238	47278	47245	47220	47211	47213	47112	47136	47079	47034	46966	46889	46821	46745	46687	46632	46579	46516	46411	46322	46197	46096	45990	45910	46044	47195	47195	47159	47139	47096	47058	46997	46911	46841	46783	46735	46617	46495	46390
46849	46879	46928	46937	46938	46936	46978	46952	46979	47000	47025	47043	47030	47003	46975	46928	46909	46857	46833	46799	46727	46652	46567	46465	46432	46336	46280	46208	46139	46065	45962	45833	45752	45603	45535	45704	47013	46975	46946	46916	46855	46817	46753	46618	46566	46486	46379	46295	46168	46054
46729	46746	46759	46777	46784	46812	46805	46819	46824	46829	46858	46863	46867	46837	46786	46753	46676	46683	46635	46585	46506	46434	46364	46253	46170	46082	46033	45949	45877	45805	45684	45582	45493	45431	45296	45454	46870	46840	46794	46719	46701	46619	46548	46437	46347	46267	46187	46087	45931	45828
46716	46720	46735	46753	46734	46766	46766	46783	46769	46784	46822	46788	46811	46783	46715	46677	46615	46574	46542	46471	46399	46344	46225	46146	46071	45968	45915	45855	45770	45674	45590	45501	45399	45342	45257	45387	46850	46782	46734	46681	46639	46577	46503	46371	46276	46176	46123	45984	45867	45771
46715	46726	46717	46730	46736	46736	46740	46749	46754	46755	46778	46745	46762	46737	46669	46617	46588	46543	46488	46422	46343	46301	46167	46078	46023	45924	45855	45782	45715	45645	45567	45485	45389	45288	45236	45364	46835	46786	46732	46650	46594	46545	46454	46352	46230	46138	46052	45931	45841	45704
46810	46821	46839	46809	46823	46796	46813	46836	46820	46827	46807	46813	46815	46793	46726	46653	46618	46549	46495	46434	46391	46317	46253	46130	46061	45978	45910	45859	45788	45731	45681	45580	45506	45426	45391	45499	46917	46853	46806	46725	46662	46603	46514	46435	46320	46240	46143	46040	45958	45847
47033	47027	47018	47001	46989	47013	46996	46984	46988	46996	46991	46995	46971	46941	46901	46830	46793	46731	46650	46619	46545	46506	46416	46321	46274	46196	46126	46077	46029	45991	45922	45897	45824	45767	45730	45825	47113	47049	46973	46918	46849	46790	46686	46613	46541	46449	46382	46275	46200	46127
47257	47225	47212	47194	47205	47169	47169	47207	47173	47177	47162	47162	47144	47120	47058	46989	46943	46894	46838	46802	46728	46683	46626	46536	46482	46420	46345	46315	46275	46260	46225	46166	46137	46091	46052	46151	47307	47248	47175	47123	47059	46990	46900	46823	46742	46648	46587	46523	46460	46417
47579	47547	47508	47499	47492	47484	47468	47454	47451	47447	47446	47449	47413	47405	47332	47280	47233	47183	47153	47095	47059	47016	46935	46902	46853	46777	46730	46716	46665	46667	46653	46646	46634	46607	46593	46659	47587	47545	47458	47411	47366	47319	47237	47167	47093	47024	46984	46905	46856	46854
47966	47929	47888	47887	47875	47836	47842	47835	47834	47805	47793	47778	47776	47739	47684	47654	47589	47560	47530	47487	47458	47428	47392	47352	47307	47257	47244	47215	47203	47199	47224	47230	47235	47244	47257	47270	47959	47902	47824	47775	47747	47700	47645	47614	47551	47483	47447	47404	47393	47404
48350	48308	48299	48258	48241	48226	48201	48185	48196	48168	48177	48154	48144	48124	48055	48026	48001	47953	47929	47905	47880	47879	47857	47824	47799	47789	47744	47755	47770	47776	47809	47840	47862	47898	47909	47902	48321	48280	48210	48182	48153	48119	48078	48051	48027	47985	47947	47929	47945	47955
48793	48761	48702	48703	48662	48651	48645	48612	48600	48589	48585	48553	48563	48540	48498	48471	48426	48395	48387	48374	48377	48374	48383	48360	48368	48351	48333	48361	48369	48410	48466	48516	48564	48602	48650	48619	48745	48689	48661	48625	48611	48573	48575	48549	48542	48516	48497	48525	48541	48583
49247	49218	49168	49148	49115	49095	49088	49068	49055	49036	49030	48990	49006	48986	48957	48945	48913	48905	48900	48899	48922	48919	48929	48966	48963	48963	48985	49012	49037	49086	49153	49230	49292	49362	49409	49345	49168	49124	49103	49074	49072	49078	49075	49079	49090	49078	49083	49110	49163	49245
49704	49659	49640	49605	49579	49554	49549	49523	49505	49496	49462	49462	49442	49450	49444	49432	49418	49405	49396	49424	49441	49481	49517	49549	49576	49601	49610	49663	49716	49768	49850	49963	50050	50113	50197	50083	49601	49589	49563	49542	49554	49573	49590	49623	49658	49673	49698	49744	49832	49904
50149	50112	50082	50056	50025	50025	49985	49974	49962	49947	49927	49914	49913	49912	49910	49901	49910	49915	49934	49960	49990	50032	50098	50139	50188	50226	50278	50300	50375	50457	50553	50659	50757	50860	50955	50803	50024	50022	50015	50032	50056	50065	50114	50173	50202	50255	50289	50371	50459	50548
50541	50480	50458	50437	50411	50392	50378	50367	50341	50330	50326	50314	50310	50302	50326	50338	50343	50365	50384	50423	50467	50527	50595	50662	50700	50759	50824	50872	50951	51029	51134	51266	51369	51464	51569	51399	50397	50414	50414	50420	50461	50492	50572	50627	50698	50746	50804	50877	50987	51113
50906	50868	50843	50823	50790	50792	50775	50750	50748	50737	50719	50699	50705	50704	50739	50765	50794	50816	50847	50896	50953	51016	51108	51177	51224	51313	51375	51433	51522	51613	51708	51838	51920	52069	52186	52005	50771	50783	50805	50835	50870	50936	51002	51091	51154	51233	51309	51406	51525	51659
51205	51183	51158	51142	51121	51113	51095	51082	51080	51039	51049	51041	51041	51054	51118	51137	51155	51185	51238	51293	51362	51428	51512	51619	51656	51771	51840	51903	52000	52071	52197	52303	52404	52533	52652	52455	51063	51098	51130	51166	51224	51279	51388	51458	51547	51649	51733	51834	51967	52096
51411	51386	51381	51344	51336	51325	51323	51318	51306	51269	51270	51290	51275	51289	51356	51407	51441	51466	51523	51581	51652	51714	51819	51899	51970	52033	52152	52212	52308	52383	52486	52610	52702	52827	52924	52747	51257	51294	51356	51394	51439	51521	51615	51715	51841	51921	52004	52121	52227	52357
51562	51539	51533	51526	51518	51528	51499	51490	51458	51485	51465	51466	51471	51505	51561	51614	51679	51724	51784	51816	51885	51966	52063	52174	52265	52349	52416	52491	52574	52648	52728	52845	52962	53045	53153	52953	51416	51470	51531	51588	51643	51722	51814	51930	52022	52138	52226	52328	52459	52581
51569	51558	51563	51555	51560	51546	51540	51536	51551	51524	51538	51541	51548	51564	51621	51704	51731	51780	51844	51900	51971	52029	52148	52228	52299	52391	52480	52537	52607	52659	52750	52848	52957	53009	53069	52939	51461	51515	51569	51617	51689	51755	51866	51973	52055	52172	52264	52369	52475	52572
51562	51554	51551	51559	51555	51571	51554	51545	51560	51541	51567	51563	51574	51592	51664	51738	51791	51837	51897	51954	52019	52097	52180	52256	52370	52393	52495	52548	52611	52652	52735	52800	52865	52947	52998	52881	51461	51510	51576	51636	51718	51770	51873	51967	52051	52167	52265	52360	52452	52538
51437	51449	51461	51474	51473	51482	51480	51485	51470	51500	51491	51505	51512	51536	51612	51675	51730	51772	51824	51883	51950	52002	52069	52183	52224	52279	52367	52422	52470	52525	52546	52624	52673	52712	52780	52641	51356	51412	51495	51570	51616	51687	51776	51873	51930	52060	52128	52212	52296	52362
51179	51203	51213	51222	51220	51253	51238	51263	51272	51290	51264	51281	51309	51330	51389	51448	51506	51544	51601	51630	51690	51749	51797	51868	51948	51979	52045	52081	52108	52121	52160	52203	52246	52249	52287	52208	51126	51189	51265	51311	51359	51423	51500	51573	51641	51745	51819	51875	51941	51972
50888	50929	50941	50955	50960	50982	50997	51001	51026	51017	51031	51048	51065	51076	51153	51208	51237	51298	51327	51367	51404	51438	51482	51550	51595	51630	51679	51703	51723	51730	51739	51745	51749	51769	51788	51714	50863	50926	50995	51039	51100	51148	51206	51281	51346	51423	51475	51500	51527	51566
50530	50570	50594	50618	50629	50655	50673	50673	50691	50700	50713	50730	50737	50768	50807	50854	50907	50949	50978	50991	51019	51053	51081	51100	51156	51174	51207	51234	51225	51220	51197	51185	51164	51149	51148	51132	50528	50591	50645	50699	50731	50777	50827	50873	50933	50973	51006	51037	51051	51043
50099	50132	50157	50174	50193	50210	50234	50253	50257	50285	50294	50294	50319	50325	50382	50408	50446	50486	50508	50507	50536	50537	50557	50559	50583	50591	50620	50615	50620	50585	50544	50510	50465	50422	50399	50437	50120	50178	50220	50257	50278	50305	50335	50362	50388	50422	50443	50456	50436	50417
49643	49668	49708	49740	49774	49779	49798	49812	49821	49830	49853	49867	49887	49893	49916	49960	49989	50002	50007	50024	50016	50007	50003	49992	49999	50010	50006	49993	49975	49927	49870	49816	49767	49705	49648	49705	49692	49733	49756	49799	49808	49819	49834	49835	49846	49862	49871	49859	49819	49757
49148	49184	49215	49246	49282	49289	49314	49318	49345	49351	49374	49392	49385	49411	49421	49447	49462	49473	49486	49470	49446	49429	49406	49390	49380	49365	49347	49333	49279	49220	49158	49066	49009	48933	48887	48962	49218	49251	49279	49300	49303	49295	49286	49283	49249	49261	49240	49209	49150	49080
48666	48705	48728	48757	48767	48801	48825	48841	48859	48875	48884	48897	48903	48903	48919	48909	48919	48915	48915	48913	48882	48853	48798	48780	48736	48731	48684	48650	48580	48543	48432	48353	48259	48187	48118	48226	48757	48763	48784	48791	48787	48772	48739	48707	48666	48653	48619	48569	48481	48418
48159	48204	48235	48256	48272	48308	48325	48341	48358	48362	48395	48381	48398	48397	48384	48367	48387	48374	48355	48318	48285	48260	48189	48147	48111	48030	48012	47967	47906	47807	47748	47623	47559	47449	47372	47470	48286	48295	48281	48280	48267	48227	48187	48126	48085	48040	47990	47925	47833	47733
47717	47739	47784	47804	47809	47823	47848	47846	47867	47876	47896	47894	47904	47902	47862	47851	47863	47835	47815	47776	47730	47660	47591	47535	47480	47423	47365	47344	47250	47170	47071	46938	46860	46756	46654	46809	47834	47829	47805	47791	47748	47695	47647	47605	47552	47467	47391	47332	47215	47095
47316	47328	47370	47383	47384	47412	47442	47445	47475	47483	47475	47489	47478	47497	47424	47410	47402	47369	47337	47288	47244	47188	47087	46990	46939	46903	46846	46783	46716	46621	46531	46415	46301	46206	46128	46262	47439	47434	47402	47368	47315	47270	47211	47114	47085	46971	46900	46817	46688	46593
46924	46933	46970	46973	46959	46997	47028	47027	47043	47060	47049	47057	47072	47041	47008	46957	46924	46898	46857	46811	46745	46671	46582	46497	46456	46362	46281	46218	46138	46065	45955	45864	45729	45654	45563	45729	47048	47035	46987	46946	46888	46843	46764	46672	46555	46470	46396	46314	46177	46047
46596	46636	46654	46644	46672	46670	46701	46719	46713	46721	46729	46737	46728	46687	46625	46583	46565	46528	46505	46442	46365	46285	46213	46091	46036	45971	45892	45811	45750	45664	45579	45438	45336	45227	45179	45324	46750	46719	46679	46608	46557	46537	46415	46325	46205	46109	46041	45910	45800	45685
46456	46455	46464	46449	46505	46480	46513	46506	46501	46516	46515	46512	46506	46493	46397	46386	46327	46291	46245	46210	46123	46039	45959	45893	45797	45701	45654	45575	45504	45423	45346	45261	45168	45073	44990	45137	46567	46525	46451	46419	46365	46338	46185	46119	46004	45906	45816	45696	45602	45499
46260	46280	46268	46283	46297	46257	46266	46300	46299	46307	46302	46283	46270	46256	46170	46167	46096	46041	46004	45916	45866	45784	45692	45663	45525	45476	45392	45329	45245	45237	45122	45009	44951	44867	44793	44969	46370	46320	46278	46202	46135	46067	45972	45867	45777	45673	45581	45473	45374	45294
46242	46234	46239	46251	46231	46225	46245	46226	46240	46226	46199	46224	46190	46160	46065	46071	45991	45951	45884	45851	45784	45713	45644	45595	45458	45378	45334	45260	45210	45192	45089	45012	44953	44894	44824	44947	46320	46270	46215	46155	46089	45989	45915	45800	45711	45621	45556	45433	45358	45260
46353	46339	46326	46311	46333	46302	46293	46313	46281	46292	46275	46289	46256	46255	46171	46132	46081	46003	45940	45908	45863	45825	45735	45673	45591	45505	45453	45392	45347	45338	45265	45193	45167	45114	45069	45177	46418	46371	46305	46224	46171	46135	46014	45935	45849	45780	45690	45583	45546	45449
46478	46444	46448	46453	46432	46422	46409	46397	46393	46389	46370	46364	46370	46320	46277	46227	46162	46105	46081	46028	45961	45911	45853	45787	45736	45686	45622	45566	45550	45528	45464	45411	45421	45388	45385	45438	46523	46459	46425	46338	46282	46254	46156	46111	45998	45896	45839	45770	45723	45651
46712	46683	46662	46650	46627	46628	46619	46598	46575	46578	46569	46557	46547	46504	46465	46413	46356	46321	46287	46248	46184	46157	46117	46065	46000	45944	45909	45868	45875	45863	45842	45812	45815	45825	45793	45865	46735	46677	46622	46553	46490	46489	46386	46334	46242	46177	46145	46076	46038	46016
47081	47067	47045	47007	47015	46993	46977	46960	46956	46939	46916	46909	46890	46890	46844	46789	46720	46685	46671	46671	46603	46581	46538	46521	46493	46443	46401	46394	46384	46377	46398	46390	46425	46429	46449	46485	47091	47032	46979	46936	46882	46863	46795	46783	46709	46657	46614	46587	46568	46577
47504	47453	47437	47401	47388	47380	47354	47331	47326	47311	47288	47275	47277	47255	47206	47171	47126	47102	47078	47078	47043	47049	47006	47012	46980	46959	46939	46930	46949	46951	46977	47009	47067	47101	47121	47115	47468	47411	47368	47330	47288	47260	47239	47216	47163	47150	47119	47095	47096	47145
47977	47925	47924	47890	47852	47845	47819	47803	47795	47782	47757	47748	47740	47731	47686	47659	47624	47593	47584	47575	47587	47585	47588	47597	47590	47587	47571	47596	47609	47655	47701	47758	47812	47858	47914	47853	47928	47886	47823	47835	47782	47785	47774	47763	47766	47742	47723	47735	47782	47817
48528	48486	48455	48431	48398	48385	48375	48345	48335	48302	48294	48289	48289	48289	48260	48242	48200	48197	48178	48186	48204	48220	48251	48265	48275	48277	48288	48302	48347	48410	48482	48534	48636	48683	48740	48681	48442	48415	48375	48373	48360	48366	48373	48381	48365	48395	48403	48439	48500	48559
49085	49068	49018	48996	48966	48943	48930	48920	48888	48875	48868	48854	48862	48851	48849	48829	48831	48807	48820	48841	48878	48893	48937	48970	48998	49021	49058	49089	49137	49193	49279	49398	49474	49554	49615	49516	48991	48980	48955	48955	48964	48976	49006	49034	49061	49089	49113	49163	49236	49340
49695	49641	49621	49589	49565	49544	49541	49509	49501	49475	49476	49459	49455	49470	49468	49468	49464	49468	49491	49510	49546	49611	49666	49717	49759	49789	49835	49877	49953	50022	50121	50222	50324	50419	50505	50365	49571	49554	49568	49575	49592	49618	49666	49712	49751	49794	49854	49912	50017	50116
50263	50216	50193	50163	50149	50113	50100	50101	50075	50060	50077	50046	50059	50057	50081	50098	50113	50122	50137	50173	50236	50315	50359	50425	50477	50535	50584	50640	50698	50781	50889	51001	51106	51215	51323	51168	50129	50139	50162	50164	50202	50245	50311	50362	50432	50499	50548	50629	50746	50867
50816	50787	50768	50735	50725	50720	50706	50676	50658	50655	50652	50645	50650	50657	50693	50724	50740	50755	50804	50847	50906	50957	51045	51143	51209	51273	51319	51386	51463	51563	51662	51800	51898	52000	52083	51912	50688	50697	50755	50755	50802	50868	50929	51004	51094	51188	51261	51364	51483	51569
51340	51322	51279	51247	51250	51232	51238	51212	51216	51201	51210	51208	51193	51207	51247	51295	51335	51376	51405	51432	51527	51620	51689	51777	51860	51934	51984	52070	52139	52237	52322	52481	52560	52683	52771	52597	51196	51226	51280	51320	51358	51426	51517	51573	51695	51798	51877	51983	52113	52232
51715	51695	51695	51681	51649	51647	51641	51628	51642	51627	51630	51625	51637	51655	51705	51761	51783	51835	51896	51922	52005	52105	52163	52277	52354	52427	52501	52575	52650	52714	52830	52989	53043	53137	53229	53095	51582	51627	51663	51728	51803	51851	51941	52043	52154	52249	52366	52447	52596	52696
52122	52113	52091	52078	52099	52081	52077	52067	52070	52059	52081	52075	52093	52089	52183	52212	52277	52330	52365	52435	52509	52569	52676	52782	52843	52948	53017	53074	53163	53214	53331	53474	53526	53619	53707	53548	52009	52044	52094	52171	52246	52309	52403	52501	52614	52723	52836	52937	53057	53126
52316	52318	52293	52308	52301	52307	52286	52304	52305	52307	52322	52310	52327	52348	52422	52487	52536	52589	52607	52699	52753	52806	52923	53027	53099	53178	53251	53312	53381	53442	53530	53638	53699	53764	53833	53659	52216	52270	52312	52375	52463	52542	52638	52721	52835	52949	53042	53133	53256	53313
52491	52512	52506	52515	52507	52512	52498	52513	52513	52535	52535	52534	52540	52576	52635	52709	52762	52815	52876	52947	52998	53094	53144	53243	53302	53378	53472	53506	53568	53633	53671	53739	53817	53874	53944	53783	52398	52461	52536	52619	52680	52755	52843	52913	53058	53149	53221	53315	53413	53477
52537	52558	52541	52535	52555	52573	52581	52587	52584	52588	52584	52607	52632	52667	52727	52790	52838	52893	52953	52973	53042	53088	53192	53271	53336	53397	53470	53520	53573	53587	53645	53676	53733	53775	53820	53718	52461	52514	52600	52657	52710	52781	52877	52951	53062	53169	53218	53313	53383	53431
52407	52431	52419	52461	52465	52474	52465	52483	52504	52502	52502	52526	52539	52567	52638	52694	52738	52815	52811	52894	52927	52961	53043	53101	53162	53229	53274	53314	53320	53366	53390	53400	53427	53450	53474	53401	52349	52417	52458	52549	52614	52659	52743	52808	52900	52989	53058	53106	53169	53222
52205	52237	52248	52260	52292	52298	52333	52327	52335	52363	52345	52371	52387	52401	52488	52533	52586	52619	52633	52709	52736	52742	52809	52865	52909	52953	53011	53034	53025	53054	53029	53048	53036	53043	53057	53011	52204	52253	52313	52377	52449	52479	52537	52601	52665	52744	52770	52840	52850	52898
51901	51932	51946	51969	51993	52021	52020	52050	52054	52075	52055	52089	52109	52116	52186	52234	52271	52305	52331	52352	52377	52406	52414	52461	52504	52540	52561	52575	52582	52552	52547	52529	52477	52463	52459	52451	51910	51961	52024	52060	52094	52149	52164	52231	52280	52331	52378	52409	52372	52403
51461	51500	51516	51548	51579	51594	51611	51622	51642	51654	51651	51673	51688	51711	51738	51778	51807	51853	51848	51870	51886	51911	51896	51919	51944	51953	51968	51966	51942	51925	51898	51843	51807	51765	51724	51763	51495	51544	51585	51619	51649	51682	51711	51724	51749	51798	51791	51812	51777	51752
50984	51025	51055	51075	51112	51124	51149	51165	51176	51184	51191	51210	51224	51226	51265	51282	51320	51328	51338	51343	51343	51333	51329	51307	51321	51325	51328	51301	51272	51233	51173	51111	51055	50996	50949	51007	51042	51081	51107	51136	51150	51177	51158	51168	51190	51197	51200	51180	51133	51093
50419	50475	50503	50506	50553	50581	50591	50606	50631	50648	50638	50662	50661	50663	50677	50701	50714	50719	50729	50714	50699	50685	50650	50623	50615	50597	50580	50555	50512	50454	50377	50298	50229	50148	50101	50182	50504	50526	50547	50564	50573	50565	50547	50538	50529	50520	50493	50454	50399	50308
49818	49852	49885	49900	49941	49948	49977	49989	50011	50021	50023	50035	50042	50030	50044	50050	50054	50048	50027	50022	49987	49958	49914	49872	49854	49815	49790	49764	49704	49633	49573	49443	49363	49278	49216	49337	49908	49923	49937	49942	49920	49906	49869	49835	49816	49771	49743	49686	49613	49527
49212	49234	49267	49289	49312	49338	49356	49366	49379	49393	49400	49404	49401	49399	49383	49376	49371	49364	49344	49313	49275	49227	49168	49109	49061	49027	48984	48938	48873	48799	48693	48580	48503	48422	48312	48468	49302	49304	49320	49279	49271	49238	49192	49132	49073	49045	48982	48912	48822	48709
48566	48591	48629	48654	48667	48684	48710	48716	48729	48740	48755	48749	48745	48717	48711	48685	48685	48659	48635	48584	48544	48483	48421	48350	48297	48210	48171	48112	48038	47975	47875	47760	47650	47560	47478	47630	48688	48659	48655	48633	48591	48552	48490	48407	48363	48289	48231	48148	48005	47931
47975	48020	48033	48059	48076	48086	48094	48109	48113	48135	48138	48130	48123	48118	48069	48048	48013	47992	47970	47941	47843	47787	47716	47640	47575	47514	47445	47394	47321	47230	47124	47021	46928	46819	46735	46907	48091	48088	48047	48024	47940	47924	47839	47769	47680	47597	47523	47424	47296	47200
47385	47420	47443	47451	47490	47474	47507	47500	47522	47507	47487	47503	47509	47488	47437	47409	47391	47351	47280	47242	47184	47113	47025	46936	46869	46784	46724	46668	46602	46514	46420	46286	46186	46093	46019	46188	47513	47495	47451	47409	47319	47294	47212	47099	47004	46929	46851	46727	46591	46504
46857	46858	46889	46895	46937	46921	46938	46943	46939	46925	46943	46939	46946	46920	46853	46811	46769	46719	46679	46625	46567	46476	46394	46312	46225	46142	46084	46004	45914	45869	45741	45652	45575	45478	45387	45551	46982	46944	46887	46844	46801	46696	46613	46510	46443	46305	46256	46098	45999	45872
46492	46493	46493	46511	46508	46537	46524	46520	46525	46552	46556	46531	46506	46490	46423	46365	46336	46290	46232	46186	46122	46036	45964	45868	45780	45703	45623	45591	45441	45435	45285	45251	45195	45101	45008	45178	46585	46545	46481	46422	46332	46306	46193	46097	45995	45910	45795	45704	45623	45493
46091	46097	46104	46104	46141	46135	46107	46129	46116	46107	46126	46101	46104	46055	46004	45940	45899	45864	45802	45735	45646	45590	45518	45444	45337	45278	45207	45097	45059	45034	44959	44823	44796	44705	44659	44794	46212	46146	46104	46034	45922	45903	45811	45702	45591	45491	45402	45307	45252	45119
45820	45845	45829	45843	45819	45816	45836	45814	45788	45804	45797	45785	45761	45757	45667	45636	45581	45525	45462	45415	45322	45308	45213	45139	45045	44981	44874	44828	44738	44745	44698	44621	44577	44469	44441	44559	45918	45883	45819	45754	45665	45578	45494	45398	45307	45193	45126	45060	44981	44872
45794	45777	45773	45757	45740	45732	45738	45715	45731	45694	45700	45690	45680	45651	45585	45519	45477	45431	45378	45320	45287	45202	45130	45077	45012	44929	44892	44802	44818	44758	44660	44656	44597	44595	44533	44606	45847	45785	45726	45639	45597	45535	45438	45350	45262	45179	45108	44980	44942	44873
45749	45710	45704	45678	45652	45667	45669	45645	45627	45633	45603	45606	45584	45552	45506	45430	45403	45358	45302	45269	45228	45166	45107	45049	44983	44917	44865	44855	44779	44774	44764	44722	44695	44669	44684	44731	45768	45696	45665	45590	45512	45490	45400	45317	45218	45137	45096	45006	44923	44945
45845	45813	45790	45788	45756	45743	45742	45741	45712	45697	45707	45665	45667	45647	45591	45549	45477	45429	45396	45351	45333	45305	45252	45171	45153	45101	45053	45042	44980	45002	45048	44983	44963	44991	44969	45004	45842	45795	45723	45673	45597	45585	45512	45443	45384	45322	45263	45165	45188	45178
46113	46056	46039	46007	45996	45956	45983	45958	45949	45915	45909	45906	45901	45864	45825	45797	45736	45700	45650	45639	45610	45611	45578	45531	45499	45466	45402	45412	45373	45424	45449	45454	45485	45499	45493	45488	46081	46052	45982	45940	45877	45866	45789	45755	45696	45676	45619	45609	45606	45589
46397	46391	46333	46319	46290	46290	46255	46244	46213	46220	46212	46201	46168	46181	46136	46093	46072	46033	46013	46004	45996	45962	45952	45930	45918	45910	45857	45889	45899	45897	45941	45997	46022	46072	46113	46059	46376	46342	46303	46244	46224	46199	46165	46132	46107	46079	46050	46029	46066	46065
46848	46795	46795	46767	46722	46705	46704	46677	46668	46663	46640	46642	46623	46607	46575	46559	46513	46507	46480	46499	46502	46495	46493	46499	46501	46500	46489	46527	46537	46561	46659	46702	46742	46794	46849	46791	46800	46745	46731	46704	46707	46660	46664	46651	46649	46643	46618	46620	46667	46735
47438	47389	47362	47321	47285	47271	47252	47235	47216	47224	47192	47193	47191	47192	47161	47159	47129	47144	47120	47122	47158	47162	47184	47196	47207	47221	47216	47267	47314	47347	47426	47506	47566	47642	47707	47613	47350	47306	47307	47275	47265	47267	47280	47294	47313	47317	47339	47360	47425	47482
47972	47923	47904	47855	47839	47802	47805	47787	47768	47759	47733	47733	47740	47750	47736	47735	47730	47725	47726	47768	47765	47812	47869	47901	47930	47961	47976	48017	48061	48131	48227	48321	48414	48491	48555	48433	47897	47846	47845	47848	47856	47877	47894	47939	47959	48005	48034	48087	48164	48260
48654	48620	48588	48565	48539	48529	48504	48470	48463	48453	48444	48442	48458	48450	48463	48451	48467	48484	48502	48513	48565	48613	48667	48723	48770	48809	48858	48916	48965	49027	49135	49237	49339	49440	49537	49377	48523	48525	48519	48553	48559	48603	48646	48720	48748	48822	48859	48938	49021	49127
49347	49312	49284	49256	49239	49221	49191	49180	49177	49170	49163	49163	49167	49162	49184	49216	49219	49240	49261	49303	49362	49412	49493	49564	49619	49664	49723	49768	49845	49923	50041	50141	50251	50361	50438	50280	49225	49217	49245	49259	49303	49342	49402	49469	49553	49623	49675	49765	49878	49994
50037	50016	49994	49973	49947	49926	49915	49895	49896	49887	49872	49888	49893	49906	49944	49963	49991	50023	50066	50112	50182	50228	50314	50404	50469	50531	50617	50656	50743	50829	50931	51038	51161	51266	51346	51181	49909	49945	49947	49988	50042	50107	50166	50266	50355	50443	50495	50631	50741	50864
50715	50664	50658	50624	50619	50606	50598	50606	50552	50612	50566	50582	50572	50588	50675	50669	50712	50782	50843	50883	50922	50990	51129	51142	51283	51337	51466	51480	51609	51654	51788	51883	51955	52117	52105	51944	50574	50638	50640	50681	50714	50799	50931	51012	51094	51232	51249	51356	51499	51619
51118	51064	51050	51033	51021	51023	51000	51008	50974	51011	50994	51007	51013	51013	51086	51108	51136	51178	51268	51312	51377	51439	51521	51597	51685	51772	51869	51931	51998	52062	52173	52252	52351	52453	52490	52329	50968	50984	51042	51077	51138	51210	51313	51413	51509	51634	51673	51761	51905	52030
51821	51804	51786	51767	51791	51753	51758	51764	51755	51775	51778	51760	51778	51814	51862	51919	51974	52011	52079	52130	52196	52274	52402	52470	52536	52632	52725	52823	52871	52917	53015	53110	53199	53295	53359	53191	51709	51715	51795	51852	51919	52009	52110	52220	52306	52423	52521	52619	52740	52835
52240	52257	52232	52248	52252	52229	52247	52248	52246	52241	52253	52268	52284	52287	52387	52436	52479	52526	52577	52656	52707	52780	52901	52976	53054	53134	53232	53277	53332	53387	53473	53561	53631	53688	53747	53625	52168	52201	52272	52328	52398	52469	52590	52696	52779	52926	52992	53095	53225	53291
52640	52688	52681	52658	52672	52703	52684	52700	52707	52707	52711	52724	52737	52748	52835	52919	52945	53021	53070	53115	53132	53260	53326	53451	53503	53589	53651	53743	53770	53831	53888	53946	53997	54049	54119	53994	52609	52633	52718	52772	52855	52920	53036	53144	53224	53363	53439	53524	53612	53679
52910	52893	52887	52920	52905	52951	52932	52938	52956	52957	52985	52992	52970	52989	53088	53162	53221	53249	53304	53373	53425	53485	53521	53640	53709	53753	53808	53915	53934	53957	54010	54033	54089	54155	54149	54056	52803	52865	52948	53013	53095	53141	53241	53339	53430	53517	53627	53669	53737	53816
52888	52914	52921	52936	52939	53002	52957	52987	52997	53009	53015	53034	53028	53050	53126	53190	53226	53273	53319	53365	53411	53468	53552	53581	53651	53712	53741	53826	53821	53831	53873	53874	53897	53911	53921	53869	52822	52945	52975	53030	53092	53164	53216	53323	53377	53449	53568	53599	53648	53671
52885	52890	52916	52927	52939	52982	52969	52991	53003	53020	53051	53049	53035	53053	53117	53194	53222	53304	53326	53367	53350	53417	53481	53495	53575	53610	53620	53654	53665	53687	53669	53670	53672	53644	53666	53649	52838	52881	52973	53037	53079	53150	53180	53251	53317	53396	53453	53467	53499	53502
52725	52725	52744	52761	52787	52798	52824	52850	52867	52876	52898	52912	52921	52937	52979	53033	53055	53126	53128	53165	53159	53202	53238	53249	53275	53307	53323	53377	53355	53315	53317	53286	53263	53219	53212	53229	52689	52755	52826	52846	52904	52931	52993	53049	53072	53113	53185	53173	53185	53175
52301	52345	52352	52382	52409	52431	52445	52467	52481	52509	52504	52517	52499	52546	52580	52608	52638	52658	52697	52686	52701	52715	52705	52714	52743	52753	52751	52751	52759	52715	52683	52616	52583	52528	52502	52550	52331	52377	52427	52449	52486	52512	52531	52544	52561	52587	52642	52609	52596	52558
51879	51912	51942	51978	52004	52037	52040	52063	52091	52082	52103	52106	52124	52103	52138	52178	52215	52193	52214	52235	52207	52204	52173	52178	52184	52176	52172	52156	52127	52083	52019	51953	51887	51824	51774	51845	51943	51972	52008	52025	52048	52036	52053	52067	52062	52066	52048	52037	51973	51915
51316	51353	51390	51431	51453	51469	51479	51513	51521	51539	51549	51563	51541	51552	51559	51590	51620	51594	51598	51585	51570	51536	51514	51475	51464	51456	51429	51412	51351	51302	51222	51143	51061	50973	50924	51014	51418	51440	51465	51451	51471	51453	51427	51411	51395	51391	51357	51325	51238	51162
50671	50718	50754	50775	50806	50829	50836	50851	50878	50890	50889	50896	50890	50873	50895	50894	50905	50889	50884	50864	50822	50782	50735	50697	50658	50625	50595	50558	50500	50438	50347	50247	50156	50073	50007	50127	50788	50817	50809	50804	50784	50757	50723	50669	50648	50601	50578	50503	50420	50316
49979	50027	50053	50078	50109	50127	50156	50161	50176	50179	50187	50186	50185	50174	50167	50163	50142	50143	50116	50098	50039	49987	49932	49863	49818	49764	49736	49679	49618	49531	49443	49323	49238	49142	49049	49202	50109	50121	50108	50094	50054	50029	49969	49899	49849	49792	49732	49653	49556	49447
49251	49299	49307	49343	49368	49384	49410	49432	49425	49427	49436	49426	49415	49427	49392	49369	49343	49315	49300	49266	49205	49136	49073	48999	48926	48867	48821	48763	48688	48599	48504	48371	48278	48171	48107	48268	49380	49379	49357	49346	49289	49231	49173	49103	49024	48934	48873	48782	48675	48547
48537	48547	48583	48606	48631	48639	48675	48682	48681	48682	48678	48679	48673	48640	48623	48589	48574	48547	48485	48442	48378	48307	48221	48146	48078	47990	47942	47890	47804	47731	47622	47524	47413	47299	47235	47408	48674	48646	48623	48598	48530	48461	48386	48296	48206	48117	48072	47942	47819	47721
47799	47827	47862	47875	47890	47909	47925	47905	47921	47922	47926	47939	47895	47901	47836	47805	47775	47731	47695	47654	47566	47483	47384	47322	47231	47157	47090	47014	46931	46860	46765	46642	46558	46433	46375	46559	47957	47922	47889	47815	47770	47704	47616	47510	47416	47307	47206	47108	47004	46884
47142	47162	47176	47181	47193	47197	47221	47242	47215	47213	47196	47169	47211	47185	47125	47072	47041	46949	46938	46889	46813	46739	46623	46544	46458	46373	46326	46252	46158	46081	46008	45873	45804	45736	45614	45787	47264	47216	47169	47115	47036	47001	46862	46757	46667	46568	46488	46367	46264	46141
46568	46593	46583	46625	46643	46625	46619	46631	46615	46606	46604	46582	46599	46536	46489	46448	46431	46391	46308	46269	46185	46114	45997	45896	45849	45760	45684	45613	45545	45487	45421	45351	45230	45142	45107	45257	46702	46636	46567	46526	46469	46377	46272	46164	46087	45970	45887	45789	45643	45582
46028	46009	46010	46028	46055	46036	46038	46060	45999	46025	46014	45973	45979	45926	45896	45840	45770	45691	45672	45624	45546	45485	45365	45314	45217	45159	45073	45003	44957	44882	44814	44709	44671	44556	44543	44672	46129	46059	46002	45908	45857	45780	45694	45595	45486	45367	45287	45195	45087	44996
45602	45602	45610	45604	45602	45633	45603	45629	45572	45565	45571	45522	45586	45509	45452	45387	45291	45329	45244	45180	45115	45044	44932	44880	44820	44725	44654	44628	44541	44503	44448	44362	44314	44273	44242	44375	45705	45622	45554	45497	45418	45390	45303	45156	45057	44978	44840	44800	44704	44638
45409	45397	45404	45396	45382	45351	45367	45345	45323	45302	45290	45243	45279	45266	45175	45121	45077	45000	44979	44941	44863	44831	44737	44687	44620	44556	44474	44438	44405	44348	44343	44299	44228	44201	44197	44269	45447	45386	45307	45274	45207	45123	45066	44931	44861	44783	44671	44628	44544	44518
45208	45194	45201	45156	45181	45170	45143	45166	45109	45100	45081	45032	45062	45041	44968	44885	44894	44849	44782	44728	44688	44659	44596	44508	44488	44409	44361	44332	44286	44267	44256	44217	44217	44171	44154	44231	45227	45200	45135	45025	45003	44952	44890	44811	44725	44650	44560	44511	44491	44404
45176	45172	45101	45080	45078	45086	45034	45048	45009	44994	45002	44938	44983	44939	44905	44834	44751	44762	44736	44673	44657	44617	44574	44517	44503	44443	44401	44366	44361	44361	44364	44370	44347	44384	44342	44414	45162	45102	45044	44986	44961	44903	44798	44767	44713	44649	44608	44566	44545	44502
45383	45361	45319	45312	45297	45239	45243	45198	45230	45198	45185	45178	45173	45155	45114	45053	44984	44941	44958	44932	44932	44892	44884	44840	44808	44767	44750	44742	44752	44723	44774	44811	44814	44830	44834	44837	45382	45296	45245	45253	45178	45138	45070	45069	45005	44968	44942	44891	44910	44945
45634	45611	45583	45553	45521	45503	45474	45421	45435	45409	45406	45412	45373	45383	45342	45286	45249	45254	45207	45205	45206	45177	45203	45181	45164	45118	45129	45126	45157	45167	45221	45263	45297	45313	45374	45335	45572	45525	45501	45426	45458	45397	45377	45354	45343	45300	45284	45296	45304	45344
46020	45973	45911	45921	45880	45841	45834	45840	45816	45797	45775	45780	45767	45767	45728	45690	45664	45646	45681	45654	45662	45663	45692	45706	45712	45671	45667	45697	45726	45788	45831	45905	45939	46005	46071	46001	45922	45907	45852	45866	45813	45828	45856	45822	45807	45788	45807	45841	45859	45921
46609	46566	46528	46501	46480	46439	46414	46422	46374	46375	46391	46348	46357	46361	46354	46325	46301	46336	46299	46338	46338	46379	46393	46425	46451	46475	46478	46507	46541	46601	46672	46751	46826	46889	46955	46853	46510	46479	46449	46455	46454	46464	46443	46489	46506	46540	46549	46579	46661	46716
47226	47182	47143	47108	47079	47067	47031	47017	46995	47026	46990	47013	46982	47004	46998	46998	46974	47003	46990	47005	47049	47114	47150	47195	47235	47242	47278	47322	47390	47451	47537	47638	47717	47801	47892	47747	47097	47090	47077	47098	47103	47132	47157	47214	47251	47275	47310	47392	47475	47544
47944	47914	47879	47847	47814	47803	47784	47764	47741	47725	47735	47720	47744	47755	47767	47776	47761	47790	47814	47844	47902	47971	48013	48082	48126	48173	48214	48259	48330	48409	48520	48613	48719	48807	48891	48743	47826	47810	47818	47823	47865	47916	47966	48036	48087	48147	48200	48280	48387	48484
48734	48695	48678	48632	48613	48595	48586	48559	48558	48558	48565	48557	48575	48576	48598	48631	48633	48665	48700	48731	48815	48854	48942	49021	49069	49134	49184	49251	49332	49400	49500	49615	49713	49823	49920	49732	48610	48623	48632	48662	48700	48752	48819	48899	48995	49064	49133	49219	49335	49459
49555	49529	49501	49487	49446	49432	49408	49413	49390	49406	49406	49417	49429	49451	49476	49514	49537	49579	49601	49648	49738	49814	49900	49966	50059	50133	50184	50257	50337	50412	50529	50647	50743	50864	50949	50750	49437	49453	49475	49519	49581	49651	49719	49824	49910	50002	50090	50195	50314	50430
50397	50371	50349	50314	50311	50286	50282	50255	50276	50277	50283	50289	50302	50315	50376	50397	50444	50493	50549	50596	50666	50754	50845	50931	51015	51119	51176	51245	51314	51405	51510	51641	51735	51838	51900	51740	50260	50288	50342	50388	50438	50527	50628	50719	50850	50936	51018	51142	51251	51375
51132	51122	51102	51105	51067	51065	51055	51066	51086	51046	51075	51067	51085	51126	51185	51221	51271	51330	51378	51428	51508	51582	51676	51774	51843	51967	52023	52101	52158	52255	52336	52455	52541	52648	52741	52549	51022	51061	51122	51173	51233	51318	51401	51545	51633	51746	51837	51950	52077	52192
51908	51896	51871	51873	51863	51870	51872	51869	51904	51901	51899	51926	51920	51936	52013	52072	52112	52171	52231	52295	52372	52426	52549	52643	52759	52800	52890	52966	53018	53108	53204	53300	53344	53458	53490	53369	51821	51862	51927	51978	52065	52155	52245	52379	52449	52580	52692	52801	52903	53034
52481	52501	52478	52480	52494	52456	52471	52481	52486	52514	52514	52512	52551	52564	52639	52691	52751	52817	52864	52922	52988	53071	53163	53245	53341	53370	53488	53553	53625	53681	53751	53827	53895	53969	54086	53883	52395	52455	52529	52584	52675	52750	52867	52977	53046	53161	53280	53350	53479	53571
53034	53055	53051	53043	53047	53063	53044	53098	53053	53087	53117	53124	53163	53169	53241	53309	53365	53426	53479	53523	53602	53644	53726	53784	53908	54006	54051	54104	54169	54223	54259	54322	54344	54435	54446	54349	52971	53034	53129	53173	53249	53318	53451	53516	53602	53731	53795	53918	53972	54089
53446	53456	53464	53489	53494	53518	53524	53531	53526	53529	53606	53612	53618	53624	53720	53773	53832	53887	53901	53969	54010	54066	54141	54221	54263	54398	54421	54480	54515	54552	54600	54627	54674	54691	54745	54624	53421	53484	53557	53613	53668	53751	53851	53950	53983	54140	54188	54267	54342	54378
53567	53607	53624	53633	53648	53684	53686	53687	53687	53755	53735	53758	53779	53781	53866	53906	53968	54005	54050	54102	54134	54169	54233	54273	54313	54448	54457	54502	54516	54535	54546	54555	54540	54582	54649	54554	53569	53640	53703	53767	53827	53871	53973	54027	54085	54169	54226	54278	54330	54357
53672	53708	53759	53747	53790	53809	53819	53846	53876	53857	53874	53907	53902	53926	53991	54060	54080	54138	54166	54194	54209	54243	54259	54321	54327	54397	54450	54471	54466	54479	54481	54447	54410	54451	54458	54391	53704	53756	53829	53871	53905	53954	53970	54090	54105	54184	54239	54272	54286	54296
53583	53640	53646	53661	53685	53727	53737	53760	53812	53762	53816	53818	53814	53832	53887	53910	53978	53990	54019	54045	54061	54071	54089	54101	54094	54133	54191	54202	54195	54159	54137	54090	54058	54076	54056	54042	53618	53686	53737	53772	53809	53816	53829	53902	53963	53981	54022	54018	54026	53981
53277	53299	53341	53366	53417	53441	53444	53465	53452	53488	53510	53503	53507	53516	53574	53600	53619	53634	53656	53665	53663	53655	53650	53634	53676	53640	53671	53677	53656	53613	53585	53522	53446	53442	53435	53461	53330	53379	53408	53441	53464	53455	53488	53499	53497	53526	53545	53543	53494	53464
52856	52901	52927	52982	53007	53024	53054	53067	53075	53109	53107	53122	53107	53120	53136	53173	53176	53183	53188	53185	53155	53156	53135	53096	53124	53073	53084	53061	53037	52989	52916	52841	52802	52734	52691	52752	52948	52974	53026	53027	53027	53018	53025	53009	52974	53009	52985	52963	52913	52828
52298	52343	52369	52393	52438	52466	52485	52504	52525	52502	52526	52535	52513	52518	52522	52574	52549	52562	52538	52516	52496	52452	52422	52372	52380	52336	52306	52288	52238	52175	52091	52005	51923	51847	51793	51901	52381	52421	52430	52430	52426	52392	52356	52349	52313	52295	52264	52210	52126	52050
51565	51600	51648	51670	51701	51728	51746	51763	51770	51775	51788	51777	51770	51775	51759	51774	51753	51747	51731	51702	51656	51607	51563	51493	51484	51438	51387	51359	51291	51222	51142	51042	50943	50859	50787	50927	51675	51687	51695	51676	51652	51611	51573	51523	51462	51426	51379	51306	51228	51134
50812	50849	50887	50903	50940	50966	50989	50994	51013	51007	51010	51007	50988	50992	50959	50951	50935	50918	50880	50866	50801	50747	50672	50603	50551	50493	50450	50406	50331	50253	50157	50036	49952	49853	49783	49938	50935	50928	50912	50887	50858	50806	50747	50676	50593	50547	50496	50410	50294	50186
49951	49989	50030	50050	50068	50096	50107	50123	50115	50123	50115	50117	50115	50084	50052	50020	50004	49981	49950	49889	49830	49767	49683	49613	49535	49492	49416	49354	49281	49206	49102	48983	48899	48790	48689	48891	50082	50058	50031	49996	49954	49890	49823	49727	49665	49572	49504	49400	49301	49169
49065	49103	49125	49146	49154	49179	49202	49217	49192	49201	49192	49181	49172	49163	49115	49083	49058	49010	48975	48924	48855	48782	48695	48614	48547	48485	48398	48357	48261	48190	48091	47969	47892	47769	47670	47866	49186	49152	49121	49081	49017	48963	48881	48775	48695	48602	48508	48405	48295	48174
48167	48168	48203	48232	48250	48252	48266	48271	48269	48251	48258	48244	48239	48197	48143	48119	48067	48022	47978	47927	47858	47778	47684	47606	47539	47455	47378	47305	47221	47143	47054	46915	46847	46735	46647	46831	48284	48232	48197	48154	48090	47997	47898	47790	47694	47599	47505	47405	47304	47169
47263	47296	47311	47348	47391	47370	47365	47354	47335	47335	47337	47322	47303	47269	47197	47162	47132	47087	47030	46962	46884	46823	46743	46624	46584	46497	46405	46339	46267	46207	46109	46009	45907	45818	45747	45914	47398	47349	47287	47236	47185	47070	47013	46895	46742	46676	46583	46465	46355	46295
46525	46515	46537	46579	46560	46584	46566	46570	46533	46524	46539	46520	46510	46481	46397	46358	46305	46272	46206	46140	46069	46014	45924	45877	45761	45675	45613	45547	45460	45405	45317	45237	45186	45090	45028	45185	46633	46550	46509	46440	46376	46287	46215	46084	46009	45884	45797	45696	45605	45501
45767	45738	45730	45771	45743	45783	45758	45772	45759	45707	45709	45726	45698	45645	45553	45523	45481	45446	45392	45347	45276	45208	45103	45010	44967	44879	44799	44761	44686	44599	44566	44500	44465	44354	44298	44443	45838	45768	45743	45670	45589	45523	45433	45309	45159	45105	45028	44897	44807	44736
45066	45084	45075	45070	45094	45110	45082	45048	45043	45040	45002	44984	44988	44945	44890	44767	44778	44719	44701	44591	44566	44509	44436	44421	44334	44225	44130	44084	44042	43979	43966	43906	43881	43787	43736	43853	45151	45094	45029	44965	44913	44891	44725	44656	44497	44448	44386	44272	44179	44146
44690	44672	44675	44623	44666	44632	44627	44598	44567	44577	44559	44545	44551	44499	44445	44369	44339	44301	44254	44229	44172	44112	44093	44018	43941	43853	43794	43777	43710	43777	43656	43629	43605	43539	43536	43616	44741	44661	44586	44555	44473	44403	44357	44285	44162	44088	44038	43945	43907	43858
44296	44250	44227	44244	44150	44196	44195	44145	44121	44099	44120	44079	44106	44063	43965	43886	43935	43857	43857	43794	43773	43723	43678	43668	43597	43518	43460	43451	43404	43349	43382	43364	43347	43331	43305	43409	44298	44220	44152	44128	44084	44056	43977	43896	43767	43732	43679	43609	43592	43541
44049	44028	44042	44009	44011	43961	43907	43905	43907	43905	43873	43865	43866	43878	43790	43688	43702	43658	43605	43630	43579	43558	43526	43493	43458	43411	43362	43336	43343	43337	43337	43307	43350	43355	43325	43361	44032	44005	43944	43888	43849	43761	43769	43750	43663	43603	43556	43521	43498	43485
44090	44042	44030	44004	44019	43955	43937	43926	43906	43870	43857	43864	43835	43825	43831	43761	43700	43701	43717	43659	43644	43644	43614	43566	43558	43537	43518	43506	43519	43564	43556	43542	43603	43604	43609	43607	44070	43989	43954	43916	43888	43932	43825	43817	43780	43740	43694	43668	43667	43694
44184	44138	44099	44065	44080	44003	43964	44005	43973	43961	43954	43911	43933	43942	43957	43886	43827	43833	43816	43807	43797	43772	43789	43814	43767	43765	43778	43801	43799	43857	43860	43881	43965	43980	44006	44025	44123	44093	44001	44027	44013	43965	43963	43979	43922	43917	43904	43911	43949	43981
44455	44416	44385	44333	44324	44317	44275	44235	44243	44218	44231	44212	44222	44225	44185	44205	44155	44152	44160	44131	44170	44182	44200	44177	44216	44226	44238	44249	44294	44366	44392	44422	44517	44547	44582	44521	44405	44351	44302	44312	44311	44267	44309	44307	44330	44339	44319	44366	44426	44473
44974	44916	44892	44803	44818	44794	44744	44750	44738	44713	44736	44729	44744	44737	44772	44721	44716	44706	44723	44770	44762	44814	44843	44841	44861	44900	44942	44948	44999	45038	45118	45188	45282	45357	45403	45286	44862	44854	44787	44821	44828	44817	44880	44908	44940	44952	44971	45034	45113	45165
45564	45494	45450	45403	45387	45380	45328	45325	45321	45305	45318	45303	45304	45333	45354	45348	45334	45343	45369	45405	45433	45505	45544	45573	45612	45642	45684	45726	45790	45831	45921	46056	46131	46200	46259	46128	45421	45382	45406	45417	45455	45437	45535	45601	45601	45660	45673	45775	45842	45941
46274	46218	46203	46161	46126	46095	46104	46066	46063	46079	46065	46074	46076	46081	46099	46112	46121	46170	46167	46258	46298	46346	46406	46465	46517	46567	46606	46651	46715	46794	46903	46974	47105	47189	47252	47103	46157	46153	46180	46182	46210	46261	46323	46388	46463	46497	46557	46657	46748	46862
47128	47098	47057	47013	47017	46984	46971	46962	46952	46961	46943	46974	46979	46994	47041	47047	47058	47096	47127	47181	47230	47301	47364	47466	47516	47587	47627	47676	47755	47852	47939	48053	48158	48259	48321	48147	47009	47009	47048	47063	47104	47164	47252	47334	47415	47480	47544	47642	47746	47881
48018	47989	47945	47912	47901	47882	47869	47850	47855	47864	47874	47874	47892	47920	47957	47991	48032	48069	48109	48161	48243	48310	48387	48467	48542	48619	48691	48751	48827	48916	49020	49117	49228	49339	49430	49225	47887	47923	47958	47990	48055	48110	48199	48300	48384	48490	48553	48680	48795	48898
48975	48950	48928	48889	48876	48867	48849	48852	48850	48875	48860	48887	48907	48928	48990	49043	49063	49115	49164	49197	49275	49355	49449	49548	49628	49698	49765	49858	49938	50031	50097	50226	50317	50434	50505	50304	48856	48893	48923	48977	49043	49125	49234	49333	49425	49530	49625	49721	49846	49990
49911	49896	49874	49844	49847	49835	49824	49825	49830	49846	49847	49878	49879	49919	49971	50045	50088	50128	50171	50237	50293	50395	50456	50556	50651	50728	50809	50886	50941	51052	51114	51231	51327	51399	51478	51283	49806	49849	49898	49962	50023	50111	50194	50329	50411	50502	50617	50732	50832	50938
50861	50841	50829	50798	50799	50813	50825	50818	50823	50838	50859	50865	50885	50905	50975	51044	51099	51129	51177	51239	51322	51373	51480	51576	51660	51753	51832	51884	51950	52048	52130	52226	52270	52377	52458	52256	50752	50829	50889	50937	51006	51079	51185	51327	51400	51527	51607	51712	51824	51923
51686	51686	51684	51655	51669	51668	51690	51697	51707	51696	51732	51751	51760	51801	51870	51933	51968	52024	52071	52108	52185	52227	52356	52421	52511	52601	52668	52727	52802	52840	52914	52956	53052	53139	53174	53007	51616	51665	51744	51781	51863	51923	52042	52127	52240	52359	52446	52560	52639	52717
52471	52477	52484	52502	52488	52490	52501	52526	52540	52572	52577	52600	52595	52634	52710	52754	52796	52862	52911	52977	53009	53098	53149	53218	53316	53383	53443	53505	53552	53576	53655	53681	53755	53810	53851	53702	52435	52497	52562	52602	52672	52733	52812	52956	53022	53131	53201	53306	53370	53475
53115	53131	53128	53189	53144	53169	53167	53217	53219	53228	53272	53275	53278	53288	53391	53435	53481	53545	53616	53628	53661	53721	53775	53849	53906	53979	54036	54053	54138	54116	54178	54173	54222	54283	54311	54189	53082	53165	53224	53266	53329	53399	53474	53585	53651	53732	53820	53880	53947	53967
53541	53585	53559	53612	53625	53657	53677	53682	53705	53713	53698	53757	53747	53755	53829	53880	53936	53954	54028	53982	54062	54080	54166	54219	54257	54308	54350	54386	54435	54455	54439	54465	54426	54490	54507	54465	53541	53615	53661	53706	53763	53799	53867	53948	54022	54092	54162	54206	54230	54265
53882	53891	53937	54007	53988	53999	53995	54065	54076	54099	54127	54107	54144	54153	54187	54242	54272	54291	54339	54347	54369	54416	54427	54461	54499	54540	54570	54579	54592	54604	54582	54540	54542	54587	54550	54574	53911	53979	54036	54066	54110	54149	54178	54265	54292	54357	54382	54412	54412	54472
54019	54051	54084	54099	54139	54177	54179	54227	54250	54249	54286	54251	54269	54268	54330	54354	54382	54399	54437	54437	54423	54481	54439	54478	54473	54532	54527	54543	54539	54529	54470	54436	54412	54416	54391	54387	54070	54123	54198	54193	54190	54237	54265	54317	54327	54370	54407	54406	54399	54408
53872	53919	53949	53971	54017	54040	54108	54091	54087	54106	54142	54115	54134	54124	54148	54168	54212	54205	54199	54216	54218	54166	54205	54200	54205	54215	54204	54210	54201	54149	54091	54006	54008	53951	53945	54013	53950	53976	54040	54040	54056	54046	54045	54086	54087	54094	54109	54088	54088	53981
53684	53784	53783	53846	53864	53892	53931	53932	53949	53958	53952	53971	53961	53946	53959	53985	54012	53994	53963	53956	53968	53908	53899	53898	53881	53872	53856	53824	53805	53753	53692	53608	53546	53486	53452	53549	53786	53821	53857	53856	53853	53854	53804	53823	53804	53799	53791	53755	53683	53598
53260	53299	53341	53363	53437	53458	53493	53487	53515	53519	53502	53510	53507	53503	53493	53495	53504	53499	53496	53467	53416	53355	53348	53320	53285	53260	53231	53210	53133	53091	52996	52920	52847	52768	52718	52819	53366	53393	53429	53392	53365	53368	53320	53295	53261	53241	53198	53149	53052	52976
52629	52697	52714	52764	52798	52817	52814	52857	52872	52852	52836	52848	52845	52828	52819	52805	52785	52793	52765	52728	52689	52636	52584	52541	52502	52464	52424	52384	52309	52256	52138	52053	51964	51877	51824	51975	52751	52763	52747	52752	52716	52687	52626	52572	52537	52483	52430	52378	52257	52176
51977	52003	52052	52078	52115	52132	52147	52159	52169	52168	52145	52156	52148	52126	52096	52081	52070	52045	52014	51979	51923	51859	51801	51729	51683	51631	51564	51522	51455	51377	51268	51166	51081	50978	50915	51063	52092	52094	52051	52045	52009	51959	51897	51825	51746	51685	51628	51541	51443	51333
51173	51219	51248	51284	51304	51323	51343	51360	51354	51358	51321	51315	51312	51286	51259	51215	51200	51171	51130	51082	51029	50949	50885	50808	50741	50677	50614	50565	50483	50407	50305	50176	50091	49990	49917	50102	51288	51271	51259	51226	51182	51120	51043	50947	50877	50786	50715	50617	50508	50401
50281	50322	50335	50371	50388	50403	50420	50414	50416	50405	50408	50385	50365	50337	50281	50252	50229	50197	50149	50095	50041	49959	49895	49803	49746	49653	49597	49536	49460	49374	49285	49171	49085	48971	48912	49093	50397	50363	50337	50290	50221	50172	50090	49998	49911	49815	49734	49645	49516	49402
49379	49388	49422	49447	49458	49465	49465	49471	49460	49465	49437	49434	49412	49373	49335	49276	49240	49211	49149	49120	49048	48966	48895	48787	48721	48655	48579	48505	48452	48354	48245	48150	48079	47951	47891	48078	49478	49430	49396	49343	49284	49217	49129	49020	48925	48820	48743	48631	48512	48416
48451	48475	48482	48487	48520	48517	48511	48515	48494	48484	48482	48446	48426	48412	48338	48300	48241	48207	48178	48106	48039	47966	47905	47793	47719	47646	47561	47494	47402	47338	47272	47166	47055	47015	46944	47099	48540	48489	48444	48401	48319	48255	48153	48048	47946	47842	47771	47659	47560	47460
47591	47568	47599	47618	47627	47613	47601	47627	47591	47590	47552	47560	47528	47499	47443	47394	47357	47315	47245	47199	47147	47073	47010	46892	46836	46753	46686	46635	46512	46493	46404	46332	46266	46181	46124	46293	47657	47600	47559	47505	47410	47389	47275	47160	47080	46965	46885	46777	46684	46596
46733	46740	46738	46748	46740	46718	46727	46705	46669	46684	46644	46653	46628	46613	46539	46486	46422	46389	46318	46313	46224	46184	46116	46020	45937	45843	45816	45734	45689	45657	45530	45532	45435	45374	45310	45459	46787	46731	46673	46624	46541	46487	46411	46294	46194	46107	45996	45950	45809	45707
45968	45923	45961	45952	45940	45941	45907	45916	45867	45855	45846	45833	45827	45797	45732	45694	45638	45594	45542	45494	45459	45429	45347	45263	45180	45146	45071	45014	44976	44902	44871	44831	44794	44734	44697	44815	46024	45960	45896	45843	45760	45709	45629	45541	45487	45359	45267	45206	45087	45038
45394	45397	45332	45345	45320	45304	45293	45265	45237	45224	45220	45199	45202	45191	45139	45069	45029	44982	44944	44927	44868	44824	44781	44705	44646	44589	44532	44499	44443	44432	44352	44372	44353	44319	44270	44384	45396	45333	45253	45225	45169	45102	45064	44977	44888	44813	44763	44655	44612	44561
44843	44788	44803	44774	44748	44738	44688	44689	44666	44658	44661	44623	44639	44588	44552	44494	44468	44443	44405	44391	44319	44277	44254	44238	44183	44124	44085	44048	44088	44009	43971	43997	43962	43957	43922	44002	44830	44773	44711	44680	44643	44561	44519	44471	44389	44349	44278	44230	44246	44118
44497	44447	44428	44391	44369	44315	44307	44295	44253	44245	44223	44256	44250	44206	44184	44144	44128	44065	44040	44019	43971	43953	43963	43931	43909	43858	43843	43818	43811	43809	43879	43850	43815	43809	43813	43839	44449	44384	44336	44280	44319	44238	44184	44110	44094	44017	43980	44004	44018	43902
44321	44296	44272	44242	44226	44196	44169	44171	44122	44131	44091	44111	44092	44099	44048	44033	44004	43987	43967	43968	43985	43935	43925	43877	43883	43869	43860	43848	43835	43843	43935	43921	43966	43952	43981	43955	44288	44281	44225	44188	44171	44150	44084	44077	44026	44002	43977	44005	43957	43993
44199	44162	44125	44117	44084	44064	44030	44010	43953	43967	43953	43956	43965	43968	43933	43942	43905	43880	43877	43853	43898	43880	43907	43880	43864	43891	43851	43853	43849	43950	43931	44034	44056	44108	44108	44077	44150	44113	44067	44062	44081	44042	44017	43990	44006	44004	43964	43955	43956	44074
44327	44334	44274	44263	44200	44168	44140	44113	44101	44106	44113	44118	44108	44133	44107	44092	44119	44053	44033	44100	44078	44138	44126	44168	44183	44167	44153	44163	44204	44284	44319	44396	44456	44530	44555	44482	44254	44215	44198	44221	44242	44211	44210	44235	44228	44252	44230	44261	44336	44387
44740	44685	44628	44612	44575	44534	44522	44510	44496	44480	44499	44521	44506	44507	44521	44492	44508	44531	44533	44547	44549	44603	44643	44674	44677	44715	44752	44747	44777	44856	44944	45023	45080	45158	45196	45119	44654	44610	44602	44599	44590	44621	44659	44681	44713	44721	44758	44835	44858	44945
45129	45072	45017	44984	44943	44917	44901	44880	44881	44894	44906	44900	44899	44931	44956	44945	44945	44953	44976	45023	45032	45099	45155	45217	45229	45266	45329	45339	45390	45479	45587	45639	45715	45817	45883	45728	44996	45003	45001	45023	44991	45064	45109	45175	45190	45252	45280	45378	45397	45545
45688	45652	45634	45619	45590	45539	45535	45513	45513	45530	45542	45532	45553	45578	45599	45606	45638	45638	45659	45717	45786	45844	45877	45936	45988	46010	46085	46145	46184	46278	46363	46475	46574	46664	46739	46559	45608	45596	45612	45654	45684	45715	45775	45843	45902	45961	46006	46105	46226	46300
46481	46436	46401	46385	46352	46333	46309	46319	46320	46301	46323	46346	46355	46389	46415	46450	46467	46488	46518	46569	46640	46662	46762	46836	46900	46954	46989	47074	47140	47229	47314	47405	47506	47608	47677	47502	46374	46371	46402	46419	46499	46540	46601	46698	46763	46826	46898	47016	47108	47232
47261	47242	47203	47175	47147	47145	47131	47142	47143	47171	47163	47178	47225	47234	47258	47296	47328	47369	47402	47448	47524	47581	47681	47747	47817	47876	47962	48007	48082	48165	48276	48378	48479	48581	48662	48463	47166	47183	47231	47258	47321	47391	47464	47566	47645	47728	47814	47926	48033	48152
48146	48126	48103	48085	48070	48043	48071	48056	48055	48089	48107	48137	48125	48175	48229	48293	48311	48335	48378	48430	48502	48576	48659	48753	48816	48893	48967	49033	49106	49191	49290	49388	49484	49599	49641	49457	48062	48117	48159	48189	48265	48320	48419	48517	48617	48697	48806	48909	49027	49150
48937	48918	48887	48886	48872	48858	48863	48877	48903	48902	48926	48939	48960	48989	49033	49083	49125	49149	49213	49244	49319	49381	49465	49540	49616	49696	49742	49825	49899	49966	50040	50152	50218	50328	50380	50195	48857	48897	48955	48995	49056	49110	49225	49317	49410	49489	49582	49672	49794	49899
49985	49987	49977	49953	49944	49968	49971	49983	49993	50017	50033	50055	50075	50093	50169	50201	50257	50291	50333	50398	50445	50533	50613	50702	50775	50843	50930	50963	51053	51102	51195	51298	51376	51457	51505	51335	49932	49999	50037	50082	50157	50227	50316	50425	50526	50611	50714	50831	50910	51024
50882	50886	50892	50882	50887	50910	50927	50929	50944	50979	50989	51020	51032	51059	51115	51164	51201	51257	51293	51360	51403	51475	51537	51645	51705	51788	51864	51928	51961	51994	52084	52149	52219	52292	52347	52184	50851	50954	50964	51027	51094	51142	51235	51357	51456	51569	51644	51705	51828	51896
51750	51804	51780	51813	51822	51863	51867	51880	51891	51917	51917	51936	51969	51987	52047	52090	52142	52182	52237	52269	52346	52385	52459	52501	52583	52666	52750	52738	52813	52852	52896	52962	53017	53055	53122	53000	51793	51866	51885	51929	51995	52054	52149	52252	52330	52462	52533	52587	52656	52736
52605	52587	52603	52628	52651	52659	52691	52720	52748	52754	52777	52765	52802	52796	52862	52900	52962	52996	53039	53083	53115	53159	53248	53305	53332	53423	53470	53527	53549	53569	53578	53604	53658	53708	53744	53625	52564	52642	52687	52751	52810	52839	52921	53021	53094	53228	53272	53332	53394	53427
53111	53164	53188	53187	53233	53250	53282	53272	53322	53333	53353	53340	53350	53345	53411	53461	53514	53531	53576	53609	53613	53656	53720	53734	53791	53853	53935	53923	53931	53950	53962	53968	54010	54009	54004	53946	53118	53156	53268	53298	53346	53384	53446	53503	53614	53648	53753	53781	53790	53805
53651	53690	53734	53754	53801	53854	53840	53855	53877	53896	53898	53909	53915	53878	53977	53993	54018	54095	54066	54085	54168	54143	54175	54201	54225	54275	54297	54289	54337	54295	54314	54290	54288	54262	54280	54280	53659	53735	53796	53835	53870	53896	53947	53999	54075	54141	54144	54202	54181	54193
53964	54037	54048	54078	54143	54182	54213	54225	54212	54248	54231	54248	54233	54203	54274	54303	54337	54343	54349	54376	54429	54380	54384	54422	54419	54456	54440	54443	54469	54432	54412	54383	54328	54337	54317	54336	53989	54042	54121	54146	54198	54199	54236	54265	54263	54277	54321	54342	54325	54299
54094	54117	54138	54182	54229	54247	54281	54309	54310	54328	54304	54327	54253	54322	54344	54344	54368	54391	54391	54374	54374	54379	54389	54361	54345	54371	54327	54384	54334	54285	54251	54188	54146	54121	54071	54149	54163	54165	54208	54237	54233	54232	54248	54257	54288	54266	54291	54254	54227	54182
54068	54111	54150	54173	54228	54240	54265	54271	54296	54289	54311	54281	54313	54298	54297	54289	54285	54338	54313	54309	54271	54245	54251	54202	54193	54178	54142	54169	54105	54061	53979	53921	53852	53767	53751	53841	54104	54117	54184	54198	54199	54186	54182	54155	54141	54141	54137	54080	54022	53952
53798	53873	53920	53949	53986	53975	54048	54060	54067	54053	54058	54034	54067	54001	54028	54005	54007	53974	54001	53977	53900	53911	53897	53822	53794	53766	53760	53698	53661	53613	53518	53447	53360	53267	53237	53366	53882	53889	53951	53945	53941	53919	53873	53836	53820	53766	53739	53691	53617	53530
53341	53431	53462	53507	53533	53543	53572	53593	53592	53586	53570	53552	53530	53548	53497	53503	53507	53452	53467	53439	53375	53353	53285	53235	53211	53154	53095	53084	53011	52951	52849	52763	52681	52575	52523	52676	53469	53456	53473	53479	53441	53416	53348	53308	53258	53198	53163	53095	52996	52900
52842	52894	52937	52952	52981	53039	53039	53026	53038	53025	53016	52999	52964	52932	52932	52920	52912	52869	52852	52825	52775	52698	52662	52577	52516	52474	52416	52390	52295	52226	52116	52021	51933	51847	51770	51942	52925	52912	52923	52907	52881	52829	52761	52689	52628	52575	52510	52405	52311	52205
52160	52212	52236	52272	52298	52319	52321	52313	52314	52300	52293	52267	52247	52234	52176	52166	52152	52101	52074	52035	51978	51914	51856	51766	51698	51640	51586	51531	51459	51370	51275	51176	51077	50968	50899	51082	52236	52243	52219	52194	52144	52098	52011	51928	51853	51757	51682	51597	51485	51379
51345	51382	51410	51427	51451	51475	51458	51471	51447	51441	51424	51404	51378	51368	51304	51276	51236	51219	51175	51133	51082	51007	50935	50831	50783	50709	50653	50582	50507	50430	50355	50239	50143	50037	49964	50151	51409	51400	51376	51329	51282	51216	51136	51052	50947	50851	50768	50683	50579	50456
50521	50539	50556	50593	50593	50609	50607	50576	50569	50559	50536	50515	50496	50468	50417	50375	50351	50300	50270	50212	50156	50074	50006	49910	49844	49767	49699	49635	49573	49496	49401	49290	49207	49116	49023	49225	50578	50541	50509	50477	50410	50350	50259	50141	50060	49956	49868	49759	49654	49531
49605	49627	49635	49663	49648	49650	49641	49618	49619	49594	49580	49561	49541	49515	49458	49419	49388	49312	49284	49249	49187	49099	49038	48947	48865	48801	48718	48655	48589	48509	48439	48335	48247	48144	48083	48276	49666	49618	49571	49520	49455	49391	49303	49187	49103	48973	48909	48798	48705	48590
48717	48708	48702	48718	48712	48702	48702	48679	48669	48636	48622	48593	48580	48573	48505	48466	48443	48370	48334	48295	48236	48176	48113	48021	47942	47866	47812	47735	47696	47619	47549	47452	47387	47329	47249	47440	48732	48681	48652	48600	48521	48463	48387	48251	48164	48064	48006	47896	47800	47710
47789	47772	47769	47791	47767	47747	47735	47731	47700	47684	47675	47671	47604	47604	47554	47524	47455	47409	47396	47353	47293	47214	47178	47065	47016	46960	46886	46817	46766	46717	46657	46605	46535	46468	46411	46548	47817	47752	47700	47652	47594	47535	47455	47338	47254	47188	47042	46998	46899	46828
46924	46898	46856	46875	46890	46835	46843	46810	46782	46775	46772	46776	46741	46721	46667	46614	46586	46517	46517	46436	46403	46352	46288	46198	46158	46088	46044	45981	45941	45917	45882	45832	45770	45745	45681	45801	46912	46870	46808	46719	46711	46642	46550	46451	46377	46296	46238	46150	46089	46027
46223	46195	46167	46182	46139	46107	46065	46082	46031	46023	46008	46030	46035	45991	45943	45899	45844	45778	45789	45757	45709	45680	45576	45568	45515	45451	45383	45362	45305	45326	45287	45264	45225	45216	45156	45286	46190	46149	46090	46043	46000	45949	45885	45814	45711	45642	45545	45524	45485	45394
45501	45487	45472	45431	45409	45361	45353	45376	45311	45293	45298	45274	45289	45260	45239	45160	45107	45102	45094	45067	45010	45003	44937	44914	44865	44814	44784	44743	44738	44732	44720	44727	44700	44708	44662	44715	45495	45433	45355	45283	45296	45245	45182	45134	45062	44972	44927	44911	44849	44867
44940	44898	44869	44822	44797	44761	44742	44752	44707	44683	44696	44694	44679	44687	44671	44600	44560	44509	44525	44483	44513	44467	44391	44393	44372	44352	44301	44311	44265	44289	44312	44322	44322	44317	44312	44346	44904	44812	44775	44699	44731	44666	44641	44576	44533	44486	44402	44406	44422	44439
44581	44559	44486	44489	44436	44422	44401	44382	44368	44356	44352	44400	44328	44388	44336	44304	44311	44217	44261	44260	44253	44239	44191	44215	44200	44173	44153	44155	44154	44157	44193	44255	44260	44299	44313	44269	44550	44492	44460	44392	44423	44366	44343	44354	44324	44273	44214	44266	44266	44275
44273	44234	44185	44198	44153	44103	44063	44046	44049	44056	44029	44047	44063	44065	44067	44041	44061	43949	43973	43982	44017	44044	43982	44027	44023	44008	43986	43983	44032	44033	44126	44162	44189	44202	44267	44206	44249	44190	44162	44188	44125	44111	44124	44113	44096	44091	44046	44091	44130	44176
44192	44164	44156	44085	44031	44015	43951	43927	43955	43962	43984	43901	43944	43994	43969	43973	44016	43913	43955	43975	43984	43993	44012	44043	44080	44078	44089	44083	44101	44168	44225	44279	44356	44391	44466	44343	44154	44102	44065	43987	44050	44077	44084	44093	44090	44104	44110	44142	44212	44258
44314	44268	44278	44190	44149	44122	44100	44108	44113	44095	44104	44178	44144	44153	44154	44144	44142	44175	44166	44165	44211	44212	44253	44304	44314	44349	44375	44397	44443	44490	44585	44647	44712	44784	44853	44715	44266	44210	44223	44189	44216	44230	44307	44283	44320	44318	44393	44415	44520	44601
44515	44462	44435	44391	44337	44348	44330	44267	44318	44319	44303	44398	44389	44420	44407	44386	44450	44446	44441	44466	44544	44551	44585	44614	44679	44735	44744	44788	44839	44878	44985	45093	45158	45236	45305	45169	44448	44443	44425	44460	44444	44482	44502	44581	44637	44666	44720	44789	44891	44963
44900	44841	44797	44786	44742	44740	44718	44721	44748	44742	44757	44710	44817	44801	44857	44853	44880	44892	44895	44931	44985	45017	45095	45157	45211	45272	45297	45365	45422	45473	45583	45696	45794	45879	45964	45789	44863	44832	44811	44868	44886	44923	44967	45067	45108	45199	45243	45316	45439	45530
45506	45476	45398	45397	45356	45374	45332	45399	45339	45379	45414	45409	45430	45468	45484	45520	45533	45574	45587	45635	45671	45725	45807	45892	45941	46000	46063	46088	46184	46258	46348	46452	46554	46659	46714	46552	45450	45441	45434	45493	45533	45570	45594	45741	45821	45888	45953	46054	46134	46247
46097	46063	46035	46031	45986	45990	45983	45989	46019	46047	46050	46047	46102	46113	46161	46206	46224	46247	46287	46333	46382	46481	46544	46607	46685	46729	46810	46864	46943	47014	47118	47245	47337	47433	47525	47325	46068	46069	46097	46151	46187	46240	46332	46421	46495	46592	46677	46791	46888	47019
46890	46872	46846	46807	46797	46828	46819	46811	46835	46877	46872	46914	46912	46971	46988	47020	47064	47108	47144	47192	47275	47321	47402	47489	47567	47639	47695	47774	47845	47930	48015	48130	48222	48337	48397	48181	46854	46876	46914	46947	47012	47089	47172	47276	47346	47461	47549	47650	47771	47879
47768	47745	47734	47730	47709	47730	47735	47749	47773	47779	47801	47855	47841	47865	47922	47978	48009	48051	48074	48138	48200	48262	48348	48426	48508	48581	48649	48696	48796	48840	48922	49031	49130	49224	49299	49106	47726	47773	47827	47852	47910	47986	48091	48189	48296	48372	48470	48581	48676	48792
48654	48664	48656	48627	48658	48662	48670	48704	48720	48733	48768	48771	48802	48826	48872	48919	48960	48999	49053	49082	49153	49224	49309	49376	49444	49541	49595	49664	49735	49797	49872	49958	50053	50146	50183	50010	48633	48693	48739	48785	48849	48917	49007	49129	49216	49342	49432	49521	49613	49719
49586	49598	49593	49607	49591	49619	49648	49657	49677	49691	49709	49730	49742	49750	49808	49872	49899	49950	49992	50028	50097	50145	50221	50313	50368	50461	50506	50578	50623	50674	50735	50808	50873	50952	50996	50858	49563	49614	49659	49728	49775	49858	49953	50049	50141	50238	50332	50422	50499	50580
50505	50524	50544	50539	50565	50593	50620	50643	50642	50669	50680	50701	50699	50717	50757	50814	50861	50903	50943	50982	51019	51089	51143	51221	51294	51345	51419	51462	51514	51561	51600	51644	51712	51761	51825	51670	50495	50558	50595	50652	50734	50803	50872	50961	51059	51156	51231	51299	51348	51436
51383	51423	51425	51454	51487	51510	51531	51547	51555	51588	51594	51605	51595	51609	51643	51725	51755	51789	51819	51855	51891	51942	51995	52054	52104	52205	52230	52253	52296	52333	52346	52392	52453	52460	52514	52387	51361	51439	51509	51557	51615	51665	51703	51820	51899	51978	52051	52109	52150	52205
52139	52163	52191	52228	52264	52285	52324	52340	52364	52388	52355	52366	52369	52370	52405	52461	52482	52522	52554	52572	52610	52648	52673	52733	52734	52866	52862	52911	52925	52914	52930	52925	52956	52969	52998	52930	52135	52204	52265	52320	52364	52396	52476	52518	52585	52669	52727	52755	52777	52800
52856	52885	52898	52935	52983	53013	53046	53070	53067	53104	53079	53101	53076	53074	53102	53148	53163	53224	53232	53256	53266	53281	53276	53348	53345	53378	53445	53464	53463	53456	53433	53422	53401	53402	53383	53395	52859	52915	52968	53007	53040	53074	53151	53160	53182	53274	53299	53328	53325	53328
53386	53414	53450	53505	53519	53573	53595	53625	53662	53640	53633	53621	53600	53593	53628	53669	53698	53708	53745	53731	53745	53741	53752	53760	53773	53810	53812	53821	53812	53778	53769	53723	53661	53667	53620	53676	53407	53451	53508	53547	53577	53591	53628	53626	53664	53688	53717	53716	53702	53661
53673	53701	53772	53806	53831	53870	53912	53937	53884	53888	53927	53893	53887	53889	53910	53925	53936	53953	53970	53950	53931	53923	53938	53933	53906	53958	53948	53936	53909	53875	53831	53765	53675	53670	53642	53718	53717	53762	53807	53826	53842	53855	53899	53872	53834	53883	53893	53856	53816	53737
53984	54018	54064	54089	54147	54170	54196	54211	54180	54165	54205	54173	54153	54146	54141	54157	54183	54194	54176	54177	54142	54110	54103	54065	54052	54030	54054	54033	53999	53953	53870	53795	53776	53687	53662	53721	54013	54041	54098	54090	54108	54083	54061	54067	54013	54030	54030	53985	53923	53854
54004	54031	54087	54115	54136	54173	54195	54223	54197	54176	54189	54185	54143	54135	54131	54118	54133	54128	54132	54106	54072	54016	53986	53951	53968	53884	53883	53843	53799	53740	53648	53588	53524	53440	53411	53502	54045	54064	54090	54098	54079	54065	54015	53977	53927	53927	53909	53839	53759	53681
53754	53811	53858	53897	53946	53955	53956	53956	53991	53949	53928	53899	53886	53865	53872	53827	53844	53858	53815	53765	53751	53714	53649	53631	53601	53498	53496	53457	53390	53311	53228	53141	53057	52946	52917	53056	53808	53838	53828	53833	53813	53792	53714	53672	53648	53596	53539	53442	53384	53269
53528	53564	53608	53648	53694	53702	53718	53707	53704	53655	53657	53633	53618	53588	53567	53576	53550	53525	53490	53457	53407	53358	53285	53228	53198	53136	53094	53036	52969	52891	52805	52679	52574	52483	52412	52596	53589	53612	53582	53587	53537	53498	53410	53351	53275	53213	53162	53064	52983	52865
53081	53089	53125	53171	53168	53208	53199	53187	53197	53154	53149	53125	53102	53068	53049	53042	52995	52968	52944	52900	52852	52775	52731	52621	52601	52515	52474	52411	52328	52262	52154	52053	51939	51837	51774	51974	53127	53117	53101	53079	53034	52967	52902	52804	52743	52657	52580	52482	52378	52264
52425	52439	52470	52497	52504	52521	52519	52490	52479	52473	52438	52431	52406	52383	52347	52327	52288	52256	52232	52179	52112	52050	51973	51876	51842	51750	51702	51652	51571	51499	51391	51283	51185	51083	51020	51222	52454	52454	52425	52383	52333	52286	52188	52095	52018	51911	51837	51737	51630	51516
51747	51777	51779	51810	51806	51807	51795	51803	51764	51771	51735	51709	51695	51678	51625	51574	51558	51513	51482	51433	51366	51299	51218	51138	51077	51001	50939	50860	50789	50724	50624	50518	50434	50325	50261	50465	51792	51763	51739	51686	51628	51544	51460	51368	51277	51178	51091	50967	50884	50759
50984	50984	51006	51012	51018	51004	50982	50956	50949	50924	50915	50895	50882	50844	50803	50783	50739	50686	50639	50604	50529	50470	50385	50293	50223	50147	50090	50021	49944	49885	49804	49700	49629	49516	49459	49649	51013	50962	50921	50877	50812	50739	50654	50528	50442	50344	50258	50151	50051	49939
50115	50118	50117	50130	50118	50094	50067	50058	50039	50033	50006	50002	49965	49952	49907	49859	49838	49783	49744	49683	49644	49572	49508	49413	49347	49276	49203	49159	49104	49029	48963	48873	48802	48721	48659	48829	50141	50098	50035	49984	49916	49875	49775	49671	49556	49463	49380	49268	49204	49120
49264	49248	49231	49229	49221	49195	49176	49152	49151	49121	49104	49078	49085	49056	49011	48965	48926	48893	48850	48800	48750	48691	48622	48546	48455	48404	48329	48280	48237	48190	48138	48058	47991	47922	47856	48032	49269	49215	49150	49098	49044	48977	48883	48787	48674	48594	48519	48426	48354	48275
48377	48366	48361	48347	48310	48276	48260	48240	48240	48217	48200	48186	48195	48172	48131	48062	48043	47990	47952	47926	47864	47821	47772	47713	47611	47580	47509	47448	47409	47379	47329	47300	47233	47199	47142	47281	48400	48331	48263	48199	48153	48094	48027	47923	47832	47745	47676	47610	47547	47490
47565	47546	47509	47495	47506	47444	47418	47408	47407	47372	47373	47358	47363	47364	47316	47251	47217	47184	47144	47131	47088	47056	47009	46909	46867	46830	46772	46736	46706	46680	46658	46641	46625	46576	46548	46626	47568	47510	47444	47371	47321	47295	47214	47137	47051	46982	46945	46871	46839	46799
46793	46754	46725	46696	46688	46637	46611	46577	46559	46563	46547	46561	46541	46558	46517	46475	46442	46400	46383	46333	46336	46322	46268	46184	46189	46125	46100	46033	46032	46027	46013	46009	46027	45994	45943	46033	46801	46706	46646	46608	46542	46485	46464	46411	46367	46281	46204	46188	46150	46153
46069	46049	46014	45976	45961	45916	45897	45867	45859	45880	45866	45857	45866	45874	45862	45844	45757	45745	45723	45710	45669	45674	45628	45585	45627	45545	45515	45479	45486	45508	45526	45537	45561	45538	45566	45559	46092	46014	45950	45925	45885	45888	45819	45757	45741	45669	45628	45618	45595	45613
45536	45503	45480	45446	45361	45366	45341	45339	45333	45312	45310	45339	45333	45345	45363	45312	45260	45261	45240	45215	45219	45217	45217	45202	45165	45148	45123	45150	45141	45209	45188	45227	45277	45285	45282	45273	45520	45478	45420	45385	45339	45404	45315	45327	45308	45222	45193	45200	45232	45271
45048	45022	45004	44937	44882	44895	44851	44844	44827	44827	44865	44853	44895	44921	44867	44824	44837	44816	44797	44824	44820	44833	44836	44885	44800	44810	44828	44835	44852	44867	44927	44980	45035	45069	45108	45043	45053	45011	44952	44926	44918	44907	44924	44912	44854	44869	44874	44895	44935	44985
44751	44744	44675	44656	44580	44540	44545	44529	44512	44554	44548	44581	44597	44619	44565	44589	44574	44566	44570	44564	44590	44638	44655	44667	44650	44643	44687	44709	44739	44808	44834	44934	44971	45049	45102	44984	44749	44704	44687	44640	44650	44629	44642	44635	44660	44676	44715	44737	44813	44854
44680	44610	44601	44562	44466	44513	44477	44465	44484	44501	44497	44530	44522	44564	44550	44511	44525	44559	44535	44600	44583	44632	44697	44730	44733	44733	44768	44811	44842	44888	44973	45054	45131	45218	45255	45140	44647	44603	44563	44597	44597	44625	44644	44657	44728	44720	44752	44824	44909	44983
44574	44529	44527	44430	44405	44405	44392	44404	44436	44454	44453	44458	44502	44524	44545	44540	44544	44561	44548	44564	44617	44664	44721	44816	44791	44842	44861	44915	44959	45014	45147	45226	45321	45407	45470	45300	44564	44519	44513	44548	44557	44610	44636	44712	44708	44775	44821	44915	45007	45109
44767	44734	44682	44682	44608	44618	44586	44606	44607	44632	44645	44677	44719	44755	44699	44738	44771	44790	44798	44832	44913	44935	45010	45048	45092	45162	45196	45280	45317	45399	45486	45591	45687	45811	45867	45687	44741	44741	44698	44737	44785	44863	44889	44915	44998	45068	45123	45245	45328	45443
45139	45099	45082	45007	45018	45019	45034	45007	45038	45075	45074	45122	45120	45153	45177	45169	45204	45253	45248	45293	45366	45406	45493	45548	45604	45679	45716	45784	45865	45966	46023	46130	46221	46346	46433	46229	45113	45143	45110	45159	45202	45287	45332	45417	45494	45561	45634	45731	45846	45955
45548	45510	45497	45469	45453	45462	45487	45470	45511	45509	45522	45560	45582	45602	45661	45648	45695	45717	45757	45816	45859	45923	45994	46067	46156	46223	46251	46346	46406	46500	46583	46716	46788	46900	46972	46791	45540	45575	45566	45622	45670	45732	45823	45880	45974	46082	46164	46265	46369	46486
46090	46105	46066	46049	46045	46053	46046	46088	46104	46112	46133	46147	46178	46203	46258	46288	46328	46350	46377	46414	46496	46547	46640	46729	46801	46880	46956	47009	47105	47148	47281	47359	47460	47568	47643	47440	46091	46138	46141	46213	46264	46332	46415	46521	46610	46699	46814	46919	47019	47123
46835	46832	46825	46813	46814	46829	46848	46850	46891	46907	46923	46923	46949	46970	47024	47064	47090	47146	47174	47206	47281	47372	47438	47520	47593	47683	47735	47813	47867	47935	48027	48140	48217	48312	48389	48192	46824	46883	46903	46965	47032	47111	47191	47306	47399	47505	47603	47701	47805	47902
47611	47614	47621	47588	47619	47622	47671	47671	47686	47711	47740	47735	47749	47758	47842	47850	47903	47952	47981	48025	48104	48152	48226	48328	48404	48480	48551	48604	48684	48726	48808	48903	48984	49057	49133	48953	47586	47650	47688	47753	47819	47893	47963	48087	48172	48294	48358	48470	48564	48671
48443	48459	48436	48444	48496	48514	48520	48545	48562	48577	48593	48596	48593	48626	48681	48720	48739	48803	48845	48906	48932	49008	49079	49170	49231	49308	49373	49426	49489	49543	49581	49672	49725	49805	49860	49675	48423	48494	48549	48605	48668	48719	48815	48922	49024	49127	49212	49295	49354	49452
49305	49321	49352	49344	49384	49408	49401	49451	49458	49473	49484	49487	49493	49494	49545	49600	49642	49697	49711	49765	49812	49871	49930	49997	50062	50145	50184	50250	50292	50314	50373	50440	50459	50523	50578	50441	49271	49373	49422	49471	49525	49601	49675	49762	49869	49952	50044	50103	50162	50222
50180	50195	50221	50238	50257	50304	50324	50339	50379	50363	50368	50374	50358	50391	50426	50470	50512	50554	50563	50600	50644	50704	50747	50823	50873	50920	50985	51038	51061	51060	51111	51117	51137	51193	51229	51114	50156	50219	50281	50336	50392	50452	50507	50588	50684	50765	50836	50884	50927	50965
50938	50983	51000	51019	51053	51107	51113	51158	51151	51157	51174	51144	51153	51149	51190	51229	51281	51293	51345	51383	51388	51428	51450	51500	51556	51617	51645	51683	51691	51710	51702	51677	51725	51738	51741	51666	50917	51002	51064	51102	51149	51197	51247	51299	51384	51457	51502	51553	51560	51577
51712	51753	51806	51823	51869	51898	51910	51935	51965	51944	51952	51938	51911	51927	51979	52004	52023	52037	52048	52111	52105	52126	52154	52176	52214	52252	52295	52303	52312	52330	52298	52253	52246	52217	52248	52239	51700	51764	51855	51857	51921	51931	51980	52034	52095	52142	52171	52194	52174	52155
52368	52396	52455	52454	52526	52562	52591	52611	52576	52581	52609	52562	52550	52553	52580	52620	52627	52643	52660	52621	52675	52648	52690	52710	52733	52755	52750	52768	52765	52694	52689	52687	52633	52595	52586	52636	52353	52403	52497	52486	52527	52551	52577	52613	52632	52669	52688	52668	52655	52599
52796	52861	52908	52945	52974	52990	53053	53033	53037	53036	53023	52998	52971	52976	52979	52995	53033	53025	53069	53076	53028	53042	53020	53019	53015	53035	53034	53010	52980	52937	52903	52840	52801	52733	52725	52768	52800	52861	52925	52921	52956	52952	52948	52937	52977	52979	52971	52920	52904	52820
53226	53280	53298	53372	53402	53418	53436	53445	53420	53427	53381	53382	53361	53352	53365	53359	53396	53403	53349	53384	53364	53287	53317	53279	53302	53286	53263	53229	53181	53128	53076	52975	52923	52871	52822	52923	53224	53269	53306	53327	53317	53297	53293	53251	53258	53251	53228	53188	53132	53039
53481	53507	53591	53635	53632	53661	53675	53677	53671	53645	53607	53613	53588	53578	53551	53565	53571	53573	53600	53557	53495	53501	53422	53395	53369	53344	53333	53271	53231	53157	53082	53007	52905	52832	52766	52933	53477	53491	53495	53522	53517	53501	53456	53398	53400	53363	53320	53278	53165	53066
53441	53511	53507	53563	53579	53615	53589	53594	53589	53573	53547	53542	53537	53485	53479	53481	53493	53455	53421	53427	53365	53323	53274	53208	53171	53139	53115	53063	53008	52918	52830	52701	52651	52567	52504	52672	53429	53475	53496	53461	53439	53401	53344	53281	53239	53195	53150	53074	52972	52853
53378	53402	53439	53486	53508	53504	53532	53496	53506	53458	53417	53429	53387	53380	53350	53345	53334	53301	53256	53246	53203	53113	53074	53007	52971	52906	52872	52821	52741	52671	52561	52456	52362	52242	52178	52357	53378	53358	53405	53355	53305	53279	53198	53147	53083	53000	52920	52848	52752	52618
53133	53137	53161	53197	53234	53233	53214	53225	53195	53191	53185	53149	53105	53096	53062	53042	53013	52987	52928	52890	52843	52760	52717	52640	52587	52528	52462	52402	52316	52253	52146	52021	51947	51822	51755	51973	53117	53116	53084	53069	53000	52955	52890	52826	52719	52631	52557	52453	52347	52241
52618	52662	52680	52698	52698	52703	52677	52692	52665	52654	52616	52618	52587	52559	52535	52489	52477	52429	52386	52352	52287	52221	52144	52068	52007	51914	51868	51803	51728	51642	51558	51433	51357	51237	51168	51369	52647	52612	52583	52546	52483	52431	52346	52246	52165	52069	51979	51884	51790	51636
52094	52116	52151	52139	52146	52137	52124	52105	52110	52073	52043	52042	52018	52000	51949	51909	51884	51841	51795	51750	51687	51633	51538	51459	51374	51297	51237	51185	51087	51022	50940	50822	50736	50644	50573	50778	52125	52073	52052	51991	51929	51863	51779	51660	51567	51469	51381	51279	51173	51054
51436	51436	51442	51459	51442	51429	51421	51380	51368	51370	51332	51325	51308	51296	51243	51207	51156	51116	51083	51031	50975	50903	50822	50745	50666	50574	50518	50451	50375	50317	50233	50145	50063	49952	49888	50082	51454	51402	51336	51283	51241	51160	51070	50965	50865	50754	50669	50566	50463	50361
50661	50662	50653	50650	50641	50617	50600	50586	50567	50551	50531	50514	50520	50487	50448	50396	50364	50316	50294	50234	50169	50127	50042	49950	49875	49808	49739	49667	49619	49563	49480	49431	49335	49249	49189	49380	50676	50626	50562	50512	50437	50378	50289	50184	50078	49978	49882	49797	49711	49630
49831	49823	49818	49829	49778	49759	49740	49714	49702	49684	49688	49691	49684	49663	49620	49563	49525	49495	49460	49421	49348	49307	49227	49152	49085	49007	48938	48883	48833	48791	48719	48675	48608	48548	48486	48662	49868	49807	49747	49693	49618	49541	49477	49375	49273	49170	49096	49011	48960	48873
48994	48974	48945	48922	48910	48875	48853	48827	48843	48821	48845	48804	48805	48791	48757	48700	48659	48620	48584	48553	48511	48461	48406	48332	48263	48179	48134	48087	48032	48009	47976	47938	47899	47833	47796	47925	49021	48957	48888	48826	48767	48709	48626	48549	48440	48379	48276	48210	48156	48099
48142	48155	48112	48081	48052	48009	47989	48000	47964	47969	47941	47961	47978	47981	47941	47901	47851	47820	47791	47737	47718	47678	47632	47570	47528	47448	47406	47366	47308	47322	47319	47261	47272	47236	47208	47292	48187	48118	48050	48013	47934	47910	47840	47753	47683	47605	47549	47494	47478	47410
47306	47324	47245	47219	47179	47122	47122	47113	47098	47088	47116	47106	47138	47141	47089	47054	47026	46972	46970	46948	46899	46891	46834	46799	46756	46676	46671	46631	46610	46620	46586	46635	46621	46602	46597	46643	47364	47276	47222	47159	47113	47074	47025	46958	46895	46834	46784	46777	46745	46725
46541	46526	46497	46438	46393	46355	46357	46336	46341	46329	46348	46359	46385	46385	46329	46319	46263	46254	46232	46237	46210	46207	46176	46130	46115	46064	46038	46020	46021	46037	46073	46069	46087	46099	46103	46124	46585	46532	46490	46419	46419	46344	46317	46266	46227	46162	46159	46123	46114	46111
45937	45876	45847	45811	45749	45724	45726	45713	45704	45694	45716	45743	45744	45797	45763	45720	45691	45669	45674	45655	45654	45688	45652	45637	45603	45615	45561	45575	45568	45598	45703	45692	45730	45755	45768	45737	45971	45901	45843	45834	45861	45775	45779	45737	45721	45676	45661	45654	45686	45689
45262	45229	45196	45147	45148	45103	45086	45097	45075	45100	45125	45108	45135	45174	45141	45115	45132	45079	45096	45104	45123	45131	45130	45121	45119	45135	45119	45128	45209	45171	45227	45311	45369	45396	45427	45377	45325	45279	45242	45207	45191	45178	45202	45201	45187	45162	45156	45205	45273	45281
44851	44865	44739	44732	44664	44616	44646	44631	44642	44652	44693	44708	44734	44762	44753	44744	44706	44703	44709	44721	44750	44792	44809	44819	44832	44855	44839	44859	44913	44971	45034	45111	45166	45211	45272	45197	44876	44818	44790	44804	44827	44810	44803	44838	44837	44860	44889	44909	44947	45055
44625	44559	44506	44474	44463	44433	44426	44432	44429	44415	44491	44505	44513	44536	44560	44546	44565	44539	44563	44584	44658	44637	44713	44717	44759	44791	44783	44817	44900	44937	45063	45121	45210	45267	45311	45147	44634	44624	44578	44613	44628	44629	44664	44707	44720	44736	44790	44786	44928	45002
44435	44347	44317	44277	44260	44251	44229	44255	44287	44288	44345	44330	44339	44354	44353	44397	44360	44394	44432	44449	44491	44547	44594	44640	44686	44731	44713	44798	44809	44927	45038	45118	45200	45286	45355	45186	44416	44397	44415	44423	44386	44466	44524	44585	44601	44677	44726	44754	44849	45003
44375	44383	44288	44222	44225	44232	44211	44252	44247	44289	44290	44324	44350	44354	44411	44417	44397	44453	44463	44506	44565	44614	44661	44715	44781	44822	44864	44901	44979	45051	45158	45285	45364	45458	45548	45350	44368	44392	44390	44379	44371	44487	44535	44630	44686	44757	44813	44881	45007	45120
44632	44612	44545	44536	44504	44510	44481	44514	44528	44560	44557	44595	44594	44637	44653	44689	44715	44746	44792	44826	44851	44911	44997	45061	45120	45177	45212	45298	45363	45451	45503	45661	45745	45841	45936	45718	44612	44634	44633	44665	44775	44765	44832	44918	45008	45077	45155	45232	45379	45482
44839	44857	44824	44789	44793	44794	44809	44795	44826	44850	44888	44884	44899	44940	44975	44983	45008	45062	45077	45155	45173	45259	45335	45423	45487	45563	45628	45708	45761	45854	45898	46037	46142	46254	46313	46100	44869	44897	44901	44946	45022	45083	45138	45243	45331	45435	45531	45593	45749	45838
45390	45355	45266	45263	45243	45278	45265	45273	45392	45362	45406	45339	45403	45388	45522	45431	45499	45620	45652	45695	45693	45756	45928	45957	46060	46057	46120	46281	46299	46415	46444	46608	46653	46748	46841	46636	45361	45391	45350	45406	45467	45549	45608	45825	45872	45992	45993	46139	46213	46365
46073	46065	46011	46004	46009	46039	46032	46047	46122	46103	46095	46106	46109	46146	46207	46216	46247	46299	46350	46385	46417	46481	46577	46649	46732	46769	46843	46957	46952	47057	47120	47224	47293	47378	47439	47264	46004	46088	46101	46132	46201	46263	46343	46474	46559	46643	46721	46848	46916	47037
46652	46648	46638	46641	46666	46657	46678	46716	46724	46728	46755	46751	46757	46758	46816	46850	46902	46930	46959	47038	47092	47141	47237	47304	47379	47451	47512	47596	47629	47701	47778	47865	47925	48003	48061	47883	46572	46661	46693	46768	46820	46881	46972	47096	47173	47298	47369	47472	47555	47658
47442	47455	47439	47436	47467	47487	47511	47526	47552	47551	47560	47556	47550	47574	47629	47677	47692	47734	47784	47818	47889	47941	47999	48073	48134	48236	48265	48352	48386	48449	48510	48564	48620	48691	48739	48588	47377	47437	47512	47558	47606	47679	47777	47848	47953	48069	48151	48230	48289	48366
48247	48273	48273	48283	48312	48351	48366	48393	48402	48402	48399	48398	48405	48407	48471	48497	48532	48571	48602	48655	48675	48739	48793	48869	48932	49011	49080	49102	49151	49192	49231	49291	49326	49376	49416	49276	48191	48244	48303	48373	48434	48496	48563	48669	48748	48835	48922	48994	49041	49101
49115	49141	49155	49185	49211	49247	49268	49271	49289	49299	49302	49285	49280	49265	49328	49371	49391	49430	49460	49493	49547	49555	49621	49688	49736	49812	49845	49884	49916	49963	49955	49982	50008	50052	50074	49969	49047	49120	49171	49230	49285	49335	49402	49497	49566	49650	49711	49761	49797	49836
49948	49995	50007	50053	50081	50108	50135	50150	50160	50153	50139	50143	50112	50119	50139	50201	50219	50266	50272	50315	50324	50363	50408	50452	50494	50543	50568	50582	50611	50613	50636	50630	50628	50645	50673	50600	49894	49953	50031	50069	50117	50160	50203	50280	50345	50392	50451	50469	50497	50501
50785	50832	50856	50904	50953	50945	50989	51013	51013	51003	50979	50961	50958	50947	50975	51018	51036	51078	51086	51107	51137	51122	51148	51180	51217	51255	51288	51277	51299	51302	51255	51239	51239	51223	51213	51202	50730	50808	50858	50899	50930	50945	50990	51041	51099	51124	51168	51174	51174	51155
51579	51609	51649	51696	51720	51751	51795	51792	51795	51769	51762	51737	51708	51718	51724	51757	51770	51797	51807	51805	51806	51799	51837	51851	51845	51864	51920	51885	51882	51829	51811	51770	51734	51706	51686	51714	51539	51575	51615	51625	51668	51696	51710	51739	51771	51818	51803	51777	51773	51738
52218	52241	52296	52336	52379	52410	52426	52425	52402	52393	52375	52368	52328	52319	52331	52351	52377	52371	52381	52368	52367	52363	52336	52355	52347	52351	52390	52319	52318	52267	52215	52153	52103	52061	52022	52079	52140	52181	52243	52269	52270	52271	52300	52282	52301	52295	52310	52246	52214	52159
52821	52835	52874	52931	52974	53019	53009	53023	52986	52992	52955	52927	52887	52915	52901	52907	52912	52902	52912	52890	52895	52835	52801	52799	52807	52796	52762	52753	52692	52638	52554	52476	52428	52356	52309	52436	52718	52755	52822	52809	52823	52801	52798	52753	52765	52765	52721	52681	52616	52538
53252	53266	53318	53358	53411	53400	53398	53412	53380	53385	53348	53327	53336	53302	53280	53289	53275	53282	53254	53225	53208	53167	53091	53073	53062	53034	52998	52971	52913	52850	52755	52668	52584	52513	52457	52602	53195	53227	53214	53229	53213	53193	53153	53118	53083	53081	53016	52947	52846	52770
53453	53486	53497	53552	53588	53624	53595	53564	53587	53549	53525	53506	53514	53442	53459	53448	53435	53403	53394	53358	53302	53252	53242	53158	53140	53081	53034	53025	52944	52863	52769	52672	52591	52509	52446	52607	53385	53399	53411	53395	53385	53336	53283	53250	53168	53152	53049	52999	52899	52799
53609	53655	53701	53745	53772	53779	53761	53765	53729	53707	53691	53676	53650	53620	53592	53579	53551	53538	53510	53467	53451	53363	53322	53251	53189	53134	53078	53016	52957	52871	52770	52656	52580	52462	52401	52605	53578	53629	53597	53563	53520	53476	53405	53336	53263	53163	53101	53064	52945	52825
53534	53604	53645	53657	53674	53663	53691	53666	53631	53621	53601	53575	53557	53499	53500	53447	53468	53413	53396	53355	53294	53246	53175	53093	53027	52961	52874	52844	52770	52682	52583	52483	52370	52247	52204	52397	53556	53564	53543	53509	53445	53393	53301	53225	53154	53087	52966	52893	52782	52664
53283	53304	53357	53363	53364	53330	53352	53337	53310	53314	53290	53275	53228	53215	53204	53160	53135	53104	53074	53019	52979	52892	52849	52743	52677	52602	52512	52450	52396	52316	52215	52117	52019	51903	51849	52066	53338	53308	53237	53196	53153	53087	53008	52904	52811	52735	52649	52544	52426	52310
52973	52999	53013	53040	53049	53031	53000	52983	52981	52966	52953	52930	52899	52921	52865	52824	52809	52717	52714	52660	52606	52533	52457	52371	52293	52225	52157	52083	52003	51929	51857	51740	51661	51551	51482	51698	53012	53009	52944	52913	52824	52748	52668	52557	52452	52365	52288	52163	52068	51949
52538	52542	52565	52551	52548	52499	52504	52491	52469	52456	52450	52440	52417	52407	52386	52313	52281	52263	52206	52165	52118	52040	51951	51867	51802	51721	51666	51567	51513	51447	51364	51285	51199	51107	51038	51241	52574	52551	52483	52442	52353	52274	52195	52065	51983	51889	51794	51705	51597	51511
51876	51886	51885	51878	51858	51807	51811	51806	51774	51769	51768	51763	51768	51733	51695	51667	51594	51571	51548	51505	51438	51395	51312	51229	51152	51076	51016	50948	50904	50837	50762	50700	50637	50541	50494	50659	51969	51904	51822	51775	51706	51628	51537	51456	51334	51248	51168	51071	50998	50898
51228	51211	51207	51188	51165	51135	51117	51092	51094	51075	51083	51091	51101	51059	51040	50991	50965	50916	50878	50834	50777	50732	50655	50581	50522	50432	50383	50325	50281	50223	50189	50131	50070	50007	49962	50106	51308	51240	51179	51104	51032	50980	50902	50797	50702	50617	50513	50462	50385	50327
50476	50475	50441	50424	50392	50369	50329	50310	50313	50326	50320	50329	50331	50340	50288	50259	50216	50178	50143	50106	50066	50025	49961	49891	49821	49751	49706	49653	49611	49582	49552	49504	49481	49425	49391	49513	50568	50498	50443	50391	50313	50264	50188	50093	50005	49905	49848	49785	49739	49695
49697	49672	49634	49615	49577	49549	49529	49509	49512	49517	49515	49530	49550	49553	49511	49466	49428	49394	49384	49340	49321	49280	49233	49176	49123	49069	49007	48983	48946	48938	48918	48915	48897	48868	48841	48927	49793	49713	49657	49596	49554	49501	49448	49373	49287	49220	49145	49118	49077	49061
48912	48862	48849	48807	48762	48745	48735	48711	48715	48713	48734	48745	48778	48762	48721	48695	48654	48624	48615	48596	48577	48552	48511	48480	48426	48368	48332	48325	48313	48303	48325	48331	48315	48290	48280	48346	49005	48929	48879	48834	48802	48757	48710	48631	48581	48526	48472	48450	48450	48426
48142	48085	48093	48027	47983	47947	47941	47909	47941	47940	47959	47958	47987	48018	47982	47950	47936	47899	47887	47880	47860	47862	47828	47806	47769	47738	47711	47718	47716	47715	47757	47776	47801	47800	47807	47797	48232	48181	48125	48077	48062	48030	47985	47956	47889	47862	47844	47827	47831	47869
47464	47411	47372	47310	47290	47260	47234	47218	47237	47258	47264	47277	47297	47331	47315	47289	47290	47245	47270	47257	47242	47248	47230	47228	47206	47200	47191	47178	47210	47228	47286	47322	47348	47394	47394	47364	47532	47478	47456	47401	47393	47365	47362	47327	47308	47274	47245	47283	47332	47341
46810	46752	46680	46656	46611	46605	46594	46584	46593	46619	46634	46636	46671	46672	46686	46692	46671	46699	46644	46655	46672	46697	46721	46693	46715	46675	46687	46672	46725	46773	46854	46904	46949	47026	47029	46966	46877	46850	46753	46787	46782	46752	46765	46767	46750	46754	46719	46768	46836	46905
46238	46206	46151	46111	46080	46038	46020	46051	46047	46086	46119	46116	46153	46177	46163	46160	46137	46196	46152	46185	46193	46239	46250	46262	46287	46294	46320	46351	46372	46450	46501	46590	46661	46725	46759	46636	46314	46282	46238	46281	46262	46265	46291	46275	46307	46309	46357	46405	46453	46528
45858	45840	45755	45734	45710	45706	45695	45729	45722	45720	45740	45782	45766	45845	45815	45845	45786	45820	45860	45905	45917	45942	45971	46014	46061	46080	46101	46122	46183	46272	46335	46414	46481	46590	46628	46480	45918	45893	45881	45880	45884	45940	45943	45980	46031	46086	46123	46167	46254	46317
45516	45456	45422	45360	45364	45338	45358	45413	45355	45393	45408	45466	45433	45470	45505	45492	45483	45474	45559	45599	45595	45663	45684	45769	45790	45837	45884	45942	46018	46075	46186	46272	46348	46445	46496	46312	45542	45523	45536	45507	45569	45602	45682	45722	45752	45805	45864	45966	46047	46154
45359	45299	45268	45246	45215	45204	45226	45241	45244	45273	45263	45261	45335	45350	45387	45393	45364	45449	45453	45489	45526	45598	45675	45725	45768	45818	45864	45929	45994	46078	46163	46271	46368	46490	46527	46323	45354	45330	45379	45410	45443	45485	45546	45623	45669	45762	45829	45885	45997	46111
45387	45353	45359	45289	45299	45283	45279	45270	45341	45341	45349	45385	45416	45399	45442	45480	45461	45525	45518	45593	45658	45683	45776	45834	45899	45966	46027	46063	46148	46220	46330	46440	46504	46619	46696	46496	45371	45407	45414	45446	45505	45545	45604	45680	45788	45859	45953	46047	46135	46253
45446	45408	45421	45373	45365	45374	45378	45378	45420	45421	45429	45475	45479	45490	45532	45549	45580	45617	45651	45703	45758	45839	45868	45973	46034	46101	46179	46240	46315	46373	46490	46578	46683	46774	46845	46638	45391	45417	45469	45525	45556	45645	45694	45791	45906	45989	46102	46173	46271	46384
45703	45677	45667	45662	45649	45661	45685	45706	45730	45733	45723	45733	45736	45781	45824	45847	45892	45889	45949	45994	46064	46112	46199	46270	46356	46434	46516	46555	46656	46712	46798	46896	46977	47086	47158	46945	45638	45670	45727	45736	45842	45910	46006	46084	46205	46283	46401	46471	46571	46685
46119	46129	46092	46105	46116	46135	46142	46196	46201	46191	46190	46205	46207	46230	46255	46326	46333	46392	46406	46455	46510	46560	46653	46737	46804	46905	46961	47014	47079	47147	47234	47303	47388	47478	47552	47333	46062	46110	46144	46196	46265	46325	46447	46508	46623	46738	46829	46909	46986	47089
46564	46567	46540	46583	46614	46618	46650	46683	46659	46685	46685	46663	46685	46681	46753	46768	46846	46835	46873	46925	46970	47036	47118	47216	47289	47353	47431	47483	47544	47599	47658	47744	47794	47893	47948	47745	46482	46536	46592	46649	46733	46781	46862	46987	47088	47195	47278	47347	47445	47531
47136	47192	47160	47198	47212	47255	47252	47290	47266	47291	47283	47300	47278	47286	47338	47364	47421	47451	47478	47515	47565	47623	47696	47773	47842	47917	47979	48031	48072	48136	48166	48233	48270	48355	48407	48235	47039	47117	47164	47237	47300	47351	47426	47546	47653	47740	47825	47897	47967	48029
47785	47798	47818	47845	47898	47907	47932	47942	47952	47958	47955	47948	47931	47928	47976	48004	48058	48090	48115	48151	48185	48232	48287	48388	48440	48499	48560	48621	48638	48662	48706	48737	48787	48835	48887	48736	47691	47748	47805	47863	47930	47974	48073	48142	48252	48342	48417	48472	48511	48560
48465	48520	48535	48583	48604	48655	48665	48673	48685	48675	48656	48643	48639	48630	48669	48715	48735	48781	48797	48824	48858	48896	48960	49009	49059	49122	49175	49202	49229	49244	49252	49271	49298	49331	49343	49253	48374	48451	48504	48543	48619	48674	48738	48823	48883	48962	49025	49062	49088	49123
49189	49216	49268	49305	49346	49383	49391	49409	49397	49391	49381	49356	49346	49333	49367	49406	49446	49473	49482	49504	49529	49552	49583	49636	49681	49726	49767	49776	49792	49777	49779	49775	49794	49786	49813	49757	49086	49154	49200	49266	49304	49349	49401	49462	49539	49583	49612	49647	49664	49671
49911	49952	50001	50042	50092	50132	50142	50151	50152	50128	50115	50085	50066	50068	50084	50123	50145	50163	50169	50187	50194	50210	50227	50271	50301	50345	50352	50373	50342	50354	50309	50292	50283	50259	50251	50247	49820	49890	49939	49962	50000	50030	50083	50109	50176	50206	50236	50237	50223	50200
50603	50649	50691	50733	50782	50825	50835	50824	50827	50810	50788	50753	50752	50730	50755	50769	50798	50804	50809	50813	50822	50812	50819	50829	50866	50846	50882	50881	50853	50807	50780	50727	50704	50669	50650	50693	50517	50578	50610	50643	50659	50677	50701	50728	50754	50793	50783	50769	50736	50703
51179	51243	51291	51328	51384	51408	51409	51419	51395	51421	51379	51318	51313	51307	51303	51317	51328	51346	51343	51328	51321	51305	51295	51294	51301	51280	51296	51285	51241	51207	51150	51085	51042	50987	50947	51033	51122	51154	51194	51213	51226	51210	51252	51223	51230	51243	51243	51193	51141	51083
51788	51832	51896	51949	51984	52001	52005	51992	52006	51955	51941	51902	51878	51874	51863	51887	51877	51873	51881	51842	51831	51821	51770	51749	51731	51760	51701	51695	51631	51566	51508	51431	51356	51297	51266	51369	51721	51755	51779	51784	51791	51771	51765	51748	51728	51709	51680	51622	51544	51484
52224	52298	52334	52376	52408	52423	52419	52408	52391	52351	52366	52323	52308	52294	52281	52285	52272	52269	52253	52224	52183	52151	52119	52085	52041	52057	51989	51956	51871	51818	51744	51637	51545	51491	51447	51585	52202	52212	52228	52214	52190	52177	52157	52092	52057	52029	51982	51909	51816	51745
52514	52540	52605	52629	52666	52666	52664	52653	52659	52595	52582	52583	52551	52530	52517	52503	52496	52492	52463	52430	52396	52345	52275	52213	52178	52163	52108	52054	51992	51914	51839	51739	51618	51558	51520	51680	52499	52494	52481	52470	52432	52397	52374	52288	52252	52187	52129	52058	51976	51867
52757	52793	52835	52861	52901	52873	52865	52871	52867	52790	52813	52779	52762	52744	52716	52702	52697	52658	52633	52597	52543	52484	52428	52371	52315	52248	52208	52145	52065	51978	51907	51798	51719	51619	51547	51729	52762	52744	52723	52680	52651	52614	52568	52483	52387	52316	52254	52157	52070	51952
52857	52887	52918	52941	52966	52954	52934	52901	52890	52863	52870	52849	52836	52814	52792	52759	52726	52701	52680	52637	52586	52508	52439	52360	52291	52212	52176	52113	52042	51966	51853	51744	51667	51563	51473	51710	52880	52846	52827	52791	52736	52687	52593	52505	52389	52336	52250	52167	52062	51939
52715	52732	52765	52780	52755	52764	52756	52725	52714	52726	52692	52659	52663	52638	52623	52576	52559	52528	52498	52439	52386	52323	52251	52177	52121	52001	51948	51893	51825	51762	51643	51558	51452	51356	51276	51499	52757	52713	52686	52628	52586	52515	52406	52323	52254	52134	52051	51982	51865	51750
52551	52558	52571	52566	52548	52553	52532	52523	52514	52510	52458	52482	52475	52447	52425	52370	52337	52304	52270	52232	52164	52112	52023	51964	51876	51789	51728	51646	51580	51505	51413	51343	51233	51146	51065	51295	52628	52562	52514	52456	52408	52306	52207	52143	52041	51949	51837	51749	51649	51548
52234	52223	52234	52224	52189	52190	52163	52146	52134	52132	52119	52126	52110	52115	52060	52023	51990	51961	51930	51879	51824	51756	51684	51601	51524	51458	51374	51293	51247	51176	51103	51036	50947	50855	50795	50990	52296	52247	52190	52146	52079	52002	51902	51811	51712	51598	51509	51421	51330	51220
51762	51758	51751	51728	51704	51676	51656	51640	51651	51649	51620	51643	51642	51624	51579	51538	51514	51475	51440	51415	51358	51305	51225	51124	51053	50984	50919	50858	50807	50761	50697	50611	50577	50480	50422	50612	51867	51788	51751	51674	51614	51543	51454	51342	51235	51157	51067	50994	50920	50837
51237	51231	51214	51184	51167	51132	51101	51094	51081	51097	51097	51103	51110	51106	51062	51020	50980	50957	50915	50879	50831	50797	50715	50632	50580	50498	50440	50397	50347	50291	50251	50209	50146	50084	50042	50194	51357	51294	51230	51175	51107	51039	50958	50865	50751	50653	50589	50534	50444	50392
50642	50621	50583	50556	50514	50484	50457	50445	50447	50443	50466	50469	50490	50488	50446	50414	50379	50352	50326	50293	50252	50223	50145	50087	50018	49941	49898	49857	49824	49809	49774	49734	49697	49661	49609	49728	50758	50683	50621	50571	50507	50456	50378	50292	50198	50113	50049	49998	49952	49912
49978	49936	49903	49864	49830	49784	49776	49768	49756	49771	49781	49800	49825	49830	49787	49762	49722	49697	49687	49666	49637	49592	49546	49502	49444	49370	49329	49304	49289	49279	49272	49260	49242	49220	49192	49273	50108	50017	49963	49911	49872	49815	49768	49681	49610	49512	49469	49440	49425	49394
49275	49240	49198	49151	49093	49080	49070	49069	49053	49081	49098	49106	49129	49152	49119	49080	49053	49041	49030	48998	48980	48972	48930	48869	48861	48782	48770	48742	48754	48750	48770	48761	48751	48767	48732	48798	49392	49340	49284	49226	49201	49164	49121	49052	48986	48936	48908	48895	48879	48856
48578	48531	48476	48443	48397	48380	48364	48371	48350	48370	48412	48440	48451	48453	48423	48405	48384	48384	48356	48354	48340	48346	48320	48299	48248	48221	48208	48217	48222	48229	48269	48289	48296	48321	48324	48332	48708	48646	48600	48565	48535	48504	48471	48439	48401	48363	48336	48325	48348	48364
47935	47884	47836	47794	47717	47722	47732	47725	47727	47746	47764	47779	47817	47833	47802	47773	47777	47762	47759	47775	47777	47786	47768	47750	47739	47740	47723	47737	47766	47783	47838	47884	47927	47944	47972	47929	48031	47989	47950	47926	47919	47890	47876	47868	47868	47832	47820	47830	47860	47899
47280	47205	47176	47117	47063	47059	47072	47065	47078	47090	47136	47139	47168	47209	47156	47168	47154	47142	47166	47172	47182	47203	47211	47231	47204	47200	47213	47245	47294	47308	47387	47463	47526	47549	47579	47492	47373	47329	47307	47294	47274	47276	47274	47280	47300	47267	47289	47342	47386	47447
46702	46659	46588	46558	46525	46529	46525	46515	46560	46547	46574	46600	46640	46658	46644	46656	46645	46623	46656	46669	46721	46719	46750	46794	46794	46795	46827	46844	46904	46946	47037	47113	47186	47242	47277	47170	46756	46772	46752	46745	46755	46769	46793	46805	46833	46840	46854	46931	46973	47049
46283	46251	46180	46140	46096	46107	46106	46115	46131	46175	46183	46207	46234	46231	46256	46223	46255	46265	46286	46313	46363	46398	46442	46466	46475	46515	46539	46587	46640	46713	46797	46891	46942	47030	47110	46944	46339	46306	46308	46331	46347	46371	46401	46443	46446	46525	46563	46613	46712	46788
45865	45821	45776	45737	45683	45711	45717	45729	45757	45767	45808	45827	45826	45858	45922	45932	45898	45925	45921	45956	46003	46061	46103	46165	46159	46229	46282	46322	46388	46472	46560	46642	46750	46819	46884	46720	45902	45898	45915	45916	45948	46025	46055	46125	46128	46210	46267	46342	46437	46531
45562	45548	45497	45434	45464	45422	45459	45472	45493	45505	45522	45558	45555	45593	45657	45648	45648	45643	45667	45756	45778	45821	45885	45920	45972	46072	46114	46162	46223	46316	46418	46520	46623	46696	46763	46545	45570	45604	45588	45636	45652	45712	45769	45850	45896	46015	46083	46152	46233	46364
45508	45463	45422	45409	45446	45410	45427	45458	45464	45473	45500	45517	45528	45547	45604	45572	45604	45639	45659	45710	45740	45829	45891	45924	46017	46078	46144	46190	46275	46344	46433	46537	46625	46756	46804	46574	45442	45485	45501	45558	45580	45613	45747	45801	45905	45972	46064	46180	46262	46375
45422	45405	45386	45393	45397	45386	45390	45440	45414	45441	45452	45450	45482	45506	45537	45543	45589	45612	45662	45700	45741	45787	45882	45952	46021	46091	46176	46235	46318	46356	46471	46579	46658	46756	46829	46624	45347	45403	45444	45497	45592	45614	45706	45764	45888	45987	46066	46158	46268	46374
45487	45487	45498	45490	45463	45549	45544	45552	45549	45554	45587	45595	45563	45604	45627	45654	45683	45736	45758	45835	45865	45908	46003	46123	46168	46223	46301	46352	46450	46522	46578	46683	46780	46867	46917	46705	45416	45493	45522	45565	45647	45694	45781	45866	45985	46097	46186	46276	46362	46477
45811	45795	45778	45783	45835	45843	45860	45871	45894	45869	45903	45877	45910	45900	45898	45928	46013	46042	46084	46088	46159	46213	46315	46399	46458	46524	46618	46651	46732	46812	46854	46955	47018	47097	47179	46972	45687	45745	45841	45839	45922	45993	46091	46154	46277	46379	46452	46549	46636	46743
46097	46108	46110	46148	46155	46184	46173	46235	46225	46227	46245	46220	46230	46198	46218	46316	46323	46361	46395	46402	46485	46566	46630	46707	46777	46847	46902	46967	47029	47071	47131	47213	47245	47350	47389	47219	45981	46035	46112	46144	46219	46304	46359	46473	46574	46691	46756	46840	46926	46996
46571	46601	46598	46609	46671	46693	46701	46716	46719	46712	46714	46711	46698	46701	46753	46781	46797	46828	46849	46898	46939	46969	47051	47133	47181	47283	47317	47379	47427	47457	47498	47571	47619	47667	47715	47553	46437	46501	46586	46617	46670	46740	46830	46898	47004	47101	47175	47250	47294	47373
47049	47072	47106	47141	47163	47234	47251	47241	47239	47221	47219	47210	47186	47178	47234	47257	47271	47313	47341	47349	47415	47445	47509	47578	47633	47717	47764	47790	47836	47841	47869	47937	47958	48019	48051	47906	46902	46954	47015	47091	47153	47217	47280	47360	47460	47535	47586	47651	47706	47755
47651	47687	47730	47763	47792	47826	47859	47865	47846	47847	47820	47805	47794	47779	47816	47842	47870	47898	47932	47923	47987	48016	48049	48104	48166	48228	48264	48304	48312	48310	48329	48333	48361	48399	48415	48330	47496	47583	47618	47669	47719	47792	47845	47886	47978	48060	48112	48155	48173	48212
48302	48337	48385	48431	48489	48504	48547	48528	48529	48495	48484	48457	48443	48425	48464	48472	48498	48530	48540	48551	48588	48591	48634	48685	48712	48744	48793	48798	48811	48806	48798	48786	48788	48805	48811	48771	48155	48222	48282	48303	48356	48400	48463	48488	48555	48620	48651	48664	48672	48686
48966	49016	49061	49127	49157	49202	49201	49187	49180	49156	49146	49124	49093	49079	49095	49121	49146	49167	49179	49170	49186	49182	49205	49244	49266	49289	49316	49332	49308	49279	49259	49236	49220	49200	49217	49201	48836	48869	48929	48968	48987	49032	49049	49080	49131	49173	49208	49193	49186	49167
49642	49704	49752	49811	49850	49870	49883	49871	49853	49841	49828	49787	49760	49753	49761	49779	49801	49784	49808	49794	49793	49795	49796	49804	49822	49843	49841	49820	49796	49765	49728	49670	49640	49611	49600	49639	49507	49571	49611	49618	49638	49669	49676	49688	49714	49739	49736	49725	49679	49647
50269	50332	50379	50453	50468	50490	50481	50474	50455	50443	50415	50384	50356	50363	50365	50360	50359	50369	50363	50348	50347	50327	50316	50302	50300	50302	50297	50285	50253	50199	50145	50077	50012	49976	49947	50023	50169	50200	50227	50250	50238	50242	50244	50234	50249	50241	50229	50199	50139	50083
50900	50946	51008	51056	51081	51093	51083	51072	51051	51049	51008	50980	50966	50952	50952	50951	50943	50948	50919	50912	50895	50851	50814	50811	50795	50773	50753	50717	50665	50587	50545	50467	50389	50331	50282	50408	50810	50836	50855	50843	50827	50821	50802	50763	50755	50743	50707	50653	50587	50522
51435	51500	51535	51611	51618	51629	51595	51609	51589	51557	51532	51508	51485	51473	51474	51450	51455	51456	51435	51375	51368	51295	51296	51257	51209	51171	51164	51108	51036	50954	50895	50785	50723	50639	50585	50731	51393	51417	51406	51387	51358	51348	51303	51285	51221	51192	51132	51077	51002	50889
51829	51888	51936	51977	51983	51975	51967	51945	51937	51918	51875	51860	51849	51849	51822	51811	51815	51779	51772	51708	51688	51625	51596	51537	51499	51460	51407	51354	51269	51188	51120	51025	50944	50854	50784	50970	51822	51812	51789	51779	51754	51717	51655	51603	51558	51472	51437	51344	51258	51144
52225	52255	52299	52337	52329	52314	52285	52284	52278	52257	52230	52214	52202	52204	52166	52139	52113	52118	52067	52049	51999	51952	51873	51825	51752	51699	51651	51587	51519	51440	51348	51253	51148	51044	50989	51188	52235	52210	52191	52148	52120	52074	51985	51934	51834	51771	51706	51612	51518	51416
52452	52475	52521	52546	52511	52524	52506	52484	52460	52458	52474	52435	52415	52407	52376	52354	52346	52315	52269	52248	52183	52111	52061	51973	51914	51847	51799	51728	51643	51583	51475	51380	51283	51183	51102	51327	52495	52470	52438	52396	52340	52289	52219	52114	52037	51948	51871	51765	51686	51570
52547	52553	52569	52569	52574	52557	52514	52502	52502	52491	52497	52478	52485	52456	52435	52396	52380	52363	52313	52299	52229	52157	52087	52008	51940	51865	51785	51725	51651	51589	51507	51406	51305	51217	51139	51364	52608	52585	52504	52479	52430	52358	52285	52205	52081	51987	51894	51806	51710	51608
52537	52545	52562	52572	52533	52525	52493	52485	52480	52475	52488	52472	52464	52471	52430	52397	52372	52353	52308	52243	52219	52164	52076	51994	51906	51841	51794	51708	51650	51582	51483	51412	51301	51211	51139	51344	52672	52627	52589	52515	52465	52374	52286	52174	52080	51982	51895	51801	51715	51626
52435	52424	52420	52436	52379	52359	52344	52325	52324	52315	52329	52319	52333	52335	52288	52270	52230	52212	52153	52125	52091	52054	51942	51849	51782	51708	51636	51573	51524	51457	51384	51319	51234	51134	51061	51260	52578	52515	52438	52408	52340	52260	52189	52057	51981	51846	51783	51700	51610	51522
52145	52139	52112	52086	52067	52029	52037	52028	52013	52019	52015	52042	52037	52041	52010	51968	51953	51904	51913	51851	51803	51770	51670	51601	51529	51449	51391	51338	51275	51234	51183	51115	51047	50967	50909	51101	52301	52248	52179	52146	52070	52020	51914	51812	51706	51616	51529	51472	51403	51300
51883	51849	51804	51807	51749	51720	51724	51698	51703	51701	51711	51732	51759	51760	51729	51701	51669	51639	51614	51577	51530	51473	51421	51336	51276	51212	51143	51094	51072	51031	50981	50946	50877	50825	50752	50919	52046	51992	51927	51868	51813	51743	51654	51578	51469	51380	51304	51234	51179	51115
51453	51421	51382	51327	51305	51275	51268	51261	51256	51273	51268	51313	51332	51346	51314	51271	51253	51212	51209	51170	51139	51111	51047	50974	50914	50855	50820	50772	50734	50735	50682	50664	50633	50591	50544	50666	51648	51559	51510	51475	51417	51374	51287	51196	51109	51036	50954	50933	50872	50849
50965	50895	50858	50819	50777	50752	50754	50735	50746	50758	50772	50796	50815	50833	50813	50788	50750	50739	50731	50692	50666	50652	50608	50550	50511	50444	50413	50383	50364	50371	50366	50348	50339	50313	50289	50366	51118	51067	51007	50973	50939	50871	50832	50756	50673	50602	50560	50531	50524	50476
50436	50397	50346	50292	50260	50239	50224	50232	50241	50259	50279	50306	50331	50338	50319	50294	50271	50256	50255	50229	50209	50188	50159	50133	50095	50045	50024	50012	50011	50023	50039	50039	50040	50043	50031	50086	50600	50563	50529	50475	50447	50407	50357	50309	50258	50210	50175	50155	50148	50154
49897	49826	49778	49733	49695	49678	49661	49677	49677	49699	49738	49752	49787	49797	49780	49776	49752	49716	49731	49717	49712	49703	49711	49667	49641	49623	49609	49610	49614	49648	49676	49708	49744	49732	49741	49742	50039	50006	49952	49943	49913	49875	49856	49827	49776	49746	49735	49740	49748	49780
49328	49272	49230	49177	49138	49119	49117	49125	49136	49160	49172	49199	49237	49252	49249	49222	49220	49214	49201	49221	49219	49222	49221	49223	49215	49203	49194	49202	49227	49277	49310	49375	49408	49441	49455	49404	49453	49416	49405	49375	49357	49355	49344	49322	49316	49295	49304	49312	49361	49394
48787	48735	48682	48637	48603	48593	48601	48602	48610	48633	48643	48682	48719	48735	48715	48710	48706	48689	48699	48712	48741	48753	48772	48779	48770	48780	48812	48811	48869	48906	48987	49044	49090	49163	49181	49098	48880	48846	48839	48841	48824	48842	48838	48852	48844	48844	48873	48911	48953	49031
48266	48226	48164	48123	48091	48087	48090	48092	48122	48144	48142	48181	48202	48221	48236	48233	48227	48216	48221	48245	48279	48319	48337	48371	48393	48405	48427	48465	48505	48585	48658	48728	48804	48863	48913	48783	48328	48318	48315	48308	48329	48351	48363	48394	48411	48447	48482	48531	48590	48695
47837	47768	47748	47700	47688	47683	47693	47726	47707	47735	47752	47766	47783	47802	47820	47833	47830	47831	47839	47873	47910	47931	47977	48030	48061	48088	48126	48177	48231	48302	48401	48473	48546	48620	48681	48513	47869	47864	47844	47874	47922	47921	47959	48002	48057	48087	48139	48203	48288	48387
47422	47360	47346	47313	47298	47299	47315	47319	47335	47358	47341	47396	47403	47417	47421	47437	47449	47468	47471	47513	47559	47587	47651	47713	47749	47790	47841	47893	47953	48017	48114	48222	48317	48400	48463	48265	47404	47408	47410	47459	47491	47509	47570	47649	47691	47776	47817	47901	47993	48106
47087	47047	47031	46997	46987	46990	47009	47027	47034	47058	47067	47096	47089	47102	47127	47131	47158	47152	47186	47221	47254	47321	47373	47450	47519	47561	47622	47686	47769	47828	47894	48023	48099	48210	48297	48053	47019	47061	47077	47089	47125	47184	47281	47338	47423	47508	47588	47659	47729	47878
46875	46848	46847	46816	46813	46822	46839	46858	46869	46867	46879	46891	46897	46920	46933	46939	46953	46977	47015	47053	47091	47140	47232	47300	47359	47417	47486	47563	47629	47699	47784	47887	47983	48073	48157	47907	46797	46823	46842	46869	46934	46996	47064	47151	47236	47334	47420	47507	47580	47711
46694	46672	46658	46663	46683	46701	46694	46717	46717	46722	46731	46716	46753	46751	46745	46792	46808	46839	46865	46921	46959	47006	47098	47173	47245	47320	47391	47435	47508	47594	47663	47777	47882	47960	48039	47803	46579	46579	46661	46683	46704	46814	46902	46995	47109	47181	47255	47385	47457	47561
46642	46587	46620	46585	46651	46659	46699	46733	46714	46691	46682	46755	46671	46688	46691	46716	46737	46759	46867	46881	46921	47027	47074	47163	47188	47333	47387	47416	47522	47544	47609	47711	47815	47871	48008	47729	46497	46547	46556	46649	46739	46735	46885	46939	47060	47153	47251	47361	47441	47521
46833	46792	46851	46863	46873	46876	46908	46928	46919	46906	46909	46926	46896	46908	46928	46940	46977	46995	47039	47044	47118	47176	47236	47325	47360	47461	47500	47577	47647	47672	47751	47818	47888	47960	48054	47831	46675	46729	46747	46820	46888	46932	47035	47122	47206	47327	47382	47470	47571	47638
46811	46790	46849	46859	46895	46927	46950	46945	46957	46919	46913	46921	46912	46907	46936	46950	46969	46998	47049	47072	47117	47184	47245	47321	47373	47469	47530	47570	47636	47662	47725	47781	47840	47909	47984	47806	46627	46685	46729	46788	46877	46906	46995	47078	47190	47271	47364	47445	47491	47573
46962	46994	47050	47082	47098	47129	47139	47154	47147	47138	47130	47108	47100	47078	47110	47146	47154	47199	47218	47261	47292	47338	47390	47463	47522	47593	47657	47689	47755	47752	47807	47854	47908	47961	48008	47846	46770	46845	46891	46955	47032	47063	47152	47226	47313	47411	47482	47550	47600	47659
47217	47258	47282	47338	47369	47387	47405	47405	47397	47377	47363	47367	47337	47325	47360	47389	47386	47406	47444	47465	47537	47547	47604	47659	47707	47802	47836	47869	47889	47914	47942	47952	47981	48029	48073	47947	47024	47101	47140	47184	47252	47279	47358	47430	47531	47596	47648	47686	47753	47789
47519	47581	47635	47686	47715	47731	47736	47762	47736	47738	47684	47683	47656	47648	47686	47702	47708	47749	47735	47779	47808	47831	47866	47911	47962	48014	48058	48078	48071	48091	48097	48098	48111	48149	48159	48091	47371	47434	47433	47491	47553	47575	47645	47689	47787	47865	47896	47923	47943	47952
47918	47972	48009	48063	48106	48126	48130	48116	48115	48095	48088	48057	48037	48013	48047	48066	48079	48111	48092	48125	48167	48159	48191	48208	48261	48293	48314	48315	48336	48302	48300	48295	48282	48286	48292	48273	47743	47804	47844	47858	47909	47936	47992	48036	48084	48129	48167	48195	48188	48183
48305	48371	48408	48484	48509	48522	48533	48527	48534	48504	48470	48439	48434	48422	48424	48439	48458	48483	48462	48494	48491	48493	48512	48526	48548	48574	48578	48561	48573	48549	48527	48481	48461	48436	48439	48456	48179	48219	48248	48283	48298	48315	48356	48375	48412	48428	48457	48446	48431	48409
48750	48793	48843	48898	48939	48946	48955	48932	48928	48921	48892	48872	48827	48819	48833	48858	48871	48886	48875	48867	48869	48849	48861	48865	48880	48890	48885	48850	48809	48787	48749	48703	48664	48619	48601	48660	48628	48647	48689	48711	48712	48727	48735	48754	48770	48768	48773	48758	48718	48663
49168	49211	49277	49325	49354	49371	49344	49345	49348	49304	49293	49261	49247	49239	49243	49243	49253	49269	49265	49247	49233	49211	49195	49171	49181	49184	49160	49128	49088	49040	48963	48910	48859	48818	48779	48872	49083	49118	49131	49143	49136	49126	49126	49117	49115	49110	49086	49032	48992	48924
49588	49648	49685	49738	49759	49773	49755	49773	49734	49722	49694	49667	49645	49634	49640	49645	49647	49649	49655	49619	49601	49576	49526	49507	49489	49467	49433	49397	49346	49297	49212	49136	49053	48994	48949	49084	49558	49563	49570	49570	49548	49531	49516	49490	49457	49427	49396	49336	49277	49192
49972	50036	50077	50120	50119	50133	50123	50106	50096	50074	50049	50043	50023	50018	49999	49988	50002	49987	49985	49949	49936	49887	49849	49806	49767	49729	49689	49638	49590	49514	49431	49349	49255	49175	49120	49290	49967	50003	49985	49968	49955	49920	49875	49828	49788	49738	49679	49614	49547	49433
50288	50336	50382	50411	50425	50409	50401	50398	50383	50361	50350	50341	50325	50311	50309	50298	50297	50291	50268	50232	50205	50158	50107	50059	50001	49955	49900	49839	49777	49713	49631	49531	49436	49347	49282	49480	50332	50349	50326	50307	50283	50233	50186	50115	50060	50008	49932	49851	49767	49655
50613	50648	50657	50691	50685	50697	50684	50663	50653	50637	50635	50625	50602	50590	50595	50578	50572	50551	50542	50493	50449	50393	50348	50287	50223	50166	50105	50043	49960	49912	49808	49707	49607	49513	49444	49657	50685	50701	50665	50631	50587	50533	50470	50399	50306	50235	50156	50094	49980	49873
50854	50879	50905	50913	50923	50897	50886	50880	50865	50848	50847	50845	50843	50829	50821	50812	50796	50771	50749	50715	50648	50606	50536	50466	50391	50321	50279	50193	50125	50056	49965	49865	49763	49655	49585	49835	50986	50958	50938	50908	50836	50787	50704	50622	50531	50438	50357	50265	50173	50053
51005	50995	51021	51006	51000	50967	50971	50958	50947	50938	50945	50938	50943	50946	50930	50918	50896	50864	50835	50802	50740	50696	50613	50543	50489	50401	50356	50259	50205	50147	50049	49965	49865	49767	49697	49938	51156	51114	51082	51035	50987	50913	50833	50733	50651	50539	50453	50371	50287	50158
51087	51112	51097	51092	51076	51051	51048	51025	51034	51033	51024	51047	51059	51047	51016	50999	50998	50970	50939	50886	50819	50783	50709	50634	50563	50479	50404	50352	50277	50224	50142	50057	49973	49873	49806	50041	51303	51266	51206	51171	51097	51023	50943	50855	50738	50632	50551	50466	50384	50274
51162	51124	51119	51103	51080	51042	51036	51034	51037	51028	51041	51072	51072	51071	51042	51019	50998	50982	50941	50900	50851	50808	50737	50651	50575	50507	50433	50391	50333	50267	50210	50132	50046	49951	49896	50126	51338	51312	51261	51211	51142	51079	50982	50892	50790	50665	50602	50517	50442	50342
51057	51037	51002	50983	50955	50935	50913	50927	50917	50931	50931	50945	50989	50979	50958	50929	50919	50884	50851	50822	50769	50712	50646	50585	50503	50426	50387	50338	50294	50256	50188	50134	50064	50000	49937	50126	51272	51233	51170	51115	51063	51002	50899	50825	50722	50629	50540	50483	50420	50335
50968	50928	50892	50871	50827	50803	50790	50796	50776	50809	50829	50843	50863	50862	50843	50812	50791	50757	50749	50705	50672	50623	50564	50491	50441	50370	50320	50282	50248	50209	50180	50127	50075	50026	49986	50139	51186	51123	51069	51019	50973	50912	50832	50744	50647	50559	50499	50449	50386	50323
50806	50755	50703	50656	50628	50595	50587	50593	50600	50625	50644	50657	50671	50687	50659	50652	50626	50591	50581	50548	50515	50482	50416	50367	50310	50245	50213	50184	50167	50143	50130	50107	50079	50031	49986	50105	50976	50932	50882	50841	50791	50744	50670	50601	50512	50435	50384	50341	50311	50274
50544	50515	50447	50409	50371	50354	50344	50332	50349	50366	50383	50400	50417	50450	50432	50399	50378	50366	50329	50311	50283	50262	50235	50184	50136	50088	50063	50051	50037	50036	50039	50034	50027	49988	49966	50054	50738	50681	50625	50581	50553	50515	50445	50401	50317	50259	50229	50198	50187	50172
50293	50220	50164	50141	50080	50065	50068	50074	50074	50096	50122	50137	50173	50183	50152	50146	50117	50093	50084	50080	50070	50035	50017	49980	49947	49907	49888	49916	49893	49917	49928	49950	49958	49940	49944	49987	50435	50386	50351	50310	50273	50243	50204	50169	50115	50075	50033	50042	50038	50037
49988	49914	49858	49813	49767	49758	49754	49762	49779	49798	49809	49840	49861	49874	49861	49837	49823	49812	49812	49801	49805	49790	49784	49757	49734	49710	49703	49711	49739	49785	49796	49849	49853	49876	49875	49871	50085	50064	50017	50009	49977	49952	49928	49897	49870	49845	49831	49847	49871	49898
49634	49591	49527	49473	49450	49436	49430	49437	49451	49471	49496	49522	49547	49551	49534	49522	49515	49491	49505	49503	49492	49508	49513	49525	49504	49502	49515	49515	49555	49597	49651	49708	49751	49766	49802	49725	49719	49680	49653	49649	49630	49638	49617	49609	49600	49597	49600	49631	49670	49722
49300	49254	49199	49157	49118	49108	49124	49143	49125	49159	49175	49188	49223	49222	49232	49210	49207	49186	49205	49198	49222	49245	49250	49265	49280	49284	49303	49325	49386	49438	49496	49574	49626	49678	49727	49609	49340	49314	49309	49293	49301	49319	49316	49318	49336	49337	49366	49402	49469	49527
48968	48926	48882	48831	48805	48780	48790	48816	48833	48834	48857	48881	48897	48918	48896	48887	48884	48894	48885	48910	48942	48956	48995	49006	49043	49063	49097	49129	49193	49243	49322	49404	49476	49562	49602	49445	48962	48940	48922	48951	48962	48968	48989	49025	49045	49079	49130	49174	49263	49348
48639	48600	48552	48510	48518	48498	48517	48523	48548	48553	48569	48581	48594	48590	48613	48606	48589	48595	48616	48638	48673	48703	48753	48793	48826	48851	48895	48968	48999	49071	49154	49245	49325	49416	49462	49294	48611	48584	48589	48602	48647	48654	48712	48741	48793	48834	48880	48952	49043	49140
48327	48311	48225	48226	48215	48222	48227	48226	48267	48261	48281	48297	48316	48292	48308	48308	48312	48310	48350	48367	48403	48448	48506	48561	48610	48651	48711	48748	48830	48891	48990	49080	49180	49268	49333	49124	48243	48248	48243	48282	48321	48357	48409	48458	48521	48612	48669	48733	48813	48937
48053	48006	47985	47975	47950	47959	47989	48006	48011	48016	48016	48019	48042	48048	48043	48048	48078	48069	48101	48140	48184	48239	48277	48365	48420	48456	48515	48583	48655	48729	48820	48923	49014	49107	49186	48960	47921	47943	47948	47990	48039	48085	48143	48208	48309	48375	48427	48542	48632	48738
47822	47807	47814	47795	47786	47813	47803	47846	47829	47842	47847	47829	47855	47836	47863	47888	47891	47916	47933	47964	47997	48049	48141	48188	48261	48310	48387	48444	48505	48577	48677	48761	48866	48955	49025	48783	47686	47703	47731	47786	47811	47861	47933	48043	48123	48198	48280	48365	48452	48585
47607	47611	47611	47604	47615	47625	47648	47656	47652	47647	47653	47639	47632	47650	47661	47680	47674	47718	47732	47794	47823	47888	47962	48034	48104	48176	48224	48287	48362	48416	48518	48613	48700	48787	48862	48617	47416	47458	47506	47544	47597	47649	47750	47830	47927	48016	48103	48177	48282	48387
47444	47449	47458	47448	47479	47494	47507	47511	47519	47509	47514	47518	47494	47498	47529	47537	47548	47541	47605	47645	47714	47754	47829	47911	47978	48056	48100	48171	48223	48271	48349	48434	48513	48621	48691	48440	47238	47274	47317	47388	47428	47487	47588	47666	47792	47869	47961	48027	48117	48228
47355	47374	47378	47411	47439	47468	47471	47457	47476	47467	47456	47476	47447	47434	47471	47487	47520	47518	47554	47601	47635	47713	47763	47838	47898	47981	48016	48088	48129	48175	48254	48328	48395	48479	48530	48308	47166	47215	47250	47297	47353	47436	47514	47601	47701	47798	47856	47946	48025	48109
47295	47325	47320	47377	47413	47421	47431	47446	47422	47409	47418	47414	47375	47375	47410	47425	47427	47486	47472	47535	47570	47638	47688	47768	47830	47891	47955	47992	48049	48061	48128	48190	48247	48305	48362	48183	47085	47139	47178	47249	47283	47344	47424	47519	47623	47714	47768	47842	47908	47981
47296	47340	47386	47392	47446	47472	47476	47481	47469	47468	47454	47456	47417	47400	47418	47432	47488	47535	47504	47555	47577	47634	47698	47755	47827	47891	47924	47945	47992	48018	48042	48086	48118	48181	48224	48067	47106	47161	47223	47265	47310	47355	47432	47525	47619	47695	47749	47800	47828	47911
47312	47366	47420	47433	47484	47497	47500	47492	47506	47494	47462	47467	47439	47417	47428	47455	47465	47500	47539	47569	47586	47616	47674	47751	47787	47846	47861	47899	47909	47942	47948	47987	48005	48039	48072	47951	47118	47177	47217	47255	47323	47351	47414	47517	47599	47674	47703	47741	47769	47817
47397	47463	47535	47554	47597	47612	47624	47614	47612	47606	47592	47551	47534	47535	47548	47565	47611	47612	47614	47630	47676	47696	47728	47786	47817	47866	47882	47906	47917	47903	47904	47925	47921	47954	47955	47891	47251	47309	47336	47371	47427	47455	47531	47576	47647	47712	47743	47784	47766	47793
47584	47624	47688	47732	47769	47786	47808	47795	47783	47769	47742	47698	47685	47678	47702	47731	47743	47766	47765	47796	47793	47824	47842	47869	47919	47931	47950	47945	47962	47929	47910	47899	47875	47895	47910	47863	47457	47488	47527	47532	47588	47613	47675	47703	47747	47794	47818	47824	47820	47804
47739	47773	47833	47902	47934	47959	47937	47958	47939	47905	47872	47869	47835	47832	47835	47867	47898	47924	47910	47917	47918	47914	47926	47955	47974	47977	47978	47989	47964	47944	47898	47868	47832	47819	47809	47850	47636	47676	47698	47702	47755	47771	47795	47815	47869	47889	47875	47870	47865	47824
47936	48010	48058	48109	48151	48148	48148	48127	48141	48117	48091	48066	48047	48030	48051	48057	48073	48091	48100	48089	48086	48073	48065	48096	48088	48095	48084	48054	48044	48008	47942	47873	47844	47811	47781	47845	47874	47911	47942	47967	47965	47961	47998	47984	47996	48025	48006	47975	47939	47887
48191	48249	48320	48333	48384	48389	48393	48374	48372	48348	48320	48300	48284	48270	48283	48306	48295	48323	48318	48296	48281	48275	48276	48235	48247	48229	48218	48162	48146	48091	48032	47965	47907	47846	47821	47915	48176	48208	48207	48226	48210	48218	48199	48210	48189	48184	48157	48111	48053	48008
48444	48505	48548	48586	48605	48590	48608	48584	48568	48549	48549	48521	48504	48514	48516	48518	48536	48526	48523	48515	48485	48468	48422	48422	48386	48359	48323	48289	48236	48171	48111	48016	47968	47870	47865	47984	48456	48493	48504	48476	48476	48450	48419	48410	48376	48345	48306	48273	48178	48091
48729	48756	48806	48850	48836	48855	48840	48822	48812	48804	48771	48760	48764	48759	48760	48753	48751	48746	48745	48727	48692	48652	48616	48570	48555	48496	48473	48434	48364	48287	48220	48119	48052	47946	47888	48076	48769	48780	48783	48779	48746	48721	48650	48640	48580	48521	48467	48415	48327	48232
48993	49026	49051	49089	49078	49088	49078	49063	49046	49033	49015	49030	49014	48998	49003	49005	48998	49002	48993	48960	48916	48875	48825	48758	48730	48679	48634	48572	48520	48449	48377	48271	48181	48095	48037	48235	49078	49085	49069	49057	49011	48981	48925	48865	48811	48741	48684	48605	48520	48410
49256	49284	49304	49310	49330	49303	49294	49287	49283	49274	49257	49255	49265	49248	49259	49241	49251	49212	49207	49177	49136	49083	49013	48958	48895	48851	48788	48738	48701	48596	48510	48415	48331	48238	48178	48390	49383	49365	49354	49319	49280	49229	49155	49077	49016	48943	48871	48800	48694	48591
49517	49539	49540	49551	49531	49524	49519	49511	49489	49489	49499	49492	49507	49497	49484	49488	49464	49446	49426	49380	49337	49294	49218	49135	49091	49034	48976	48915	48841	48777	48675	48589	48499	48406	48343	48565	49681	49651	49610	49587	49545	49483	49391	49319	49218	49144	49085	48994	48898	48786
49752	49744	49746	49738	49726	49713	49704	49704	49688	49689	49691	49691	49702	49706	49687	49672	49671	49641	49620	49586	49534	49470	49411	49337	49278	49195	49154	49096	49025	48962	48882	48793	48697	48608	48552	48780	49923	49900	49871	49820	49768	49702	49600	49537	49441	49346	49264	49198	49098	48981
49976	49951	49946	49931	49909	49901	49882	49870	49889	49879	49883	49894	49906	49915	49873	49878	49859	49832	49813	49782	49714	49658	49591	49517	49443	49377	49326	49265	49206	49163	49072	49004	48902	48825	48762	48976	50152	50132	50100	50027	49987	49914	49839	49730	49640	49539	49478	49385	49313	49206
50154	50125	50107	50086	50070	50041	50026	50026	50028	50043	50048	50066	50061	50078	50049	50039	50012	49992	49976	49940	49890	49831	49755	49686	49621	49530	49498	49439	49412	49350	49279	49222	49144	49066	49011	49223	50357	50311	50267	50219	50169	50102	50007	49943	49824	49724	49660	49590	49515	49416
50304	50255	50239	50201	50170	50143	50150	50136	50159	50150	50159	50188	50200	50200	50184	50167	50143	50125	50083	50053	50013	49958	49893	49825	49782	49693	49636	49614	49564	49529	49480	49425	49376	49305	49260	49431	50496	50447	50403	50360	50306	50231	50147	50069	49958	49890	49821	49755	49701	49611
50424	50368	50341	50316	50273	50248	50251	50243	50245	50256	50281	50294	50317	50332	50306	50270	50259	50231	50201	50175	50133	50106	50043	49974	49908	49849	49821	49765	49751	49726	49690	49663	49613	49549	49507	49654	50612	50554	50531	50478	50412	50359	50286	50211	50106	50035	49978	49928	49883	49824
50515	50453	50421	50366	50333	50302	50302	50313	50311	50335	50352	50387	50389	50396	50379	50355	50326	50311	50292	50258	50220	50186	50139	50082	50017	49979	49947	49924	49893	49889	49886	49858	49846	49802	49775	49884	50675	50628	50574	50529	50495	50442	50379	50318	50236	50152	50102	50071	50044	50004
50518	50470	50419	50369	50323	50316	50318	50321	50329	50337	50372	50370	50401	50417	50396	50366	50344	50324	50324	50288	50273	50241	50202	50161	50110	50088	50046	50045	50039	50048	50057	50038	50038	50035	49995	50068	50666	50612	50580	50542	50494	50479	50400	50361	50273	50222	50205	50174	50177	50158
50559	50497	50428	50386	50357	50340	50330	50345	50353	50367	50378	50408	50442	50444	50427	50411	50387	50358	50345	50339	50308	50307	50295	50238	50219	50174	50167	50169	50171	50195	50214	50247	50261	50253	50249	50271	50672	50621	50585	50559	50525	50497	50449	50401	50369	50318	50296	50302	50316	50319
50527	50456	50397	50359	50322	50304	50302	50314	50329	50344	50364	50387	50400	50409	50396	50382	50355	50337	50331	50330	50319	50306	50293	50290	50265	50252	50252	50259	50288	50304	50347	50392	50425	50437	50457	50423	50597	50551	50516	50506	50490	50469	50444	50416	50383	50344	50357	50375	50401	50422
50426	50357	50297	50272	50242	50220	50232	50234	50262	50265	50289	50304	50327	50331	50320	50320	50289	50291	50281	50272	50283	50277	50300	50284	50267	50282	50282	50292	50326	50370	50441	50486	50541	50565	50586	50525	50467	50433	50413	50406	50378	50385	50379	50371	50364	50356	50356	50387	50438	50490
50333	50284	50237	50195	50163	50157	50157	50169	50186	50192	50225	50235	50239	50260	50241	50235	50239	50220	50221	50222	50250	50255	50270	50286	50300	50297	50321	50346	50407	50452	50505	50582	50649	50702	50722	50621	50340	50321	50310	50293	50297	50301	50309	50312	50332	50334	50363	50405	50473	50538
50208	50166	50131	50081	50055	50064	50056	50084	50098	50109	50117	50128	50141	50150	50158	50139	50130	50128	50123	50138	50168	50194	50234	50262	50267	50302	50320	50371	50420	50478	50570	50648	50731	50781	50826	50675	50184	50165	50152	50161	50181	50199	50228	50244	50268	50299	50348	50402	50477	50556
50050	49998	49970	49928	49918	49926	49931	49944	49946	49946	49973	49995	50001	50001	50006	49988	49993	49994	49996	50035	50063	50097	50119	50166	50207	50227	50280	50324	50372	50447	50526	50613	50685	50768	50836	50639	49960	49960	49969	49980	50000	50035	50077	50105	50158	50203	50262	50325	50395	50491
49871	49833	49813	49795	49792	49787	49801	49805	49825	49824	49827	49828	49856	49859	49857	49852	49854	49875	49881	49906	49947	49990	50040	50094	50147	50182	50225	50272	50344	50421	50491	50594	50688	50755	50820	50603	49774	49762	49778	49795	49832	49883	49942	49991	50070	50112	50170	50249	50325	50441
49677	49667	49635	49618	49631	49636	49657	49668	49682	49682	49673	49681	49674	49674	49698	49702	49694	49716	49715	49764	49813	49857	49917	49990	50036	50079	50131	50198	50250	50334	50418	50516	50611	50707	50772	50550	49549	49557	49574	49611	49642	49693	49775	49842	49917	49981	50049	50133	50222	50343
49461	49466	49450	49443	49449	49479	49499	49485	49492	49505	49492	49492	49498	49497	49494	49527	49523	49535	49561	49594	49647	49687	49761	49836	49882	49952	50008	50057	50103	50183	50261	50355	50461	50538	50613	50376	49313	49335	49358	49397	49443	49505	49580	49658	49748	49836	49889	49969	50059	50179
49253	49253	49256	49259	49288	49305	49312	49326	49304	49323	49324	49321	49311	49303	49302	49333	49350	49354	49386	49417	49474	49532	49600	49684	49731	49813	49862	49913	49972	50033	50120	50203	50281	50372	50442	50206	49086	49108	49150	49186	49227	49311	49395	49476	49576	49662	49720	49803	49891	50016
49039	49055	49067	49102	49125	49132	49132	49137	49138	49146	49141	49123	49111	49116	49134	49135	49155	49173	49201	49246	49297	49347	49422	49507	49559	49633	49685	49733	49787	49845	49908	49979	50070	50160	50215	49998	48865	48897	48940	48986	49036	49118	49197	49282	49370	49471	49540	49618	49685	49797
48845	48866	48890	48915	48946	48967	48963	48978	48979	48966	48949	48929	48930	48930	48927	48961	48978	48989	49035	49061	49107	49157	49230	49323	49380	49433	49494	49533	49581	49636	49678	49727	49818	49883	49950	49755	48647	48696	48732	48786	48830	48907	48993	49080	49192	49267	49334	49408	49474	49567
48627	48674	48723	48734	48766	48796	48805	48812	48800	48793	48776	48763	48765	48732	48759	48781	48787	48830	48842	48889	48934	48979	49058	49115	49180	49237	49283	49330	49347	49386	49428	49481	49532	49606	49654	49472	48466	48509	48538	48601	48644	48712	48789	48880	48979	49062	49119	49187	49237	49307
48482	48521	48574	48603	48609	48660	48660	48665	48653	48637	48627	48608	48591	48585	48596	48621	48640	48663	48685	48712	48751	48805	48852	48909	48983	49034	49066	49093	49126	49150	49177	49206	49236	49289	49332	49199	48289	48336	48398	48438	48479	48543	48614	48714	48791	48859	48919	48955	49004	49045
48324	48370	48411	48458	48451	48501	48518	48504	48505	48487	48463	48443	48426	48425	48409	48455	48463	48500	48510	48556	48584	48613	48677	48721	48773	48827	48857	48880	48893	48896	48901	48926	48948	48985	49013	48914	48163	48207	48231	48289	48328	48387	48453	48520	48597	48646	48700	48739	48755	48802
48173	48222	48285	48333	48354	48381	48382	48379	48358	48364	48325	48308	48289	48276	48284	48305	48340	48359	48384	48387	48434	48458	48500	48518	48575	48609	48628	48632	48639	48647	48632	48627	48633	48652	48672	48603	48036	48087	48114	48149	48205	48209	48278	48322	48401	48467	48510	48504	48526	48522
48075	48146	48211	48239	48260	48297	48271	48271	48269	48272	48243	48216	48204	48173	48225	48223	48236	48268	48284	48281	48298	48319	48357	48357	48412	48432	48466	48453	48435	48435	48385	48382	48361	48348	48353	48365	47972	48023	48035	48081	48102	48160	48177	48222	48253	48305	48330	48324	48319	48310
47993	48049	48109	48158	48192	48185	48209	48191	48177	48153	48129	48114	48098	48083	48104	48127	48150	48166	48171	48194	48179	48167	48197	48197	48237	48241	48253	48239	48227	48176	48144	48100	48081	48057	48031	48097	47897	47963	47976	48015	48043	48063	48069	48076	48127	48149	48145	48137	48123	48071
47951	47987	48050	48087	48114	48117	48119	48107	48091	48083	48064	48048	48020	48020	48044	48042	48072	48066	48062	48107	48080	48061	48061	48071	48082	48090	48070	48049	48016	47971	47917	47839	47815	47769	47758	47841	47886	47919	47941	47961	47971	47993	47970	48001	48011	48015	47992	47963	47934	47870
47944	47994	48036	48067	48107	48101	48101	48086	48079	48054	48043	48038	47997	47995	48019	48007	48058	48056	48049	48048	48033	48000	48002	47997	47981	47976	47951	47932	47874	47815	47743	47720	47632	47576	47556	47693	47922	47955	47972	47978	47969	47972	47939	47956	47929	47934	47906	47864	47804	47740
47923	47978	48014	48060	48074	48071	48086	48071	48035	48035	48013	47993	48012	47977	47973	47991	48009	48010	48021	47994	47980	47935	47926	47888	47874	47851	47816	47772	47735	47682	47600	47512	47449	47391	47331	47502	47947	47992	47968	47988	47967	47947	47921	47912	47874	47850	47823	47753	47687	47617
47983	48003	48045	48057	48073	48066	48057	48070	48061	48034	48025	48024	48009	48007	48020	48009	48033	48033	48029	47974	47957	47913	47891	47853	47811	47777	47745	47715	47640	47600	47494	47419	47326	47251	47195	47395	48026	48046	48032	48033	48017	47958	47929	47918	47850	47803	47765	47701	47609	47501
48082	48076	48104	48141	48131	48117	48117	48101	48094	48089	48059	48074	48083	48070	48082	48085	48085	48060	48066	48016	47991	47919	47903	47851	47792	47779	47732	47666	47621	47568	47455	47367	47304	47197	47142	47340	48128	48152	48160	48145	48087	48042	48002	47937	47882	47826	47767	47693	47624	47494
48152	48182	48173	48182	48198	48167	48165	48168	48153	48153	48147	48145	48140	48152	48114	48123	48152	48126	48120	48077	48024	47959	47914	47870	47814	47749	47709	47661	47592	47507	47442	47361	47248	47168	47111	47356	48285	48262	48254	48223	48171	48119	48059	47989	47909	47843	47777	47714	47623	47506
48285	48280	48286	48287	48279	48253	48236	48240	48251	48235	48245	48255	48243	48239	48245	48233	48223	48212	48188	48179	48105	48064	47981	47912	47871	47814	47747	47694	47637	47566	47508	47422	47304	47215	47142	47408	48432	48430	48400	48343	48312	48236	48160	48107	48005	47922	47848	47780	47675	47594
48444	48420	48423	48422	48407	48369	48380	48369	48359	48364	48386	48373	48392	48406	48384	48367	48367	48348	48305	48278	48236	48192	48110	48055	47982	47919	47876	47816	47759	47687	47634	47563	47458	47365	47305	47535	48605	48559	48557	48503	48454	48388	48315	48240	48127	48054	47981	47913	47837	47722
48593	48574	48576	48553	48520	48516	48499	48482	48482	48494	48495	48525	48530	48518	48518	48512	48496	48473	48434	48398	48348	48289	48230	48143	48084	48030	47960	47926	47880	47818	47753	47667	47604	47508	47462	47675	48789	48749	48706	48673	48603	48552	48456	48379	48255	48178	48107	48031	47967	47833
48770	48751	48723	48714	48671	48661	48630	48643	48636	48649	48670	48671	48697	48704	48686	48663	48650	48622	48605	48559	48531	48443	48393	48325	48252	48188	48137	48094	48050	48012	47955	47906	47826	47762	47682	47875	48966	48931	48899	48834	48776	48725	48641	48556	48448	48349	48291	48233	48165	48085
48967	48950	48899	48885	48843	48830	48827	48817	48813	48821	48831	48876	48877	48886	48882	48845	48824	48802	48778	48739	48687	48651	48602	48523	48459	48391	48345	48312	48283	48263	48199	48160	48111	48050	47990	48175	49161	49119	49070	49021	48981	48914	48838	48755	48646	48563	48498	48445	48414	48343
49169	49114	49083	49041	49008	48997	49004	48988	49005	49000	49021	49044	49058	49066	49051	49047	49016	48979	48977	48932	48886	48842	48787	48723	48677	48625	48578	48539	48534	48517	48477	48450	48412	48358	48320	48471	49359	49306	49257	49223	49167	49104	49041	48969	48872	48784	48732	48681	48642	48601
49365	49325	49279	49236	49185	49172	49171	49183	49193	49190	49209	49239	49266	49264	49262	49224	49200	49184	49174	49125	49087	49050	49007	48958	48913	48866	48823	48818	48797	48784	48777	48782	48748	48727	48689	48788	49531	49500	49429	49395	49358	49305	49235	49166	49089	49023	48977	48959	48924	48885
49554	49497	49437	49404	49369	49345	49357	49367	49363	49381	49409	49438	49449	49447	49440	49410	49392	49363	49350	49344	49307	49272	49242	49207	49168	49124	49100	49096	49081	49102	49109	49106	49114	49089	49079	49126	49701	49652	49618	49580	49535	49499	49444	49390	49326	49261	49231	49213	49210	49203
49729	49688	49635	49600	49553	49547	49536	49537	49555	49583	49599	49608	49642	49645	49619	49597	49578	49575	49546	49538	49523	49491	49475	49450	49408	49392	49382	49380	49397	49402	49440	49466	49483	49473	49487	49488	49848	49820	49772	49739	49716	49686	49644	49599	49553	49511	49506	49493	49511	49527
49921	49860	49811	49751	49731	49720	49720	49731	49733	49752	49793	49811	49820	49833	49817	49803	49750	49751	49747	49729	49744	49706	49723	49687	49680	49672	49667	49672	49701	49740	49763	49810	49844	49871	49887	49843	50011	49965	49933	49911	49880	49881	49845	49818	49800	49763	49758	49776	49822	49833
50041	49995	49942	49893	49873	49866	49860	49865	49898	49921	49939	49945	49954	49954	49951	49948	49926	49903	49896	49896	49905	49902	49914	49912	49906	49915	49905	49923	49975	50023	50075	50117	50167	50217	50226	50143	50098	50060	50038	50026	50026	50007	49996	50005	49983	49968	49975	50021	50060	50100
50176	50137	50080	50044	50027	50015	50018	50039	50050	50063	50076	50099	50115	50116	50108	50079	50067	50070	50061	50068	50090	50105	50123	50134	50147	50162	50166	50192	50249	50314	50372	50438	50507	50552	50575	50449	50191	50159	50133	50136	50141	50151	50167	50174	50172	50202	50195	50262	50329	50402
50275	50231	50189	50157	50140	50142	50142	50168	50167	50197	50191	50227	50230	50235	50219	50209	50192	50202	50194	50218	50237	50273	50303	50312	50353	50365	50417	50432	50475	50541	50625	50699	50777	50855	50900	50719	50259	50233	50217	50228	50225	50266	50290	50309	50353	50374	50417	50459	50523	50605
50329	50297	50256	50248	50224	50236	50241	50251	50272	50269	50284	50293	50296	50307	50292	50276	50270	50283	50280	50302	50348	50378	50426	50467	50500	50535	50564	50607	50659	50722	50817	50884	50983	51053	51112	50917	50274	50251	50257	50256	50289	50335	50374	50398	50455	50498	50554	50607	50675	50797
50352	50340	50319	50300	50299	50312	50314	50328	50339	50348	50356	50363	50358	50363	50335	50343	50331	50344	50371	50393	50430	50474	50531	50584	50622	50671	50706	50763	50837	50897	50979	51065	51157	51247	51303	51086	50250	50265	50257	50280	50317	50367	50438	50487	50549	50604	50657	50745	50807	50942
50360	50350	50321	50325	50330	50344	50352	50356	50354	50379	50375	50376	50369	50366	50370	50366	50362	50374	50402	50440	50476	50539	50589	50644	50702	50756	50800	50857	50922	50975	51059	51159	51254	51338	51409	51174	50224	50233	50242	50292	50321	50384	50431	50519	50597	50660	50735	50801	50872	51005
50308	50312	50297	50287	50309	50322	50331	50349	50346	50358	50337	50337	50332	50333	50345	50345	50347	50353	50381	50408	50464	50519	50585	50647	50714	50769	50823	50882	50945	50982	51075	51168	51246	51338	51403	51157	50137	50153	50177	50228	50267	50315	50411	50493	50580	50666	50717	50798	50874	50979
50215	50221	50232	50252	50279	50279	50289	50303	50313	50297	50300	50283	50270	50276	50284	50295	50293	50320	50341	50371	50427	50492	50562	50628	50687	50744	50795	50857	50899	50969	51030	51112	51189	51281	51350	51136	50030	50076	50103	50139	50200	50269	50344	50416	50532	50604	50682	50753	50829	50943
50128	50132	50172	50193	50214	50210	50209	50229	50228	50191	50200	50211	50187	50179	50197	50221	50205	50264	50262	50315	50346	50436	50494	50549	50637	50655	50733	50777	50834	50905	50950	51023	51100	51172	51252	50992	49931	49951	49995	50020	50089	50179	50244	50343	50413	50533	50598	50669	50714	50834
49937	49971	49997	50014	50047	50043	50055	50054	50057	50058	50039	50018	50015	49999	50025	50028	50041	50067	50097	50139	50165	50222	50286	50364	50422	50457	50510	50552	50602	50639	50673	50751	50802	50867	50936	50736	49745	49779	49827	49871	49916	49979	50063	50146	50231	50339	50386	50454	50486	50585
49792	49826	49857	49896	49938	49936	49943	49954	49952	49930	49911	49896	49872	49889	49879	49914	49922	49960	49971	50017	50062	50101	50160	50224	50294	50346	50388	50416	50465	50476	50518	50553	50602	50674	50720	50529	49590	49650	49675	49741	49779	49834	49925	50007	50098	50188	50239	50292	50339	50399
49606	49642	49675	49733	49751	49777	49777	49789	49768	49759	49735	49708	49689	49683	49703	49725	49755	49778	49801	49822	49863	49907	49949	50017	50073	50128	50167	50190	50199	50222	50238	50275	50310	50342	50388	50254	49413	49462	49489	49544	49589	49649	49720	49804	49888	49960	50014	50040	50071	50136
49400	49444	49497	49531	49562	49581	49587	49585	49561	49556	49537	49517	49488	49482	49502	49530	49561	49569	49600	49617	49664	49666	49731	49783	49824	49863	49903	49916	49921	49933	49940	49949	49962	50006	50011	49924	49216	49275	49317	49347	49378	49433	49506	49580	49660	49710	49761	49788	49800	49830
49172	49227	49264	49316	49347	49373	49366	49364	49351	49332	49310	49290	49269	49247	49280	49302	49328	49359	49368	49393	49407	49424	49462	49496	49533	49583	49599	49612	49600	49597	49590	49574	49578	49596	49591	49555	49022	49069	49094	49145	49179	49217	49274	49315	49389	49436	49462	49489	49490	49486
48936	49012	49038	49084	49116	49139	49137	49124	49123	49086	49069	49053	49028	49021	49043	49073	49083	49098	49127	49132	49155	49154	49182	49210	49236	49265	49285	49268	49238	49235	49202	49179	49156	49171	49173	49153	48825	48876	48904	48918	48955	48987	49029	49066	49115	49142	49155	49150	49135	49131
48697	48758	48814	48845	48883	48887	48880	48880	48846	48857	48823	48806	48793	48784	48798	48818	48853	48862	48860	48872	48865	48883	48890	48906	48918	48933	48938	48914	48902	48851	48827	48776	48746	48717	48721	48761	48617	48661	48685	48704	48730	48738	48757	48779	48822	48832	48837	48795	48785	48755
48470	48522	48567	48618	48646	48635	48631	48634	48611	48600	48587	48567	48541	48547	48566	48585	48610	48610	48607	48611	48602	48601	48595	48598	48600	48592	48593	48572	48517	48494	48445	48389	48343	48279	48276	48346	48425	48469	48484	48508	48506	48509	48506	48540	48528	48540	48515	48479	48421	48383
48307	48326	48379	48395	48427	48433	48411	48414	48390	48386	48374	48366	48322	48332	48351	48363	48390	48403	48379	48389	48362	48347	48342	48317	48320	48286	48275	48248	48221	48143	48116	48020	47965	47906	47867	48007	48259	48318	48318	48323	48325	48302	48307	48279	48287	48268	48247	48177	48133	48057
48072	48139	48145	48201	48203	48194	48188	48179	48167	48153	48131	48123	48118	48111	48125	48141	48166	48166	48166	48135	48110	48085	48070	48012	48001	47996	47942	47915	47865	47828	47749	47675	47587	47525	47455	47636	48114	48159	48153	48131	48120	48098	48061	48051	48016	47971	47943	47901	47810	47737
47918	47946	47950	47982	47988	47989	47983	47969	47970	47952	47938	47921	47933	47937	47943	47947	47961	47945	47951	47939	47875	47861	47807	47764	47735	47694	47629	47641	47571	47506	47397	47333	47255	47184	47132	47320	47993	47982	47993	47975	47958	47916	47871	47823	47783	47725	47677	47634	47547	47452
47800	47827	47849	47861	47856	47849	47839	47825	47822	47817	47812	47808	47812	47810	47824	47827	47818	47812	47805	47785	47717	47696	47666	47576	47558	47508	47458	47420	47364	47305	47223	47138	47046	46962	46914	47125	47937	47895	47907	47874	47831	47821	47751	47691	47632	47559	47511	47463	47366	47243
47689	47728	47737	47700	47711	47717	47703	47703	47694	47683	47678	47674	47694	47680	47697	47685	47682	47679	47657	47627	47573	47522	47479	47402	47371	47310	47263	47201	47160	47077	47014	46930	46839	46755	46691	46924	47865	47821	47809	47793	47747	47683	47607	47558	47461	47378	47338	47312	47185	47064
47625	47646	47638	47642	47617	47575	47606	47584	47584	47589	47604	47597	47619	47609	47602	47606	47601	47580	47570	47529	47482	47413	47343	47273	47233	47177	47149	47100	47043	46967	46873	46785	46715	46613	46528	46798	47816	47816	47755	47716	47664	47607	47541	47442	47378	47297	47225	47143	47058	46955
47637	47666	47640	47630	47600	47584	47584	47590	47595	47590	47591	47586	47604	47598	47606	47613	47607	47578	47548	47522	47487	47417	47372	47282	47206	47157	47089	47073	47008	46966	46882	46798	46707	46628	46565	46800	47843	47802	47794	47744	47688	47651	47550	47479	47391	47275	47223	47168	47066	46957
47660	47667	47656	47635	47614	47593	47582	47573	47589	47596	47605	47621	47619	47643	47630	47619	47609	47583	47558	47526	47471	47413	47343	47286	47218	47151	47138	47032	47002	46970	46906	46826	46750	46675	46608	46840	47899	47844	47820	47794	47710	47652	47565	47487	47387	47312	47232	47149	47094	47002
47795	47765	47707	47701	47676	47662	47656	47645	47651	47654	47657	47694	47723	47729	47708	47686	47666	47659	47639	47577	47540	47475	47416	47348	47291	47224	47191	47138	47094	47052	47009	46949	46900	46808	46759	46967	48009	47960	47903	47859	47808	47732	47648	47570	47474	47365	47307	47245	47201	47121
47963	47897	47862	47836	47809	47781	47765	47766	47788	47791	47816	47823	47837	47847	47846	47812	47810	47789	47749	47705	47681	47632	47548	47500	47467	47384	47368	47339	47272	47248	47223	47175	47134	47071	47022	47192	48149	48103	48051	48008	47953	47885	47796	47733	47619	47560	47492	47453	47400	47354
48127	48062	48029	47997	47943	47931	47929	47939	47946	47957	47976	47992	48008	47993	48014	47990	47961	47944	47921	47881	47855	47797	47765	47700	47648	47592	47553	47553	47518	47505	47477	47457	47414	47362	47332	47469	48315	48242	48210	48155	48123	48061	48005	47924	47825	47742	47705	47673	47636	47564
48327	48292	48237	48208	48180	48158	48154	48163	48166	48183	48193	48222	48244	48236	48224	48197	48168	48154	48149	48111	48076	48056	47995	47959	47891	47871	47834	47811	47809	47806	47808	47785	47783	47757	47730	47809	48516	48460	48421	48379	48331	48301	48217	48156	48086	48030	47980	47949	47951	47917
48606	48557	48496	48464	48436	48431	48406	48431	48424	48450	48470	48499	48499	48504	48497	48473	48445	48423	48408	48406	48367	48353	48333	48270	48235	48206	48184	48166	48182	48198	48211	48217	48222	48206	48189	48249	48749	48693	48667	48635	48583	48559	48514	48455	48398	48326	48307	48294	48311	48314
48899	48849	48799	48740	48707	48702	48690	48706	48721	48746	48766	48778	48794	48815	48773	48752	48717	48720	48695	48694	48682	48674	48646	48623	48587	48571	48559	48559	48565	48602	48618	48654	48678	48683	48677	48680	49008	48952	48925	48899	48873	48842	48820	48772	48734	48706	48665	48671	48697	48725
49195	49146	49098	49064	49033	49012	49029	49032	49044	49062	49059	49089	49101	49126	49106	49063	49053	49039	49030	49036	49018	49018	49015	49000	48995	48976	48964	48982	49003	49042	49092	49128	49167	49188	49211	49166	49274	49245	49208	49191	49181	49159	49142	49128	49085	49058	49065	49085	49129	49169
49504	49468	49416	49373	49353	49341	49371	49363	49373	49378	49415	49417	49436	49442	49426	49401	49395	49369	49374	49383	49369	49395	49404	49394	49392	49392	49379	49422	49450	49512	49556	49615	49665	49723	49724	49634	49563	49503	49490	49486	49490	49488	49470	49471	49470	49468	49455	49523	49570	49609
49837	49776	49755	49714	49703	49687	49704	49717	49717	49735	49750	49754	49773	49786	49765	49739	49712	49724	49722	49735	49742	49776	49804	49794	49807	49822	49841	49864	49913	49971	50039	50114	50152	50224	50281	50120	49835	49813	49784	49796	49812	49813	49825	49843	49853	49860	49885	49929	50002	50086
50130	50100	50064	50043	50027	50030	50035	50041	50043	50064	50073	50081	50107	50093	50082	50063	50048	50045	50049	50083	50105	50135	50162	50187	50204	50229	50255	50307	50353	50423	50491	50575	50659	50713	50756	50593	50093	50075	50065	50079	50112	50129	50158	50196	50219	50268	50281	50338	50406	50507
50388	50367	50347	50317	50301	50328	50328	50322	50340	50351	50349	50379	50374	50379	50365	50340	50314	50343	50347	50384	50402	50455	50495	50530	50555	50587	50644	50667	50729	50790	50874	50952	51039	51135	51152	50959	50304	50311	50318	50330	50358	50394	50439	50486	50528	50552	50609	50681	50756	50866
50667	50613	50620	50611	50604	50623	50622	50623	50632	50637	50643	50636	50653	50647	50654	50622	50602	50650	50640	50678	50719	50785	50826	50868	50908	50946	51003	51037	51116	51180	51261	51333	51408	51514	51560	51348	50536	50542	50539	50583	50602	50646	50712	50772	50835	50912	50946	51030	51104	51219
50866	50858	50845	50833	50864	50862	50873	50878	50870	50889	50870	50898	50889	50851	50859	50868	50856	50893	50904	50930	50984	51031	51094	51158	51208	51253	51303	51341	51411	51473	51569	51650	51727	51800	51894	51648	50715	50732	50745	50766	50833	50882	50946	51028	51115	51153	51221	51315	51388	51510
50973	50983	50970	50990	50992	51016	51027	51028	51038	51029	51029	51005	50997	51002	51007	51005	50991	51035	51044	51078	51144	51179	51262	51318	51365	51429	51458	51523	51574	51632	51710	51784	51882	51964	52027	51805	50800	50817	50837	50903	50942	50993	51075	51147	51230	51329	51384	51462	51533	51637
51091	51104	51088	51137	51138	51170	51164	51177	51191	51159	51153	51148	51125	51114	51136	51136	51163	51164	51192	51228	51282	51319	51416	51469	51534	51593	51639	51691	51744	51790	51869	51951	52018	52110	52157	51936	50891	50917	50944	51003	51044	51113	51194	51294	51373	51447	51531	51604	51663	51780
51120	51141	51148	51194	51214	51231	51230	51235	51237	51230	51201	51196	51177	51186	51181	51194	51206	51246	51245	51289	51352	51398	51477	51534	51598	51665	51692	51753	51791	51832	51896	51984	52024	52103	52163	51954	50913	50943	50987	51030	51091	51149	51224	51325	51421	51517	51574	51639	51718	51790
51064	51095	51111	51154	51188	51186	51191	51193	51205	51194	51183	51141	51134	51129	51127	51155	51151	51205	51221	51254	51306	51355	51426	51483	51551	51601	51650	51689	51726	51751	51798	51846	51905	51989	52028	51837	50848	50909	50936	50976	51044	51094	51186	51260	51351	51427	51485	51559	51621	51692
50986	51013	51067	51087	51127	51143	51149	51160	51131	51121	51100	51082	51063	51059	51068	51089	51111	51136	51152	51190	51243	51269	51339	51399	51459	51520	51557	51594	51605	51632	51665	51705	51749	51790	51837	51676	50775	50812	50851	50892	50955	51009	51094	51160	51254	51342	51414	51441	51487	51547
50781	50837	50870	50918	50956	50972	50981	50966	50954	50942	50919	50896	50878	50879	50891	50910	50950	50946	50984	51005	51040	51080	51129	51187	51231	51281	51323	51347	51351	51379	51385	51413	51439	51487	51516	51379	50595	50648	50675	50725	50779	50818	50888	50954	51059	51116	51174	51202	51235	51268
50610	50649	50695	50746	50766	50786	50795	50805	50778	50770	50729	50704	50699	50676	50710	50729	50739	50754	50802	50816	50830	50879	50907	50945	51005	51051	51069	51095	51105	51093	51102	51100	51112	51121	51163	51073	50435	50467	50495	50544	50594	50625	50709	50744	50828	50886	50918	50961	50965	50985
50305	50375	50432	50467	50479	50497	50508	50506	50480	50467	50456	50430	50397	50406	50416	50452	50452	50473	50494	50521	50533	50574	50582	50630	50663	50699	50717	50722	50719	50697	50686	50669	50656	50681	50680	50652	50171	50214	50239	50274	50319	50350	50397	50453	50515	50550	50562	50589	50572	50571
49979	50034	50085	50119	50158	50163	50159	50138	50129	50131	50115	50092	50063	50051	50086	50107	50128	50154	50153	50174	50179	50179	50205	50226	50259	50277	50295	50271	50254	50244	50201	50162	50168	50165	50138	50151	49856	49904	49937	49958	49992	50005	50043	50075	50130	50160	50145	50162	50126	50107
49635	49679	49744	49767	49794	49808	49795	49788	49779	49766	49749	49718	49709	49706	49726	49749	49772	49783	49792	49786	49786	49792	49787	49816	49821	49821	49834	49822	49791	49770	49701	49652	49620	49604	49605	49642	49554	49589	49613	49646	49643	49657	49665	49691	49714	49720	49734	49711	49666	49630
49251	49297	49341	49385	49380	49398	49388	49388	49372	49353	49343	49331	49305	49309	49328	49349	49374	49399	49365	49382	49368	49353	49339	49360	49349	49356	49338	49321	49274	49218	49173	49118	49059	49019	49006	49100	49201	49244	49264	49281	49277	49277	49256	49281	49277	49282	49264	49211	49176	49126
48863	48891	48924	48952	48975	48987	48976	48987	48966	48947	48931	48923	48913	48909	48910	48938	48975	48969	48975	48963	48927	48906	48893	48877	48881	48871	48846	48814	48754	48706	48638	48589	48511	48462	48425	48558	48851	48883	48901	48897	48882	48870	48855	48845	48837	48830	48786	48737	48691	48610
48465	48488	48516	48545	48551	48557	48557	48553	48518	48507	48505	48516	48497	48499	48512	48531	48548	48542	48542	48515	48490	48468	48403	48407	48376	48349	48324	48307	48232	48179	48113	48051	47974	47909	47850	48025	48502	48530	48518	48509	48499	48469	48459	48411	48378	48358	48310	48259	48188	48073
48068	48099	48119	48135	48150	48151	48141	48102	48113	48114	48113	48075	48087	48093	48107	48124	48114	48127	48128	48097	48050	48014	47977	47930	47904	47884	47844	47795	47724	47665	47584	47527	47459	47354	47344	47507	48160	48173	48171	48130	48128	48078	48025	47986	47939	47896	47849	47785	47706	47600
47737	47745	47802	47791	47771	47759	47770	47723	47745	47726	47739	47729	47751	47752	47753	47767	47768	47774	47748	47706	47664	47637	47573	47528	47494	47430	47416	47390	47312	47234	47168	47094	47014	46948	46859	47074	47863	47848	47853	47837	47790	47747	47683	47627	47564	47508	47438	47393	47299	47197
47409	47418	47426	47434	47425	47410	47394	47405	47377	47397	47385	47387	47400	47403	47405	47429	47451	47406	47385	47359	47314	47242	47214	47154	47103	47067	47010	46969	46909	46829	46761	46704	46570	46528	46478	46677	47577	47562	47546	47543	47478	47413	47333	47268	47208	47129	47067	46995	46910	46810
47149	47130	47148	47131	47123	47105	47097	47102	47075	47085	47094	47112	47106	47138	47126	47135	47133	47124	47093	47057	47000	46936	46888	46823	46754	46734	46665	46612	46557	46526	46437	46363	46279	46195	46116	46367	47327	47312	47287	47270	47215	47150	47047	46992	46908	46827	46745	46705	46624	46500
46980	46961	46963	46955	46915	46888	46885	46891	46876	46924	46900	46909	46920	46932	46936	46928	46930	46895	46883	46831	46797	46731	46693	46614	46535	46505	46445	46418	46360	46289	46243	46167	46135	46041	45936	46192	47168	47155	47131	47083	47042	46957	46849	46797	46706	46641	46571	46514	46432	46319
46825	46808	46813	46774	46754	46745	46714	46712	46700	46754	46756	46750	46795	46776	46803	46775	46753	46732	46707	46676	46627	46563	46506	46433	46390	46346	46260	46227	46196	46143	46123	45993	45993	45898	45839	46047	47063	47012	46992	46941	46885	46824	46707	46654	46574	46466	46407	46343	46298	46190
46778	46741	46725	46683	46644	46636	46649	46627	46667	46620	46675	46688	46721	46718	46699	46687	46701	46649	46630	46591	46554	46512	46447	46371	46331	46296	46241	46192	46135	46083	46066	46021	45941	45901	45813	46060	47016	46962	46918	46911	46812	46751	46711	46585	46517	46417	46363	46309	46250	46183
46841	46819	46775	46739	46718	46702	46686	46680	46711	46720	46723	46732	46781	46768	46756	46745	46717	46724	46703	46641	46621	46580	46524	46456	46420	46312	46308	46271	46238	46227	46198	46145	46071	46065	46041	46170	47074	47040	47004	46931	46881	46816	46798	46663	46575	46511	46469	46423	46371	46309
46917	46875	46822	46774	46762	46741	46745	46755	46787	46798	46791	46820	46840	46858	46834	46809	46791	46764	46755	46720	46689	46648	46588	46533	46487	46405	46421	46391	46339	46357	46345	46341	46267	46252	46238	46366	47138	47093	47047	47001	46953	46902	46836	46764	46666	46602	46550	46538	46508	46467
47129	47047	47019	46971	46960	46942	46921	46956	46932	46985	47000	46991	47034	47032	47014	46999	46979	46959	46931	46926	46877	46861	46828	46765	46711	46665	46662	46628	46653	46637	46647	46629	46616	46605	46578	46661	47306	47251	47224	47194	47149	47098	47053	46967	46896	46839	46804	46786	46771	46748
47415	47375	47309	47274	47233	47233	47238	47242	47226	47249	47296	47301	47325	47335	47329	47278	47273	47255	47243	47210	47201	47178	47145	47124	47061	47056	47023	47037	47040	47048	47057	47071	47094	47070	47057	47104	47562	47536	47484	47443	47438	47383	47367	47294	47230	47179	47178	47161	47175	47179
47728	47691	47635	47600	47556	47553	47560	47562	47561	47603	47607	47624	47651	47664	47616	47615	47579	47556	47547	47555	47554	47514	47513	47493	47458	47466	47436	47433	47453	47485	47497	47552	47593	47565	47571	47564	47840	47807	47789	47769	47731	47699	47683	47645	47603	47568	47560	47572	47585	47606
48129	48067	48007	47977	47942	47951	47948	47964	47981	48009	48003	48002	48042	48034	48023	47967	47972	47940	47972	47949	47952	47962	47946	47934	47944	47901	47905	47908	47960	48007	48047	48094	48119	48159	48162	48101	48208	48149	48137	48110	48099	48094	48073	48051	48040	48031	48014	48032	48087	48139
48560	48522	48485	48451	48414	48413	48432	48433	48422	48467	48475	48474	48500	48492	48471	48452	48435	48429	48438	48430	48436	48460	48459	48460	48442	48448	48458	48491	48523	48576	48633	48697	48740	48782	48799	48717	48611	48569	48540	48548	48539	48537	48543	48538	48536	48523	48545	48575	48646	48701
49020	48974	48943	48921	48911	48891	48904	48914	48909	48950	48949	48959	48970	48967	48951	48945	48904	48900	48916	48933	48945	48964	48988	48990	49007	49021	49041	49068	49104	49179	49246	49318	49370	49424	49457	49331	49010	48980	48973	48987	48997	49001	49032	49039	49053	49073	49098	49139	49204	49290
49513	49461	49426	49416	49403	49421	49430	49435	49437	49436	49451	49462	49463	49460	49464	49423	49413	49425	49416	49435	49464	49499	49539	49568	49584	49603	49628	49669	49728	49784	49874	49938	50019	50069	50135	49963	49452	49419	49419	49437	49474	49480	49512	49547	49587	49621	49659	49727	49791	49876
49965	49933	49915	49912	49909	49900	49908	49918	49922	49920	49940	49935	49929	49926	49905	49909	49899	49895	49900	49948	49971	50017	50048	50092	50122	50173	50196	50248	50299	50354	50424	50500	50586	50663	50718	50521	49866	49848	49857	49873	49905	49948	50014	50045	50105	50124	50195	50249	50328	50434
50427	50415	50402	50388	50399	50405	50397	50427	50417	50411	50413	50418	50405	50405	50387	50382	50390	50400	50425	50434	50501	50529	50581	50619	50658	50704	50749	50793	50861	50917	50999	51093	51202	51252	51335	51083	50279	50284	50298	50322	50370	50405	50475	50542	50613	50661	50706	50778	50856	50980
50829	50849	50833	50821	50858	50857	50860	50864	50886	50853	50869	50855	50838	50849	50840	50845	50824	50839	50860	50904	50950	50995	51054	51129	51167	51216	51244	51303	51357	51424	51511	51574	51686	51759	51823	51581	50669	50673	50692	50729	50773	50825	50910	50972	51048	51135	51184	51272	51343	51441
51181	51184	51187	51210	51199	51223	51225	51225	51246	51207	51221	51226	51206	51200	51192	51203	51202	51206	51227	51272	51325	51366	51427	51518	51575	51608	51639	51718	51744	51802	51892	51953	52035	52114	52215	51956	50971	50992	51018	51045	51111	51164	51248	51331	51413	51504	51557	51632	51698	51801
51483	51503	51523	51537	51543	51566	51584	51574	51578	51558	51557	51529	51534	51518	51521	51526	51535	51554	51569	51613	51680	51731	51784	51845	51924	51954	52023	52034	52107	52153	52204	52285	52360	52426	52488	52288	51259	51289	51319	51355	51417	51486	51577	51662	51744	51815	51889	51973	52016	52117
51709	51732	51758	51774	51795	51821	51819	51826	51818	51805	51783	51783	51755	51739	51742	51747	51775	51797	51825	51860	51911	51958	52033	52076	52123	52228	52266	52303	52335	52394	52420	52490	52569	52626	52668	52467	51461	51496	51539	51581	51639	51712	51792	51870	51990	52054	52116	52186	52233	52320
51788	51817	51853	51881	51900	51929	51924	51927	51909	51905	51892	51874	51853	51837	51821	51836	51887	51907	51919	51966	52008	52050	52107	52190	52241	52293	52321	52376	52411	52416	52454	52511	52590	52635	52666	52484	51559	51596	51624	51671	51729	51798	51869	51954	52073	52125	52171	52225	52284	52344
51856	51915	51950	51981	51995	52005	52019	52004	52008	51987	51981	51957	51944	51927	51932	51937	51991	52006	52020	52053	52088	52132	52187	52287	52283	52383	52400	52417	52439	52482	52490	52511	52543	52613	52643	52499	51638	51674	51722	51768	51818	51860	51941	52015	52137	52184	52232	52285	52314	52358
51755	51805	51838	51861	51897	51920	51920	51923	51889	51865	51874	51846	51821	51818	51821	51864	51884	51891	51915	51950	51987	52008	52061	52101	52145	52198	52225	52253	52266	52278	52265	52291	52319	52349	52378	52273	51544	51570	51621	51657	51709	51741	51827	51894	51951	52039	52074	52104	52123	52157
51609	51658	51712	51763	51754	51780	51779	51786	51773	51765	51726	51718	51688	51694	51711	51709	51769	51789	51781	51794	51827	51863	51893	51932	51989	52024	52056	52055	52048	52060	52031	52030	52030	52060	52100	52014	51420	51479	51511	51549	51576	51617	51681	51741	51786	51859	51896	51889	51902	51921
51361	51429	51459	51516	51525	51554	51551	51550	51527	51521	51492	51481	51451	51452	51468	51514	51514	51530	51536	51558	51581	51601	51622	51656	51685	51724	51721	51725	51708	51705	51672	51648	51652	51657	51673	51612	51218	51260	51294	51312	51362	51366	51416	51470	51531	51563	51581	51582	51571	51551
50980	51033	51089	51107	51145	51169	51140	51147	51131	51119	51106	51086	51063	51061	51083	51102	51134	51150	51163	51167	51170	51169	51191	51205	51225	51259	51261	51251	51223	51171	51151	51122	51100	51089	51087	51099	50872	50925	50951	50955	50968	50992	51035	51070	51108	51117	51124	51105	51091	51056
50575	50630	50672	50720	50737	50743	50736	50729	50728	50709	50682	50672	50663	50659	50681	50691	50715	50734	50733	50735	50731	50729	50732	50739	50760	50753	50753	50737	50709	50672	50616	50581	50526	50499	50495	50545	50514	50563	50575	50574	50594	50589	50617	50623	50651	50644	50634	50609	50568	50528
50107	50151	50194	50227	50241	50237	50229	50221	50201	50195	50191	50171	50168	50166	50191	50223	50222	50225	50235	50232	50212	50197	50202	50190	50180	50189	50171	50146	50109	50041	49978	49933	49893	49843	49815	49904	50077	50113	50115	50137	50120	50100	50110	50106	50093	50097	50088	50039	49980	49923
49576	49602	49647	49672	49692	49689	49685	49672	49668	49651	49639	49630	49621	49634	49644	49667	49686	49685	49686	49657	49634	49624	49602	49583	49567	49551	49542	49503	49463	49412	49335	49273	49213	49148	49109	49261	49600	49625	49628	49607	49615	49593	49576	49546	49532	49514	49486	49437	49365	49293
49016	49046	49066	49107	49113	49107	49105	49082	49086	49072	49069	49060	49058	49056	49079	49115	49111	49122	49109	49078	49042	49010	48985	48943	48936	48905	48866	48846	48798	48732	48658	48573	48526	48443	48400	48564	49082	49101	49110	49105	49064	49036	48992	48963	48931	48878	48855	48800	48724	48636
48442	48469	48499	48481	48484	48503	48521	48479	48481	48478	48480	48473	48485	48478	48485	48522	48525	48524	48495	48481	48429	48377	48365	48305	48282	48241	48223	48182	48114	48066	47967	47891	47832	47759	47698	47900	48569	48563	48572	48549	48504	48445	48420	48379	48310	48268	48212	48163	48087	47980
47923	47923	47939	47933	47923	47935	47945	47935	47916	47915	47923	47944	47932	47935	47958	47946	47963	47942	47931	47920	47854	47820	47769	47727	47674	47630	47606	47561	47517	47426	47366	47283	47213	47149	47088	47312	48091	48078	48059	48028	47976	47915	47876	47845	47767	47711	47653	47575	47500	47411
47368	47369	47368	47397	47386	47346	47329	47338	47346	47340	47370	47353	47371	47376	47407	47390	47376	47388	47347	47329	47273	47252	47153	47115	47062	46999	46957	46929	46883	46823	46735	46657	46585	46529	46463	46670	47561	47573	47541	47486	47440	47381	47331	47265	47174	47109	47060	46973	46895	46802
46891	46874	46904	46888	46868	46858	46829	46841	46828	46837	46866	46858	46868	46881	46910	46885	46883	46865	46839	46790	46744	46681	46668	46589	46542	46485	46433	46396	46353	46307	46232	46212	46071	46008	45938	46213	47105	47099	47091	47039	46965	46911	46841	46798	46669	46606	46551	46481	46407	46311
46523	46496	46488	46509	46451	46457	46462	46459	46454	46453	46466	46485	46499	46498	46490	46490	46494	46469	46480	46432	46372	46291	46288	46207	46139	46080	46058	46001	45973	45908	45862	45829	45738	45663	45613	45866	46783	46748	46719	46665	46611	46539	46485	46420	46295	46240	46195	46106	46051	45959
46159	46118	46123	46070	46075	46048	46037	46059	46039	46077	46067	46091	46127	46121	46114	46111	46098	46101	46069	46048	45984	45885	45843	45800	45729	45689	45657	45620	45589	45554	45485	45408	45389	45311	45247	45468	46405	46382	46359	46277	46247	46173	46096	46049	45948	45837	45794	45728	45694	45617
45955	45903	45860	45835	45812	45822	45787	45812	45824	45815	45861	45817	45883	45873	45858	45849	45860	45844	45810	45761	45729	45663	45614	45577	45512	45465	45420	45392	45350	45334	45307	45215	45218	45111	45098	45299	46190	46152	46077	46083	45993	45943	45887	45806	45717	45630	45590	45525	45507	45391
45869	45831	45789	45724	45743	45734	45672	45736	45720	45735	45808	45757	45785	45815	45793	45779	45776	45752	45718	45653	45649	45671	45556	45503	45464	45415	45370	45359	45353	45357	45310	45263	45228	45188	45150	45328	46086	46062	46031	46002	45955	45876	45823	45772	45667	45584	45572	45506	45475	45440
45828	45778	45765	45703	45674	45663	45619	45669	45687	45688	45743	45709	45751	45757	45736	45713	45729	45664	45633	45616	45617	45636	45494	45467	45452	45389	45368	45348	45348	45319	45311	45289	45308	45249	45221	45317	46062	46012	46003	45940	45895	45853	45770	45704	45634	45578	45537	45526	45481	45488
45904	45852	45800	45757	45749	45733	45723	45729	45749	45772	45768	45809	45841	45843	45827	45793	45773	45745	45781	45730	45704	45680	45623	45598	45561	45515	45496	45487	45474	45463	45537	45496	45491	45486	45459	45542	46106	46070	46077	46013	45958	45908	45868	45801	45749	45696	45677	45659	45641	45663
46203	46117	46090	46043	46024	46008	46052	46005	46033	46051	46042	46096	46087	46125	46067	46089	46048	46042	46005	46061	45991	46005	45967	45923	45904	45851	45845	45856	45864	45869	45926	45935	45914	45919	45918	45941	46349	46303	46287	46248	46223	46212	46160	46106	46069	46019	46030	46001	46020	46062
46508	46442	46388	46380	46331	46306	46331	46342	46337	46363	46382	46393	46411	46421	46376	46379	46360	46354	46328	46339	46325	46290	46293	46273	46248	46217	46231	46228	46263	46283	46332	46381	46372	46377	46405	46377	46592	46580	46537	46518	46521	46487	46456	46432	46400	46387	46371	46392	46416	46438
46913	46875	46831	46810	46770	46768	46761	46792	46787	46795	46804	46822	46848	46842	46818	46801	46771	46750	46758	46761	46772	46794	46771	46758	46758	46748	46766	46774	46797	46841	46910	46954	46963	46986	47019	46961	47007	46953	46921	46914	46930	46916	46909	46922	46857	46857	46872	46901	46929	47003
47463	47419	47371	47360	47317	47311	47320	47337	47342	47344	47377	47389	47382	47371	47346	47334	47320	47326	47321	47329	47331	47326	47352	47349	47364	47362	47363	47413	47446	47486	47549	47621	47649	47684	47712	47637	47475	47434	47419	47423	47445	47433	47439	47440	47432	47438	47461	47501	47556	47600
48032	47992	47969	47933	47915	47919	47927	47932	47949	47956	47963	47961	47966	47969	47939	47936	47906	47909	47880	47918	47933	47977	47978	48012	48012	48038	48061	48080	48123	48181	48265	48316	48385	48440	48469	48315	48001	47966	47943	47981	47986	48009	48022	48025	48053	48084	48104	48165	48219	48298
48661	48633	48619	48603	48566	48588	48597	48595	48618	48608	48605	48611	48609	48606	48586	48578	48561	48551	48566	48608	48629	48661	48690	48701	48737	48757	48781	48818	48870	48942	49012	49084	49160	49218	49251	49071	48582	48580	48548	48579	48605	48637	48670	48702	48733	48763	48806	48858	48928	49025
49327	49300	49284	49256	49253	49279	49267	49289	49279	49294	49282	49291	49281	49279	49260	49237	49237	49234	49251	49288	49327	49355	49383	49447	49471	49495	49523	49578	49627	49678	49762	49835	49917	49971	50023	49847	49175	49169	49178	49203	49258	49287	49340	49372	49413	49465	49514	49588	49658	49765
49980	49972	49970	49964	49969	49966	49979	49987	49987	49987	49980	49979	49963	49958	49947	49932	49922	49940	49962	49985	50029	50069	50125	50164	50209	50246	50292	50336	50386	50433	50511	50588	50669	50751	50801	50584	49813	49805	49807	49843	49896	49941	50007	50053	50130	50184	50241	50301	50373	50485
50630	50625	50629	50635	50634	50645	50646	50661	50659	50663	50655	50637	50630	50619	50611	50598	50603	50614	50643	50657	50710	50760	50807	50872	50920	50953	50995	51049	51122	51149	51208	51304	51356	51443	51521	51287	50411	50409	50448	50480	50524	50582	50651	50711	50792	50871	50906	50985	51055	51167
51179	51177	51206	51205	51224	51243	51234	51243	51252	51230	51215	51214	51204	51192	51197	51177	51187	51179	51229	51255	51309	51338	51408	51456	51528	51569	51607	51646	51679	51755	51796	51871	51944	52031	52084	51841	50949	50967	50994	51037	51069	51141	51200	51281	51366	51423	51491	51553	51645	51712
51742	51744	51781	51795	51817	51823	51829	51817	51835	51819	51786	51785	51760	51763	51768	51764	51784	51788	51799	51834	51887	51921	52010	52064	52126	52177	52216	52249	52295	52332	52361	52421	52533	52609	52656	52409	51484	51496	51540	51581	51616	51694	51768	51844	51946	52025	52080	52135	52176	52250
52206	52273	52249	52196	52243	52293	52348	52312	52274	52236	52237	52322	52212	52155	52212	52208	52196	52319	52364	52309	52375	52360	52520	52492	52583	52647	52697	52728	52800	52819	52829	52828	52945	53001	53104	52887	51909	51959	51973	51973	52025	52145	52252	52336	52393	52429	52557	52567	52602	52712
52229	52229	52277	52291	52321	52348	52360	52340	52324	52294	52297	52311	52262	52242	52277	52277	52280	52321	52344	52358	52399	52415	52498	52557	52602	52657	52676	52694	52738	52774	52800	52817	52871	52898	52980	52807	51965	51998	52050	52058	52074	52168	52245	52332	52402	52466	52530	52546	52576	52668
52628	52711	52728	52750	52771	52806	52795	52784	52788	52754	52778	52738	52698	52696	52724	52745	52741	52766	52791	52814	52841	52868	52914	52974	53042	53079	53111	53131	53117	53159	53207	53185	53227	53274	53318	53174	52411	52438	52464	52496	52535	52598	52664	52750	52829	52878	52932	52967	52976	53053
52724	52793	52809	52842	52868	52890	52892	52892	52863	52859	52866	52818	52802	52799	52807	52833	52859	52861	52879	52895	52942	52965	53016	53050	53090	53161	53161	53170	53160	53177	53191	53195	53206	53249	53279	53145	52503	52543	52592	52621	52659	52694	52768	52818	52908	52947	52981	53014	52994	53046
52754	52803	52863	52887	52918	52943	52931	52926	52912	52901	52887	52882	52835	52833	52872	52875	52906	52909	52934	52950	52968	52992	53023	53072	53109	53139	53169	53166	53191	53139	53114	53124	53123	53127	53164	53093	52569	52616	52646	52677	52676	52745	52792	52846	52898	52973	52981	52970	52984	53019
52551	52596	52655	52695	52737	52744	52721	52715	52714	52702	52700	52673	52642	52659	52677	52700	52737	52740	52745	52747	52788	52786	52813	52834	52883	52910	52924	52910	52885	52865	52866	52815	52821	52811	52823	52787	52432	52483	52509	52519	52557	52578	52611	52658	52702	52733	52749	52714	52713	52700
52081	52154	52183	52233	52248	52246	52262	52231	52216	52210	52194	52183	52177	52174	52198	52213	52232	52234	52249	52239	52244	52239	52262	52293	52309	52318	52330	52319	52259	52259	52239	52196	52178	52160	52159	52155	52009	52037	52058	52066	52081	52090	52116	52150	52181	52194	52203	52170	52155	52109
51831	51882	51933	51955	51986	51980	51992	51972	51961	51935	51936	51933	51923	51915	51940	51970	51985	52001	51990	51978	51970	51973	51997	51982	51993	52002	52011	51985	51931	51895	51869	51799	51780	51746	51720	51780	51784	51824	51831	51840	51829	51849	51853	51871	51883	51897	51886	51839	51789	51764
51313	51358	51404	51429	51460	51460	51447	51450	51435	51428	51421	51406	51392	51410	51430	51457	51471	51477	51472	51464	51456	51434	51426	51427	51418	51420	51406	51381	51322	51280	51207	51175	51110	51076	51043	51154	51336	51363	51380	51360	51350	51345	51345	51353	51344	51345	51313	51282	51215	51159
50680	50722	50756	50770	50789	50794	50765	50764	50759	50759	50752	50749	50746	50753	50782	50796	50808	50799	50805	50798	50760	50750	50716	50712	50692	50684	50654	50629	50591	50527	50459	50399	50345	50306	50258	50393	50749	50773	50779	50764	50736	50737	50710	50669	50677	50638	50622	50554	50508	50433
50013	50043	50080	50103	50109	50091	50097	50085	50077	50076	50077	50070	50080	50078	50104	50114	50129	50132	50122	50105	50056	50036	50009	49989	49954	49935	49910	49878	49821	49760	49697	49636	49559	49503	49455	49635	50134	50163	50150	50122	50105	50080	50036	50014	49978	49937	49900	49842	49773	49683
49311	49327	49351	49368	49357	49357	49351	49342	49340	49339	49336	49341	49354	49364	49375	49386	49392	49405	49380	49347	49311	49278	49246	49211	49168	49142	49108	49069	49002	48967	48896	48830	48729	48679	48630	48826	49467	49465	49468	49447	49424	49373	49316	49273	49220	49184	49142	49051	48996	48917
48622	48616	48614	48628	48629	48621	48604	48597	48608	48617	48596	48618	48620	48624	48653	48651	48662	48642	48637	48604	48561	48539	48474	48438	48380	48355	48315	48260	48223	48171	48095	48046	47966	47885	47838	48037	48799	48792	48782	48748	48741	48678	48600	48558	48489	48431	48388	48301	48257	48153
47908	47871	47889	47882	47868	47856	47837	47846	47870	47868	47846	47871	47896	47898	47908	47898	47918	47907	47885	47859	47802	47757	47716	47663	47608	47563	47514	47489	47445	47402	47368	47259	47197	47120	47034	47274	48104	48111	48075	48041	47991	47946	47878	47815	47730	47675	47616	47558	47489	47384
47240	47184	47178	47161	47116	47125	47125	47137	47150	47143	47165	47155	47182	47193	47195	47202	47181	47176	47170	47123	47109	47037	46981	46919	46872	46834	46831	46778	46705	46663	46587	46534	46482	46400	46337	46577	47463	47441	47407	47371	47318	47254	47184	47124	47038	46998	46936	46856	46777	46688
46636	46585	46569	46554	46535	46552	46516	46514	46517	46544	46559	46586	46588	46592	46598	46580	46599	46557	46565	46516	46435	46438	46364	46320	46257	46213	46224	46147	46073	46073	46026	45953	45893	45806	45769	45971	46897	46854	46816	46791	46749	46669	46603	46523	46427	46363	46316	46230	46210	46101
46057	46019	46015	45969	45941	45935	45942	45936	45921	45957	45966	45974	45997	46021	46007	45996	45994	45987	45968	45926	45936	45850	45770	45730	45674	45637	45637	45567	45498	45499	45464	45401	45369	45313	45236	45444	46286	46254	46267	46217	46183	46122	46036	45952	45874	45796	45749	45668	45651	45588
45558	45573	45534	45527	45489	45483	45492	45453	45469	45501	45508	45539	45539	45552	45565	45536	45527	45509	45494	45461	45379	45392	45326	45252	45208	45175	45150	45077	45089	45083	45091	45016	44950	44902	44867	45052	45863	45832	45796	45752	45710	45669	45565	45517	45426	45355	45312	45277	45237	45206
45325	45307	45270	45241	45222	45220	45201	45232	45212	45213	45242	45255	45296	45288	45247	45249	45239	45242	45240	45192	45153	45115	45053	45022	44961	44909	44833	44878	44850	44841	44845	44827	44804	44746	44713	44845	45579	45569	45509	45486	45428	45409	45334	45253	45208	45110	45072	45050	45013	44975
45061	45033	44988	44977	44928	44931	44931	44896	44914	44970	44950	44991	45026	44995	44986	44980	44966	44946	44946	44909	44855	44846	44840	44773	44729	44675	44676	44663	44640	44653	44679	44669	44615	44582	44561	44657	45323	45295	45233	45188	45163	45140	45061	45003	44937	44861	44841	44810	44811	44781
45043	44993	44942	44905	44850	44922	44880	44866	44893	44879	44911	44935	44964	45004	44914	44905	44886	44862	44870	44843	44812	44814	44748	44743	44701	44664	44671	44665	44635	44676	44691	44683	44686	44663	44661	44725	45188	45196	45138	45122	45099	45072	45020	44967	44903	44844	44842	44843	44821	44820
45204	45138	45068	45065	45057	45048	45017	45030	45044	45085	45069	45085	45091	45113	45091	45080	45021	45030	45021	45022	45049	44996	44947	44921	44895	44877	44898	44840	44897	44924	44934	44966	44980	44941	44959	44998	45292	45331	45260	45265	45210	45208	45150	45115	45066	45021	45026	45033	45059	45047
45319	45296	45259	45227	45206	45170	45175	45205	45202	45221	45247	45237	45285	45238	45250	45197	45202	45187	45187	45185	45185	45181	45119	45149	45132	45105	45069	45081	45131	45176	45203	45238	45246	45290	45290	45268	45398	45442	45377	45351	45359	45344	45316	45279	45238	45229	45261	45275	45293	45314
45710	45664	45631	45600	45573	45521	45562	45566	45583	45609	45598	45635	45651	45609	45605	45593	45552	45564	45539	45552	45607	45565	45597	45560	45586	45532	45502	45568	45604	45640	45703	45730	45775	45774	45807	45740	45736	45737	45709	45696	45701	45699	45687	45660	45668	45658	45685	45696	45727	45783
46275	46199	46161	46130	46131	46134	46135	46134	46148	46154	46157	46182	46157	46154	46131	46117	46113	46119	46118	46112	46120	46134	46158	46153	46161	46140	46144	46155	46222	46271	46338	46398	46443	46493	46495	46399	46205	46207	46182	46210	46231	46227	46224	46231	46207	46206	46263	46317	46356	46428
46799	46793	46741	46722	46715	46733	46711	46722	46738	46742	46731	46757	46734	46754	46709	46694	46681	46668	46681	46689	46737	46735	46745	46762	46794	46804	46807	46840	46891	46949	47021	47075	47131	47177	47230	47083	46725	46700	46702	46727	46743	46760	46797	46803	46822	46839	46869	46924	46987	47069
47485	47457	47439	47397	47403	47426	47426	47394	47427	47425	47421	47422	47419	47438	47394	47373	47373	47357	47359	47380	47433	47451	47477	47513	47545	47547	47576	47628	47660	47708	47791	47872	47934	47967	48031	47878	47348	47345	47338	47375	47388	47420	47456	47497	47513	47551	47577	47642	47716	47798
48242	48224	48205	48186	48201	48182	48198	48213	48218	48218	48211	48209	48189	48187	48185	48161	48154	48155	48166	48200	48231	48265	48288	48336	48368	48386	48425	48459	48524	48574	48645	48698	48775	48848	48900	48691	48080	48074	48070	48103	48132	48163	48200	48253	48299	48366	48384	48460	48530	48621
49002	49009	49010	48995	49007	48997	49024	49025	49020	49026	49032	49012	49005	48989	48973	48958	48958	48969	48974	48996	49051	49088	49130	49181	49218	49252	49280	49335	49379	49425	49487	49571	49656	49716	49755	49560	48809	48807	48819	48869	48895	48944	48989	49058	49132	49174	49226	49285	49365	49457
49816	49819	49819	49829	49835	49843	49863	49864	49851	49851	49835	49831	49825	49813	49794	49782	49790	49791	49818	49839	49877	49921	49978	50026	50079	50125	50171	50200	50248	50302	50361	50429	50502	50573	50630	50399	49574	49583	49603	49640	49676	49739	49811	49864	49951	50010	50077	50121	50198	50291
50552	50581	50595	50609	50631	50623	50640	50655	50634	50626	50618	50609	50582	50574	50587	50579	50580	50595	50614	50647	50673	50719	50762	50843	50884	50932	50985	51017	51047	51097	51140	51202	51272	51357	51404	51172	50328	50320	50357	50405	50431	50483	50575	50642	50715	50788	50855	50895	50975	51052
51307	51338	51356	51382	51397	51384	51413	51433	51415	51394	51394	51351	51345	51323	51350	51340	51341	51372	51393	51416	51458	51497	51559	51620	51688	51714	51747	51810	51837	51874	51899	51943	52010	52113	52151	51921	51038	51067	51105	51147	51178	51231	51332	51383	51479	51549	51606	51657	51713	51805
51957	52020	52049	52043	52101	52094	52092	52104	52096	52074	52071	52031	52023	52039	52021	52028	52024	52087	52067	52086	52152	52192	52272	52319	52374	52434	52446	52477	52509	52529	52563	52607	52678	52760	52769	52566	51699	51751	51767	51817	51856	51907	51979	52063	52150	52217	52243	52317	52387	52430
52469	52537	52581	52601	52623	52637	52652	52609	52622	52612	52603	52561	52586	52567	52573	52585	52574	52617	52613	52666	52684	52725	52815	52841	52881	52921	52942	52989	52989	53021	53041	53048	53111	53156	53207	53037	52235	52265	52298	52368	52381	52438	52516	52597	52655	52743	52819	52809	52825	52897
52945	53003	53003	53065	53111	53104	53120	53096	53106	53099	53073	53057	53051	53063	53047	53046	53030	53048	53096	53121	53149	53188	53285	53281	53338	53381	53419	53427	53441	53427	53465	53465	53510	53510	53581	53427	52719	52761	52784	52831	52856	52907	52970	53038	53125	53197	53227	53244	53248	53293
53180	53234	53247	53329	53349	53329	53341	53330	53341	53323	53292	53289	53308	53289	53264	53288	53278	53330	53360	53375	53391	53432	53467	53513	53549	53595	53604	53616	53618	53604	53583	53607	53626	53656	53686	53543	52981	53022	53068	53075	53097	53140	53206	53272	53340	53384	53401	53434	53439	53446
53368	53421	53469	53518	53555	53560	53568	53544	53512	53536	53495	53467	53482	53474	53495	53499	53496	53545	53556	53581	53579	53615	53635	53675	53709	53744	53741	53744	53754	53735	53726	53703	53688	53740	53746	53675	53216	53257	53276	53334	53342	53380	53411	53453	53503	53550	53584	53585	53562	53569
53400	53461	53548	53550	53564	53568	53592	53545	53542	53546	53527	53480	53519	53496	53520	53548	53553	53594	53587	53578	53606	53630	53607	53673	53692	53715	53738	53707	53697	53669	53634	53627	53600	53615	53606	53584	53290	53335	53354	53384	53380	53409	53459	53479	53526	53547	53563	53540	53522	53513
53151	53196	53296	53272	53315	53319	53321	53280	53302	53292	53277	53242	53254	53248	53262	53304	53340	53355	53336	53329	53328	53350	53349	53372	53394	53395	53395	53399	53366	53331	53281	53266	53239	53193	53211	53211	53085	53138	53164	53148	53156	53175	53202	53210	53251	53277	53274	53245	53212	53181
52892	52941	52958	53007	53029	53016	53023	53026	53008	53007	53001	52977	52988	52965	53011	53036	53090	53031	53063	53043	53060	53037	53026	53043	53053	53064	53065	53032	52989	52961	52904	52866	52816	52803	52768	52845	52879	52917	52933	52895	52923	52908	52923	52949	52951	52969	52920	52913	52880	52822
52454	52491	52510	52536	52563	52573	52549	52571	52555	52546	52529	52511	52547	52539	52564	52584	52614	52596	52595	52585	52566	52556	52533	52541	52540	52541	52525	52491	52451	52411	52353	52284	52256	52218	52172	52269	52491	52520	52528	52509	52517	52510	52498	52484	52492	52481	52433	52402	52354	52298
51865	51893	51929	51949	51952	51946	51942	51967	51935	51931	51923	51919	51932	51929	51962	51979	51986	51982	51989	51970	51942	51913	51884	51878	51872	51859	51840	51808	51764	51716	51654	51604	51530	51486	51459	51589	51955	51979	51965	51956	51951	51932	51893	51888	51872	51852	51813	51759	51702	51634
51213	51235	51264	51269	51289	51271	51264	51270	51251	51262	51259	51264	51265	51267	51288	51309	51316	51320	51313	51295	51257	51233	51204	51177	51160	51130	51104	51073	51016	50980	50908	50845	50785	50726	50677	50850	51352	51378	51370	51357	51323	51286	51255	51224	51186	51157	51126	51059	51000	50904
50483	50496	50503	50508	50512	50510	50498	50492	50493	50479	50494	50502	50498	50510	50536	50545	50557	50550	50535	50513	50488	50440	50410	50375	50344	50314	50279	50247	50203	50154	50067	50021	49944	49877	49839	50031	50666	50656	50647	50626	50600	50548	50501	50455	50406	50371	50320	50262	50197	50109
49712	49695	49695	49708	49696	49685	49672	49677	49678	49682	49689	49707	49698	49716	49716	49739	49728	49747	49725	49695	49652	49610	49576	49535	49490	49457	49421	49403	49347	49300	49240	49173	49105	49036	48995	49193	49902	49896	49883	49860	49819	49778	49738	49664	49606	49553	49505	49444	49393	49300
48881	48879	48883	48850	48852	48845	48828	48833	48834	48845	48855	48883	48887	48899	48888	48896	48898	48902	48884	48846	48811	48761	48708	48677	48625	48584	48562	48519	48474	48445	48372	48309	48240	48163	48121	48351	49132	49115	49111	49077	49014	48975	48907	48851	48770	48703	48669	48606	48547	48471
48072	48052	48033	48011	47999	47996	47989	47968	47992	48013	48007	48000	48033	48050	48065	48074	48074	48040	48037	47990	47963	47916	47866	47799	47762	47720	47685	47659	47629	47572	47543	47495	47406	47329	47292	47497	48328	48308	48268	48256	48208	48152	48108	48023	47929	47885	47836	47762	47717	47634
47348	47291	47289	47259	47238	47227	47204	47210	47222	47239	47251	47258	47281	47293	47287	47305	47280	47265	47260	47234	47188	47134	47102	47041	47003	46944	46917	46891	46862	46822	46779	46749	46668	46624	46586	46789	47588	47569	47541	47535	47464	47405	47368	47275	47178	47119	47088	47035	46987	46894
46578	46536	46518	46482	46448	46439	46427	46482	46456	46458	46456	46515	46521	46523	46490	46493	46479	46481	46481	46455	46404	46366	46301	46248	46202	46177	46147	46113	46088	46055	46031	45995	45953	45864	45826	46028	46825	46802	46793	46771	46699	46655	46576	46475	46434	46357	46318	46262	46224	46145
45944	45895	45894	45814	45799	45774	45796	45806	45774	45813	45807	45850	45848	45861	45862	45860	45812	45831	45849	45789	45777	45730	45665	45595	45557	45556	45483	45488	45467	45448	45437	45405	45354	45305	45309	45441	46159	46145	46120	46110	46039	46013	45987	45868	45799	45715	45674	45677	45616	45554
45487	45465	45377	45365	45320	45312	45284	45317	45326	45349	45372	45387	45417	45413	45380	45393	45361	45358	45328	45331	45273	45256	45197	45143	45109	45046	45065	45054	45020	45036	45050	44997	44943	44934	44886	45068	45708	45663	45653	45629	45582	45529	45505	45397	45319	45276	45231	45211	45187	45174
45036	44984	44955	44918	44907	44875	44842	44864	44881	44888	44902	44902	44948	44964	44940	44934	44884	44881	44874	44851	44826	44827	44774	44719	44695	44623	44639	44629	44625	44622	44626	44617	44593	44598	44562	44675	45217	45205	45174	45137	45104	45090	45041	44938	44880	44824	44821	44793	44787	44782
44757	44677	44628	44585	44562	44557	44580	44572	44607	44581	44621	44576	44655	44658	44625	44601	44596	44549	44564	44527	44524	44499	44498	44445	44372	44397	44373	44356	44385	44381	44417	44441	44433	44399	44417	44441	44867	44824	44829	44764	44767	44745	44763	44645	44596	44552	44566	44545	44547	44568
44729	44664	44627	44553	44557	44551	44552	44564	44597	44593	44583	44576	44630	44627	44599	44568	44549	44538	44536	44505	44509	44509	44462	44464	44470	44337	44415	44397	44418	44473	44478	44517	44526	44537	44507	44534	44806	44789	44757	44734	44739	44708	44709	44643	44565	44564	44553	44574	44581	44574
44717	44661	44651	44597	44568	44560	44562	44563	44615	44641	44579	44641	44611	44618	44594	44578	44545	44543	44529	44550	44536	44529	44506	44505	44530	44467	44450	44469	44493	44528	44587	44625	44695	44607	44619	44636	44756	44728	44722	44701	44688	44684	44650	44669	44595	44590	44607	44649	44652	44707
44862	44836	44785	44772	44738	44715	44748	44754	44725	44767	44767	44795	44784	44765	44760	44710	44709	44718	44702	44714	44704	44720	44691	44716	44715	44718	44698	44697	44737	44776	44825	44880	44960	44932	44943	44896	44870	44855	44839	44833	44787	44821	44769	44814	44802	44783	44813	44817	44864	44933
45281	45230	45207	45187	45188	45175	45193	45181	45152	45220	45201	45205	45229	45199	45188	45185	45148	45133	45135	45152	45151	45175	45187	45192	45167	45207	45188	45218	45252	45310	45364	45397	45451	45488	45508	45420	45242	45196	45189	45194	45223	45221	45193	45228	45241	45272	45259	45313	45363	45428
45725	45710	45666	45650	45630	45621	45641	45659	45646	45701	45665	45674	45652	45659	45631	45613	45603	45602	45610	45619	45640	45660	45672	45670	45703	45703	45719	45774	45791	45842	45903	45978	46036	46068	46118	45948	45608	45616	45611	45623	45629	45651	45675	45693	45689	45711	45750	45803	45823	45925
46326	46309	46279	46280	46276	46289	46279	46278	46249	46293	46293	46273	46265	46263	46244	46230	46211	46206	46208	46259	46286	46289	46322	46364	46351	46361	46405	46437	46489	46537	46609	46645	46745	46775	46843	46650	46168	46149	46158	46180	46207	46219	46268	46314	46307	46356	46401	46461	46513	46600
47046	47031	47007	47009	47013	47016	47022	47024	47028	47032	47034	47012	47017	46997	46990	46962	46957	46963	46975	46980	47016	47058	47101	47137	47170	47208	47223	47232	47286	47343	47409	47448	47534	47592	47627	47441	46855	46835	46845	46867	46894	46937	46986	47035	47069	47138	47174	47221	47277	47379
47815	47801	47801	47807	47808	47815	47820	47818	47836	47825	47820	47804	47785	47780	47764	47763	47750	47736	47763	47796	47826	47861	47907	47973	48000	48013	48056	48093	48126	48188	48249	48309	48375	48459	48482	48271	47584	47560	47594	47607	47661	47706	47751	47807	47874	47923	47982	48032	48098	48203
48627	48640	48655	48657	48678	48692	48691	48691	48687	48675	48680	48657	48638	48642	48631	48627	48610	48614	48628	48673	48708	48740	48800	48853	48893	48923	48961	48984	49025	49065	49139	49204	49260	49332	49379	49160	48381	48397	48414	48438	48481	48544	48603	48661	48714	48798	48831	48905	48949	49054
49485	49490	49522	49538	49546	49554	49560	49552	49544	49536	49553	49525	49518	49490	49492	49489	49486	49496	49501	49529	49580	49620	49689	49733	49785	49803	49844	49888	49920	49945	50002	50056	50123	50183	50234	50008	49213	49225	49254	49285	49327	49378	49452	49519	49587	49643	49691	49755	49808	49895
50327	50355	50385	50406	50438	50439	50458	50434	50418	50409	50413	50391	50373	50363	50379	50361	50366	50371	50401	50428	50484	50519	50562	50633	50705	50720	50767	50768	50804	50830	50886	50924	50975	51061	51127	50884	50077	50067	50106	50139	50177	50227	50303	50388	50447	50520	50586	50627	50671	50760
51140	51167	51187	51224	51264	51258	51257	51259	51220	51223	51230	51200	51194	51186	51171	51192	51182	51216	51218	51257	51280	51344	51398	51432	51526	51545	51576	51598	51615	51636	51669	51703	51784	51817	51826	51661	50850	50886	50913	50944	50981	51049	51135	51190	51255	51324	51377	51422	51456	51541
51783	51836	51869	51898	51953	51942	51933	51936	51935	51887	51902	51890	51859	51860	51853	51874	51888	51891	51921	51930	51959	52020	52073	52100	52173	52184	52235	52247	52266	52271	52301	52323	52384	52410	52473	52275	51556	51571	51599	51645	51670	51735	51790	51865	51981	52004	52043	52084	52102	52147
52441	52507	52551	52591	52607	52622	52617	52610	52628	52583	52575	52570	52550	52531	52563	52605	52569	52593	52608	52622	52665	52694	52764	52761	52871	52858	52901	52917	52913	52904	52936	52944	52997	53009	53035	52898	52232	52271	52295	52329	52369	52436	52458	52544	52634	52672	52696	52717	52740	52791
52874	52917	52969	53016	53000	53041	53030	53043	53002	52991	52999	52980	52965	52964	52992	53020	53013	53039	53049	53053	53097	53121	53158	53192	53243	53277	53307	53309	53278	53279	53249	53260	53273	53318	53302	53233	52682	52737	52750	52791	52799	52872	52898	52960	53015	53072	53091	53112	53101	53117
53262	53336	53361	53410	53420	53449	53429	53444	53445	53388	53405	53396	53372	53369	53399	53435	53423	53435	53444	53464	53466	53515	53518	53591	53592	53633	53650	53620	53628	53612	53598	53577	53596	53579	53559	53536	53140	53164	53197	53203	53221	53284	53304	53357	53395	53457	53456	53467	53452	53454
53493	53530	53575	53606	53656	53613	53639	53637	53652	53593	53601	53593	53571	53572	53638	53670	53652	53649	53646	53670	53699	53694	53716	53724	53739	53796	53789	53763	53760	53733	53688	53682	53643	53659	53678	53644	53391	53438	53434	53456	53481	53499	53542	53567	53567	53645	53644	53593	53598	53596
53457	53501	53552	53588	53583	53643	53613	53596	53586	53608	53572	53568	53572	53547	53566	53602	53648	53631	53668	53663	53662	53645	53667	53708	53726	53715	53715	53687	53666	53624	53593	53556	53551	53517	53498	53533	53440	53468	53480	53494	53506	53492	53537	53565	53538	53585	53583	53570	53544	53495
53386	53424	53468	53487	53520	53514	53503	53500	53493	53508	53483	53461	53459	53479	53486	53496	53539	53545	53550	53527	53544	53525	53531	53503	53582	53566	53529	53520	53495	53429	53407	53342	53322	53286	53273	53345	53398	53417	53454	53455	53433	53453	53451	53475	53484	53462	53471	53412	53374	53328
53104	53144	53174	53193	53180	53209	53217	53203	53205	53189	53183	53184	53172	53175	53231	53191	53260	53256	53257	53263	53229	53215	53217	53235	53216	53205	53188	53166	53121	53080	53005	52960	52893	52884	52848	52959	53196	53200	53225	53209	53196	53152	53185	53176	53178	53146	53120	53096	53025	52974
52628	52658	52684	52695	52702	52707	52699	52695	52702	52680	52693	52687	52689	52704	52721	52736	52763	52779	52748	52728	52713	52713	52677	52645	52667	52643	52621	52591	52554	52520	52439	52389	52337	52277	52246	52394	52748	52772	52769	52766	52743	52716	52699	52689	52665	52634	52606	52556	52500	52436
52144	52160	52181	52186	52219	52191	52182	52188	52185	52177	52167	52178	52192	52190	52200	52234	52253	52256	52249	52217	52196	52166	52131	52119	52097	52055	52034	52004	51981	51928	51853	51801	51727	51672	51640	51814	52321	52330	52333	52318	52290	52267	52209	52188	52154	52118	52067	52014	51951	51872
51480	51493	51499	51497	51499	51501	51487	51486	51491	51487	51492	51496	51508	51515	51527	51554	51556	51562	51547	51515	51474	51446	51419	51390	51357	51321	51292	51274	51227	51170	51115	51053	50992	50929	50883	51083	51687	51688	51695	51659	51642	51594	51550	51476	51455	51412	51369	51321	51243	51154
50722	50719	50713	50716	50707	50699	50696	50698	50698	50701	50705	50720	50729	50734	50744	50773	50778	50769	50768	50729	50688	50645	50596	50563	50527	50498	50474	50440	50394	50340	50293	50239	50175	50113	50072	50267	50946	50955	50947	50914	50873	50841	50771	50720	50668	50617	50573	50513	50457	50371
49954	49931	49937	49909	49909	49885	49890	49891	49895	49896	49908	49919	49925	49944	49962	49956	49968	49957	49941	49916	49872	49833	49783	49751	49696	49655	49627	49592	49546	49531	49455	49397	49321	49288	49235	49454	50209	50201	50170	50156	50115	50057	49987	49918	49857	49807	49759	49695	49647	49558
49119	49094	49076	49057	49038	49029	49029	49021	49034	49038	49050	49076	49087	49091	49092	49110	49096	49105	49081	49044	49012	48959	48894	48849	48819	48765	48742	48713	48682	48657	48591	48536	48490	48429	48388	48595	49385	49372	49352	49322	49276	49195	49154	49077	49020	48939	48896	48851	48793	48714
48325	48296	48259	48232	48196	48208	48205	48208	48209	48228	48224	48244	48248	48264	48251	48266	48274	48252	48257	48185	48174	48119	48051	47998	47971	47938	47894	47873	47861	47814	47787	47734	47696	47658	47596	47800	48569	48544	48521	48489	48451	48389	48330	48262	48187	48127	48083	48042	48001	47929
47491	47465	47438	47429	47372	47365	47370	47370	47381	47376	47400	47409	47427	47436	47438	47421	47430	47410	47419	47371	47337	47265	47218	47178	47145	47092	47073	47036	47044	47006	46987	46953	46892	46864	46811	47040	47747	47728	47716	47666	47640	47579	47492	47414	47359	47288	47275	47236	47192	47121
46737	46682	46655	46645	46626	46602	46624	46591	46591	46616	46642	46654	46646	46665	46708	46633	46616	46641	46593	46616	46550	46517	46458	46421	46357	46322	46290	46288	46263	46292	46248	46200	46186	46144	46100	46264	46972	46939	46924	46860	46844	46818	46725	46681	46566	46531	46508	46464	46435	46391
46144	46103	46046	46045	45986	45977	46004	45988	45982	46013	46012	46036	46040	46056	46021	45995	46024	45997	46031	46008	45925	45892	45858	45817	45756	45739	45731	45700	45690	45730	45699	45650	45657	45616	45606	45760	46341	46299	46259	46268	46225	46181	46115	46072	45990	45929	45925	45902	45868	45833
45529	45502	45453	45429	45389	45417	45338	45379	45414	45411	45416	45439	45448	45454	45462	45374	45378	45383	45396	45369	45327	45276	45298	45212	45191	45148	45163	45123	45145	45146	45154	45141	45140	45144	45110	45270	45678	45673	45615	45627	45601	45565	45530	45474	45364	45364	45362	45324	45306	45312
45103	45058	44991	44992	44938	44944	44921	44983	44969	44960	44967	44975	44994	45002	44926	44957	44947	44917	44924	44836	44894	44840	44855	44809	44781	44768	44730	44732	44755	44797	44798	44795	44803	44789	44782	44865	45224	45181	45124	45145	45123	45114	45052	45012	44972	44909	44918	44911	44936	44909
44861	44803	44761	44745	44729	44679	44660	44698	44707	44709	44738	44745	44755	44752	44700	44737	44663	44691	44710	44599	44662	44595	44633	44619	44568	44547	44574	44553	44564	44579	44625	44659	44663	44650	44661	44661	44927	44866	44803	44835	44832	44825	44796	44715	44735	44699	44728	44719	44749	44734
44661	44602	44563	44536	44536	44555	44542	44543	44535	44554	44567	44566	44591	44563	44534	44539	44503	44486	44510	44449	44477	44435	44461	44469	44447	44447	44416	44433	44486	44467	44570	44618	44617	44618	44626	44632	44673	44660	44655	44609	44624	44624	44590	44535	44561	44548	44529	44549	44594	44606
44675	44617	44583	44504	44557	44539	44588	44573	44545	44551	44548	44600	44566	44562	44531	44535	44498	44515	44494	44489	44517	44479	44525	44516	44504	44502	44500	44534	44555	44627	44664	44657	44743	44757	44773	44693	44633	44613	44618	44557	44594	44619	44594	44519	44566	44579	44585	44625	44656	44752
44854	44840	44810	44732	44767	44752	44823	44747	44765	44775	44801	44781	44809	44780	44759	44726	44721	44688	44709	44750	44750	44768	44766	44764	44760	44785	44774	44836	44832	44897	44946	45026	45033	45083	45095	44947	44786	44740	44764	44746	44756	44787	44790	44822	44801	44803	44814	44888	44932	45024
45136	45118	45098	45037	45058	45071	45109	45059	45087	45076	45121	45074	45065	45085	45072	45031	45030	44998	45040	45056	45070	45099	45111	45121	45141	45147	45152	45195	45238	45280	45333	45419	45446	45481	45515	45335	45006	44982	44983	44987	45033	45073	45077	45148	45099	45143	45167	45228	45286	45328
45592	45569	45569	45534	45537	45546	45539	45568	45556	45559	45589	45561	45562	45546	45508	45523	45488	45480	45486	45539	45560	45545	45630	45653	45652	45670	45682	45724	45769	45808	45874	45971	46017	46049	46070	45900	45419	45411	45443	45422	45467	45486	45501	45586	45586	45630	45648	45677	45785	45843
46216	46224	46209	46216	46197	46209	46179	46222	46233	46222	46200	46203	46208	46160	46162	46155	46147	46149	46146	46198	46201	46255	46285	46315	46361	46375	46399	46433	46472	46530	46580	46658	46711	46770	46807	46629	45993	45995	46002	46040	46063	46117	46165	46220	46245	46297	46321	46366	46444	46531
46853	46874	46866	46880	46897	46888	46907	46907	46902	46879	46882	46879	46862	46848	46839	46807	46785	46808	46813	46874	46906	46930	46990	47031	47065	47101	47123	47145	47201	47234	47287	47341	47419	47476	47517	47310	46621	46618	46653	46647	46710	46737	46804	46885	46926	46970	47022	47072	47141	47224
47643	47668	47654	47690	47688	47720	47699	47697	47713	47699	47672	47679	47653	47645	47637	47622	47628	47636	47653	47684	47716	47763	47825	47862	47908	47935	47964	48006	48044	48063	48139	48177	48247	48307	48352	48135	47379	47389	47430	47440	47490	47523	47592	47664	47725	47770	47829	47877	47924	48011
48467	48511	48515	48546	48547	48569	48585	48570	48558	48552	48547	48522	48511	48505	48493	48503	48498	48496	48514	48550	48587	48621	48684	48733	48788	48812	48840	48880	48904	48943	48998	49026	49098	49148	49196	48989	48210	48220	48249	48274	48312	48366	48437	48509	48583	48636	48675	48733	48790	48852
49317	49357	49381	49397	49429	49441	49433	49444	49414	49406	49410	49390	49371	49369	49370	49363	49374	49387	49393	49425	49469	49513	49575	49602	49676	49711	49741	49765	49776	49812	49849	49877	49933	50001	50037	49823	49045	49078	49098	49127	49179	49237	49299	49385	49453	49516	49555	49589	49631	49697
50141	50199	50192	50267	50254	50241	50299	50298	50299	50274	50208	50274	50204	50173	50227	50216	50232	50265	50270	50309	50334	50375	50409	50477	50552	50592	50582	50565	50654	50626	50688	50704	50761	50747	50803	50625	49920	49935	49918	49978	50035	50037	50140	50235	50291	50375	50369	50433	50465	50517
50683	50750	50759	50792	50811	50819	50812	50833	50834	50799	50768	50799	50757	50745	50774	50768	50770	50805	50825	50837	50856	50877	50944	50998	51034	51078	51117	51096	51113	51126	51150	51156	51214	51235	51270	51077	50487	50492	50514	50555	50569	50628	50695	50768	50831	50896	50913	50949	50963	50999
51573	51606	51691	51716	51758	51749	51733	51737	51730	51733	51716	51685	51688	51686	51694	51712	51719	51727	51720	51777	51790	51818	51865	51894	51934	51986	52002	52007	51983	51997	52033	52025	52052	52056	52106	51998	51423	51450	51465	51478	51500	51549	51627	51689	51747	51802	51819	51839	51839	51880
52203	52249	52301	52331	52353	52367	52334	52372	52353	52332	52299	52326	52311	52310	52322	52336	52341	52361	52351	52381	52397	52420	52459	52519	52556	52564	52586	52584	52564	52557	52579	52547	52551	52565	52589	52487	52069	52096	52109	52156	52156	52191	52239	52280	52351	52389	52404	52402	52398	52441
52765	52808	52845	52909	52909	52915	52911	52917	52889	52911	52857	52892	52863	52855	52896	52889	52908	52930	52925	52961	52953	52981	53004	53037	53049	53090	53091	53097	53084	53043	53018	53001	53002	53006	53040	52970	52650	52692	52713	52721	52713	52788	52809	52851	52901	52932	52941	52922	52940	52891
53160	53195	53241	53281	53309	53314	53322	53307	53298	53289	53318	53280	53267	53252	53300	53317	53330	53341	53356	53342	53348	53344	53382	53393	53424	53438	53443	53422	53405	53374	53365	53317	53289	53296	53297	53303	53111	53146	53156	53158	53164	53196	53227	53256	53279	53313	53321	53293	53254	53171
53265	53343	53373	53390	53428	53432	53414	53392	53407	53385	53415	53396	53370	53371	53421	53430	53454	53447	53429	53457	53453	53432	53439	53450	53470	53492	53488	53467	53433	53416	53346	53333	53289	53297	53299	53307	53302	53320	53323	53325	53298	53340	53330	53391	53382	53420	53378	53363	53311	53314
53377	53446	53453	53480	53502	53508	53496	53498	53493	53480	53453	53478	53498	53466	53524	53527	53535	53543	53538	53536	53533	53521	53520	53505	53516	53532	53518	53497	53493	53422	53325	53317	53282	53253	53251	53305	53454	53474	53479	53479	53478	53474	53471	53463	53476	53473	53452	53407	53399	53306
53290	53356	53364	53390	53405	53391	53411	53392	53383	53373	53384	53381	53379	53413	53410	53444	53447	53443	53453	53440	53410	53403	53376	53382	53369	53386	53347	53333	53288	53251	53214	53145	53108	53052	53048	53152	53408	53440	53437	53443	53464	53400	53369	53371	53371	53353	53349	53267	53244	53137
52961	53020	53017	53024	53032	53041	53032	53012	53043	53029	53037	53025	53034	53033	53063	53077	53100	53087	53082	53073	53052	53012	52999	52969	52959	52961	52938	52922	52890	52817	52793	52714	52659	52620	52594	52742	53116	53136	53131	53118	53078	53063	53054	53033	53005	52976	52945	52893	52856	52762
52606	52655	52634	52651	52640	52645	52642	52646	52638	52642	52657	52623	52651	52661	52702	52703	52718	52724	52711	52687	52645	52616	52573	52557	52545	52533	52500	52467	52466	52379	52346	52275	52217	52167	52139	52307	52799	52803	52817	52786	52764	52739	52681	52664	52639	52587	52557	52503	52466	52366
52093	52118	52095	52101	52109	52092	52098	52095	52088	52092	52111	52101	52114	52134	52143	52171	52171	52163	52169	52127	52092	52053	52016	51984	51956	51935	51917	51886	51822	51796	51731	51689	51619	51571	51538	51732	52312	52313	52326	52302	52243	52213	52155	52120	52085	52039	51996	51932	51879	51794
51453	51456	51420	51433	51425	51420	51419	51414	51421	51416	51427	51434	51439	51459	51469	51488	51484	51487	51470	51451	51403	51365	51318	51289	51251	51216	51215	51180	51136	51092	51048	50986	50930	50866	50844	51037	51693	51680	51670	51643	51608	51569	51519	51453	51414	51356	51316	51249	51185	51125
50746	50746	50720	50710	50690	50689	50691	50694	50688	50696	50697	50725	50726	50743	50756	50767	50770	50755	50752	50715	50667	50630	50585	50547	50507	50464	50446	50413	50384	50350	50300	50247	50190	50141	50101	50306	51002	51003	50992	50954	50908	50867	50807	50751	50684	50627	50583	50536	50485	50411
49984	49944	49932	49917	49903	49893	49893	49903	49891	49899	49911	49925	49940	49944	49959	49966	49971	49960	49940	49907	49881	49821	49791	49743	49681	49641	49627	49600	49556	49549	49514	49463	49413	49360	49315	49524	50252	50233	50211	50184	50148	50094	50024	49951	49894	49837	49796	49774	49705	49632
49211	49137	49129	49098	49095	49087	49073	49086	49085	49103	49097	49119	49125	49130	49152	49138	49139	49131	49107	49090	49056	49017	48954	48919	48865	48846	48825	48790	48787	48743	48728	48684	48633	48584	48547	48748	49442	49411	49391	49373	49338	49279	49216	49161	49086	49022	48966	48956	48922	48855
48399	48365	48299	48282	48268	48254	48245	48242	48258	48264	48283	48286	48293	48309	48301	48303	48301	48304	48279	48257	48239	48180	48130	48085	48045	47995	47976	47952	47965	47929	47929	47896	47845	47802	47774	47952	48620	48579	48563	48542	48491	48464	48391	48324	48258	48196	48164	48173	48137	48065
47614	47575	47529	47481	47478	47464	47464	47460	47474	47476	47482	47491	47511	47525	47518	47504	47476	47490	47464	47449	47439	47370	47351	47311	47246	47215	47199	47135	47174	47176	47191	47146	47126	47076	47042	47210	47802	47807	47769	47739	47702	47654	47607	47537	47465	47397	47401	47395	47357	47329
46943	46881	46843	46795	46792	46783	46768	46783	46787	46788	46808	46806	46811	46823	46831	46789	46808	46795	46783	46769	46745	46709	46652	46631	46582	46540	46547	46495	46533	46544	46553	46529	46509	46475	46455	46587	47057	47081	47056	47022	47023	46958	46886	46835	46771	46715	46709	46720	46723	46677
46187	46188	46119	46083	46056	46059	46064	46070	46069	46096	46090	46101	46118	46109	46094	46100	46080	46079	46054	46046	46035	45992	45968	45925	45911	45873	45832	45835	45901	45879	45886	45895	45921	45870	45837	45936	46365	46358	46312	46288	46272	46213	46183	46123	46073	46037	46029	46000	46017	46013
45628	45639	45575	45538	45524	45552	45520	45514	45512	45500	45566	45568	45561	45563	45543	45540	45517	45519	45489	45486	45496	45458	45436	45417	45386	45361	45262	45347	45349	45383	45392	45420	45446	45420	45404	45467	45794	45727	45685	45712	45666	45647	45621	45576	45518	45463	45490	45546	45538	45540
45250	45273	45229	45200	45167	45150	45166	45181	45178	45185	45180	45187	45209	45183	45160	45136	45121	45121	45131	45129	45125	45105	45104	45077	45045	45051	44990	45045	45094	45100	45148	45158	45180	45174	45151	45194	45310	45283	45292	45292	45241	45264	45240	45207	45151	45108	45160	45195	45196	45234
44983	44883	44864	44824	44795	44850	44800	44800	44811	44811	44834	44847	44838	44850	44817	44812	44770	44757	44804	44780	44787	44796	44803	44793	44784	44731	44708	44734	44783	44809	44847	44899	44906	44934	44929	44898	44889	44884	44886	44886	44888	44887	44876	44846	44804	44813	44800	44907	44889	44913
44778	44707	44652	44652	44634	44625	44625	44631	44640	44634	44662	44668	44636	44604	44616	44592	44585	44572	44592	44590	44547	44603	44596	44610	44616	44584	44617	44557	44649	44678	44744	44767	44796	44853	44837	44781	44710	44659	44642	44634	44642	44650	44662	44640	44654	44690	44661	44727	44722	44808
44805	44785	44758	44768	44770	44766	44717	44746	44745	44722	44712	44740	44745	44731	44723	44691	44667	44682	44670	44684	44653	44729	44707	44762	44735	44732	44769	44753	44807	44863	44911	44965	44994	45008	45033	44927	44744	44658	44664	44699	44711	44725	44728	44711	44746	44732	44766	44799	44895	44930
44885	44894	44867	44850	44813	44822	44842	44841	44853	44848	44864	44862	44834	44822	44820	44801	44769	44796	44790	44794	44864	44854	44860	44898	44887	44900	44941	44902	44982	45030	45100	45151	45195	45217	45252	45092	44804	44680	44717	44741	44764	44785	44806	44832	44862	44853	44896	44938	45014	45067
45134	45146	45152	45150	45149	45147	45182	45130	45147	45146	45155	45132	45162	45111	45102	45069	45071	45066	45079	45126	45097	45169	45211	45199	45259	45251	45316	45259	45344	45385	45442	45502	45541	45595	45627	45443	44991	44909	44983	44997	45033	45068	45103	45119	45171	45209	45237	45247	45317	45398
45637	45637	45645	45642	45635	45623	45641	45649	45634	45625	45630	45637	45640	45622	45582	45555	45576	45570	45582	45598	45600	45668	45738	45737	45778	45794	45817	45778	45858	45914	45974	46036	46081	46112	46145	45985	45390	45416	45416	45427	45487	45527	45556	45592	45638	45738	45694	45735	45830	45912
46192	46169	46174	46169	46186	46171	46193	46186	46191	46191	46193	46186	46173	46158	46140	46094	46102	46111	46127	46143	46219	46239	46282	46316	46376	46375	46368	46417	46464	46477	46552	46603	46681	46689	46758	46538	45936	45893	45914	45962	46002	46043	46080	46135	46195	46257	46276	46305	46376	46461
46827	46826	46833	46861	46875	46862	46872	46887	46867	46864	46862	46855	46829	46801	46813	46811	46803	46819	46813	46836	46872	46904	46982	47024	47036	47084	47102	47162	47179	47201	47247	47299	47369	47415	47458	47248	46559	46545	46574	46617	46639	46680	46752	46814	46865	46932	46956	47003	47055	47138
47558	47579	47605	47618	47638	47634	47646	47639	47640	47625	47630	47611	47564	47574	47579	47565	47571	47572	47604	47608	47663	47706	47772	47795	47822	47857	47905	47904	47957	47997	48011	48042	48115	48152	48176	47995	47284	47301	47319	47354	47386	47426	47501	47578	47641	47699	47717	47783	47823	47885
48318	48348	48387	48419	48421	48432	48429	48438	48434	48424	48418	48401	48406	48379	48373	48368	48377	48375	48395	48419	48459	48510	48557	48601	48649	48687	48702	48728	48754	48768	48799	48825	48884	48934	48969	48752	48067	48091	48113	48146	48191	48223	48297	48368	48429	48490	48518	48557	48591	48659
49133	49183	49226	49238	49253	49270	49268	49264	49264	49255	49255	49234	49217	49210	49221	49222	49222	49223	49233	49254	49306	49340	49403	49436	49479	49525	49552	49569	49574	49573	49605	49622	49663	49718	49749	49561	48907	48930	48946	48978	49008	49059	49132	49209	49273	49304	49348	49372	49408	49453
49916	49960	50005	50033	50053	50069	50069	50063	50058	50045	50042	50036	50009	50001	50024	50016	50026	50030	50053	50065	50104	50145	50198	50221	50279	50318	50345	50341	50336	50333	50343	50367	50407	50433	50456	50315	49719	49741	49778	49790	49826	49876	49931	49980	50065	50105	50120	50154	50169	50187
50715	50772	50813	50841	50868	50856	50875	50878	50859	50853	50847	50841	50815	50837	50843	50847	50851	50852	50872	50870	50899	50926	50968	51016	51058	51112	51143	51124	51105	51099	51093	51104	51129	51165	51191	51067	50554	50595	50614	50617	50653	50706	50746	50815	50876	50892	50947	50935	50946	50966
51377	51440	51480	51508	51522	51526	51551	51552	51525	51537	51532	51508	51522	51531	51522	51505	51518	51583	51564	51562	51569	51603	51666	51662	51712	51736	51738	51759	51733	51726	51705	51694	51706	51737	51767	51678	51259	51318	51328	51336	51361	51409	51439	51496	51537	51589	51598	51582	51573	51584
52069	52113	52158	52181	52211	52216	52217	52211	52207	52197	52178	52176	52176	52201	52205	52210	52221	52271	52232	52240	52261	52273	52318	52329	52360	52395	52417	52379	52374	52357	52311	52325	52307	52277	52335	52289	51978	52032	52058	52082	52092	52099	52144	52188	52232	52305	52244	52240	52229	52209
52429	52496	52510	52561	52593	52601	52592	52614	52566	52561	52577	52580	52520	52547	52583	52590	52595	52648	52617	52611	52612	52610	52641	52662	52670	52678	52692	52679	52675	52625	52571	52563	52547	52534	52551	52554	52439	52460	52463	52474	52475	52505	52508	52537	52582	52591	52565	52563	52528	52509
52890	52931	52994	53000	53021	53032	53035	53029	53028	53006	53002	52988	53024	52979	53033	53059	53016	53090	53068	53069	53059	53051	53056	53058	53083	53099	53090	53072	53034	53007	52961	52929	52906	52923	52883	52924	52953	52979	52969	52999	52952	52963	52975	53000	53020	52987	52981	52963	52924	52897
53188	53225	53203	53281	53285	53290	53307	53278	53298	53276	53277	53265	53316	53285	53290	53327	53355	53339	53347	53323	53315	53310	53285	53311	53323	53315	53315	53301	53246	53199	53159	53115	53083	53062	53054	53135	53267	53280	53279	53251	53305	53274	53271	53280	53286	53293	53236	53216	53168	53110
53289	53339	53331	53366	53384	53399	53380	53355	53382	53379	53365	53384	53352	53396	53407	53440	53445	53420	53457	53430	53399	53404	53317	53372	53345	53353	53321	53324	53266	53214	53184	53134	53094	53078	53045	53153	53422	53441	53459	53415	53412	53412	53386	53372	53366	53353	53300	53273	53222	53163
53205	53213	53267	53242	53254	53246	53248	53276	53263	53254	53234	53283	53257	53284	53282	53294	53339	53273	53318	53280	53258	53249	53206	53206	53191	53183	53180	53147	53106	53048	52999	52946	52902	52889	52845	52989	53371	53386	53408	53387	53345	53331	53296	53278	53249	53213	53227	53152	53086	53032
53049	53052	53075	53070	53068	53072	53072	53057	53053	53057	53075	53087	53076	53051	53091	53112	53116	53112	53133	53075	53059	53048	52974	52985	52954	52944	52929	52901	52857	52791	52761	52689	52655	52622	52589	52758	53225	53258	53233	53236	53188	53162	53117	53087	53049	53009	53017	52939	52867	52796
52710	52719	52713	52719	52703	52697	52694	52678	52691	52703	52700	52719	52731	52730	52760	52763	52750	52766	52768	52723	52715	52670	52619	52601	52584	52551	52525	52484	52461	52413	52362	52301	52253	52182	52181	52379	52929	52924	52923	52877	52877	52836	52787	52721	52690	52657	52637	52561	52512	52437
52210	52194	52197	52182	52180	52168	52164	52157	52157	52171	52169	52180	52200	52201	52221	52236	52215	52252	52221	52195	52156	52117	52083	52048	52018	51981	51965	51920	51905	51867	51807	51765	51722	51646	51633	51821	52414	52423	52421	52419	52353	52305	52251	52212	52161	52105	52094	52033	51975	51904
51684	51665	51636	51645	51622	51622	51629	51618	51620	51625	51629	51628	51645	51666	51677	51677	51703	51677	51665	51652	51611	51555	51527	51484	51432	51403	51384	51358	51330	51306	51262	51204	51157	51086	51066	51279	51912	51918	51898	51863	51841	51792	51716	51684	51609	51566	51518	51471	51449	51367
51028	50990	50978	50951	50941	50931	50932	50946	50929	50944	50948	50946	50976	50991	50987	50991	50984	50974	50974	50949	50912	50863	50812	50775	50747	50712	50678	50652	50637	50603	50573	50537	50474	50434	50398	50607	51257	51247	51232	51213	51165	51112	51042	50982	50924	50869	50836	50804	50762	50691
50293	50257	50223	50209	50176	50183	50168	50180	50182	50184	50191	50190	50218	50229	50225	50227	50222	50216	50218	50192	50150	50100	50063	50025	49980	49948	49911	49897	49884	49874	49844	49815	49774	49716	49691	49871	50505	50494	50460	50440	50405	50353	50290	50232	50165	50121	50092	50054	50024	49982
49543	49506	49448	49432	49408	49408	49400	49411	49397	49416	49416	49421	49441	49454	49442	49447	49449	49445	49419	49405	49373	49336	49288	49253	49213	49170	49146	49136	49132	49117	49113	49080	49049	49002	48976	49150	49722	49708	49698	49667	49630	49589	49519	49468	49408	49351	49331	49309	49277	49241
48758	48715	48659	48630	48606	48599	48611	48636	48618	48606	48620	48627	48648	48646	48643	48647	48633	48611	48619	48605	48572	48549	48498	48458	48415	48383	48361	48345	48355	48355	48345	48343	48308	48254	48222	48399	48912	48890	48867	48860	48829	48793	48730	48682	48626	48559	48526	48532	48524	48489
47997	47953	47902	47894	47875	47840	47871	47878	47855	47872	47848	47921	47894	47913	47896	47869	47852	47883	47852	47845	47824	47806	47761	47737	47693	47653	47651	47629	47641	47667	47656	47658	47648	47593	47582	47703	48141	48109	48089	48076	48059	48013	48001	47920	47863	47822	47808	47808	47793	47813
47271	47225	47159	47127	47103	47098	47107	47097	47130	47123	47141	47126	47142	47141	47132	47121	47086	47111	47098	47078	47094	47052	47026	47004	46980	46950	46928	46923	46956	46980	46987	46984	46969	46941	46929	47015	47349	47337	47328	47291	47270	47256	47223	47158	47113	47085	47066	47089	47093	47099
46564	46521	46478	46438	46414	46426	46413	46382	46457	46430	46437	46434	46474	46443	46433	46429	46391	46398	46384	46412	46383	46392	46365	46338	46270	46265	46259	46289	46302	46313	46355	46384	46370	46358	46340	46387	46627	46608	46573	46580	46561	46555	46467	46493	46428	46395	46406	46410	46446	46443
46046	45990	45988	45927	45906	45901	45895	45920	45925	45916	45899	45909	45937	45929	45927	45901	45861	45881	45883	45868	45889	45876	45874	45836	45834	45835	45812	45822	45846	45890	45907	45923	45954	45953	45903	45964	46065	46041	46017	46033	46011	46017	45978	45943	45930	45908	45913	45949	45966	45999
45521	45493	45484	45401	45407	45388	45376	45390	45380	45400	45422	45415	45432	45420	45395	45385	45361	45345	45370	45368	45390	45359	45393	45372	45379	45349	45355	45377	45375	45410	45488	45518	45520	45535	45557	45510	45527	45477	45493	45501	45483	45478	45416	45441	45414	45378	45420	45477	45523	45522
45146	45108	45126	45067	45045	45046	45066	45060	45034	45091	45058	45125	45082	45076	45040	45029	44996	44992	45000	45031	45033	45043	45043	45051	45050	45024	45029	45075	45118	45152	45176	45239	45250	45258	45304	45202	45089	45054	45071	45025	45096	45086	45052	45102	45099	45090	45096	45138	45194	45250
44958	44929	44908	44894	44876	44891	44886	44861	44914	44940	44909	44934	44909	44907	44849	44867	44866	44843	44844	44854	44884	44917	44928	44920	44922	44963	44930	44967	44998	45030	45104	45129	45229	45207	45233	45112	44863	44864	44836	44870	44888	44881	44897	44906	44912	44928	44971	45009	45057	45098
44849	44846	44828	44809	44817	44821	44828	44832	44764	44841	44825	44863	44799	44816	44798	44784	44753	44759	44758	44780	44822	44834	44854	44845	44879	44877	44904	44933	44968	45027	45047	45124	45213	45198	45240	45073	44724	44704	44706	44720	44754	44783	44825	44817	44858	44882	44880	44943	44986	45045
44932	44898	44894	44906	44917	44919	44908	44924	44886	44867	44947	44924	44910	44913	44875	44853	44859	44835	44860	44872	44906	44932	44971	45016	44988	44981	45040	45088	45110	45165	45179	45266	45330	45330	45405	45220	44795	44761	44746	44789	44815	44819	44832	44905	44895	44955	45000	45079	45105	45154
45219	45211	45200	45213	45225	45217	45228	45214	45256	45246	45215	45228	45222	45200	45209	45191	45147	45147	45169	45188	45248	45265	45300	45345	45328	45370	45395	45431	45467	45493	45535	45595	45668	45694	45748	45536	45013	45008	45018	45042	45111	45113	45184	45196	45225	45284	45292	45379	45447	45463
45496	45532	45517	45522	45524	45535	45558	45562	45521	45505	45523	45567	45525	45514	45497	45512	45496	45482	45488	45509	45549	45596	45652	45671	45694	45729	45760	45792	45823	45862	45917	45941	45995	46049	46075	45886	45282	45268	45305	45315	45350	45399	45428	45514	45582	45596	45644	45694	45743	45823
46003	46010	46021	46051	46057	46056	46075	46066	46081	46050	46062	46030	46030	46049	45985	46013	46001	45997	46007	46014	46073	46115	46167	46193	46223	46246	46299	46328	46339	46366	46435	46454	46505	46570	46624	46385	45791	45805	45769	45811	45847	45898	45944	46001	46071	46141	46158	46214	46261	46307
46624	46645	46674	46699	46715	46719	46726	46729	46696	46707	46726	46710	46698	46686	46672	46660	46659	46669	46668	46699	46745	46786	46831	46867	46906	46941	46955	46999	46995	47049	47067	47092	47121	47187	47240	47035	46408	46425	46418	46450	46498	46542	46593	46681	46742	46770	46803	46835	46864	46936
47274	47294	47337	47362	47386	47385	47384	47369	47397	47375	47372	47363	47357	47341	47352	47328	47334	47344	47340	47378	47403	47463	47480	47536	47587	47636	47633	47660	47673	47686	47719	47735	47789	47834	47868	47676	47059	47062	47085	47127	47150	47192	47262	47314	47410	47428	47474	47498	47526	47576
48025	48060	48107	48140	48148	48159	48155	48154	48149	48149	48142	48139	48121	48122	48112	48112	48116	48128	48127	48150	48178	48231	48256	48310	48367	48390	48395	48412	48421	48406	48450	48454	48497	48549	48575	48396	47822	47841	47856	47884	47906	47958	48027	48087	48149	48191	48231	48255	48265	48313
48822	48859	48900	48931	48955	48973	48953	48962	48959	48953	48953	48936	48915	48921	48910	48917	48926	48940	48938	48949	48977	49015	49055	49070	49137	49163	49171	49205	49194	49178	49191	49201	49210	49261	49287	49140	48636	48663	48683	48710	48738	48777	48831	48877	48943	48990	49009	49017	49030	49045
49611	49664	49707	49747	49769	49769	49778	49763	49773	49765	49756	49746	49753	49737	49735	49749	49742	49747	49755	49775	49798	49806	49842	49875	49925	49960	49968	49963	49944	49933	49940	49942	49964	49979	49997	49897	49468	49501	49512	49535	49551	49593	49632	49690	49755	49794	49794	49793	49781	49800
50387	50438	50467	50502	50518	50542	50528	50540	50529	50541	50523	50512	50497	50491	50510	50498	50537	50543	50531	50548	50552	50565	50594	50619	50676	50700	50685	50681	50671	50645	50645	50626	50619	50662	50675	50592	50265	50305	50311	50333	50350	50379	50421	50452	50488	50536	50543	50526	50511	50515
51144	51199	51224	51258	51266	51275	51276	51272	51296	51297	51253	51257	51243	51248	51260	51281	51286	51292	51283	51282	51294	51301	51320	51350	51406	51384	51400	51398	51373	51326	51309	51294	51283	51317	51308	51278	51055	51083	51112	51116	51125	51133	51168	51207	51258	51267	51265	51247	51226	51214
51806	51867	51895	51930	51927	51959	51954	51944	51922	51933	51935	51926	51916	51921	51933	51932	51971	51968	51954	51963	51961	51959	51972	52012	52008	52001	52011	52004	51971	51943	51910	51878	51897	51860	51881	51870	51780	51797	51815	51822	51809	51848	51847	51874	51900	51923	51912	51877	51839	51813
52343	52375	52408	52433	52415	52437	52450	52443	52462	52444	52425	52424	52414	52437	52464	52448	52469	52476	52456	52457	52435	52437	52456	52440	52498	52472	52461	52447	52411	52375	52325	52287	52301	52272	52272	52300	52340	52366	52384	52374	52368	52363	52370	52384	52405	52414	52388	52360	52317	52267
52853	52881	52907	52944	52940	52942	52948	52945	52954	52929	52935	52928	52907	52920	52964	52982	52997	52965	52969	52954	52937	52942	52931	52901	52924	52925	52923	52915	52857	52817	52755	52722	52719	52679	52677	52750	52912	52939	52931	52925	52915	52899	52908	52904	52870	52899	52868	52823	52795	52733
53171	53197	53221	53231	53260	53260	53245	53247	53253	53199	53254	53240	53204	53218	53288	53317	53301	53302	53299	53271	53228	53220	53197	53175	53170	53189	53176	53133	53106	53045	53023	52952	52920	52891	52930	53003	53276	53287	53297	53268	53273	53218	53235	53212	53242	53183	53165	53117	53043	52989
53273	53294	53312	53326	53368	53321	53327	53336	53343	53293	53311	53314	53306	53330	53378	53391	53384	53390	53371	53363	53310	53295	53261	53271	53211	53233	53212	53202	53151	53111	53065	53003	52959	52930	52932	53068	53412	53419	53433	53403	53384	53333	53323	53320	53322	53286	53245	53194	53141	53077
53386	53402	53427	53417	53427	53418	53433	53410	53423	53387	53408	53410	53435	53420	53445	53479	53468	53475	53484	53432	53417	53396	53351	53293	53297	53264	53262	53231	53197	53157	53107	53067	52988	52974	52947	53120	53561	53562	53564	53540	53539	53467	53455	53432	53422	53357	53326	53266	53209	53140
53302	53301	53304	53301	53318	53295	53290	53288	53262	53255	53260	53291	53279	53306	53363	53326	53359	53336	53333	53290	53290	53250	53201	53199	53176	53123	53093	53080	53041	53019	52951	52914	52846	52815	52791	52957	53499	53494	53492	53461	53415	53362	53355	53303	53255	53231	53204	53160	53103	53012
53003	52970	52955	52956	52953	52947	52948	52951	52941	52954	52955	52947	52951	52962	53010	52977	53018	53026	53008	52976	52953	52910	52885	52809	52791	52768	52759	52720	52705	52670	52623	52585	52539	52492	52441	52655	53199	53194	53197	53166	53136	53078	53046	52988	52955	52908	52857	52818	52777	52712
52662	52639	52623	52600	52613	52591	52593	52595	52579	52586	52596	52598	52616	52609	52669	52654	52660	52647	52650	52600	52585	52555	52508	52461	52426	52412	52389	52346	52333	52297	52271	52246	52186	52130	52114	52299	52872	52883	52869	52841	52815	52780	52703	52645	52603	52546	52510	52480	52443	52381
52206	52180	52152	52112	52127	52108	52100	52110	52114	52091	52106	52119	52130	52142	52156	52161	52165	52163	52162	52125	52111	52066	52037	52000	51941	51913	51879	51871	51863	51842	51799	51781	51727	51661	51637	51846	52431	52411	52403	52384	52339	52284	52237	52173	52151	52070	52046	52007	51969	51920
51559	51532	51512	51491	51474	51445	51460	51451	51442	51467	51462	51468	51483	51504	51483	51506	51511	51502	51488	51490	51455	51417	51382	51335	51297	51262	51252	51240	51229	51211	51185	51169	51117	51090	51042	51232	51786	51782	51767	51745	51703	51653	51600	51541	51497	51444	51406	51389	51372	51326
50932	50883	50847	50823	50805	50800	50801	50808	50805	50807	50800	50825	50847	50838	50841	50847	50851	50845	50836	50821	50798	50772	50729	50698	50662	50621	50606	50593	50589	50580	50585	50568	50534	50487	50456	50610	51128	51103	51104	51085	51056	51031	50959	50902	50842	50808	50777	50761	50755	50713
50210	50167	50127	50114	50070	50073	50068	50078	50079	50081	50091	50105	50107	50119	50111	50121	50115	50110	50115	50107	50078	50041	50022	49971	49948	49912	49899	49887	49908	49907	49905	49901	49875	49830	49799	49958	50410	50377	50376	50350	50330	50294	50235	50183	50138	50083	50068	50067	50070	50028
49473	49422	49385	49353	49338	49328	49339	49334	49342	49342	49346	49364	49369	49362	49377	49366	49357	49355	49361	49343	49333	49304	49283	49264	49204	49167	49188	49172	49205	49212	49220	49216	49203	49182	49147	49264	49626	49617	49590	49581	49565	49530	49491	49424	49377	49363	49345	49356	49359	49353
48728	48673	48633	48589	48582	48559	48584	48576	48586	48586	48595	48616	48623	48623	48630	48599	48596	48591	48599	48609	48577	48557	48544	48515	48488	48462	48446	48474	48486	48527	48521	48519	48525	48507	48490	48575	48847	48832	48808	48819	48787	48773	48724	48695	48646	48615	48636	48626	48641	48655
47977	47929	47901	47855	47842	47826	47859	47841	47853	47861	47876	47884	47892	47888	47869	47839	47860	47855	47850	47881	47842	47849	47825	47799	47766	47765	47762	47781	47815	47860	47871	47885	47871	47869	47846	47896	48069	48047	48046	48054	48023	47987	47989	47969	47905	47893	47896	47923	47949	47970
47321	47286	47265	47220	47220	47198	47194	47229	47208	47218	47241	47238	47240	47239	47204	47197	47197	47206	47221	47222	47202	47230	47209	47177	47155	47146	47145	47178	47219	47247	47283	47310	47309	47296	47303	47307	47385	47352	47351	47356	47328	47351	47310	47329	47264	47260	47283	47311	47331	47355
46686	46673	46622	46630	46581	46577	46564	46602	46590	46611	46605	46614	46635	46603	46610	46557	46559	46569	46588	46584	46592	46595	46577	46611	46574	46572	46549	46592	46631	46697	46716	46740	46763	46771	46787	46756	46705	46674	46714	46679	46699	46704	46656	46672	46652	46651	46669	46690	46744	46789
46164	46141	46108	46107	46067	46080	46116	46061	46077	46074	46098	46087	46101	46086	46034	46060	46009	46029	46037	46019	46077	46095	46089	46088	46102	46102	46086	46121	46165	46233	46251	46317	46302	46329	46338	46296	46110	46090	46106	46113	46129	46137	46120	46110	46109	46134	46144	46198	46227	46300
45809	45770	45757	45705	45726	45724	45767	45721	45752	45756	45724	45754	45751	45740	45684	45713	45678	45681	45668	45681	45751	45784	45778	45762	45760	45771	45808	45824	45856	45900	45946	45943	46035	46034	46063	45988	45698	45709	45730	45689	45707	45713	45761	45710	45761	45766	45839	45850	45898	45937
45432	45424	45390	45358	45382	45380	45331	45378	45386	45392	45420	45409	45375	45368	45369	45350	45318	45315	45318	45330	45373	45402	45414	45421	45453	45441	45492	45500	45537	45570	45658	45683	45713	45758	45784	45658	45283	45280	45282	45282	45317	45379	45370	45399	45400	45449	45453	45494	45577	45632
45243	45242	45246	45230	45198	45219	45190	45240	45232	45243	45259	45251	45242	45217	45223	45177	45204	45160	45142	45221	45228	45224	45288	45272	45330	45354	45365	45387	45438	45460	45537	45609	45605	45642	45659	45539	45110	45075	45106	45081	45116	45163	45200	45264	45280	45274	45296	45355	45400	45453
45265	45263	45266	45243	45284	45288	45247	45275	45281	45291	45257	45272	45289	45270	45216	45223	45203	45195	45168	45217	45277	45301	45322	45355	45386	45402	45430	45486	45479	45505	45559	45659	45665	45703	45718	45588	45078	45065	45088	45079	45118	45156	45196	45258	45282	45322	45346	45394	45445	45496
45317	45287	45306	45322	45325	45340	45346	45332	45346	45336	45314	45318	45328	45308	45292	45296	45248	45289	45271	45334	45337	45357	45403	45442	45461	45472	45507	45535	45557	45576	45632	45690	45715	45785	45801	45625	45079	45067	45053	45089	45141	45213	45235	45277	45306	45342	45383	45416	45487	45578
45480	45500	45505	45506	45508	45543	45575	45537	45544	45533	45506	45545	45519	45518	45493	45484	45444	45444	45436	45545	45526	45542	45591	45637	45691	45704	45735	45760	45773	45767	45813	45901	45919	45971	45979	45767	45243	45248	45193	45269	45321	45358	45405	45452	45531	45532	45573	45605	45660	45677
45861	45897	45917	45963	45955	45949	45975	45953	45946	45954	45918	45958	45937	45923	45918	45893	45878	45879	45903	45918	45951	45960	46013	46044	46087	46124	46133	46146	46175	46164	46208	46275	46294	46339	46357	46178	45614	45643	45604	45675	45690	45747	45810	45859	45915	45967	45958	45997	46018	46038
46258	46305	46344	46345	46381	46387	46346	46377	46385	46380	46336	46364	46364	46329	46330	46324	46320	46326	46330	46349	46367	46421	46450	46461	46515	46546	46561	46579	46586	46564	46608	46629	46657	46710	46761	46578	46027	46047	46047	46070	46099	46150	46201	46285	46313	46355	46390	46405	46437	46455
46795	46817	46915	46942	46942	46952	46925	46953	46932	46950	46929	46923	46911	46874	46872	46873	46879	46872	46873	46889	46915	47009	46996	47016	47051	47114	47110	47130	47114	47088	47083	47075	47193	47206	47193	47080	46572	46590	46639	46638	46668	46740	46735	46810	46861	46891	46866	46939	46924	47027
47430	47442	47520	47545	47551	47571	47576	47561	47551	47551	47552	47543	47528	47514	47511	47517	47518	47514	47518	47519	47560	47589	47606	47635	47665	47697	47704	47696	47709	47671	47673	47678	47723	47743	47767	47640	47222	47254	47271	47277	47310	47341	47380	47430	47477	47508	47517	47540	47520	47577
48076	48109	48169	48204	48220	48219	48237	48230	48218	48203	48200	48191	48181	48178	48179	48174	48179	48191	48194	48191	48202	48235	48240	48286	48317	48334	48345	48342	48320	48306	48290	48281	48322	48337	48358	48252	47898	47914	47938	47948	47970	47993	48027	48070	48133	48170	48171	48161	48157	48158
48770	48809	48859	48896	48915	48917	48916	48924	48901	48902	48890	48883	48871	48880	48879	48896	48888	48893	48898	48888	48911	48913	48931	48956	48989	49016	49016	49007	48978	48955	48928	48926	48927	48955	48973	48895	48622	48657	48662	48676	48686	48716	48737	48794	48823	48862	48848	48828	48830	48811
49448	49502	49555	49572	49608	49603	49609	49611	49594	49593	49574	49575	49566	49559	49566	49597	49599	49608	49587	49578	49588	49601	49616	49636	49663	49684	49671	49658	49623	49595	49563	49554	49541	49554	49576	49522	49351	49396	49407	49398	49420	49435	49451	49483	49517	49533	49530	49499	49471	49462
50143	50202	50221	50256	50285	50285	50270	50277	50272	50264	50255	50244	50231	50232	50266	50273	50278	50275	50272	50268	50265	50274	50278	50294	50317	50330	50317	50289	50266	50221	50183	50169	50153	50149	50158	50154	50103	50119	50130	50128	50121	50141	50145	50175	50203	50203	50193	50159	50132	50104
50727	50792	50822	50836	50850	50861	50848	50842	50836	50830	50816	50829	50811	50819	50835	50862	50874	50871	50877	50860	50849	50843	50840	50835	50855	50868	50861	50844	50812	50756	50700	50682	50651	50640	50649	50691	50749	50779	50757	50768	50737	50748	50760	50774	50793	50777	50763	50734	50691	50660
51313	51371	51366	51392	51417	51415	51411	51402	51401	51387	51390	51383	51379	51386	51402	51438	51449	51444	51439	51422	51399	51429	51387	51395	51403	51388	51382	51353	51293	51271	51201	51187	51158	51155	51152	51200	51369	51393	51401	51387	51363	51353	51372	51358	51373	51358	51350	51280	51235	51190
51787	51823	51840	51847	51856	51871	51877	51856	51852	51847	51850	51835	51831	51852	51877	51911	51911	51922	51890	51878	51865	51832	51834	51838	51832	51806	51800	51773	51718	51695	51617	51599	51558	51543	51529	51639	51902	51913	51924	51908	51870	51870	51855	51842	51821	51819	51801	51760	51712	51607
52120	52137	52161	52162	52163	52153	52177	52164	52152	52166	52148	52141	52154	52162	52180	52212	52213	52219	52226	52188	52185	52162	52135	52131	52109	52091	52089	52056	52026	51975	51926	51894	51838	51810	51802	51929	52286	52283	52297	52261	52225	52239	52197	52183	52170	52138	52123	52061	52003	51941
52379	52397	52417	52422	52414	52406	52411	52415	52407	52396	52386	52406	52396	52417	52454	52465	52493	52484	52494	52473	52430	52393	52368	52364	52345	52325	52300	52285	52253	52216	52178	52133	52073	52029	52024	52204	52598	52610	52584	52585	52529	52533	52495	52447	52441	52412	52372	52304	52259	52211
52540	52509	52535	52521	52540	52529	52550	52516	52520	52515	52534	52509	52513	52548	52563	52592	52593	52606	52599	52568	52546	52525	52488	52477	52448	52417	52411	52383	52361	52308	52251	52225	52179	52143	52132	52306	52753	52767	52767	52734	52695	52686	52629	52596	52564	52521	52514	52438	52402	52377
52501	52517	52468	52471	52454	52446	52457	52431	52445	52427	52429	52461	52462	52472	52502	52517	52523	52525	52519	52502	52479	52433	52417	52390	52369	52308	52316	52292	52255	52251	52233	52165	52134	52070	52049	52255	52729	52736	52739	52708	52711	52632	52599	52550	52499	52481	52437	52395	52335	52304
52455	52411	52403	52386	52371	52370	52359	52364	52365	52365	52353	52387	52395	52405	52413	52429	52443	52461	52446	52428	52407	52369	52323	52291	52278	52241	52226	52207	52198	52174	52137	52111	52070	52027	51984	52182	52692	52695	52694	52666	52628	52609	52535	52496	52446	52400	52389	52350	52287	52250
52214	52181	52149	52116	52111	52117	52104	52105	52118	52113	52112	52125	52130	52148	52154	52178	52178	52181	52180	52169	52146	52110	52072	52044	52006	51980	51967	51963	51957	51920	51886	51866	51833	51795	51755	51949	52467	52463	52450	52428	52421	52355	52307	52245	52209	52164	52125	52110	52074	52026
51827	51817	51743	51730	51715	51705	51717	51712	51703	51699	51687	51724	51730	51744	51747	51770	51769	51774	51778	51770	51726	51702	51676	51640	51593	51580	51562	51562	51576	51546	51549	51512	51477	51429	51418	51587	52066	52061	52037	52028	51999	51971	51918	51853	51801	51772	51751	51746	51725	51668
51433	51380	51361	51321	51298	51287	51292	51297	51302	51297	51308	51314	51333	51352	51351	51355	51359	51357	51353	51336	51321	51306	51271	51242	51194	51166	51167	51157	51161	51177	51172	51159	51129	51087	51048	51217	51664	51648	51640	51619	51609	51565	51513	51464	51393	51351	51361	51355	51323	51309
50923	50861	50826	50796	50780	50761	50769	50774	50771	50788	50779	50792	50810	50815	50813	50818	50822	50822	50813	50804	50804	50782	50750	50710	50681	50651	50647	50643	50662	50672	50671	50667	50659	50620	50593	50725	51120	51108	51091	51071	51061	51028	50963	50923	50874	50838	50837	50840	50834	50816
50338	50281	50240	50212	50186	50182	50172	50175	50177	50187	50194	50207	50222	50235	50220	50216	50215	50221	50216	50211	50208	50185	50167	50128	50091	50073	50078	50078	50096	50124	50136	50141	50120	50087	50074	50180	50504	50478	50456	50471	50445	50417	50377	50328	50281	50260	50249	50274	50272	50263
49727	49677	49635	49609	49585	49577	49567	49579	49574	49598	49600	49607	49621	49625	49613	49606	49600	49600	49606	49608	49600	49585	49573	49534	49507	49496	49495	49499	49520	49549	49582	49592	49578	49563	49544	49630	49867	49836	49817	49808	49819	49782	49758	49721	49678	49654	49658	49665	49698	49706
49114	49043	49013	48974	48970	48952	48948	48955	48963	48968	48989	48988	49007	48996	48971	48969	48962	48972	48971	48964	48971	48948	48939	48929	48906	48875	48895	48926	48944	48971	48999	49009	49020	49009	48992	49017	49165	49163	49146	49142	49142	49132	49105	49071	49047	49013	49027	49034	49080	49091
48507	48440	48418	48384	48373	48356	48365	48366	48354	48369	48394	48403	48407	48403	48383	48366	48351	48353	48356	48370	48387	48369	48361	48344	48317	48312	48313	48366	48357	48416	48441	48465	48468	48479	48462	48457	48527	48517	48485	48502	48472	48475	48472	48450	48427	48412	48430	48457	48488	48518
47910	47835	47810	47799	47770	47770	47765	47778	47772	47776	47774	47809	47809	47786	47771	47760	47758	47739	47746	47754	47783	47773	47768	47770	47759	47748	47732	47795	47807	47859	47880	47919	47939	47955	47942	47904	47880	47846	47836	47829	47820	47842	47835	47835	47819	47825	47823	47850	47898	47947
47322	47288	47264	47235	47220	47242	47224	47221	47240	47255	47254	47251	47274	47250	47223	47205	47186	47185	47190	47210	47245	47227	47227	47231	47241	47238	47206	47258	47319	47358	47356	47415	47437	47455	47463	47397	47272	47259	47217	47224	47254	47249	47254	47262	47251	47251	47296	47345	47383	47415
46822	46830	46818	46805	46791	46796	46776	46802	46801	46795	46813	46797	46829	46812	46779	46766	46719	46721	46735	46745	46788	46784	46796	46807	46815	46798	46815	46817	46887	46934	46985	47013	47040	47066	47079	46957	46769	46703	46705	46731	46738	46752	46768	46781	46779	46819	46835	46871	46906	46963
46378	46404	46372	46380	46377	46362	46367	46356	46371	46392	46400	46384	46381	46374	46359	46334	46309	46297	46310	46334	46344	46377	46388	46420	46416	46420	46453	46443	46443	46536	46592	46618	46650	46660	46701	46566	46283	46219	46223	46258	46270	46301	46316	46331	46351	46389	46416	46411	46490	46543
46049	46063	46055	46061	46053	46103	46042	46065	46056	46031	46061	46080	46062	46040	46026	45997	46002	45994	45990	45989	46039	46076	46083	46099	46137	46110	46155	46190	46213	46223	46278	46318	46379	46397	46415	46245	45918	45828	45865	45871	45889	45930	45946	45998	46003	46078	46068	46082	46145	46230
45835	45865	45898	45861	45881	45886	45898	45897	45878	45907	45885	45900	45906	45887	45836	45815	45803	45804	45836	45841	45880	45888	45908	45925	45963	45971	46024	46036	46032	46063	46103	46141	46199	46222	46251	46058	45638	45595	45646	45661	45698	45723	45778	45819	45826	45835	45894	45946	45980	46042
45720	45723	45723	45754	45754	45757	45734	45740	45747	45769	45765	45757	45778	45734	45730	45696	45675	45667	45698	45701	45762	45776	45794	45817	45835	45845	45918	45864	45919	45940	45967	46017	46060	46102	46130	45910	45408	45422	45481	45493	45504	45532	45616	45648	45671	45716	45735	45794	45820	45861
45650	45704	45713	45722	45758	45800	45756	45764	45750	45761	45764	45752	45727	45720	45719	45681	45684	45673	45676	45713	45733	45757	45801	45827	45844	45850	45891	45864	45913	45942	45946	45992	46012	46069	46102	45918	45445	45416	45422	45433	45476	45509	45582	45624	45668	45736	45720	45737	45787	45844
45834	45873	45881	45890	45922	45957	45930	45935	45943	45917	45928	45909	45951	45882	45861	45853	45842	45879	45847	45878	45857	45931	45942	45989	46036	46052	46053	46019	46086	46094	46107	46152	46158	46246	46249	46054	45605	45558	45561	45600	45622	45669	45715	45765	45837	45881	45861	45917	45913	45982
45918	46010	46028	46058	46106	46088	46084	46105	46086	46091	46083	46112	46042	46064	46046	46019	46032	46026	46016	46047	46022	46081	46125	46166	46216	46218	46233	46259	46228	46229	46258	46245	46296	46353	46356	46196	45733	45701	45740	45774	45788	45793	45880	45934	45993	46010	46056	46055	46073	46112
46247	46336	46364	46387	46428	46409	46442	46437	46433	46427	46406	46388	46409	46359	46387	46371	46354	46371	46360	46360	46349	46409	46474	46489	46523	46553	46580	46571	46539	46527	46538	46553	46588	46634	46668	46492	46083	46098	46069	46093	46110	46161	46205	46257	46304	46317	46361	46357	46367	46378
46700	46774	46806	46840	46873	46897	46878	46877	46882	46878	46854	46847	46817	46843	46818	46814	46832	46830	46828	46820	46825	46869	46898	46930	46950	46975	46987	46987	46975	46955	46942	46936	46987	47005	47034	46905	46534	46541	46546	46559	46572	46616	46666	46706	46758	46759	46807	46778	46804	46809
47131	47218	47256	47290	47327	47317	47344	47321	47321	47323	47305	47289	47283	47287	47293	47291	47283	47269	47285	47279	47297	47313	47356	47392	47417	47419	47423	47415	47398	47374	47354	47360	47369	47377	47429	47324	47011	47021	47037	47040	47042	47078	47122	47169	47223	47228	47238	47239	47217	47219
47691	47755	47813	47841	47856	47861	47860	47871	47865	47849	47835	47833	47815	47800	47816	47830	47843	47825	47824	47845	47847	47868	47897	47912	47920	47940	47963	47931	47897	47865	47848	47841	47854	47872	47881	47817	47576	47602	47620	47613	47621	47650	47704	47735	47772	47797	47789	47758	47749	47741
48258	48323	48364	48402	48426	48429	48442	48416	48434	48420	48388	48384	48377	48394	48395	48412	48432	48419	48405	48414	48420	48415	48416	48453	48480	48486	48487	48459	48446	48393	48383	48359	48361	48378	48375	48357	48197	48215	48235	48237	48243	48242	48275	48306	48346	48369	48347	48323	48299	48282
48871	48929	48962	48992	49008	49028	49028	49019	49004	49000	48983	48968	48964	48955	48981	48995	49023	49035	49019	49003	49003	49015	49015	49031	49048	49057	49056	49032	48990	48960	48931	48902	48891	48885	48907	48896	48856	48875	48887	48871	48881	48879	48899	48925	48945	48955	48941	48919	48883	48843
49474	49512	49540	49570	49594	49594	49600	49578	49576	49565	49551	49544	49534	49552	49581	49599	49609	49604	49608	49582	49596	49574	49585	49593	49607	49603	49581	49578	49551	49499	49470	49433	49407	49421	49418	49451	49491	49513	49517	49516	49505	49502	49500	49535	49549	49537	49519	49483	49448	49398
50051	50084	50104	50145	50145	50154	50140	50142	50135	50125	50118	50121	50093	50125	50147	50158	50192	50191	50192	50171	50156	50142	50126	50143	50146	50142	50130	50103	50077	50044	49995	49960	49930	49923	49917	49995	50107	50154	50156	50155	50132	50126	50125	50130	50123	50142	50086	50060	50012	49965
50594	50627	50634	50661	50660	50673	50658	50671	50646	50627	50633	50622	50622	50653	50664	50688	50699	50726	50692	50700	50669	50665	50641	50652	50639	50642	50620	50599	50570	50519	50486	50438	50402	50401	50378	50497	50730	50730	50715	50715	50719	50685	50687	50683	50660	50655	50633	50591	50535	50478
51032	51056	51045	51072	51080	51097	51080	51079	51057	51058	51059	51049	51024	51034	51086	51111	51109	51115	51138	51122	51089	51077	51069	51054	51043	51025	51014	50995	50964	50925	50879	50843	50807	50769	50762	50901	51219	51214	51218	51189	51191	51162	51137	51114	51098	51054	51039	51005	50959	50910
51481	51482	51485	51488	51495	51480	51478	51487	51460	51469	51450	51452	51472	51469	51520	51522	51537	51547	51559	51546	51513	51490	51452	51449	51446	51426	51416	51396	51350	51326	51278	51244	51215	51172	51157	51304	51699	51687	51705	51689	51648	51636	51596	51559	51528	51496	51455	51459	51403	51331
51788	51789	51800	51781	51760	51766	51757	51754	51748	51743	51754	51756	51767	51747	51788	51817	51831	51818	51842	51838	51802	51775	51724	51734	51701	51679	51686	51656	51641	51616	51572	51527	51484	51469	51430	51617	52011	52042	52035	52028	51986	51973	51910	51863	51849	51805	51803	51751	51712	51646
51965	51951	51941	51915	51899	51883	51886	51880	51895	51890	51894	51873	51900	51893	51942	51976	51991	51964	51988	51954	51945	51917	51857	51875	51840	51815	51801	51783	51775	51759	51716	51687	51638	51615	51578	51766	52207	52208	52194	52225	52173	52137	52085	52035	51997	51958	51935	51915	51873	51821
52118	52096	52068	52048	52031	52014	52007	52033	52019	52012	52022	52020	52056	52055	52058	52088	52081	52077	52099	52098	52076	52049	51996	51979	51951	51933	51903	51902	51893	51878	51853	51819	51786	51725	51699	51903	52365	52360	52352	52364	52312	52288	52230	52171	52141	52084	52099	52057	52019	51982
52138	52105	52059	52042	52029	52028	52022	52010	52015	52012	52030	52018	52051	52059	52087	52112	52133	52133	52118	52101	52087	52041	52001	51995	51960	51947	51925	51915	51922	51899	51891	51869	51811	51770	51747	51941	52408	52397	52397	52360	52350	52327	52269	52225	52167	52126	52130	52087	52090	52030
51993	51970	51905	51889	51867	51853	51856	51862	51866	51864	51871	51883	51877	51916	51921	51927	51916	51960	51940	51917	51919	51886	51836	51817	51788	51767	51754	51761	51758	51757	51750	51733	51699	51675	51624	51810	52242	52230	52216	52209	52178	52156	52104	52051	51989	51968	51931	51945	51920	51895
51837	51800	51753	51717	51689	51669	51680	51669	51682	51691	51693	51734	51735	51747	51745	51750	51740	51779	51752	51732	51731	51706	51656	51642	51599	51594	51589	51597	51596	51594	51598	51604	51566	51527	51496	51651	52058	52056	52032	52044	52009	51972	51939	51870	51817	51794	51753	51772	51782	51740
51574	51519	51473	51429	51419	51408	51403	51392	51415	51420	51440	51461	51476	51469	51467	51462	51471	51468	51468	51467	51455	51437	51395	51375	51335	51316	51325	51333	51346	51351	51367	51367	51342	51302	51291	51403	51765	51749	51754	51739	51720	51690	51648	51582	51546	51520	51507	51512	51522	51509
51167	51110	51088	51031	51008	51001	51002	50999	51006	51022	51023	51047	51062	51068	51067	51048	51055	51048	51059	51055	51051	51030	51010	50979	50941	50937	50926	50952	50968	50984	50995	50990	50994	50950	50953	51048	51327	51312	51295	51302	51275	51257	51209	51171	51127	51110	51120	51118	51145	51128
50761	50707	50653	50632	50607	50588	50596	50603	50608	50612	50624	50635	50662	50652	50640	50635	50638	50633	50646	50636	50636	50615	50594	50577	50551	50532	50526	50557	50585	50599	50620	50641	50633	50610	50602	50660	50872	50853	50844	50847	50835	50814	50774	50736	50706	50683	50688	50709	50736	50746
50277	50233	50189	50160	50134	50128	50123	50138	50138	50148	50165	50172	50186	50191	50163	50167	50142	50143	50151	50150	50158	50148	50131	50116	50087	50082	50088	50098	50129	50158	50195	50209	50217	50201	50190	50221	50347	50325	50325	50320	50312	50300	50283	50252	50224	50203	50208	50248	50268	50292
49761	49710	49675	49656	49629	49629	49626	49635	49640	49657	49661	49672	49690	49682	49654	49630	49620	49622	49627	49631	49636	49633	49631	49612	49602	49582	49603	49619	49645	49675	49724	49742	49753	49761	49751	49746	49786	49762	49756	49762	49760	49751	49735	49717	49694	49691	49699	49731	49762	49803
49230	49189	49151	49136	49110	49121	49111	49127	49128	49136	49156	49157	49178	49161	49117	49113	49096	49096	49102	49117	49110	49120	49117	49106	49091	49085	49096	49124	49159	49195	49241	49265	49275	49300	49293	49250	49186	49174	49163	49185	49187	49182	49170	49159	49143	49150	49166	49200	49245	49284
48691	48652	48611	48611	48602	48589	48596	48586	48620	48623	48623	48633	48636	48632	48612	48573	48557	48562	48564	48563	48581	48591	48601	48600	48593	48575	48606	48629	48661	48698	48745	48771	48792	48828	48811	48746	48610	48583	48597	48597	48601	48612	48611	48609	48600	48617	48643	48682	48723	48757
48181	48164	48146	48133	48118	48110	48118	48147	48131	48154	48153	48162	48157	48141	48118	48096	48063	48078	48071	48076	48102	48105	48123	48127	48115	48144	48151	48164	48189	48231	48280	48310	48339	48357	48374	48252	48049	48037	48048	48067	48069	48079	48085	48100	48108	48123	48146	48192	48227	48279
47662	47649	47610	47629	47642	47644	47625	47600	47619	47649	47671	47686	47674	47638	47609	47593	47543	47559	47581	47583	47585	47624	47641	47634	47660	47657	47685	47688	47718	47756	47791	47822	47868	47883	47906	47767	47484	47475	47480	47465	47505	47528	47559	47576	47567	47594	47627	47670	47707	47771
47202	47203	47245	47223	47203	47216	47217	47242	47221	47231	47240	47254	47228	47213	47187	47165	47152	47150	47139	47156	47159	47181	47223	47227	47263	47269	47260	47279	47316	47346	47395	47428	47441	47481	47507	47335	47003	47007	46988	46981	47033	47044	47046	47112	47152	47163	47186	47224	47275	47330
46865	46880	46860	46891	46901	46914	46912	46899	46945	46913	46911	46912	46896	46896	46855	46844	46800	46826	46818	46826	46866	46867	46898	46904	46923	46952	46962	46995	47000	47013	47064	47090	47133	47154	47186	46994	46632	46627	46619	46647	46654	46689	46770	46770	46801	46832	46857	46873	46922	46970
46502	46536	46574	46577	46557	46588	46595	46578	46598	46630	46595	46573	46573	46536	46525	46505	46485	46473	46485	46487	46539	46560	46581	46585	46630	46631	46645	46660	46689	46692	46720	46755	46788	46828	46877	46680	46250	46255	46261	46265	46282	46328	46346	46402	46438	46478	46509	46524	46561	46631
46280	46306	46327	46371	46375	46392	46386	46402	46413	46409	46375	46367	46377	46349	46331	46330	46275	46283	46277	46293	46308	46343	46361	46391	46438	46459	46458	46461	46463	46489	46501	46545	46572	46619	46604	46457	46011	46017	46029	46035	46062	46094	46174	46179	46250	46269	46298	46324	46328	46379
46202	46229	46267	46290	46303	46336	46334	46333	46322	46316	46298	46292	46294	46263	46272	46256	46225	46220	46211	46254	46257	46266	46317	46335	46341	46357	46387	46385	46405	46396	46429	46434	46524	46522	46536	46371	45943	45921	45960	45938	45979	46025	46038	46119	46144	46192	46223	46242	46239	46293
46126	46139	46220	46251	46253	46264	46280	46292	46308	46296	46265	46236	46227	46201	46201	46190	46173	46171	46190	46175	46193	46222	46251	46278	46301	46363	46347	46357	46337	46328	46329	46367	46404	46421	46449	46285	45866	45875	45877	45891	45909	45957	46009	46053	46133	46155	46137	46155	46170	46199
46144	46199	46247	46292	46318	46306	46322	46300	46337	46314	46294	46279	46258	46235	46253	46241	46229	46204	46208	46238	46254	46267	46294	46345	46329	46403	46398	46393	46384	46363	46377	46372	46377	46443	46457	46314	45910	45923	45937	45937	45947	45991	46062	46114	46151	46187	46177	46198	46194	46221
46349	46418	46464	46490	46521	46515	46528	46525	46480	46533	46489	46471	46454	46440	46462	46455	46448	46440	46444	46459	46460	46483	46513	46548	46543	46617	46597	46596	46571	46535	46548	46536	46537	46600	46636	46507	46152	46168	46156	46166	46197	46238	46266	46321	46393	46382	46396	46409	46403	46399
46567	46598	46675	46690	46724	46739	46732	46736	46713	46732	46703	46693	46672	46677	46670	46690	46681	46669	46684	46684	46695	46716	46730	46758	46785	46789	46807	46799	46766	46746	46731	46732	46735	46764	46806	46708	46393	46414	46426	46426	46444	46471	46515	46557	46590	46629	46630	46595	46571	46587
46913	46969	47006	47040	47044	47084	47092	47078	47055	47065	47041	47027	47001	47003	47014	47026	47048	47038	47027	47043	47048	47045	47081	47101	47112	47135	47114	47129	47096	47061	47044	47034	47049	47040	47079	47020	46795	46818	46812	46838	46827	46860	46909	46936	46931	46987	46986	46943	46952	46923
47267	47319	47364	47386	47427	47431	47421	47431	47362	47367	47377	47374	47351	47360	47388	47391	47389	47408	47396	47394	47398	47411	47418	47437	47484	47474	47491	47454	47419	47390	47360	47358	47361	47343	47375	47337	47196	47231	47242	47233	47234	47240	47282	47322	47310	47353	47343	47312	47284	47264
47730	47774	47820	47835	47870	47855	47871	47862	47849	47847	47821	47793	47783	47804	47832	47840	47859	47866	47879	47857	47852	47861	47858	47888	47910	47907	47890	47872	47849	47806	47779	47761	47770	47752	47752	47778	47708	47733	47734	47736	47740	47753	47774	47786	47826	47812	47802	47771	47743	47711
48239	48281	48303	48340	48351	48365	48354	48336	48329	48317	48307	48306	48294	48309	48334	48364	48364	48369	48367	48367	48374	48365	48373	48382	48386	48406	48375	48363	48322	48287	48249	48225	48204	48198	48206	48242	48288	48309	48306	48302	48303	48316	48316	48323	48333	48329	48316	48279	48244	48204
48755	48794	48809	48821	48850	48851	48841	48822	48827	48803	48794	48792	48787	48800	48847	48855	48880	48896	48892	48880	48875	48872	48861	48864	48866	48875	48868	48835	48795	48758	48715	48690	48670	48670	48673	48745	48854	48877	48882	48888	48871	48863	48855	48853	48861	48850	48826	48790	48747	48706
49304	49323	49329	49337	49357	49335	49337	49339	49340	49322	49300	49305	49314	49327	49363	49388	49401	49414	49410	49404	49401	49374	49369	49374	49373	49366	49353	49314	49304	49274	49220	49187	49152	49138	49128	49249	49442	49473	49467	49456	49445	49435	49431	49407	49410	49395	49374	49329	49276	49241
49816	49825	49831	49837	49841	49841	49826	49820	49823	49801	49811	49809	49812	49827	49842	49878	49908	49910	49914	49896	49875	49861	49865	49850	49835	49831	49819	49808	49783	49758	49702	49662	49643	49619	49592	49728	50014	50031	50030	50016	50007	49975	49954	49942	49919	49903	49883	49847	49796	49749
50319	50332	50321	50321	50320	50318	50303	50307	50291	50307	50291	50309	50295	50325	50369	50368	50396	50401	50401	50402	50384	50374	50338	50339	50316	50301	50287	50262	50250	50209	50183	50152	50114	50075	50070	50227	50566	50579	50578	50556	50547	50523	50482	50463	50443	50406	50380	50344	50306	50252
50793	50798	50773	50767	50766	50764	50743	50750	50757	50743	50743	50755	50770	50778	50821	50839	50848	50866	50863	50853	50824	50817	50779	50779	50724	50742	50723	50714	50688	50684	50627	50602	50549	50529	50494	50669	51061	51084	51067	51066	51050	51022	50968	50938	50918	50872	50848	50819	50787	50727
51173	51144	51127	51105	51112	51085	51082	51092	51097	51105	51089	51095	51112	51121	51159	51151	51184	51199	51196	51195	51159	51149	51113	51101	51058	51061	51045	51026	51014	51005	50982	50952	50920	50866	50846	51025	51452	51448	51449	51442	51413	51391	51335	51279	51249	51215	51198	51183	51137	51101
51532	51501	51465	51445	51407	51408	51419	51423	51426	51427	51417	51435	51457	51467	51474	51513	51521	51532	51526	51516	51494	51470	51437	51398	51375	51372	51376	51350	51358	51346	51309	51292	51240	51211	51206	51371	51823	51810	51807	51799	51778	51738	51691	51648	51568	51569	51536	51515	51505	51456
51790	51756	51723	51681	51675	51668	51658	51667	51666	51645	51683	51696	51709	51726	51709	51735	51765	51771	51759	51752	51732	51721	51674	51645	51631	51623	51597	51600	51591	51594	51579	51566	51524	51495	51479	51638	52071	52070	52075	52065	52019	51990	51953	51890	51829	51807	51799	51797	51766	51724
51948	51893	51832	51820	51817	51785	51804	51777	51821	51795	51826	51827	51858	51864	51841	51866	51891	51902	51899	51890	51840	51842	51804	51766	51759	51731	51722	51713	51724	51723	51729	51720	51702	51664	51613	51792	52207	52201	52185	52175	52133	52093	52050	52027	51979	51933	51926	51920	51910	51877
52052	51997	51950	51931	51890	51893	51891	51896	51889	51901	51914	51937	51942	51961	51933	52003	51967	51975	51975	51956	51951	51932	51884	51886	51839	51818	51808	51823	51831	51847	51844	51837	51815	51775	51752	51903	52286	52289	52256	52272	52234	52234	52154	52076	52035	52027	52007	52016	52011	51998
52047	51979	51947	51915	51857	51871	51886	51876	51878	51887	51912	51932	51946	51962	51946	51936	51962	51958	51948	51930	51915	51908	51871	51850	51837	51803	51811	51818	51829	51846	51852	51844	51837	51813	51797	51908	52234	52230	52226	52210	52187	52151	52115	52050	52002	52011	52000	52006	52011	51995
51923	51875	51825	51783	51754	51759	51768	51764	51769	51794	51798	51812	51828	51833	51840	51798	51813	51800	51806	51831	51800	51778	51754	51739	51712	51674	51696	51693	51725	51733	51756	51769	51741	51731	51703	51802	52069	52050	52021	52048	52028	52011	51957	51897	51887	51865	51859	51877	51888	51890
51762	51714	51674	51647	51594	51609	51595	51617	51614	51636	51653	51660	51671	51677	51661	51634	51646	51640	51655	51636	51628	51617	51590	51552	51549	51526	51536	51545	51580	51619	51621	51647	51621	51616	51604	51659	51879	51829	51833	51832	51822	51805	51766	51732	51711	51694	51685	51713	51735	51750
51496	51452	51421	51381	51356	51363	51361	51378	51390	51395	51398	51430	51432	51419	51396	51370	51369	51372	51377	51363	51360	51351	51330	51328	51312	51297	51292	51307	51352	51361	51397	51439	51432	51414	51399	51421	51550	51525	51521	51521	51515	51500	51466	51439	51428	51400	51424	51451	51482	51499
51146	51100	51066	51036	51021	51014	51022	51035	51035	51056	51062	51071	51080	51075	51039	51037	51021	51013	51018	51008	51019	50994	50993	50992	50969	50959	50976	50994	51024	51068	51094	51117	51125	51123	51119	51099	51146	51113	51111	51120	51111	51119	51079	51056	51041	51041	51049	51100	51121	51156
50779	50743	50711	50706	50680	50684	50677	50679	50704	50714	50726	50731	50734	50735	50688	50679	50660	50651	50653	50653	50658	50669	50666	50651	50635	50630	50635	50657	50691	50724	50770	50799	50819	50813	50806	50756	50730	50693	50693	50697	50708	50704	50685	50682	50673	50673	50687	50740	50780	50798
50339	50306	50291	50278	50266	50265	50267	50274	50290	50288	50309	50316	50307	50301	50264	50247	50225	50210	50227	50229	50233	50237	50230	50235	50223	50224	50244	50259	50285	50326	50352	50403	50421	50438	50432	50351	50231	50198	50189	50210	50212	50215	50212	50221	50228	50232	50257	50290	50323	50364
49848	49837	49831	49825	49805	49815	49835	49833	49835	49845	49845	49849	49846	49827	49815	49766	49765	49756	49747	49747	49759	49769	49785	49793	49790	49786	49803	49821	49841	49883	49924	49947	49977	50003	50000	49899	49698	49681	49680	49679	49699	49697	49712	49718	49738	49751	49778	49808	49844	49894
49367	49368	49359	49358	49368	49355	49379	49373	49392	49396	49399	49390	49384	49369	49337	49306	49295	49277	49286	49287	49302	49329	49329	49336	49345	49354	49363	49382	49410	49437	49480	49511	49539	49564	49572	49424	49170	49144	49140	49157	49165	49198	49214	49245	49260	49285	49293	49322	49368	49419
48881	48894	48890	48896	48901	48900	48914	48927	48919	48934	48923	48924	48916	48888	48866	48837	48815	48809	48829	48813	48831	48842	48870	48891	48897	48913	48914	48929	48940	48985	49013	49056	49087	49107	49134	48975	48644	48626	48635	48634	48648	48698	48718	48755	48769	48785	48807	48845	48894	48925
48404	48430	48451	48459	48469	48476	48485	48502	48492	48485	48498	48490	48470	48456	48411	48402	48379	48365	48376	48405	48395	48416	48437	48458	48475	48488	48488	48512	48522	48531	48579	48625	48651	48697	48699	48528	48156	48137	48152	48153	48181	48186	48241	48282	48317	48355	48368	48394	48433	48484
47964	47989	48022	48034	48046	48040	48055	48062	48052	48054	48060	48044	48027	48002	47987	47956	47942	47935	47926	47942	47967	47984	48021	48042	48061	48070	48088	48084	48096	48104	48155	48186	48226	48249	48269	48086	47685	47687	47683	47702	47723	47750	47799	47810	47864	47897	47923	47949	47979	48007
47539	47561	47593	47653	47641	47652	47635	47654	47654	47646	47650	47630	47611	47613	47561	47541	47543	47538	47538	47562	47579	47579	47645	47640	47685	47691	47704	47706	47715	47707	47745	47767	47807	47839	47874	47658	47250	47253	47276	47274	47297	47330	47384	47406	47466	47480	47521	47539	47571	47614
47222	47282	47293	47313	47353	47358	47331	47372	47345	47367	47337	47335	47303	47319	47262	47269	47257	47248	47233	47285	47291	47324	47341	47378	47392	47424	47409	47420	47423	47414	47441	47430	47489	47521	47540	47344	46951	46952	46971	46983	47008	47044	47094	47147	47181	47210	47209	47225	47253	47302
46905	46949	46989	47000	47046	47069	47061	47072	47062	47048	47052	47024	47010	46997	46975	46982	46961	46957	46934	46999	46985	46981	47070	47078	47106	47130	47123	47117	47136	47124	47115	47123	47165	47187	47222	47036	46669	46649	46649	46667	46704	46729	46786	46864	46890	46919	46929	46942	46936	46971
46687	46785	46814	46823	46815	46847	46846	46856	46877	46847	46785	46778	46839	46763	46762	46704	46781	46789	46761	46818	46795	46800	46844	46843	46941	46933	46919	46889	46922	46857	46870	46988	46922	46995	46948	46817	46434	46529	46449	46514	46573	46534	46588	46673	46720	46719	46682	46696	46744	46754
46756	46836	46867	46876	46898	46912	46905	46908	46923	46885	46838	46843	46867	46827	46861	46823	46859	46854	46828	46845	46865	46897	46921	46921	46976	46982	46967	46968	46986	46923	46924	46956	46957	47004	47011	46873	46583	46603	46546	46613	46650	46671	46698	46773	46767	46810	46788	46786	46815	46828
46520	46588	46635	46640	46683	46691	46717	46707	46682	46662	46642	46627	46625	46616	46645	46622	46641	46655	46665	46653	46676	46638	46714	46737	46758	46768	46785	46756	46743	46700	46708	46675	46707	46739	46759	46656	46397	46422	46433	46429	46453	46472	46534	46545	46613	46619	46603	46592	46581	46574
46592	46629	46674	46733	46709	46744	46727	46716	46720	46696	46709	46682	46655	46663	46688	46674	46701	46718	46719	46688	46714	46747	46743	46759	46817	46810	46808	46805	46790	46719	46712	46721	46709	46729	46748	46703	46492	46527	46501	46528	46545	46555	46588	46611	46665	46676	46664	46649	46621	46599
46638	46673	46752	46774	46770	46792	46766	46782	46752	46764	46749	46732	46715	46716	46748	46755	46795	46803	46767	46792	46801	46798	46823	46833	46861	46869	46861	46843	46817	46789	46764	46735	46744	46759	46753	46758	46614	46646	46662	46650	46654	46666	46704	46711	46756	46761	46752	46726	46708	46648
46831	46887	46919	46902	46952	46956	46927	46951	46925	46911	46927	46895	46890	46893	46924	46949	46960	46976	46962	46960	46981	46965	46986	47009	47028	47044	47017	46998	46956	46948	46907	46907	46866	46880	46893	46873	46856	46878	46864	46887	46877	46908	46900	46931	46952	46989	46949	46914	46893	46842
47134	47162	47172	47195	47199	47229	47188	47203	47181	47174	47183	47165	47155	47168	47206	47224	47240	47255	47244	47228	47240	47242	47258	47263	47276	47269	47273	47242	47232	47176	47137	47127	47094	47104	47119	47136	47198	47215	47200	47216	47233	47223	47248	47263	47261	47242	47227	47187	47127	47106
47437	47456	47467	47479	47500	47501	47483	47476	47472	47455	47475	47452	47450	47481	47498	47523	47555	47559	47553	47566	47549	47547	47532	47550	47552	47548	47546	47527	47502	47465	47444	47414	47375	47358	47355	47461	47563	47591	47602	47604	47582	47580	47578	47576	47570	47578	47533	47498	47453	47435
47819	47843	47858	47860	47859	47848	47849	47838	47832	47816	47805	47801	47808	47838	47875	47892	47909	47923	47917	47929	47926	47883	47894	47899	47889	47896	47883	47866	47809	47787	47745	47726	47694	47688	47684	47789	48000	48017	48030	48013	48006	47995	47975	47963	47964	47946	47935	47880	47852	47775
48260	48271	48270	48256	48265	48256	48263	48254	48251	48231	48221	48225	48243	48264	48293	48325	48335	48342	48349	48340	48318	48304	48303	48294	48281	48270	48278	48263	48215	48208	48165	48127	48108	48074	48068	48205	48478	48493	48495	48492	48475	48445	48418	48414	48387	48372	48353	48315	48259	48227
48716	48697	48689	48688	48690	48670	48665	48653	48652	48653	48646	48668	48664	48692	48717	48743	48756	48774	48773	48753	48746	48720	48703	48697	48684	48682	48664	48643	48620	48589	48566	48530	48505	48466	48462	48615	48952	48968	48977	48960	48939	48903	48880	48857	48818	48797	48763	48742	48700	48632
49181	49158	49138	49131	49110	49111	49099	49100	49094	49096	49092	49111	49124	49129	49163	49201	49209	49209	49225	49206	49178	49162	49136	49119	49095	49085	49087	49054	49048	49026	48993	48967	48930	48891	48881	49053	49452	49461	49462	49436	49419	49388	49336	49303	49269	49252	49228	49192	49156	49107
49630	49598	49577	49551	49542	49536	49518	49516	49527	49525	49542	49542	49568	49579	49595	49605	49631	49650	49648	49623	49603	49576	49542	49525	49509	49497	49492	49479	49474	49447	49427	49388	49350	49324	49301	49486	49895	49906	49896	49887	49862	49816	49778	49734	49697	49673	49653	49630	49587	49557
50081	50058	50008	49998	49968	49952	49951	49957	49947	49956	49962	49983	49995	50006	50031	50041	50055	50068	50070	50049	50034	50007	49964	49944	49928	49899	49893	49892	49882	49881	49851	49821	49796	49757	49739	49922	50367	50356	50355	50337	50314	50267	50221	50176	50128	50103	50082	50066	50031	49988
50493	50454	50403	50374	50365	50358	50342	50352	50352	50359	50362	50385	50387	50411	50418	50444	50442	50444	50448	50425	50410	50380	50355	50320	50285	50272	50262	50266	50257	50256	50246	50231	50202	50169	50155	50313	50750	50744	50737	50724	50714	50655	50594	50553	50508	50482	50460	50454	50424	50417
50815	50762	50728	50689	50670	50649	50662	50669	50660	50663	50668	50709	50733	50726	50729	50735	50753	50749	50755	50743	50714	50677	50654	50618	50591	50568	50577	50579	50597	50590	50577	50565	50547	50495	50478	50624	51050	51049	51035	51009	50996	50947	50893	50841	50804	50777	50763	50770	50759	50732
51133	51080	51027	51011	50966	50971	50981	50982	50986	50997	50986	51013	51028	51057	51038	51046	51052	51050	51040	51022	51004	50985	50944	50924	50896	50867	50863	50874	50919	50903	50898	50892	50861	50833	50829	50957	51334	51334	51323	51301	51275	51230	51190	51135	51103	51066	51061	51069	51074	51066
51391	51312	51292	51247	51223	51208	51220	51214	51226	51235	51247	51273	51292	51291	51287	51267	51273	51282	51267	51264	51236	51217	51186	51164	51131	51121	51113	51118	51152	51152	51161	51173	51155	51136	51090	51218	51551	51528	51521	51519	51477	51449	51398	51355	51317	51298	51295	51291	51310	51303
51477	51421	51377	51356	51328	51328	51329	51334	51343	51357	51370	51383	51393	51403	51389	51378	51367	51361	51366	51354	51352	51318	51278	51274	51243	51227	51226	51254	51244	51284	51290	51316	51310	51281	51259	51328	51591	51600	51585	51569	51565	51506	51467	51432	51389	51388	51386	51388	51395	51425
51563	51519	51475	51451	51430	51420	51427	51432	51445	51462	51475	51475	51495	51487	51472	51449	51457	51448	51442	51431	51417	51416	51407	51364	51339	51331	51342	51351	51348	51402	51429	51446	51435	51417	51401	51447	51644	51612	51602	51608	51589	51567	51527	51501	51471	51443	51476	51510	51488	51514
51558	51495	51483	51446	51437	51427	51435	51446	51444	51469	51472	51486	51496	51495	51468	51447	51432	51435	51434	51430	51419	51406	51387	51378	51353	51345	51348	51375	51382	51413	51457	51474	51478	51465	51455	51465	51578	51557	51552	51535	51555	51522	51488	51467	51442	51448	51461	51491	51511	51540
51426	51391	51366	51352	51334	51321	51337	51341	51352	51357	51373	51379	51387	51381	51363	51336	51323	51314	51311	51311	51318	51289	51287	51269	51261	51253	51260	51287	51308	51345	51382	51394	51419	51412	51400	51376	51398	51374	51371	51376	51382	51356	51337	51329	51309	51304	51316	51370	51410	51417
51273	51240	51216	51197	51196	51175	51193	51193	51222	51225	51242	51250	51248	51231	51204	51177	51158	51157	51157	51157	51155	51171	51156	51152	51130	51132	51128	51162	51177	51230	51277	51282	51304	51314	51305	51252	51183	51165	51150	51160	51182	51168	51168	51162	51152	51143	51178	51200	51248	51288
51007	50993	50988	50975	50968	50977	50983	51000	50994	51003	51010	51018	51012	50993	50964	50949	50928	50921	50912	50924	50935	50937	50931	50944	50928	50937	50932	50969	50979	51024	51085	51091	51106	51137	51133	51036	50890	50867	50867	50874	50884	50890	50894	50905	50906	50903	50933	50965	51001	51061
50692	50679	50681	50676	50672	50677	50677	50691	50695	50702	50716	50709	50699	50697	50658	50631	50614	50614	50612	50623	50629	50644	50651	50653	50658	50651	50659	50692	50726	50744	50778	50808	50853	50867	50868	50746	50529	50514	50500	50506	50513	50554	50561	50575	50573	50608	50622	50659	50707	50752
50329	50339	50335	50343	50343	50352	50373	50372	50378	50380	50378	50382	50363	50350	50325	50302	50285	50276	50275	50281	50284	50314	50330	50332	50348	50360	50365	50382	50412	50429	50475	50509	50538	50556	50561	50423	50133	50124	50118	50121	50150	50179	50202	50214	50244	50257	50274	50321	50354	50412
49933	49956	49965	49973	49974	49985	49994	50005	50008	50009	49999	49998	49986	49972	49931	49909	49894	49879	49897	49909	49917	49947	49962	49982	49988	50006	50009	50038	50058	50075	50112	50138	50183	50204	50213	50064	49695	49688	49684	49702	49726	49759	49794	49819	49854	49867	49896	49944	49974	50029
49499	49527	49539	49554	49561	49571	49588	49582	49593	49596	49578	49579	49568	49543	49527	49496	49491	49476	49485	49502	49513	49534	49562	49581	49594	49610	49617	49626	49659	49673	49705	49737	49782	49798	49821	49651	49237	49236	49239	49263	49293	49316	49356	49411	49440	49466	49486	49515	49548	49601
49066	49093	49107	49123	49139	49166	49163	49172	49174	49166	49164	49149	49135	49114	49100	49073	49065	49058	49067	49075	49096	49122	49154	49185	49206	49213	49226	49232	49246	49260	49277	49316	49349	49377	49412	49224	48799	48790	48787	48803	48848	48885	48938	48972	49020	49037	49072	49081	49124	49162
48612	48658	48683	48709	48712	48724	48733	48732	48743	48730	48721	48706	48693	48675	48668	48661	48623	48624	48634	48656	48686	48708	48732	48765	48787	48794	48799	48827	48818	48817	48851	48881	48903	48943	48981	48775	48363	48331	48350	48371	48407	48447	48502	48557	48596	48603	48629	48630	48680	48716
48185	48242	48290	48309	48325	48353	48328	48337	48329	48326	48315	48304	48284	48269	48255	48239	48238	48250	48246	48270	48316	48311	48349	48388	48404	48410	48413	48442	48414	48430	48441	48461	48490	48528	48549	48381	47928	47956	47965	47984	48009	48073	48101	48150	48209	48246	48252	48238	48262	48305
47808	47825	47871	47909	47934	47918	47941	47941	47926	47913	47904	47884	47875	47872	47869	47853	47849	47850	47855	47877	47926	47920	47968	47977	48019	48048	48017	48036	48035	48023	48035	48049	48065	48107	48131	47969	47552	47556	47564	47600	47624	47665	47726	47773	47818	47870	47849	47850	47863	47897
47377	47464	47509	47540	47560	47563	47577	47562	47572	47538	47540	47519	47519	47470	47506	47492	47495	47489	47494	47515	47555	47548	47588	47607	47646	47674	47651	47662	47650	47644	47632	47644	47664	47687	47746	47593	47187	47217	47244	47242	47268	47302	47363	47406	47457	47472	47479	47496	47484	47498
47180	47212	47243	47272	47288	47318	47316	47290	47280	47301	47264	47247	47227	47215	47239	47235	47253	47251	47245	47273	47276	47301	47322	47362	47387	47409	47401	47365	47376	47359	47349	47354	47354	47401	47409	47308	46988	47016	47021	47026	47057	47087	47134	47171	47219	47227	47238	47212	47211	47221
46867	46927	46987	47001	47044	47021	47039	47030	47023	47007	46996	46972	46956	46929	46984	46979	46974	46976	47002	47005	47003	47048	47096	47105	47098	47138	47099	47132	47092	47062	47047	47047	47052	47086	47112	47035	46773	46818	46793	46806	46814	46861	46909	46941	46961	47034	46970	46935	46943	46941
46784	46784	46853	46851	46891	46898	46869	46868	46841	46859	46813	46820	46806	46790	46819	46842	46859	46870	46851	46864	46845	46898	46927	46922	46957	46951	46931	46953	46918	46896	46864	46859	46860	46872	46880	46842	46653	46736	46708	46695	46724	46743	46776	46812	46839	46868	46852	46841	46791	46763
46614	46671	46695	46723	46770	46765	46738	46744	46722	46713	46706	46696	46705	46658	46717	46742	46748	46722	46753	46743	46778	46764	46805	46769	46818	46833	46810	46831	46767	46746	46699	46702	46680	46712	46713	46698	46621	46645	46650	46660	46650	46662	46696	46713	46737	46713	46729	46699	46681	46653
46654	46664	46685	46705	46731	46707	46706	46712	46701	46683	46670	46648	46701	46681	46702	46712	46719	46733	46726	46728	46761	46728	46774	46749	46773	46780	46779	46737	46720	46681	46642	46628	46618	46618	46628	46637	46685	46713	46683	46683	46676	46682	46692	46709	46724	46693	46737	46676	46649	46610
46776	46762	46778	46797	46799	46838	46799	46788	46770	46770	46766	46752	46754	46795	46768	46814	46827	46809	46842	46837	46848	46830	46835	46841	46843	46852	46869	46791	46793	46757	46705	46683	46658	46638	46665	46734	46823	46825	46839	46821	46821	46812	46824	46836	46841	46835	46814	46771	46733	46684
46880	46876	46890	46896	46899	46874	46874	46860	46872	46850	46850	46838	46881	46865	46878	46918	46922	46932	46936	46921	46947	46906	46931	46922	46913	46917	46912	46851	46849	46803	46779	46723	46713	46692	46688	46796	46974	46988	46980	46984	46973	46957	46960	46962	46942	46940	46934	46869	46823	46785
47078	47085	47080	47083	47110	47076	47081	47067	47058	47070	47062	47052	47042	47052	47113	47141	47161	47131	47155	47139	47132	47107	47117	47095	47103	47096	47103	47040	47022	47000	46955	46919	46887	46850	46878	46993	47241	47248	47269	47257	47234	47208	47188	47177	47153	47159	47133	47083	47038	47005
47401	47410	47387	47400	47390	47384	47375	47388	47364	47367	47349	47359	47379	47383	47409	47443	47461	47436	47459	47440	47432	47412	47373	47379	47361	47370	47371	47316	47300	47270	47248	47193	47173	47133	47147	47277	47620	47632	47617	47584	47577	47540	47531	47511	47474	47461	47437	47398	47351	47299
47760	47725	47721	47697	47700	47675	47685	47675	47677	47653	47676	47673	47692	47714	47730	47736	47777	47777	47779	47761	47732	47722	47718	47669	47662	47666	47645	47637	47610	47589	47538	47514	47466	47457	47419	47603	47979	47983	47987	47966	47929	47896	47859	47827	47815	47777	47759	47718	47674	47622
48147	48117	48095	48071	48065	48063	48041	48037	48051	48041	48057	48063	48068	48093	48105	48131	48154	48150	48142	48127	48110	48085	48051	48037	48012	48005	47971	47983	47949	47936	47894	47875	47843	47788	47769	47962	48389	48383	48380	48365	48335	48298	48232	48205	48182	48144	48137	48091	48047	48005
48586	48550	48521	48512	48496	48484	48464	48466	48479	48477	48482	48486	48504	48527	48546	48554	48558	48576	48574	48549	48543	48493	48465	48444	48430	48409	48406	48387	48379	48359	48333	48298	48265	48247	48226	48392	48841	48840	48828	48825	48785	48744	48677	48643	48602	48586	48555	48532	48504	48452
49038	48999	48966	48928	48917	48902	48900	48899	48907	48918	48927	48937	48951	48969	48983	49008	48996	48996	49005	48990	48963	48921	48901	48869	48832	48823	48818	48809	48815	48796	48768	48739	48717	48687	48659	48839	49287	49282	49281	49265	49219	49175	49115	49079	49042	49001	48986	48975	48958	48916
49498	49445	49426	49375	49369	49348	49355	49340	49353	49358	49383	49399	49398	49423	49438	49446	49446	49456	49446	49432	49406	49384	49347	49310	49293	49267	49255	49273	49268	49264	49245	49226	49196	49145	49133	49306	49761	49733	49733	49723	49682	49640	49586	49516	49481	49449	49444	49436	49413	49375
49936	49877	49837	49818	49782	49781	49774	49785	49788	49793	49813	49822	49830	49852	49851	49869	49859	49879	49864	49834	49827	49795	49754	49733	49706	49697	49692	49683	49700	49697	49690	49685	49651	49641	49597	49752	50143	50143	50131	50108	50095	50048	49997	49934	49904	49880	49871	49863	49849	49833
50352	50297	50270	50232	50213	50183	50202	50214	50211	50230	50247	50259	50274	50296	50271	50286	50290	50276	50290	50273	50237	50214	50195	50162	50122	50112	50112	50120	50126	50137	50150	50154	50128	50101	50070	50202	50547	50534	50543	50516	50507	50455	50400	50341	50313	50299	50295	50301	50291	50274
50751	50688	50641	50619	50593	50595	50584	50587	50611	50621	50635	50647	50658	50667	50658	50657	50666	50645	50650	50631	50623	50607	50582	50549	50521	50506	50505	50521	50539	50552	50567	50570	50557	50524	50501	50610	50901	50883	50877	50855	50853	50820	50760	50735	50678	50671	50663	50688	50696	50696
51034	50992	50962	50930	50906	50906	50903	50910	50910	50939	50948	50940	50957	50983	50961	50975	50941	50934	50957	50939	50931	50904	50887	50866	50845	50830	50830	50845	50872	50899	50924	50915	50924	50917	50875	50953	51169	51144	51134	51131	51118	51080	51047	50994	50979	50980	50978	51002	51015	51025
51308	51270	51220	51206	51180	51197	51184	51189	51205	51218	51246	51232	51243	51262	51232	51226	51232	51203	51222	51208	51208	51198	51169	51144	51147	51120	51131	51159	51183	51217	51242	51236	51248	51229	51222	51260	51389	51368	51375	51395	51356	51327	51308	51270	51253	51241	51281	51286	51313	51335
51507	51452	51448	51389	51392	51385	51403	51386	51403	51427	51452	51474	51444	51451	51448	51416	51432	51397	51421	51407	51400	51403	51368	51372	51348	51353	51348	51390	51408	51437	51488	51506	51510	51483	51483	51484	51518	51498	51512	51524	51506	51489	51483	51448	51421	51425	51458	51488	51517	51537
51567	51533	51514	51491	51483	51485	51470	51480	51499	51529	51524	51551	51531	51529	51500	51498	51513	51464	51475	51489	51483	51489	51458	51452	51449	51456	51453	51490	51509	51572	51591	51616	51624	51608	51619	51576	51543	51519	51516	51537	51522	51516	51513	51484	51490	51493	51531	51560	51592	51635
51622	51605	51575	51576	51555	51566	51563	51587	51593	51589	51602	51614	51625	51608	51586	51549	51567	51557	51548	51553	51563	51577	51566	51568	51551	51558	51569	51595	51620	51670	51702	51732	51758	51747	51748	51684	51553	51530	51540	51563	51566	51554	51564	51551	51563	51578	51610	51634	51681	51696
51550	51535	51518	51527	51515	51523	51544	51553	51549	51562	51561	51554	51574	51560	51525	51510	51503	51474	51498	51508	51511	51529	51511	51528	51528	51526	51538	51569	51607	51646	51682	51705	51735	51763	51749	51643	51422	51415	51419	51451	51454	51469	51484	51474	51497	51498	51541	51581	51628	51678
[truncated: 485 more rows]
[truncated: 491 more columns]

## Sheet: FMCWTimes
Time (duration of exp from FMCW view) in seconds
0
5
10
15
20
25
30
35
40
45
50
55
60
65
70
75
80
85
90
95
100
105
110
115
120
125
130
135
140
145
150
155
160
165
[truncated: 507 more rows]
