# Supplementary material for: Dynamic analysis of geomaterials using microwave sensing
Source: Sci Rep. 2024 Mar 26;14:7112. doi: 10.1038/s41598-024-57653-3 (PMC10965938; doi:10.1038/s41598-024-57653-3)
Supplement: Supplementary file 11 — Supplementary Information 11. [file 41598_2024_57653_MOESM11_ESM.xlsx]

## Sheet: Intro
Fluid Injection Data (figure 6) for Darney Sample 2 Bottom (deformed)
See tabs for datasets

## Sheet: SteelCylinder
						In this dataset, each column represents 1 data capture from the sensor (Over 1501 data points)
Steel Cylinder Reference at 10cm from K-band antenna						These are raw datasets in the time domain, as output from the sensor. Units are a.u.
						The sensor is a K-band FMCW operating between 24 - 25.5 GHz
						The chirp duration is 300 ms
						The time between chirps is 5 seconds
49196	49174	49151	49161	49151	49168	49160	49174	49149	49168
47499	47512	47505	47480	47499	47505	47497	47493	47527	47507
46167	46166	46173	46196	46161	46163	46182	46179	46210	46185
45398	45376	45399	45410	45377	45385	45389	45400	45356	45395
44759	44760	44780	44756	44767	44776	44770	44789	44761	44761
44370	44358	44383	44417	44368	44386	44368	44412	44399	44392
44231	44263	44203	44271	44241	44220	44285	44299	44237	44253
44104	44135	44112	44100	44140	44148	44169	44157	44125	44146
44277	44297	44332	44321	44323	44299	44307	44303	44292	44291
44682	44693	44678	44732	44712	44712	44701	44686	44704	44730
45124	45131	45139	45116	45140	45121	45127	45146	45167	45138
45811	45791	45792	45788	45794	45791	45786	45800	45830	45795
46617	46613	46600	46608	46614	46609	46608	46608	46589	46605
47487	47488	47487	47490	47475	47463	47481	47467	47467	47482
48443	48427	48433	48424	48436	48429	48426	48430	48432	48428
49430	49405	49425	49413	49400	49428	49417	49411	49402	49405
50391	50408	50405	50403	50392	50391	50374	50390	50375	50382
51337	51338	51350	51354	51337	51310	51320	51324	51313	51305
52137	52145	52156	52145	52129	52140	52115	52127	52163	52153
52878	52876	52872	52873	52881	52914	52831	52869	52877	52881
53431	53438	53422	53402	53427	53441	53463	53428	53401	53373
53771	53743	53747	53740	53749	53759	53710	53730	53735	53708
53961	53966	53983	53949	53939	53896	53911	53945	53954	53933
53944	53935	53931	53931	53932	53961	53938	53931	53932	53894
53646	53648	53651	53637	53641	53676	53610	53626	53641	53605
53309	53326	53294	53302	53310	53344	53306	53295	53312	53326
52731	52723	52721	52728	52721	52717	52759	52720	52742	52733
51986	51976	51961	51983	51976	51974	51983	51995	51969	51991
51180	51183	51183	51192	51181	51184	51208	51197	51195	51189
50291	50304	50296	50288	50296	50304	50303	50309	50305	50313
49356	49355	49359	49366	49353	49356	49374	49372	49377	49377
48417	48400	48406	48413	48417	48428	48425	48428	48445	48417
47472	47486	47476	47478	47483	47508	47472	47486	47499	47486
46669	46653	46648	46684	46682	46674	46688	46703	46691	46706
45876	45870	45874	45894	45882	45858	45896	45889	45904	45883
45274	45281	45265	45267	45269	45282	45280	45309	45314	45311
44645	44657	44660	44669	44619	44710	44641	44675	44666	44680
44275	44280	44248	44284	44262	44259	44293	44285	44303	44276
44107	44132	44148	44123	44148	44150	44154	44149	44150	44119
43985	43988	44011	44012	43994	43994	44037	44032	44020	44035
44055	44047	44081	44043	44067	44067	44070	44062	44056	44057
44436	44439	44424	44435	44423	44448	44442	44419	44428	44440
44819	44809	44835	44823	44795	44812	44816	44838	44835	44840
45396	45375	45377	45390	45387	45373	45388	45365	45376	45356
46161	46165	46138	46159	46138	46158	46144	46145	46133	46148
46980	46960	46963	46959	46944	46947	46944	46962	46955	46940
47874	47867	47865	47860	47861	47863	47847	47851	47841	47849
48844	48818	48813	48812	48806	48796	48800	48810	48794	48788
49790	49791	49790	49776	49778	49774	49768	49761	49772	49762
50732	50738	50733	50719	50728	50725	50713	50704	50708	50711
51564	51557	51548	51547	51553	51547	51546	51523	51541	51537
52380	52375	52379	52376	52381	52377	52361	52375	52384	52354
53032	53040	53031	53042	53029	53028	53015	53003	53025	53017
53450	53443	53425	53433	53454	53437	53447	53451	53447	53421
53871	53859	53835	53847	53855	53850	53833	53836	53849	53834
54003	54009	53985	53987	53978	53993	53980	53992	53984	53989
53880	53871	53890	53871	53871	53882	53863	53873	53857	53860
53719	53712	53709	53711	53715	53706	53687	53702	53707	53716
53353	53363	53350	53348	53349	53353	53364	53363	53355	53357
52763	52742	52749	52756	52754	52752	52752	52752	52760	52745
52111	52109	52125	52129	52123	52115	52126	52125	52125	52131
51360	51367	51366	51369	51367	51371	51362	51365	51375	51375
50524	50524	50524	50517	50529	50523	50529	50539	50525	50534
49658	49649	49647	49660	49658	49646	49663	49670	49674	49669
48766	48777	48770	48767	48766	48761	48773	48775	48781	48784
47919	47932	47921	47940	47938	47930	47937	47945	47932	47934
47105	47105	47103	47091	47110	47113	47110	47110	47107	47106
46392	46414	46403	46427	46410	46425	46411	46419	46409	46415
45713	45729	45731	45737	45746	45760	45738	45741	45760	45756
45168	45171	45153	45177	45172	45200	45175	45190	45154	45184
44869	44856	44893	44873	44875	44859	44842	44868	44868	44869
44555	44564	44577	44574	44599	44569	44617	44578	44573	44590
44463	44486	44462	44467	44500	44471	44450	44501	44490	44469
44597	44596	44604	44596	44592	44587	44581	44590	44603	44584
44803	44818	44800	44795	44824	44815	44773	44810	44819	44808
45205	45194	45194	45197	45227	45206	45204	45187	45203	45194
45764	45733	45759	45756	45767	45760	45747	45768	45777	45767
46414	46422	46414	46402	46381	46381	46407	46407	46409	46404
47193	47184	47181	47170	47189	47166	47158	47163	47162	47178
48038	48022	48039	48031	48029	48030	48012	48017	48016	48014
48918	48907	48931	48924	48912	48916	48915	48900	48897	48910
49853	49850	49824	49825	49826	49831	49825	49809	49823	49821
50710	50711	50676	50687	50665	50690	50677	50691	50682	50664
51561	51525	51544	51549	51543	51537	51529	51531	51530	51535
52311	52321	52315	52304	52312	52306	52302	52289	52310	52308
52893	52891	52870	52868	52823	52888	52873	52862	52856	52855
53399	53365	53402	53401	53425	53374	53397	53406	53372	53365
53786	53783	53760	53760	53810	53775	53753	53752	53761	53758
53827	53877	53828	53831	53818	53832	53837	53837	53825	53831
53878	53876	53872	53864	53884	53851	53854	53863	53861	53851
53692	53696	53664	53683	53640	53671	53677	53654	53677	53673
53292	53265	53278	53295	53287	53305	53284	53251	53270	53266
52811	52829	52818	52807	52805	52804	52810	52796	52809	52814
52189	52201	52194	52189	52207	52185	52192	52175	52209	52191
51439	51434	51444	51442	51456	51451	51447	51452	51441	51452
50671	50676	50674	50680	50678	50686	50689	50672	50693	50691
49842	49869	49857	49863	49856	49844	49860	49863	49877	49877
49159	49149	49169	49162	49141	49163	49173	49171	49163	49172
48224	48229	48234	48227	48245	48246	48256	48252	48262	48240
47483	47469	47466	47454	47460	47465	47464	47460	47494	47482
46736	46715	46716	46736	46729	46724	46742	46705	46733	46740
46119	46111	46106	46133	46097	46127	46123	46104	46102	46131
45690	45680	45681	45658	45710	45688	45675	45664	45698	45701
45231	45230	45236	45256	45240	45247	45249	45267	45284	45259
45023	45008	45023	45017	45016	45039	45027	45003	45047	45014
44996	45014	45001	45011	45018	44997	44991	44977	44989	45006
45035	45031	45013	45057	45007	45008	45006	45016	45040	45021
45194	45189	45183	45145	45169	45178	45172	45168	45168	45203
45595	45571	45564	45599	45583	45601	45578	45568	45591	45595
45993	46010	46008	45984	45993	45983	45982	46004	46004	45988
46542	46540	46537	46521	46548	46527	46533	46541	46513	46543
47191	47195	47194	47174	47187	47172	47182	47177	47179	47206
47885	47872	47889	47877	47873	47852	47868	47873	47864	47876
48622	48602	48595	48611	48615	48609	48599	48612	48598	48608
49348	49346	49340	49337	49339	49341	49337	49337	49322	49321
50062	50083	50068	50060	50075	50079	50056	50056	50071	50070
50782	50757	50760	50766	50758	50738	50736	50751	50762	50752
51337	51330	51322	51318	51336	51312	51329	51314	51311	51287
51921	51890	51878	51885	51885	51862	51894	51865	51871	51895
52273	52292	52291	52307	52290	52258	52286	52294	52314	52297
52500	52509	52517	52515	52492	52526	52468	52486	52523	52529
52692	52697	52676	52676	52696	52682	52681	52683	52697	52653
52702	52735	52721	52732	52720	52705	52729	52709	52695	52726
52515	52512	52523	52512	52501	52490	52536	52527	52529	52519
52310	52282	52288	52293	52291	52285	52282	52284	52308	52256
51947	51915	51933	51937	51927	51940	51912	51938	51937	51934
51419	51416	51405	51410	51412	51401	51393	51411	51415	51407
50875	50856	50870	50876	50866	50873	50856	50867	50877	50867
50249	50242	50243	50249	50234	50240	50248	50253	50256	50254
49585	49582	49586	49587	49584	49579	49605	49600	49594	49594
48920	48919	48925	48936	48928	48951	48925	48924	48926	48920
48298	48272	48299	48284	48294	48270	48291	48295	48297	48274
47650	47650	47655	47660	47651	47679	47682	47672	47672	47678
47079	47066	47079	47094	47078	47072	47081	47105	47074	47068
46654	46648	46653	46665	46640	46626	46637	46670	46638	46635
46237	46235	46252	46251	46247	46253	46266	46258	46254	46255
45908	45923	45918	45946	45924	45956	45953	45943	45947	45947
45843	45832	45835	45846	45833	45828	45826	45835	45849	45853
45759	45769	45769	45753	45790	45772	45755	45759	45761	45753
45845	45809	45827	45829	45841	45829	45841	45846	45856	45819
46048	46060	46069	46073	46066	46064	46049	46047	46073	46040
46335	46331	46335	46329	46347	46334	46323	46355	46330	46327
46742	46744	46722	46744	46744	46705	46735	46716	46717	46747
47230	47240	47227	47233	47240	47243	47250	47232	47242	47243
47759	47750	47768	47761	47765	47755	47740	47738	47753	47767
48359	48365	48366	48341	48349	48345	48342	48351	48347	48347
48968	48975	48975	48967	48953	48955	48969	48962	48954	48949
49582	49599	49594	49593	49588	49580	49588	49572	49589	49583
50188	50187	50176	50195	50173	50169	50169	50192	50176	50171
50715	50707	50711	50718	50702	50704	50696	50687	50708	50693
51221	51220	51211	51199	51205	51199	51204	51202	51200	51197
51622	51632	51650	51621	51625	51636	51625	51603	51628	51625
51879	51867	51875	51864	51874	51856	51873	51868	51868	51876
52083	52078	52079	52077	52096	52080	52091	52080	52102	52071
52180	52157	52163	52159	52160	52154	52177	52161	52155	52175
52108	52101	52097	52102	52098	52094	52095	52084	52092	52075
51963	51955	51960	51961	51962	51961	51971	51967	51963	51949
51703	51706	51700	51708	51688	51716	51724	51715	51720	51705
51338	51343	51339	51353	51334	51339	51341	51351	51338	51343
50939	50930	50923	50939	50937	50932	50945	50944	50934	50936
50456	50466	50467	50467	50459	50455	50469	50475	50478	50461
49938	49942	49932	49946	49951	49957	49953	49961	49952	49952
49422	49425	49433	49426	49429	49429	49428	49446	49429	49422
48927	48931	48931	48914	48923	48940	48930	48928	48939	48936
48433	48435	48440	48441	48437	48440	48441	48441	48455	48444
47982	47990	47984	47985	47990	47993	48010	47996	48003	48016
47627	47628	47627	47644	47637	47627	47628	47644	47615	47646
47322	47311	47330	47330	47323	47317	47341	47321	47341	47331
47103	47099	47101	47100	47092	47102	47111	47096	47109	47108
46986	46999	46984	46985	46997	46993	46983	46994	46988	46991
46914	46930	46915	46909	46941	46914	46933	46926	46914	46936
46952	46978	46973	46974	46974	46969	46971	46966	46973	46958
47131	47133	47122	47129	47128	47151	47123	47115	47115	47128
47287	47305	47289	47295	47281	47286	47279	47282	47286	47282
47561	47575	47575	47559	47577	47557	47560	47570	47559	47563
47909	47923	47901	47904	47889	47915	47907	47909	47910	47905
48279	48273	48274	48270	48269	48253	48266	48248	48260	48263
48667	48666	48670	48661	48689	48665	48659	48663	48647	48661
49091	49089	49082	49078	49079	49077	49077	49074	49081	49067
49498	49507	49502	49498	49496	49483	49505	49491	49494	49485
49916	49911	49911	49897	49907	49903	49896	49899	49893	49882
50239	50246	50244	50238	50251	50239	50247	50247	50241	50244
50589	50564	50579	50574	50562	50571	50564	50583	50565	50556
50831	50835	50828	50830	50807	50820	50819	50828	50823	50818
50994	50995	50992	50994	50965	50985	50980	50961	50981	50974
51106	51103	51085	51105	51114	51101	51084	51086	51095	51096
51119	51120	51127	51119	51117	51128	51111	51111	51121	51116
51026	51030	51036	51024	51015	51027	51031	51028	51032	51024
50926	50907	50914	50925	50941	50924	50923	50917	50920	50913
50718	50713	50702	50713	50710	50722	50721	50730	50718	50728
50443	50419	50447	50434	50438	50435	50427	50440	50445	50438
50145	50143	50144	50145	50134	50144	50157	50148	50153	50149
49813	49804	49797	49801	49808	49799	49796	49814	49796	49807
49495	49486	49481	49483	49489	49491	49499	49476	49485	49496
49098	49110	49106	49115	49109	49109	49103	49118	49112	49117
48773	48766	48764	48774	48771	48763	48788	48785	48769	48777
48447	48433	48434	48450	48435	48445	48444	48452	48459	48448
48163	48185	48186	48167	48158	48162	48159	48189	48173	48174
47963	47983	47979	47988	47976	47977	47984	47968	47963	47970
47800	47801	47802	47794	47803	47797	47803	47785	47793	47818
47669	47669	47677	47658	47678	47700	47672	47661	47687	47681
47665	47680	47644	47666	47660	47658	47672	47664	47668	47671
47650	47655	47658	47675	47660	47673	47678	47684	47675	47674
47724	47728	47748	47745	47744	47744	47731	47735	47746	47730
47873	47880	47881	47881	47863	47859	47862	47871	47867	47871
48047	48024	48030	48058	48031	48026	48021	48047	48023	48034
48247	48252	48236	48261	48256	48259	48256	48251	48258	48240
48490	48509	48490	48497	48486	48492	48486	48493	48493	48501
48746	48761	48769	48763	48761	48763	48751	48758	48753	48770
49036	49062	49059	49052	49038	49045	49040	49037	49040	49035
49321	49330	49321	49310	49326	49324	49314	49316	49309	49310
49602	49603	49594	49589	49584	49591	49579	49577	49593	49596
49845	49848	49837	49840	49832	49825	49824	49846	49836	49828
50036	50014	50029	50023	50025	50032	50022	50019	50017	50024
50193	50202	50203	50197	50196	50197	50194	50185	50205	50190
50340	50338	50310	50335	50317	50336	50325	50325	50310	50331
50365	50356	50363	50358	50363	50353	50363	50360	50358	50343
50389	50384	50379	50390	50375	50395	50378	50384	50384	50371
50346	50342	50358	50361	50356	50344	50357	50343	50358	50340
50227	50229	50240	50239	50229	50240	50247	50240	50225	50240
50118	50109	50111	50122	50114	50118	50125	50126	50129	50108
49958	49945	49959	49955	49966	49973	49969	49955	49963	49945
49758	49766	49771	49767	49769	49763	49784	49766	49758	49779
49571	49562	49578	49574	49575	49560	49567	49574	49572	49567
49359	49360	49349	49361	49362	49363	49367	49371	49361	49366
49164	49154	49167	49145	49153	49171	49179	49167	49170	49160
48976	48967	48982	48977	48975	49005	48987	48984	48971	48977
48822	48827	48806	48827	48811	48814	48842	48821	48844	48816
48709	48695	48694	48702	48702	48684	48690	48696	48694	48704
48596	48605	48602	48604	48599	48605	48611	48585	48604	48609
48567	48553	48561	48565	48554	48575	48552	48564	48561	48555
48526	48536	48526	48527	48534	48522	48539	48538	48519	48522
48546	48542	48533	48538	48541	48533	48545	48525	48537	48531
48575	48587	48578	48565	48585	48567	48563	48585	48569	48579
48637	48631	48627	48625	48633	48629	48617	48610	48615	48634
48708	48707	48706	48705	48702	48693	48702	48703	48705	48710
48799	48793	48792	48806	48811	48808	48790	48803	48800	48804
48895	48900	48903	48896	48900	48901	48881	48882	48892	48882
48997	48995	48990	48994	48983	48986	48992	48995	48993	48987
49097	49099	49091	49095	49091	49080	49084	49094	49079	49088
49194	49185	49188	49186	49191	49180	49184	49183	49185	49179
49260	49256	49256	49249	49269	49241	49251	49249	49251	49256
49294	49315	49307	49306	49299	49301	49307	49297	49302	49303
49323	49322	49338	49324	49330	49330	49322	49324	49327	49325
49332	49319	49327	49322	49317	49320	49311	49318	49317	49310
49274	49276	49257	49259	49268	49267	49274	49283	49269	49275
49185	49194	49209	49191	49207	49201	49198	49194	49189	49202
49081	49087	49083	49088	49074	49074	49086	49094	49084	49084
48944	48957	48958	48955	48955	48963	48961	48951	48963	48952
48804	48791	48805	48801	48800	48799	48791	48815	48808	48808
48640	48629	48637	48629	48639	48650	48635	48646	48637	48638
48480	48455	48471	48478	48477	48499	48493	48488	48483	48487
48313	48300	48318	48311	48320	48315	48312	48328	48311	48314
48163	48156	48165	48161	48177	48168	48168	48168	48160	48176
48059	48037	48057	48053	48058	48054	48056	48044	48065	48053
47937	47939	47935	47937	47943	47925	47947	47946	47949	47946
47875	47881	47874	47882	47878	47881	47903	47884	47886	47884
47891	47890	47894	47892	47888	47901	47888	47870	47877	47900
47921	47914	47914	47919	47905	47923	47922	47935	47906	47924
47991	48023	47997	48019	48002	48006	48005	48015	47999	48014
48144	48140	48136	48139	48131	48128	48134	48126	48146	48137
48312	48317	48308	48308	48317	48306	48318	48300	48307	48305
48533	48530	48536	48530	48532	48530	48516	48539	48533	48534
48779	48797	48757	48766	48755	48773	48787	48767	48747	48771
49039	49029	49037	49030	49038	49035	49022	49040	49027	49025
49285	49309	49300	49302	49304	49276	49278	49287	49279	49287
49575	49567	49571	49573	49565	49573	49575	49562	49572	49569
49839	49842	49819	49828	49840	49827	49830	49823	49841	49827
50065	50057	50048	50055	50062	50072	50052	50055	50045	50050
50291	50285	50277	50269	50275	50275	50274	50264	50270	50261
50468	50462	50458	50454	50460	50449	50459	50459	50451	50450
50547	50549	50546	50548	50562	50534	50538	50526	50541	50536
50630	50634	50635	50621	50613	50615	50603	50612	50611	50615
50613	50624	50628	50623	50633	50624	50624	50620	50620	50618
50517	50524	50523	50519	50520	50513	50515	50521	50515	50521
50405	50391	50387	50377	50387	50388	50377	50383	50381	50382
50177	50185	50178	50174	50182	50171	50182	50176	50186	50163
49911	49905	49924	49906	49900	49911	49900	49902	49892	49906
49606	49606	49598	49601	49584	49595	49599	49600	49612	49606
49259	49241	49261	49267	49275	49261	49265	49257	49266	49264
48915	48894	48901	48916	48906	48912	48908	48910	48916	48905
48536	48531	48530	48526	48532	48543	48544	48537	48542	48535
48181	48192	48174	48185	48199	48178	48183	48190	48185	48192
47884	47857	47884	47891	47892	47895	47900	47909	47898	47896
47575	47573	47584	47605	47590	47582	47600	47587	47583	47603
47343	47379	47375	47353	47346	47368	47372	47368	47368	47376
47221	47215	47207	47228	47235	47236	47216	47240	47228	47250
47098	47103	47096	47094	47131	47110	47108	47133	47111	47100
47075	47104	47075	47071	47085	47077	47124	47087	47118	47049
47267	47258	47273	47251	47275	47252	47274	47262	47287	47254
47321	47328	47331	47317	47294	47312	47317	47335	47317	47337
47533	47531	47513	47526	47526	47536	47523	47523	47530	47533
47781	47767	47776	47779	47791	47782	47777	47765	47783	47779
48101	48104	48088	48104	48103	48091	48094	48097	48095	48090
48496	48479	48488	48475	48481	48484	48483	48482	48488	48485
48885	48884	48882	48893	48883	48883	48871	48878	48872	48896
49316	49329	49294	49312	49287	49313	49303	49315	49303	49297
49720	49728	49734	49718	49739	49731	49720	49723	49718	49719
50156	50162	50146	50144	50156	50156	50139	50141	50149	50160
50557	50561	50555	50545	50538	50544	50535	50552	50552	50540
50870	50881	50866	50882	50864	50864	50864	50864	50853	50852
51181	51179	51188	51181	51181	51166	51180	51178	51163	51171
51407	51400	51418	51386	51407	51409	51396	51390	51392	51400
51513	51534	51509	51493	51502	51506	51498	51522	51492	51498
51592	51591	51584	51586	51597	51592	51584	51611	51592	51588
51549	51544	51551	51563	51543	51541	51546	51543	51527	51529
51359	51365	51376	51363	51358	51359	51349	51350	51346	51356
51140	51145	51141	51139	51141	51140	51151	51137	51159	51146
50827	50837	50820	50825	50837	50827	50834	50830	50857	50838
50413	50389	50397	50407	50408	50420	50415	50418	50405	50415
49960	49969	49962	49956	49961	49961	49968	49959	49964	49967
49460	49461	49454	49458	49462	49461	49456	49452	49461	49455
48933	48941	48925	48926	48940	48942	48936	48934	48939	48950
48400	48382	48393	48369	48382	48380	48397	48395	48399	48412
47852	47861	47852	47853	47861	47882	47860	47882	47878	47877
47396	47388	47395	47401	47398	47384	47407	47396	47379	47399
46915	46932	46934	46927	46929	46915	46937	46932	46947	46922
46532	46542	46562	46560	46561	46581	46526	46560	46570	46538
46280	46310	46320	46314	46304	46344	46284	46319	46303	46299
46065	46034	46067	46029	46060	46017	46037	46052	46082	46071
45959	45946	45979	45952	45954	45965	45934	45970	45940	46008
46024	46018	45991	45992	46019	45998	46026	46026	46020	46042
46103	46090	46092	46081	46092	46131	46128	46081	46104	46081
46399	46371	46353	46378	46356	46374	46376	46366	46364	46388
46687	46664	46674	46666	46660	46704	46686	46666	46668	46660
47100	47095	47091	47093	47112	47100	47108	47100	47098	47077
47621	47593	47616	47605	47627	47607	47597	47607	47613	47639
48176	48174	48181	48187	48177	48197	48159	48187	48180	48173
48811	48807	48820	48818	48794	48807	48799	48803	48787	48797
49443	49470	49432	49452	49442	49433	49443	49429	49437	49424
50113	50113	50118	50100	50089	50104	50103	50101	50096	50104
50755	50743	50736	50759	50749	50750	50727	50741	50727	50753
51283	51299	51290	51312	51304	51303	51271	51275	51292	51251
51865	51878	51875	51851	51869	51860	51842	51850	51846	51855
52293	52295	52298	52301	52304	52283	52294	52276	52287	52272
52574	52561	52557	52549	52563	52574	52544	52542	52549	52551
52801	52787	52814	52802	52797	52793	52772	52780	52799	52769
52897	52884	52881	52885	52877	52883	52894	52891	52875	52885
52734	52736	52746	52744	52727	52747	52731	52736	52725	52740
52568	52561	52567	52562	52563	52563	52551	52558	52553	52567
52223	52232	52238	52231	52232	52211	52218	52213	52224	52218
51728	51742	51744	51742	51735	51725	51737	51737	51742	51743
51185	51206	51198	51198	51210	51184	51203	51209	51200	51202
50566	50552	50564	50573	50559	50569	50560	50565	50570	50568
49856	49841	49856	49869	49865	49871	49866	49864	49866	49880
49134	49134	49142	49135	49136	49153	49152	49141	49147	49133
48395	48387	48408	48416	48408	48394	48404	48401	48427	48413
47706	47703	47730	47721	47718	47712	47715	47740	47724	47729
47014	47031	47036	47028	47016	47037	47015	47040	47041	47040
46445	46395	46425	46442	46447	46427	46454	46450	46436	46431
45962	45951	45968	45984	45979	45991	45980	45987	45987	46010
45536	45548	45551	45516	45539	45547	45560	45552	45555	45584
45221	45232	45245	45261	45227	45249	45246	45256	45253	45250
45150	45163	45150	45195	45186	45186	45185	45173	45171	45199
45129	45144	45147	45108	45149	45168	45123	45120	45148	45143
45293	45289	45317	45282	45283	45292	45286	45297	45308	45316
45537	45524	45520	45540	45537	45557	45536	45534	45513	45536
45917	45939	45926	45924	45932	45933	45941	45942	45925	45930
46477	46484	46485	46479	46497	46467	46487	46484	46486	46481
47068	47076	47052	47065	47060	47062	47068	47071	47067	47051
47758	47774	47779	47767	47778	47764	47762	47760	47776	47762
48534	48548	48539	48542	48534	48529	48527	48534	48535	48519
49328	49326	49313	49326	49312	49313	49325	49330	49323	49318
50138	50137	50137	50113	50122	50136	50137	50117	50112	50112
50847	50849	50852	50854	50851	50855	50847	50843	50840	50854
51584	51576	51571	51575	51583	51580	51569	51562	51560	51564
52215	52212	52198	52215	52213	52220	52201	52195	52181	52197
52626	52634	52640	52622	52632	52617	52622	52631	52614	52624
53016	53021	53010	53017	52997	52992	53003	52997	53007	53024
53212	53228	53223	53219	53227	53200	53224	53220	53225	53194
53215	53207	53195	53204	53218	53209	53200	53187	53192	53194
53097	53088	53094	53095	53094	53081	53093	53085	53080	53101
52792	52805	52811	52797	52795	52789	52821	52800	52803	52813
52304	52312	52322	52315	52315	52295	52314	52313	52308	52324
51783	51786	51775	51784	51769	51781	51787	51782	51785	51795
51095	51092	51084	51083	51095	51102	51095	51096	51105	51084
50297	50302	50306	50305	50298	50297	50301	50315	50317	50314
49471	49477	49475	49479	49492	49490	49484	49495	49488	49498
48624	48619	48617	48626	48629	48621	48626	48633	48640	48641
47792	47791	47803	47801	47813	47807	47822	47809	47818	47812
46951	46981	46939	46946	46978	46949	46979	46971	46970	46999
46163	46192	46187	46186	46205	46188	46178	46200	46187	46228
45547	45568	45581	45591	45627	45594	45609	45588	45592	45618
44976	44971	44982	44969	44940	45011	45021	45013	45005	44998
44491	44672	44638	44659	44578	44552	44590	44538	44646	44617
44652	44683	44720	44686	44727	44674	44700	44701	44697	44672
44272	44299	44254	44302	44256	44298	44290	44286	44291	44320
44358	44407	44398	44376	44395	44402	44383	44416	44383	44384
44532	44521	44481	44529	44550	44539	44544	44551	44545	44526
44925	44888	44902	44939	44867	44918	44923	44933	44921	44913
45504	45499	45515	45498	45519	45498	45502	45457	45503	45498
46158	46178	46166	46157	46174	46185	46168	46167	46161	46179
46980	46966	46984	46967	46978	46974	46983	46976	46994	46973
47878	47876	47881	47890	47886	47874	47880	47869	47886	47885
48859	48835	48843	48851	48845	48830	48838	48819	48835	48834
49860	49825	49826	49847	49827	49850	49832	49799	49828	49841
50787	50794	50765	50786	50767	50791	50775	50790	50776	50774
51740	51766	51722	51727	51752	51752	51744	51724	51741	51747
52592	52587	52607	52627	52586	52573	52580	52580	52562	52577
53234	53209	53275	53248	53226	53230	53218	53152	53209	53219
53845	53852	53829	53810	53828	53874	53833	53883	53829	53840
54305	54272	54274	54349	54281	54286	54289	54245	54275	54269
54399	54387	54361	54442	54395	54385	54386	54430	54364	54388
54497	54523	54522	54467	54481	54480	54479	54468	54458	54465
54352	54362	54403	54375	54376	54369	54378	54322	54330	54348
53936	53932	53885	53935	53922	53931	53918	53914	53903	53928
53457	53457	53480	53437	53467	53448	53471	53485	53481	53457
52795	52797	52808	52780	52803	52802	52806	52795	52812	52795
51998	51982	51993	51972	51981	51995	51997	51980	51982	51993
51107	51110	51105	51114	51118	51109	51114	51116	51113	51119
50156	50149	50147	50160	50151	50156	50157	50154	50162	50165
49153	49160	49179	49170	49166	49184	49181	49181	49170	49183
48188	48176	48171	48197	48179	48198	48189	48198	48211	48212
47235	47228	47214	47203	47256	47222	47233	47233	47256	47251
46399	46398	46405	46409	46434	46434	46437	46433	46415	46429
45608	45606	45605	45567	45607	45578	45635	45606	45636	45620
44957	44934	44947	44973	44951	44942	44920	44968	44968	44951
44532	44556	44572	44514	44553	44581	44526	44594	44540	44589
44164	44169	44163	44168	44181	44202	44221	44206	44247	44152
44107	44064	44076	44090	44058	44034	44135	44073	44078	44105
44068	44079	44059	44051	44058	44044	44058	44077	44039	44101
44284	44272	44265	44266	44268	44291	44252	44287	44338	44236
44720	44761	44736	44751	44752	44782	44760	44739	44709	44726
45239	45226	45251	45258	45243	45243	45299	45269	45285	45234
46005	45999	45989	45978	45972	46008	45962	45979	45954	45989
46853	46880	46880	46870	46872	46887	46876	46890	46868	46868
47805	47797	47810	47800	47798	47799	47807	47780	47794	47788
48817	48809	48792	48821	48794	48818	48803	48799	48800	48799
49828	49819	49827	49821	49823	49806	49801	49808	49791	49808
50838	50840	50826	50836	50812	50828	50812	50821	50805	50815
51782	51792	51804	51790	51797	51741	51780	51774	51785	51752
52581	52549	52570	52562	52562	52584	52569	52551	52545	52567
53293	53300	53297	53291	53313	53256	53320	53282	53267	53318
53878	53861	53873	53865	53857	53892	53881	53841	53859	53807
54186	54194	54193	54187	54147	54187	54176	54172	54193	54143
54393	54398	54394	54403	54396	54354	54356	54382	54381	54346
54407	54406	54385	54397	54380	54348	54395	54372	54386	54320
54122	54140	54146	54120	54132	54143	54107	54130	54122	54133
53769	53755	53771	53766	53753	53767	53733	53738	53751	53731
53187	53195	53201	53193	53185	53200	53189	53197	53189	53196
52426	52409	52397	52404	52431	52420	52419	52414	52411	52411
51617	51616	51619	51613	51629	51622	51620	51623	51612	51624
50665	50663	50674	50675	50663	50671	50672	50688	50679	50680
49676	49659	49671	49670	49677	49673	49679	49678	49678	49674
48640	48650	48641	48664	48644	48656	48659	48677	48659	48669
47616	47623	47618	47626	47619	47627	47642	47619	47632	47643
46683	46708	46708	46714	46722	46722	46731	46733	46742	46723
45790	45768	45827	45809	45795	45810	45808	45800	45844	45819
44968	44994	44979	44981	44984	44991	44960	44989	44992	44995
44420	44423	44423	44433	44447	44433	44457	44471	44464	44484
43881	43891	43925	43876	43882	43884	43897	43932	43921	43904
43653	43632	43654	43659	43656	43641	43668	43645	43651	43672
43426	43419	43405	43449	43408	43435	43458	43443	43433	43473
43504	43510	43522	43510	43499	43511	43513	43526	43498	43533
43887	43852	43846	43879	43867	43874	43867	43882	43886	43878
44265	44271	44270	44266	44262	44290	44285	44287	44258	44253
44899	44891	44903	44922	44903	44878	44911	44875	44868	44901
45784	45787	45771	45789	45764	45755	45770	45765	45755	45763
46703	46697	46700	46694	46697	46708	46701	46685	46695	46688
47752	47749	47750	47739	47754	47730	47735	47738	47727	47734
48893	48876	48874	48852	48865	48861	48870	48853	48863	48851
50020	50025	50014	50011	50007	49997	49995	49999	50009	49988
51153	51157	51148	51140	51150	51145	51134	51132	51136	51126
52189	52180	52191	52193	52180	52182	52177	52160	52151	52173
53184	53177	53190	53171	53160	53170	53180	53161	53169	53153
54026	54023	54009	54015	54031	54008	54021	54010	54006	53993
54605	54586	54602	54588	54591	54562	54597	54564	54543	54551
55166	55158	55161	55151	55152	55152	55139	55136	55159	55125
55409	55420	55415	55419	55405	55375	55416	55384	55394	55386
55370	55348	55352	55329	55334	55339	55343	55323	55327	55336
55275	55271	55256	55274	55262	55267	55267	55237	55244	55238
54841	54856	54861	54862	54854	54888	54860	54859	54820	54837
54174	54208	54189	54184	54174	54178	54171	54193	54189	54168
53481	53476	53483	53461	53481	53461	53452	53461	53469	53438
52587	52587	52575	52584	52581	52570	52585	52583	52584	52572
51515	51512	51510	51515	51518	51513	51506	51515	51510	51516
50420	50434	50423	50427	50426	50440	50447	50447	50444	50442
49295	49282	49287	49291	49291	49291	49308	49305	49283	49304
48166	48179	48166	48156	48198	48178	48194	48188	48187	48173
47051	47063	47059	47045	47066	47077	47059	47070	47070	47073
46059	46069	45980	46115	46032	46013	46125	45996	46041	46084
45535	45592	45527	45573	45566	45537	45580	45553	45557	45557
44447	44481	44452	44455	44508	44449	44487	44487	44451	44472
43809	43794	43822	43816	43856	43824	43834	43837	43826	43842
43300	43256	43305	43331	43356	43349	43307	43319	43338	43345
43107	43163	43108	43091	43064	43116	43126	43119	43100	43098
43143	43128	43143	43149	43129	43137	43170	43191	43151	43136
43296	43283	43337	43302	43344	43342	43319	43283	43321	43338
43716	43677	43739	43729	43708	43742	43735	43730	43738	43740
44420	44433	44434	44433	44395	44404	44400	44449	44413	44431
45149	45165	45158	45133	45149	45131	45129	45167	45119	45152
46105	46086	46086	46106	46107	46093	46095	46081	46080	46103
47186	47183	47175	47175	47173	47179	47166	47164	47166	47166
48311	48291	48302	48302	48306	48298	48285	48286	48288	48293
49486	49485	49493	49495	49479	49481	49464	49470	49471	49466
50644	50638	50641	50634	50643	50596	50600	50624	50600	50601
51774	51800	51790	51778	51776	51754	51745	51708	51731	51754
52829	52843	52854	52807	52789	52810	52814	52774	52804	52802
53630	53669	53587	53627	53636	53605	53611	53634	53587	53609
54405	54422	54337	54437	54399	54390	54385	54427	54370	54366
54938	54945	54927	54933	54915	54956	54913	54918	54890	54910
55175	55173	55136	55102	55182	55163	55174	55096	55140	55172
55288	55326	55234	55234	55285	55274	55274	55249	55255	55279
55173	55145	55093	55176	55146	55126	55133	55171	55102	55145
54674	54702	54689	54663	54691	54676	54689	54640	54640	54673
54177	54218	54189	54225	54190	54193	54202	54170	54220	54188
53419	53407	53395	53398	53420	53430	53416	53415	53448	53415
52464	52447	52432	52442	52448	52447	52444	52429	52442	52442
51440	51449	51435	51450	51446	51454	51451	51465	51449	51458
50315	50310	50312	50315	50324	50327	50323	50325	50327	50320
49142	49170	49144	49163	49153	49169	49177	49169	49146	49159
47963	47965	47973	47999	47973	47975	47971	48004	47963	48002
46759	46813	46808	46783	46822	46807	46816	46840	46779	46815
45762	45802	45796	45825	45834	45825	45805	45832	45851	45802
44776	44826	44825	44790	44813	44797	44853	44866	44883	44844
44028	44068	44060	44122	44118	44059	44114	44119	44074	44147
43313	43332	43350	43338	43337	43339	43369	43373	43342	43391
42936	42907	42921	42933	42920	42979	42981	42913	42920	42891
42737	42744	42772	42758	42797	42800	42751	42814	42758	42795
42597	42654	42630	42625	42698	42575	42744	42711	42756	42691
42877	42867	42884	42890	42868	42845	42885	42877	42905	42853
43364	43416	43411	43405	43388	43349	43331	43371	43333	43404
43938	43984	43952	43940	43981	43891	43965	43948	43954	43929
44772	44724	44724	44729	44722	44776	44734	44746	44726	44715
45783	45766	45768	45787	45761	45763	45794	45779	45750	45786
46866	46841	46858	46827	46863	46836	46846	46838	46850	46851
48055	48061	48054	48055	48043	48026	48033	48033	48045	48044
49315	49290	49304	49295	49301	49289	49268	49273	49269	49284
50541	50555	50569	50547	50557	50570	50523	50536	50530	50516
51778	51803	51785	51789	51772	51752	51726	51754	51743	51757
52881	52877	52868	52864	52863	52858	52861	52828	52848	52890
53867	53888	53881	53893	53897	53899	53885	53855	53881	53880
54747	54743	54743	54722	54729	54764	54658	54709	54707	54697
55245	55219	55240	55253	55232	55267	55166	55240	55231	55178
55759	55714	55752	55733	55749	55753	55729	55724	55726	55749
55887	55928	55864	55879	55876	55842	55838	55888	55857	55861
55697	55684	55680	55688	55676	55672	55699	55667	55657	55685
55422	55413	55413	55418	55409	55418	55381	55386	55411	55427
54903	54910	54915	54907	54897	54904	54905	54906	54906	54894
54072	54045	54053	54071	54054	54063	54050	54056	54044	54080
53191	53169	53177	53179	53169	53179	53183	53179	53186	53176
52126	52148	52124	52142	52118	52146	52143	52149	52138	52136
50930	50938	50928	50940	50935	50943	50949	50943	50945	50953
49723	49720	49723	49719	49737	49731	49750	49746	49735	49749
48489	48470	48493	48481	48483	48494	48486	48506	48500	48493
47305	47291	47319	47286	47325	47306	47330	47313	47312	47335
46168	46170	46131	46163	46178	46173	46160	46183	46180	46177
45183	45224	45195	45221	45223	45218	45235	45224	45229	45227
44304	44280	44294	44282	44313	44289	44298	44276	44309	44329
43544	43553	43533	43573	43545	43535	43550	43544	43577	43587
43147	43182	43139	43182	43171	43177	43195	43138	43173	43184
42808	42830	42803	42792	42830	42837	42843	42840	42857	42860
42710	42708	42716	42714	42733	42707	42708	42708	42727	42732
43033	43001	42955	43000	43007	43024	43055	42999	42994	43017
43291	43303	43302	43298	43307	43331	43323	43299	43301	43311
43904	43916	43902	43900	43875	43892	43898	43890	43907	43897
44723	44675	44714	44685	44713	44705	44704	44686	44696	44686
45636	45628	45631	45633	45603	45607	45620	45620	45631	45612
46715	46694	46701	46697	46698	46693	46687	46677	46685	46676
47886	47888	47890	47874	47879	47879	47881	47865	47858	47872
49090	49090	49109	49072	49085	49091	49075	49079	49072	49076
50327	50321	50316	50331	50320	50302	50305	50317	50293	50291
51477	51456	51477	51454	51457	51439	51445	51436	51419	51428
52595	52609	52601	52604	52598	52573	52579	52587	52583	52565
53576	53549	53558	53563	53549	53554	53529	53523	53513	53512
54271	54248	54252	54248	54246	54251	54214	54211	54224	54227
54925	54910	54904	54905	54899	54896	54879	54893	54874	54877
55336	55329	55332	55341	55333	55341	55314	55326	55289	55330
55381	55385	55380	55357	55365	55371	55358	55352	55343	55340
55331	55329	55364	55349	55323	55351	55342	55330	55337	55329
55041	55043	55046	55050	55048	55076	55032	55025	55033	55048
54498	54487	54465	54488	54491	54473	54467	54475	54452	54491
53817	53826	53802	53811	53810	53819	53814	53803	53805	53788
52944	52944	52947	52949	52943	52938	52939	52959	52957	52941
51939	51936	51930	51928	51925	51935	51929	51942	51934	51933
50843	50854	50840	50855	50857	50856	50861	50854	50856	50856
49723	49700	49711	49727	49728	49753	49719	49718	49727	49713
48803	48781	48787	48800	48784	48803	48807	48806	48826	48808
47505	47494	47522	47527	47527	47537	47541	47546	47524	47522
46441	46455	46453	46461	46497	46469	46478	46458	46484	46485
45497	45458	45496	45484	45481	45516	45491	45486	45509	45529
44674	44672	44672	44666	44695	44679	44700	44694	44695	44706
44099	44118	44115	44167	44074	44116	44110	44106	44127	44148
43548	43540	43556	43539	43569	43590	43555	43576	43557	43547
43295	43246	43295	43283	43217	43275	43300	43303	43326	43289
43302	43340	43336	43329	43284	43326	43335	43357	43338	43346
43399	43369	43404	43406	43342	43398	43402	43386	43413	43393
43719	43738	43705	43681	43686	43684	43677	43746	43707	43699
44335	44325	44315	44326	44392	44323	44330	44321	44339	44338
45029	45039	44991	45020	45008	45033	45024	44996	45009	45009
45893	45891	45847	45867	45885	45865	45858	45899	45858	45861
46931	46915	46932	46927	46933	46931	46901	46920	46903	46931
48033	48008	48008	48020	48018	48016	48011	48016	47993	48021
49177	49173	49185	49151	49163	49154	49149	49154	49161	49131
50308	50305	50306	50281	50282	50291	50266	50258	50287	50280
51437	51445	51453	51407	51449	51414	51406	51438	51408	51401
52481	52448	52484	52499	52439	52443	52463	52407	52447	52442
53289	53306	53241	53309	53289	53270	53262	53225	53251	53264
54110	54119	54121	54105	54081	54115	54087	54128	54072	54095
54679	54685	54723	54624	54650	54660	54667	54649	54636	54640
54957	54941	54990	54980	54908	54910	54942	54872	54906	54914
55195	55195	55219	55135	55163	55172	55176	55186	55165	55145
55088	55098	55078	55089	55101	55082	55078	55046	55085	55060
54716	54712	54773	54767	54723	54685	54708	54756	54730	54691
54307	54290	54279	54269	54283	54274	54298	54268	54278	54286
53654	53657	53657	53664	53668	53651	53659	53665	53644	53669
52750	52755	52763	52776	52760	52761	52771	52766	52755	52763
51847	51851	51836	51842	51863	51854	51859	51847	51854	51859
50819	50826	50818	50824	50820	50841	50842	50833	50818	50832
49760	49757	49757	49772	49770	49769	49767	49774	49784	49767
48704	48689	48670	48682	48700	48691	48694	48709	48699	48698
47643	47680	47665	47671	47676	47693	47696	47691	47677	47688
46658	46667	46666	46627	46661	46671	46683	46675	46651	46680
45796	45776	45764	45776	45749	45767	45767	45771	45758	45774
45096	45070	45071	45136	45093	45096	45122	45107	45081	45115
44415	44381	44410	44477	44412	44379	44432	44413	44432	44445
43854	43905	43913	43916	43931	43945	43912	43932	43975	43917
43741	43743	43754	43726	43743	43752	43715	43752	43753	43722
43571	43594	43609	43601	43610	43625	43571	43627	43635	43657
43724	43755	43740	43721	43737	43802	43731	43743	43708	43765
44131	44095	44103	44117	44124	44080	44118	44104	44104	44136
44570	44592	44557	44608	44589	44559	44591	44594	44586	44516
45298	45249	45245	45254	45242	45275	45232	45235	45228	45266
46092	46099	46119	46091	46102	46112	46081	46094	46079	46094
47027	47035	47027	47012	47022	47034	47031	47013	47011	47035
48066	48065	48067	48059	48070	48054	48043	48041	48049	48037
49130	49136	49116	49099	49116	49091	49089	49096	49098	49099
50199	50189	50183	50195	50192	50187	50185	50170	50171	50165
51202	51234	51224	51211	51218	51185	51228	51205	51196	51191
52096	52112	52121	52120	52131	52086	52035	52080	52092	52124
52996	52986	52958	52963	52960	53010	53001	52944	52971	52971
53689	53698	53687	53713	53713	53661	53717	53671	53672	53712
54097	54123	54098	54122	54091	54079	54113	54072	54071	54059
54454	54454	54450	54453	54445	54475	54480	54430	54455	54410
54633	54624	54621	54607	54625	54589	54571	54611	54594	54647
54425	54436	54420	54418	54422	54399	54377	54410	54405	54396
54187	54181	54172	54190	54164	54209	54154	54165	54170	54165
53695	53703	53715	53711	53720	53692	53699	53718	53700	53690
53042	53045	53033	53054	53037	53034	53048	53047	53043	53050
52308	52310	52303	52310	52289	52296	52309	52298	52306	52281
51429	51432	51427	51430	51432	51431	51434	51435	51429	51433
50475	50474	50469	50479	50479	50489	50483	50480	50490	50492
49504	49506	49498	49517	49519	49516	49523	49512	49528	49531
48557	48550	48560	48561	48549	48554	48565	48561	48581	48568
47574	47584	47572	47593	47576	47596	47608	47626	47601	47610
46667	46680	46673	46681	46688	46671	46688	46709	46701	46693
45929	45910	45933	45957	45960	45942	45954	45936	45929	45957
45184	45194	45183	45206	45224	45221	45232	45250	45206	45236
44633	44613	44636	44648	44655	44687	44662	44671	44672	44673
44288	44304	44310	44337	44306	44316	44313	44324	44311	44340
44034	44053	44045	44076	44069	44049	44068	44078	44087	44053
43989	43993	44013	44014	44010	44014	43998	44039	44035	44012
44230	44247	44239	44246	44222	44243	44249	44253	44229	44225
44513	44466	44472	44488	44482	44485	44488	44482	44487	44480
44987	44940	44955	44985	44996	44965	44974	44992	44967	44987
45652	45650	45660	45648	45653	45658	45650	45661	45646	45648
46373	46356	46377	46348	46367	46370	46375	46357	46369	46368
47232	47224	47220	47219	47218	47222	47207	47208	47207	47210
48159	48136	48149	48137	48137	48147	48135	48130	48126	48127
49093	49084	49095	49082	49086	49077	49078	49067	49063	49067
50031	50022	50024	50015	50030	50009	50006	50013	50005	50013
50894	50897	50875	50870	50870	50864	50866	50847	50852	50847
51725	51718	51709	51722	51707	51706	51697	51695	51684	51697
52451	52425	52425	52433	52422	52413	52408	52408	52410	52415
52986	52958	52969	52951	52942	52957	52955	52954	52921	52949
53414	53436	53417	53418	53413	53417	53406	53422	53415	53391
53667	53699	53695	53690	53667	53663	53687	53676	53678	53667
53708	53714	53721	53729	53711	53711	53730	53709	53690	53675
53663	53676	53680	53658	53684	53665	53668	53683	53658	53646
53418	53447	53435	53449	53437	53415	53442	53427	53419	53429
52965	52973	52989	52979	52975	52966	52988	52986	52976	52971
52504	52512	52512	52501	52512	52523	52499	52515	52528	52501
51897	51902	51870	51859	51862	51923	51913	51878	51942	51866
51157	51157	51160	51152	51161	51180	51167	51165	51175	51154
50396	50398	50387	50389	50383	50402	50416	50405	50407	50408
49601	49593	49577	49591	49599	49609	49602	49588	49599	49602
48769	48779	48771	48782	48785	48785	48774	48780	48785	48788
47988	47987	47988	47990	48008	47985	47986	47993	48004	47999
47269	47263	47268	47285	47293	47279	47288	47292	47279	47272
46565	46589	46579	46577	46577	46600	46592	46588	46586	46590
45965	45971	45978	45983	45947	45972	46001	45978	46008	45990
45596	45626	45577	45610	45630	45615	45580	45606	45600	45620
45223	45185	45219	45231	45255	45241	45254	45238	45238	45232
45009	44977	45011	45016	45005	44987	45036	45029	44997	45024
45064	45062	45039	45041	45069	45069	45076	45045	45061	45047
45118	45103	45116	45121	45070	45116	45126	45115	45123	45106
45372	45343	45379	45340	45365	45340	45340	45303	45335	45347
45728	45745	45760	45742	45707	45734	45741	45730	45729	45729
46204	46169	46185	46201	46213	46169	46164	46196	46171	46190
46756	46749	46752	46740	46767	46744	46746	46782	46740	46753
47418	47441	47397	47411	47403	47417	47395	47398	47415	47415
48095	48082	48084	48080	48091	48064	48077	48065	48077	48085
48805	48795	48810	48797	48791	48788	48785	48783	48773	48796
49521	49515	49526	49501	49518	49500	49495	49488	49496	49494
50213	50204	50199	50222	50217	50201	50182	50178	50187	50197
50845	50858	50856	50859	50838	50827	50831	50829	50849	50821
51363	51372	51333	51378	51359	51361	51370	51361	51348	51350
51864	51878	51875	51847	51841	51857	51847	51866	51849	51845
52243	52235	52258	52202	52230	52236	52233	52261	52246	52226
52406	52405	52399	52415	52399	52405	52414	52367	52406	52411
52576	52566	52604	52608	52576	52574	52577	52584	52564	52561
52571	52585	52558	52588	52560	52583	52576	52569	52580	52553
52409	52394	52410	52426	52408	52425	52411	52396	52412	52410
52195	52199	52217	52200	52192	52203	52200	52203	52219	52210
51882	51878	51879	51901	51872	51870	51887	51876	51860	51883
51424	51427	51408	51421	51421	51421	51429	51441	51428	51426
50932	50934	50941	50961	50934	50941	50944	50942	50954	50943
50367	50377	50373	50369	50365	50375	50386	50377	50377	50375
49795	49799	49784	49786	49784	49793	49806	49785	49809	49799
49187	49170	49182	49182	49184	49183	49183	49188	49175	49187
48589	48590	48589	48579	48598	48582	48592	48603	48616	48602
48011	47998	47999	48020	48011	48013	48008	48010	48038	48014
47480	47496	47472	47472	47477	47497	47492	47491	47454	47499
47037	47066	47032	47043	47047	47040	47051	47046	47097	47064
46657	46653	46652	46644	46666	46655	46662	46679	46675	46666
46349	46364	46379	46391	46362	46392	46389	46374	46383	46409
46222	46237	46221	46239	46238	46240	46215	46244	46197	46269
46126	46128	46133	46139	46144	46142	46089	46144	46159	46112
46142	46177	46160	46176	46174	46138	46178	46147	46140	46192
46328	46350	46330	46335	46331	46340	46356	46347	46331	46371
46556	46514	46524	46520	46523	46553	46499	46508	46550	46558
46829	46854	46848	46848	46853	46852	46835	46859	46863	46825
47270	47275	47269	47269	47273	47264	47280	47269	47268	47266
47698	47689	47705	47699	47694	47699	47698	47689	47695	47692
48180	48188	48176	48177	48192	48183	48173	48179	48177	48173
48696	48698	48696	48705	48694	48701	48693	48705	48702	48695
49215	49220	49213	49205	49213	49220	49215	49200	49197	49209
49715	49731	49721	49726	49717	49732	49714	49712	49719	49697
50153	50152	50167	50155	50167	50155	50137	50154	50145	50163
50580	50578	50578	50573	50579	50573	50585	50582	50566	50588
50926	50926	50918	50924	50908	50907	50947	50919	50922	50934
51171	51180	51173	51164	51163	51155	51164	51184	51167	51151
51379	51378	51369	51375	51369	51377	51363	51360	51367	51351
51479	51490	51483	51489	51478	51454	51482	51475	51472	51480
51479	51464	51479	51472	51454	51478	51473	51473	51465	51484
51455	51444	51448	51455	51453	51435	51441	51447	51447	51453
51298	51305	51297	51309	51289	51295	51304	51299	51291	51288
51038	51038	51032	51049	51055	51042	51056	51051	51056	51031
50777	50764	50780	50779	50775	50777	50773	50777	50788	50784
50403	50410	50410	50415	50401	50413	50424	50419	50408	50409
50020	50025	50030	50028	50014	50026	50029	50033	50025	50031
49593	49584	49590	49595	49588	49599	49597	49593	49608	49596
49148	49158	49167	49151	49164	49156	49170	49160	49159	49171
48725	48717	48717	48727	48712	48735	48732	48734	48749	48730
48317	48319	48301	48310	48312	48320	48316	48315	48313	48318
47948	47955	47963	47952	47963	47952	47966	47964	47952	47964
47603	47605	47610	47618	47616	47619	47617	47615	47611	47622
47339	47347	47344	47344	47346	47358	47351	47354	47361	47360
47171	47181	47188	47190	47189	47190	47200	47178	47195	47200
47043	47043	47047	47028	47055	47029	47048	47028	47039	47050
47011	47005	46995	47001	47014	46995	46984	46988	46999	47017
47060	47086	47096	47076	47074	47082	47069	47070	47084	47087
47184	47181	47178	47168	47176	47166	47178	47182	47171	47167
47340	47346	47356	47341	47344	47351	47339	47349	47344	47338
47633	47625	47627	47630	47623	47626	47623	47619	47627	47638
47923	47938	47938	47907	47922	47920	47913	47911	47916	47904
48267	48251	48269	48247	48264	48257	48237	48249	48267	48261
48632	48622	48633	48635	48633	48628	48621	48622	48629	48627
48993	48991	48974	48999	48994	48995	48992	48996	48986	48988
49347	49364	49345	49351	49342	49353	49336	49351	49336	49348
49681	49683	49673	49670	49670	49675	49679	49667	49677	49665
49988	49973	49978	49969	49963	49968	49963	49962	49969	49959
50210	50210	50203	50218	50208	50209	50207	50215	50207	50208
50376	50387	50397	50388	50389	50381	50377	50390	50398	50377
50558	50538	50542	50546	50548	50543	50556	50548	50543	50541
50631	50616	50634	50633	50628	50626	50630	50625	50630	50622
50620	50631	50613	50616	50631	50626	50632	50621	50625	50617
50592	50598	50598	50610	50596	50596	50599	50594	50598	50601
50482	50476	50523	50503	50469	50500	50513	50493	50488	50512
50277	50280	50292	50285	50276	50296	50293	50290	50293	50291
50085	50079	50088	50084	50094	50088	50091	50092	50080	50091
49815	49821	49828	49815	49815	49825	49832	49824	49827	49823
49551	49541	49538	49552	49536	49558	49549	49551	49537	49546
49240	49236	49249	49246	49249	49252	49250	49255	49250	49250
48934	48949	48940	48952	48944	48952	48955	48954	48961	48947
48662	48657	48663	48658	48677	48662	48681	48659	48666	48668
48395	48388	48400	48419	48392	48403	48403	48408	48411	48420
48209	48189	48215	48197	48215	48203	48217	48212	48206	48211
48018	48005	48012	48016	48040	48011	48004	48020	48018	48033
47886	47884	47883	47888	47894	47890	47878	47893	47897	47902
47822	47814	47818	47827	47820	47825	47827	47814	47844	47834
47805	47793	47804	47794	47815	47797	47789	47791	47805	47799
47816	47831	47833	47839	47842	47836	47825	47833	47838	47844
47945	47925	47925	47938	47942	47934	47930	47934	47934	47938
48051	48044	48038	48050	48056	48038	48035	48046	48050	48035
48217	48205	48221	48212	48214	48221	48209	48207	48212	48220
48419	48414	48420	48422	48413	48413	48423	48419	48419	48423
48636	48618	48623	48623	48627	48618	48635	48627	48622	48606
48842	48863	48860	48857	48854	48851	48835	48853	48841	48836
49062	49075	49073	49065	49069	49069	49064	49057	49060	49072
49278	49263	49267	49277	49266	49263	49261	49250	49270	49264
49440	49448	49430	49446	49449	49449	49441	49435	49441	49445
49572	49585	49585	49566	49575	49569	49580	49566	49573	49589
49694	49686	49679	49685	49696	49694	49684	49701	49692	49681
49769	49769	49754	49766	49764	49769	49769	49761	49756	49767
49809	49791	49812	49810	49810	49807	49819	49801	49808	49805
49825	49827	49828	49838	49829	49831	49835	49833	49839	49827
49790	49789	49803	49810	49795	49813	49795	49819	49805	49803
49741	49734	49730	49741	49743	49747	49742	49744	49743	49744
49645	49629	49642	49628	49633	49645	49643	49647	49654	49649
49511	49505	49506	49519	49506	49505	49508	49510	49509	49511
49343	49345	49348	49348	49358	49339	49348	49365	49348	49360
49168	49178	49184	49162	49183	49184	49190	49191	49193	49182
49018	49013	49013	49010	49024	49020	49023	49031	49030	49028
48845	48849	48856	48863	48863	48867	48871	48850	48861	48870
48716	48722	48714	48720	48733	48731	48723	48721	48727	48722
48600	48611	48612	48599	48615	48609	48617	48623	48629	48637
48531	48530	48542	48539	48536	48533	48529	48536	48547	48547
48494	48488	48493	48494	48489	48499	48496	48485	48482	48498
48492	48493	48490	48480	48483	48479	48488	48483	48500	48486
48528	48518	48514	48509	48513	48515	48520	48521	48504	48511
48582	48563	48570	48561	48577	48577	48586	48564	48575	48572
48666	48681	48691	48684	48683	48680	48677	48664	48683	48669
48777	48807	48787	48791	48792	48777	48789	48789	48789	48790
48925	48938	48929	48937	48933	48924	48920	48926	48944	48929
49087	49096	49084	49086	49090	49086	49081	49089	49083	49087
49244	49235	49245	49233	49236	49233	49242	49236	49225	49253
49401	49389	49399	49401	49386	49387	49390	49384	49396	49397
49512	49523	49525	49515	49529	49519	49511	49514	49514	49505
49619	49633	49625	49633	49628	49630	49608	49624	49639	49629
49721	49707	49717	49711	49710	49717	49709	49713	49708	49711
49731	49736	49739	49727	49743	49723	49728	49714	49722	49728
49748	49743	49733	49741	49747	49748	49736	49728	49752	49742
49706	49703	49690	49698	49699	49709	49687	49700	49699	49704
49617	49615	49609	49601	49610	49610	49619	49626	49615	49605
49518	49514	49517	49515	49505	49538	49528	49519	49520	49528
49401	49394	49402	49408	49408	49397	49403	49408	49396	49413
49252	49243	49258	49259	49251	49267	49245	49257	49265	49268
49087	49076	49075	49090	49090	49084	49085	49093	49086	49090
48873	48895	48892	48897	48883	48893	48892	48893	48899	48896
48693	48699	48699	48702	48708	48688	48714	48715	48722	48716
48475	48465	48484	48486	48488	48496	48498	48495	48501	48519
48306	48283	48306	48293	48307	48312	48296	48302	48324	48295
48140	48151	48141	48147	48144	48151	48158	48144	48153	48162
48013	48007	48011	48014	48018	48015	48025	48011	48023	48001
47947	47929	47947	47953	47935	47935	47950	47940	47951	47955
47902	47902	47906	47897	47915	47902	47926	47907	47908	47919
47947	47937	47946	47949	47945	47960	47953	47959	47961	47959
48065	48056	48061	48057	48063	48054	48078	48057	48061	48058
48194	48191	48194	48191	48203	48205	48206	48204	48205	48208
48410	48399	48410	48409	48396	48418	48407	48415	48410	48402
48679	48665	48666	48667	48668	48677	48667	48666	48661	48663
48955	48953	48959	48966	48956	48957	48963	48959	48963	48957
49285	49286	49280	49288	49278	49280	49259	49274	49270	49269
49610	49600	49601	49597	49607	49602	49609	49591	49588	49593
49939	49947	49940	49936	49935	49937	49930	49934	49945	49931
50274	50265	50278	50268	50270	50267	50271	50265	50267	50266
50539	50537	50535	50530	50524	50515	50521	50530	50520	50512
50803	50803	50792	50787	50802	50786	50793	50801	50795	50791
51000	51001	50995	50994	50992	50989	50993	50987	50976	50978
51103	51117	51109	51101	51105	51105	51100	51102	51081	51090
51169	51164	51177	51176	51161	51179	51167	51159	51171	51165
51143	51160	51156	51147	51151	51134	51141	51148	51144	51132
51020	51025	51010	51025	51029	51015	51025	51014	51009	51016
50859	50861	50861	50848	50843	50842	50853	50845	50860	50850
50594	50601	50600	50599	50608	50591	50589	50607	50604	50599
50262	50258	50262	50254	50264	50275	50257	50270	50262	50265
49910	49901	49911	49895	49917	49915	49921	49912	49919	49919
49481	49496	49486	49495	49478	49477	49507	49488	49501	49497
49033	49024	49019	49034	49038	49039	49032	49029	49038	49032
48539	48531	48536	48551	48526	48544	48539	48537	48554	48543
48040	48038	48041	48035	48040	48047	48041	48055	48058	48055
47596	47586	47598	47604	47611	47614	47611	47616	47632	47619
47164	47144	47134	47133	47151	47151	47150	47152	47157	47151
46773	46743	46785	46722	46813	46829	46726	46747	46744	46817
46714	46679	46698	46688	46709	46732	46716	46718	46687	46745
46323	46317	46305	46323	46325	46325	46337	46346	46339	46328
46222	46224	46237	46239	46256	46241	46243	46245	46246	46246
46179	46194	46196	46197	46207	46223	46196	46202	46210	46215
46291	46289	46279	46306	46272	46282	46301	46279	46304	46303
46580	46543	46562	46560	46560	46546	46550	46567	46549	46586
46861	46847	46848	46864	46854	46858	46857	46864	46873	46866
47267	47274	47255	47259	47285	47264	47254	47283	47272	47269
47768	47780	47778	47774	47763	47782	47762	47755	47761	47764
48297	48309	48308	48313	48293	48299	48304	48309	48318	48287
48901	48898	48904	48897	48895	48898	48893	48882	48884	48896
49497	49497	49495	49493	49490	49491	49478	49480	49479	49478
50102	50111	50093	50101	50088	50077	50085	50080	50098	50083
50676	50651	50654	50653	50645	50646	50648	50652	50649	50651
51121	51132	51144	51123	51122	51116	51123	51111	51117	51123
51609	51599	51602	51589	51613	51592	51579	51588	51597	51583
51940	51947	51929	51926	51942	51933	51934	51929	51906	51909
52108	52126	52113	52110	52116	52098	52097	52107	52103	52101
52250	52228	52262	52248	52259	52253	52261	52234	52248	52248
52267	52257	52278	52269	52282	52282	52243	52260	52246	52258
52081	52122	52093	52077	52056	52074	52095	52085	52088	52071
51877	51898	51875	51871	51890	51874	51872	51887	51867	51873
51528	51533	51531	51530	51503	51526	51530	51526	51529	51514
51054	51056	51048	51063	51060	51074	51072	51058	51062	51068
50531	50538	50538	50537	50542	50533	50537	50545	50540	50551
49920	49928	49918	49920	49930	49938	49936	49948	49933	49932
49249	49258	49265	49261	49277	49271	49285	49280	49284	49270
48578	48573	48573	48583	48593	48588	48593	48584	48588	48599
47890	47905	47868	47884	47893	47890	47898	47889	47905	47899
47270	47285	47250	47264	47256	47287	47279	47302	47289	47290
46608	46637	46617	46603	46646	46619	46638	46662	46647	46653
46077	46072	46108	46093	46119	46105	46103	46096	46110	46102
45717	45711	45757	45726	45701	45704	45733	45713	45733	45721
45353	45355	45394	45386	45351	45380	45384	45389	45372	45374
45220	45242	45218	45197	45233	45204	45224	45258	45220	45234
45115	45148	45097	45123	45121	45136	45153	45166	45156	45153
45243	45255	45242	45178	45239	45239	45244	45240	45217	45244
45518	45542	45529	45544	45497	45536	45524	45509	45536	45530
45883	45864	45846	45908	45875	45884	45887	45859	45883	45902
46397	46396	46377	46378	46387	46392	46381	46413	46392	46394
47035	47050	47047	47044	47037	47032	47036	47042	47045	47047
47725	47711	47705	47712	47715	47716	47698	47705	47717	47702
48486	48486	48486	48478	48494	48474	48460	48473	48472	48462
49265	49272	49267	49258	49259	49249	49262	49256	49251	49256
50058	50059	50072	50035	50068	50062	50054	50058	50039	50040
50852	50854	50826	50841	50841	50826	50817	50818	50802	50809
51480	51502	51487	51483	51480	51477	51491	51487	51459	51475
52109	52126	52115	52152	52107	52120	52147	52100	52135	52101
52618	52645	52641	52665	52639	52641	52661	52638	52604	52627
52925	52916	52953	52944	52920	52911	52923	52919	52950	52905
53219	53190	53193	53173	53194	53168	53178	53179	53136	53185
53248	53276	53258	53265	53268	53280	53260	53252	53253	53282
53124	53137	53119	53113	53126	53130	53115	53141	53134	53145
52924	52913	52929	52932	52915	52913	52901	52931	52946	52909
52525	52547	52544	52557	52549	52527	52537	52549	52513	52524
51998	51981	52002	51993	51993	51986	52014	52001	51994	52001
51399	51409	51406	51402	51409	51430	51400	51406	51418	51411
50679	50680	50688	50680	50679	50693	50675	50688	50683	50684
49874	49889	49877	49885	49885	49880	49897	49891	49896	49895
49040	49055	49054	49060	49057	49080	49053	49059	49071	49077
48214	48209	48210	48212	48208	48240	48213	48226	48217	48219
47427	47405	47420	47415	47422	47403	47471	47438	47459	47477
46627	46625	46617	46628	46635	46640	46672	46648	46634	46658
45866	45898	45883	45897	45900	45931	45885	45901	45935	45894
45349	45380	45378	45393	45392	45339	45413	45421	45421	45373
44884	44871	44902	44888	44898	44878	44874	44896	44881	44933
44611	44614	44608	44622	44639	44651	44694	44645	44658	44653
44408	44401	44381	44357	44382	44425	44379	44412	44415	44363
44405	44399	44408	44413	44401	44384	44387	44403	44423	44420
44678	44645	44680	44665	44672	44642	44662	44691	44659	44660
44944	44962	44951	44959	44935	44971	44971	44961	44963	44917
45479	45477	45452	45446	45448	45471	45471	45461	45461	45511
46151	46164	46142	46149	46180	46140	46152	46157	46157	46187
46918	46908	46907	46895	46875	46907	46902	46900	46898	46902
47759	47747	47751	47756	47743	47752	47747	47745	47738	47749
48689	48694	48678	48684	48670	48672	48673	48663	48672	48674
49633	49623	49621	49636	49623	49613	49624	49621	49630	49610
50581	50573	50565	50572	50564	50574	50563	50568	50560	50561
51441	51449	51469	51436	51451	51432	51427	51426	51432	51428
52285	52287	52294	52283	52294	52286	52283	52268	52258	52263
53005	52999	53000	52985	53014	52975	52985	53002	52984	52982
53519	53531	53529	53505	53513	53487	53509	53524	53509	53493
53995	54008	53979	53967	53956	53985	53971	53986	53945	53970
54232	54273	54263	54261	54255	54217	54230	54243	54232	54250
54241	54263	54242	54210	54242	54235	54241	54243	54239	54218
54230	54220	54213	54216	54226	54218	54214	54207	54231	54228
53941	53940	53933	53920	53930	53939	53945	53927	53943	53932
53411	53432	53429	53423	53431	53440	53425	53411	53424	53435
52874	52873	52883	52874	52881	52869	52877	52874	52863	52878
52166	52154	52159	52171	52170	52170	52164	52174	52167	52169
51282	51285	51287	51291	51288	51295	51303	51295	51298	51301
50373	50388	50389	50395	50387	50404	50403	50397	50396	50398
49409	49414	49418	49403	49411	49420	49436	49430	49426	49427
48436	48449	48453	48451	48470	48461	48463	48452	48469	48473
47458	47454	47453	47468	47478	47490	47484	47482	47500	47506
46607	46564	46524	46539	46605	46589	46619	46540	46589	46611
46131	46084	46087	46085	46125	46095	46114	46097	46124	46127
45078	45073	45104	45055	45081	45096	45114	45074	45119	45091
44547	44519	44507	44532	44544	44522	44527	44548	44561	44544
44038	44014	44040	44025	44012	44054	44032	44039	44017	44022
43756	43736	43740	43765	43742	43763	43785	43761	43787	43778
43722	43710	43694	43738	43740	43748	43694	43734	43727	43719
43793	43808	43793	43820	43808	43800	43820	43826	43821	43845
44111	44124	44108	44130	44121	44091	44096	44113	44120	44115
44681	44669	44667	44655	44673	44693	44694	44688	44689	44716
45259	45256	45282	45272	45264	45281	45284	45285	45277	45261
46099	46080	46091	46104	46091	46102	46078	46094	46101	46091
47049	47057	47055	47043	47055	47048	47037	47050	47041	47036
48032	48028	48030	48022	48047	48033	48036	48025	48028	48027
49113	49098	49096	49091	49093	49086	49084	49085	49080	49078
50126	50126	50131	50124	50129	50111	50122	50113	50108	50111
51172	51164	51168	51164	51171	51160	51170	51148	51143	51150
52137	52147	52147	52150	52139	52117	52133	52128	52125	52119
52905	52913	52904	52887	52884	52888	52913	52882	52889	52887
53617	53637	53623	53639	53652	53632	53626	53643	53615	53626
54159	54216	54160	54173	54150	54180	54128	54177	54166	54152
54447	54434	54471	54440	54462	54457	54447	54449	54463	54398
54642	54614	54631	54618	54610	54628	54626	54605	54639	54607
54573	54570	54575	54567	54600	54577	54563	54569	54592	54584
54252	54276	54288	54300	54285	54265	54250	54270	54257	54258
53838	53815	53862	53823	53812	53848	53826	53839	53849	53837
53214	53245	53194	53221	53231	53214	53217	53221	53224	53213
52380	52371	52378	52392	52397	52398	52400	52398	52403	52406
51531	51547	51534	51534	51544	51542	51543	51545	51542	51539
50524	50541	50543	50536	50538	50550	50549	50544	50548	50561
49480	49475	49479	49499	49498	49505	49508	49501	49515	49498
48422	48445	48434	48418	48401	48435	48449	48438	48442	48450
47358	47348	47351	47364	47360	47375	47390	47389	47390	47390
46436	46483	46388	46455	46428	46456	46466	46442	46454	46443
45510	45479	45558	45528	45463	45501	45530	45573	45538	45543
44754	44826	44791	44761	44800	44783	44786	44818	44781	44782
44092	44085	44123	44053	44122	44107	44113	44179	44127	44129
43610	43573	43670	43632	43617	43639	43654	43710	43632	43649
43436	43436	43408	43486	43427	43442	43448	43554	43431	43476
43315	43273	43263	43360	43313	43300	43285	43339	43272	43291
43444	43430	43378	43432	43385	43422	43440	43449	43416	43471
43857	43831	43811	43915	43862	43861	43875	43883	43837	43839
44343	44343	44292	44331	44339	44350	44351	44308	44327	44348
45059	45020	45054	45003	45009	45019	45015	45052	45034	45030
45973	45963	45986	45986	45961	45939	45957	45975	45960	45959
46958	46950	46943	46958	46947	46938	46938	46939	46940	46941
48039	48041	48046	48027	48036	48035	48039	48015	48027	48023
49176	49170	49167	49188	49173	49161	49158	49169	49171	49165
50343	50334	50338	50353	50306	50324	50322	50319	50301	50302
51457	51457	51451	51406	51441	51447	51429	51443	51427	51427
52459	52429	52394	52420	52430	52426	52425	52421	52453	52407
53351	53374	53373	53322	53357	53358	53316	53351	53351	53352
54126	54129	54102	54146	54094	54087	54074	54093	54115	54117
54497	54564	54576	54602	54569	54521	54528	54569	54487	54544
54953	54991	54991	54996	54991	55024	55020	54992	55021	54989
55146	55135	55103	55077	55088	55140	55085	55098	55148	55132
54947	54916	54923	54902	54916	54903	54907	54900	54852	54929
54667	54680	54692	54667	54676	54653	54663	54671	54702	54689
54118	54174	54159	54170	54149	54149	54165	54148	54185	54121
53364	53372	53377	53371	53379	53371	53379	53379	53366	53376
52527	52540	52541	52549	52548	52520	52536	52541	52537	52561
51557	51555	51551	51568	51563	51575	51573	51569	51576	51564
50443	50439	50451	50440	50448	50445	50445	50454	50454	50465
49289	49303	49295	49311	49308	49311	49322	49320	49303	49306
48145	48121	48125	48135	48140	48134	48161	48145	48158	48147
47033	47003	47012	47020	47034	47045	47000	47043	47049	47058
45908	45925	45935	45937	45926	45897	45908	45947	45985	45953
45016	45015	45040	45063	45044	45101	45008	45061	45016	45038
44137	44115	44112	44110	44112	44125	44194	44136	44160	44148
43446	43432	43465	43464	43432	43433	43413	43466	43454	43539
43091	43106	43107	43102	43060	43104	43155	43106	43096	43170
42747	42750	42756	42742	42769	42730	42822	42766	42745	42729
42690	42666	42689	42659	42670	42691	42737	42725	42696	42718
43030	42987	43005	43022	42976	43061	43018	43010	43005	43053
43377	43356	43399	43387	43364	43423	43337	43387	43390	43389
44005	43984	43991	44001	43977	44067	43968	43996	44016	43973
44891	44838	44857	44851	44856	44869	44880	44855	44872	44892
45828	45814	45827	45809	45800	45798	45827	45802	45823	45816
46954	46952	46941	46945	46937	46954	46939	46940	46931	46919
48151	48145	48149	48146	48145	48152	48131	48139	48135	48144
49396	49395	49387	49383	49382	49381	49376	49382	49374	49372
50656	50630	50647	50634	50631	50623	50621	50618	50616	50611
51791	51796	51779	51777	51791	51771	51758	51772	51760	51762
52939	52938	52915	52908	52943	52924	52909	52910	52887	52912
53879	53889	53891	53885	53870	53875	53864	53872	53866	53855
54582	54579	54566	54569	54578	54573	54581	54517	54571	54555
55234	55259	55230	55260	55254	55242	55239	55227	55240	55222
55683	55675	55677	55664	55660	55684	55638	55631	55670	55652
55697	55712	55734	55698	55704	55726	55704	55669	55687	55699
55699	55709	55709	55676	55690	55673	55703	55683	55702	55692
55440	55463	55478	55441	55445	55455	55470	55443	55462	55432
54841	54844	54838	54862	54838	54840	54828	54820	54817	54841
54201	54198	54187	54208	54201	54198	54204	54198	54195	54208
53325	53339	53350	53342	53352	53339	53339	53325	53353	53339
52314	52315	52312	52302	52309	52316	52334	52326	52318	52332
51230	51242	51240	51243	51246	51244	51258	51240	51249	51251
50051	50068	50053	50072	50070	50075	50078	50087	50083	50075
49072	49078	49087	49084	49096	49097	49091	49102	49091	49108
47715	47735	47729	47730	47732	47747	47763	47748	47756	47746
46576	46583	46596	46582	46598	46572	46622	46606	46604	46615
45476	45502	45495	45549	45514	45554	45522	45525	45528	45536
44573	44583	44577	44590	44585	44601	44595	44623	44607	44598
43905	43900	43911	43949	43914	43902	43947	43948	43938	43977
43236	43262	43299	43283	43303	43297	43332	43285	43321	43328
42914	42938	42939	42949	42960	42958	42962	42979	42996	42989
42942	42978	42957	42980	42958	42954	42963	42990	42953	42987
43011	43002	43008	43003	43028	43012	42990	43028	42971	43022
43387	43397	43411	43398	43372	43376	43411	43398	43401	43398
44059	44060	44092	44072	44067	44044	44066	44075	44067	44070
44817	44817	44805	44808	44822	44810	44815	44804	44800	44803
45746	45750	45751	45739	45735	45743	45732	45728	45765	45723
46879	46882	46891	46878	46889	46880	46883	46874	46879	46876
48054	48054	48056	48056	48061	48043	48032	48044	48037	48047
49309	49289	49297	49283	49286	49290	49270	49276	49264	49269
50524	50512	50497	50493	50497	50476	50492	50466	50470	50472
51704	51688	51681	51682	51665	51654	51669	51653	51656	51657
52788	52752	52786	52774	52776	52744	52739	52753	52749	52755
53674	53687	53675	53675	53636	53634	53651	53639	53634	53642
54466	54430	54474	54467	54525	54457	54444	54480	54465	54446
55077	55110	55075	55081	55089	55054	55070	55051	55049	55043
55346	55295	55350	55321	55302	55296	55299	55315	55310	55296
55577	55571	55576	55559	55616	55578	55569	55571	55565	55571
55494	55516	55473	55480	55463	55492	55447	55473	55448	55453
55048	55087	55048	55059	55001	55065	55039	55066	55066	55046
54618	54605	54613	54613	54652	54604	54592	54595	54591	54598
53929	53942	53959	53925	53973	53923	53937	53945	53929	53932
52985	52985	52986	52987	53012	52984	52986	52985	52995	52975
51998	52000	52017	52005	51983	52006	52028	52020	52016	52026
50893	50890	50897	50911	50899	50909	50907	50911	50908	50909
49702	49712	49715	49722	49704	49724	49735	49730	49728	49725
48490	48463	48481	48490	48520	48513	48522	48507	48517	48517
47339	47380	47337	47365	47359	47359	47363	47344	47365	47371
46167	46129	46213	46180	46164	46189	46200	46136	46212	46207
45104	45107	45148	45132	45208	45162	45156	45103	45131	45146
44318	44294	44371	44336	44360	44296	44339	44295	44361	44361
43542	43589	43587	43561	43512	43543	43541	43583	43558	43568
42956	42945	42890	42924	42955	42989	42981	43056	42996	43007
42790	42745	42871	42824	42808	42819	42842	42877	42831	42848
42670	42629	42624	42667	42681	42689	42676	42745	42689	42681
42827	42814	42760	42760	42869	42785	42821	42839	42829	42807
43343	43287	43318	43345	43300	43335	43327	43336	43340	43330
43899	43902	43939	43936	43883	43903	43923	43953	43907	43895
44750	44752	44704	44728	44725	44716	44740	44761	44731	44721
45757	45760	45723	45714	45757	45759	45732	45711	45750	45756
46875	46892	46873	46859	46870	46872	46867	46876	46861	46877
48102	48081	48075	48079	48083	48070	48074	48081	48083	48065
49338	49326	49327	49307	49324	49329	49315	49309	49317	49307
50606	50591	50606	50562	50579	50576	50568	50565	50562	50565
51798	51777	51762	51782	51760	51754	51765	51768	51741	51756
52811	52780	52761	52823	52780	52759	52755	52755	52771	52762
53787	53803	53831	53815	53771	53770	53787	53773	53816	53781
54544	54581	54547	54565	54540	54560	54546	54537	54523	54542
55004	55003	55018	54955	54998	55021	55037	55018	54947	54965
55475	55466	55465	55401	55454	55423	55462	55467	55461	55441
55684	55648	55658	55608	55645	55683	55659	55621	55554	55617
55387	55452	55436	55438	55432	55471	55445	55460	55414	55432
55258	55231	55231	55210	55219	55184	55187	55205	55243	55193
54820	54767	54744	54776	54758	54768	54771	54751	54701	54726
54073	54044	54057	54034	54054	54088	54083	54047	54070	54039
53221	53255	53261	53262	53261	53252	53270	53260	53276	53276
52283	52295	52310	52299	52299	52303	52313	52299	52321	52299
51213	51228	51217	51234	51233	51239	51230	51250	51243	51234
50100	50114	50115	50122	50120	50108	50143	50127	50131	50123
48952	48974	48978	48967	48973	48985	48980	48989	48981	48993
47824	47816	47823	47823	47828	47850	47855	47839	47858	47869
46712	46701	46694	46709	46709	46706	46705	46726	46710	46764
45752	45758	45753	45779	45790	45796	45794	45830	45787	45767
44792	44827	44841	44879	44861	44816	44924	44861	44875	44848
44108	44114	44103	44119	44103	44176	44090	44122	44091	44169
43629	43617	43607	43591	43619	43587	43604	43641	43622	43685
43231	43218	43225	43195	43191	43192	43151	43235	43233	43221
43054	43066	43066	43050	43035	43107	43146	43070	43084	43040
43245	43204	43184	43204	43199	43267	43203	43183	43233	43256
43456	43452	43477	43459	43450	43461	43420	43448	43468	43423
43978	43969	43989	43993	43946	43944	43940	43974	43976	43972
44751	44738	44724	44753	44758	44720	44707	44734	44769	44767
45554	45559	45564	45562	45551	45528	45535	45563	45537	45542
46579	46561	46569	46565	46563	46555	46584	46560	46567	46551
47697	47688	47697	47686	47680	47679	47675	47670	47693	47674
48844	48836	48845	48834	48834	48834	48828	48819	48817	48821
50025	50003	50026	50013	50004	50004	49987	49986	49987	49988
51121	51105	51114	51095	51080	51096	51091	51085	51083	51079
52182	52177	52176	52191	52165	52171	52156	52161	52164	52159
53171	53170	53167	53164	53161	53143	53147	53145	53145	53106
53841	53883	53883	53863	53847	53842	53817	53839	53825	53853
54536	54553	54536	54543	54548	54509	54516	54532	54505	54492
54997	54982	54992	54991	55007	54973	55001	54995	54971	54991
55157	55152	55166	55148	55158	55163	55149	55175	55145	55154
55238	55273	55281	55267	55240	55233	55223	55246	55211	55233
55071	55080	55059	55082	55085	55084	55080	55065	55050	55081
54638	54604	54623	54638	54605	54618	54646	54624	54612	54635
54170	54168	54144	54135	54152	54162	54159	54150	54153	54149
53437	53442	53558	53459	53470	53436	53461	53558	53450	53470
52513	52516	52540	52527	52518	52515	52522	52548	52516	52526
51606	51613	51621	51618	51612	51613	51620	51630	51617	51616
50574	50582	50587	50579	50587	50594	50595	50591	50593	50593
49515	49526	49523	49524	49533	49530	49537	49548	49544	49544
48427	48446	48458	48445	48464	48446	48465	48450	48448	48457
47432	47441	47441	47455	47444	47468	47456	47463	47456	47470
46429	46428	46427	46416	46440	46454	46430	46426	46433	46443
45562	45548	45567	45570	45554	45576	45576	45568	45553	45583
44893	44905	44888	44881	44899	44923	44902	44901	44913	44904
44268	44279	44293	44256	44308	44314	44310	44304	44324	44308
43850	43841	43834	43866	43840	43858	43861	43878	43877	43889
43788	43752	43787	43763	43747	43761	43770	43773	43775	43792
43729	43706	43698	43735	43722	43726	43749	43717	43736	43752
43919	43929	43937	43903	43912	43929	43910	43910	43907	43923
44403	44375	44377	44374	44376	44364	44371	44366	44380	44367
44947	44944	44951	44939	44925	44944	44941	44944	44940	44946
45690	45671	45682	45681	45692	45689	45694	45676	45690	45686
46597	46592	46590	46591	46595	46583	46591	46587	46571	46581
47575	47563	47563	47574	47555	47573	47550	47566	47547	47545
48627	48620	48603	48612	48611	48599	48599	48603	48608	48604
49666	49667	49670	49661	49662	49648	49656	49642	49651	49642
50737	50730	50721	50733	50732	50718	50711	50704	50715	50710
51723	51731	51719	51723	51728	51688	51729	51703	51694	51706
52567	52570	52558	52537	52536	52538	52541	52541	52514	52528
53379	53402	53377	53360	53340	53360	53352	53343	53371	53356
54058	54030	54049	54041	54047	54046	54042	54007	54008	54022
54356	54360	54383	54371	54359	54392	54379	54384	54354	54332
54728	54679	54679	54707	54709	54687	54691	54689	54670	54672
54807	54791	54835	54801	54855	54818	54797	54818	54808	54802
54579	54608	54573	54598	54582	54565	54590	54593	54563	54586
54331	54356	54309	54318	54281	54313	54290	54315	54302	54320
53847	53795	53838	53840	53784	53839	53821	53835	53816	53824
53135	53132	53164	53146	53116	53156	53149	53158	53143	53142
52390	52376	52395	52400	52388	52411	52398	52402	52398	52402
51491	51484	51493	51484	51487	51497	51499	51501	51497	51488
50562	50565	50560	50566	50567	50567	50565	50571	50573	50563
49563	49554	49558	49571	49550	49571	49583	49578	49581	49578
48574	48589	48578	48583	48574	48592	48586	48596	48592	48599
47567	47585	47571	47603	47619	47600	47585	47625	47604	47602
46643	46688	46684	46671	46645	46649	46678	46697	46663	46675
45893	45872	45910	45884	45893	45901	45924	45940	45906	45931
45143	45128	45144	45113	45163	45170	45155	45107	45177	45145
44590	44551	44653	44598	44556	44604	44593	44660	44606	44622
44259	44208	44238	44247	44239	44235	44272	44206	44281	44258
44030	43989	43966	43999	43995	43997	44037	44017	44033	44026
44008	43935	44008	43975	43971	43980	44010	43973	44008	44004
44295	44218	44294	44296	44272	44266	44258	44288	44303	44295
44534	44535	44540	44557	44577	44565	44549	44580	44553	44590
45096	45110	45127	45060	45117	45109	45094	45095	45111	45117
45858	45866	45884	45849	45861	45863	45857	45849	45850	45851
46639	46627	46610	46620	46624	46620	46625	46630	46616	46625
47567	47560	47539	47563	47536	47532	47524	47531	47532	47535
48522	48518	48520	48527	48516	48512	48506	48496	48507	48497
49507	49496	49496	49504	49511	49491	49489	49494	49492	49497
50499	50480	50473	50473	50479	50468	50468	50487	50483	50458
51335	51355	51351	51384	51347	51339	51336	51341	51352	51346
52207	52213	52200	52162	52203	52204	52205	52183	52225	52195
52935	52955	52969	52903	52937	52939	52941	52943	52949	52910
53479	53487	53501	53458	53471	53479	53487	53451	53416	53451
53921	53913	53939	53963	53930	53924	53919	53892	53890	53931
54138	54185	54169	54128	54177	54164	54160	54174	54191	54160
54157	54200	54190	54202	54160	54162	54194	54178	54188	54173
54112	54130	54126	54078	54132	54116	54081	54109	54156	54061
53886	53830	53866	53844	53838	53861	53838	53834	53855	53798
53378	53358	53338	53339	53339	53316	53360	53343	53319	53331
52830	52838	52847	52852	52846	52836	52858	52849	52839	52846
52105	52123	52121	52123	52125	52123	52130	52128	52114	52126
51390	51381	51378	51385	51377	51399	51378	51389	51392	51372
50550	50548	50549	50557	50557	50550	50550	50561	50562	50558
49676	49684	49682	49685	49685	49703	49690	49691	49704	49694
48801	48820	48816	48822	48809	48808	48837	48830	48828	48824
47958	47961	47949	47967	47967	47947	47968	47985	47963	47948
47230	47190	47210	47201	47219	47195	47200	47213	47199	47237
46476	46471	46489	46487	46502	46454	46525	46484	46511	46520
45877	45864	45892	45889	45897	45926	45908	45887	45912	45890
45491	45476	45468	45463	45481	45478	45474	45494	45480	45485
45088	45089	45072	45085	45090	45071	45086	45099	45108	45095
44932	44926	44935	44947	44949	44994	44909	44919	44953	44884
45006	44997	45003	44991	45043	45029	45043	45010	45009	45039
45139	45114	45132	45103	45126	45120	45139	45118	45136	45118
45410	45398	45395	45429	45411	45390	45433	45415	45421	45388
45919	45945	45931	45916	45924	45942	45938	45931	45934	45919
46490	46489	46491	46490	46491	46465	46485	46488	46486	46484
47172	47164	47161	47150	47148	47160	47152	47159	47151	47138
47947	47937	47944	47942	47938	47938	47924	47925	47938	47939
48754	48744	48751	48737	48741	48736	48738	48726	48733	48726
49590	49585	49579	49582	49569	49577	49561	49560	49560	49564
50380	50378	50371	50364	50371	50367	50367	50357	50353	50345
51171	51161	51165	51146	51166	51154	51140	51147	51142	51135
51870	51862	51855	51870	51866	51841	51857	51855	51855	51838
52408	52423	52405	52413	52397	52402	52395	52379	52392	52386
52954	52944	52947	52940	52933	52930	52918	52929	52921	52914
53289	53290	53286	53269	53255	53269	53276	53267	53272	53271
53407	53419	53390	53393	53395	53391	53389	53375	53381	53371
53506	53500	53513	53486	53488	53491	53500	53487	53476	53475
53468	53416	53381	53366	53355	53472	53497	53458	53351	53449
52966	52946	52943	52951	52937	52972	52978	52968	52932	52946
52725	52711	52715	52716	52704	52717	52729	52727	52708	52709
52226	52227	52220	52211	52211	52221	52222	52213	52212	52224
51693	51685	51685	51684	51689	51690	51694	51691	51675	51687
51012	51022	51006	51016	51015	51023	51031	51018	51021	51014
50277	50270	50267	50272	50282	50277	50276	50285	50282	50289
49528	49538	49527	49533	49529	49535	49543	49538	49532	49534
48760	48766	48753	48765	48774	48781	48787	48785	48777	48782
48054	48054	48064	48057	48067	48070	48070	48080	48068	48076
47353	47366	47353	47373	47373	47351	47363	47377	47375	47388
46741	46744	46746	46735	46745	46757	46767	46750	46764	46759
46263	46251	46280	46234	46273	46275	46290	46282	46289	46290
45853	45834	45836	45826	45847	45830	45844	45859	45870	45876
45563	45567	45585	45557	45579	45564	45561	45560	45568	45574
45459	45469	45484	45455	45478	45499	45492	45462	45482	45489
45437	45461	45465	45459	45431	45464	45469	45474	45473	45445
45591	45598	45596	45583	45609	45598	45590	45585	45627	45611
45918	45904	45910	45918	45912	45921	45923	45922	45927	45921
46253	46265	46271	46259	46273	46266	46267	46276	46275	46260
46798	46782	46780	46791	46783	46770	46776	46778	46791	46806
47410	47408	47415	47415	47405	47399	47399	47405	47403	47423
48072	48045	48064	48059	48065	48057	48054	48043	48055	48053
48771	48772	48759	48767	48762	48753	48752	48747	48759	48762
49481	49466	49464	49465	49474	49465	49465	49467	49464	49455
50175	50181	50173	50181	50172	50162	50162	50162	50160	50162
50847	50849	50848	50840	50854	50846	50831	50845	50826	50827
51369	51385	51375	51364	51379	51366	51341	51370	51355	51365
51870	51892	51879	51875	51880	51857	51869	51871	51867	51873
52255	52264	52279	52275	52257	52261	52256	52258	52245	52262
52479	52480	52464	52473	52491	52482	52469	52480	52467	52471
52634	52634	52620	52620	52635	52635	52632	52614	52611	52634
52633	52653	52623	52631	52614	52632	52632	52629	52622	52614
52454	52457	52448	52439	52425	52437	52456	52440	52441	52443
52257	52249	52265	52260	52230	52248	52255	52258	52247	52260
51840	51858	51849	51849	51823	51840	51846	51852	51851	51855
51421	51440	51413	51421	51416	51425	51427	51424	51430	51427
50904	50896	50902	50913	50908	50910	50908	50905	50907	50913
50294	50301	50299	50310	50300	50303	50309	50303	50308	50309
49689	49684	49686	49687	49697	49693	49697	49694	49696	49693
49050	49038	49041	49054	49059	49045	49064	49055	49052	49069
48430	48457	48448	48438	48443	48439	48447	48437	48453	48445
47831	47822	47834	47841	47837	47841	47846	47845	47842	47845
47284	47256	47307	47292	47301	47289	47301	47305	47294	47310
46859	46858	46862	46875	46843	46869	46878	46841	46862	46871
46434	46443	46399	46435	46451	46448	46439	46487	46442	46454
46145	46143	46147	46156	46165	46144	46150	46192	46159	46162
46037	46034	46061	46043	45993	46050	46035	46018	46030	46040
45910	45943	45926	45930	45888	45921	45910	45914	45921	45920
45965	45999	45968	46019	45977	45989	45988	45991	45976	45991
46191	46166	46205	46183	46179	46194	46189	46188	46187	46201
46423	46392	46410	46384	46409	46407	46426	46435	46426	46420
46758	46764	46741	46764	46793	46773	46761	46735	46770	46766
47255	47250	47258	47264	47236	47248	47238	47223	47256	47254
47747	47740	47755	47740	47740	47728	47738	47724	47748	47733
48292	48295	48298	48295	48301	48288	48284	48292	48286	48292
48867	48872	48876	48862	48867	48876	48865	48871	48870	48859
49451	49451	49444	49450	49441	49451	49441	49439	49441	49446
50015	50011	50017	50004	49999	50013	50003	49999	49995	49990
50514	50508	50500	50497	50498	50497	50506	50503	50489	50498
50969	50978	50988	50978	50970	50958	50958	50967	50963	50955
51381	51358	51379	51359	51357	51355	51351	51371	51361	51350
51622	51607	51601	51591	51605	51613	51613	51609	51612	51592
51855	51849	51864	51873	51860	51864	51862	51847	51872	51847
51978	51979	51959	51963	51967	51947	51961	51963	51967	51964
51912	51923	51928	51918	51927	51918	51930	51905	51888	51923
51860	51852	51839	51850	51836	51842	51840	51840	51853	51848
51659	51649	51640	51625	51645	51649	51661	51647	51610	51622
51411	51394	51390	51396	51384	51371	51400	51388	51390	51377
51051	51039	51038	51031	51040	51044	51035	51049	51036	51027
50615	50623	50620	50630	50622	50632	50633	50625	50624	50630
50186	50177	50175	50185	50177	50183	50194	50182	50193	50181
49693	49706	49706	49711	49708	49699	49702	49714	49709	49716
49223	49227	49222	49225	49224	49226	49231	49236	49247	49235
48762	48747	48759	48757	48752	48757	48774	48753	48766	48742
48304	48295	48310	48302	48315	48325	48313	48321	48329	48312
47914	47929	47933	47933	47944	47967	47938	47926	47932	47929
47560	47567	47573	47595	47585	47610	47582	47593	47581	47605
47276	47299	47297	47294	47301	47288	47314	47306	47292	47314
47112	47126	47121	47137	47142	47128	47166	47137	47143	47111
46985	47002	47004	46998	47003	47035	47020	47009	47002	46995
46954	46937	46942	46939	46951	46925	46951	46963	46946	46951
47049	47061	47035	47037	47043	47034	47026	47052	47049	47030
47146	47156	47155	47149	47154	47178	47140	47145	47162	47144
47363	47352	47354	47367	47367	47343	47371	47356	47364	47373
47649	47660	47656	47644	47662	47673	47658	47646	47659	47659
47996	47985	47994	47981	47990	47969	47982	47988	47986	47988
48379	48375	48377	48373	48380	48371	48365	48361	48365	48358
48795	48780	48777	48778	48778	48781	48772	48782	48775	48767
49195	49198	49195	49196	49190	49195	49197	49197	49195	49192
49624	49614	49611	49605	49600	49617	49604	49604	49597	49593
49995	49994	49995	49984	49984	49980	49986	49980	49977	49985
50369	50361	50368	50363	50352	50356	50365	50368	50350	50345
50671	50678	50673	50663	50666	50660	50665	50661	50661	50656
50902	50897	50900	50894	50890	50886	50886	50887	50897	50888
51107	51101	51091	51098	51106	51096	51097	51098	51086	51091
51205	51215	51150	51219	51211	51215	51181	51254	51222	51229
51121	51119	51105	51121	51108	51116	51110	51124	51120	51112
51167	51157	51168	51176	51167	51166	51169	51168	51173	51162
51063	51050	51043	51058	51051	51049	51046	51043	51046	51051
50913	50914	50900	50905	50896	50900	50904	50907	50902	50910
50680	50680	50684	50685	50680	50682	50674	50690	50674	50682
50375	50365	50368	50374	50373	50372	50379	50375	50381	50378
50062	50061	50050	50063	50059	50063	50065	50064	50064	50063
49716	49714	49712	49720	49708	49713	49722	49719	49723	49715
49360	49360	49354	49360	49366	49359	49361	49368	49368	49372
48995	49002	49017	49009	49006	49014	49015	49023	49004	49007
48672	48670	48676	48677	48673	48680	48681	48678	48682	48687
48386	48382	48388	48395	48383	48389	48383	48402	48397	48394
48120	48119	48123	48122	48127	48118	48134	48134	48132	48147
47905	47916	47923	47913	47922	47913	47931	47920	47931	47912
47782	47783	47789	47773	47800	47784	47798	47801	47790	47803
47681	47684	47683	47683	47690	47694	47676	47681	47681	47682
47664	47670	47672	47659	47670	47661	47665	47666	47661	47668
47760	47745	47756	47749	47755	47753	47747	47753	47769	47752
47859	47866	47867	47856	47865	47884	47862	47871	47871	47879
48058	48037	48054	48055	48047	48044	48043	48041	48049	48043
48319	48316	48303	48296	48311	48305	48298	48304	48307	48314
48582	48575	48580	48570	48571	48559	48566	48574	48572	48580
48874	48882	48872	48869	48880	48881	48864	48876	48866	48866
49171	49175	49183	49178	49169	49177	49180	49171	49172	49171
49488	49490	49489	49475	49477	49482	49477	49466	49479	49482
49758	49758	49760	49762	49763	49763	49754	49755	49758	49754
49997	49991	49993	49990	49994	49993	49994	49996	49990	49992
50221	50224	50203	50206	50204	50198	50210	50202	50208	50197
50369	50370	50367	50360	50366	50358	50368	50365	50360	50359
50459	50447	50450	50450	50449	50438	50441	50438	50443	50442
50511	50505	50515	50512	50514	50510	50512	50516	50511	50505
50509	50507	50503	50500	50490	50509	50514	50493	50506	50504
50410	50417	50417	50423	50423	50422	50417	50418	50413	50418
50323	50333	50321	50328	50329	50329	50334	50336	50327	50321
50155	50149	50149	50161	50152	50147	50152	50153	50158	50159
49967	49963	49961	49974	49961	49971	49974	49970	49969	49965
49745	49744	49747	49753	49745	49757	49751	49762	49761	49756
49512	49510	49522	49516	49522	49512	49507	49512	49513	49523
49271	49256	49259	49267	49280	49271	49282	49271	49265	49267
49031	49035	49025	49032	49034	49033	49030	49036	49053	49037
48802	48816	48807	48810	48803	48821	48815	48798	48818	48819
48594	48583	48606	48601	48608	48598	48595	48584	48599	48609
48417	48432	48426	48415	48422	48415	48421	48439	48429	48429
48294	48277	48305	48297	48285	48290	48305	48303	48299	48300
48173	48169	48170	48179	48196	48185	48187	48178	48181	48183
48139	48122	48127	48121	48130	48143	48120	48126	48137	48130
48168	48163	48160	48152	48170	48153	48163	48156	48160	48169
48207	48210	48229	48210	48203	48211	48202	48219	48214	48219
48339	48323	48336	48323	48339	48336	48329	48330	48329	48324
48528	48531	48524	48519	48529	48533	48524	48522	48529	48524
48747	48753	48747	48743	48753	48747	48754	48743	48741	48743
49011	49008	49009	49013	49006	49001	48998	48993	49007	48997
49280	49300	49274	49281	49284	49277	49274	49270	49273	49271
49550	49564	49555	49562	49569	49550	49552	49547	49554	49552
49834	49831	49833	49813	49824	49821	49820	49816	49813	49812
50051	50055	50046	50046	50048	50045	50039	50042	50039	50044
50257	50258	50252	50244	50262	50251	50258	50247	50249	50242
50418	50422	50426	50404	50421	50411	50401	50394	50411	50402
50504	50493	50499	50493	50487	50490	50491	50479	50495	50485
50550	50555	50529	50548	50553	50557	50548	50549	50556	50553
50537	50525	50529	50528	50529	50534	50531	50534	50517	50529
50429	50421	50426	50423	50428	50430	50428	50414	50435	50425
50290	50297	50291	50302	50304	50301	50305	50301	50290	50303
50120	50121	50116	50115	50115	50113	50117	50121	50118	50118
49875	49863	49871	49869	49865	49871	49870	49867	49872	49866
49595	49603	49598	49603	49602	49600	49610	49609	49600	49603
49310	49313	49311	49312	49313	49328	49328	49317	49330	49318
49016	49008	48999	49019	49006	49017	49024	49014	49022	49015
48719	48708	48709	48716	48721	48720	48746	48728	48745	48725
48472	48457	48451	48447	48465	48463	48460	48469	48457	48461
48200	48191	48190	48193	48196	48208	48202	48216	48190	48200
47985	47997	47991	47984	47994	48010	48008	48004	48037	48005
47845	47865	47863	47858	47850	47872	47853	47877	47875	47867
47759	47737	47754	47755	47750	47736	47770	47738	47735	47765
47694	47696	47704	47680	47690	47689	47712	47714	47726	47689
47733	47749	47741	47748	47743	47761	47733	47752	47750	47734
47824	47820	47831	47827	47816	47822	47833	47820	47806	47822
47975	47968	47968	47962	47962	47991	47974	47963	47970	47968
48188	48198	48210	48180	48194	48202	48201	48205	48190	48205
48472	48468	48470	48459	48466	48455	48449	48454	48460	48456
48769	48773	48771	48765	48767	48760	48765	48756	48764	48759
49099	49104	49106	49088	49104	49099	49098	49096	49087	49097
49434	49436	49436	49429	49434	49436	49425	49430	49415	49424
49770	49769	49760	49761	49768	49755	49749	49751	49763	49749
50048	50053	50058	50038	50047	50029	50049	50039	50040	50027
50335	50335	50323	50333	50315	50317	50331	50318	50316	50322
50547	50554	50552	50547	50540	50555	50536	50535	50546	50546
50692	50688	50686	50686	50679	50674	50664	50681	50675	50663
50811	50816	50816	50817	50810	50825	50816	50799	50806	50799
50848	50853	50847	50843	50849	50844	50834	50841	50845	50830
50789	50778	50790	50778	50779	50783	50779	50787	50781	50769
50692	50696	50705	50700	50708	50684	50708	50692	50690	50698
50544	50540	50538	50544	50547	50547	50542	50542	50538	50535
50291	50299	50294	50295	50295	50287	50297	50289	50289	50291
50028	50024	50020	50024	50023	50033	50024	50019	50028	50021
49702	49697	49705	49709	49707	49714	49715	49701	49706	49706
49393	49400	49396	49398	49395	49405	49405	49399	49409	49409
48986	48998	48990	48990	48995	49000	49006	49000	49003	49004
48632	48630	48629	48644	48630	48639	48646	48642	48648	48651
48261	48264	48260	48271	48267	48266	48268	48274	48284	48283
47924	47920	47947	47946	47944	47939	47953	47954	47947	47948
47657	47674	47666	47674	47677	47685	47677	47678	47688	47680
47427	47424	47434	47429	47426	47438	47440	47437	47450	47450
47255	47266	47269	47257	47263	47262	47276	47265	47275	47290
47189	47194	47187	47205	47185	47209	47209	47206	47206	47208
47192	47180	47187	47170	47175	47197	47194	47192	47190	47190
47243	47244	47246	47260	47257	47256	47269	47260	47264	47263
47455	47436	47440	47457	47457	47442	47447	47444	47448	47440
47665	47653	47652	47667	47656	47648	47662	47656	47670	47664
47972	47977	47980	47989	47985	47979	47984	47972	47981	47981
48375	48372	48390	48377	48382	48371	48379	48382	48373	48375
48799	48803	48803	48796	48805	48793	48792	48797	48801	48781
49259	49262	49262	49260	49253	49255	49241	49259	49247	49244
49713	49706	49707	49701	49704	49686	49706	49701	49700	49699
50174	50174	50162	50164	50162	50165	50164	50146	50162	50154
50619	50604	50607	50597	50608	50595	50594	50599	50607	50589
50967	50955	50951	50944	50948	50939	50935	50936	50931	50932
51286	51292	51283	51288	51272	51289	51279	51284	51274	51273
51548	51550	51548	51541	51553	51535	51526	51538	51512	51536
51675	51687	51684	51691	51686	51682	51677	51673	51681	51679
51783	51788	51779	51777	51784	51785	51784	51787	51777	51763
51777	51782	51773	51768	51774	51762	51766	51776	51779	51768
51631	51626	51641	51635	51629	51633	51633	51627	51623	51613
51484	51477	51476	51479	51474	51472	51476	51472	51481	51465
51197	51198	51200	51193	51191	51196	51193	51202	51199	51193
50820	50814	50815	50812	50821	50817	50821	50812	50812	50816
50415	50412	50417	50417	50408	50422	50412	50417	50413	50415
49939	49929	49928	49939	49932	49935	49947	49949	49942	49943
49419	49412	49419	49427	49429	49429	49430	49432	49436	49437
48894	48885	48884	48884	48891	48895	48901	48904	48899	48905
48369	48353	48356	48373	48368	48364	48378	48381	48381	48382
47826	47832	47841	47868	47864	47856	47861	47858	47873	47864
47363	47373	47370	47370	47364	47385	47374	47379	47364	47392
46996	46974	46988	46992	47014	47006	47001	47001	47001	47005
46606	46588	46602	46622	46586	46624	46609	46627	46626	46631
46351	46341	46346	46369	46392	46372	46383	46384	46354	46390
46250	46258	46277	46263	46252	46268	46278	46275	46296	46281
46186	46173	46187	46190	46202	46190	46187	46204	46183	46192
46275	46278	46264	46270	46304	46277	46282	46277	46287	46279
46525	46547	46532	46521	46541	46533	46533	46526	46526	46540
46826	46845	46826	46823	46793	46829	46833	46810	46831	46834
47227	47208	47222	47230	47247	47245	47233	47245	47241	47240
47780	47793	47770	47775	47786	47784	47771	47768	47781	47778
48363	48362	48359	48344	48344	48344	48345	48349	48345	48338
48987	48990	48977	48983	48971	48976	48974	48978	48975	48975
49631	49630	49633	49605	49621	49608	49609	49619	49606	49618
50284	50261	50283	50267	50259	50270	50264	50260	50255	50261
50917	50907	50880	50887	50923	50901	50886	50881	50884	50879
51457	51432	51444	51446	51456	51429	51428	51432	51424	51409
51950	51946	51960	51963	51957	51939	51926	51953	51933	51934
52363	52367	52339	52340	52335	52343	52337	52345	52326	52334
52587	52602	52612	52565	52548	52565	52566	52556	52558	52568
52808	52788	52785	52816	52782	52823	52802	52798	52792	52794
52851	52855	52875	52805	52837	52841	52845	52830	52836	52816
52721	52719	52658	52683	52684	52695	52702	52707	52685	52674
52534	52522	52494	52561	52531	52525	52506	52528	52513	52502

## Sheet: DARN2Bfluid
						In this dataset, each column represents 1 data capture from the sensor (Over 1501 data points)
DARN2B at 10cm from antenna during fluid injection						These are raw datasets in the time domain, as output from the sensor. Units are a.u.
						The sensor is a K-band FMCW operating between 24 - 25.5 GHz
						The chirp duration is 300 ms
						The time between chirps is 5 seconds
49161	49149	49148	49145	49158	49158	49150	49153	49147	49147	49155	49147	49158	49153	49153	49144	49164	49152	49145	49142	49141	49136	49160	49163	49158	49143	49167	49143	49157	49147	49148	49150	49152	49150	49152	49153	49155	49155	49151	49146	49160	49146	49154	49145	49146	49151	49159	49147	49154	49153
49461	49422	49403	49371	49317	49316	49287	49254	49231	49233	49230	49220	49211	49169	49123	49098	49105	49129	49150	49159	49152	49152	49121	49110	49107	49086	49104	49100	49153	49201	49230	49237	49232	49212	49162	49201	49218	49225	49216	49207	49198	49179	49188	49195	49222	49238	49257	49288	49309	49342
49420	49384	49329	49282	49255	49223	49198	49164	49135	49121	49132	49119	49062	48995	48953	48930	48948	48974	49012	49017	49013	48988	48972	48939	48926	48929	48924	48982	49021	49083	49114	49113	49100	49085	49030	49098	49106	49100	49090	49076	49059	49050	49032	49055	49065	49083	49091	49114	49145	49187
49267	49218	49172	49138	49097	49083	49035	49015	48990	48985	48983	48959	48915	48839	48784	48787	48793	48830	48865	48865	48869	48829	48811	48790	48771	48767	48791	48826	48883	48932	48958	48957	48939	48912	48877	48949	48985	48960	48944	48913	48891	48871	48871	48878	48902	48893	48896	48912	48925	48955
49089	49037	48986	48956	48932	48933	48889	48853	48829	48815	48810	48777	48735	48685	48633	48632	48651	48713	48728	48725	48711	48682	48673	48641	48625	48620	48650	48689	48746	48793	48799	48790	48755	48734	48720	48815	48842	48816	48775	48752	48713	48711	48694	48703	48720	48703	48690	48682	48691	48720
48889	48846	48807	48779	48758	48751	48751	48718	48690	48689	48673	48643	48592	48537	48499	48501	48549	48587	48618	48609	48571	48528	48545	48505	48498	48483	48534	48571	48621	48648	48656	48637	48598	48580	48580	48678	48697	48689	48651	48609	48567	48566	48549	48543	48541	48533	48494	48471	48473	48478
48722	48674	48638	48621	48624	48617	48603	48603	48596	48575	48553	48522	48458	48430	48408	48408	48444	48503	48522	48512	48476	48465	48434	48422	48411	48423	48450	48497	48541	48546	48534	48510	48487	48454	48475	48578	48604	48595	48539	48494	48459	48438	48434	48427	48422	48383	48343	48301	48290	48292
48526	48496	48476	48454	48459	48470	48484	48464	48457	48450	48428	48395	48351	48324	48296	48317	48373	48406	48432	48403	48391	48348	48348	48324	48312	48334	48373	48425	48433	48435	48411	48384	48354	48317	48370	48488	48492	48470	48427	48377	48337	48310	48313	48302	48276	48248	48182	48156	48109	48121
48370	48336	48329	48328	48343	48371	48379	48376	48367	48360	48321	48297	48260	48246	48242	48268	48317	48355	48346	48347	48337	48288	48266	48263	48274	48312	48324	48374	48369	48355	48317	48287	48265	48248	48289	48403	48432	48395	48341	48299	48257	48220	48256	48226	48197	48142	48077	48027	47977	47966
48261	48240	48239	48248	48264	48289	48308	48327	48322	48309	48277	48260	48237	48218	48212	48261	48313	48344	48334	48311	48289	48255	48260	48256	48277	48307	48335	48346	48350	48324	48259	48247	48206	48205	48269	48371	48382	48339	48305	48248	48214	48193	48189	48191	48144	48101	48024	47966	47901	47876
48138	48132	48137	48150	48177	48221	48239	48271	48297	48267	48237	48189	48166	48187	48214	48244	48300	48331	48318	48291	48273	48240	48237	48241	48254	48298	48323	48328	48321	48286	48216	48180	48164	48163	48226	48331	48337	48296	48247	48202	48185	48155	48149	48139	48087	48032	47949	47885	47836	47792
48053	48056	48080	48111	48126	48165	48216	48251	48246	48243	48213	48178	48189	48211	48238	48274	48302	48328	48317	48297	48277	48253	48265	48260	48292	48325	48336	48339	48317	48263	48218	48171	48160	48161	48235	48320	48322	48288	48250	48206	48177	48173	48161	48134	48104	48037	47951	47880	47803	47769
48026	48037	48055	48084	48131	48187	48215	48255	48275	48271	48245	48220	48226	48246	48288	48337	48371	48375	48383	48341	48326	48295	48306	48322	48352	48368	48400	48391	48371	48297	48241	48208	48186	48205	48279	48342	48341	48303	48261	48249	48226	48207	48205	48172	48137	48064	47993	47900	47868	47813
47995	48010	48050	48085	48133	48192	48225	48279	48304	48275	48258	48250	48265	48297	48344	48405	48426	48426	48417	48381	48367	48356	48368	48387	48422	48442	48458	48452	48387	48329	48268	48227	48226	48224	48317	48360	48340	48320	48287	48265	48266	48249	48240	48216	48178	48107	48025	47972	47903	47846
48008	48026	48076	48115	48158	48219	48260	48308	48345	48335	48307	48302	48320	48371	48434	48480	48500	48496	48477	48437	48429	48431	48426	48464	48485	48523	48530	48511	48463	48392	48319	48291	48278	48291	48382	48391	48394	48354	48331	48317	48315	48323	48304	48281	48239	48171	48112	48052	47995	47928
48068	48105	48152	48205	48246	48296	48340	48382	48421	48417	48395	48393	48430	48481	48542	48594	48603	48579	48576	48531	48524	48537	48539	48557	48590	48633	48629	48605	48543	48479	48410	48373	48398	48390	48488	48476	48460	48429	48426	48408	48417	48410	48416	48394	48351	48301	48251	48191	48141	48065
48147	48179	48225	48277	48323	48366	48420	48461	48496	48489	48491	48487	48517	48584	48652	48691	48703	48678	48636	48635	48630	48641	48641	48669	48707	48734	48722	48684	48627	48540	48483	48464	48482	48494	48564	48533	48518	48491	48502	48500	48517	48526	48503	48494	48457	48417	48371	48317	48274	48224
48238	48289	48339	48380	48429	48486	48525	48564	48594	48601	48590	48585	48641	48712	48776	48798	48802	48786	48735	48730	48718	48732	48767	48788	48813	48831	48816	48791	48708	48641	48609	48584	48611	48612	48684	48630	48608	48601	48599	48616	48639	48643	48635	48618	48591	48559	48525	48487	48449	48395
48376	48436	48493	48527	48565	48599	48641	48693	48707	48720	48733	48738	48791	48855	48903	48936	48927	48891	48858	48840	48849	48861	48893	48909	48928	48952	48922	48882	48828	48771	48715	48727	48749	48759	48806	48729	48709	48710	48712	48741	48756	48778	48783	48757	48732	48723	48702	48674	48655	48613
48530	48586	48630	48686	48718	48742	48784	48811	48833	48850	48849	48878	48928	48991	49042	49077	49031	49005	48970	48968	48965	49007	49011	49042	49054	49064	49043	48998	48937	48905	48850	48861	48885	48918	48934	48846	48811	48811	48844	48872	48897	48918	48916	48905	48892	48887	48888	48884	48866	48817
48725	48762	48807	48859	48875	48892	48922	48953	48975	48988	48994	49027	49074	49150	49178	49195	49174	49119	49091	49092	49100	49137	49150	49159	49197	49177	49149	49116	49060	49010	49004	49013	49033	49051	49077	48971	48940	48939	48974	49010	49052	49061	49067	49068	49055	49058	49086	49083	49085	49053
48903	48953	48999	49036	49044	49061	49084	49091	49125	49131	49147	49184	49235	49286	49313	49315	49279	49245	49209	49206	49230	49251	49289	49301	49301	49293	49273	49221	49170	49145	49141	49166	49196	49217	49201	49075	49063	49079	49113	49165	49196	49210	49209	49221	49217	49238	49268	49285	49292	49283
49118	49166	49201	49224	49229	49233	49237	49249	49262	49277	49303	49328	49378	49422	49441	49441	49393	49337	49321	49341	49364	49390	49403	49414	49404	49403	49372	49339	49297	49281	49295	49311	49342	49366	49339	49206	49191	49210	49252	49304	49336	49351	49365	49361	49384	49418	49455	49499	49514	49499
49327	49366	49388	49412	49404	49401	49394	49405	49411	49424	49436	49480	49509	49550	49570	49535	49490	49447	49435	49448	49484	49507	49516	49530	49531	49496	49461	49441	49421	49413	49439	49469	49491	49507	49455	49348	49313	49349	49387	49437	49475	49504	49503	49503	49524	49577	49629	49682	49716	49720
49539	49552	49570	49564	49563	49541	49539	49516	49525	49546	49564	49590	49637	49646	49647	49627	49586	49553	49536	49543	49574	49600	49616	49618	49596	49577	49534	49507	49515	49518	49551	49584	49619	49621	49570	49449	49436	49454	49502	49553	49595	49610	49611	49625	49657	49714	49781	49840	49869	49882
49718	49734	49751	49751	49716	49694	49673	49654	49640	49651	49693	49722	49742	49755	49743	49702	49652	49614	49621	49642	49668	49693	49701	49698	49683	49662	49630	49613	49600	49629	49673	49711	49726	49737	49672	49571	49545	49570	49628	49676	49709	49734	49730	49744	49776	49835	49915	49993	50031	50059
49878	49895	49891	49883	49843	49815	49776	49745	49739	49749	49774	49804	49817	49811	49794	49747	49704	49676	49680	49700	49738	49757	49763	49756	49744	49692	49668	49659	49673	49710	49763	49801	49816	49820	49738	49649	49642	49672	49712	49759	49793	49802	49801	49840	49876	49939	50013	50097	50146	50185
49997	49979	49967	49955	49917	49878	49829	49808	49791	49797	49838	49855	49859	49822	49790	49759	49715	49684	49694	49720	49753	49776	49775	49755	49745	49705	49672	49666	49701	49748	49811	49843	49869	49873	49784	49693	49701	49729	49767	49811	49827	49840	49858	49878	49913	49983	50059	50127	50189	50234
50096	50067	50049	50009	49968	49930	49889	49849	49828	49829	49868	49884	49872	49841	49791	49747	49709	49710	49714	49744	49764	49786	49772	49773	49749	49700	49680	49675	49714	49778	49851	49880	49877	49885	49803	49738	49761	49784	49818	49846	49861	49869	49874	49889	49936	50011	50085	50173	50216	50271
50139	50102	50081	50034	49989	49955	49885	49836	49813	49824	49861	49873	49853	49804	49757	49713	49669	49684	49699	49725	49751	49740	49731	49728	49691	49669	49656	49664	49711	49777	49849	49878	49877	49877	49790	49753	49765	49792	49827	49841	49850	49854	49864	49887	49939	49985	50066	50153	50206	50253
50105	50074	50040	49986	49940	49886	49839	49786	49770	49781	49800	49796	49774	49726	49660	49622	49593	49602	49635	49669	49668	49686	49654	49645	49620	49587	49576	49589	49657	49718	49784	49813	49814	49791	49716	49713	49728	49760	49772	49783	49794	49779	49788	49815	49850	49909	49978	50045	50091	50153
50059	50009	49976	49929	49861	49820	49762	49728	49697	49692	49716	49721	49680	49620	49558	49508	49494	49518	49556	49595	49587	49567	49565	49544	49515	49495	49482	49514	49577	49644	49712	49730	49731	49714	49639	49661	49689	49709	49714	49711	49706	49692	49709	49726	49770	49818	49859	49926	49981	50036
49954	49912	49851	49791	49761	49723	49666	49605	49585	49592	49594	49601	49561	49480	49412	49388	49388	49402	49445	49465	49454	49444	49426	49411	49388	49364	49363	49400	49457	49539	49594	49616	49608	49593	49526	49567	49588	49621	49608	49606	49577	49575	49587	49588	49641	49676	49715	49759	49806	49855
49787	49733	49687	49624	49578	49546	49512	49459	49431	49433	49430	49423	49385	49307	49242	49210	49230	49258	49301	49312	49310	49291	49264	49260	49217	49218	49224	49260	49331	49399	49441	49444	49430	49413	49371	49439	49464	49476	49467	49463	49430	49417	49427	49426	49464	49492	49510	49557	49586	49635
49589	49541	49478	49435	49407	49368	49324	49281	49259	49264	49266	49233	49186	49124	49065	49038	49059	49106	49136	49140	49142	49120	49095	49070	49053	49049	49051	49107	49163	49220	49267	49269	49244	49224	49193	49274	49322	49340	49311	49271	49255	49243	49249	49259	49282	49281	49307	49307	49339	49377
49346	49303	49255	49211	49174	49152	49115	49083	49074	49063	49049	49035	48984	48922	48872	48860	48876	48923	48956	48964	48950	48929	48905	48899	48875	48870	48891	48939	49007	49052	49080	49069	49048	49020	49018	49112	49154	49142	49123	49086	49053	49037	49035	49049	49061	49063	49055	49054	49058	49105
49096	49031	48993	48964	48941	48915	48879	48871	48847	48846	48834	48794	48738	48686	48649	48630	48677	48723	48766	48755	48751	48714	48687	48694	48661	48687	48705	48750	48808	48834	48845	48850	48822	48795	48791	48909	48951	48956	48920	48878	48840	48823	48817	48834	48826	48825	48801	48782	48786	48797
48808	48756	48730	48711	48688	48673	48653	48644	48635	48614	48590	48570	48522	48471	48430	48445	48494	48517	48565	48546	48520	48492	48493	48479	48468	48480	48517	48560	48598	48634	48626	48613	48573	48571	48593	48724	48743	48726	48694	48642	48617	48594	48587	48603	48577	48563	48527	48499	48485	48505
48532	48502	48457	48447	48447	48446	48439	48428	48418	48396	48366	48348	48321	48271	48250	48267	48308	48341	48374	48350	48342	48318	48309	48294	48296	48322	48335	48389	48405	48421	48424	48395	48383	48347	48387	48514	48550	48538	48491	48439	48407	48386	48379	48378	48366	48321	48288	48240	48220	48222
48230	48236	48190	48171	48187	48191	48202	48206	48196	48180	48152	48128	48087	48064	48042	48074	48123	48158	48179	48169	48138	48115	48095	48105	48095	48121	48158	48200	48226	48208	48190	48154	48138	48126	48181	48304	48335	48321	48269	48220	48184	48162	48155	48158	48131	48084	48028	47972	47930	47929
47973	47965	47921	47947	47951	47943	47991	47975	47995	47962	47952	47911	47879	47860	47850	47898	47936	47988	48001	47970	47950	47932	47924	47912	47927	47952	47993	48010	48031	48026	47978	47955	47935	47926	47980	48095	48114	48101	48048	48012	47976	47958	47947	47921	47904	47847	47780	47718	47672	47667
47743	47739	47754	47739	47776	47801	47830	47842	47834	47853	47803	47754	47756	47735	47741	47797	47856	47868	47891	47862	47842	47811	47803	47798	47824	47849	47881	47908	47922	47887	47845	47813	47782	47786	47844	47935	47962	47943	47900	47848	47832	47800	47805	47772	47763	47701	47606	47554	47523	47491
47529	47513	47534	47561	47580	47616	47664	47668	47689	47679	47647	47616	47622	47618	47625	47682	47734	47752	47758	47733	47713	47685	47699	47668	47697	47731	47771	47793	47779	47744	47670	47648	47632	47627	47712	47792	47801	47787	47721	47691	47654	47655	47640	47633	47597	47526	47445	47370	47347	47306
47358	47387	47377	47415	47445	47491	47546	47569	47580	47567	47521	47522	47510	47535	47565	47625	47651	47672	47663	47631	47614	47609	47610	47614	47626	47670	47686	47705	47680	47639	47579	47512	47524	47525	47588	47673	47689	47646	47614	47577	47546	47537	47527	47529	47479	47414	47336	47251	47203	47164
47267	47328	47321	47367	47396	47444	47513	47528	47575	47540	47513	47502	47516	47545	47599	47640	47664	47681	47662	47616	47612	47600	47592	47598	47646	47665	47685	47697	47648	47605	47541	47500	47499	47508	47564	47629	47618	47585	47566	47532	47529	47520	47504	47475	47455	47372	47295	47234	47182	47138
47217	47239	47264	47314	47362	47404	47465	47510	47531	47528	47492	47474	47494	47538	47580	47646	47669	47669	47633	47614	47592	47596	47610	47604	47643	47678	47686	47683	47642	47581	47497	47470	47468	47492	47563	47569	47563	47523	47518	47490	47485	47495	47474	47486	47416	47359	47277	47228	47173	47107
47212	47246	47314	47339	47375	47424	47490	47520	47564	47565	47537	47518	47547	47611	47657	47725	47739	47713	47704	47657	47642	47658	47663	47668	47703	47727	47742	47722	47686	47611	47520	47503	47517	47507	47591	47585	47588	47553	47510	47519	47522	47537	47507	47498	47458	47387	47320	47278	47236	47177
47308	47358	47399	47439	47488	47545	47583	47650	47670	47692	47636	47639	47678	47737	47774	47847	47857	47829	47789	47788	47771	47761	47777	47795	47815	47846	47848	47828	47757	47677	47613	47601	47608	47635	47701	47690	47636	47622	47624	47614	47618	47619	47634	47593	47578	47536	47477	47419	47368	47331
47437	47472	47537	47569	47624	47669	47709	47756	47791	47817	47777	47782	47828	47892	47966	47993	47997	47966	47927	47916	47902	47919	47938	47941	47988	47988	47983	47956	47888	47789	47753	47745	47761	47783	47832	47778	47741	47704	47722	47727	47743	47768	47767	47745	47723	47662	47633	47596	47564	47503
47628	47673	47723	47793	47838	47857	47907	47966	47979	47989	47982	47983	48034	48103	48182	48194	48196	48138	48112	48089	48093	48105	48143	48144	48170	48166	48169	48131	48055	48012	47952	47936	47951	47972	48015	47932	47910	47896	47910	47921	47945	47963	47960	47941	47913	47890	47859	47830	47798	47757
47902	47961	48007	48067	48098	48119	48186	48221	48223	48247	48251	48259	48297	48366	48430	48445	48429	48382	48352	48331	48342	48361	48392	48392	48417	48418	48403	48360	48300	48234	48219	48210	48214	48241	48250	48180	48134	48128	48152	48168	48183	48208	48205	48187	48181	48179	48158	48156	48125	48076
48199	48254	48314	48348	48389	48405	48443	48482	48495	48522	48517	48533	48572	48638	48684	48704	48683	48632	48610	48597	48597	48627	48640	48663	48679	48671	48642	48611	48550	48495	48479	48473	48477	48506	48529	48405	48376	48367	48389	48411	48463	48477	48476	48473	48464	48463	48468	48466	48449	48429
48560	48634	48667	48713	48726	48737	48766	48795	48819	48821	48816	48845	48904	48945	49003	49007	48976	48920	48886	48884	48902	48927	48959	48970	48967	48969	48945	48878	48847	48792	48790	48795	48807	48843	48814	48709	48657	48673	48701	48747	48771	48797	48793	48794	48794	48805	48839	48843	48839	48824
48957	49014	49042	49068	49090	49100	49110	49133	49140	49155	49182	49197	49250	49297	49315	49309	49270	49214	49203	49198	49230	49261	49270	49290	49285	49262	49233	49195	49150	49128	49124	49129	49154	49174	49149	49022	48985	48996	49034	49064	49112	49132	49119	49131	49138	49170	49207	49235	49234	49230
49376	49418	49438	49464	49477	49483	49471	49486	49487	49501	49520	49566	49602	49624	49646	49641	49603	49544	49523	49534	49559	49589	49603	49592	49614	49587	49540	49507	49455	49471	49459	49478	49509	49527	49484	49371	49325	49332	49386	49423	49462	49477	49490	49495	49515	49533	49587	49643	49650	49653
49802	49835	49853	49873	49860	49841	49839	49837	49837	49855	49874	49912	49944	49964	49965	49947	49916	49847	49854	49851	49895	49906	49925	49925	49927	49898	49864	49810	49795	49789	49813	49840	49872	49872	49820	49693	49661	49680	49730	49779	49815	49830	49841	49839	49867	49924	49957	50027	50066	50065
50191	50201	50216	50217	50215	50182	50161	50144	50148	50154	50192	50226	50244	50262	50260	50225	50170	50140	50140	50148	50169	50195	50211	50219	50214	50173	50130	50102	50088	50107	50119	50151	50183	50196	50128	50021	49992	50001	50058	50109	50123	50151	50149	50174	50193	50251	50308	50384	50410	50424
50570	50580	50589	50575	50551	50534	50490	50473	50457	50485	50503	50538	50557	50559	50524	50498	50442	50412	50415	50431	50459	50482	50492	50488	50465	50447	50400	50377	50381	50423	50465	50476	50513	50500	50442	50331	50316	50341	50396	50439	50457	50468	50480	50484	50529	50591	50642	50719	50772	50802
50919	50913	50913	50889	50860	50818	50767	50761	50743	50741	50786	50822	50815	50787	50760	50709	50687	50661	50665	50696	50717	50735	50730	50737	50707	50686	50641	50633	50635	50704	50742	50773	50781	50793	50715	50626	50624	50641	50674	50728	50747	50752	50765	50773	50809	50879	50943	51022	51085	51105
51152	51139	51117	51093	51050	51000	50956	50902	50904	50910	50947	50989	50962	50930	50894	50860	50834	50799	50819	50844	50870	50889	50895	50884	50847	50820	50792	50787	50806	50849	50933	50935	50969	50960	50882	50823	50826	50834	50863	50925	50931	50920	50936	50944	50995	51058	51125	51207	51268	51318
51374	51346	51295	51275	51230	51187	51136	51095	51081	51093	51114	51139	51114	51081	51019	50984	50945	50942	50971	50986	51029	51024	51025	51007	50993	50970	50929	50935	50973	51013	51096	51110	51125	51129	51046	51023	51014	51057	51068	51085	51117	51114	51110	51130	51171	51230	51296	51382	51427	51468
51491	51456	51411	51365	51331	51282	51214	51195	51148	51164	51191	51207	51173	51133	51072	51021	50999	51021	51030	51058	51089	51081	51079	51064	51053	51020	50985	51001	51048	51103	51179	51192	51226	51205	51127	51105	51136	51159	51169	51190	51202	51187	51198	51212	51257	51316	51371	51447	51506	51541
51489	51437	51400	51362	51317	51259	51194	51170	51138	51143	51159	51159	51119	51091	51022	50982	50946	50995	51019	51043	51050	51054	51047	51025	51013	50981	50951	50968	51039	51093	51155	51189	51200	51168	51120	51118	51161	51188	51198	51205	51192	51191	51190	51196	51222	51289	51338	51402	51449	51527
51452	51391	51361	51296	51247	51202	51139	51103	51073	51073	51091	51089	51055	51012	50935	50884	50893	50914	50949	50977	50982	50971	50955	50938	50938	50899	50891	50920	50991	51053	51122	51138	51130	51110	51058	51104	51141	51162	51153	51173	51139	51135	51140	51139	51170	51212	51272	51312	51362	51426
51282	51243	51185	51146	51099	51040	50989	50957	50938	50925	50945	50934	50900	50843	50765	50727	50742	50771	50803	50828	50835	50816	50794	50784	50762	50758	50775	50798	50852	50920	50981	51002	50975	50957	50925	50973	51027	51046	51020	51036	51008	50992	50993	50999	51033	51068	51096	51127	51170	51228
51014	50987	50929	50867	50850	50803	50744	50718	50679	50682	50693	50697	50624	50572	50512	50484	50487	50543	50585	50603	50591	50577	50562	50542	50527	50520	50531	50570	50635	50695	50755	50745	50739	50710	50690	50767	50809	50841	50813	50805	50770	50755	50759	50766	50782	50810	50818	50849	50864	50921
50726	50669	50619	50581	50537	50510	50470	50422	50420	50396	50400	50401	50351	50287	50222	50208	50237	50285	50313	50325	50324	50301	50277	50260	50252	50252	50261	50313	50377	50441	50461	50483	50448	50438	50433	50518	50581	50589	50560	50526	50514	50487	50482	50476	50506	50502	50524	50520	50538	50583
50324	50280	50230	50181	50169	50137	50119	50089	50063	50048	50039	50025	49992	49934	49879	49865	49905	49947	49981	49989	49973	49954	49930	49912	49911	49909	49936	50000	50050	50112	50126	50120	50091	50072	50078	50190	50231	50248	50228	50199	50147	50137	50124	50131	50136	50138	50117	50127	50135	50167
49893	49850	49815	49783	49758	49748	49731	49712	49686	49683	49668	49655	49604	49555	49507	49515	49555	49610	49637	49643	49615	49601	49565	49561	49562	49569	49606	49654	49699	49723	49762	49746	49716	49687	49713	49836	49887	49899	49850	49808	49795	49758	49751	49762	49749	49739	49713	49694	49686	49720
49421	49381	49355	49327	49310	49321	49299	49299	49278	49277	49252	49227	49181	49145	49117	49120	49159	49216	49242	49244	49228	49181	49185	49172	49165	49185	49226	49267	49313	49341	49343	49320	49301	49286	49321	49433	49491	49494	49460	49387	49366	49347	49350	49340	49335	49307	49254	49232	49227	49221
48950	48904	48882	48871	48875	48871	48888	48873	48872	48839	48835	48821	48761	48737	48725	48759	48784	48841	48853	48837	48827	48792	48786	48764	48779	48805	48848	48884	48917	48928	48919	48907	48871	48859	48907	49025	49060	49052	49023	48968	48960	48921	48920	48924	48900	48859	48815	48760	48741	48747
48458	48418	48425	48434	48420	48440	48453	48452	48438	48429	48415	48395	48339	48340	48334	48355	48395	48434	48467	48447	48413	48398	48385	48365	48392	48412	48453	48500	48515	48523	48501	48453	48437	48438	48490	48605	48639	48628	48591	48534	48519	48492	48491	48493	48491	48409	48352	48298	48270	48246
47998	47958	47972	47964	47989	48015	48035	48053	48050	48036	48023	47972	47951	47957	47959	47992	48050	48063	48073	48062	48037	48022	48015	48004	48021	48047	48076	48120	48137	48120	48082	48075	48027	48029	48093	48198	48216	48215	48159	48109	48083	48071	48080	48064	48051	47993	47934	47857	47831	47793
47560	47584	47568	47593	47615	47654	47701	47710	47703	47706	47681	47628	47658	47627	47660	47689	47745	47770	47747	47735	47719	47712	47697	47687	47703	47726	47772	47793	47796	47771	47737	47697	47684	47678	47730	47818	47841	47833	47791	47777	47715	47723	47698	47713	47681	47611	47549	47483	47438	47423
47183	47198	47211	47229	47262	47303	47355	47373	47395	47374	47334	47338	47341	47326	47367	47399	47459	47457	47440	47449	47403	47386	47390	47378	47416	47433	47457	47479	47495	47453	47393	47352	47337	47349	47421	47510	47499	47477	47430	47436	47365	47369	47369	47350	47321	47264	47191	47132	47084	47076
46859	46916	46955	46940	46994	47047	47073	47112	47134	47122	47061	47043	47081	47097	47158	47196	47226	47241	47208	47183	47160	47152	47166	47181	47197	47195	47234	47243	47255	47178	47124	47074	47073	47074	47167	47178	47200	47166	47146	47107	47100	47109	47101	47096	47069	46980	46918	46847	46796	46800
46688	46706	46724	46763	46809	46851	46923	46942	46963	46960	46960	46878	46940	46959	47012	47057	47091	47082	47068	47025	47011	47001	47014	47021	47035	47075	47097	47088	47057	47022	46945	46899	46907	46905	46958	46995	46985	46969	46950	46881	46916	46918	46899	46911	46893	46803	46738	46685	46628	46614
46550	46547	46565	46650	46680	46711	46778	46823	46849	46828	46797	46760	46807	46872	46934	46974	46991	46970	46950	46889	46898	46911	46906	46903	46948	46971	46953	46956	46929	46843	46776	46760	46784	46768	46858	46817	46838	46793	46770	46737	46740	46781	46768	46768	46771	46673	46608	46547	46512	46472
46431	46491	46529	46566	46659	46685	46744	46781	46809	46801	46777	46752	46776	46843	46923	46952	46984	46947	46912	46887	46881	46871	46896	46910	46914	46941	46934	46932	46869	46805	46743	46730	46734	46746	46818	46757	46757	46742	46719	46716	46723	46712	46727	46725	46703	46630	46583	46530	46477	46459
46518	46597	46631	46682	46729	46770	46828	46866	46893	46899	46894	46881	46924	46961	47040	47064	47064	47026	46993	46960	46970	46970	46985	46983	47020	47026	47012	47009	46960	46897	46833	46789	46803	46824	46846	46809	46819	46769	46762	46750	46814	46801	46811	46789	46788	46726	46692	46628	46589	46529
46634	46710	46742	46792	46832	46878	46925	46962	46999	46995	47011	46988	47014	47052	47138	47182	47167	47134	47086	47067	47084	47077	47095	47106	47137	47142	47129	47094	47060	46957	46913	46891	46918	46915	46958	46866	46860	46853	46835	46843	46901	46876	46883	46888	46834	46819	46788	46741	46730	46676
46859	46945	47007	47032	47070	47100	47159	47191	47211	47220	47219	47208	47264	47329	47378	47411	47396	47344	47313	47298	47294	47314	47318	47344	47356	47360	47346	47298	47247	47172	47119	47107	47132	47166	47197	47079	47076	47033	47021	47073	47100	47095	47106	47097	47069	47058	47041	47013	46977	46958
47232	47300	47359	47382	47423	47433	47488	47508	47541	47547	47546	47543	47590	47650	47708	47712	47707	47649	47605	47605	47606	47632	47648	47662	47666	47658	47653	47605	47537	47482	47435	47449	47452	47482	47486	47379	47353	47320	47333	47363	47410	47435	47411	47433	47392	47424	47410	47382	47355	47324
47644	47683	47720	47763	47777	47814	47821	47869	47878	47893	47890	47913	47935	47995	48051	48073	48028	47987	47953	47946	47944	47977	47966	48013	48023	48021	47993	47923	47861	47817	47785	47784	47813	47844	47833	47710	47688	47645	47679	47711	47731	47761	47765	47766	47740	47759	47778	47779	47771	47740
48104	48140	48183	48222	48229	48241	48270	48279	48300	48324	48308	48327	48363	48438	48451	48468	48430	48370	48348	48336	48360	48390	48398	48431	48428	48403	48387	48323	48256	48216	48191	48218	48246	48268	48246	48105	48085	48062	48089	48136	48169	48190	48188	48175	48187	48198	48230	48241	48262	48226
48631	48675	48700	48731	48735	48728	48738	48753	48776	48783	48788	48802	48847	48894	48917	48899	48863	48831	48808	48793	48822	48847	48859	48869	48882	48858	48822	48772	48708	48682	48678	48706	48733	48740	48715	48593	48533	48542	48571	48623	48657	48661	48663	48654	48676	48707	48743	48778	48781	48759
49187	49198	49242	49254	49251	49250	49259	49246	49267	49271	49294	49318	49362	49384	49383	49360	49330	49298	49275	49282	49305	49314	49348	49355	49351	49321	49283	49227	49194	49170	49185	49214	49252	49260	49200	49075	49042	49046	49070	49116	49162	49171	49173	49167	49183	49236	49276	49324	49331	49327
49759	49782	49806	49794	49803	49771	49768	49763	49777	49790	49806	49850	49855	49874	49876	49856	49782	49748	49764	49781	49799	49813	49826	49830	49851	49815	49769	49711	49687	49686	49702	49751	49776	49768	49707	49599	49560	49572	49610	49661	49670	49697	49698	49708	49729	49772	49826	49876	49916	49910
50290	50296	50329	50292	50294	50266	50232	50229	50222	50253	50259	50300	50325	50324	50317	50270	50231	50207	50197	50222	50254	50253	50272	50286	50270	50237	50204	50161	50130	50162	50214	50242	50258	50255	50192	50085	50063	50073	50103	50154	50177	50181	50189	50190	50210	50284	50336	50396	50451	50447
50848	50840	50834	50828	50802	50799	50738	50725	50710	50722	50761	50768	50791	50785	50753	50719	50671	50654	50668	50680	50714	50727	50729	50732	50727	50699	50651	50617	50618	50641	50699	50740	50751	50742	50679	50586	50544	50587	50624	50651	50687	50701	50688	50702	50707	50795	50852	50928	50973	50981
51331	51312	51319	51270	51264	51231	51168	51133	51126	51154	51177	51201	51202	51186	51143	51101	51063	51056	51066	51089	51114	51145	51134	51135	51117	51101	51049	51030	51027	51086	51143	51177	51179	51179	51121	51045	51048	51049	51088	51126	51149	51156	51146	51134	51163	51240	51327	51393	51450	51459
51706	51672	51670	51621	51568	51579	51505	51469	51433	51462	51491	51518	51512	51479	51433	51396	51357	51364	51382	51421	51435	51434	51432	51439	51428	51383	51358	51352	51353	51426	51500	51537	51529	51519	51449	51400	51396	51441	51457	51486	51491	51501	51508	51504	51554	51616	51670	51714	51826	51806
52038	52008	52019	51948	51885	51886	51809	51780	51748	51761	51784	51822	51794	51749	51702	51656	51633	51648	51664	51694	51721	51713	51715	51696	51696	51670	51647	51637	51665	51744	51816	51839	51829	51813	51759	51729	51726	51776	51812	51817	51833	51829	51802	51827	51872	51922	51984	52061	52085	52142
52249	52211	52206	52146	52109	52091	52002	51956	51926	51937	51977	51985	51982	51919	51851	51811	51782	51834	51855	51871	51904	51887	51882	51873	51852	51822	51832	51814	51881	51962	52027	52039	52028	52025	51969	51965	51973	52012	52031	52027	52037	52046	52040	52037	52066	52111	52179	52256	52263	52345
52299	52249	52221	52175	52147	52120	52032	51982	51979	51987	52018	52013	51989	51934	51875	51836	51827	51865	51882	51915	51930	51915	51911	51890	51879	51850	51863	51869	51947	52003	52080	52098	52079	52054	52031	52034	52050	52088	52102	52113	52104	52074	52109	52104	52129	52144	52218	52308	52303	52373
52324	52284	52242	52204	52144	52135	52069	52016	51971	51984	52012	52007	51983	51926	51851	51834	51838	51876	51913	51952	51929	51935	51921	51898	51880	51872	51868	51909	51952	52052	52091	52110	52096	52082	52043	52093	52114	52164	52182	52156	52141	52130	52148	52135	52168	52180	52231	52305	52298	52360
52234	52122	52189	52082	52040	52039	51953	51876	51882	51846	51945	51878	51812	51816	51710	51736	51723	51799	51818	51842	51835	51791	51843	51773	51793	51754	51807	51824	51861	51902	52030	51966	52004	51946	51999	52012	52095	52132	52112	52095	52051	52093	52089	52010	52044	52081	52171	52164	52189	52150
51804	51737	51731	51678	51663	51606	51575	51515	51501	51496	51532	51511	51474	51429	51352	51351	51365	51428	51449	51463	51461	51423	51451	51418	51401	51391	51433	51450	51519	51574	51629	51613	51596	51563	51587	51667	51707	51726	51720	51700	51671	51675	51669	51651	51682	51692	51731	51713	51757	51773
51550	51493	51465	51433	51412	51395	51335	51297	51280	51270	51286	51263	51232	51169	51125	51114	51147	51195	51225	51243	51219	51208	51201	51178	51158	51161	51198	51254	51311	51365	51400	51379	51369	51349	51359	51468	51515	51544	51507	51486	51457	51462	51428	51437	51461	51460	51450	51479	51477	51522
51113	51057	51035	50988	50992	50946	50934	50896	50881	50888	50879	50852	50813	50772	50744	50729	50752	50818	50822	50840	50837	50818	50807	50768	50760	50774	50806	50857	50917	50976	51007	50987	50957	50931	50967	51077	51135	51152	51120	51081	51046	51026	51027	51026	51051	51025	51020	51017	51025	51058
50624	50602	50563	50534	50523	50501	50490	50472	50453	50443	50444	50415	50370	50344	50315	50309	50340	50392	50414	50414	50395	50387	50361	50337	50333	50358	50388	50456	50497	50550	50551	50536	50506	50498	50531	50648	50693	50708	50675	50648	50608	50586	50583	50605	50597	50575	50550	50530	50540	50554
50049	50029	50000	49975	49974	49966	49974	49958	49944	49933	49919	49899	49861	49825	49816	49817	49845	49889	49905	49906	49892	49870	49851	49835	49835	49849	49900	49962	50008	50021	50015	50000	49976	49962	50008	50130	50173	50171	50138	50105	50067	50057	50072	50067	50054	50015	49981	49969	49949	49961
49445	49434	49410	49395	49393	49407	49403	49408	49403	49391	49360	49341	49313	49289	49283	49296	49347	49377	49375	49376	49361	49339	49322	49313	49303	49337	49381	49426	49461	49462	49446	49426	49404	49405	49449	49567	49610	49597	49577	49534	49503	49478	49500	49486	49475	49443	49397	49364	49334	49349
48836	48826	48802	48802	48809	48831	48838	48866	48868	48849	48803	48774	48758	48746	48744	48777	48822	48843	48841	48819	48800	48772	48751	48768	48782	48795	48832	48885	48908	48905	48873	48856	48835	48814	48885	48998	49033	49013	48980	48926	48898	48895	48926	48899	48875	48834	48780	48752	48702	48715
48222	48220	48201	48224	48222	48252	48292	48303	48309	48284	48251	48226	48202	48204	48220	48256	48310	48317	48310	48285	48272	48231	48222	48244	48256	48290	48313	48368	48347	48343	48310	48274	48257	48257	48312	48419	48444	48428	48398	48357	48325	48337	48330	48321	48297	48238	48188	48150	48104	48103
47668	47687	47669	47686	47698	47761	47783	47794	47825	47792	47772	47729	47727	47737	47755	47777	47820	47846	47788	47802	47757	47793	47763	47757	47758	47831	47834	47887	47861	47818	47781	47744	47734	47740	47806	47899	47891	47885	47861	47821	47809	47769	47794	47787	47763	47709	47657	47598	47565	47527
47120	47140	47125	47157	47184	47229	47260	47313	47335	47290	47258	47236	47213	47254	47287	47328	47329	47354	47347	47306	47324	47296	47289	47275	47293	47344	47351	47398	47341	47296	47263	47238	47212	47207	47283	47343	47369	47333	47306	47280	47250	47227	47229	47250	47230	47175	47100	47025	47003	46976
46614	46642	46625	46678	46730	46734	46804	46833	46857	46837	46821	46788	46785	46790	46860	46909	46894	46907	46890	46878	46877	46835	46847	46837	46854	46909	46909	46949	46892	46849	46771	46753	46755	46731	46822	46863	46863	46828	46817	46792	46759	46754	46808	46760	46730	46695	46644	46544	46519	46475
46297	46295	46335	46362	46391	46452	46503	46536	46595	46544	46493	46484	46496	46539	46578	46623	46637	46636	46572	46555	46593	46580	46578	46543	46584	46627	46614	46657	46572	46513	46447	46431	46440	46479	46501	46515	46504	46464	46454	46436	46413	46418	46497	46431	46395	46365	46308	46272	46182	46154
45964	45975	46008	46021	46086	46119	46181	46194	46221	46236	46220	46165	46192	46232	46295	46344	46351	46328	46288	46276	46277	46272	46269	46276	46285	46322	46329	46355	46247	46198	46119	46093	46130	46142	46186	46166	46151	46130	46097	46100	46090	46129	46129	46081	46084	46016	45974	45873	45852	45816
45720	45767	45781	45826	45870	45911	45967	45995	46007	46006	46003	45979	46006	46055	46098	46154	46155	46130	46120	46052	46091	46051	46055	46086	46098	46176	46130	46074	46043	45960	45904	45902	45900	45888	45962	45928	45874	45883	45863	45857	45881	45904	45882	45875	45842	45805	45772	45709	45654	45613
45666	45707	45740	45778	45825	45858	45919	45969	45967	45971	45957	45937	45956	46009	46067	46103	46097	46067	46063	45998	46034	45969	45998	46042	46031	46114	46065	46025	45976	45891	45856	45822	45838	45852	45893	45842	45825	45768	45758	45760	45796	45831	45789	45783	45793	45746	45707	45694	45615	45593
45652	45705	45748	45763	45806	45869	45898	45911	45951	45991	45938	45935	45977	46049	46076	46109	46101	46069	46012	46008	46019	45997	46001	46043	46064	46101	46056	45999	45951	45874	45823	45830	45855	45848	45898	45791	45745	45727	45735	45758	45753	45801	45768	45749	45754	45733	45687	45708	45635	45599
45805	45798	45878	45893	45917	45957	46018	46043	46033	46075	46043	46058	46080	46129	46211	46228	46216	46163	46109	46124	46135	46113	46181	46184	46174	46208	46161	46127	46043	45997	45939	45931	45963	45951	45979	45881	45823	45815	45834	45865	45880	45876	45845	45881	45855	45828	45829	45835	45785	45740
46074	46108	46149	46174	46217	46241	46269	46288	46337	46309	46301	46314	46368	46425	46472	46476	46457	46423	46369	46360	46355	46358	46441	46429	46427	46472	46389	46363	46288	46219	46189	46192	46235	46273	46230	46133	46066	46033	46073	46088	46119	46133	46114	46143	46120	46104	46102	46131	46090	46033
46377	46422	46466	46479	46526	46544	46573	46591	46629	46612	46623	46626	46657	46740	46745	46771	46737	46708	46648	46664	46661	46672	46718	46728	46734	46719	46696	46650	46572	46503	46497	46512	46528	46576	46512	46419	46347	46331	46370	46411	46428	46433	46442	46439	46426	46429	46431	46443	46431	46397
46825	46858	46899	46931	46944	46965	46960	46985	47025	47023	47020	47039	47079	47125	47143	47145	47133	47073	47047	47053	47072	47074	47105	47127	47145	47104	47061	47020	46947	46921	46905	46951	46946	46954	46935	46804	46758	46739	46780	46804	46807	46860	46827	46835	46851	46857	46885	46901	46879	46865
47384	47405	47436	47469	47477	47473	47479	47493	47505	47510	47523	47553	47596	47618	47627	47641	47599	47558	47538	47545	47558	47582	47589	47610	47632	47600	47555	47502	47462	47418	47442	47448	47472	47476	47438	47318	47263	47263	47285	47332	47382	47372	47382	47357	47381	47398	47425	47476	47471	47439
47946	47970	48000	48000	48019	48004	47999	48005	48007	48025	48044	48063	48095	48148	48133	48119	48086	48046	48033	48043	48064	48087	48102	48121	48126	48092	48052	48010	47954	47945	47962	47985	48017	48015	47959	47834	47794	47794	47829	47868	47903	47915	47906	47916	47920	47946	48008	48032	48049	48038
48576	48607	48623	48634	48620	48601	48586	48573	48567	48585	48608	48655	48671	48689	48703	48671	48631	48617	48591	48626	48640	48666	48682	48672	48684	48643	48602	48544	48540	48538	48571	48614	48607	48619	48541	48443	48401	48405	48439	48483	48509	48531	48532	48529	48538	48585	48628	48675	48703	48705
49235	49236	49261	49251	49218	49207	49185	49163	49163	49167	49202	49233	49268	49275	49248	49218	49189	49182	49185	49198	49212	49227	49253	49252	49252	49210	49183	49137	49123	49142	49191	49213	49219	49220	49153	49059	49049	49056	49073	49117	49141	49147	49153	49160	49175	49221	49271	49325	49363	49379
49880	49882	49888	49890	49860	49825	49802	49764	49759	49772	49810	49846	49857	49848	49819	49795	49755	49760	49751	49789	49798	49821	49817	49832	49819	49793	49751	49726	49734	49748	49806	49837	49860	49842	49771	49697	49694	49706	49734	49768	49783	49790	49786	49807	49818	49862	49925	49996	50029	50042
50526	50523	50503	50490	50468	50432	50377	50338	50319	50363	50387	50424	50427	50434	50380	50343	50320	50304	50320	50346	50388	50379	50394	50395	50377	50350	50330	50295	50312	50360	50426	50453	50446	50426	50384	50318	50316	50336	50372	50399	50399	50416	50415	50420	50433	50507	50573	50627	50676	50698
51048	51043	51024	51002	50981	50932	50879	50831	50813	50825	50892	50906	50893	50889	50838	50807	50778	50784	50800	50839	50856	50856	50854	50856	50838	50806	50791	50787	50816	50859	50934	50951	50938	50903	50889	50848	50865	50892	50910	50934	50949	50941	50926	50956	50964	51019	51090	51155	51197	51224
51567	51579	51533	51501	51456	51426	51354	51316	51297	51319	51352	51377	51367	51331	51285	51269	51230	51259	51269	51337	51331	51316	51311	51305	51290	51261	51254	51259	51297	51373	51430	51458	51461	51425	51386	51387	51396	51424	51445	51456	51469	51458	51462	51456	51496	51547	51597	51667	51725	51747
52018	52005	51959	51920	51872	51828	51773	51730	51702	51719	51744	51763	51754	51695	51670	51620	51617	51656	51658	51721	51697	51705	51701	51683	51668	51643	51645	51649	51703	51799	51864	51876	51881	51829	51797	51828	51844	51873	51885	51891	51904	51902	51888	51895	51925	51970	52030	52101	52132	52190
52225	52213	52184	52145	52096	52059	52000	51945	51935	51936	51954	51984	51979	51886	51860	51842	51823	51869	51876	51930	51918	51917	51895	51896	51865	51867	51858	51882	51955	52025	52074	52102	52065	52059	52025	52076	52118	52173	52145	52160	52128	52145	52140	52155	52180	52212	52250	52293	52347	52392
52455	52409	52379	52334	52306	52257	52200	52157	52140	52126	52157	52190	52154	52108	52038	52004	52010	52069	52072	52113	52104	52099	52077	52064	52061	52042	52055	52089	52157	52232	52295	52298	52301	52278	52251	52306	52359	52401	52393	52374	52367	52348	52364	52345	52387	52399	52460	52500	52536	52569
52491	52434	52421	52396	52353	52300	52266	52223	52195	52216	52220	52232	52189	52141	52092	52072	52058	52102	52126	52191	52160	52144	52131	52119	52103	52095	52117	52177	52212	52303	52362	52366	52327	52325	52316	52395	52449	52513	52475	52453	52440	52423	52439	52403	52463	52475	52499	52545	52564	52617
52387	52328	52309	52280	52233	52208	52166	52136	52110	52116	52117	52112	52096	52019	51983	51991	51985	52028	52049	52088	52044	52037	52016	52008	51982	51998	52034	52082	52150	52229	52242	52271	52197	52227	52224	52312	52382	52416	52390	52352	52325	52337	52338	52319	52362	52361	52385	52403	52428	52464
52212	52168	52123	52097	52067	52052	52020	51996	51959	51941	51962	51963	51922	51855	51825	51833	51829	51867	51891	51929	51902	51879	51861	51848	51829	51833	51874	51939	51995	52060	52103	52093	52079	52045	52071	52179	52226	52244	52242	52213	52169	52160	52171	52154	52196	52191	52208	52208	52229	52259
51861	51845	51778	51761	51725	51724	51684	51678	51656	51652	51643	51631	51593	51532	51509	51513	51528	51556	51588	51608	51590	51575	51556	51554	51523	51543	51580	51646	51687	51743	51766	51744	51738	51715	51752	51866	51916	51948	51909	51877	51848	51831	51836	51829	51853	51838	51840	51831	51841	51869
51473	51466	51405	51384	51376	51368	51353	51338	51328	51321	51297	51277	51241	51211	51179	51184	51206	51252	51251	51252	51247	51224	51213	51197	51200	51215	51249	51313	51353	51397	51391	51385	51363	51359	51386	51502	51560	51575	51539	51515	51488	51461	51477	51490	51475	51469	51447	51441	51428	51452
51003	50961	50946	50911	50913	50912	50918	50913	50905	50908	50877	50837	50819	50773	50749	50776	50785	50832	50855	50830	50820	50796	50781	50778	50775	50794	50846	50888	50933	50958	50948	50928	50896	50903	50947	51062	51119	51096	51088	51053	51024	51009	51016	51015	51016	50997	50949	50930	50915	50933
50414	50395	50360	50354	50355	50366	50381	50385	50378	50365	50329	50310	50279	50256	50256	50264	50298	50333	50330	50329	50300	50274	50272	50261	50255	50283	50324	50375	50393	50414	50390	50363	50345	50354	50396	50510	50550	50548	50520	50475	50452	50447	50446	50444	50440	50407	50368	50328	50308	50316
49824	49816	49784	49790	49800	49824	49836	49851	49853	49833	49801	49769	49742	49724	49721	49742	49787	49804	49808	49786	49771	49763	49738	49724	49730	49759	49807	49843	49863	49853	49820	49791	49793	49779	49840	49938	49971	49967	49931	49905	49861	49857	49864	49869	49858	49814	49758	49708	49690	49699
49195	49174	49181	49174	49197	49208	49247	49275	49296	49265	49237	49187	49162	49158	49169	49189	49235	49243	49250	49225	49201	49198	49187	49171	49183	49204	49256	49277	49289	49266	49233	49190	49177	49197	49251	49333	49349	49335	49318	49280	49245	49249	49241	49243	49231	49189	49138	49087	49045	49033
48587	48561	48567	48599	48608	48638	48683	48720	48725	48701	48665	48618	48597	48604	48644	48683	48687	48692	48689	48683	48654	48645	48629	48612	48622	48669	48691	48725	48718	48681	48619	48593	48589	48619	48664	48728	48744	48702	48687	48646	48635	48633	48641	48634	48616	48558	48514	48446	48403	48390
47959	47935	47960	47986	48011	48062	48079	48121	48154	48129	48080	48056	48043	48045	48090	48113	48136	48153	48147	48102	48091	48076	48078	48062	48092	48117	48126	48151	48139	48080	48017	48011	48016	48027	48074	48117	48111	48096	48058	48027	48026	48016	48027	48033	47987	47939	47880	47827	47785	47761
47392	47411	47400	47427	47466	47516	47556	47591	47616	47613	47559	47536	47521	47533	47561	47605	47641	47640	47604	47600	47559	47548	47551	47557	47575	47594	47620	47629	47584	47523	47467	47444	47472	47474	47503	47544	47514	47490	47479	47445	47454	47455	47444	47456	47390	47359	47314	47258	47200	47191
46909	46955	46938	46988	46998	47035	47104	47133	47169	47150	47106	47093	47084	47104	47146	47174	47199	47206	47163	47149	47112	47126	47135	47129	47121	47158	47184	47170	47105	47050	46982	46968	46975	46987	47045	47032	47015	47014	46979	46958	46968	46964	46966	46991	46936	46890	46819	46761	46722	46683
46449	46506	46483	46542	46565	46601	46672	46689	46722	46720	46674	46658	46653	46685	46742	46777	46795	46782	46737	46697	46713	46709	46706	46665	46741	46737	46752	46733	46662	46623	46576	46520	46570	46559	46583	46573	46531	46533	46505	46488	46495	46512	46493	46472	46466	46422	46365	46333	46278	46226
46109	46109	46148	46177	46249	46275	46277	46363	46364	46362	46341	46327	46327	46379	46452	46467	46475	46440	46415	46399	46352	46383	46383	46361	46435	46424	46423	46399	46332	46263	46208	46195	46220	46232	46259	46206	46174	46156	46139	46156	46128	46151	46149	46166	46121	46086	46049	45967	45957	45911
45901	45942	45963	46017	46036	46099	46108	46162	46180	46147	46158	46143	46157	46216	46289	46295	46307	46263	46232	46207	46214	46206	46229	46261	46245	46258	46250	46209	46142	46046	46035	46006	46022	46046	46064	45993	45961	45907	45921	45925	45937	45923	45954	45882	45907	45891	45838	45832	45780	45736
45723	45766	45801	45819	45852	45902	45892	45981	45990	46022	45957	45964	45987	46033	46064	46111	46090	46080	46065	46028	46034	46027	46055	46083	46072	46075	46057	46008	45964	45849	45805	45799	45825	45836	45841	45802	45737	45675	45738	45726	45727	45742	45757	45744	45704	45715	45676	45627	45620	45581
45711	45711	45770	45808	45824	45861	45904	45932	45965	45971	45956	45928	45981	46024	46048	46087	46099	46063	46010	45990	46019	46000	46041	46038	46069	46060	46029	45972	45923	45881	45836	45799	45808	45847	45837	45760	45702	45665	45686	45679	45721	45722	45713	45719	45699	45671	45659	45635	45631	45580
45845	45864	45936	45950	45990	46010	45995	46042	46058	46109	46090	46072	46116	46165	46202	46218	46220	46176	46141	46131	46154	46161	46173	46157	46208	46186	46169	46104	46032	46014	45930	45962	45953	45988	45952	45880	45803	45806	45815	45820	45855	45879	45858	45875	45847	45859	45817	45829	45821	45760
45991	46025	46066	46083	46098	46151	46153	46160	46185	46203	46207	46217	46249	46294	46307	46355	46307	46291	46270	46270	46276	46285	46298	46295	46331	46320	46272	46214	46158	46106	46076	46104	46130	46134	46099	45986	45937	45916	45927	45967	46004	46005	46031	46015	45997	45985	46017	46014	45998	45966
46303	46342	46385	46413	46409	46414	46404	46438	46463	46474	46497	46511	46537	46595	46611	46626	46625	46555	46546	46538	46567	46580	46579	46589	46611	46579	46559	46494	46453	46408	46438	46421	46433	46428	46416	46282	46233	46242	46218	46289	46317	46313	46329	46295	46301	46317	46315	46358	46347	46338
46746	46784	46829	46847	46855	46850	46841	46872	46863	46898	46875	46913	46966	47001	47001	47014	47008	46943	46952	46941	46960	46968	47005	47002	47011	47003	46946	46905	46843	46812	46845	46851	46878	46875	46817	46741	46681	46670	46694	46727	46762	46774	46746	46762	46757	46781	46806	46840	46848	46819
47236	47263	47274	47283	47304	47288	47285	47270	47288	47314	47323	47356	47384	47432	47424	47420	47403	47371	47361	47371	47375	47410	47428	47451	47429	47390	47383	47313	47290	47285	47308	47312	47320	47339	47284	47187	47143	47122	47168	47182	47212	47227	47218	47241	47261	47255	47305	47337	47356	47353
47779	47814	47830	47824	47835	47790	47810	47782	47781	47805	47829	47880	47902	47936	47944	47923	47870	47848	47857	47866	47891	47909	47910	47939	47927	47896	47853	47843	47797	47802	47810	47853	47865	47862	47818	47715	47684	47701	47738	47770	47777	47803	47799	47778	47805	47832	47864	47927	47938	47952
48413	48426	48451	48449	48418	48409	48396	48366	48350	48387	48417	48450	48485	48498	48496	48466	48448	48428	48417	48454	48468	48490	48493	48500	48495	48466	48420	48397	48392	48398	48456	48466	48481	48474	48424	48343	48309	48334	48362	48391	48416	48419	48416	48420	48435	48473	48529	48582	48617	48613
49066	49069	49083	49070	49051	49040	48987	48986	48960	48977	49023	49061	49075	49089	49061	49048	49019	48995	49007	49030	49060	49072	49096	49085	49071	49049	49015	48985	48986	49034	49093	49119	49108	49096	49043	48980	48976	48976	49012	49030	49058	49062	49073	49057	49086	49140	49185	49254	49275	49294
49751	49734	49741	49724	49699	49651	49616	49587	49581	49600	49640	49682	49695	49691	49663	49631	49591	49596	49618	49630	49665	49664	49682	49683	49666	49641	49619	49600	49614	49685	49732	49772	49751	49727	49699	49639	49639	49661	49681	49717	49731	49731	49721	49741	49754	49805	49856	49911	49969	49993
50377	50384	50374	50340	50300	50278	50218	50177	50179	50192	50223	50262	50272	50253	50225	50194	50151	50177	50175	50223	50250	50243	50251	50248	50219	50201	50194	50184	50215	50294	50332	50356	50369	50353	50299	50270	50288	50301	50306	50354	50371	50362	50353	50372	50388	50425	50476	50559	50601	50634
50995	50997	50952	50947	50927	50862	50803	50766	50769	50773	50817	50850	50849	50823	50788	50733	50713	50731	50743	50782	50816	50807	50806	50807	50785	50762	50754	50764	50803	50868	50927	50954	50963	50946	50898	50911	50927	50952	50944	50968	50978	50989	50973	50980	51002	51060	51081	51171	51221	51248
51562	51553	51514	51494	51456	51409	51339	51280	51281	51307	51347	51378	51367	51331	51268	51241	51212	51249	51266	51298	51304	51316	51297	51289	51270	51278	51249	51289	51340	51419	51485	51506	51489	51445	51441	51473	51496	51528	51527	51539	51532	51522	51529	51536	51567	51620	51640	51706	51757	51824
51998	51984	51944	51902	51873	51820	51777	51717	51728	51726	51764	51777	51755	51740	51649	51630	51622	51642	51679	51720	51710	51722	51711	51678	51678	51679	51671	51718	51767	51870	51900	51903	51912	51876	51861	51919	51948	51971	52005	51992	51968	51971	51973	51970	52000	52040	52054	52148	52183	52221
52377	52371	52319	52283	52258	52208	52179	52126	52107	52112	52129	52160	52126	52081	52001	51985	51967	52014	52066	52065	52067	52085	52070	52050	52046	52026	52051	52083	52153	52243	52267	52252	52272	52241	52242	52305	52344	52383	52416	52392	52361	52370	52364	52357	52381	52418	52417	52484	52516	52581
52658	52620	52571	52547	52521	52476	52435	52394	52397	52378	52405	52400	52379	52320	52259	52235	52209	52268	52306	52322	52330	52326	52301	52284	52309	52266	52307	52352	52410	52481	52518	52527	52537	52501	52505	52585	52625	52661	52673	52668	52631	52621	52636	52642	52646	52672	52674	52752	52769	52785
52737	52699	52666	52608	52598	52564	52533	52480	52475	52465	52488	52461	52450	52387	52346	52325	52294	52362	52400	52412	52412	52398	52376	52356	52360	52362	52411	52433	52508	52583	52585	52608	52586	52556	52596	52694	52727	52776	52756	52743	52714	52693	52707	52711	52707	52740	52733	52772	52798	52814
52803	52768	52742	52673	52667	52631	52611	52560	52581	52567	52582	52554	52518	52458	52409	52396	52403	52453	52480	52494	52463	52473	52441	52437	52457	52451	52485	52524	52586	52657	52679	52639	52654	52639	52659	52791	52809	52852	52835	52825	52788	52765	52778	52780	52793	52787	52799	52811	52829	52838
52633	52597	52554	52534	52516	52501	52474	52434	52449	52433	52433	52393	52373	52314	52271	52259	52284	52316	52350	52366	52339	52317	52310	52290	52309	52303	52312	52388	52448	52493	52490	52487	52491	52479	52496	52609	52656	52667	52671	52662	52601	52605	52600	52591	52608	52604	52617	52600	52617	52620
52453	52406	52374	52327	52328	52326	52304	52304	52298	52272	52262	52215	52209	52138	52107	52103	52125	52159	52188	52196	52180	52167	52133	52118	52138	52145	52171	52236	52287	52314	52305	52320	52283	52280	52311	52447	52483	52500	52491	52470	52427	52401	52410	52415	52403	52408	52384	52378	52373	52414
52110	52084	52026	52028	52011	52018	52015	52021	52026	51992	51961	51909	51902	51848	51823	51805	51879	51903	51912	51909	51868	51873	51842	51823	51832	51851	51876	51949	51971	52005	51985	52000	51961	51966	52007	52133	52157	52177	52120	52148	52099	52084	52067	52080	52078	52047	52013	52003	51990	51989
51630	51616	51577	51570	51586	51592	51603	51595	51593	51583	51556	51496	51477	51432	51431	51433	51471	51497	51508	51499	51481	51448	51431	51434	51411	51457	51500	51532	51565	51571	51554	51519	51511	51514	51559	51677	51709	51709	51679	51659	51625	51609	51614	51617	51611	51582	51542	51495	51482	51501
51124	51111	51082	51084	51097	51115	51132	51132	51133	51122	51081	51044	51009	50974	50971	51005	51037	51057	51059	51034	51009	50984	50975	50973	50971	51004	51035	51076	51088	51089	51064	51044	51021	51039	51075	51178	51200	51197	51169	51130	51124	51106	51108	51099	51099	51066	51011	50953	50936	50944
50539	50532	50507	50515	50531	50547	50569	50592	50597	50576	50536	50492	50470	50438	50453	50475	50511	50525	50517	50491	50468	50462	50448	50448	50446	50484	50516	50545	50540	50520	50470	50453	50448	50461	50509	50595	50598	50603	50573	50543	50536	50504	50513	50514	50492	50459	50399	50341	50320	50304
49903	49892	49888	49890	49909	49935	49976	49987	49999	49976	49933	49907	49871	49862	49883	49918	49948	49963	49952	49915	49888	49883	49873	49874	49881	49905	49935	49955	49941	49898	49862	49828	49839	49846	49896	49957	49964	49949	49930	49904	49892	49863	49875	49885	49861	49810	49764	49695	49663	49647
49234	49234	49241	49241	49274	49312	49348	49373	49389	49365	49323	49270	49271	49278	49287	49337	49357	49369	49353	49323	49304	49279	49289	49285	49304	49313	49337	49347	49324	49276	49211	49189	49197	49223	49259	49307	49296	49281	49261	49233	49236	49224	49225	49235	49187	49152	49097	49020	49000	48969
48576	48569	48594	48624	48621	48673	48719	48746	48763	48732	48702	48670	48664	48675	48699	48736	48771	48768	48736	48697	48682	48676	48679	48684	48697	48717	48728	48739	48703	48650	48569	48553	48557	48582	48644	48659	48639	48624	48596	48575	48557	48569	48567	48564	48549	48493	48439	48375	48328	48307
47957	47985	47988	48029	48035	48085	48115	48162	48169	48150	48105	48079	48067	48116	48142	48194	48200	48198	48170	48137	48121	48125	48125	48139	48168	48166	48150	48160	48111	48046	47992	47987	47974	47998	48026	48047	48013	47993	47959	47975	47962	47954	47966	47965	47945	47894	47836	47779	47732	47700
47369	47372	47401	47402	47430	47484	47538	47561	47594	47576	47515	47509	47497	47542	47606	47626	47649	47618	47604	47575	47558	47568	47559	47566	47596	47597	47594	47585	47536	47454	47398	47377	47390	47410	47435	47400	47384	47370	47351	47319	47364	47343	47353	47346	47345	47286	47233	47185	47117	47073
46865	46837	46889	46920	46924	46949	47028	47036	47051	47059	46993	46993	47002	47076	47110	47149	47175	47144	47118	47073	47073	47073	47083	47104	47127	47111	47144	47082	47009	46951	46886	46886	46914	46896	46934	46912	46860	46807	46825	46838	46845	46836	46831	46819	46814	46780	46725	46680	46647	46572
46440	46435	46468	46470	46528	46562	46599	46658	46656	46672	46611	46654	46619	46695	46752	46801	46790	46770	46720	46706	46729	46697	46709	46735	46740	46770	46770	46697	46618	46565	46514	46510	46522	46540	46546	46462	46454	46417	46386	46359	46380	46433	46427	46442	46409	46362	46358	46287	46273	46246
46007	46067	46085	46087	46154	46177	46225	46275	46275	46294	46264	46226	46276	46339	46405	46419	46422	46401	46364	46330	46338	46345	46346	46386	46388	46394	46402	46317	46264	46186	46144	46151	46165	46185	46185	46081	46016	46017	46011	45989	46008	46054	46067	46052	46021	45997	45978	45952	45941	45833
45711	45749	45813	45833	45871	45912	45959	45970	45989	45994	45945	46019	46005	46091	46151	46168	46161	46101	46078	46075	46082	46107	46090	46137	46125	46111	46070	46040	46017	45919	45865	45894	45872	45913	45927	45797	45770	45723	45719	45688	45721	45769	45794	45774	45726	45738	45716	45708	45678	45617
45629	45717	45708	45784	45813	45820	45865	45882	45882	45891	45896	45878	45974	46022	46067	46094	46052	46013	45992	45977	46017	46003	46014	46052	46052	46056	45976	45959	45870	45851	45826	45838	45834	45849	45866	45694	45683	45646	45651	45659	45652	45716	45721	45706	45711	45697	45667	45663	45648	45589
45585	45649	45645	45746	45741	45746	45778	45804	45790	45806	45795	45819	45917	45948	45982	46032	45997	45944	45924	45915	45932	45944	45942	45983	45989	45978	45930	45880	45784	45796	45778	45758	45799	45800	45782	45659	45628	45579	45582	45574	45615	45648	45655	45650	45643	45651	45655	45655	45633	45573
45681	45702	45782	45807	45776	45804	45824	45834	45835	45853	45836	45894	45958	45987	46038	46060	46017	45987	45955	45963	45986	46001	46036	46045	46034	46013	46006	45933	45836	45845	45843	45868	45867	45875	45816	45719	45643	45642	45646	45714	45743	45732	45730	45727	45742	45699	45741	45762	45760	45715
45933	45989	46045	46066	46057	46049	46076	46058	46067	46095	46108	46149	46183	46240	46280	46279	46250	46215	46205	46209	46223	46245	46266	46285	46254	46257	46225	46150	46120	46113	46100	46123	46123	46153	46069	45995	45926	45928	45920	45952	45979	45995	45993	45996	46032	46022	46038	46059	46045	46065
46232	46259	46308	46343	46348	46322	46323	46322	46338	46348	46395	46425	46469	46498	46521	46501	46495	46457	46434	46464	46474	46518	46505	46512	46523	46494	46451	46424	46394	46395	46412	46410	46419	46420	46355	46256	46238	46215	46220	46255	46283	46305	46315	46303	46328	46332	46355	46406	46403	46417
46677	46698	46725	46760	46729	46711	46706	46698	46714	46734	46787	46823	46847	46880	46893	46882	46855	46833	46816	46813	46864	46881	46895	46887	46880	46857	46824	46785	46748	46776	46804	46825	46846	46803	46761	46673	46649	46627	46635	46688	46703	46734	46723	46723	46713	46787	46810	46851	46875	46880
47215	47220	47254	47243	47233	47244	47206	47198	47213	47220	47259	47304	47334	47365	47373	47322	47314	47291	47294	47307	47347	47362	47363	47365	47353	47345	47288	47261	47277	47275	47322	47354	47354	47342	47274	47178	47176	47167	47215	47231	47266	47268	47266	47252	47258	47324	47364	47428	47451	47472
47801	47819	47822	47803	47809	47791	47747	47747	47724	47760	47796	47851	47881	47878	47875	47861	47827	47803	47815	47839	47867	47878	47872	47887	47857	47835	47808	47813	47825	47843	47874	47907	47917	47888	47831	47783	47752	47779	47786	47826	47849	47854	47846	47850	47847	47903	47962	48019	48050	48083
48470	48476	48485	48475	48456	48418	48385	48363	48348	48370	48416	48450	48472	48465	48457	48408	48396	48376	48409	48428	48450	48460	48458	48452	48442	48425	48389	48386	48408	48456	48500	48539	48533	48512	48460	48416	48432	48432	48441	48489	48487	48519	48495	48502	48527	48584	48629	48693	48728	48762
49159	49152	49143	49126	49113	49065	49041	49000	48997	49018	49054	49084	49105	49092	49043	49016	48992	49004	49016	49043	49058	49069	49063	49061	49049	49017	49031	49016	49053	49108	49159	49180	49172	49163	49111	49100	49108	49129	49140	49158	49178	49191	49172	49174	49209	49245	49293	49372	49402	49442
49859	49855	49847	49797	49778	49739	49704	49670	49648	49677	49710	49745	49744	49725	49674	49628	49617	49620	49647	49679	49693	49689	49684	49679	49657	49661	49641	49659	49699	49768	49825	49840	49836	49816	49778	49794	49809	49833	49861	49876	49861	49875	49877	49870	49882	49931	49999	50074	50115	50154
50555	50534	50521	50460	50444	50394	50355	50347	50303	50331	50356	50384	50364	50328	50284	50245	50240	50255	50283	50300	50329	50325	50303	50286	50274	50279	50275	50298	50348	50423	50476	50502	50490	50478	50432	50475	50514	50547	50561	50577	50553	50547	50565	50550	50583	50656	50682	50735	50776	50839
51170	51137	51129	51054	51014	50985	50953	50926	50904	50903	50939	50948	50939	50878	50816	50803	50778	50809	50850	50862	50868	50867	50858	50836	50833	50823	50839	50862	50911	50994	51046	51051	51046	51033	51009	51082	51128	51151	51168	51171	51159	51138	51152	51158	51173	51232	51248	51302	51337	51398
51775	51735	51677	51657	51622	51568	51559	51512	51487	51486	51515	51508	51507	51429	51360	51343	51335	51357	51383	51417	51411	51425	51411	51384	51387	51383	51386	51426	51500	51569	51621	51648	51609	51617	51611	51657	51706	51768	51770	51777	51759	51756	51746	51729	51754	51807	51839	51885	51896	51959
52267	52137	52200	52121	52155	52067	52010	51967	51899	51919	51974	52049	51939	51913	51804	51849	51840	51865	51873	51863	51888	51827	51840	51833	51808	51826	51843	51928	51865	52046	52091	52098	52071	52028	52092	52223	52315	52234	52283	52258	52272	52222	52277	52223	52275	52273	52346	52364	52337	52428
52372	52287	52267	52222	52235	52169	52137	52099	52069	52071	52090	52100	52039	52002	51927	51921	51914	51949	51957	51976	51978	51965	51947	51936	51922	51947	51958	52022	52032	52138	52184	52172	52163	52126	52171	52277	52338	52350	52353	52339	52316	52299	52308	52303	52352	52331	52369	52384	52374	52449
52831	52757	52721	52682	52695	52614	52613	52576	52557	52533	52544	52525	52472	52422	52348	52338	52358	52393	52421	52424	52426	52393	52368	52368	52360	52378	52414	52463	52511	52591	52613	52603	52588	52585	52616	52725	52817	52809	52826	52792	52777	52725	52749	52762	52783	52773	52785	52797	52824	52825
52916	52876	52837	52809	52791	52776	52747	52716	52690	52678	52669	52647	52601	52544	52503	52460	52489	52524	52564	52556	52536	52526	52499	52491	52494	52520	52541	52604	52643	52698	52700	52704	52690	52694	52729	52853	52911	52939	52926	52901	52869	52843	52854	52865	52865	52838	52861	52831	52887	52885
52989	52941	52908	52877	52894	52835	52833	52806	52797	52779	52757	52735	52678	52620	52576	52571	52585	52626	52624	52644	52645	52611	52591	52572	52594	52598	52635	52713	52734	52782	52774	52758	52751	52738	52812	52907	52989	53002	52985	52954	52902	52921	52911	52929	52913	52885	52887	52896	52893	52878
52821	52793	52743	52720	52747	52704	52698	52683	52672	52654	52627	52593	52541	52477	52448	52462	52482	52501	52522	52527	52505	52498	52489	52458	52459	52467	52518	52593	52615	52630	52623	52606	52589	52589	52652	52767	52814	52843	52824	52784	52749	52694	52743	52735	52743	52719	52693	52676	52676	52659
52451	52417	52379	52379	52391	52395	52370	52361	52349	52331	52312	52264	52220	52181	52146	52169	52195	52222	52235	52208	52185	52168	52181	52159	52159	52205	52224	52280	52296	52290	52272	52263	52247	52251	52310	52427	52464	52467	52448	52421	52381	52352	52397	52379	52376	52358	52303	52287	52253	52240
52059	52025	52000	51984	52010	51990	52015	52020	51976	51993	51945	51913	51870	51838	51836	51855	51874	51896	51896	51883	51864	51851	51855	51836	51839	51870	51900	51925	51942	51939	51908	51880	51867	51881	51935	52032	52076	52069	52061	52029	51988	51952	51997	51969	51968	51957	51878	51843	51817	51796
51525	51502	51484	51489	51489	51516	51539	51533	51535	51526	51481	51432	51403	51389	51397	51399	51437	51450	51426	51430	51413	51394	51396	51380	51395	51416	51451	51475	51490	51449	51418	51387	51375	51387	51457	51541	51549	51549	51527	51479	51464	51451	51445	51466	51451	51401	51349	51297	51256	51236
50860	50851	50836	50848	50843	50877	50913	50918	50921	50901	50865	50827	50797	50790	50809	50833	50865	50867	50859	50839	50826	50814	50811	50807	50818	50840	50871	50877	50878	50833	50789	50767	50763	50765	50831	50875	50903	50887	50859	50824	50815	50786	50794	50796	50794	50738	50676	50626	50595	50558
50169	50167	50156	50175	50187	50222	50265	50295	50287	50268	50237	50188	50189	50191	50220	50266	50281	50276	50274	50232	50217	50204	50216	50218	50237	50241	50266	50278	50254	50203	50142	50119	50120	50146	50185	50228	50207	50199	50179	50144	50125	50130	50121	50136	50116	50065	50008	49939	49900	49880
49436	49435	49462	49476	49489	49526	49574	49594	49597	49581	49553	49518	49512	49537	49563	49608	49630	49629	49607	49588	49556	49564	49566	49567	49563	49586	49611	49610	49577	49522	49460	49429	49431	49458	49493	49502	49495	49461	49434	49417	49408	49399	49409	49418	49391	49345	49296	49234	49182	49157
48684	48698	48712	48754	48761	48817	48862	48896	48881	48884	48873	48842	48847	48874	48940	48975	48990	48978	48951	48923	48882	48886	48909	48919	48929	48941	48939	48931	48892	48824	48777	48748	48767	48779	48781	48780	48759	48733	48713	48692	48699	48683	48708	48702	48666	48643	48581	48536	48478	48422
47963	47978	48004	48024	48055	48105	48145	48186	48206	48201	48173	48146	48161	48214	48265	48310	48315	48300	48281	48237	48241	48230	48267	48257	48265	48267	48278	48235	48205	48119	48091	48052	48066	48071	48104	48074	48035	47983	47971	47972	47977	47958	47962	47975	47958	47912	47873	47815	47771	47727
47260	47299	47317	47344	47395	47415	47461	47518	47564	47528	47518	47513	47513	47592	47649	47673	47698	47659	47606	47620	47626	47616	47635	47623	47640	47645	47632	47629	47562	47473	47430	47417	47426	47425	47451	47393	47343	47311	47298	47280	47314	47273	47298	47296	47276	47256	47192	47204	47136	47076
46656	46711	46733	46770	46825	46855	46876	46914	46973	46960	46946	46921	46952	47017	47102	47138	47141	47123	47029	47073	47021	47019	47026	47080	47099	47075	47078	47052	46980	46907	46848	46854	46885	46861	46874	46804	46732	46709	46699	46709	46708	46756	46711	46740	46707	46664	46640	46583	46578	46549
46091	46144	46200	46229	46259	46291	46350	46367	46425	46405	46394	46409	46453	46519	46576	46631	46620	46589	46556	46529	46558	46551	46572	46567	46585	46607	46559	46484	46430	46375	46308	46349	46345	46402	46341	46252	46191	46123	46119	46145	46170	46145	46158	46179	46146	46140	46130	46067	46046	46042
45666	45694	45748	45794	45815	45854	45905	45919	45953	45961	45976	45982	46044	46097	46145	46197	46185	46158	46174	46104	46143	46131	46147	46149	46153	46120	46111	46044	46027	45945	45929	45899	45929	45973	45929	45815	45738	45720	45687	45711	45751	45729	45776	45748	45738	45710	45726	45651	45691	45645
45411	45459	45509	45536	45590	45599	45629	45646	45664	45724	45717	45717	45787	45856	45906	45923	45922	45888	45850	45833	45869	45891	45897	45887	45902	45923	45850	45801	45760	45688	45667	45675	45710	45712	45673	45561	45481	45458	45440	45453	45506	45491	45564	45485	45508	45486	45516	45444	45480	45456
45174	45196	45275	45301	45331	45369	45373	45386	45400	45456	45464	45482	45526	45591	45642	45677	45661	45630	45618	45590	45625	45649	45643	45644	45667	45579	45594	45536	45470	45420	45437	45425	45441	45482	45433	45295	45223	45197	45224	45240	45255	45257	45264	45288	45258	45249	45290	45278	45273	45255
45147	45174	45236	45279	45276	45315	45308	45347	45323	45395	45382	45437	45497	45539	45577	45588	45573	45552	45564	45533	45501	45569	45570	45575	45554	45566	45522	45425	45416	45386	45380	45397	45417	45414	45357	45232	45181	45171	45188	45201	45245	45231	45268	45219	45233	45213	45273	45286	45297	45269
45322	45329	45398	45417	45437	45471	45449	45472	45443	45512	45536	45561	45615	45655	45693	45697	45669	45663	45616	45622	45623	45632	45717	45701	45708	45631	45630	45563	45543	45523	45530	45558	45569	45533	45495	45381	45339	45318	45343	45363	45415	45431	45442	45394	45379	45405	45461	45513	45498	45491
45512	45579	45611	45626	45643	45647	45642	45642	45632	45689	45719	45735	45783	45826	45857	45854	45841	45778	45814	45785	45767	45847	45858	45848	45845	45868	45757	45714	45723	45687	45718	45745	45752	45770	45668	45592	45539	45524	45539	45566	45630	45625	45628	45615	45616	45635	45667	45745	45732	45745
45882	45933	45949	45977	45963	45973	45963	45957	45947	45991	46032	46061	46094	46121	46137	46126	46114	46059	46083	46088	46100	46126	46127	46117	46124	46107	46054	46030	45998	46014	46044	46061	46069	46096	46007	45913	45863	45878	45886	45948	45954	45987	45961	45956	45966	46008	46056	46112	46103	46120
46470	46488	46501	46517	46499	46505	46487	46487	46480	46485	46529	46556	46588	46600	46610	46593	46568	46537	46553	46559	46560	46586	46611	46596	46579	46543	46536	46510	46520	46530	46555	46574	46596	46574	46531	46430	46432	46426	46456	46488	46521	46520	46519	46521	46522	46546	46612	46659	46682	46707
47058	47076	47092	47088	47079	47049	47021	47028	47023	47033	47063	47115	47125	47136	47091	47081	47057	47036	47051	47071	47083	47080	47095	47104	47087	47069	47029	47008	47024	47060	47097	47128	47128	47119	47073	47012	46995	46997	47052	47065	47084	47102	47077	47092	47103	47154	47209	47266	47293	47308
47761	47774	47783	47772	47762	47718	47682	47656	47654	47678	47707	47728	47742	47743	47688	47676	47632	47636	47658	47661	47680	47701	47690	47705	47691	47680	47629	47642	47650	47691	47747	47757	47763	47752	47704	47667	47687	47697	47727	47760	47785	47759	47768	47766	47789	47839	47899	47965	47982	48011
48549	48539	48540	48521	48502	48472	48440	48397	48375	48366	48418	48451	48442	48425	48387	48336	48310	48319	48323	48355	48385	48390	48384	48373	48372	48345	48332	48332	48359	48409	48469	48508	48491	48455	48447	48433	48450	48478	48514	48514	48531	48538	48540	48531	48552	48594	48653	48704	48765	48784
49364	49346	49321	49289	49272	49246	49201	49144	49125	49126	49162	49173	49183	49144	49080	49043	49013	49028	49036	49077	49082	49095	49096	49086	49072	49045	49034	49058	49089	49162	49221	49247	49232	49216	49197	49214	49242	49286	49290	49298	49319	49313	49315	49304	49346	49380	49429	49483	49545	49566
50175	50157	50115	50088	50059	50016	49961	49925	49878	49884	49929	49940	49923	49874	49818	49755	49723	49754	49783	49793	49820	49823	49825	49799	49795	49782	49776	49808	49858	49931	49992	49998	49968	49978	49967	50006	50048	50092	50100	50115	50124	50119	50099	50114	50138	50167	50217	50274	50294	50343
50930	50879	50846	50826	50777	50730	50679	50636	50621	50594	50623	50631	50619	50543	50489	50436	50412	50429	50456	50513	50499	50491	50495	50494	50472	50475	50472	50510	50565	50635	50722	50704	50689	50690	50679	50734	50804	50827	50865	50860	50856	50836	50848	50848	50862	50907	50944	50986	51022	51068
51643	51624	51558	51544	51489	51446	51393	51353	51309	51315	51308	51343	51295	51249	51147	51087	51101	51125	51159	51198	51188	51184	51181	51155	51155	51155	51170	51200	51264	51341	51396	51391	51411	51385	51391	51462	51537	51565	51607	51585	51567	51548	51560	51572	51597	51636	51647	51679	51727	51760
52299	52242	52189	52147	52109	52070	52030	51976	51945	51939	51943	51933	51907	51841	51751	51701	51714	51724	51772	51821	51789	51790	51779	51762	51748	51765	51772	51827	51890	51960	52006	52019	52013	51970	52005	52105	52165	52207	52235	52230	52204	52185	52190	52193	52217	52235	52249	52282	52309	52357
52736	52704	52631	52590	52540	52524	52472	52428	52410	52386	52394	52371	52355	52306	52204	52189	52157	52183	52218	52286	52261	52250	52233	52207	52214	52207	52232	52297	52336	52419	52451	52451	52475	52397	52477	52565	52664	52721	52709	52664	52644	52627	52644	52643	52654	52665	52677	52693	52717	52759
53166	53112	53061	53027	53000	52984	52935	52902	52855	52835	52833	52821	52781	52741	52645	52638	52615	52607	52678	52697	52690	52684	52665	52665	52650	52673	52709	52742	52815	52886	52906	52907	52879	52857	52916	53031	53097	53168	53152	53116	53082	53070	53066	53107	53120	53103	53102	53098	53110	53147
53331	53258	53229	53196	53171	53130	53096	53067	53061	53046	53031	52999	52941	52862	52845	52835	52833	52837	52894	52865	52881	52875	52863	52843	52859	52860	52887	52955	53021	53058	53080	53061	53058	53043	53105	53231	53280	53328	53299	53257	53244	53237	53229	53254	53259	53258	53234	53231	53238	53258
53450	53360	53344	53314	53289	53268	53244	53212	53186	53193	53164	53133	53105	53074	52995	52950	53008	53038	53055	53040	53033	53030	53012	53012	53028	53034	53088	53135	53179	53202	53215	53195	53213	53180	53246	53390	53430	53443	53423	53405	53351	53352	53345	53363	53373	53369	53326	53315	53290	53332
53402	53336	53286	53259	53253	53228	53231	53209	53193	53175	53145	53112	53074	53060	53005	52974	53012	53087	53078	53047	53059	53042	53024	53005	53030	53029	53076	53143	53175	53189	53194	53164	53176	53163	53202	53327	53392	53370	53377	53360	53321	53308	53305	53288	53304	53289	53258	53222	53205	53223
53040	52977	52983	52951	52954	52940	52958	52946	52931	52916	52881	52861	52819	52797	52751	52735	52802	52830	52843	52802	52803	52797	52789	52796	52787	52801	52863	52898	52923	52929	52903	52888	52900	52883	52928	53035	53088	53124	53075	53026	52988	52987	53004	53015	52992	52954	52922	52892	52877	52877
52685	52626	52635	52626	52629	52608	52630	52625	52621	52607	52604	52537	52513	52505	52502	52506	52547	52590	52567	52558	52542	52506	52507	52544	52528	52555	52582	52616	52643	52631	52607	52569	52576	52587	52629	52710	52740	52728	52716	52686	52652	52629	52644	52659	52654	52620	52562	52522	52476	52478
52168	52141	52137	52121	52113	52140	52160	52163	52192	52175	52132	52093	52090	52078	52079	52094	52131	52175	52156	52155	52117	52097	52095	52099	52110	52145	52164	52195	52206	52174	52130	52107	52085	52118	52156	52239	52237	52231	52196	52169	52157	52132	52142	52137	52131	52092	52055	51992	51959	51953
51509	51476	51491	51493	51501	51515	51542	51596	51586	51579	51543	51504	51490	51502	51517	51549	51591	51595	51607	51597	51566	51552	51537	51527	51556	51583	51623	51640	51611	51581	51536	51505	51521	51534	51548	51595	51611	51601	51547	51525	51521	51499	51508	51507	51489	51441	51404	51343	51315	51298
50792	50804	50809	50814	50825	50866	50902	50940	50959	50933	50908	50884	50874	50895	50930	50957	50995	50998	50995	50953	50943	50942	50939	50957	50952	50992	51012	51008	50993	50929	50884	50852	50870	50895	50896	50928	50905	50878	50859	50841	50825	50819	50836	50809	50805	50768	50707	50656	50618	50595
50017	50036	50044	50051	50083	50111	50161	50204	50233	50210	50184	50166	50160	50185	50238	50291	50322	50313	50296	50274	50259	50241	50244	50255	50273	50294	50317	50297	50272	50207	50153	50129	50134	50169	50165	50170	50136	50088	50077	50053	50055	50061	50062	50069	50035	49977	49946	49895	49850	49823
49208	49236	49240	49268	49308	49351	49392	49439	49471	49456	49426	49408	49415	49455	49512	49580	49595	49593	49566	49538	49524	49525	49521	49550	49542	49563	49569	49553	49509	49433	49367	49357	49371	49398	49383	49371	49335	49300	49284	49261	49249	49254	49262	49259	49238	49197	49152	49116	49067	49025
48388	48406	48446	48476	48512	48547	48603	48653	48680	48652	48651	48636	48653	48720	48779	48838	48848	48849	48802	48771	48754	48761	48773	48766	48797	48805	48815	48774	48719	48661	48601	48588	48600	48620	48590	48552	48493	48450	48440	48437	48432	48450	48445	48450	48419	48395	48352	48304	48262	48230
47565	47592	47649	47682	47723	47767	47846	47863	47921	47888	47892	47872	47908	47964	48049	48095	48107	48090	48057	48019	48005	48008	48027	48045	48047	48050	48046	48003	47956	47870	47817	47810	47845	47832	47828	47751	47706	47645	47621	47624	47656	47661	47656	47683	47638	47586	47554	47536	47482	47440
46869	46878	46953	46993	47042	47072	47150	47167	47201	47192	47204	47208	47222	47290	47338	47409	47440	47405	47361	47328	47337	47335	47347	47374	47374	47359	47347	47305	47240	47178	47124	47120	47151	47160	47116	47036	46981	46931	46913	46928	46927	46953	46967	46969	46912	46885	46868	46843	46819	46768
46145	46171	46243	46274	46318	46352	46441	46454	46506	46522	46485	46472	46528	46584	46679	46717	46719	46690	46665	46615	46624	46633	46642	46628	46666	46645	46617	46569	46533	46469	46404	46389	46403	46426	46387	46300	46223	46146	46190	46183	46216	46230	46209	46242	46188	46175	46166	46141	46118	46065
45539	45586	45630	45694	45724	45756	45832	45859	45875	45938	45873	45912	45947	45992	46079	46109	46104	46079	46049	46018	46030	46023	46043	46012	46054	46046	46013	45983	45887	45844	45814	45796	45854	45858	45786	45687	45605	45591	45540	45594	45617	45618	45634	45634	45603	45576	45573	45570	45543	45512
45119	45152	45211	45285	45281	45334	45443	45436	45438	45430	45464	45474	45533	45577	45655	45657	45651	45643	45590	45614	45603	45612	45606	45588	45619	45630	45583	45520	45444	45378	45354	45382	45378	45399	45356	45230	45197	45146	45157	45144	45203	45205	45227	45239	45176	45164	45191	45174	45211	45146
44705	44786	44823	44873	44893	44904	44998	45001	44996	45005	45039	45048	45093	45123	45230	45240	45224	45164	45144	45134	45165	45149	45141	45200	45177	45144	45118	45045	45009	44943	44971	44958	44981	44978	44896	44811	44770	44703	44714	44759	44785	44818	44793	44791	44780	44778	44781	44787	44795	44773
44460	44503	44546	44595	44627	44642	44710	44716	44695	44724	44717	44758	44808	44854	44951	44912	44903	44855	44824	44822	44832	44857	44850	44838	44849	44812	44798	44749	44707	44661	44639	44665	44676	44642	44619	44511	44468	44426	44451	44467	44520	44504	44524	44506	44506	44512	44489	44552	44531	44533
44468	44503	44536	44581	44620	44637	44645	44609	44689	44702	44694	44734	44766	44790	44853	44826	44796	44760	44751	44771	44762	44773	44765	44819	44775	44751	44731	44671	44626	44622	44638	44665	44650	44640	44598	44499	44452	44422	44481	44475	44512	44529	44531	44486	44525	44523	44545	44570	44590	44589
44496	44528	44575	44607	44600	44613	44598	44573	44610	44671	44678	44688	44719	44767	44819	44770	44691	44702	44684	44699	44712	44723	44748	44698	44727	44713	44683	44599	44588	44614	44632	44620	44618	44604	44574	44486	44425	44435	44497	44504	44519	44545	44537	44553	44508	44553	44594	44619	44612	44623
44687	44741	44781	44784	44787	44787	44744	44771	44753	44806	44809	44827	44869	44882	44874	44852	44863	44771	44791	44821	44838	44838	44852	44883	44818	44836	44777	44722	44710	44713	44766	44752	44793	44771	44753	44663	44617	44641	44632	44682	44744	44723	44727	44753	44722	44743	44828	44852	44847	44863
45092	45129	45135	45158	45129	45128	45057	45098	45084	45126	45128	45166	45183	45178	45175	45167	45152	45085	45096	45115	45125	45157	45151	45161	45145	45103	45073	45049	45035	45046	45110	45122	45132	45120	45090	45017	45029	45034	45008	45073	45121	45110	45096	45096	45129	45162	45244	45236	45264	45288
45568	45597	45575	45562	45578	45562	45487	45523	45467	45515	45519	45571	45563	45560	45529	45512	45485	45447	45463	45489	45506	45505	45504	45536	45527	45474	45456	45441	45443	45480	45513	45547	45536	45525	45516	45459	45463	45465	45522	45544	45567	45579	45545	45585	45556	45615	45617	45711	45762	45758
46204	46194	46161	46170	46140	46107	46079	46072	46015	46044	46049	46082	46096	46089	46046	46001	45977	45938	45953	45999	46017	46008	46008	46013	45979	45979	45951	45973	45973	46021	46062	46089	46100	46096	46058	46047	46068	46088	46133	46174	46176	46171	46168	46156	46177	46246	46250	46326	46364	46385
46910	46900	46876	46872	46853	46809	46765	46732	46656	46665	46704	46736	46750	46730	46646	46607	46620	46580	46590	46627	46638	46673	46664	46639	46657	46615	46621	46616	46636	46721	46732	46792	46775	46768	46763	46787	46792	46840	46882	46873	46888	46893	46878	46888	46904	46957	46990	47049	47087	47140
47701	47671	47641	47605	47576	47525	47474	47427	47386	47381	47435	47446	47441	47407	47336	47292	47236	47256	47290	47315	47332	47347	47344	47334	47295	47312	47296	47332	47348	47447	47477	47511	47517	47483	47505	47533	47573	47616	47632	47663	47654	47662	47670	47660	47678	47710	47772	47827	47853	47899
48530	48486	48458	48425	48385	48340	48268	48215	48172	48177	48223	48240	48215	48168	48095	48036	48013	48027	48065	48109	48105	48129	48109	48116	48092	48076	48094	48123	48177	48247	48303	48340	48319	48297	48310	48357	48419	48467	48488	48506	48490	48497	48487	48497	48525	48557	48584	48654	48659	48709
49382	49343	49302	49250	49199	49147	49090	49033	49005	49002	49028	49047	49026	48963	48904	48830	48808	48836	48866	48911	48927	48914	48910	48909	48889	48904	48898	48939	48999	49075	49144	49162	49139	49119	49163	49208	49276	49326	49358	49356	49337	49333	49338	49350	49372	49402	49443	49466	49510	49542
50242	50205	50138	50097	50049	49987	49916	49879	49828	49833	49848	49852	49823	49779	49687	49629	49629	49644	49684	49724	49729	49723	49722	49719	49704	49725	49718	49760	49844	49928	49994	49982	49984	49964	49994	50082	50136	50204	50220	50202	50206	50188	50184	50209	50219	50237	50263	50309	50337	50393
51052	50986	50943	50882	50840	50783	50731	50691	50642	50643	50651	50648	50610	50548	50457	50442	50441	50466	50499	50524	50522	50530	50529	50518	50522	50526	50530	50588	50663	50731	50799	50782	50784	50773	50805	50904	50966	51030	51047	51019	50997	50995	50981	51003	51007	51039	51038	51096	51108	51140
51719	51675	51628	51562	51521	51465	51419	51368	51368	51349	51362	51341	51307	51238	51150	51117	51104	51167	51197	51221	51227	51228	51233	51211	51223	51221	51256	51318	51374	51451	51488	51463	51461	51467	51504	51611	51677	51712	51744	51703	51678	51675	51673	51673	51684	51687	51718	51712	51735	51787
52372	52324	52259	52201	52151	52131	52089	52061	52047	52031	52020	52011	51981	51897	51818	51811	51829	51848	51892	51911	51911	51895	51877	51889	51877	51907	51936	51992	52055	52129	52154	52126	52141	52128	52166	52285	52349	52405	52424	52363	52325	52306	52317	52337	52353	52363	52321	52350	52373	52389
52849	52791	52741	52687	52647	52610	52594	52582	52539	52528	52521	52500	52450	52387	52321	52332	52336	52390	52424	52439	52440	52419	52407	52396	52373	52437	52435	52517	52583	52629	52648	52635	52624	52610	52653	52767	52837	52861	52902	52819	52792	52781	52789	52793	52792	52790	52736	52771	52791	52801
53210	53179	53131	53083	53055	53021	53019	53013	52983	52972	52964	52917	52891	52838	52785	52768	52858	52852	52890	52877	52871	52865	52869	52850	52851	52861	52950	52968	53021	53028	53020	53007	53026	53040	53059	53217	53229	53251	53259	53207	53176	53155	53171	53187	53186	53160	53178	53130	53107	53169
53422	53361	53342	53296	53271	53273	53257	53228	53229	53223	53213	53173	53132	53087	53046	53081	53088	53153	53183	53151	53140	53150	53132	53119	53076	53161	53206	53258	53294	53336	53321	53247	53266	53295	53307	53430	53460	53456	53471	53424	53374	53351	53361	53373	53390	53354	53335	53297	53286	53291
53398	53361	53341	53310	53297	53292	53302	53273	53310	53305	53259	53233	53200	53168	53142	53174	53195	53243	53262	53236	53215	53199	53191	53194	53171	53252	53275	53322	53337	53386	53351	53286	53298	53321	53323	53444	53465	53449	53443	53362	53368	53350	53345	53352	53346	53336	53276	53264	53242	53264
53290	53283	53230	53232	53227	53229	53248	53272	53296	53271	53258	53211	53139	53150	53166	53178	53251	53272	53264	53248	53230	53214	53195	53190	53215	53245	53246	53310	53304	53303	53281	53260	53248	53255	53279	53371	53389	53365	53335	53322	53264	53240	53252	53268	53256	53221	53188	53149	53142	53125
53002	52981	52970	52986	53000	53006	53035	53076	53076	53080	53038	53030	52989	52973	52994	53028	53091	53092	53091	53050	53066	53036	53002	53027	53057	53061	53095	53109	53108	53057	53043	53052	53008	53013	53017	53094	53090	53073	53044	52999	52985	52980	52975	52974	52976	52934	52886	52854	52803	52819
52518	52510	52507	52536	52531	52577	52623	52658	52677	52660	52621	52591	52569	52565	52631	52656	52707	52717	52711	52681	52663	52648	52625	52641	52624	52670	52743	52711	52701	52655	52584	52594	52579	52589	52588	52620	52606	52597	52574	52488	52518	52496	52507	52504	52491	52462	52402	52366	52335	52316
52007	52027	52032	52044	52087	52132	52186	52226	52264	52243	52207	52157	52173	52169	52220	52276	52334	52328	52314	52281	52252	52235	52224	52228	52267	52253	52282	52297	52266	52200	52138	52096	52135	52137	52131	52123	52142	52083	52060	52005	52027	52014	52009	52012	51994	51953	51907	51855	51825	51787
51337	51365	51386	51410	51458	51504	51562	51621	51627	51629	51593	51562	51566	51614	51648	51718	51758	51747	51722	51681	51674	51659	51652	51652	51674	51699	51716	51680	51639	51571	51509	51478	51491	51524	51503	51482	51461	51413	51381	51347	51344	51354	51344	51358	51333	51294	51251	51193	51163	51129
50581	50615	50643	50689	50725	50783	50831	50896	50924	50925	50876	50862	50872	50908	50977	51034	51060	51054	51031	50997	50983	50958	50961	50973	50973	50987	50982	50966	50915	50840	50776	50753	50770	50783	50766	50743	50694	50655	50619	50591	50586	50599	50611	50615	50583	50546	50494	50456	50428	50387
49820	49840	49897	49933	49977	50035	50115	50161	50180	50192	50157	50132	50140	50207	50280	50326	50358	50354	50320	50272	50260	50249	50252	50255	50246	50265	50265	50232	50164	50087	50024	50017	50018	50030	50023	49984	49915	49866	49829	49832	49824	49846	49832	49827	49816	49769	49734	49692	49658	49612
48990	49035	49083	49153	49194	49237	49313	49364	49399	49400	49385	49351	49393	49445	49517	49579	49595	49561	49533	49497	49488	49473	49477	49491	49491	49482	49488	49437	49363	49278	49219	49211	49234	49253	49218	49157	49096	49034	49010	49029	49041	49033	49030	49029	48989	48971	48943	48909	48865	48811
48228	48255	48316	48358	48413	48470	48536	48590	48620	48621	48586	48606	48606	48667	48760	48816	48817	48785	48752	48715	48708	48702	48704	48709	48735	48722	48709	48635	48564	48495	48438	48445	48439	48453	48429	48363	48303	48229	48219	48219	48253	48261	48255	48243	48224	48202	48168	48147	48115	48056
47446	47474	47549	47591	47646	47685	47747	47798	47821	47815	47811	47799	47868	47915	47972	48014	48027	47981	47955	47915	47903	47919	47924	47913	47916	47918	47875	47841	47767	47696	47662	47627	47674	47661	47645	47557	47499	47452	47420	47453	47430	47480	47465	47466	47445	47411	47421	47377	47355	47309
46711	46761	46819	46883	46901	46950	46992	47028	47057	47051	47103	47025	47085	47186	47245	47269	47260	47214	47201	47145	47170	47157	47160	47186	47160	47153	47113	47076	47002	46930	46889	46899	46909	46920	46898	46765	46718	46682	46691	46710	46736	46746	46759	46725	46754	46714	46692	46677	46655	46656
46160	46189	46232	46294	46322	46364	46379	46435	46446	46450	46458	46424	46532	46575	46612	46653	46644	46606	46561	46555	46556	46552	46585	46572	46584	46546	46488	46437	46407	46331	46324	46314	46337	46326	46339	46184	46167	46113	46092	46106	46159	46178	46190	46181	46166	46171	46145	46138	46115	46128
45594	45628	45656	45705	45767	45796	45815	45857	45828	45840	45865	45856	45896	45980	45999	46052	46012	45963	45945	45951	45934	45970	45975	45950	45960	45942	45910	45847	45776	45729	45709	45750	45731	45749	45773	45627	45572	45549	45532	45542	45596	45622	45625	45606	45609	45607	45630	45629	45617	45619
45117	45211	45275	45246	45305	45332	45345	45377	45352	45354	45419	45383	45434	45478	45555	45536	45505	45476	45463	45450	45447	45449	45481	45487	45450	45451	45373	45360	45271	45261	45284	45288	45301	45305	45252	45187	45131	45144	45108	45131	45255	45221	45209	45187	45221	45204	45229	45236	45210	45240
44935	44949	45025	44990	45062	45057	45041	45066	45059	45077	45105	45114	45152	45216	45247	45213	45200	45161	45128	45129	45134	45155	45182	45174	45170	45133	45132	45046	45023	44975	45014	45026	45064	45033	44985	44901	44892	44896	44898	44918	44936	45009	44997	44977	45004	44983	45045	45053	45034	45076
44722	44796	44793	44792	44853	44851	44844	44813	44808	44812	44811	44869	44888	44964	44951	44941	44907	44869	44845	44903	44873	44920	44925	44905	44923	44892	44834	44817	44820	44782	44811	44826	44827	44836	44789	44723	44710	44708	44743	44737	44813	44817	44811	44829	44809	44844	44879	44888	44923	44902
44740	44815	44805	44791	44819	44811	44784	44758	44741	44760	44803	44800	44894	44872	44862	44838	44813	44776	44778	44767	44807	44832	44853	44856	44848	44800	44791	44737	44789	44756	44755	44790	44821	44802	44794	44717	44748	44738	44746	44809	44826	44829	44827	44831	44856	44854	44896	44943	44947	44971
45007	45016	45028	45020	45004	44994	44955	44934	44911	44910	44915	44958	45051	45027	45009	44991	44920	44910	44927	44937	44936	44972	45015	44982	44966	44940	44927	44873	44855	44932	44994	44996	45003	44982	45036	44949	44967	44946	44988	45040	45072	45073	45052	45059	45093	45105	45161	45188	45225	45217
45258	45283	45295	45222	45231	45207	45132	45119	45097	45082	45099	45131	45174	45201	45150	45088	45040	45059	45043	45062	45112	45123	45136	45133	45107	45087	45038	45050	45052	45112	45157	45223	45215	45195	45226	45142	45176	45195	45232	45273	45292	45292	45298	45319	45313	45373	45389	45432	45488	45472
45692	45699	45649	45612	45597	45545	45531	45489	45452	45467	45530	45521	45584	45531	45490	45449	45412	45404	45412	45457	45457	45476	45477	45509	45486	45455	45439	45446	45437	45539	45593	45622	45612	45614	45625	45588	45633	45672	45689	45741	45710	45735	45743	45756	45765	45793	45845	45899	45926	45953
46327	46296	46274	46231	46220	46090	46080	46060	46025	46011	46050	46127	46122	46063	46032	45943	45899	45935	45943	45981	46011	46021	46023	46015	46032	45997	45987	45993	46054	46120	46188	46197	46185	46195	46185	46200	46222	46271	46298	46341	46345	46349	46342	46347	46340	46381	46451	46500	46528	46552
46938	46907	46894	46821	46778	46724	46680	46609	46573	46588	46628	46641	46641	46629	46544	46492	46451	46469	46497	46526	46567	46578	46580	46582	46575	46570	46551	46593	46646	46720	46778	46785	46773	46773	46759	46813	46874	46904	46940	46939	46946	46945	46965	46969	46956	47011	47065	47118	47166	47195
47693	47649	47614	47563	47518	47466	47392	47337	47299	47315	47364	47378	47358	47309	47227	47186	47154	47174	47205	47252	47272	47279	47285	47277	47285	47268	47276	47306	47352	47443	47518	47523	47543	47511	47521	47556	47608	47673	47707	47712	47690	47696	47698	47693	47735	47746	47793	47861	47889	47923
48496	48456	48396	48360	48304	48236	48168	48147	48104	48114	48162	48156	48125	48064	48003	47928	47946	47969	48007	48040	48043	48049	48065	48049	48059	48053	48074	48093	48186	48250	48298	48324	48301	48295	48297	48357	48428	48482	48507	48516	48497	48485	48496	48496	48515	48553	48573	48619	48653	48710
49309	49257	49207	49155	49104	49056	48985	48945	48929	48920	48957	48961	48921	48868	48777	48733	48736	48767	48805	48823	48838	48849	48853	48842	48827	48853	48876	48925	48983	49077	49128	49149	49104	49098	49123	49202	49269	49321	49339	49335	49306	49294	49292	49311	49324	49333	49394	49409	49441	49498
50103	50067	50008	49944	49926	49848	49838	49766	49735	49739	49762	49784	49727	49677	49584	49545	49561	49593	49634	49654	49652	49665	49675	49639	49662	49663	49712	49751	49803	49898	49969	49953	49907	49864	49887	50035	50114	50159	50175	50108	50097	50079	50104	50119	50135	50119	50138	50185	50257	50281
50656	50613	50536	50491	50496	50410	50387	50346	50332	50341	50331	50337	50300	50226	50167	50130	50147	50191	50226	50248	50245	50240	50237	50233	50241	50252	50283	50332	50388	50479	50501	50507	50473	50457	50468	50572	50646	50678	50693	50659	50634	50602	50624	50628	50663	50647	50651	50690	50729	50755
51541	51498	51441	51393	51392	51292	51291	51275	51248	51256	51249	51231	51186	51115	51062	51030	51068	51113	51137	51160	51154	51150	51143	51133	51122	51157	51195	51260	51323	51381	51406	51389	51359	51346	51349	51480	51515	51581	51563	51540	51510	51475	51490	51497	51494	51535	51533	51520	51563	51588
52160	52115	52049	52026	51996	51948	51948	51936	51922	51915	51901	51880	51834	51777	51730	51708	51749	51791	51820	51817	51835	51812	51784	51789	51804	51818	51872	51934	51949	52018	52033	52024	52000	52000	51969	52101	52144	52196	52175	52147	52117	52077	52094	52099	52077	52075	52101	52102	52130	52142
52704	52651	52627	52607	52564	52586	52542	52546	52547	52534	52504	52480	52421	52391	52330	52353	52381	52413	52458	52452	52447	52415	52421	52397	52406	52437	52472	52535	52591	52614	52607	52599	52567	52558	52554	52683	52719	52742	52731	52683	52646	52626	52634	52650	52632	52618	52628	52598	52572	52643
53112	53085	53015	53028	53026	53033	52995	53022	53022	52999	52987	52945	52898	52871	52843	52854	52895	52948	52965	52944	52940	52908	52876	52880	52895	52918	52972	53026	53094	53067	53056	53004	53016	53007	52986	53115	53143	53162	53141	53085	53060	53043	53047	53036	53054	52999	53000	52995	52962	52992
53236	53230	53185	53193	53235	53137	53219	53212	53236	53236	53168	53145	53126	53080	53077	53093	53140	53181	53203	53164	53161	53126	53136	53112	53148	53167	53197	53215	53287	53255	53216	53204	53178	53199	53173	53274	53304	53308	53259	53219	53199	53213	53188	53155	53202	53116	53117	53093	53064	53083
53353	53350	53314	53346	53365	53391	53398	53427	53442	53413	53363	53339	53321	53274	53287	53330	53366	53395	53403	53404	53370	53351	53336	53315	53340	53352	53390	53451	53459	53407	53370	53345	53331	53358	53366	53407	53401	53415	53393	53335	53304	53271	53282	53307	53303	53231	53237	53172	53142	53166
53272	53285	53267	53274	53314	53336	53375	53424	53426	53409	53377	53340	53311	53279	53321	53371	53414	53425	53455	53393	53377	53347	53359	53335	53342	53357	53390	53463	53382	53372	53323	53298	53280	53313	53302	53360	53378	53313	53276	53258	53238	53179	53194	53228	53213	53184	53153	53074	53050	53054
53007	52999	53020	53030	53070	53073	53143	53187	53194	53202	53166	53132	53094	53117	53145	53209	53235	53252	53233	53214	53200	53156	53160	53154	53155	53187	53213	53225	53186	53139	53090	53057	53049	53066	53084	53092	53106	53035	53016	52984	52974	52969	52927	52957	52937	52876	52870	52809	52764	52759
52643	52666	52697	52717	52729	52816	52853	52917	52941	52921	52877	52833	52845	52866	52911	52950	53015	52984	52987	52939	52920	52904	52927	52898	52902	52901	52927	52934	52888	52845	52750	52726	52743	52746	52756	52770	52743	52693	52659	52621	52614	52627	52628	52613	52604	52557	52505	52456	52429	52412
52164	52176	52204	52249	52277	52381	52402	52468	52476	52467	52426	52401	52400	52431	52501	52552	52575	52566	52578	52505	52498	52470	52490	52457	52466	52473	52479	52477	52419	52342	52280	52256	52279	52287	52281	52280	52236	52184	52158	52135	52109	52120	52117	52125	52096	52082	52022	51981	51947	51911
51521	51555	51599	51635	51686	51746	51800	51861	51908	51875	51849	51818	51816	51863	51929	51989	52007	52003	51992	51934	51918	51892	51892	51905	51888	51909	51899	51877	51821	51727	51666	51655	51676	51679	51699	51654	51593	51542	51507	51502	51505	51521	51496	51500	51484	51441	51416	51375	51339	51294
50860	50897	50939	50981	51043	51100	51162	51214	51224	51218	51188	51178	51195	51255	51320	51368	51395	51377	51327	51291	51271	51263	51250	51265	51271	51265	51254	51220	51153	51068	51006	51005	51025	51042	51036	50982	50922	50867	50841	50838	50846	50855	50849	50846	50820	50785	50769	50697	50684	50628
50111	50171	50203	50250	50313	50365	50429	50468	50487	50492	50468	50451	50479	50546	50610	50659	50663	50638	50601	50563	50553	50549	50538	50536	50553	50547	50521	50470	50408	50319	50267	50259	50286	50286	50297	50234	50167	50114	50097	50093	50107	50111	50101	50117	50089	50068	50026	49994	49949	49893
49338	49377	49426	49475	49531	49579	49651	49683	49683	49698	49684	49686	49711	49768	49845	49880	49890	49855	49822	49778	49778	49766	49774	49762	49781	49765	49729	49694	49601	49537	49491	49482	49517	49526	49520	49441	49378	49324	49318	49327	49345	49364	49332	49339	49332	49315	49266	49238	49208	49171
48556	48607	48648	48695	48735	48779	48849	48869	48891	48904	48887	48887	48937	48989	49060	49092	49098	49057	49025	48997	48984	48978	48987	48989	49002	48957	48940	48870	48813	48730	48686	48690	48735	48728	48743	48646	48579	48531	48522	48548	48564	48590	48560	48571	48554	48521	48518	48481	48457	48419
47796	47844	47884	47944	47980	48021	48041	48079	48089	48098	48113	48114	48135	48207	48276	48286	48272	48242	48209	48191	48187	48173	48199	48181	48192	48149	48139	48071	48020	47958	47940	47935	47955	47971	47963	47865	47807	47756	47757	47802	47814	47858	47811	47820	47805	47811	47793	47741	47722	47700
47118	47148	47216	47254	47293	47311	47329	47354	47353	47357	47370	47394	47425	47517	47557	47585	47538	47519	47493	47458	47449	47447	47490	47484	47474	47430	47418	47345	47306	47255	47234	47254	47266	47268	47281	47181	47119	47090	47107	47128	47160	47141	47147	47163	47159	47139	47155	47160	47119	47081
46457	46484	46522	46570	46587	46600	46624	46639	46646	46652	46661	46689	46753	46790	46820	46823	46809	46765	46702	46716	46762	46713	46783	46766	46781	46717	46718	46661	46608	46569	46553	46551	46596	46543	46591	46496	46455	46417	46429	46465	46489	46496	46529	46516	46492	46489	46513	46500	46481	46472
45855	45898	45942	45981	45966	46017	45991	46013	45964	46008	46033	46069	46114	46147	46226	46197	46135	46113	46084	46056	46129	46078	46147	46130	46134	46064	46068	46038	45950	45959	45967	45988	45975	45940	45960	45890	45850	45804	45851	45887	45924	45912	45996	45941	45914	45944	45952	45945	45958	45919
45493	45515	45563	45573	45591	45587	45572	45551	45551	45567	45606	45627	45682	45721	45721	45713	45683	45657	45689	45631	45683	45643	45725	45706	45683	45627	45621	45614	45547	45531	45561	45560	45590	45535	45586	45494	45458	45473	45498	45522	45543	45537	45529	45578	45558	45603	45610	45605	45611	45612
45152	45183	45175	45178	45182	45170	45151	45113	45148	45141	45195	45219	45228	45260	45275	45262	45223	45170	45149	45193	45251	45188	45247	45254	45256	45163	45185	45136	45128	45154	45163	45220	45202	45175	45202	45095	45087	45111	45141	45168	45222	45196	45284	45216	45228	45245	45289	45289	45312	45297
44906	44945	44941	44952	44905	44875	44874	44837	44891	44843	44920	44925	44958	44943	44985	44931	44919	44862	44876	44868	44932	44883	44925	44967	44946	44924	44887	44795	44850	44870	44900	44922	44960	44973	44932	44878	44873	44900	44922	44967	44996	45025	45033	45002	45011	45021	45058	45122	45106	45123
44941	44977	44964	44963	44939	44888	44845	44844	44785	44806	44873	44906	44940	44943	44913	44862	44828	44813	44799	44845	44935	44883	44866	44885	44907	44919	44875	44784	44856	44894	44937	44982	44966	44903	44935	44880	44888	44914	44984	45005	45017	45027	45045	45033	45049	45072	45113	45141	45171	45196
45009	45001	44996	44964	44933	44892	44861	44815	44744	44836	44839	44906	44887	44939	44872	44803	44768	44749	44738	44808	44872	44878	44917	44889	44874	44899	44839	44816	44845	44899	44947	44981	44979	44923	44952	44932	44944	44979	45029	45053	45089	45089	45075	45072	45110	45140	45176	45187	45243	45267
45201	45223	45217	45175	45142	45063	45013	45003	44946	44995	45014	45070	45054	45035	44999	44961	44912	44921	44882	44970	44964	45013	45040	45023	45016	44982	45011	45053	45029	45090	45148	45183	45161	45160	45142	45177	45186	45215	45245	45254	45294	45307	45279	45295	45309	45333	45396	45424	45488	45510
45615	45620	45576	45542	45513	45451	45377	45352	45279	45324	45355	45400	45422	45374	45313	45263	45225	45244	45242	45297	45323	45360	45350	45349	45355	45333	45340	45413	45395	45480	45521	45550	45531	45526	45513	45551	45586	45617	45659	45673	45697	45668	45679	45695	45693	45751	45785	45806	45887	45904
46117	46082	46018	45996	45922	45885	45807	45765	45716	45748	45788	45825	45795	45748	45691	45667	45625	45640	45659	45718	45735	45755	45751	45756	45773	45757	45764	45793	45859	45928	45983	45984	45972	45952	45937	45994	46061	46103	46117	46133	46120	46143	46145	46135	46163	46188	46219	46250	46299	46333
46677	46646	46612	46566	46503	46436	46379	46326	46276	46316	46357	46395	46347	46282	46242	46195	46177	46178	46204	46263	46310	46317	46281	46300	46293	46306	46304	46364	46399	46486	46533	46543	46537	46539	46531	46561	46631	46700	46706	46717	46689	46687	46677	46707	46719	46745	46781	46828	46883	46927
47364	47335	47280	47231	47180	47149	47069	47025	47018	46995	47016	47052	47029	46963	46897	46861	46841	46858	46902	46933	46960	46979	46958	46980	46966	46974	46980	47040	47098	47180	47240	47244	47225	47227	47200	47248	47313	47378	47384	47387	47386	47376	47370	47367	47386	47403	47463	47512	47532	47575
48065	48009	47961	47925	47881	47821	47768	47732	47710	47704	47734	47736	47714	47644	47555	47533	47522	47545	47583	47653	47653	47675	47645	47642	47663	47638	47674	47722	47802	47872	47919	47929	47911	47905	47885	47958	48028	48085	48083	48071	48061	48042	48041	48052	48080	48105	48123	48163	48195	48248
48823	48776	48728	48685	48641	48591	48552	48515	48501	48488	48506	48503	48460	48411	48333	48293	48290	48333	48378	48411	48417	48414	48411	48403	48403	48427	48449	48525	48585	48644	48692	48687	48659	48645	48652	48736	48792	48831	48862	48836	48797	48796	48779	48800	48814	48823	48853	48885	48906	48943
49588	49545	49478	49452	49414	49380	49324	49305	49282	49274	49278	49276	49232	49160	49104	49079	49083	49136	49177	49199	49205	49188	49188	49180	49176	49195	49237	49301	49376	49428	49451	49441	49396	49407	49408	49510	49576	49599	49602	49576	49532	49519	49533	49534	49554	49559	49589	49581	49625	49655
50330	50297	50242	50199	50184	50148	50121	50101	50085	50082	50066	50067	50015	49952	49893	49875	49873	49929	49976	50002	50006	49969	49978	49958	49969	49991	50030	50093	50147	50206	50206	50209	50172	50190	50163	50277	50334	50385	50352	50327	50280	50269	50262	50266	50282	50289	50309	50303	50327	50371
50988	50930	50914	50887	50863	50849	50830	50812	50808	50793	50772	50767	50721	50666	50612	50614	50636	50685	50714	50745	50710	50683	50665	50670	50684	50709	50737	50805	50849	50883	50888	50861	50866	50873	50838	50964	51011	51002	51009	50972	50943	50909	50915	50908	50916	50936	50914	50925	50939	50972
51635	51586	51562	51563	51523	51535	51530	51529	51521	51509	51486	51440	51423	51391	51318	51316	51371	51424	51432	51425	51438	51405	51374	51377	51394	51399	51452	51490	51540	51549	51569	51536	51506	51542	51511	51616	51662	51674	51653	51610	51575	51558	51547	51560	51557	51554	51549	51530	51529	51550
52187	52160	52127	52108	52118	52130	52126	52150	52138	52127	52096	52040	52027	51969	51953	51959	52007	52077	52075	52089	52045	52016	52014	51999	52005	52028	52051	52111	52135	52154	52124	52102	52095	52115	52099	52164	52201	52230	52183	52133	52128	52083	52091	52069	52091	52081	52061	52033	52036	52047
52558	52543	52511	52536	52544	52559	52573	52587	52576	52577	52531	52500	52462	52414	52431	52455	52513	52527	52543	52551	52517	52488	52468	52471	52465	52500	52514	52557	52573	52561	52537	52513	52498	52507	52530	52582	52610	52621	52542	52505	52475	52453	52467	52476	52463	52455	52425	52390	52381	52399
52880	52891	52876	52876	52903	52936	52967	52989	53014	52979	52919	52885	52862	52855	52871	52909	52934	52994	52962	52934	52914	52889	52878	52871	52882	52881	52919	52958	52958	52933	52905	52859	52847	52852	52883	52915	52942	52957	52886	52862	52827	52805	52790	52819	52804	52769	52742	52705	52675	52687
53060	53052	53052	53075	53110	53152	53200	53223	53231	53229	53177	53127	53103	53102	53129	53141	53237	53269	53243	53172	53163	53150	53132	53136	53140	53143	53163	53183	53176	53137	53093	53055	53079	53063	53085	53132	53124	53057	53048	53027	52990	52977	52972	52955	52963	52948	52908	52849	52829	52828
53012	53020	53043	53052	53109	53153	53208	53226	53253	53234	53198	53150	53143	53131	53189	53186	53266	53266	53279	53218	53213	53183	53162	53136	53151	53193	53197	53203	53175	53122	53075	53064	53089	53059	53090	53103	53081	53038	53005	52977	52956	52948	52947	52921	52919	52910	52860	52819	52778	52765
52978	52967	53022	53060	53082	53147	53198	53255	53270	53245	53212	53161	53165	53165	53229	53329	53329	53346	53309	53240	53233	53227	53197	53207	53203	53204	53200	53212	53171	53116	53048	53033	53083	53054	53068	53086	53023	52954	52976	52927	52942	52907	52923	52903	52903	52874	52825	52774	52741	52703
52738	52725	52775	52823	52864	52939	52986	53031	53055	53026	53030	52976	52980	52984	53067	53129	53155	53148	53118	53044	53045	53029	53016	53035	52996	53019	53016	52994	52943	52877	52825	52801	52857	52837	52858	52831	52776	52685	52708	52691	52688	52686	52670	52657	52665	52641	52593	52537	52490	52453
52321	52328	52377	52435	52477	52519	52587	52628	52671	52632	52621	52585	52607	52640	52704	52741	52779	52798	52717	52692	52657	52641	52636	52631	52622	52642	52633	52611	52550	52469	52419	52398	52419	52425	52445	52419	52369	52284	52282	52289	52290	52290	52272	52277	52267	52238	52186	52141	52108	52063
51889	51928	51964	52012	52065	52119	52168	52229	52256	52240	52229	52198	52207	52255	52329	52377	52408	52383	52339	52308	52274	52255	52260	52255	52259	52259	52241	52196	52137	52080	51998	51992	51992	52049	52051	51995	51937	51876	51856	51864	51875	51885	51883	51876	51848	51826	51786	51745	51691	51657
51337	51386	51424	51455	51504	51553	51598	51654	51690	51660	51649	51637	51665	51721	51796	51822	51856	51810	51774	51758	51719	51726	51703	51690	51715	51722	51693	51637	51574	51483	51456	51444	51447	51476	51497	51413	51369	51309	51292	51303	51322	51336	51334	51327	51311	51280	51236	51201	51160	51121
50681	50714	50765	50797	50850	50900	50950	50983	51006	51027	50984	50999	51009	51077	51141	51195	51189	51139	51109	51074	51064	51051	51071	51074	51071	51059	51034	50975	50912	50833	50806	50792	50804	50828	50840	50779	50702	50656	50641	50665	50679	50711	50707	50701	50667	50659	50623	50583	50555	50508
50038	50066	50119	50151	50185	50223	50271	50302	50329	50329	50312	50324	50345	50424	50480	50513	50518	50469	50432	50396	50391	50395	50397	50405	50408	50403	50360	50299	50242	50169	50138	50138	50164	50165	50197	50088	50026	50000	49989	50015	50041	50072	50067	50049	50041	50023	49993	49976	49950	49895
49322	49370	49419	49452	49473	49511	49546	49563	49600	49592	49604	49615	49641	49706	49768	49787	49785	49742	49695	49659	49670	49678	49694	49698	49697	49675	49649	49588	49514	49454	49441	49459	49470	49475	49492	49393	49315	49299	49293	49333	49357	49373	49381	49359	49367	49340	49327	49323	49291	49239
48656	48681	48724	48756	48771	48797	48810	48823	48835	48840	48871	48898	48932	48984	49022	49060	49036	48970	48971	48923	48949	48965	48971	48981	48982	48958	48927	48847	48785	48755	48743	48746	48784	48777	48789	48678	48635	48620	48634	48658	48696	48717	48716	48705	48695	48693	48684	48674	48652	48631
47963	48001	48042	48054	48083	48074	48064	48108	48123	48149	48153	48179	48205	48275	48287	48301	48295	48230	48211	48197	48208	48226	48252	48268	48239	48223	48201	48133	48077	48058	48058	48072	48110	48084	48094	48001	47952	47916	47954	47999	48031	48041	48052	48050	48035	48031	48026	48023	48014	47995
47347	47388	47395	47404	47421	47409	47401	47430	47421	47440	47485	47496	47535	47589	47603	47612	47583	47521	47486	47489	47514	47528	47547	47597	47563	47547	47508	47457	47417	47394	47402	47439	47454	47434	47432	47340	47296	47292	47327	47360	47410	47419	47414	47432	47395	47426	47418	47446	47428	47438
46825	46851	46842	46862	46847	46832	46825	46841	46846	46819	46875	46922	46934	46983	47018	46971	46932	46923	46907	46868	46901	46945	46953	46994	46974	46953	46917	46851	46835	46835	46840	46885	46917	46893	46883	46811	46758	46792	46793	46850	46876	46897	46911	46918	46889	46888	46923	46957	46954	46910
46318	46365	46334	46315	46321	46290	46313	46287	46267	46326	46313	46354	46405	46401	46434	46419	46342	46316	46311	46317	46354	46378	46402	46429	46400	46377	46349	46325	46304	46330	46351	46363	46366	46352	46340	46277	46281	46336	46314	46358	46381	46398	46425	46432	46412	46420	46453	46490	46481	46473
45934	45951	45929	45920	45910	45880	45866	45829	45819	45832	45876	45915	45933	45967	45911	45916	45880	45837	45843	45870	45888	45948	45924	45963	45953	45918	45909	45892	45885	45899	45920	45962	45957	45961	45948	45906	45889	45939	45915	45982	46021	46024	46026	46058	46046	46045	46052	46123	46140	46133
45688	45708	45686	45665	45637	45611	45608	45555	45539	45496	45561	45633	45663	45640	45623	45587	45576	45541	45544	45568	45612	45629	45643	45645	45647	45597	45615	45587	45604	45664	45715	45718	45713	45712	45688	45653	45639	45677	45695	45745	45785	45786	45804	45817	45804	45805	45867	45887	45919	45945
45532	45502	45494	45495	45442	45389	45371	45319	45288	45382	45355	45392	45393	45391	45354	45329	45308	45281	45282	45328	45355	45387	45397	45420	45398	45400	45359	45369	45375	45466	45509	45516	45546	45505	45476	45458	45469	45509	45521	45564	45587	45589	45608	45595	45604	45658	45736	45739	45773	45793
45481	45466	45473	45401	45366	45338	45303	45241	45225	45211	45268	45303	45315	45294	45219	45216	45143	45188	45174	45229	45252	45269	45301	45267	45299	45275	45296	45301	45313	45370	45461	45463	45437	45432	45416	45401	45455	45503	45472	45542	45566	45549	45564	45556	45583	45600	45687	45710	45754	45775
45638	45603	45599	45546	45506	45462	45435	45381	45338	45396	45379	45448	45422	45403	45321	45280	45237	45265	45310	45345	45360	45386	45420	45370	45391	45382	45377	45414	45453	45493	45550	45600	45602	45555	45545	45578	45596	45651	45679	45682	45710	45702	45709	45709	45736	45731	45815	45841	45876	45917
45793	45806	45721	45697	45678	45622	45530	45529	45464	45472	45528	45550	45549	45480	45400	45388	45354	45382	45418	45470	45479	45510	45505	45474	45507	45486	45512	45541	45595	45638	45694	45728	45731	45704	45665	45692	45748	45801	45819	45837	45858	45879	45843	45850	45865	45878	45960	45994	46055	46057
46134	46096	46071	46035	45982	45948	45840	45832	45803	45781	45853	45866	45837	45808	45751	45679	45648	45678	45722	45761	45788	45795	45786	45760	45801	45801	45813	45856	45907	45991	46005	46059	46052	46018	46003	46031	46092	46152	46179	46181	46168	46152	46156	46163	46199	46198	46235	46299	46350	46383
46597	46565	46520	46514	46456	46413	46321	46297	46287	46323	46312	46317	46318	46238	46201	46120	46109	46146	46175	46229	46257	46250	46257	46229	46256	46255	46265	46313	46385	46483	46489	46536	46494	46488	46455	46508	46586	46636	46657	46650	46648	46593	46600	46620	46654	46687	46692	46758	46788	46847
47102	47073	47032	46991	46978	46919	46861	46816	46801	46790	46808	46804	46794	46732	46642	46610	46626	46658	46693	46754	46738	46746	46745	46730	46725	46732	46745	46811	46904	46945	46990	46996	46995	46978	46968	47035	47093	47128	47177	47123	47109	47072	47097	47094	47123	47139	47167	47222	47241	47286
47682	47662	47622	47577	47560	47524	47466	47427	47394	47378	47409	47412	47375	47315	47238	47181	47206	47243	47294	47342	47341	47332	47315	47308	47334	47322	47355	47415	47476	47534	47565	47564	47547	47541	47523	47627	47683	47709	47731	47711	47658	47664	47660	47671	47683	47693	47736	47769	47780	47819
48361	48325	48274	48257	48213	48196	48139	48143	48099	48085	48087	48085	48045	47986	47944	47894	47925	47946	47981	48023	48024	48023	48001	47982	47993	47999	48035	48095	48151	48214	48239	48221	48220	48205	48195	48282	48351	48378	48381	48345	48322	48298	48297	48315	48323	48326	48360	48369	48401	48440
49030	48980	48957	48934	48911	48890	48857	48838	48811	48823	48809	48787	48753	48672	48605	48600	48611	48674	48720	48729	48725	48713	48695	48681	48685	48694	48749	48790	48840	48896	48905	48906	48880	48882	48867	48961	49023	49049	49041	49004	48952	48951	48944	48947	48981	48971	48980	49009	49003	49043
49707	49663	49621	49607	49599	49596	49561	49572	49535	49532	49520	49491	49454	49394	49344	49325	49351	49395	49438	49438	49454	49404	49407	49397	49394	49402	49451	49515	49557	49609	49586	49577	49564	49566	49556	49653	49691	49709	49695	49657	49623	49600	49595	49592	49609	49616	49615	49628	49626	49655
50360	50321	50320	50294	50281	50279	50291	50289	50273	50258	50232	50196	50150	50092	50050	50079	50102	50148	50175	50181	50161	50141	50116	50099	50111	50131	50168	50218	50251	50276	50273	50241	50228	50245	50227	50315	50369	50353	50350	50307	50266	50233	50240	50252	50250	50260	50261	50219	50232	50269
50971	50928	50935	50921	50928	50947	50935	50971	50941	50923	50899	50858	50825	50786	50743	50771	50795	50843	50881	50863	50839	50809	50793	50774	50800	50798	50825	50880	50905	50896	50879	50848	50861	50866	50873	50965	50978	50986	50947	50905	50866	50840	50827	50837	50853	50845	50841	50813	50792	50790
51470	51451	51449	51441	51464	51477	51493	51535	51497	51498	51472	51414	51377	51349	51346	51373	51420	51443	51456	51436	51405	51381	51359	51346	51353	51378	51396	51427	51436	51426	51400	51385	51396	51381	51397	51467	51478	51453	51443	51392	51358	51343	51333	51315	51338	51318	51316	51270	51251	51262
51956	51963	51934	51954	51988	52016	52038	52054	52060	52049	52007	51971	51925	51914	51922	51957	51989	52036	52019	51991	51979	51918	51929	51917	51906	51936	51968	51993	51992	51925	51927	51884	51897	51903	51920	51967	51983	51954	51938	51886	51841	51842	51812	51820	51815	51804	51799	51713	51698	51723
52287	52283	52291	52314	52333	52381	52412	52460	52453	52451	52405	52362	52318	52314	52335	52378	52403	52454	52437	52429	52383	52359	52320	52318	52346	52348	52391	52388	52372	52313	52280	52230	52252	52267	52274	52335	52315	52285	52264	52193	52184	52171	52170	52170	52151	52135	52069	52055	52020	52014
52457	52451	52473	52492	52515	52555	52600	52646	52666	52654	52591	52574	52554	52557	52594	52633	52697	52685	52667	52613	52603	52564	52554	52552	52582	52570	52596	52591	52542	52510	52447	52408	52417	52447	52486	52491	52466	52427	52385	52352	52347	52334	52321	52321	52315	52294	52243	52197	52155	52155
52559	52593	52583	52628	52661	52708	52753	52788	52822	52792	52771	52713	52750	52735	52793	52839	52906	52877	52854	52799	52776	52749	52745	52725	52746	52747	52785	52741	52705	52637	52620	52549	52583	52574	52617	52613	52575	52544	52509	52464	52473	52468	52454	52468	52433	52399	52352	52293	52287	52250
52518	52549	52586	52605	52645	52695	52748	52777	52827	52828	52787	52757	52747	52777	52837	52899	52917	52929	52891	52846	52801	52796	52771	52796	52818	52801	52805	52746	52706	52661	52583	52513	52576	52600	52611	52586	52559	52520	52507	52475	52470	52456	52448	52463	52437	52404	52370	52307	52261	52241
52291	52296	52340	52375	52424	52473	52523	52580	52589	52580	52572	52516	52561	52577	52641	52710	52714	52706	52686	52616	52583	52577	52564	52585	52566	52566	52565	52542	52479	52412	52344	52324	52352	52363	52396	52357	52334	52273	52255	52227	52233	52248	52238	52225	52209	52176	52130	52079	52045	52024
52001	52032	52051	52096	52151	52197	52251	52282	52332	52325	52293	52256	52266	52344	52418	52476	52502	52446	52401	52381	52358	52325	52332	52345	52347	52337	52348	52288	52229	52137	52083	52068	52107	52120	52155	52082	52041	52000	51970	51963	51963	52003	51987	51980	51974	51938	51887	51837	51803	51753
51595	51629	51655	51706	51741	51793	51843	51884	51925	51929	51912	51872	51908	51977	52053	52099	52125	52083	52037	51984	51968	51962	51961	51975	51994	51980	51947	51905	51825	51746	51710	51698	51726	51733	51773	51686	51635	51600	51590	51600	51619	51623	51628	51615	51586	51567	51530	51478	51432	51398
51049	51101	51124	51149	51200	51227	51277	51309	51341	51347	51334	51324	51371	51419	51511	51545	51546	51500	51461	51418	51416	51404	51431	51436	51420	51431	51386	51348	51280	51205	51176	51167	51185	51184	51224	51161	51086	51043	51047	51057	51088	51102	51109	51094	51076	51063	51018	50984	50947	50918
50490	50519	50549	50583	50614	50651	50694	50728	50760	50745	50755	50762	50792	50851	50931	50983	50959	50916	50875	50856	50844	50839	50854	50856	50870	50871	50818	50763	50706	50632	50595	50623	50636	50639	50665	50567	50512	50489	50483	50507	50547	50555	50565	50551	50544	50513	50486	50453	50437	50399
49845	49875	49904	49936	49957	49968	50029	50045	50075	50086	50083	50091	50134	50211	50271	50299	50286	50238	50203	50165	50177	50195	50207	50211	50222	50194	50173	50109	50031	49983	49977	49970	50001	49999	50008	49934	49886	49859	49865	49886	49921	49946	49942	49936	49910	49920	49896	49873	49856	49826
49165	49212	49239	49254	49282	49290	49342	49351	49356	49368	49395	49386	49457	49505	49558	49591	49565	49516	49468	49470	49467	49479	49499	49513	49514	49495	49470	49404	49352	49310	49288	49309	49332	49328	49348	49257	49193	49193	49194	49226	49267	49301	49304	49297	49281	49284	49269	49260	49240	49216
48498	48533	48543	48558	48569	48588	48608	48612	48635	48639	48641	48670	48745	48798	48833	48830	48815	48768	48722	48724	48753	48767	48787	48791	48805	48768	48749	48690	48656	48607	48610	48613	48670	48652	48655	48571	48529	48530	48544	48595	48627	48644	48650	48640	48641	48632	48635	48632	48606	48599
47864	47857	47891	47902	47898	47895	47897	47906	47920	47928	47951	47978	48014	48078	48109	48116	48075	48025	48024	48027	48029	48035	48082	48087	48078	48068	48047	47980	47962	47938	47937	47973	47975	47975	47966	47899	47872	47860	47871	47941	47988	47995	48007	47985	47992	47986	47985	48010	48023	47999
47277	47287	47301	47276	47289	47279	47269	47294	47272	47303	47305	47380	47377	47430	47454	47434	47394	47354	47337	47382	47374	47409	47437	47434	47439	47435	47369	47335	47321	47326	47334	47385	47391	47372	47368	47306	47276	47257	47299	47360	47402	47415	47423	47407	47386	47415	47441	47458	47474	47453
46667	46674	46672	46656	46678	46670	46637	46615	46615	46636	46647	46713	46740	46778	46765	46765	46707	46698	46680	46697	46724	46756	46796	46773	46764	46759	46756	46703	46714	46713	46732	46750	46758	46747	46755	46699	46644	46701	46722	46801	46823	46822	46832	46832	46829	46849	46868	46883	46915	46938
46214	46203	46218	46173	46164	46147	46120	46084	46083	46107	46130	46207	46210	46232	46215	46183	46155	46106	46125	46136	46183	46223	46242	46258	46245	46226	46220	46184	46230	46189	46240	46262	46260	46261	46221	46217	46179	46209	46236	46300	46319	46318	46347	46329	46341	46356	46397	46422	46451	46474
45894	45872	45887	45831	45816	45787	45767	45721	45717	45738	45741	45792	45817	45872	45831	45776	45765	45712	45735	45755	45790	45820	45855	45833	45834	45797	45776	45797	45841	45861	45888	45917	45909	45916	45913	45855	45834	45875	45905	45947	45980	46001	46006	46005	45994	46037	46063	46122	46135	46132
45499	45534	45548	45481	45467	45436	45395	45350	45335	45324	45345	45395	45441	45420	45406	45353	45306	45299	45314	45339	45378	45429	45437	45425	45449	45435	45421	45409	45463	45483	45537	45561	45565	45548	45514	45452	45532	45539	45573	45590	45576	45666	45648	45637	45635	45694	45728	45774	45851	45825
45386	45352	45348	45331	45301	45243	45170	45151	45129	45138	45179	45202	45240	45240	45170	45091	45053	45070	45079	45115	45185	45205	45217	45226	45209	45207	45220	45205	45260	45301	45367	45390	45363	45366	45376	45265	45353	45368	45414	45408	45419	45465	45449	45449	45508	45516	45566	45608	45634	45663
45383	45408	45373	45291	45295	45258	45203	45144	45158	45139	45212	45194	45207	45193	45139	45072	45011	45026	45064	45131	45160	45176	45184	45169	45185	45172	45178	45190	45233	45304	45366	45393	45380	45359	45344	45337	45365	45372	45432	45411	45417	45458	45462	45455	45522	45530	45568	45624	45640	45684
45481	45429	45382	45351	45357	45292	45234	45170	45169	45171	45209	45209	45203	45168	45118	45045	45031	45052	45073	45134	45128	45167	45159	45192	45150	45178	45159	45186	45231	45327	45378	45392	45393	45374	45338	45349	45357	45436	45457	45449	45448	45447	45465	45480	45537	45543	45567	45616	45691	45705
45603	45616	45588	45584	45491	45472	45395	45347	45303	45326	45332	45342	45343	45302	45232	45180	45152	45158	45231	45255	45288	45306	45311	45287	45298	45306	45311	45352	45380	45495	45564	45554	45508	45534	45443	45522	45586	45637	45617	45620	45566	45606	45607	45599	45663	45663	45721	45773	45809	45857
46028	45970	45963	45878	45887	45861	45781	45726	45703	45713	45737	45738	45697	45653	45572	45526	45524	45545	45597	45626	45653	45647	45658	45644	45637	45658	45670	45717	45816	45861	45897	45920	45912	45898	45853	45879	45986	45989	45997	46019	45973	45965	45961	45979	46006	46013	46052	46122	46133	46181
46367	46369	46314	46320	46237	46219	46186	46134	46089	46117	46128	46142	46089	46010	45937	45895	45881	45922	45950	46006	46012	46018	46017	46007	46019	46023	46008	46102	46178	46211	46275	46273	46242	46225	46207	46261	46356	46367	46372	46378	46341	46320	46289	46313	46377	46356	46397	46428	46479	46517
46847	46865	46876	46808	46765	46776	46714	46612	46616	46639	46628	46582	46587	46562	46434	46429	46400	46497	46457	46502	46549	46572	46533	46537	46533	46500	46528	46594	46653	46739	46774	46741	46762	46723	46715	46758	46840	46895	46885	46851	46729	46774	46776	46773	46821	46849	46889	46925	46943	46992
47498	47488	47452	47433	47387	47386	47339	47300	47278	47280	47281	47246	47219	47173	47088	47058	47071	47126	47142	47185	47179	47178	47145	47152	47145	47149	47188	47252	47279	47360	47388	47360	47351	47341	47324	47398	47415	47486	47475	47444	47379	47365	47370	47371	47396	47416	47410	47472	47454	47511
48115	48097	48062	48041	48031	48011	47982	47949	47940	47929	47909	47870	47842	47786	47725	47700	47716	47758	47788	47816	47813	47805	47774	47757	47756	47771	47822	47866	47924	47970	47975	47975	47939	47951	47930	48029	48068	48092	48087	48029	47993	47961	47955	47962	47985	47974	48001	48003	48018	48055
48791	48775	48751	48736	48722	48693	48676	48665	48667	48660	48635	48579	48537	48490	48442	48427	48459	48497	48521	48545	48531	48514	48488	48486	48469	48493	48538	48580	48626	48650	48664	48646	48634	48622	48633	48713	48756	48755	48743	48709	48661	48616	48623	48631	48632	48653	48635	48641	48643	48662
49494	49462	49434	49425	49405	49404	49400	49390	49390	49380	49338	49312	49271	49215	49179	49184	49199	49263	49257	49281	49241	49228	49213	49192	49203	49220	49261	49298	49351	49341	49346	49310	49306	49311	49323	49412	49445	49426	49423	49381	49333	49297	49297	49275	49301	49300	49273	49276	49269	49286
50155	50129	50099	50115	50109	50103	50108	50129	50112	50094	50063	50027	49981	49932	49912	49918	49950	50003	50014	50015	49968	49942	49932	49918	49923	49944	49979	50023	50040	50039	50017	49999	49995	49977	50000	50109	50119	50098	50088	50021	49987	49978	49952	49969	49961	49942	49925	49907	49900	49895
50743	50738	50716	50693	50712	50751	50746	50766	50762	50751	50716	50673	50645	50602	50600	50609	50669	50692	50697	50674	50645	50611	50594	50573	50585	50617	50648	50688	50678	50663	50633	50607	50601	50610	50635	50724	50734	50707	50670	50633	50596	50567	50549	50553	50565	50565	50508	50482	50440	50461
51339	51302	51306	51287	51353	51365	51359	51375	51402	51378	51350	51286	51262	51232	51250	51289	51330	51367	51353	51316	51285	51264	51247	51239	51228	51262	51284	51306	51310	51273	51219	51196	51193	51201	51239	51314	51276	51273	51256	51211	51186	51147	51144	51153	51114	51129	51064	51029	50996	50994
51790	51780	51784	51782	51832	51871	51876	51919	51935	51921	51887	51843	51804	51789	51835	51876	51913	51926	51911	51861	51849	51811	51798	51786	51789	51814	51839	51833	51824	51776	51736	51718	51717	51708	51751	51817	51800	51768	51735	51704	51661	51644	51634	51657	51639	51620	51569	51511	51476	51466
52123	52101	52132	52116	52150	52242	52244	52300	52319	52296	52255	52216	52192	52208	52251	52301	52353	52349	52328	52286	52240	52217	52195	52206	52210	52220	52247	52216	52205	52144	52088	52076	52079	52079	52140	52167	52105	52082	52084	52051	52030	52038	52031	51996	51982	51955	51913	51846	51805	51795
52416	52396	52439	52423	52485	52540	52577	52608	52625	52649	52596	52552	52543	52569	52626	52680	52721	52709	52684	52626	52598	52577	52555	52574	52571	52587	52615	52580	52537	52452	52414	52396	52396	52412	52473	52482	52419	52392	52351	52355	52347	52363	52347	52334	52297	52238	52215	52176	52081	52090
52540	52560	52556	52579	52585	52696	52749	52787	52793	52819	52766	52737	52742	52763	52839	52896	52932	52920	52888	52840	52810	52790	52809	52784	52789	52794	52791	52775	52704	52642	52593	52569	52578	52581	52644	52627	52578	52555	52523	52518	52522	52527	52510	52504	52473	52453	52403	52351	52322	52272
52507	52520	52543	52582	52599	52671	52721	52767	52810	52789	52747	52742	52749	52784	52868	52911	52953	52940	52889	52858	52812	52814	52841	52811	52820	52809	52801	52743	52728	52633	52574	52571	52583	52591	52643	52622	52576	52532	52512	52504	52504	52549	52507	52497	52488	52480	52412	52367	52328	52278
52468	52478	52494	52526	52537	52615	52669	52724	52800	52761	52759	52722	52733	52785	52880	52953	52956	52923	52887	52840	52832	52800	52840	52835	52832	52822	52826	52783	52713	52615	52579	52555	52585	52590	52625	52589	52534	52491	52469	52486	52504	52497	52512	52513	52475	52486	52412	52349	52318	52283
52240	52267	52288	52328	52356	52401	52472	52512	52550	52557	52528	52537	52557	52605	52698	52769	52757	52728	52691	52646	52619	52623	52607	52636	52653	52639	52613	52582	52503	52425	52379	52389	52394	52409	52441	52384	52316	52306	52282	52293	52323	52303	52338	52334	52313	52276	52250	52177	52168	52124
51885	51894	51944	51964	52030	52075	52091	52144	52176	52181	52178	52169	52205	52286	52354	52416	52418	52378	52351	52283	52268	52283	52288	52298	52306	52293	52272	52220	52145	52077	52028	52036	52075	52080	52099	52035	51971	51930	51950	51949	51985	52012	51997	52014	51986	51960	51950	51882	51844	51844
51502	51539	51581	51603	51656	51685	51722	51764	51787	51798	51799	51824	51841	51918	51985	52045	52027	51982	51956	51919	51921	51941	51930	51947	51948	51941	51893	51842	51795	51711	51687	51705	51710	51730	51739	51659	51603	51587	51574	51619	51629	51671	51659	51682	51669	51628	51631	51579	51570	51525
51047	51078	51123	51140	51180	51223	51238	51281	51287	51311	51319	51332	51397	51468	51526	51558	51532	51512	51474	51432	51444	51453	51483	51474	51479	51464	51425	51378	51318	51256	51240	51258	51292	51274	51294	51201	51150	51131	51145	51165	51204	51244	51265	51245	51226	51219	51215	51174	51169	51142
50503	50543	50571	50596	50624	50635	50649	50682	50717	50726	50739	50766	50799	50871	50923	50945	50929	50882	50857	50838	50840	50871	50889	50891	50898	50882	50839	50794	50739	50707	50685	50692	50724	50723	50718	50635	50590	50575	50588	50623	50676	50695	50716	50703	50697	50700	50672	50679	50652	50642
49966	50001	50028	50049	50059	50080	50089	50089	50105	50115	50152	50182	50255	50293	50353	50342	50312	50269	50250	50238	50243	50265	50297	50314	50310	50282	50251	50193	50158	50131	50146	50161	50173	50174	50167	50056	50032	50024	50054	50087	50135	50158	50181	50170	50145	50148	50175	50177	50173	50151
49387	49416	49454	49461	49479	49468	49474	49465	49472	49487	49534	49577	49613	49673	49688	49700	49653	49612	49600	49595	49629	49656	49680	49686	49686	49645	49617	49576	49548	49531	49548	49567	49591	49583	49560	49473	49450	49451	49459	49521	49563	49600	49603	49594	49595	49619	49626	49635	49644	49628
48837	48863	48879	48883	48887	48878	48871	48864	48885	48901	48913	48959	49009	49051	49054	49035	49000	48951	48952	48970	48980	49021	49025	49054	49049	49018	49001	48960	48919	48952	48970	48991	48996	48987	48960	48888	48861	48878	48904	48958	48976	49019	49018	49022	49047	49033	49074	49071	49091	49095
48288	48315	48334	48347	48322	48301	48282	48265	48272	48275	48307	48353	48390	48418	48419	48386	48360	48315	48328	48324	48355	48383	48416	48434	48420	48391	48367	48355	48344	48352	48375	48399	48424	48400	48378	48302	48306	48314	48347	48387	48417	48453	48465	48467	48456	48490	48507	48557	48544	48557
47788	47800	47800	47809	47790	47771	47721	47704	47704	47714	47758	47805	47823	47841	47821	47789	47733	47700	47689	47741	47801	47816	47830	47830	47838	47794	47771	47772	47782	47819	47837	47877	47868	47852	47828	47768	47754	47785	47833	47857	47900	47930	47946	47925	47938	47952	48005	48027	48057	48069
47369	47349	47358	47361	47356	47308	47265	47221	47243	47233	47277	47316	47338	47343	47307	47248	47218	47192	47204	47240	47301	47276	47326	47314	47327	47331	47275	47300	47286	47352	47390	47424	47398	47405	47365	47313	47317	47354	47393	47428	47440	47457	47491	47487	47474	47513	47543	47601	47619	47637
46963	46993	46966	46958	46929	46884	46836	46805	46797	46781	46826	46870	46861	46864	46816	46774	46735	46708	46753	46779	46866	46811	46843	46841	46838	46841	46818	46832	46827	46918	46967	46991	46993	46979	46926	46896	46913	46947	46986	47001	47030	47044	47073	47055	47058	47104	47144	47185	47221	47233
46686	46676	46662	46639	46630	46565	46518	46461	46445	46442	46494	46515	46519	46484	46429	46384	46347	46341	46391	46405	46461	46470	46499	46474	46477	46486	46440	46451	46501	46587	46623	46642	46629	46602	46579	46583	46602	46638	46654	46675	46692	46669	46738	46696	46718	46755	46809	46870	46895	46930
46525	46518	46492	46463	46437	46411	46349	46274	46233	46264	46303	46326	46306	46284	46196	46137	46114	46118	46141	46207	46259	46298	46292	46266	46257	46220	46228	46240	46318	46381	46437	46477	46426	46407	46376	46391	46439	46484	46501	46511	46501	46495	46521	46507	46531	46569	46609	46669	46710	46741
46390	46377	46342	46314	46261	46232	46189	46121	46117	46078	46106	46128	46118	46075	45966	45919	45893	45930	45983	46006	46029	46022	46080	46035	46040	45999	46047	46094	46111	46219	46283	46282	46258	46245	46203	46220	46258	46312	46333	46332	46335	46316	46310	46319	46337	46374	46427	46488	46510	46536
46384	46344	46330	46293	46273	46225	46143	46113	46084	46077	46091	46099	46091	46030	45941	45880	45866	45882	45925	45965	45955	45995	46013	45997	46007	45945	45998	46095	46111	46190	46227	46250	46218	46265	46191	46223	46275	46314	46333	46322	46273	46290	46243	46306	46304	46337	46376	46404	46463	46484
46535	46508	46479	46437	46401	46347	46295	46244	46245	46205	46214	46233	46186	46121	46033	45983	45992	46018	46073	46077	46087	46149	46120	46121	46132	46103	46104	46179	46223	46307	46367	46366	46331	46308	46302	46353	46402	46431	46421	46451	46418	46400	46352	46397	46422	46422	46459	46532	46550	46604
46657	46665	46599	46574	46545	46484	46450	46418	46400	46368	46359	46349	46328	46223	46157	46111	46123	46142	46207	46231	46292	46243	46218	46217	46237	46275	46270	46315	46384	46438	46500	46480	46472	46417	46424	46503	46561	46589	46580	46579	46522	46516	46479	46516	46513	46539	46588	46613	46642	46673
46959	46921	46890	46855	46849	46794	46740	46711	46679	46667	46659	46651	46616	46517	46459	46404	46427	46461	46481	46562	46565	46551	46517	46505	46521	46536	46543	46616	46678	46741	46776	46758	46725	46739	46728	46807	46833	46892	46874	46835	46800	46772	46767	46753	46784	46787	46822	46849	46883	46915
47348	47312	47269	47253	47216	47191	47159	47129	47102	47084	47090	47056	46995	46930	46877	46858	46862	46899	46905	46963	46978	46938	46938	46921	46922	46957	46993	47023	47096	47141	47157	47141	47140	47145	47114	47192	47235	47270	47260	47222	47190	47137	47149	47133	47162	47171	47178	47189	47218	47253
47730	47724	47671	47656	47646	47614	47593	47596	47531	47531	47516	47492	47414	47352	47303	47319	47313	47356	47381	47414	47425	47380	47359	47344	47349	47361	47417	47464	47510	47550	47562	47566	47520	47533	47532	47630	47663	47674	47662	47597	47573	47544	47526	47535	47547	47550	47561	47562	47563	47573
48219	48185	48161	48144	48133	48110	48093	48093	48075	48055	48034	48014	47936	47889	47830	47833	47892	47910	47952	47949	47926	47901	47879	47877	47870	47878	47934	47989	48017	48044	48061	48036	48014	48003	48022	48115	48161	48154	48144	48110	48052	47998	48007	48004	48012	48013	47990	48000	48013	48021
48721	48689	48668	48646	48645	48635	48643	48628	48605	48590	48563	48532	48490	48447	48402	48415	48453	48507	48520	48493	48497	48464	48437	48419	48424	48460	48493	48540	48566	48580	48563	48544	48530	48528	48554	48625	48671	48671	48634	48594	48565	48528	48504	48494	48485	48511	48496	48473	48456	48454
49230	49201	49181	49161	49176	49185	49189	49197	49202	49188	49161	49117	49067	49033	49005	49023	49070	49117	49125	49099	49081	49044	49017	49022	49017	49032	49075	49121	49144	49136	49113	49074	49055	49082	49093	49200	49211	49205	49168	49113	49074	49055	49041	49027	49024	49017	48986	48979	48948	48943
49720	49707	49696	49682	49682	49698	49735	49739	49733	49731	49697	49667	49620	49604	49604	49625	49668	49704	49710	49702	49649	49612	49600	49597	49585	49621	49657	49679	49683	49677	49639	49603	49606	49605	49642	49717	49732	49694	49681	49630	49591	49566	49550	49553	49536	49529	49486	49461	49442	49446
50224	50192	50190	50204	50210	50240	50273	50303	50296	50299	50263	50203	50185	50189	50185	50242	50271	50327	50304	50283	50232	50206	50184	50169	50169	50201	50236	50255	50245	50205	50162	50131	50127	50140	50170	50241	50249	50212	50178	50144	50116	50101	50078	50076	50059	50042	49999	49958	49940	49921
50643	50624	50628	50632	50677	50704	50753	50792	50800	50790	50747	50709	50679	50689	50709	50764	50833	50822	50832	50803	50746	50711	50695	50699	50707	50744	50747	50754	50728	50677	50630	50606	50609	50623	50667	50720	50704	50659	50635	50603	50586	50586	50546	50545	50524	50498	50477	50414	50395	50376
50998	50991	50997	51000	51023	51074	51124	51160	51188	51195	51150	51103	51085	51123	51164	51221	51256	51251	51248	51187	51175	51153	51140	51118	51139	51149	51157	51167	51130	51080	51010	50989	50984	51007	51055	51088	51071	51046	51000	50981	50952	50953	50936	50923	50924	50888	50838	50797	50765	50740
51314	51341	51323	51359	51395	51437	51491	51530	51568	51573	51536	51488	51507	51551	51599	51697	51691	51709	51673	51598	51574	51560	51545	51550	51565	51567	51579	51570	51515	51450	51388	51355	51373	51389	51439	51456	51427	51361	51367	51340	51336	51327	51319	51304	51307	51273	51219	51167	51136	51106
51551	51567	51572	51590	51631	51680	51730	51792	51825	51820	51782	51775	51772	51809	51886	51956	51987	52004	51939	51871	51856	51848	51835	51842	51854	51852	51850	51834	51794	51701	51629	51626	51646	51657	51701	51691	51656	51613	51601	51581	51584	51596	51595	51599	51558	51521	51474	51436	51397	51368
51631	51649	51651	51688	51723	51771	51827	51887	51925	51940	51902	51890	51908	51974	52045	52070	52128	52112	52068	52010	51990	51975	51991	51984	51992	51987	51998	51941	51880	51819	51759	51739	51785	51770	51820	51791	51746	51708	51697	51685	51712	51719	51724	51716	51680	51662	51615	51574	51528	51507
51699	51734	51745	51764	51795	51860	51915	51968	52001	52016	51984	51968	52017	52091	52152	52242	52246	52245	52169	52138	52091	52087	52097	52105	52093	52089	52080	52045	51976	51905	51854	51846	51888	51885	51914	51875	51833	51803	51764	51788	51797	51816	51824	51844	51804	51774	51735	51677	51649	51632
51655	51699	51701	51732	51765	51807	51886	51923	51974	51977	51981	51980	52004	52097	52155	52228	52213	52195	52159	52128	52091	52087	52090	52092	52104	52093	52064	52015	51955	51883	51825	51842	51880	51883	51887	51842	51789	51780	51752	51766	51804	51840	51846	51853	51815	51782	51749	51700	51679	51645
51450	51506	51514	51545	51584	51625	51678	51725	51771	51777	51757	51776	51819	51927	51960	51995	52019	51966	51923	51928	51890	51896	51900	51912	51904	51896	51871	51817	51765	51692	51665	51661	51673	51714	51702	51654	51605	51587	51577	51589	51617	51650	51660	51649	51653	51626	51598	51572	51533	51500
51246	51297	51306	51338	51368	51422	51455	51485	51523	51544	51550	51558	51610	51697	51768	51811	51796	51745	51698	51663	51674	51690	51693	51700	51699	51689	51646	51604	51538	51480	51461	51464	51477	51495	51494	51425	51370	51345	51366	51400	51449	51455	51466	51458	51464	51446	51426	51399	51384	51353
50945	50973	51014	51034	51075	51093	51125	51162	51170	51214	51229	51245	51289	51359	51427	51457	51424	51369	51357	51343	51338	51364	51359	51378	51386	51364	51326	51260	51210	51166	51151	51185	51187	51186	51185	51111	51060	51030	51054	51101	51141	51169	51200	51196	51191	51167	51155	51150	51130	51097
50564	50607	50622	50649	50676	50694	50714	50749	50762	50794	50798	50830	50877	50966	50991	50999	50979	50952	50917	50893	50904	50930	50939	50957	50966	50941	50895	50849	50798	50768	50757	50782	50799	50805	50800	50694	50661	50647	50666	50715	50753	50795	50811	50810	50802	50806	50798	50782	50781	50757
50156	50176	50198	50234	50250	50268	50284	50280	50301	50314	50341	50373	50430	50494	50513	50522	50490	50446	50417	50419	50438	50473	50484	50491	50491	50475	50425	50383	50353	50325	50332	50356	50380	50381	50353	50259	50222	50231	50255	50303	50330	50371	50393	50382	50387	50391	50400	50396	50401	50389
49699	49716	49758	49763	49787	49771	49773	49773	49785	49815	49836	49878	49914	49964	49997	49995	49939	49902	49878	49877	49912	49950	49966	49983	49973	49953	49908	49865	49832	49833	49870	49860	49885	49900	49863	49758	49742	49764	49781	49830	49865	49892	49926	49928	49923	49946	49949	49972	49968	49965
49230	49254	49268	49288	49297	49278	49275	49269	49259	49260	49320	49346	49396	49429	49445	49399	49367	49329	49324	49329	49358	49400	49421	49430	49416	49395	49357	49333	49305	49321	49349	49384	49395	49389	49354	49252	49245	49273	49287	49340	49376	49413	49426	49430	49423	49432	49465	49495	49515	49503
48756	48759	48788	48803	48783	48765	48751	48743	48723	48730	48764	48826	48844	48873	48849	48821	48806	48759	48755	48752	48819	48851	48862	48880	48854	48835	48817	48782	48766	48812	48837	48883	48862	48861	48823	48737	48737	48763	48798	48840	48863	48887	48903	48921	48920	48942	48972	48991	49021	49025
48305	48329	48327	48347	48315	48267	48232	48214	48215	48219	48239	48284	48318	48316	48298	48253	48207	48169	48190	48211	48250	48290	48321	48332	48307	48291	48248	48238	48248	48298	48337	48362	48359	48357	48295	48241	48244	48267	48307	48325	48378	48397	48401	48415	48409	48451	48474	48517	48544	48556
47902	47921	47892	47893	47867	47838	47801	47768	47744	47743	47793	47810	47830	47823	47791	47751	47688	47678	47687	47726	47766	47794	47807	47825	47814	47800	47771	47780	47769	47840	47891	47924	47901	47901	47845	47797	47812	47859	47882	47895	47916	47924	47944	47973	47955	47986	48040	48084	48113	48113
47492	47495	47468	47487	47426	47398	47371	47288	47273	47264	47301	47346	47338	47336	47260	47219	47176	47155	47192	47259	47250	47295	47324	47296	47294	47305	47267	47270	47273	47345	47432	47444	47457	47437	47370	47343	47353	47406	47441	47449	47456	47469	47470	47487	47499	47527	47573	47624	47658	47695
47142	47116	47129	47119	47082	47025	47012	46941	46879	46895	46915	46947	46949	46915	46856	46767	46749	46737	46763	46826	46862	46884	46891	46855	46870	46875	46866	46877	46919	46971	47047	47075	47073	47044	46990	46975	47013	47059	47052	47069	47100	47092	47093	47134	47107	47149	47218	47237	47273	47306
46933	46884	46884	46875	46828	46775	46696	46678	46611	46609	46646	46664	46656	46610	46585	46499	46421	46469	46479	46516	46587	46596	46583	46550	46601	46569	46572	46602	46663	46694	46796	46801	46778	46775	46731	46719	46749	46827	46808	46824	46823	46817	46841	46819	46836	46894	46921	46972	46990	47039
46698	46666	46650	46623	46607	46542	46461	46422	46394	46386	46398	46410	46381	46315	46271	46195	46150	46164	46228	46257	46293	46300	46291	46247	46268	46274	46298	46346	46387	46441	46512	46529	46499	46505	46487	46497	46519	46533	46545	46579	46555	46535	46528	46509	46569	46579	46667	46679	46709	46748
46541	46541	46512	46469	46433	46350	46335	46244	46205	46212	46201	46217	46215	46105	46065	45987	45982	45977	46037	46065	46094	46107	46111	46109	46094	46087	46117	46169	46199	46291	46339	46356	46304	46310	46280	46319	46374	46390	46401	46390	46372	46359	46355	46355	46373	46369	46453	46495	46504	46537
46552	46520	46494	46479	46444	46371	46313	46240	46232	46240	46230	46220	46179	46084	46035	45984	45972	46011	46066	46096	46106	46091	46090	46101	46055	46097	46099	46143	46241	46321	46365	46318	46304	46294	46267	46328	46370	46404	46441	46373	46353	46323	46339	46336	46341	46361	46426	46436	46464	46504
46555	46557	46505	46461	46467	46409	46359	46287	46255	46243	46224	46195	46174	46121	46047	45963	45979	46009	46071	46102	46101	46111	46065	46129	46086	46081	46111	46153	46244	46304	46363	46324	46312	46291	46277	46346	46402	46418	46440	46395	46354	46321	46313	46320	46324	46351	46403	46402	46444	46460
46672	46625	46604	46571	46523	46482	46442	46378	46360	46335	46352	46326	46272	46200	46167	46078	46107	46162	46188	46222	46205	46209	46183	46163	46191	46206	46232	46265	46353	46371	46450	46405	46376	46381	46390	46499	46528	46528	46507	46490	46444	46404	46409	46386	46382	46406	46407	46482	46484	46515
46905	46879	46822	46799	46770	46746	46715	46643	46641	46647	46609	46595	46547	46482	46430	46372	46390	46457	46479	46507	46505	46487	46480	46429	46458	46472	46503	46571	46611	46630	46685	46669	46623	46645	46650	46741	46782	46798	46776	46739	46699	46678	46639	46628	46659	46629	46627	46699	46711	46724
47147	47105	47081	47046	47019	47004	46968	46921	46924	46921	46894	46865	46800	46744	46719	46675	46658	46745	46797	46794	46797	46780	46746	46748	46757	46743	46801	46869	46904	46932	46937	46908	46891	46877	46903	47013	47056	47069	47000	46995	46970	46894	46893	46867	46914	46905	46876	46911	46905	46918
47481	47456	47437	47400	47386	47376	47319	47327	47339	47333	47288	47244	47205	47138	47102	47090	47134	47202	47220	47221	47211	47185	47157	47158	47143	47193	47213	47271	47301	47340	47331	47291	47256	47256	47286	47400	47440	47402	47399	47358	47326	47278	47269	47268	47253	47260	47224	47249	47227	47249
47838	47803	47769	47747	47743	47743	47747	47763	47732	47733	47698	47667	47629	47567	47535	47542	47574	47632	47651	47664	47624	47592	47574	47576	47561	47598	47638	47673	47705	47721	47706	47677	47647	47652	47688	47782	47811	47809	47783	47732	47694	47643	47635	47627	47630	47615	47593	47586	47597	47593
48247	48223	48197	48192	48186	48202	48210	48222	48212	48222	48167	48137	48095	48085	48061	48077	48126	48170	48182	48173	48129	48097	48075	48078	48069	48107	48141	48180	48202	48175	48161	48125	48101	48112	48150	48232	48270	48253	48239	48172	48141	48126	48083	48081	48078	48064	48020	48018	47997	48001
48665	48647	48630	48644	48639	48672	48689	48709	48721	48706	48685	48658	48621	48603	48606	48637	48694	48713	48728	48699	48675	48635	48619	48612	48618	48625	48667	48691	48697	48677	48641	48613	48602	48611	48644	48739	48738	48743	48687	48656	48644	48623	48589	48560	48557	48541	48519	48477	48462	48476
49124	49114	49107	49091	49104	49154	49170	49205	49236	49219	49193	49161	49148	49130	49147	49197	49244	49287	49285	49243	49208	49180	49155	49154	49169	49173	49226	49230	49216	49180	49131	49102	49109	49104	49145	49225	49230	49205	49164	49144	49116	49099	49068	49064	49060	49021	49003	48946	48931	48931
49551	49555	49547	49568	49576	49617	49667	49727	49732	49762	49706	49694	49661	49674	49713	49776	49808	49844	49834	49784	49754	49704	49697	49706	49701	49730	49748	49753	49733	49676	49633	49603	49599	49604	49649	49719	49712	49695	49648	49623	49603	49590	49573	49578	49555	49532	49470	49440	49415	49403
49957	49969	49965	49984	50011	50062	50116	50185	50208	50209	50172	50154	50159	50184	50218	50280	50330	50342	50315	50270	50236	50199	50183	50204	50199	50218	50230	50221	50182	50145	50071	50059	50082	50071	50118	50158	50140	50103	50078	50061	50058	50028	50028	50028	50011	49983	49944	49905	49865	49839
50349	50377	50384	50395	50440	50508	50562	50622	50656	50665	50648	50609	50616	50660	50717	50788	50824	50819	50801	50754	50716	50698	50687	50693	50694	50716	50711	50687	50657	50565	50511	50499	50532	50541	50555	50591	50563	50539	50502	50492	50478	50507	50495	50486	50472	50442	50377	50328	50306	50284
50728	50739	50750	50782	50825	50888	50941	51022	51061	51077	51052	51023	51055	51095	51156	51245	51281	51265	51239	51181	51148	51139	51117	51136	51151	51151	51117	51109	51047	50975	50913	50906	50927	50950	50975	50976	50941	50902	50861	50891	50895	50911	50909	50894	50882	50851	50821	50738	50727	50687
50975	51003	51034	51069	51111	51160	51227	51273	51329	51361	51325	51330	51363	51414	51487	51549	51578	51552	51508	51463	51442	51436	51423	51440	51462	51447	51417	51396	51345	51285	51203	51181	51226	51235	51246	51234	51200	51171	51187	51164	51163	51187	51214	51203	51197	51146	51103	51067	51017	51014
51237	51254	51297	51331	51370	51427	51491	51546	51591	51623	51608	51602	51619	51700	51817	51843	51861	51839	51802	51747	51719	51716	51720	51721	51757	51743	51689	51656	51603	51543	51461	51511	51523	51501	51541	51487	51437	51417	51393	51439	51446	51476	51498	51501	51478	51448	51414	51356	51322	51320
51419	51441	51479	51500	51549	51624	51685	51742	51774	51797	51787	51799	51795	51902	51999	52042	52034	52024	51963	51926	51914	51905	51919	51929	51904	51929	51910	51839	51771	51705	51651	51649	51702	51730	51722	51663	51608	51579	51553	51615	51641	51663	51667	51694	51666	51660	51608	51582	51560	51509
51494	51511	51557	51592	51650	51685	51743	51783	51836	51847	51843	51871	51932	51980	52048	52101	52083	52043	52019	51964	51974	51963	51992	51988	52005	51983	51960	51883	51837	51771	51753	51773	51787	51797	51783	51691	51650	51637	51627	51669	51697	51752	51768	51757	51760	51742	51712	51693	51665	51636
51544	51563	51603	51652	51690	51722	51760	51817	51849	51871	51871	51873	51955	51998	52073	52109	52079	52039	51990	51975	51982	51991	52008	52003	52039	52014	51978	51895	51844	51781	51785	51784	51811	51832	51800	51728	51679	51649	51675	51688	51730	51791	51803	51825	51806	51796	51775	51751	51726	51712
51478	51518	51567	51607	51635	51672	51689	51730	51762	51769	51785	51822	51864	51934	51992	52006	51980	51941	51885	51902	51883	51920	51924	51935	51931	51902	51852	51803	51738	51715	51693	51745	51749	51758	51755	51653	51583	51592	51601	51630	51682	51736	51751	51757	51745	51757	51732	51714	51721	51700
51347	51385	51435	51450	51454	51481	51522	51536	51563	51578	51571	51618	51659	51723	51771	51785	51724	51694	51666	51650	51675	51693	51711	51716	51689	51688	51627	51596	51543	51511	51534	51546	51567	51586	51561	51450	51407	51404	51411	51449	51513	51555	51558	51585	51587	51585	51586	51591	51562	51532
51217	51255	51279	51308	51324	51334	51338	51352	51366	51367	51399	51438	51448	51513	51549	51541	51509	51456	51432	51430	51434	51474	51501	51510	51504	51476	51452	51384	51350	51331	51327	51369	51399	51411	51367	51232	51229	51222	51237	51270	51349	51371	51396	51417	51427	51429	51444	51440	51442	51401
50994	51017	51051	51061	51062	51055	51056	51051	51061	51068	51087	51123	51165	51186	51207	51203	51154	51113	51092	51098	51139	51167	51189	51182	51165	51147	51102	51066	51042	51041	51069	51109	51109	51107	51079	50978	50960	50949	50979	51039	51063	51100	51134	51125	51154	51166	51174	51185	51190	51196
50690	50718	50731	50742	50751	50737	50699	50695	50697	50683	50714	50727	50766	50807	50795	50785	50724	50692	50680	50705	50739	50755	50807	50794	50781	50768	50713	50681	50671	50679	50716	50730	50743	50739	50728	50615	50591	50611	50642	50685	50732	50762	50782	50787	50789	50800	50847	50863	50862	50856
50398	50424	50444	50438	50422	50399	50371	50330	50307	50328	50349	50369	50402	50412	50408	50373	50325	50279	50276	50297	50340	50373	50378	50405	50383	50367	50327	50306	50303	50332	50371	50416	50399	50391	50374	50288	50269	50280	50320	50355	50391	50409	50438	50431	50445	50473	50508	50542	50544	50553
50057	50061	50072	50083	50046	50010	49966	49937	49911	49903	49946	49946	49967	49976	49939	49906	49835	49822	49821	49860	49897	49946	49945	49945	49951	49926	49907	49869	49890	49928	49966	49996	49998	49999	49970	49896	49870	49908	49938	49960	50003	50004	50031	50021	50036	50069	50107	50141	50170	50173
49699	49697	49698	49679	49647	49611	49570	49508	49482	49477	49485	49509	49526	49505	49487	49424	49367	49340	49371	49402	49445	49475	49485	49489	49462	49464	49458	49433	49467	49508	49560	49598	49581	49580	49545	49494	49483	49522	49537	49563	49589	49597	49607	49610	49617	49644	49685	49732	49747	49753
49318	49330	49320	49298	49255	49213	49137	49082	49061	49044	49061	49106	49076	49068	48997	48931	48905	48889	48915	48961	49003	49017	49027	49046	49023	49011	49013	49010	49053	49091	49147	49167	49143	49156	49120	49089	49104	49132	49156	49167	49182	49178	49181	49189	49206	49222	49276	49312	49349	49360
48939	48938	48949	48911	48858	48797	48735	48668	48627	48618	48651	48678	48661	48604	48529	48482	48445	48440	48480	48540	48562	48580	48595	48593	48560	48585	48579	48570	48614	48691	48746	48754	48726	48728	48703	48687	48708	48743	48764	48791	48760	48766	48779	48772	48789	48804	48857	48904	48939	48940
48607	48613	48572	48552	48501	48445	48381	48306	48265	48254	48296	48292	48270	48203	48138	48069	48044	48062	48090	48137	48165	48199	48196	48184	48170	48179	48200	48209	48252	48334	48379	48406	48369	48371	48338	48345	48358	48384	48419	48435	48414	48403	48393	48379	48389	48431	48478	48524	48560	48575
48275	48239	48238	48177	48129	48088	48004	47940	47905	47896	47923	47914	47889	47811	47736	47678	47648	47672	47720	47767	47793	47802	47822	47792	47802	47801	47819	47858	47917	47973	48020	48035	48021	47991	47999	47997	48042	48061	48087	48080	48020	48051	48022	48025	48029	48056	48105	48134	48160	48215
47958	47938	47913	47841	47823	47758	47685	47637	47577	47575	47572	47589	47543	47486	47416	47355	47345	47356	47414	47458	47468	47478	47470	47469	47455	47484	47494	47545	47614	47667	47715	47720	47681	47670	47684	47718	47757	47783	47777	47774	47740	47694	47690	47695	47692	47731	47749	47805	47832	47877
47714	47689	47636	47595	47564	47500	47460	47409	47352	47344	47344	47364	47346	47245	47158	47100	47102	47148	47187	47232	47235	47245	47242	47226	47214	47217	47243	47312	47377	47435	47457	47446	47440	47413	47439	47497	47541	47560	47557	47525	47509	47477	47434	47425	47463	47463	47494	47524	47569	47585
47497	47454	47409	47384	47352	47286	47247	47185	47151	47140	47157	47156	47073	47025	46949	46891	46901	46950	46998	47055	47018	47024	47010	46994	47014	47017	47047	47112	47183	47219	47252	47228	47217	47203	47218	47298	47333	47363	47361	47300	47299	47240	47214	47202	47244	47227	47247	47293	47296	47345
47344	47269	47294	47195	47240	47199	47148	47049	47018	46976	47087	46963	46998	46908	46789	46785	46757	46872	46907	46900	46882	46881	46933	46889	46927	46863	46899	47052	47095	47077	47149	47128	47055	47028	47076	47219	47240	47293	47237	47235	47083	47080	47039	47069	47082	47096	47132	47140	47116	47146
47374	47314	47299	47272	47259	47238	47210	47162	47124	47117	47154	47099	47053	47004	46934	46922	46955	47018	47042	47047	47049	47009	47021	47013	47019	46995	47056	47121	47177	47178	47225	47201	47154	47162	47186	47288	47341	47349	47298	47254	47203	47185	47151	47147	47123	47181	47171	47183	47204	47202
47201	47188	47150	47121	47109	47075	47059	47045	47030	47021	47038	46970	46982	46898	46844	46824	46882	46933	46949	46956	46936	46928	46916	46899	46906	46940	46969	47023	47088	47068	47102	47065	47033	47023	47067	47179	47217	47208	47192	47139	47104	47057	47027	47019	47025	47043	47000	47024	47019	47044
47217	47187	47161	47101	47121	47116	47109	47087	47091	47095	47088	47051	47004	46969	46916	46922	46962	47030	47048	47061	47024	47001	46993	46984	46976	46999	47045	47115	47137	47156	47112	47101	47103	47065	47093	47195	47264	47233	47210	47184	47151	47110	47074	47052	47058	47063	47044	47033	47044	47036
47263	47225	47208	47194	47179	47203	47199	47199	47204	47226	47199	47153	47133	47105	47068	47092	47138	47191	47188	47193	47149	47118	47101	47103	47108	47147	47168	47209	47259	47242	47214	47194	47190	47171	47182	47303	47370	47328	47301	47272	47226	47178	47163	47161	47176	47148	47105	47097	47112	47121
47372	47337	47311	47352	47331	47352	47371	47391	47411	47395	47378	47359	47329	47308	47289	47327	47362	47412	47439	47416	47373	47332	47297	47321	47312	47359	47379	47434	47457	47407	47390	47351	47347	47338	47395	47473	47510	47480	47478	47414	47388	47356	47321	47320	47330	47324	47274	47273	47276	47254
47560	47537	47504	47547	47546	47568	47607	47653	47652	47670	47647	47623	47579	47589	47602	47620	47683	47707	47718	47697	47673	47633	47609	47607	47602	47635	47664	47686	47689	47661	47627	47594	47580	47595	47629	47720	47744	47707	47672	47654	47602	47585	47589	47568	47572	47552	47510	47479	47466	47466
47762	47750	47743	47767	47776	47825	47876	47904	47938	47955	47922	47901	47893	47888	47891	47965	48016	48032	48047	48001	47954	47925	47897	47908	47910	47920	47963	47985	47965	47929	47896	47871	47880	47867	47902	47979	47961	47955	47925	47908	47851	47866	47832	47848	47847	47817	47764	47741	47723	47711
48007	47999	48007	48042	48073	48144	48173	48230	48259	48275	48227	48221	48211	48235	48271	48345	48380	48395	48389	48348	48306	48269	48265	48253	48273	48274	48308	48328	48277	48230	48181	48165	48181	48176	48210	48279	48252	48245	48208	48205	48171	48183	48152	48155	48161	48127	48101	48023	47996	48006
48314	48324	48342	48369	48401	48460	48530	48602	48625	48630	48615	48576	48577	48624	48663	48726	48764	48795	48758	48712	48669	48649	48656	48646	48643	48664	48680	48663	48626	48578	48535	48515	48521	48523	48547	48588	48581	48542	48532	48514	48507	48506	48509	48501	48493	48483	48417	48385	48358	48346
48624	48640	48656	48697	48734	48806	48893	48933	48978	48988	48971	48945	48965	49003	49071	49138	49169	49173	49143	49097	49069	49031	49010	49034	49038	49050	49041	49024	48984	48911	48859	48843	48882	48885	48902	48906	48914	48852	48845	48837	48837	48846	48869	48852	48835	48813	48774	48729	48700	48694
48975	48996	49007	49049	49099	49169	49239	49308	49335	49362	49341	49334	49348	49411	49475	49535	49582	49552	49519	49465	49431	49431	49420	49421	49435	49442	49422	49398	49343	49272	49213	49218	49237	49253	49259	49258	49222	49194	49170	49189	49197	49213	49225	49235	49229	49195	49153	49105	49065	49063
49311	49345	49365	49404	49447	49501	49583	49653	49703	49705	49695	49680	49702	49767	49856	49917	49937	49910	49863	49816	49793	49778	49781	49788	49784	49783	49777	49731	49676	49614	49561	49557	49585	49595	49602	49577	49535	49524	49502	49521	49545	49560	49578	49573	49567	49563	49513	49477	49453	49404
49663	49671	49719	49766	49788	49846	49916	49987	50031	50037	50052	50046	50072	50135	50214	50279	50276	50255	50200	50163	50132	50142	50141	50150	50143	50136	50115	50062	50013	49938	49915	49904	49934	49952	49941	49889	49857	49828	49830	49847	49869	49919	49933	49934	49946	49908	49875	49828	49798	49783
49990	50021	50051	50099	50144	50181	50253	50313	50343	50373	50362	50348	50402	50476	50550	50600	50604	50554	50516	50473	50458	50463	50482	50484	50488	50466	50439	50389	50328	50253	50204	50222	50259	50280	50271	50197	50149	50142	50135	50170	50194	50235	50260	50267	50270	50230	50217	50174	50155	50123
50257	50296	50331	50367	50416	50445	50491	50554	50588	50604	50600	50613	50639	50718	50782	50823	50808	50763	50715	50681	50685	50701	50696	50709	50704	50690	50667	50599	50550	50483	50480	50484	50507	50514	50502	50428	50368	50357	50379	50387	50438	50472	50505	50516	50515	50483	50483	50448	50438	50400
50521	50549	50587	50639	50658	50709	50744	50786	50810	50821	50822	50847	50864	50941	51006	51034	51025	50979	50920	50905	50917	50921	50929	50949	50951	50920	50890	50830	50748	50719	50696	50718	50744	50763	50745	50628	50596	50579	50590	50641	50684	50711	50754	50760	50752	50749	50730	50724	50715	50685
50771	50795	50832	50864	50867	50884	50931	50968	51003	50999	51008	51030	51053	51137	51178	51194	51161	51110	51078	51048	51068	51099	51100	51106	51116	51085	51043	51001	50933	50894	50894	50913	50941	50956	50930	50822	50765	50760	50779	50832	50877	50907	50934	50955	50959	50934	50934	50949	50931	50899
50890	50927	50951	50973	50964	50998	51019	51022	51036	51045	51054	51084	51112	51170	51219	51216	51192	51134	51083	51089	51111	51130	51167	51171	51153	51131	51087	51021	50978	50966	50960	50971	51015	51030	50999	50891	50837	50839	50880	50905	50942	50980	50993	51040	51029	51048	51030	51048	51034	51001
51019	51032	51072	51079	51072	51096	51084	51107	51107	51105	51117	51132	51157	51198	51226	51240	51194	51137	51109	51106	51130	51168	51180	51191	51192	51161	51125	51061	51041	51027	51029	51068	51081	51102	51071	50947	50916	50924	50943	50982	51026	51092	51068	51102	51105	51120	51127	51146	51104	51117
51063	51088	51105	51103	51097	51092	51080	51076	51077	51057	51103	51104	51139	51173	51176	51177	51115	51077	51038	51070	51087	51127	51123	51147	51136	51122	51093	51039	51023	51023	51032	51066	51071	51092	51066	50946	50912	50925	50960	50985	51033	51057	51090	51102	51118	51122	51146	51165	51133	51140
51034	51046	51063	51066	51061	51040	50981	50957	50963	50954	50973	50985	51012	51037	51036	51001	50960	50925	50894	50927	50964	50983	50984	51005	51015	50981	50965	50916	50906	50923	50946	50968	50991	50994	50981	50867	50844	50862	50888	50919	50954	50985	51014	51003	51013	51033	51068	51079	51083	51087
50971	50975	50993	50969	50956	50921	50871	50827	50826	50793	50829	50858	50873	50871	50856	50811	50761	50731	50732	50757	50795	50823	50838	50854	50853	50827	50791	50779	50777	50783	50860	50873	50870	50875	50845	50765	50758	50765	50790	50821	50836	50884	50867	50889	50894	50915	50935	50962	50990	50975
50830	50839	50833	50812	50785	50738	50685	50630	50609	50589	50617	50648	50648	50639	50609	50557	50520	50502	50485	50536	50564	50616	50615	50631	50624	50599	50574	50573	50583	50625	50657	50682	50687	50671	50653	50592	50583	50603	50627	50649	50662	50675	50692	50695	50704	50725	50764	50803	50808	50829
50598	50605	50598	50572	50530	50478	50424	50355	50316	50325	50344	50360	50362	50350	50305	50240	50188	50182	50219	50241	50287	50306	50323	50326	50315	50311	50296	50287	50308	50355	50420	50428	50396	50415	50397	50349	50356	50372	50390	50421	50425	50426	50443	50443	50434	50453	50502	50540	50560	50573
50369	50381	50353	50323	50277	50227	50155	50078	50048	50032	50057	50075	50071	50040	49974	49915	49888	49873	49902	49939	49989	49991	50006	50017	50009	50014	49996	49995	50039	50094	50154	50169	50164	50139	50134	50114	50120	50138	50149	50166	50165	50156	50142	50166	50169	50199	50237	50275	50299	50318
50078	50053	50029	50003	49955	49898	49817	49757	49720	49685	49729	49722	49725	49664	49606	49549	49511	49524	49541	49603	49634	49649	49669	49673	49656	49647	49639	49677	49726	49790	49838	49843	49820	49815	49814	49789	49819	49835	49854	49850	49862	49838	49823	49829	49842	49867	49911	49941	49973	49985
49723	49704	49668	49656	49601	49528	49460	49377	49348	49328	49345	49358	49342	49290	49213	49162	49141	49144	49193	49232	49272	49271	49289	49279	49277	49275	49291	49323	49375	49430	49475	49501	49470	49454	49453	49472	49506	49513	49521	49521	49497	49483	49480	49461	49461	49496	49545	49580	49613	49633
49356	49332	49313	49261	49226	49164	49075	49017	48977	48969	48973	48986	48958	48905	48828	48770	48745	48780	48833	48859	48891	48896	48889	48898	48886	48874	48909	48962	49011	49083	49127	49138	49118	49085	49072	49120	49156	49173	49172	49174	49164	49111	49113	49095	49106	49114	49151	49187	49220	49246
48965	48937	48909	48883	48833	48792	48708	48644	48602	48581	48607	48605	48575	48506	48436	48395	48366	48413	48468	48489	48527	48537	48519	48505	48497	48503	48542	48613	48651	48710	48754	48751	48723	48698	48708	48762	48803	48815	48820	48800	48760	48741	48732	48707	48709	48730	48758	48801	48827	48857
48596	48559	48527	48482	48459	48413	48352	48291	48279	48239	48261	48255	48224	48154	48084	48029	48034	48072	48119	48162	48163	48170	48147	48148	48156	48173	48190	48240	48305	48365	48405	48389	48360	48336	48336	48420	48476	48482	48478	48449	48418	48389	48359	48341	48346	48355	48401	48414	48448	48464
48196	48170	48145	48104	48076	48041	47970	47926	47924	47886	47891	47901	47855	47784	47716	47680	47683	47721	47807	47815	47798	47833	47784	47774	47781	47816	47840	47910	47947	48001	48033	48028	47990	47962	47981	48083	48122	48142	48106	48077	48036	48016	47996	47973	47965	47985	48008	48035	48052	48080
47797	47787	47778	47727	47721	47685	47638	47589	47566	47554	47554	47539	47527	47445	47395	47348	47374	47435	47456	47512	47485	47477	47453	47450	47455	47446	47521	47587	47628	47668	47678	47680	47637	47611	47636	47742	47802	47793	47785	47750	47710	47643	47617	47631	47617	47621	47630	47630	47679	47683
47498	47474	47458	47445	47423	47414	47363	47351	47351	47317	47326	47312	47283	47205	47183	47145	47181	47240	47255	47293	47281	47237	47202	47219	47231	47220	47284	47348	47377	47421	47431	47419	47378	47378	47358	47497	47539	47533	47523	47496	47451	47390	47393	47355	47359	47352	47359	47394	47387	47415
47203	47161	47153	47143	47113	47134	47111	47086	47051	47079	47077	47041	47029	46956	46935	46896	46952	47008	47062	47049	47024	46977	46982	46987	46962	47021	47066	47099	47148	47188	47167	47134	47104	47112	47116	47228	47275	47271	47242	47213	47171	47136	47071	47077	47089	47080	47077	47093	47082	47107
46983	46957	46945	46939	46941	46931	46953	46949	46958	46941	46945	46919	46877	46857	46827	46815	46864	46922	46936	46958	46923	46843	46852	46863	46875	46915	46903	46989	47003	47000	47001	46969	46936	46927	46946	47070	47096	47110	47088	47022	46997	46968	46960	46921	46886	46898	46918	46901	46904	46920
46754	46749	46741	46738	46749	46767	46773	46787	46794	46808	46770	46759	46732	46740	46693	46710	46749	46807	46797	46814	46789	46722	46734	46702	46718	46750	46780	46835	46825	46845	46811	46794	46771	46743	46785	46883	46923	46917	46884	46852	46796	46762	46772	46753	46744	46736	46707	46704	46700	46716
46661	46630	46621	46627	46636	46694	46716	46765	46789	46757	46747	46707	46699	46696	46671	46690	46740	46774	46817	46821	46733	46689	46703	46681	46692	46691	46747	46790	46788	46768	46741	46724	46719	46720	46704	46819	46848	46821	46811	46802	46755	46727	46712	46689	46694	46674	46640	46625	46622	46633
46641	46627	46650	46649	46693	46711	46762	46796	46846	46831	46815	46794	46775	46750	46787	46816	46874	46904	46889	46875	46842	46795	46798	46793	46803	46787	46846	46861	46842	46824	46778	46759	46748	46785	46780	46866	46866	46866	46857	46817	46796	46769	46750	46749	46743	46733	46698	46664	46646	46673
46640	46635	46664	46652	46712	46759	46802	46854	46898	46900	46895	46844	46863	46848	46890	46941	46962	47004	46992	46961	46880	46839	46857	46881	46885	46910	46922	46919	46918	46885	46819	46810	46813	46796	46798	46888	46885	46876	46866	46828	46833	46807	46800	46806	46791	46765	46725	46703	46690	46667
46769	46783	46803	46823	46875	46896	46975	47031	47062	47093	47048	47043	47024	47035	47088	47143	47196	47207	47208	47151	47113	47064	47080	47079	47082	47071	47107	47110	47070	47008	46977	46958	46972	46961	47007	47036	47037	47032	47008	46985	46969	46984	46977	46953	46965	46928	46908	46870	46837	46842
47031	47016	47040	47080	47121	47169	47247	47322	47348	47346	47347	47317	47297	47337	47403	47456	47493	47526	47475	47429	47391	47356	47367	47354	47366	47403	47391	47370	47329	47288	47239	47216	47227	47231	47240	47280	47269	47242	47239	47242	47226	47238	47226	47229	47226	47212	47161	47125	47105	47081
47269	47280	47318	47331	47390	47448	47528	47589	47626	47660	47624	47616	47615	47645	47719	47801	47830	47816	47780	47741	47696	47681	47684	47668	47690	47661	47698	47673	47624	47551	47504	47473	47513	47504	47524	47532	47504	47494	47488	47493	47500	47506	47499	47525	47523	47488	47461	47416	47370	47363
47612	47640	47633	47693	47731	47791	47864	47916	47977	47999	47990	47958	47978	48025	48107	48141	48180	48199	48126	48076	48054	48037	48036	48025	48046	48057	48040	48004	47958	47870	47820	47822	47844	47878	47875	47844	47815	47823	47813	47809	47829	47849	47857	47869	47862	47860	47808	47756	47731	47714
48041	48055	48085	48104	48145	48204	48292	48357	48393	48412	48400	48367	48409	48442	48546	48591	48629	48569	48540	48490	48474	48458	48468	48452	48472	48470	48458	48409	48342	48285	48241	48241	48253	48269	48292	48264	48217	48205	48208	48205	48239	48253	48270	48307	48291	48269	48241	48179	48152	48149
48461	48500	48529	48536	48592	48636	48713	48768	48819	48824	48814	48806	48827	48889	48964	49040	49032	48997	48961	48901	48887	48880	48895	48904	48894	48904	48890	48828	48763	48701	48645	48664	48691	48703	48705	48641	48615	48603	48609	48611	48653	48660	48701	48716	48714	48696	48657	48635	48599	48561
48943	48966	48994	49009	49056	49106	49163	49221	49253	49265	49263	49274	49284	49336	49413	49458	49473	49415	49371	49344	49328	49345	49350	49360	49348	49328	49317	49251	49204	49145	49101	49085	49140	49160	49174	49083	49040	49022	49030	49048	49080	49129	49150	49168	49169	49150	49110	49071	49072	49049
49408	49422	49467	49491	49516	49547	49598	49666	49683	49697	49686	49684	49709	49785	49867	49899	49881	49840	49773	49761	49736	49749	49769	49788	49782	49768	49738	49678	49608	49544	49541	49551	49593	49586	49601	49507	49464	49450	49447	49480	49519	49571	49590	49598	49607	49598	49583	49555	49524	49500
49904	49901	49946	49957	49996	50011	50042	50075	50100	50111	50123	50120	50145	50197	50275	50285	50287	50229	50162	50163	50171	50184	50206	50202	50205	50198	50160	50094	50038	49982	49978	49992	50022	50040	50054	49933	49882	49872	49890	49918	49973	50013	50034	50062	50048	50051	50045	50015	49985	49966
50345	50378	50380	50386	50420	50435	50447	50472	50499	50499	50497	50523	50554	50589	50652	50663	50652	50609	50533	50537	50544	50574	50585	50583	50606	50578	50520	50475	50429	50406	50383	50406	50428	50457	50453	50339	50290	50296	50300	50341	50384	50427	50455	50480	50467	50461	50468	50454	50442	50415
50731	50766	50782	50788	50786	50780	50805	50807	50833	50819	50820	50838	50870	50910	50969	50990	50934	50872	50856	50836	50855	50884	50899	50927	50911	50886	50856	50799	50765	50724	50737	50760	50815	50793	50811	50686	50643	50638	50647	50685	50736	50778	50801	50775	50820	50825	50827	50817	50807	50790
51112	51111	51143	51154	51143	51140	51135	51123	51122	51118	51121	51148	51169	51202	51254	51214	51193	51150	51106	51121	51135	51201	51204	51206	51201	51176	51144	51083	51080	51055	51073	51093	51125	51123	51113	50995	50978	50981	50981	51027	51055	51095	51128	51135	51147	51148	51159	51166	51160	51148
51412	51417	51431	51442	51425	51400	51386	51357	51344	51339	51377	51379	51402	51420	51428	51438	51395	51359	51317	51334	51353	51396	51417	51421	51417	51390	51347	51317	51294	51304	51331	51351	51375	51369	51367	51263	51223	51238	51252	51280	51311	51352	51381	51394	51399	51406	51410	51427	51446	51431
51590	51575	51585	51586	51579	51547	51502	51473	51448	51472	51461	51478	51500	51515	51521	51514	51454	51422	51392	51438	51459	51494	51507	51506	51504	51476	51452	51435	51412	51445	51469	51502	51499	51504	51502	51423	51390	51377	51401	51431	51472	51499	51524	51530	51512	51528	51555	51570	51590	51571
51754	51780	51778	51749	51721	51692	51639	51595	51562	51560	51583	51601	51622	51641	51598	51530	51516	51516	51474	51514	51562	51581	51596	51620	51605	51585	51565	51539	51537	51583	51624	51642	51620	51639	51626	51557	51533	51527	51550	51577	51607	51627	51638	51676	51657	51654	51701	51730	51742	51748
51811	51807	51794	51775	51727	51707	51626	51585	51554	51538	51565	51585	51600	51599	51553	51514	51467	51430	51451	51511	51526	51567	51568	51570	51578	51573	51537	51525	51548	51588	51640	51660	51634	51655	51629	51577	51556	51551	51593	51611	51644	51639	51650	51650	51656	51684	51711	51734	51775	51765
51707	51682	51704	51677	51644	51584	51518	51457	51423	51404	51417	51452	51451	51434	51401	51337	51290	51264	51317	51350	51390	51424	51446	51401	51417	51407	51396	51404	51426	51481	51524	51549	51524	51537	51533	51474	51478	51504	51513	51509	51523	51531	51539	51537	51542	51553	51576	51639	51655	51649
51607	51579	51577	51546	51527	51457	51372	51331	51269	51260	51289	51299	51308	51272	51210	51160	51123	51126	51168	51190	51237	51253	51272	51271	51265	51262	51251	51268	51311	51366	51413	51446	51425	51412	51387	51386	51377	51400	51410	51423	51421	51425	51416	51398	51398	51412	51463	51500	51522	51547
51403	51394	51371	51370	51312	51252	51182	51114	51067	51056	51046	51099	51092	51046	50960	50911	50873	50906	50940	50977	51018	51026	51040	51031	51028	51017	51019	51059	51105	51165	51210	51222	51201	51199	51183	51184	51194	51217	51225	51228	51213	51209	51197	51206	51193	51209	51256	51297	51319	51327
51075	51073	51044	51017	50982	50928	50871	50782	50734	50705	50747	50759	50752	50692	50625	50572	50536	50552	50602	50639	50673	50697	50690	50684	50684	50673	50679	50721	50779	50847	50894	50910	50869	50875	50848	50878	50897	50910	50913	50923	50879	50886	50859	50841	50846	50874	50908	50958	50970	51002
50743	50732	50705	50685	50631	50593	50513	50453	50393	50383	50403	50413	50401	50350	50280	50189	50191	50220	50264	50332	50341	50339	50349	50334	50335	50341	50349	50394	50447	50528	50564	50571	50526	50526	50508	50559	50586	50609	50614	50601	50581	50555	50524	50513	50510	50514	50562	50597	50632	50658
50349	50332	50299	50274	50236	50188	50126	50070	50025	50006	50019	50026	50004	49947	49878	49828	49805	49841	49893	49950	49961	49961	49959	49955	49937	49937	49970	50006	50073	50150	50180	50187	50149	50132	50118	50200	50214	50226	50243	50217	50187	50148	50123	50116	50118	50134	50166	50196	50237	50260
49874	49870	49850	49814	49792	49742	49690	49631	49625	49607	49613	49603	49573	49517	49446	49392	49400	49438	49504	49532	49535	49531	49517	49515	49513	49527	49551	49605	49667	49724	49750	49748	49714	49700	49684	49777	49817	49816	49817	49809	49761	49718	49699	49677	49673	49686	49714	49744	49774	49779
49419	49389	49365	49357	49337	49297	49264	49225	49179	49165	49171	49169	49136	49097	49005	48987	48973	49026	49085	49111	49125	49104	49078	49082	49077	49097	49132	49177	49234	49302	49326	49308	49269	49252	49232	49341	49389	49398	49392	49361	49331	49281	49247	49221	49232	49245	49264	49285	49324	49348
48948	48926	48900	48888	48865	48841	48812	48775	48765	48750	48745	48741	48706	48638	48611	48563	48580	48638	48672	48708	48699	48671	48654	48670	48643	48674	48701	48741	48808	48859	48849	48854	48824	48795	48793	48904	48948	48966	48945	48911	48854	48834	48794	48776	48791	48770	48799	48822	48828	48868
48477	48453	48428	48431	48421	48403	48384	48362	48362	48372	48349	48342	48315	48230	48212	48179	48202	48247	48299	48306	48310	48279	48265	48257	48251	48276	48321	48361	48407	48441	48427	48419	48383	48386	48372	48468	48520	48535	48517	48474	48446	48401	48368	48351	48350	48339	48362	48371	48400	48403
48011	48002	47994	47991	47985	47975	47964	47967	47967	47987	47960	47950	47896	47853	47812	47821	47855	47889	47939	47934	47900	47876	47860	47871	47852	47875	47924	47956	48009	48020	48003	47997	47975	47948	47938	48067	48099	48111	48089	48074	48025	47994	47935	47925	47955	47930	47925	47940	47945	47966
47630	47610	47607	47618	47610	47617	47587	47629	47636	47652	47624	47602	47575	47536	47506	47528	47587	47598	47628	47622	47602	47575	47558	47554	47543	47574	47608	47648	47663	47675	47635	47633	47623	47626	47604	47698	47760	47764	47739	47691	47680	47627	47609	47597	47607	47599	47559	47576	47578	47566
47226	47222	47233	47209	47241	47260	47266	47304	47320	47351	47297	47290	47248	47228	47256	47243	47297	47307	47332	47324	47276	47267	47242	47254	47238	47246	47285	47318	47344	47349	47303	47291	47279	47266	47239	47361	47398	47414	47419	47348	47317	47265	47266	47277	47229	47237	47211	47194	47201	47206
46937	46915	46909	46923	46943	46952	46963	47023	47070	47093	47054	47030	46986	46998	47004	47011	47093	47078	47103	47079	47025	47005	46981	46994	46987	47007	47037	47060	47064	47075	47009	46987	46978	46991	46993	47063	47108	47107	47059	47051	47018	47000	46971	46964	46959	46937	46912	46909	46894	46908
46736	46742	46726	46733	46776	46791	46816	46864	46919	46950	46924	46880	46866	46852	46909	46931	46960	46981	46987	46969	46921	46874	46879	46857	46874	46883	46924	46946	46931	46899	46839	46859	46828	46826	46817	46915	46933	46917	46931	46889	46864	46839	46832	46826	46824	46814	46756	46759	46742	46736
46549	46558	46568	46580	46583	46640	46655	46723	46774	46783	46801	46771	46749	46746	46771	46827	46849	46899	46877	46827	46803	46786	46762	46732	46781	46764	46794	46813	46798	46779	46694	46658	46684	46683	46704	46753	46763	46774	46731	46732	46708	46675	46684	46693	46696	46667	46630	46608	46577	46577
46468	46479	46467	46479	46507	46552	46609	46693	46751	46743	46724	46728	46695	46722	46777	46817	46855	46875	46843	46796	46760	46751	46710	46720	46715	46742	46774	46767	46725	46702	46597	46605	46607	46626	46630	46661	46703	46663	46620	46633	46623	46612	46613	46632	46612	46612	46589	46540	46524	46522
46527	46542	46564	46564	46592	46643	46694	46792	46844	46871	46827	46800	46811	46837	46882	46953	46994	46984	46954	46899	46857	46825	46862	46831	46837	46840	46867	46858	46815	46764	46695	46677	46699	46690	46736	46752	46740	46706	46740	46718	46706	46681	46702	46729	46711	46706	46661	46600	46595	46581
46612	46613	46621	46632	46682	46740	46805	46839	46943	46945	46929	46909	46919	46947	47020	47083	47099	47091	47063	46991	46965	46963	46943	46955	46959	46982	46972	46952	46917	46830	46807	46783	46778	46809	46829	46826	46800	46791	46800	46770	46796	46795	46797	46831	46821	46805	46740	46708	46677	46678
46785	46806	46813	46816	46866	46921	47007	47047	47117	47129	47123	47113	47108	47170	47213	47279	47335	47303	47250	47193	47163	47163	47163	47150	47162	47170	47173	47153	47081	46978	46941	46928	46982	46993	47020	46989	46943	46937	46940	46941	46961	46983	47008	47007	46993	46994	46987	46912	46876	46848
47032	47081	47091	47110	47131	47195	47257	47325	47366	47379	47377	47348	47368	47450	47486	47569	47595	47573	47504	47459	47421	47430	47431	47436	47424	47443	47443	47395	47312	47254	47203	47216	47241	47276	47294	47238	47205	47184	47206	47187	47212	47249	47276	47269	47284	47274	47240	47193	47148	47159
47368	47368	47389	47418	47454	47506	47560	47626	47671	47690	47692	47665	47674	47732	47802	47874	47902	47843	47800	47770	47730	47745	47759	47751	47739	47741	47721	47674	47622	47577	47486	47520	47553	47571	47584	47532	47486	47464	47457	47478	47500	47549	47567	47600	47607	47571	47564	47507	47487	47451
47739	47756	47780	47795	47828	47866	47927	47980	48021	48026	48015	48017	48046	48104	48171	48223	48249	48193	48146	48080	48093	48101	48112	48119	48124	48135	48076	48031	47979	47915	47860	47866	47912	47940	47959	47891	47840	47828	47821	47822	47869	47898	47960	47958	47954	47950	47909	47904	47872	47840
48187	48203	48222	48243	48277	48294	48336	48382	48425	48432	48427	48430	48462	48510	48560	48608	48619	48563	48504	48477	48483	48495	48515	48525	48527	48514	48481	48428	48363	48319	48292	48296	48330	48356	48377	48279	48230	48207	48195	48240	48287	48328	48356	48386	48383	48360	48343	48313	48299	48278
48637	48664	48647	48686	48714	48740	48773	48788	48807	48820	48815	48820	48854	48900	48982	48999	48979	48940	48907	48864	48876	48890	48916	48917	48934	48910	48881	48829	48764	48704	48711	48699	48754	48783	48789	48682	48633	48619	48629	48655	48710	48749	48786	48790	48791	48798	48781	48751	48742	48732
49097	49131	49125	49157	49169	49189	49200	49233	49222	49234	49246	49251	49285	49329	49393	49397	49380	49337	49307	49279	49288	49323	49321	49358	49352	49317	49278	49237	49197	49155	49131	49185	49205	49212	49230	49124	49069	49061	49070	49100	49157	49186	49230	49247	49247	49234	49244	49233	49224	49193
49590	49598	49602	49609	49633	49622	49632	49633	49638	49630	49634	49660	49679	49740	49770	49775	49738	49697	49685	49674	49703	49724	49736	49747	49740	49723	49685	49621	49597	49569	49588	49609	49634	49645	49659	49562	49498	49489	49509	49533	49582	49618	49654	49683	49672	49683	49651	49675	49666	49642
50060	50056	50082	50084	50089	50081	50084	50062	50055	50040	50053	50058	50083	50137	50157	50155	50132	50073	50038	50060	50085	50123	50123	50146	50150	50129	50084	50038	50003	49990	50016	50053	50066	50085	50090	49979	49935	49937	49949	49970	50020	50068	50095	50105	50121	50112	50125	50124	50116	50108
50472	50494	50513	50497	50504	50488	50455	50431	50406	50401	50416	50435	50485	50499	50510	50469	50457	50399	50393	50418	50446	50462	50491	50499	50504	50474	50445	50392	50389	50385	50423	50469	50468	50475	50480	50384	50343	50323	50347	50380	50419	50450	50481	50488	50493	50496	50519	50527	50548	50536
50857	50843	50855	50855	50843	50810	50769	50730	50703	50701	50713	50739	50779	50769	50759	50730	50698	50671	50666	50704	50722	50752	50771	50786	50789	50731	50707	50692	50682	50705	50754	50774	50765	50790	50780	50722	50680	50661	50687	50696	50745	50782	50783	50796	50799	50813	50833	50864	50862	50881
51201	51191	51195	51184	51173	51136	51066	51025	50979	50989	50999	51022	51033	51049	51037	50985	50941	50913	50937	50955	50992	51035	51054	51050	51041	51027	50970	50965	50988	51021	51069	51108	51088	51093	51094	51020	50983	50996	50989	51045	51074	51079	51097	51101	51108	51115	51139	51173	51191	51193
51448	51465	51467	51462	51432	51385	51332	51258	51226	51197	51232	51257	51243	51247	51211	51181	51129	51097	51129	51158	51205	51235	51256	51255	51235	51224	51194	51199	51220	51284	51305	51325	51339	51334	51315	51258	51261	51260	51275	51293	51320	51333	51334	51346	51327	51347	51386	51428	51440	51420
51592	51595	51584	51563	51532	51493	51433	51371	51321	51291	51318	51363	51334	51339	51282	51235	51183	51187	51196	51256	51282	51316	51331	51313	51317	51295	51286	51293	51310	51375	51433	51447	51435	51439	51429	51367	51385	51389	51394	51406	51431	51441	51436	51435	51421	51462	51479	51518	51539	51549
51698	51720	51709	51696	51647	51590	51529	51439	51387	51381	51380	51426	51397	51400	51341	51274	51248	51239	51293	51323	51357	51369	51389	51393	51370	51373	51343	51375	51412	51482	51521	51566	51542	51535	51504	51475	51511	51516	51523	51520	51523	51539	51518	51515	51508	51527	51574	51620	51626	51626
51750	51731	51719	51689	51651	51594	51530	51450	51394	51378	51386	51415	51409	51378	51313	51246	51208	51210	51248	51321	51351	51351	51359	51371	51344	51337	51349	51375	51431	51475	51543	51577	51535	51519	51494	51515	51516	51538	51549	51529	51533	51518	51520	51500	51491	51521	51552	51597	51635	51641
51638	51605	51596	51586	51531	51493	51415	51349	51297	51269	51305	51307	51299	51248	51190	51117	51090	51107	51156	51211	51237	51239	51247	51231	51213	51213	51223	51257	51321	51386	51439	51449	51425	51403	51374	51405	51432	51449	51462	51452	51463	51403	51397	51378	51378	51402	51421	51473	51504	51536
51464	51453	51462	51442	51393	51334	51270	51199	51155	51132	51153	51181	51137	51091	51030	50968	50945	50971	51021	51067	51079	51083	51085	51080	51066	51062	51098	51127	51191	51262	51293	51322	51278	51260	51219	51281	51310	51342	51329	51323	51283	51270	51231	51225	51211	51227	51282	51326	51335	51375
51243	51208	51199	51182	51155	51099	51033	50971	50920	50917	50936	50950	50909	50866	50785	50735	50724	50754	50798	50848	50857	50858	50856	50843	50825	50831	50866	50916	50970	51032	51082	51084	51037	51015	50997	51049	51104	51123	51127	51122	51068	51044	51007	50977	50954	51005	51047	51084	51084	51118
50908	50897	50880	50844	50830	50784	50712	50693	50641	50626	50635	50642	50614	50567	50490	50444	50424	50467	50515	50563	50575	50561	50547	50538	50521	50547	50577	50623	50680	50742	50772	50770	50727	50714	50673	50755	50810	50826	50825	50806	50784	50730	50693	50678	50670	50680	50701	50739	50762	50798
50538	50515	50498	50481	50459	50414	50393	50342	50322	50307	50309	50309	50285	50230	50171	50121	50128	50167	50214	50238	50244	50232	50209	50198	50197	50219	50253	50301	50349	50417	50432	50421	50391	50357	50341	50438	50469	50505	50494	50478	50437	50379	50343	50331	50323	50330	50357	50385	50390	50430
50120	50102	50091	50073	50043	50011	50001	49969	49972	49949	49939	49937	49929	49856	49789	49774	49781	49819	49874	49901	49879	49868	49848	49834	49834	49850	49912	49939	49987	50053	50026	50017	49980	49981	49943	50043	50106	50133	50111	50097	50040	49977	49946	49951	49939	49940	49967	49982	49973	50013
49699	49702	49692	49662	49653	49624	49607	49606	49596	49607	49592	49584	49552	49505	49462	49446	49478	49502	49542	49553	49528	49523	49499	49485	49489	49511	49549	49591	49622	49667	49661	49639	49603	49596	49577	49675	49732	49737	49730	49699	49656	49618	49561	49560	49580	49569	49582	49584	49592	49601
49183	49173	49162	49148	49154	49144	49151	49136	49155	49158	49138	49134	49100	49049	49021	49015	49033	49087	49120	49105	49090	49057	49049	49049	49049	49068	49109	49154	49194	49213	49201	49154	49136	49116	49099	49221	49258	49267	49256	49234	49206	49140	49104	49102	49073	49106	49091	49083	49087	49110
48707	48699	48672	48673	48672	48681	48699	48725	48726	48744	48715	48721	48666	48643	48609	48637	48651	48723	48725	48699	48697	48652	48642	48627	48637	48665	48707	48733	48776	48775	48760	48723	48696	48685	48686	48766	48814	48832	48825	48794	48740	48703	48686	48666	48663	48643	48642	48648	48638	48656
48228	48235	48228	48201	48235	48246	48269	48297	48316	48333	48298	48280	48280	48233	48235	48243	48306	48332	48349	48327	48287	48266	48254	48230	48250	48270	48319	48351	48360	48333	48312	48273	48275	48255	48232	48328	48379	48399	48365	48339	48300	48276	48239	48238	48233	48249	48213	48191	48204	48189
47794	47801	47798	47790	47802	47817	47881	47916	47951	47946	47932	47888	47890	47877	47857	47908	47958	47987	47981	47971	47924	47888	47889	47864	47880	47921	47923	47968	47957	47938	47901	47870	47875	47861	47858	47945	47952	47971	47965	47911	47867	47860	47858	47841	47849	47829	47797	47788	47767	47770
47441	47432	47408	47450	47446	47512	47552	47592	47627	47662	47637	47582	47580	47587	47598	47632	47702	47730	47716	47662	47633	47610	47577	47583	47600	47619	47651	47640	47677	47609	47559	47544	47537	47529	47543	47594	47617	47646	47613	47593	47608	47530	47517	47529	47546	47518	47468	47442	47426	47431
47089	47055	47065	47079	47084	47130	47203	47258	47333	47326	47342	47308	47284	47282	47295	47346	47410	47422	47395	47366	47317	47298	47272	47270	47307	47312	47349	47353	47308	47267	47230	47202	47190	47170	47228	47275	47255	47264	47260	47223	47208	47185	47210	47197	47202	47151	47138	47105	47073	47105
46819	46801	46795	46792	46828	46871	46975	47037	47080	47092	47046	47062	47046	47057	47110	47144	47199	47221	47205	47136	47117	47091	47075	47069	47067	47106	47116	47125	47107	47046	46963	46934	46956	46952	47007	47034	46989	47015	46997	46977	46959	46973	46978	46973	46985	46923	46902	46879	46873	46861
46675	46658	46675	46649	46696	46767	46841	46909	46957	46970	46939	46923	46933	46942	47015	47069	47123	47115	47073	47051	46998	46975	46971	46983	46994	46986	46989	46986	46965	46880	46828	46798	46820	46832	46820	46861	46862	46849	46829	46801	46828	46825	46847	46859	46878	46812	46795	46747	46768	46714
46550	46507	46528	46562	46600	46656	46723	46771	46850	46859	46825	46822	46828	46852	46912	46980	46997	47014	46974	46916	46889	46873	46867	46883	46882	46893	46888	46868	46822	46757	46702	46692	46717	46703	46763	46748	46735	46701	46695	46689	46675	46717	46733	46742	46766	46692	46698	46644	46629	46617
46487	46469	46523	46525	46561	46606	46681	46734	46807	46815	46798	46783	46797	46844	46914	46959	47006	46988	46915	46878	46859	46841	46846	46841	46863	46875	46872	46824	46742	46720	46635	46642	46669	46690	46751	46682	46701	46648	46622	46630	46618	46684	46691	46709	46738	46678	46665	46609	46610	46578
46571	46582	46600	46665	46697	46693	46791	46858	46884	46916	46885	46880	46899	46958	47025	47091	47089	47097	47036	46988	46963	46962	46987	46988	46991	46985	46965	46930	46897	46800	46768	46752	46785	46808	46848	46797	46757	46741	46750	46730	46769	46793	46829	46854	46848	46780	46789	46744	46741	46719
46716	46735	46747	46780	46824	46824	46903	46981	47016	47023	47015	46996	47027	47082	47155	47200	47218	47193	47134	47099	47081	47096	47099	47122	47114	47106	47064	47017	46986	46911	46872	46859	46912	46932	46963	46903	46833	46832	46846	46858	46878	46891	46959	46970	46972	46972	46922	46893	46899	46851
46926	46949	46995	47003	47045	47095	47123	47172	47194	47215	47199	47224	47221	47296	47363	47397	47412	47369	47312	47290	47284	47305	47306	47298	47310	47305	47262	47223	47178	47096	47095	47069	47119	47137	47197	47103	47054	47034	47023	47041	47092	47139	47169	47192	47195	47162	47150	47127	47091	47080
47296	47318	47337	47348	47378	47424	47455	47476	47507	47509	47522	47528	47552	47581	47668	47717	47712	47654	47617	47595	47560	47600	47629	47617	47638	47609	47587	47520	47486	47429	47410	47437	47465	47465	47530	47422	47370	47363	47342	47361	47409	47479	47503	47506	47516	47534	47484	47450	47457	47416
47667	47670	47689	47697	47738	47781	47790	47822	47832	47834	47843	47847	47874	47925	47985	48014	48010	47961	47906	47891	47916	47934	47945	47959	47942	47935	47905	47833	47776	47749	47750	47781	47782	47816	47869	47750	47724	47671	47673	47715	47754	47803	47836	47866	47863	47833	47815	47839	47820	47790
48100	48120	48156	48167	48195	48196	48205	48211	48215	48221	48208	48226	48262	48317	48362	48375	48357	48321	48269	48262	48278	48299	48320	48343	48333	48298	48257	48212	48167	48165	48151	48178	48206	48251	48253	48150	48094	48073	48077	48109	48145	48208	48244	48268	48267	48265	48246	48262	48239	48242
48609	48624	48648	48645	48657	48659	48645	48646	48634	48635	48656	48662	48692	48737	48785	48773	48748	48721	48661	48675	48689	48737	48749	48764	48731	48713	48678	48633	48593	48581	48597	48633	48656	48680	48702	48579	48528	48507	48535	48567	48617	48653	48691	48719	48703	48711	48727	48724	48705	48708
49109	49117	49136	49147	49148	49144	49111	49112	49087	49081	49099	49115	49149	49173	49207	49189	49141	49104	49084	49090	49126	49159	49194	49181	49165	49155	49114	49059	49051	49060	49071	49101	49129	49134	49150	49046	49021	48987	49003	49048	49086	49138	49143	49157	49157	49171	49191	49195	49181	49172
49627	49645	49671	49652	49648	49629	49592	49565	49548	49523	49561	49563	49592	49616	49642	49616	49564	49527	49513	49516	49564	49598	49615	49624	49615	49587	49548	49523	49495	49521	49564	49582	49601	49616	49627	49521	49481	49467	49484	49520	49577	49606	49606	49628	49641	49645	49690	49687	49697	49682
50117	50123	50135	50143	50123	50104	50043	49994	49962	49950	49971	49988	50009	50032	50032	50001	49934	49930	49924	49939	49968	50010	50034	50036	50022	49985	49960	49943	49935	49964	50008	50034	50050	50053	50050	49974	49934	49929	49964	49996	50018	50051	50051	50060	50068	50083	50105	50155	50147	50143
50609	50622	50639	50617	50603	50546	50498	50445	50405	50394	50410	50424	50448	50454	50432	50391	50353	50319	50318	50342	50408	50437	50449	50437	50438	50415	50382	50382	50383	50427	50462	50502	50509	50507	50498	50435	50409	50416	50431	50450	50472	50506	50503	50508	50513	50539	50569	50598	50617	50602
51050	51045	51066	51056	51025	50962	50910	50839	50797	50779	50788	50806	50823	50816	50788	50743	50695	50670	50677	50746	50758	50808	50832	50809	50796	50770	50753	50754	50789	50826	50885	50908	50893	50911	50880	50835	50829	50828	50831	50870	50891	50899	50899	50895	50904	50928	50949	50960	51013	51011
51379	51382	51388	51365	51331	51275	51204	51140	51091	51068	51071	51105	51110	51101	51062	51010	50949	50938	50952	51004	51049	51053	51083	51080	51061	51059	51039	51038	51080	51145	51203	51220	51198	51201	51178	51142	51134	51150	51175	51182	51201	51187	51194	51183	51189	51197	51259	51260	51318	51301
51721	51703	51711	51687	51667	51578	51529	51455	51385	51371	51391	51411	51409	51400	51325	51275	51217	51219	51240	51306	51343	51333	51383	51343	51340	51331	51326	51336	51395	51471	51512	51522	51506	51500	51456	51469	51476	51480	51503	51511	51513	51496	51515	51485	51478	51474	51538	51568	51609	51613
51930	51904	51908	51885	51858	51791	51739	51652	51577	51573	51594	51602	51593	51557	51491	51431	51389	51411	51450	51495	51538	51541	51541	51534	51515	51517	51505	51579	51603	51663	51727	51729	51704	51680	51641	51664	51701	51697	51718	51724	51714	51720	51680	51652	51661	51675	51721	51729	51771	51797
51986	51975	51963	51951	51899	51838	51794	51719	51654	51650	51661	51675	51661	51631	51547	51497	51454	51469	51512	51560	51592	51584	51580	51585	51576	51568	51588	51633	51683	51749	51797	51801	51768	51755	51704	51755	51785	51793	51811	51813	51794	51731	51705	51717	51722	51738	51771	51819	51827	51842
52056	52024	52025	51987	51961	51894	51828	51783	51706	51701	51712	51738	51722	51665	51587	51524	51505	51527	51572	51641	51649	51643	51616	51632	51616	51640	51648	51689	51740	51831	51875	51859	51817	51797	51753	51819	51859	51879	51884	51875	51846	51819	51795	51766	51747	51788	51811	51862	51869	51876
51998	51984	51959	51948	51897	51858	51794	51743	51696	51686	51692	51701	51680	51617	51543	51489	51494	51514	51563	51605	51618	51606	51612	51583	51587	51594	51614	51662	51736	51800	51816	51825	51783	51745	51717	51797	51829	51847	51865	51848	51806	51772	51772	51717	51707	51722	51748	51785	51815	51819
51763	51738	51737	51712	51680	51643	51598	51555	51505	51510	51517	51537	51500	51431	51361	51313	51319	51347	51374	51439	51436	51411	51417	51427	51395	51415	51452	51497	51572	51600	51639	51614	51585	51548	51522	51608	51643	51674	51677	51652	51621	51563	51554	51504	51514	51512	51533	51555	51579	51604
51528	51517	51502	51488	51457	51423	51393	51354	51323	51326	51318	51319	51292	51233	51161	51127	51142	51177	51210	51242	51243	51216	51219	51201	51209	51210	51262	51306	51370	51426	51430	51418	51368	51329	51317	51417	51456	51477	51478	51439	51417	51356	51340	51300	51297	51302	51322	51336	51359	51371
51198	51183	51165	51148	51131	51103	51074	51051	51049	51035	51043	51035	51010	50942	50893	50862	50881	50920	50958	50979	50953	50935	50923	50923	50920	50964	50982	51045	51091	51118	51121	51108	51063	51030	51007	51113	51172	51185	51173	51146	51099	51068	51009	50987	50999	50998	51017	51014	51025	51038
50774	50755	50746	50718	50702	50701	50692	50688	50679	50685	50670	50663	50637	50589	50529	50520	50550	50581	50612	50633	50615	50588	50568	50555	50576	50598	50626	50680	50731	50744	50745	50705	50681	50657	50636	50741	50783	50802	50789	50764	50704	50677	50643	50619	50607	50614	50605	50610	50623	50635
50315	50299	50287	50263	50259	50269	50272	50280	50276	50288	50293	50268	50239	50196	50138	50153	50190	50230	50258	50259	50232	50203	50197	50173	50190	50229	50257	50303	50310	50327	50318	50291	50255	50243	50224	50332	50375	50395	50375	50335	50288	50257	50220	50212	50197	50203	50182	50183	50178	50184
49798	49787	49776	49770	49768	49775	49802	49827	49845	49854	49832	49810	49788	49744	49722	49730	49782	49814	49838	49831	49801	49787	49744	49738	49761	49767	49830	49867	49877	49870	49840	49808	49800	49772	49759	49859	49905	49920	49897	49863	49823	49787	49758	49752	49731	49728	49710	49697	49712	49729
49285	49284	49261	49255	49275	49287	49304	49344	49379	49393	49363	49342	49329	49292	49293	49304	49352	49386	49408	49389	49349	49329	49307	49307	49319	49334	49376	49411	49407	49403	49355	49321	49322	49302	49298	49392	49414	49440	49412	49384	49344	49318	49279	49285	49279	49264	49244	49213	49212	49222
48733	48727	48713	48726	48732	48776	48798	48846	48896	48911	48900	48877	48853	48833	48854	48862	48931	48960	48950	48925	48878	48836	48824	48840	48854	48879	48915	48948	48936	48904	48846	48810	48825	48796	48808	48892	48919	48926	48913	48849	48833	48816	48793	48789	48794	48775	48752	48718	48706	48724
48242	48234	48220	48224	48248	48275	48341	48396	48448	48464	48444	48431	48399	48400	48416	48456	48484	48528	48509	48494	48442	48414	48390	48407	48407	48446	48476	48499	48469	48422	48380	48342	48326	48350	48372	48439	48438	48437	48424	48390	48363	48334	48332	48342	48331	48324	48286	48250	48246	48239
47729	47731	47728	47704	47756	47790	47859	47944	47978	47999	47971	47954	47960	47952	47968	48021	48086	48112	48066	48046	47976	47975	47942	47961	47987	47995	48013	48017	47991	47939	47888	47860	47863	47881	47918	47941	47956	47949	47931	47909	47898	47876	47877	47877	47870	47849	47808	47770	47758	47768
47253	47250	47249	47254	47295	47355	47411	47460	47519	47549	47539	47527	47501	47560	47577	47642	47678	47710	47658	47621	47565	47545	47553	47570	47577	47597	47600	47594	47558	47505	47445	47405	47444	47454	47473	47497	47504	47473	47475	47448	47446	47449	47461	47467	47443	47434	47406	47359	47335	47341
46905	46917	46896	46911	46946	47015	47081	47149	47236	47240	47226	47192	47193	47255	47289	47340	47377	47387	47355	47309	47261	47256	47241	47250	47254	47296	47274	47245	47218	47151	47094	47084	47106	47093	47148	47136	47151	47141	47122	47093	47094	47118	47130	47117	47129	47127	47080	47041	47028	47000
46558	46557	46566	46599	46614	46690	46735	46822	46892	46913	46889	46854	46883	46929	46986	47002	47065	47086	47016	46989	46944	46959	46952	46957	46957	46943	46945	46911	46856	46819	46742	46750	46755	46813	46826	46805	46797	46775	46760	46764	46764	46794	46807	46823	46817	46784	46774	46752	46701	46683
46313	46307	46333	46353	46388	46449	46502	46564	46625	46654	46640	46615	46633	46672	46754	46845	46840	46843	46773	46748	46687	46728	46700	46727	46726	46748	46713	46669	46616	46539	46503	46487	46523	46569	46605	46561	46536	46510	46520	46509	46515	46551	46591	46606	46590	46583	46560	46528	46486	46469
46203	46202	46210	46243	46288	46307	46386	46460	46482	46525	46503	46505	46505	46605	46645	46731	46737	46676	46646	46625	46585	46593	46593	46614	46613	46614	46601	46532	46483	46425	46370	46376	46451	46436	46482	46433	46389	46370	46375	46388	46422	46442	46468	46502	46501	46488	46455	46410	46389	46395
46121	46124	46152	46179	46206	46255	46309	46362	46407	46428	46441	46404	46445	46478	46576	46601	46629	46637	46558	46508	46484	46513	46534	46530	46542	46513	46487	46434	46372	46318	46295	46313	46338	46366	46406	46339	46303	46243	46253	46301	46339	46361	46391	46421	46424	46444	46399	46364	46351	46325
46177	46179	46205	46222	46246	46299	46345	46386	46420	46432	46449	46442	46442	46477	46596	46602	46637	46628	46557	46503	46527	46526	46546	46553	46551	46544	46516	46446	46406	46335	46331	46351	46342	46422	46419	46364	46314	46273	46290	46306	46347	46394	46430	46462	46452	46457	46435	46416	46397	46378
46342	46361	46374	46396	46436	46487	46498	46546	46555	46574	46562	46581	46584	46688	46708	46732	46749	46761	46681	46653	46648	46653	46685	46680	46692	46649	46619	46580	46540	46489	46466	46515	46570	46590	46589	46513	46433	46461	46435	46468	46509	46560	46595	46625	46612	46613	46601	46587	46586	46569
46592	46591	46605	46640	46672	46693	46706	46722	46751	46741	46746	46751	46793	46881	46912	46921	46930	46890	46823	46804	46815	46847	46869	46877	46877	46860	46795	46749	46711	46689	46691	46715	46760	46777	46792	46683	46631	46625	46634	46669	46715	46748	46811	46827	46822	46826	46816	46821	46787	46794
46936	46943	46980	46981	47012	47019	47023	47009	47017	47058	47042	47043	47081	47145	47173	47199	47179	47147	47084	47087	47093	47136	47149	47169	47161	47135	47089	47024	46983	46996	46999	47024	47056	47085	47114	46985	46940	46909	46941	46973	47024	47080	47104	47117	47125	47151	47143	47135	47130	47124
47385	47425	47435	47431	47443	47447	47454	47429	47420	47426	47425	47428	47457	47526	47552	47576	47516	47488	47465	47436	47474	47507	47528	47536	47517	47501	47460	47399	47396	47374	47397	47438	47462	47483	47492	47398	47335	47341	47331	47378	47423	47471	47509	47528	47550	47547	47559	47557	47540	47519
47870	47898	47889	47902	47909	47885	47878	47848	47838	47817	47832	47852	47851	47902	47934	47951	47891	47861	47824	47838	47860	47899	47918	47926	47904	47878	47848	47805	47795	47798	47828	47869	47906	47897	47899	47801	47771	47743	47768	47808	47869	47877	47936	47937	47958	47968	47983	47977	47983	47972
48417	48424	48439	48455	48442	48409	48390	48352	48319	48297	48307	48332	48367	48403	48398	48396	48343	48310	48290	48291	48332	48369	48402	48387	48378	48353	48311	48301	48291	48308	48358	48372	48385	48409	48390	48313	48276	48261	48273	48327	48366	48376	48427	48428	48432	48450	48463	48478	48495	48483
49007	49011	49001	49024	49011	48972	48939	48890	48839	48830	48832	48836	48877	48905	48893	48870	48810	48784	48775	48797	48847	48881	48898	48907	48883	48846	48834	48792	48813	48837	48880	48917	48926	48921	48911	48850	48806	48801	48830	48863	48887	48907	48939	48948	48953	48988	48989	49002	49031	49017
49599	49606	49597	49613	49591	49552	49480	49427	49401	49365	49366	49390	49413	49415	49401	49350	49301	49262	49282	49303	49339	49392	49396	49409	49386	49360	49336	49335	49339	49393	49446	49474	49475	49465	49445	49383	49371	49365	49394	49423	49445	49466	49476	49474	49477	49491	49536	49560	49568	49572
50190	50202	50202	50181	50166	50110	50056	49970	49919	49902	49908	49939	49940	49929	49891	49852	49795	49771	49787	49813	49873	49901	49922	49914	49902	49864	49857	49871	49898	49950	49995	50026	50008	50019	49979	49951	49924	49927	49956	49980	49986	50007	50008	50019	50011	50023	50062	50104	50103	50099
50714	50704	50690	50691	50673	50619	50546	50483	50414	50382	50390	50403	50412	50399	50365	50311	50251	50246	50254	50294	50337	50365	50380	50385	50375	50350	50338	50349	50387	50435	50491	50521	50482	50493	50448	50432	50432	50448	50456	50483	50483	50499	50483	50460	50472	50495	50525	50556	50564	50566
51213	51205	51208	51202	51177	51118	51026	50966	50902	50881	50878	50897	50917	50867	50812	50747	50719	50705	50737	50774	50819	50846	50845	50836	50823	50813	50816	50836	50871	50942	50992	51014	51005	50971	50935	50929	50947	50927	50976	50976	50982	50958	50964	50930	50949	50956	51005	51019	51056	51062
51683	51672	51661	51635	51607	51550	51455	51419	51348	51309	51322	51339	51322	51279	51225	51138	51113	51125	51164	51189	51235	51261	51263	51266	51246	51223	51226	51271	51330	51387	51431	51451	51389	51400	51359	51383	51395	51414	51419	51438	51396	51389	51373	51336	51387	51374	51415	51441	51469	51480
51963	51968	51954	51916	51880	51834	51766	51684	51635	51616	51617	51616	51608	51563	51499	51445	51394	51401	51454	51492	51527	51547	51520	51506	51509	51527	51536	51580	51632	51685	51712	51717	51676	51673	51639	51676	51701	51687	51725	51725	51712	51687	51657	51649	51632	51634	51672	51710	51733	51722
52244	52256	52222	52175	52156	52086	52000	51951	51924	51868	51889	51905	51876	51845	51743	51701	51662	51666	51749	51788	51809	51795	51795	51793	51783	51777	51812	51854	51929	51979	52001	51995	51968	51954	51889	51950	51992	51991	52021	52017	51976	51945	51919	51895	51889	51894	51925	51952	51980	51972
52380	52387	52348	52329	52286	52240	52196	52131	52087	52056	52073	52063	52042	51998	51919	51832	51842	51843	51926	51980	51989	51960	51964	51928	51935	51947	51990	52030	52096	52120	52146	52168	52109	52103	52056	52124	52144	52191	52200	52168	52146	52096	52066	52042	52028	52039	52056	52080	52106	52114
52354	52324	52317	52307	52261	52219	52182	52129	52112	52072	52090	52094	52074	52013	51944	51891	51905	51923	51961	52025	51990	51988	51989	51978	51977	51968	52024	52073	52127	52167	52179	52153	52097	52106	52067	52137	52183	52216	52213	52190	52159	52113	52071	52045	52027	52037	52059	52090	52091	52105
52277	52247	52251	52221	52185	52140	52124	52095	52073	52037	52073	52065	52020	51978	51899	51852	51867	51915	51959	51967	51987	51957	51940	51933	51943	51952	51994	52045	52093	52136	52130	52110	52061	52054	52013	52120	52163	52160	52187	52141	52107	52064	52018	51996	51968	51989	51992	52001	52022	52034
52047	52068	52025	52000	51985	51957	51919	51920	51910	51914	51921	51912	51880	51804	51723	51738	51746	51791	51833	51836	51837	51814	51790	51790	51788	51820	51845	51899	51953	51968	51962	51937	51900	51881	51843	51958	52011	52057	52026	51978	51939	51870	51846	51811	51819	51814	51812	51822	51850	51856
51698	51695	51650	51645	51630	51625	51600	51621	51601	51620	51617	51599	51593	51538	51463	51464	51479	51525	51572	51574	51552	51537	51497	51509	51523	51531	51573	51613	51656	51658	51664	51625	51583	51559	51547	51654	51694	51722	51699	51669	51631	51579	51527	51518	51506	51505	51485	51502	51509	51515
51327	51312	51288	51278	51263	51279	51251	51289	51304	51332	51316	51299	51275	51233	51179	51182	51219	51253	51301	51292	51268	51236	51218	51196	51215	51231	51277	51319	51346	51350	51330	51291	51259	51245	51224	51337	51370	51405	51362	51328	51288	51251	51202	51199	51204	51176	51155	51160	51167	51169
50817	50782	50766	50768	50759	50773	50786	50837	50846	50865	50866	50850	50816	50784	50764	50772	50798	50857	50874	50870	50835	50798	50772	50759	50797	50810	50849	50879	50888	50902	50861	50821	50806	50777	50776	50868	50909	50913	50911	50870	50822	50783	50757	50762	50745	50711	50709	50701	50685	50706
50247	50255	50241	50224	50240	50257	50294	50331	50378	50383	50399	50358	50351	50314	50311	50341	50378	50410	50443	50410	50387	50339	50329	50321	50333	50368	50387	50415	50428	50403	50363	50328	50313	50304	50317	50390	50417	50438	50425	50382	50338	50299	50270	50264	50249	50236	50216	50206	50210	50211
49642	49660	49649	49632	49656	49684	49748	49796	49836	49859	49847	49842	49812	49808	49804	49833	49895	49923	49926	49904	49864	49833	49807	49811	49837	49859	49879	49888	49882	49852	49815	49776	49770	49755	49782	49854	49878	49875	49845	49820	49786	49749	49739	49739	49725	49715	49684	49668	49657	49671
49029	49030	49016	49029	49056	49106	49143	49210	49260	49293	49289	49268	49252	49234	49256	49310	49366	49393	49379	49349	49305	49276	49255	49272	49268	49299	49314	49336	49309	49251	49227	49205	49188	49185	49203	49281	49285	49292	49273	49232	49198	49196	49175	49168	49178	49163	49134	49097	49099	49087
48409	48398	48388	48406	48428	48477	48539	48619	48675	48713	48690	48674	48668	48683	48699	48770	48832	48836	48826	48786	48731	48723	48701	48711	48726	48749	48762	48749	48716	48648	48639	48601	48595	48587	48639	48674	48676	48664	48648	48613	48619	48606	48603	48615	48604	48580	48557	48526	48500	48514
47781	47783	47788	47815	47834	47898	47939	48046	48090	48144	48105	48114	48090	48105	48143	48233	48276	48292	48264	48223	48180	48137	48139	48163	48173	48175	48181	48171	48119	48111	48042	48005	48010	48030	48065	48080	48077	48070	48044	48048	48018	48035	48024	48044	48050	48015	47982	47956	47952	47957
47216	47221	47231	47263	47299	47359	47415	47528	47539	47582	47600	47568	47559	47598	47646	47704	47785	47778	47741	47696	47659	47642	47613	47668	47655	47672	47650	47627	47598	47538	47487	47478	47514	47512	47549	47543	47540	47535	47493	47481	47505	47501	47521	47517	47534	47534	47506	47454	47438	47420
46704	46704	46719	46734	46778	46831	46906	47017	47039	47055	47073	47048	47057	47112	47179	47240	47274	47275	47238	47187	47148	47128	47147	47155	47177	47169	47150	47116	47068	47049	47011	46967	46991	47001	47050	47039	47015	46982	47019	46967	46990	46984	47039	47044	47048	47026	47024	46973	46952	46939
46245	46261	46278	46305	46344	46400	46496	46545	46578	46608	46618	46610	46606	46658	46762	46803	46839	46821	46781	46719	46724	46699	46709	46728	46737	46728	46709	46677	46606	46596	46541	46497	46537	46578	46610	46573	46563	46524	46563	46530	46557	46551	46569	46614	46621	46616	46624	46532	46539	46539
45955	45969	45985	46011	46043	46112	46194	46259	46276	46326	46286	46283	46314	46357	46394	46494	46540	46508	46445	46404	46390	46388	46430	46439	46405	46404	46391	46341	46296	46228	46197	46238	46229	46274	46293	46252	46209	46216	46211	46217	46242	46274	46323	46328	46313	46333	46345	46280	46276	46259
45640	45674	45674	45713	45742	45795	45915	45904	45934	45989	45979	45967	45968	46048	46115	46168	46216	46172	46131	46080	46078	46080	46086	46102	46129	46078	46059	46011	45956	45875	45859	45902	45931	45952	46001	45907	45890	45846	45833	45893	45942	45971	46005	46027	46035	46036	45993	46013	45976	45956
45526	45558	45564	45574	45630	45678	45736	45777	45767	45791	45782	45787	45826	45882	45920	46004	46041	45984	45930	45926	45915	45907	45924	45915	45939	45920	45875	45865	45793	45714	45746	45751	45777	45808	45842	45774	45718	45690	45693	45727	45765	45818	45850	45877	45898	45876	45878	45854	45843	45826
45576	45609	45628	45654	45685	45701	45742	45730	45797	45783	45808	45793	45820	45890	45945	45987	45965	45942	45898	45861	45877	45916	45937	45902	45919	45905	45869	45827	45774	45762	45726	45729	45782	45832	45850	45756	45702	45701	45737	45741	45779	45812	45853	45907	45910	45920	45875	45888	45890	45851
45638	45663	45667	45696	45721	45766	45758	45754	45780	45795	45791	45790	45803	45865	45914	45969	45972	45924	45900	45843	45852	45886	45913	45933	45911	45890	45848	45795	45751	45760	45704	45753	45796	45830	45844	45785	45719	45710	45720	45731	45779	45843	45867	45923	45909	45937	45919	45905	45896	45902
45866	45912	45905	45940	45949	45975	45993	45969	45957	45962	45945	45947	46004	46039	46102	46113	46115	46039	46015	46001	46008	46055	46080	46080	46075	46041	45998	45937	45916	45896	45928	45922	45998	46021	46023	45924	45883	45881	45909	45927	45970	46035	46079	46105	46107	46108	46101	46116	46121	46091
46269	46295	46299	46317	46313	46326	46310	46334	46304	46262	46285	46298	46305	46358	46369	46401	46355	46335	46300	46287	46318	46352	46373	46363	46355	46349	46301	46260	46261	46233	46251	46282	46338	46343	46354	46263	46210	46180	46256	46254	46291	46354	46380	46408	46425	46441	46421	46450	46433	46413
46705	46718	46730	46736	46751	46729	46706	46697	46637	46628	46623	46647	46631	46699	46723	46722	46684	46629	46583	46616	46641	46675	46715	46693	46707	46665	46612	46600	46582	46584	46626	46663	46687	46691	46710	46624	46568	46564	46592	46635	46688	46706	46746	46749	46778	46778	46783	46803	46798	46810
47226	47232	47245	47263	47250	47210	47189	47163	47085	47078	47059	47092	47107	47132	47149	47117	47086	47040	47029	47021	47065	47137	47108	47131	47125	47084	47013	47036	47037	47041	47076	47147	47136	47163	47156	47046	47017	47035	47078	47085	47109	47168	47199	47206	47223	47236	47248	47268	47253	47242
47862	47859	47883	47865	47856	47839	47764	47721	47684	47646	47648	47654	47673	47686	47690	47655	47610	47562	47547	47582	47632	47678	47683	47669	47657	47624	47605	47611	47596	47616	47666	47696	47714	47728	47727	47639	47632	47603	47643	47677	47706	47719	47761	47760	47782	47787	47808	47826	47841	47821
48516	48525	48526	48512	48499	48438	48390	48333	48264	48237	48225	48255	48273	48273	48239	48194	48150	48096	48099	48155	48185	48236	48226	48234	48208	48190	48176	48157	48194	48240	48259	48300	48312	48317	48294	48234	48213	48224	48241	48275	48307	48323	48337	48334	48341	48354	48374	48411	48413	48411
49214	49210	49210	49195	49168	49111	49048	48977	48907	48878	48875	48893	48906	48893	48867	48795	48752	48714	48732	48772	48821	48840	48856	48851	48825	48812	48800	48803	48836	48884	48932	48940	48951	48944	48929	48880	48877	48872	48885	48924	48954	48958	48971	48953	48959	48977	49014	49032	49029	49039
49883	49891	49884	49865	49838	49771	49687	49634	49549	49519	49522	49553	49533	49522	49453	49400	49359	49331	49357	49409	49449	49459	49483	49471	49448	49441	49419	49456	49492	49545	49589	49597	49600	49585	49557	49537	49523	49538	49562	49570	49571	49584	49581	49581	49560	49583	49611	49655	49661	49672
50555	50559	50548	50514	50479	50419	50340	50280	50204	50163	50170	50188	50190	50157	50085	50032	49971	49962	49992	50046	50081	50103	50098	50094	50062	50077	50060	50095	50143	50187	50227	50256	50248	50224	50189	50192	50192	50215	50224	50247	50213	50225	50200	50180	50196	50219	50221	50268	50282	50291
51160	51179	51167	51142	51102	51017	50955	50867	50838	50779	50801	50802	50797	50759	50683	50600	50566	50569	50601	50674	50691	50714	50715	50686	50683	50675	50714	50714	50774	50826	50868	50881	50849	50834	50793	50813	50815	50837	50862	50849	50856	50814	50808	50784	50779	50781	50813	50864	50850	50883
51694	51677	51682	51655	51605	51543	51465	51392	51334	51303	51296	51323	51309	51261	51183	51117	51074	51086	51132	51208	51206	51225	51205	51215	51199	51208	51200	51258	51297	51370	51401	51408	51374	51338	51303	51337	51375	51388	51385	51378	51343	51338	51302	51286	51264	51277	51292	51339	51352	51383
52165	52162	52141	52119	52079	52005	51926	51886	51843	51797	51800	51822	51789	51742	51678	51609	51585	51609	51637	51692	51713	51722	51694	51683	51681	51703	51693	51757	51813	51872	51893	51896	51867	51829	51787	51874	51879	51888	51901	51844	51830	51809	51785	51760	51724	51746	51769	51799	51806	51814
52514	52494	52472	52449	52429	52375	52307	52269	52206	52188	52205	52224	52165	52126	52047	51992	51985	51995	52048	52089	52106	52089	52086	52066	52081	52071	52086	52152	52202	52248	52277	52275	52216	52194	52158	52266	52261	52280	52290	52224	52197	52192	52133	52105	52109	52100	52129	52138	52158	52140
52633	52671	52653	52622	52574	52536	52487	52441	52425	52400	52394	52420	52365	52325	52261	52206	52208	52234	52307	52323	52347	52323	52295	52290	52275	52300	52329	52391	52442	52485	52490	52481	52436	52397	52368	52437	52485	52501	52493	52445	52447	52384	52344	52299	52280	52282	52299	52334	52328	52341
52842	52787	52775	52734	52728	52671	52651	52621	52615	52600	52627	52580	52557	52542	52454	52427	52425	52456	52513	52539	52531	52531	52482	52488	52480	52497	52574	52588	52632	52665	52681	52642	52621	52586	52572	52617	52684	52710	52683	52647	52592	52549	52508	52494	52463	52455	52455	52488	52500	52474
52903	52710	52759	52747	52763	52606	52672	52648	52589	52603	52740	52663	52547	52553	52521	52475	52454	52501	52582	52590	52651	52547	52617	52505	52491	52589	52655	52659	52639	52760	52643	52736	52625	52626	52609	52623	52806	52824	52690	52707	52523	52597	52464	52493	52480	52543	52464	52477	52569	52597
52391	52339	52341	52345	52325	52289	52313	52281	52297	52317	52330	52333	52296	52238	52222	52189	52188	52241	52294	52303	52309	52249	52258	52217	52209	52277	52291	52336	52362	52395	52336	52325	52305	52274	52268	52333	52413	52426	52368	52337	52304	52259	52196	52179	52148	52172	52143	52162	52190	52198
52219	52214	52203	52195	52175	52170	52187	52202	52222	52262	52283	52236	52241	52186	52147	52156	52168	52224	52256	52264	52240	52206	52186	52168	52182	52215	52229	52294	52288	52319	52276	52237	52217	52194	52192	52284	52312	52349	52299	52241	52194	52168	52126	52105	52088	52087	52077	52075	52074	52085
51802	51810	51787	51794	51780	51794	51825	51860	51891	51919	51949	51902	51909	51854	51838	51838	51893	51928	51976	51944	51916	51882	51861	51849	51880	51900	51920	51954	51946	51943	51924	51902	51858	51838	51849	51929	51973	51976	51959	51896	51835	51828	51797	51776	51757	51752	51735	51722	51732	51755
51321	51334	51333	51313	51341	51364	51405	51452	51494	51534	51543	51523	51486	51472	51474	51502	51549	51605	51612	51585	51560	51522	51493	51490	51534	51535	51576	51583	51601	51559	51526	51496	51485	51461	51455	51537	51580	51586	51560	51508	51498	51444	51413	51397	51408	51377	51360	51338	51351	51352
50730	50720	50712	50728	50745	50788	50837	50898	50949	50981	51008	50974	50954	50950	50954	51000	51055	51094	51096	51073	51021	50991	50976	50978	51005	51038	51052	51059	51039	51010	50986	50931	50938	50918	50930	50988	51025	51034	51006	50965	50944	50907	50885	50886	50882	50865	50843	50821	50817	50831
50132	50139	50127	50133	50160	50224	50284	50347	50394	50443	50433	50422	50405	50401	50419	50461	50538	50557	50561	50512	50468	50445	50433	50424	50448	50471	50494	50486	50461	50421	50375	50354	50352	50344	50361	50418	50433	50444	50413	50381	50365	50343	50335	50346	50330	50318	50300	50272	50275	50273
49405	49429	49417	49437	49470	49535	49605	49675	49733	49779	49775	49765	49753	49761	49799	49855	49915	49944	49935	49887	49843	49808	49810	49821	49833	49854	49858	49848	49821	49773	49731	49707	49706	49713	49731	49771	49794	49780	49768	49741	49730	49713	49702	49707	49708	49694	49672	49655	49635	49638
48699	48700	48722	48713	48768	48833	48918	48990	49040	49088	49059	49085	49073	49093	49137	49209	49274	49275	49259	49212	49176	49134	49143	49154	49168	49182	49192	49179	49145	49084	49035	49022	49026	49045	49072	49094	49106	49083	49075	49052	49068	49037	49060	49055	49059	49051	49028	48998	48993	49000
48039	48041	48061	48083	48113	48179	48258	48335	48396	48423	48427	48408	48422	48461	48512	48575	48637	48640	48610	48547	48531	48507	48514	48525	48537	48553	48528	48498	48478	48398	48365	48356	48377	48395	48439	48436	48437	48396	48389	48382	48396	48423	48418	48437	48441	48442	48411	48380	48381	48365
47372	47367	47361	47397	47461	47498	47595	47662	47734	47780	47785	47740	47750	47804	47871	47956	47985	47981	47937	47896	47855	47850	47853	47872	47883	47889	47869	47848	47759	47731	47688	47696	47729	47743	47805	47759	47759	47746	47728	47728	47775	47761	47778	47804	47832	47833	47777	47744	47735	47736
46785	46773	46800	46827	46863	46935	47004	47052	47110	47141	47103	47107	47131	47194	47266	47322	47385	47360	47309	47254	47246	47235	47246	47259	47270	47258	47229	47211	47163	47097	47066	47062	47105	47111	47168	47138	47120	47100	47090	47096	47129	47147	47186	47214	47250	47230	47204	47172	47167	47137
46320	46320	46336	46301	46391	46443	46510	46587	46636	46655	46673	46650	46641	46698	46783	46834	46879	46847	46805	46770	46733	46747	46771	46762	46764	46769	46739	46718	46670	46597	46553	46590	46626	46653	46708	46629	46600	46583	46599	46589	46650	46671	46709	46750	46781	46751	46738	46707	46711	46697
45810	45876	45880	45862	45945	45995	46058	46101	46133	46171	46143	46141	46159	46226	46313	46354	46366	46362	46287	46262	46235	46262	46283	46277	46297	46282	46250	46216	46154	46101	46089	46116	46115	46165	46163	46133	46148	46091	46098	46132	46140	46195	46248	46277	46329	46301	46268	46257	46269	46244
45495	45531	45557	45595	45594	45654	45729	45756	45791	45783	45802	45773	45820	45856	45926	45997	45998	45941	45892	45877	45857	45882	45891	45888	45897	45892	45856	45810	45808	45753	45718	45740	45777	45814	45862	45746	45744	45708	45707	45750	45787	45835	45896	45899	45933	45936	45932	45915	45878	45886
45364	45402	45437	45489	45445	45541	45528	45561	45587	45582	45598	45571	45589	45667	45743	45764	45733	45715	45654	45673	45633	45662	45691	45668	45685	45679	45607	45583	45491	45523	45523	45552	45586	45624	45589	45556	45544	45479	45507	45538	45584	45623	45691	45733	45720	45809	45722	45723	45763	45724
45284	45311	45397	45371	45374	45445	45417	45440	45440	45438	45420	45393	45449	45503	45539	45587	45559	45506	45447	45453	45463	45497	45490	45495	45507	45490	45458	45399	45345	45361	45365	45377	45460	45450	45475	45379	45331	45328	45347	45387	45443	45521	45532	45561	45616	45635	45592	45577	45614	45571
45379	45371	45381	45407	45425	45471	45460	45438	45429	45417	45397	45413	45436	45505	45550	45560	45517	45467	45426	45408	45442	45472	45497	45518	45473	45464	45431	45388	45355	45352	45358	45400	45434	45446	45529	45381	45301	45318	45340	45375	45435	45476	45550	45543	45561	45622	45604	45583	45579	45562
45650	45666	45649	45699	45688	45719	45692	45655	45635	45601	45584	45591	45609	45668	45678	45727	45648	45613	45595	45575	45602	45657	45656	45664	45634	45605	45580	45535	45542	45518	45539	45565	45617	45661	45627	45553	45515	45509	45496	45557	45599	45632	45704	45723	45749	45751	45761	45772	45776	45754
45939	45953	45960	45973	45966	45937	45884	45842	45840	45815	45781	45808	45826	45848	45869	45863	45800	45767	45726	45728	45769	45804	45852	45836	45811	45782	45750	45722	45700	45730	45739	45779	45804	45816	45869	45756	45717	45722	45719	45773	45811	45832	45890	45896	45934	45916	45947	45943	45992	45932
46377	46378	46382	46373	46390	46320	46311	46232	46199	46168	46157	46173	46178	46212	46214	46179	46133	46074	46068	46074	46128	46146	46165	46178	46157	46118	46096	46063	46028	46101	46128	46172	46188	46199	46216	46126	46077	46071	46105	46133	46172	46186	46232	46275	46272	46310	46303	46331	46293	46307
46966	46956	46986	46973	46935	46870	46837	46777	46716	46675	46667	46688	46692	46726	46696	46651	46598	46542	46543	46566	46609	46647	46643	46650	46635	46597	46580	46576	46583	46602	46649	46700	46703	46699	46682	46635	46616	46589	46613	46647	46682	46718	46744	46741	46723	46758	46779	46806	46805	46786
47542	47539	47523	47516	47519	47420	47361	47291	47232	47190	47192	47217	47226	47215	47171	47137	47079	47033	47035	47073	47103	47131	47150	47149	47104	47109	47096	47086	47111	47147	47169	47208	47222	47206	47218	47152	47113	47134	47156	47180	47207	47248	47251	47220	47231	47267	47290	47271	47320	47288
48220	48221	48221	48200	48146	48101	48012	47929	47864	47803	47834	47842	47851	47829	47794	47731	47653	47623	47649	47691	47728	47757	47773	47747	47750	47721	47702	47710	47742	47777	47828	47844	47844	47848	47841	47792	47770	47783	47798	47836	47840	47875	47863	47848	47843	47863	47867	47878	47914	47886
48916	48916	48901	48886	48834	48763	48696	48610	48536	48501	48499	48511	48505	48475	48428	48372	48310	48304	48311	48357	48394	48418	48411	48408	48404	48377	48378	48390	48415	48489	48522	48534	48534	48515	48491	48495	48472	48493	48509	48509	48515	48518	48514	48483	48486	48507	48505	48539	48555	48557
49637	49609	49609	49579	49532	49453	49373	49284	49210	49161	49197	49205	49194	49167	49098	49014	48973	48975	48995	49047	49084	49093	49104	49086	49075	49073	49063	49090	49137	49193	49241	49233	49220	49202	49176	49181	49199	49182	49220	49211	49191	49187	49179	49142	49141	49136	49159	49196	49205	49204
50322	50306	50283	50280	50202	50134	50064	49981	49917	49869	49897	49890	49887	49840	49772	49692	49644	49653	49692	49733	49780	49775	49768	49763	49759	49772	49775	49811	49852	49919	49943	49951	49914	49910	49873	49901	49922	49932	49915	49912	49901	49891	49865	49840	49807	49808	49845	49865	49876	49874
50919	50898	50890	50856	50785	50766	50667	50594	50553	50502	50520	50521	50512	50456	50375	50319	50292	50281	50342	50399	50423	50417	50413	50387	50392	50409	50418	50441	50494	50555	50590	50569	50547	50529	50497	50546	50558	50573	50581	50556	50529	50495	50460	50428	50412	50421	50431	50456	50459	50481
51499	51478	51482	51431	51363	51302	51246	51200	51162	51125	51131	51152	51124	51063	50995	50943	50903	50925	50989	51019	51034	51032	51013	51014	51014	51010	51050	51089	51143	51202	51215	51228	51169	51143	51112	51177	51200	51216	51217	51189	51154	51098	51065	51032	51018	51019	51026	51053	51058	51068
51983	51946	51950	51907	51843	51790	51753	51700	51692	51658	51691	51686	51655	51599	51524	51467	51480	51491	51554	51571	51589	51590	51569	51561	51569	51581	51603	51678	51705	51739	51768	51739	51699	51674	51629	51727	51766	51771	51750	51725	51685	51665	51589	51556	51533	51528	51540	51554	51574	51595
52300	52285	52266	52230	52178	52162	52110	52088	52085	52058	52080	52069	52059	52000	51927	51879	51883	51907	51986	52007	52014	51996	52004	51955	51982	51988	52037	52072	52115	52174	52169	52146	52094	52089	52040	52134	52154	52178	52153	52118	52087	52053	51985	51940	51924	51907	51915	51922	51940	51981
52540	52557	52547	52509	52465	52478	52426	52401	52420	52393	52412	52414	52406	52355	52293	52252	52244	52291	52337	52391	52396	52342	52297	52322	52328	52371	52416	52438	52480	52523	52525	52496	52438	52402	52376	52476	52512	52524	52515	52480	52424	52346	52356	52301	52264	52236	52260	52291	52288	52292
52689	52682	52674	52653	52617	52624	52593	52594	52635	52613	52639	52630	52606	52563	52517	52481	52513	52547	52588	52623	52611	52577	52542	52558	52568	52620	52646	52664	52717	52732	52725	52709	52665	52644	52591	52687	52728	52757	52732	52696	52646	52589	52533	52491	52475	52448	52482	52503	52481	52515
52645	52637	52608	52615	52590	52610	52587	52613	52644	52669	52664	52682	52656	52610	52561	52548	52580	52640	52678	52694	52700	52645	52628	52621	52640	52693	52708	52707	52768	52781	52760	52742	52683	52683	52627	52733	52773	52786	52757	52729	52676	52669	52571	52547	52537	52524	52517	52505	52517	52549
52541	52517	52522	52496	52504	52518	52544	52566	52608	52641	52654	52653	52618	52581	52558	52578	52613	52667	52672	52706	52696	52616	52636	52629	52657	52691	52716	52766	52747	52755	52732	52689	52670	52659	52607	52704	52749	52758	52749	52699	52645	52598	52555	52540	52518	52513	52498	52467	52512	52526
52218	52231	52210	52215	52236	52243	52289	52348	52376	52425	52429	52422	52408	52377	52357	52381	52443	52485	52508	52492	52493	52453	52422	52425	52439	52458	52514	52517	52545	52509	52495	52455	52438	52431	52396	52478	52516	52534	52505	52469	52419	52367	52371	52326	52320	52302	52294	52308	52298	52303
51901	51904	51902	51891	51915	51963	52005	52065	52166	52173	52184	52169	52153	52139	52143	52176	52234	52279	52319	52282	52270	52185	52227	52203	52224	52257	52280	52309	52285	52252	52227	52200	52185	52170	52139	52230	52265	52269	52251	52211	52174	52113	52100	52091	52083	52082	52064	52071	52065	52069
51457	51471	51462	51473	51500	51554	51621	51699	51782	51808	51816	51797	51789	51787	51800	51842	51911	51946	51928	51918	51904	51871	51839	51850	51864	51915	51918	51914	51910	51870	51831	51813	51803	51777	51771	51824	51865	51877	51863	51825	51798	51778	51754	51745	51740	51730	51704	51710	51708	51707
50894	50913	50901	50917	50948	51018	51099	51166	51231	51281	51290	51272	51265	51269	51300	51369	51417	51453	51444	51404	51391	51324	51344	51338	51357	51377	51407	51401	51378	51327	51295	51268	51267	51277	51251	51304	51320	51325	51307	51290	51268	51257	51245	51247	51246	51228	51215	51192	51209	51209
50328	50329	50324	50355	50393	50467	50548	50641	50712	50749	50751	50734	50732	50742	50804	50849	50917	50940	50923	50875	50847	50824	50815	50833	50831	50853	50862	50864	50816	50769	50733	50706	50727	50733	50736	50757	50764	50768	50762	50741	50731	50722	50711	50735	50734	50729	50721	50693	50684	50694
49702	49707	49715	49752	49789	49857	49940	50035	50105	50158	50141	50135	50134	50149	50212	50283	50336	50360	50321	50277	50237	50209	50221	50230	50236	50242	50250	50235	50200	50151	50107	50097	50116	50105	50123	50134	50132	50139	50137	50119	50103	50114	50127	50137	50158	50159	50136	50124	50110	50100
49068	49085	49090	49124	49167	49246	49334	49398	49497	49519	49501	49493	49495	49537	49588	49648	49706	49723	49697	49653	49597	49593	49576	49592	49599	49608	49593	49582	49533	49483	49441	49439	49471	49468	49504	49482	49479	49482	49462	49480	49470	49491	49512	49538	49558	49561	49535	49494	49501	49498
48443	48457	48461	48506	48545	48617	48700	48786	48856	48891	48866	48854	48857	48899	48971	49026	49076	49086	49030	48983	48958	48965	48937	48954	48973	48964	48939	48909	48869	48811	48789	48777	48807	48833	48870	48820	48811	48810	48808	48808	48834	48855	48899	48923	48941	48930	48915	48882	48869	48870
47844	47842	47874	47901	47959	48019	48113	48167	48215	48231	48232	48215	48222	48271	48345	48413	48439	48442	48366	48347	48319	48309	48305	48314	48331	48329	48294	48239	48204	48160	48131	48147	48167	48209	48242	48176	48168	48152	48159	48178	48207	48231	48256	48296	48331	48321	48302	48277	48262	48253
47339	47342	47349	47389	47416	47499	47535	47605	47649	47671	47662	47654	47659	47685	47776	47840	47854	47833	47785	47749	47721	47743	47711	47738	47733	47734	47698	47657	47606	47557	47541	47552	47598	47620	47666	47603	47579	47554	47574	47598	47611	47668	47699	47738	47767	47768	47771	47739	47714	47696
46839	46847	46861	46891	46917	46991	47031	47072	47084	47105	47107	47070	47119	47128	47237	47285	47302	47264	47225	47149	47139	47175	47172	47177	47177	47175	47107	47076	47036	46985	46951	46986	47031	47087	47121	47030	47001	47000	46998	47027	47071	47102	47133	47184	47236	47218	47195	47217	47171	47165
46404	46448	46455	46493	46520	46554	46587	46628	46637	46626	46609	46591	46648	46686	46725	46765	46776	46748	46731	46650	46635	46699	46673	46680	46650	46663	46602	46581	46534	46499	46484	46510	46539	46565	46639	46556	46486	46501	46486	46538	46553	46636	46663	46716	46751	46760	46736	46718	46690	46680
46170	46177	46187	46227	46241	46277	46274	46318	46312	46300	46277	46258	46273	46370	46390	46367	46421	46362	46342	46272	46280	46331	46336	46332	46295	46263	46226	46187	46168	46142	46146	46155	46229	46199	46299	46218	46153	46147	46165	46189	46247	46284	46359	46388	46400	46416	46396	46386	46380	46379
45920	45923	45951	45959	45941	45969	45999	45985	45980	45927	45914	45925	45932	45989	46040	46009	46019	45934	45958	45869	45914	45944	45958	45968	45949	45898	45878	45844	45809	45801	45802	45817	45849	45863	45966	45883	45806	45793	45800	45843	45898	45956	46005	46010	46058	46049	46057	46061	46030	46013
45806	45832	45813	45859	45844	45849	45825	45796	45778	45745	45739	45717	45741	45780	45851	45803	45805	45723	45713	45673	45731	45747	45760	45746	45715	45703	45656	45631	45612	45608	45630	45651	45680	45685	45771	45660	45625	45601	45637	45659	45724	45759	45811	45845	45860	45856	45880	45857	45845	45864
45848	45875	45888	45899	45891	45870	45832	45808	45768	45743	45698	45713	45733	45751	45806	45812	45744	45678	45608	45671	45643	45714	45717	45726	45700	45683	45635	45618	45581	45563	45612	45632	45686	45658	45742	45659	45582	45565	45608	45666	45710	45778	45779	45815	45824	45836	45819	45829	45824	45825
45930	45940	45955	45940	45943	45905	45866	45796	45768	45731	45714	45707	45699	45726	45766	45780	45683	45650	45571	45589	45635	45675	45695	45685	45689	45670	45611	45587	45572	45582	45620	45661	45672	45659	45735	45653	45589	45620	45616	45644	45694	45732	45765	45785	45788	45813	45817	45831	45820	45811
46131	46128	46145	46131	46118	46046	45983	45925	45856	45832	45826	45838	45838	45880	45854	45838	45759	45703	45686	45740	45725	45769	45789	45805	45762	45720	45714	45681	45708	45739	45744	45804	45767	45813	45861	45776	45755	45752	45729	45792	45832	45843	45906	45891	45919	45896	45915	45931	45918	45916
46505	46465	46474	46476	46434	46394	46322	46250	46163	46125	46123	46144	46157	46175	46139	46102	46020	45966	45960	46009	46053	46077	46098	46086	46064	46040	46023	46024	46042	46071	46105	46138	46100	46125	46182	46131	46078	46108	46072	46110	46149	46183	46200	46183	46196	46209	46226	46234	46242	46232
46863	46852	46871	46845	46807	46739	46644	46581	46502	46446	46440	46467	46469	46500	46435	46396	46296	46267	46298	46302	46377	46394	46395	46402	46364	46377	46344	46358	46373	46405	46441	46472	46474	46483	46491	46483	46421	46414	46438	46472	46468	46507	46515	46474	46497	46515	46519	46541	46561	46528
47303	47324	47307	47256	47227	47149	47058	46983	46924	46847	46870	46896	46899	46892	46836	46786	46697	46685	46709	46707	46791	46808	46812	46813	46786	46786	46775	46795	46820	46849	46895	46920	46905	46914	46932	46888	46889	46884	46895	46897	46905	46935	46918	46889	46880	46892	46910	46934	46950	46950
47875	47873	47851	47815	47763	47694	47605	47513	47455	47399	47405	47436	47452	47401	47359	47312	47229	47234	47245	47271	47325	47360	47377	47353	47348	47341	47340	47353	47401	47437	47479	47483	47498	47477	47449	47465	47466	47471	47454	47474	47471	47482	47454	47426	47425	47421	47449	47471	47474	47484
48410	48414	48396	48356	48317	48244	48157	48061	47987	47964	47976	47991	47996	47972	47899	47819	47762	47790	47806	47848	47892	47908	47916	47914	47895	47894	47911	47934	47987	48032	48075	48074	48062	48052	48006	48036	48034	48049	48041	48037	48036	48008	47989	47999	47948	47944	47982	47995	48020	48008
48994	48975	48975	48928	48880	48824	48720	48657	48577	48563	48571	48603	48590	48561	48484	48417	48376	48391	48424	48474	48508	48526	48499	48501	48508	48510	48537	48559	48608	48656	48701	48702	48670	48648	48608	48642	48661	48670	48666	48667	48642	48612	48587	48557	48539	48540	48555	48585	48585	48604
49554	49548	49533	49498	49453	49377	49321	49250	49185	49162	49181	49210	49198	49169	49082	49006	48986	49008	49057	49094	49139	49142	49139	49127	49139	49151	49168	49215	49266	49302	49337	49323	49306	49262	49217	49263	49286	49299	49293	49275	49249	49229	49188	49150	49120	49124	49145	49161	49181	49181
50112	50101	50090	50054	50002	49951	49888	49841	49807	49779	49806	49816	49818	49772	49689	49638	49611	49645	49686	49747	49760	49758	49753	49726	49761	49776	49795	49849	49878	49940	49955	49957	49917	49887	49809	49892	49927	49940	49918	49906	49865	49823	49789	49731	49715	49720	49722	49751	49772	49779
50623	50590	50599	50579	50530	50496	50441	50401	50384	50363	50397	50402	50401	50356	50277	50240	50217	50244	50313	50362	50368	50355	50340	50337	50351	50387	50435	50452	50498	50553	50544	50546	50515	50466	50399	50475	50520	50537	50525	50496	50451	50416	50373	50313	50290	50272	50292	50315	50343	50348
51046	51009	51022	51005	50964	50929	50907	50884	50870	50875	50902	50915	50875	50855	50776	50764	50745	50776	50851	50881	50895	50875	50863	50854	50879	50886	50929	50975	51030	51041	51079	51033	51013	50967	50887	50975	51021	51049	51031	50985	50944	50890	50844	50803	50777	50781	50787	50807	50823	50827
51447	51432	51449	51409	51397	51392	51362	51364	51356	51398	51401	51404	51400	51344	51296	51279	51285	51334	51390	51429	51406	51389	51392	51363	51401	51414	51452	51504	51547	51573	51569	51537	51494	51461	51387	51483	51547	51514	51536	51503	51445	51393	51340	51324	51279	51273	51271	51299	51322	51319
51736	51731	51735	51723	51715	51728	51723	51719	51757	51751	51794	51797	51772	51742	51696	51663	51714	51752	51818	51809	51828	51799	51770	51749	51799	51821	51875	51913	51933	51953	51949	51918	51855	51832	51760	51861	51917	51910	51917	51873	51822	51768	51718	51700	51654	51638	51648	51664	51687	51687
51905	51888	51904	51887	51890	51902	51931	51965	51986	52022	52031	52041	52021	51982	51953	51953	51994	52057	52094	52126	52081	52045	52039	52014	52064	52089	52109	52153	52167	52175	52174	52149	52082	52062	52001	52100	52135	52146	52149	52104	52061	52000	51973	51902	51911	51903	51912	51897	51926	51935
52053	52084	52070	52052	52086	52098	52141	52189	52239	52284	52266	52282	52256	52228	52224	52226	52285	52340	52385	52403	52346	52295	52283	52280	52316	52332	52372	52411	52410	52431	52392	52354	52314	52301	52220	52326	52367	52366	52364	52333	52284	52233	52192	52163	52148	52143	52148	52139	52149	52173
52013	52047	52024	52026	52052	52089	52124	52205	52260	52332	52318	52312	52283	52273	52275	52281	52342	52433	52437	52431	52372	52357	52335	52311	52343	52367	52400	52426	52441	52421	52389	52358	52322	52306	52234	52343	52372	52379	52358	52334	52293	52249	52215	52213	52187	52175	52201	52177	52175	52180
51962	51988	51971	51979	52005	52070	52113	52197	52257	52348	52323	52309	52296	52285	52308	52341	52399	52442	52473	52454	52401	52353	52343	52352	52373	52369	52400	52424	52426	52399	52361	52343	52305	52277	52250	52314	52345	52380	52362	52316	52290	52255	52218	52185	52209	52198	52187	52190	52174	52183
51770	51801	51779	51799	51846	51910	51970	52074	52149	52207	52187	52180	52177	52153	52203	52225	52302	52338	52337	52322	52262	52237	52206	52251	52233	52258	52277	52274	52255	52255	52206	52164	52140	52127	52116	52166	52185	52215	52192	52169	52135	52107	52089	52061	52085	52073	52072	52060	52055	52063
51483	51499	51496	51526	51560	51625	51700	51793	51894	51907	51925	51908	51910	51899	51929	51987	52071	52095	52088	52027	51994	51963	51947	51969	51978	51984	51986	51991	51957	51940	51882	51862	51839	51837	51849	51877	51896	51886	51903	51871	51864	51824	51829	51801	51845	51845	51835	51811	51796	51790
51157	51161	51164	51187	51252	51313	51414	51495	51577	51605	51602	51587	51584	51582	51649	51708	51770	51784	51764	51717	51669	51637	51639	51658	51653	51644	51650	51636	51614	51573	51530	51510	51520	51507	51536	51545	51546	51550	51535	51528	51533	51506	51527	51522	51529	51545	51511	51512	51493	51497
50736	50752	50754	50783	50836	50917	50992	51084	51154	51184	51197	51164	51167	51178	51235	51291	51342	51366	51325	51281	51241	51217	51210	51202	51226	51234	51218	51218	51166	51108	51095	51061	51075	51083	51117	51108	51107	51116	51096	51093	51100	51090	51113	51120	51152	51146	51130	51107	51096	51100
50251	50258	50268	50311	50360	50427	50500	50591	50657	50670	50675	50658	50650	50676	50723	50802	50864	50858	50810	50770	50733	50701	50700	50712	50711	50702	50685	50667	50614	50568	50530	50518	50542	50559	50603	50596	50579	50567	50566	50572	50585	50592	50611	50643	50663	50665	50655	50630	50597	50602
49775	49778	49779	49813	49863	49932	50021	50066	50136	50164	50155	50126	50134	50173	50231	50299	50334	50324	50276	50222	50193	50173	50174	50182	50181	50174	50146	50123	50082	50022	49988	49992	50013	50029	50098	50063	50043	50030	50037	50035	50066	50080	50111	50137	50173	50169	50160	50127	50111	50109
49258	49242	49254	49299	49347	49416	49475	49527	49572	49592	49572	49557	49557	49601	49668	49722	49745	49729	49668	49627	49602	49591	49608	49599	49605	49584	49557	49513	49467	49406	49392	49384	49419	49448	49533	49477	49449	49442	49446	49464	49479	49505	49558	49604	49616	49612	49616	49584	49555	49559
48744	48753	48750	48789	48813	48874	48911	48977	48996	49001	48992	48973	48983	49027	49083	49131	49162	49128	49073	49017	48991	48994	49008	49003	48999	48980	48958	48913	48860	48828	48791	48807	48844	48880	48967	48893	48861	48849	48859	48870	48901	48958	48991	49034	49050	49061	49034	49027	49009	49014
48219	48233	48223	48262	48286	48321	48351	48408	48412	48397	48392	48375	48385	48423	48495	48544	48554	48496	48449	48398	48389	48401	48401	48405	48380	48388	48333	48291	48255	48223	48191	48220	48267	48298	48373	48309	48271	48258	48257	48287	48320	48378	48418	48446	48475	48491	48468	48457	48432	48431
47754	47744	47769	47771	47791	47814	47824	47873	47854	47829	47823	47808	47831	47874	47945	47964	47968	47902	47857	47825	47804	47825	47828	47832	47844	47789	47746	47705	47686	47671	47652	47654	47697	47745	47843	47757	47714	47698	47685	47738	47770	47841	47871	47923	47940	47952	47956	47914	47915	47894
47341	47334	47361	47372	47390	47413	47392	47379	47375	47331	47337	47348	47342	47393	47447	47462	47434	47397	47332	47311	47303	47321	47350	47375	47329	47304	47264	47220	47188	47201	47189	47209	47230	47280	47368	47287	47239	47215	47200	47249	47321	47368	47421	47463	47478	47503	47452	47458	47448	47446
46960	46961	46952	46969	46955	46972	46954	46911	46903	46855	46845	46873	46867	46923	46977	46939	46908	46868	46822	46800	46800	46842	46861	46845	46846	46809	46770	46723	46722	46721	46728	46751	46779	46841	46901	46830	46750	46758	46745	46783	46860	46909	46945	47010	47007	47032	46987	47008	46991	46998
46638	46632	46631	46633	46624	46621	46612	46502	46500	46447	46466	46441	46464	46505	46533	46526	46525	46409	46390	46379	46414	46424	46447	46462	46413	46397	46369	46326	46310	46318	46336	46382	46394	46450	46513	46422	46369	46356	46402	46414	46470	46525	46558	46606	46616	46630	46639	46609	46602	46609
46491	46465	46474	46443	46437	46416	46352	46346	46260	46216	46199	46216	46251	46247	46261	46269	46240	46161	46108	46139	46161	46190	46221	46228	46192	46180	46138	46116	46089	46116	46110	46179	46187	46227	46280	46218	46158	46160	46195	46196	46268	46301	46340	46359	46380	46383	46376	46377	46374	46351
46310	46294	46299	46295	46251	46223	46159	46073	46030	45979	45967	45970	45991	46026	46029	45999	45905	45899	45857	45878	45912	45977	45970	45968	45997	45936	45924	45887	45904	45916	45949	45987	45985	46036	46067	45999	45964	45954	46009	45989	46036	46091	46133	46153	46155	46159	46154	46184	46170	46171
46243	46251	46246	46241	46194	46127	46086	45971	45951	45885	45883	45890	45902	45920	45928	45861	45766	45755	45737	45750	45807	45861	45870	45879	45871	45851	45830	45820	45817	45878	45855	45940	45931	45954	45973	45922	45896	45868	45880	45920	45975	45997	46027	46029	46052	46060	46072	46047	46056	46051
46335	46338	46326	46304	46261	46200	46106	46050	45961	45930	45913	45915	45952	45960	45934	45879	45854	45775	45798	45794	45848	45895	45886	45905	45926	45876	45885	45871	45888	45948	45931	46007	45996	46011	46036	45981	45969	45942	46013	46003	46004	46048	46071	46065	46090	46075	46067	46091	46091	46094
46453	46442	46433	46416	46368	46297	46225	46160	46065	46011	46017	46020	46079	46051	46003	45959	45859	45855	45866	45905	45960	45976	46005	46007	46047	45999	45993	45985	46017	46091	46131	46131	46143	46121	46132	46087	46086	46077	46090	46115	46130	46148	46172	46178	46154	46159	46186	46170	46184	46193
46679	46664	46669	46635	46594	46515	46448	46384	46279	46242	46231	46263	46252	46276	46221	46150	46128	46076	46098	46138	46185	46197	46243	46217	46256	46239	46239	46243	46262	46331	46374	46357	46378	46382	46357	46325	46333	46322	46323	46339	46365	46357	46360	46349	46341	46348	46386	46384	46385	46378
47002	46993	46995	46957	46921	46836	46751	46664	46611	46571	46589	46605	46609	46575	46564	46487	46454	46424	46461	46505	46562	46575	46589	46583	46596	46587	46573	46612	46640	46691	46742	46727	46744	46731	46667	46679	46699	46686	46697	46713	46706	46700	46673	46675	46654	46655	46681	46666	46723	46671
47368	47360	47359	47344	47285	47208	47125	47078	46975	46965	46976	47003	47011	46960	46905	46872	46820	46802	46852	46908	46969	46965	46976	46954	46951	46969	46998	47018	47057	47111	47156	47132	47138	47125	47045	47051	47088	47096	47094	47097	47092	47071	47063	47029	47017	47019	47057	47037	47065	47060
47784	47783	47790	47748	47710	47637	47567	47526	47459	47439	47444	47454	47495	47438	47376	47323	47312	47312	47354	47410	47445	47454	47456	47442	47440	47463	47475	47525	47568	47599	47648	47652	47612	47614	47507	47539	47562	47580	47607	47591	47543	47546	47502	47473	47445	47443	47439	47486	47501	47508
48263	48277	48268	48249	48197	48142	48094	48034	47996	47990	48003	48016	48020	47992	47934	47867	47844	47859	47921	47984	48012	48004	47988	47998	48011	48009	48059	48077	48136	48195	48210	48213	48156	48127	48035	48089	48106	48141	48149	48134	48095	48049	48020	47984	47954	47946	47963	47982	48013	48028
48766	48773	48767	48736	48709	48653	48596	48563	48549	48536	48548	48592	48565	48545	48484	48430	48415	48434	48509	48554	48574	48572	48553	48544	48563	48575	48616	48671	48710	48737	48765	48761	48717	48675	48566	48625	48670	48687	48700	48667	48628	48591	48537	48507	48474	48469	48473	48529	48521	48529
49284	49283	49282	49263	49236	49205	49161	49147	49139	49143	49160	49182	49167	49114	49058	49027	49033	49065	49133	49181	49183	49186	49162	49164	49171	49184	49217	49265	49304	49347	49371	49336	49312	49251	49141	49228	49256	49280	49274	49249	49204	49169	49109	49060	49040	49018	49038	49069	49067	49090
49780	49788	49781	49776	49746	49727	49705	49717	49712	49721	49748	49742	49738	49706	49663	49617	49619	49681	49736	49771	49779	49765	49739	49728	49752	49782	49814	49847	49885	49925	49935	49891	49856	49817	49707	49775	49828	49843	49837	49794	49768	49709	49654	49612	49583	49582	49596	49607	49624	49622
50294	50279	50283	50265	50256	50254	50256	50284	50288	50307	50323	50345	50318	50288	50244	50223	50243	50295	50357	50379	50379	50357	50328	50324	50337	50361	50395	50434	50469	50495	50502	50456	50430	50358	50260	50333	50390	50409	50409	50360	50315	50246	50194	50173	50138	50131	50135	50167	50172	50183
50743	50672	50753	50746	50669	50726	50752	50769	50770	50851	50859	50864	50832	50836	50806	50784	50799	50853	50890	50903	50936	50860	50862	50851	50890	50912	50947	50987	50995	50969	50976	50946	50941	50859	50777	50844	50912	50940	50896	50897	50829	50724	50679	50649	50670	50637	50623	50678	50615	50686
50923	50915	50928	50936	50916	50937	50983	51010	51052	51102	51093	51103	51103	51073	51046	51026	51069	51120	51167	51172	51144	51109	51097	51093	51081	51131	51146	51181	51214	51215	51185	51140	51120	51075	51013	51089	51126	51143	51123	51104	51034	50978	50934	50892	50895	50885	50883	50896	50900	50907
51389	51370	51372	51380	51396	51444	51483	51538	51596	51642	51632	51631	51642	51605	51586	51610	51640	51695	51726	51715	51703	51647	51640	51641	51636	51666	51664	51720	51722	51712	51687	51651	51634	51572	51526	51598	51625	51649	51644	51614	51533	51484	51439	51421	51429	51407	51402	51410	51414	51413
51583	51597	51612	51616	51640	51678	51754	51818	51870	51924	51899	51912	51950	51885	51882	51899	51959	52022	52038	52037	51982	51931	51917	51916	51934	51952	51929	51986	51988	51964	51938	51919	51872	51837	51801	51875	51891	51906	51901	51886	51803	51767	51729	51715	51704	51699	51693	51700	51690	51737
51794	51784	51787	51794	51842	51891	51986	52045	52105	52152	52158	52147	52170	52112	52123	52161	52222	52257	52273	52257	52193	52156	52151	52154	52156	52178	52159	52194	52185	52155	52113	52083	52051	52029	52029	52063	52097	52120	52087	52076	52006	51973	51958	51953	51927	51950	51938	51941	51927	51951
51880	51867	51866	51871	51937	51989	52068	52160	52235	52273	52268	52283	52224	52223	52240	52292	52344	52379	52376	52359	52300	52259	52239	52249	52256	52266	52273	52280	52251	52213	52178	52128	52127	52113	52127	52162	52181	52194	52188	52134	52110	52092	52071	52074	52043	52069	52061	52058	52041	52020
51779	51777	51783	51787	51852	51899	51985	52057	52132	52175	52197	52139	52117	52133	52153	52223	52267	52291	52289	52224	52201	52169	52136	52136	52136	52161	52179	52148	52109	52092	52048	51984	52032	52009	52024	52063	52079	52078	52074	52034	52025	52011	51993	51999	51989	52005	51997	51987	51985	51953
51664	51640	51651	51655	51722	51797	51886	51968	52011	52058	52076	52008	52048	52020	52054	52113	52176	52182	52160	52112	52061	52024	52042	52032	52032	52028	52045	52009	51972	51931	51878	51867	51879	51879	51949	51965	51950	51944	51943	51899	51929	51893	51907	51923	51908	51938	51923	51908	51892	51866
51420	51429	51424	51464	51509	51573	51668	51730	51778	51826	51839	51800	51793	51787	51848	51874	51945	51947	51911	51864	51811	51787	51792	51793	51797	51802	51785	51745	51714	51656	51625	51605	51632	51639	51712	51738	51723	51712	51703	51669	51699	51695	51722	51720	51745	51755	51740	51715	51700	51713
51063	51076	51071	51092	51163	51216	51296	51360	51404	51430	51405	51411	51378	51404	51451	51515	51555	51550	51507	51446	51400	51389	51400	51390	51389	51384	51375	51338	51304	51251	51215	51206	51222	51252	51329	51340	51303	51304	51297	51292	51302	51330	51349	51377	51407	51409	51387	51367	51357	51346
50702	50716	50714	50736	50781	50842	50904	50964	50995	51028	51014	50994	50966	50999	51062	51121	51146	51129	51076	51007	50984	50976	50991	50993	50989	50966	50937	50917	50869	50819	50799	50789	50810	50861	50962	50916	50907	50907	50900	50898	50939	50937	50973	51017	51030	51061	51024	51011	51000	50987
50267	50263	50279	50301	50331	50382	50432	50476	50512	50528	50516	50482	50487	50513	50562	50619	50643	50636	50553	50503	50476	50473	50481	50500	50489	50469	50444	50417	50367	50326	50287	50298	50336	50374	50489	50438	50409	50399	50405	50424	50462	50478	50538	50575	50603	50614	50594	50565	50547	50548
49803	49785	49803	49816	49845	49880	49921	49936	49959	49958	49941	49928	49916	49967	50029	50081	50091	50044	49983	49938	49904	49926	49945	49937	49947	49926	49900	49859	49804	49769	49754	49763	49808	49867	49962	49920	49894	49880	49877	49883	49933	49975	50025	50059	50102	50094	50079	50070	50043	50041
49295	49273	49272	49291	49320	49347	49377	49397	49391	49395	49361	49348	49349	49388	49456	49484	49481	49453	49390	49346	49326	49343	49361	49385	49364	49348	49330	49277	49247	49206	49194	49207	49250	49302	49421	49351	49331	49322	49310	49347	49386	49430	49466	49540	49563	49564	49550	49529	49512	49510
48774	48773	48777	48784	48794	48804	48818	48822	48802	48786	48756	48759	48748	48804	48860	48897	48877	48829	48760	48739	48742	48755	48779	48783	48793	48760	48730	48691	48643	48614	48624	48647	48695	48744	48862	48778	48739	48736	48737	48774	48825	48885	48934	48970	48991	49011	48988	48977	48970	48967
48264	48274	48277	48271	48310	48284	48297	48279	48251	48225	48201	48201	48229	48264	48298	48307	48316	48260	48200	48148	48177	48213	48223	48225	48222	48201	48176	48150	48123	48068	48102	48118	48172	48223	48341	48244	48236	48195	48198	48247	48294	48347	48411	48430	48469	48494	48453	48452	48445	48427
47753	47779	47777	47802	47765	47775	47766	47724	47676	47646	47631	47621	47656	47677	47726	47738	47695	47666	47594	47578	47610	47635	47666	47683	47659	47634	47598	47587	47515	47547	47553	47596	47632	47710	47760	47702	47686	47634	47648	47669	47757	47798	47868	47897	47927	47926	47921	47908	47910	47903
47327	47319	47348	47348	47312	47331	47273	47218	47150	47115	47127	47111	47142	47166	47229	47212	47172	47109	47091	47073	47096	47151	47156	47170	47166	47149	47110	47097	47051	47080	47097	47126	47180	47223	47297	47211	47194	47164	47162	47216	47256	47312	47374	47400	47426	47443	47425	47409	47425	47416
46983	46998	47009	47020	46946	46946	46897	46852	46788	46746	46745	46742	46745	46793	46821	46807	46748	46708	46665	46676	46720	46756	46783	46781	46770	46753	46731	46717	46731	46727	46760	46787	46818	46867	46925	46833	46804	46795	46807	46831	46856	46918	46963	47010	47011	47071	47033	47021	47046	47008
46682	46650	46670	46616	46581	46550	46496	46440	46373	46329	46321	46344	46357	46411	46417	46365	46332	46282	46256	46276	46323	46357	46374	46377	46383	46347	46359	46330	46371	46346	46383	46428	46445	46472	46483	46406	46384	46380	46413	46449	46476	46537	46572	46582	46566	46627	46626	46617	46640	46621
46441	46426	46440	46386	46347	46289	46235	46171	46119	46073	46067	46072	46096	46122	46128	46079	46015	45969	45993	46012	46052	46105	46115	46116	46102	46100	46096	46067	46102	46125	46160	46185	46214	46243	46198	46167	46126	46132	46153	46183	46195	46258	46289	46285	46281	46298	46305	46320	46361	46319
46346	46327	46320	46315	46257	46167	46132	46071	45994	45959	45943	45962	46001	46004	46000	45944	45882	45848	45888	45890	45947	45985	46007	46008	45983	46001	45995	45982	45980	46034	46080	46106	46118	46142	46061	46050	46025	46017	46078	46092	46101	46153	46147	46149	46138	46182	46169	46181	46210	46179
46250	46243	46210	46187	46180	46117	46025	45974	45884	45848	45829	45867	45881	45901	45869	45827	45769	45723	45753	45823	45855	45917	45898	45887	45892	45894	45876	45898	45965	45947	46002	46046	46046	46047	45959	45969	45916	45916	45955	45978	46001	46057	46021	46019	46007	46033	46031	46040	46038	46046
46250	46251	46270	46225	46210	46097	46058	45957	45913	45869	45878	45889	45895	45917	45864	45836	45780	45745	45785	45831	45897	45909	45899	45914	45899	45937	45913	45941	45938	46020	46058	46057	46089	46057	46003	45963	45949	45960	45979	45994	45990	46017	45989	45977	45976	45948	45994	45989	45979	46005
46431	46442	46470	46421	46343	46319	46241	46162	46102	46070	46079	46103	46129	46129	46072	46014	45976	45978	46014	46072	46085	46140	46127	46136	46130	46111	46129	46147	46160	46217	46293	46290	46288	46261	46180	46160	46189	46166	46186	46192	46205	46193	46154	46138	46130	46145	46137	46175	46220	46175
46636	46643	46627	46607	46598	46548	46427	46377	46294	46292	46315	46344	46350	46322	46282	46193	46173	46192	46225	46282	46344	46341	46359	46333	46339	46335	46363	46399	46416	46471	46510	46525	46511	46479	46374	46359	46410	46391	46394	46394	46399	46371	46336	46335	46273	46259	46291	46341	46326	46336
46929	46935	46950	46904	46858	46832	46742	46695	46666	46650	46656	46691	46676	46656	46604	46539	46499	46534	46580	46644	46670	46686	46678	46667	46672	46669	46685	46726	46745	46828	46852	46852	46823	46779	46680	46689	46700	46713	46705	46713	46701	46655	46617	46590	46573	46518	46589	46612	46635	46618
47314	47329	47333	47306	47264	47192	47176	47114	47119	47083	47098	47120	47142	47096	47036	46986	46969	46991	47053	47117	47133	47110	47140	47093	47094	47122	47149	47180	47227	47289	47292	47277	47234	47201	47091	47109	47161	47147	47152	47142	47128	47049	47038	47001	46952	46954	46963	46994	47000	47014
47746	47752	47747	47737	47682	47655	47636	47615	47578	47575	47596	47621	47601	47571	47522	47464	47472	47491	47568	47605	47632	47614	47605	47577	47585	47595	47622	47678	47697	47759	47774	47757	47711	47657	47547	47592	47617	47613	47624	47604	47572	47515	47447	47429	47400	47382	47391	47414	47435	47440
48223	48235	48234	48204	48187	48185	48150	48138	48133	48146	48169	48176	48174	48134	48081	48032	48026	48069	48113	48181	48179	48171	48143	48128	48146	48147	48179	48213	48254	48280	48314	48285	48233	48177	48078	48124	48163	48155	48162	48139	48089	48030	47997	47926	47912	47883	47901	47915	47953	47947
48745	48762	48753	48737	48719	48718	48711	48714	48716	48737	48751	48755	48756	48705	48667	48617	48618	48673	48728	48767	48775	48741	48726	48705	48722	48731	48765	48796	48822	48849	48855	48824	48785	48728	48622	48690	48731	48739	48729	48701	48647	48587	48535	48489	48455	48452	48457	48479	48489	48503
49267	49271	49275	49260	49248	49262	49261	49283	49317	49347	49356	49354	49344	49301	49245	49225	49247	49296	49357	49375	49363	49349	49315	49301	49319	49328	49344	49377	49418	49431	49415	49382	49347	49298	49210	49262	49305	49318	49311	49280	49218	49160	49107	49067	49029	49008	49036	49053	49070	49059
49787	49784	49771	49793	49801	49810	49833	49864	49916	49926	49946	49943	49931	49877	49850	49835	49863	49905	49958	49969	49945	49922	49899	49894	49892	49892	49937	49953	49981	49991	49980	49951	49894	49833	49773	49848	49885	49898	49890	49849	49803	49727	49677	49633	49604	49598	49616	49607	49631	49637
50251	50250	50248	50258	50280	50300	50331	50374	50429	50460	50471	50473	50459	50401	50377	50381	50431	50465	50486	50509	50468	50439	50440	50414	50425	50429	50442	50459	50485	50477	50469	50422	50384	50343	50299	50360	50407	50418	50393	50357	50302	50267	50211	50178	50144	50149	50141	50170	50163	50157
50719	50722	50723	50733	50762	50793	50847	50900	50952	51000	51006	51005	50985	50926	50927	50928	50974	51027	51038	51030	50992	50951	50970	50932	50956	50958	50958	50996	51002	50975	50950	50916	50882	50858	50831	50885	50924	50944	50923	50890	50843	50789	50760	50720	50687	50696	50704	50700	50678	50685
51071	51065	51069	51091	51118	51164	51223	51275	51369	51406	51405	51379	51354	51324	51323	51348	51399	51434	51451	51431	51401	51328	51314	51327	51331	51367	51348	51379	51365	51333	51305	51277	51239	51215	51232	51277	51306	51326	51305	51259	51229	51158	51123	51130	51118	51125	51105	51117	51099	51111
51399	51405	51394	51407	51478	51502	51584	51637	51720	51750	51770	51749	51730	51706	51692	51742	51796	51829	51858	51785	51780	51707	51690	51704	51708	51693	51717	51726	51711	51678	51673	51605	51597	51579	51602	51661	51681	51691	51683	51639	51601	51565	51560	51526	51519	51526	51526	51508	51493	51501
51655	51657	51654	51677	51701	51760	51831	51909	51961	52015	52016	52004	51977	51951	51978	52021	52073	52103	52099	52061	52004	51939	51958	51960	51965	51976	51969	51933	51956	51921	51869	51846	51818	51808	51884	51913	51945	51939	51927	51911	51878	51830	51820	51836	51834	51833	51817	51790	51801	51797
51792	51777	51788	51801	51844	51916	51987	52058	52145	52161	52156	52153	52121	52109	52131	52190	52241	52277	52256	52182	52119	52136	52122	52096	52115	52114	52131	52073	52069	52038	51986	51972	51982	51954	52058	52083	52087	52090	52075	52062	52027	52065	51993	52035	52023	52038	52015	51993	51995	52010
51837	51855	51837	51861	51932	51988	52055	52108	52201	52225	52209	52202	52181	52170	52220	52264	52326	52335	52340	52249	52221	52203	52184	52177	52172	52204	52184	52168	52121	52092	52050	52022	52026	52032	52146	52164	52164	52158	52161	52132	52119	52123	52134	52140	52176	52153	52151	52148	52127	52111
51809	51804	51807	51827	51875	51948	51998	52068	52100	52152	52161	52127	52120	52128	52168	52230	52266	52278	52276	52173	52163	52132	52141	52131	52139	52123	52127	52072	52063	52014	51972	51965	51974	51966	52122	52109	52118	52100	52090	52097	52091	52079	52095	52146	52159	52173	52150	52160	52125	52123
51656	51644	51649	51669	51718	51770	51834	51887	51900	51956	51953	51941	51907	51936	51977	52036	52091	52077	52019	51972	51956	51940	51943	51937	51929	51955	51920	51890	51850	51811	51775	51773	51794	51802	51948	51938	51931	51917	51895	51910	51929	51922	51984	51999	52023	52035	52004	51996	51985	51972
51442	51445	51437	51465	51513	51554	51616	51649	51700	51717	51703	51675	51670	51698	51748	51808	51843	51835	51775	51719	51683	51684	51701	51697	51704	51706	51687	51657	51614	51574	51541	51542	51559	51575	51724	51707	51692	51685	51681	51679	51709	51766	51790	51813	51847	51850	51826	51812	51807	51791
51135	51145	51145	51164	51206	51249	51280	51322	51341	51351	51347	51324	51323	51355	51400	51466	51482	51455	51395	51342	51338	51333	51342	51351	51349	51381	51331	51311	51264	51210	51189	51191	51227	51280	51407	51364	51346	51336	51339	51350	51383	51408	51486	51511	51535	51557	51529	51498	51493	51499
50759	50746	50755	50763	50793	50831	50861	50873	50883	50886	50884	50851	50865	50899	50962	51007	51021	50983	50930	50881	50868	50879	50890	50913	50910	50899	50876	50853	50804	50767	50753	50759	50817	50868	50966	50931	50903	50898	50899	50914	50954	50994	51063	51089	51122	51142	51126	51095	51083	51094
50348	50336	50354	50371	50363	50405	50412	50431	50446	50407	50400	50388	50410	50448	50498	50530	50536	50504	50443	50409	50388	50407	50444	50442	50452	50441	50410	50391	50339	50303	50319	50320	50368	50432	50532	50479	50442	50440	50434	50474	50497	50562	50613	50676	50696	50718	50693	50676	50668	50663
49886	49881	49877	49881	49900	49910	49902	49899	49879	49870	49854	49850	49861	49912	49954	49988	49986	49941	49888	49856	49858	49893	49904	49913	49917	49903	49879	49849	49819	49791	49793	49820	49874	49913	50007	49953	49904	49894	49917	49948	49984	50052	50111	50161	50194	50188	50187	50172	50154	50161
49373	49378	49385	49390	49391	49381	49377	49353	49335	49309	49291	49286	49296	49360	49391	49414	49390	49357	49285	49298	49304	49322	49346	49347	49349	49338	49328	49299	49259	49253	49267	49283	49349	49382	49459	49396	49360	49339	49348	49392	49448	49506	49544	49605	49637	49632	49643	49619	49606	49611
48876	48867	48868	48868	48865	48859	48833	48802	48734	48735	48699	48710	48731	48803	48809	48838	48805	48759	48704	48694	48752	48739	48788	48787	48788	48753	48751	48743	48707	48693	48718	48757	48799	48849	48899	48818	48801	48781	48788	48840	48894	48959	49006	49041	49074	49081	49073	49060	49045	49052
48364	48385	48376	48363	48349	48333	48284	48229	48166	48148	48144	48143	48169	48249	48246	48258	48198	48159	48143	48124	48147	48169	48213	48217	48216	48231	48194	48187	48162	48160	48178	48210	48275	48314	48331	48251	48219	48211	48231	48279	48321	48389	48429	48468	48483	48504	48489	48502	48491	48484
47929	47919	47933	47911	47890	47858	47812	47753	47688	47648	47641	47652	47693	47724	47747	47743	47703	47660	47623	47646	47688	47679	47719	47724	47716	47711	47700	47678	47660	47691	47721	47756	47796	47843	47835	47766	47718	47721	47731	47775	47818	47881	47935	47950	47967	47987	47965	47977	47961	47961
47471	47465	47480	47458	47440	47377	47323	47269	47214	47153	47147	47165	47178	47224	47240	47196	47153	47126	47098	47134	47188	47192	47241	47238	47224	47203	47203	47194	47192	47210	47241	47286	47310	47360	47316	47261	47224	47229	47242	47282	47324	47376	47406	47417	47434	47449	47430	47457	47443	47449
47075	47089	47054	47049	47021	46980	46895	46843	46731	46729	46711	46747	46748	46815	46781	46752	46697	46632	46637	46700	46782	46743	46795	46774	46779	46801	46763	46762	46780	46790	46837	46875	46920	46900	46881	46797	46782	46786	46796	46820	46888	46926	46938	46959	46935	46959	46979	46972	46971	46964
46820	46824	46812	46791	46758	46693	46620	46560	46485	46451	46433	46460	46490	46518	46493	46479	46400	46359	46374	46438	46474	46485	46507	46509	46478	46471	46474	46482	46520	46559	46573	46606	46612	46619	46571	46524	46486	46502	46529	46562	46585	46598	46625	46635	46648	46617	46635	46641	46642	46627
46557	46555	46553	46527	46465	46408	46350	46295	46211	46162	46170	46192	46220	46244	46208	46177	46107	46062	46092	46131	46229	46218	46244	46217	46205	46216	46216	46223	46261	46285	46305	46347	46373	46321	46265	46242	46217	46252	46242	46252	46303	46312	46312	46300	46297	46305	46315	46320	46311	46322
46381	46365	46380	46358	46325	46253	46183	46122	46047	46004	46009	46027	46074	46076	46033	46020	45942	45898	45926	45980	46032	46051	46063	46052	46067	46037	46054	46089	46084	46121	46163	46200	46196	46159	46091	46046	46056	46049	46061	46075	46107	46098	46103	46052	46057	46051	46071	46088	46112	46099
46323	46377	46371	46335	46280	46218	46182	46087	46035	46026	46006	46038	46058	46019	45999	45950	45898	45847	45936	45972	46037	46061	46050	46022	46027	46026	46028	46050	46088	46136	46170	46189	46176	46122	46037	46012	46029	46041	46049	46046	46050	46041	46021	46021	45995	45971	45983	46007	46039	46026
46361	46355	46366	46345	46288	46230	46186	46114	46075	46040	46039	46071	46096	46049	46021	45950	45922	45901	45961	46004	46075	46101	46077	46080	46048	46057	46076	46092	46121	46169	46202	46225	46221	46182	46039	46062	46052	46045	46056	46082	46043	46049	46013	45994	45945	45970	45974	45996	45980	45998
46507	46474	46480	46453	46422	46364	46317	46269	46247	46237	46241	46242	46252	46250	46178	46074	46088	46069	46156	46184	46247	46260	46235	46224	46218	46194	46239	46280	46296	46347	46379	46372	46317	46288	46195	46194	46218	46175	46210	46202	46195	46166	46125	46087	46040	46041	46053	46105	46092	46111
46736	46730	46739	46703	46674	46649	46608	46565	46540	46549	46549	46554	46549	46525	46475	46398	46403	46444	46472	46515	46547	46546	46512	46510	46491	46521	46552	46578	46598	46658	46679	46640	46647	46579	46466	46485	46508	46477	46512	46485	46463	46413	46378	46325	46304	46295	46317	46319	46344	46347
46995	46966	47013	46965	46955	46931	46895	46875	46868	46877	46858	46871	46896	46820	46777	46692	46708	46722	46818	46869	46858	46838	46840	46825	46834	46827	46856	46877	46900	46965	46944	46946	46877	46863	46740	46787	46801	46798	46812	46800	46739	46714	46663	46572	46563	46566	46561	46594	46600	46592
47361	47345	47387	47350	47333	47311	47297	47287	47300	47296	47311	47329	47323	47264	47213	47198	47169	47197	47263	47307	47295	47281	47262	47248	47262	47280	47288	47308	47355	47388	47396	47362	47325	47257	47171	47209	47243	47232	47228	47204	47149	47100	47045	46978	46962	46981	46967	46998	47002	46993
47809	47804	47808	47792	47803	47791	47777	47797	47804	47823	47851	47847	47837	47771	47726	47696	47709	47740	47808	47839	47829	47781	47775	47764	47765	47775	47798	47818	47861	47888	47865	47851	47811	47743	47664	47725	47749	47761	47764	47710	47682	47597	47551	47495	47464	47458	47474	47481	47484	47498
48264	48253	48270	48266	48267	48263	48279	48298	48325	48358	48369	48381	48356	48301	48257	48232	48244	48296	48355	48374	48357	48314	48293	48304	48295	48298	48315	48341	48377	48385	48371	48333	48282	48230	48175	48239	48278	48288	48267	48240	48182	48109	48053	47998	47961	47965	47979	47968	48000	47991
48761	48753	48766	48779	48781	48807	48825	48860	48909	48922	48951	48947	48917	48875	48818	48808	48848	48901	48927	48936	48917	48879	48871	48859	48859	48863	48899	48916	48931	48933	48920	48871	48835	48789	48745	48816	48843	48862	48843	48804	48747	48680	48621	48567	48553	48548	48552	48556	48562	48566
49288	49287	49287	49288	49304	49337	49370	49407	49470	49512	49514	49518	49486	49455	49396	49401	49444	49489	49521	49525	49477	49461	49419	49433	49437	49441	49454	49474	49485	49492	49464	49412	49365	49331	49318	49398	49431	49438	49419	49371	49319	49255	49200	49171	49147	49142	49138	49151	49149	49133
49793	49794	49799	49812	49841	49872	49925	49971	50034	50080	50096	50088	50056	50014	49987	49985	50047	50098	50114	50109	50059	50014	49998	49993	50016	50014	50039	50040	50044	50031	49998	49961	49916	49885	49904	49973	49999	49998	49984	49945	49902	49843	49795	49759	49737	49734	49748	49750	49750	49754
50257	50263	50284	50290	50322	50360	50425	50482	50541	50601	50601	50600	50565	50538	50508	50509	50588	50650	50644	50604	50569	50536	50510	50512	50529	50538	50554	50554	50545	50521	50489	50445	50443	50388	50430	50506	50530	50526	50512	50476	50443	50389	50347	50320	50321	50309	50316	50304	50300	50292
50731	50716	50733	50755	50785	50851	50910	50984	51034	51094	51113	51085	51070	51035	51017	51033	51128	51156	51157	51139	51068	51037	51010	51033	51035	51061	51064	51057	51033	51010	50986	50933	50923	50896	50964	51020	51043	51059	51033	50989	50951	50915	50891	50857	50865	50869	50881	50865	50860	50874
51135	51114	51145	51177	51215	51271	51359	51396	51472	51532	51518	51515	51501	51453	51468	51486	51559	51625	51591	51548	51488	51459	51456	51463	51480	51476	51467	51485	51439	51431	51395	51356	51351	51333	51417	51458	51486	51498	51480	51436	51414	51390	51375	51346	51353	51358	51360	51357	51340	51350
51441	51440	51457	51470	51518	51577	51659	51698	51766	51828	51823	51803	51784	51774	51783	51827	51877	51935	51891	51827	51791	51755	51763	51791	51774	51785	51810	51788	51768	51712	51687	51653	51673	51646	51744	51779	51787	51801	51795	51773	51750	51728	51717	51771	51742	51756	51725	51729	51691	51719
51744	51750	51755	51767	51813	51873	51961	52010	52061	52122	52110	52092	52081	52073	52089	52172	52211	52244	52198	52127	52107	52079	52053	52110	52101	52091	52088	52077	52041	52011	51968	51936	51974	51976	52088	52105	52124	52114	52119	52089	52081	52077	52090	52053	52107	52112	52105	52105	52073	52084
51927	51894	51912	51949	51996	52039	52120	52180	52231	52271	52267	52246	52241	52247	52273	52340	52389	52397	52342	52274	52247	52236	52239	52258	52265	52270	52269	52233	52207	52157	52119	52102	52112	52154	52272	52289	52306	52258	52281	52282	52272	52275	52292	52305	52350	52353	52352	52336	52316	52313
51968	51920	51955	51972	52038	52083	52101	52185	52226	52261	52248	52238	52230	52246	52303	52344	52383	52386	52351	52292	52247	52253	52237	52254	52261	52292	52273	52231	52206	52150	52126	52136	52143	52195	52312	52301	52310	52334	52289	52296	52306	52318	52346	52387	52425	52429	52412	52390	52379	52377
52023	51991	52010	52038	52086	52113	52155	52194	52246	52250	52246	52241	52237	52273	52351	52387	52399	52377	52350	52303	52269	52254	52268	52274	52302	52286	52287	52261	52214	52182	52160	52166	52180	52233	52353	52330	52323	52321	52324	52324	52345	52390	52428	52502	52498	52488	52477	52466	52447	52441
51912	51891	51910	51942	51970	51992	52039	52057	52103	52117	52083	52080	52069	52121	52188	52230	52236	52238	52187	52138	52109	52119	52143	52138	52141	52138	52133	52118	52077	52005	52005	52034	52069	52120	52224	52182	52186	52174	52165	52192	52228	52270	52311	52344	52406	52411	52379	52380	52361	52372
51688	51687	51693	51714	51723	51761	51811	51800	51814	51832	51815	51793	51805	51840	51876	51945	51966	51938	51875	51836	51830	51845	51864	51873	51869	51869	51848	51827	51789	51753	51746	51767	51807	51864	51953	51918	51893	51889	51884	51920	51979	52009	52066	52118	52151	52158	52145	52136	52112	52115
51470	51449	51455	51473	51486	51506	51537	51529	51521	51520	51503	51487	51507	51551	51607	51661	51648	51609	51558	51520	51536	51554	51581	51570	51575	51573	51550	51533	51500	51465	51474	51507	51555	51603	51674	51606	51602	51597	51607	51633	51689	51740	51801	51869	51888	51893	51864	51871	51846	51858
51165	51143	51147	51156	51178	51183	51176	51176	51149	51119	51112	51095	51126	51175	51242	51269	51257	51222	51169	51145	51155	51169	51197	51204	51208	51199	51180	51157	51133	51092	51098	51156	51195	51251	51321	51254	51217	51211	51238	51268	51320	51372	51446	51499	51527	51536	51524	51512	51500	51513
50742	50740	50739	50747	50742	50735	50716	50713	50683	50636	50632	50626	50638	50691	50756	50786	50754	50707	50666	50645	50672	50703	50719	50720	50722	50705	50696	50669	50635	50638	50647	50682	50742	50793	50826	50757	50735	50716	50743	50781	50815	50891	50955	50995	51032	51042	51043	51024	51025	51029
50322	50335	50318	50320	50314	50290	50266	50239	50197	50172	50145	50142	50155	50226	50267	50280	50237	50198	50155	50166	50188	50214	50251	50231	50241	50224	50207	50195	50173	50171	50179	50238	50278	50331	50340	50269	50229	50225	50249	50291	50337	50412	50466	50510	50553	50554	50552	50547	50533	50539
49860	49865	49858	49860	49836	49806	49779	49724	49673	49634	49621	49609	49655	49700	49727	49740	49693	49647	49620	49619	49664	49697	49713	49716	49691	49686	49678	49651	49649	49667	49686	49726	49770	49811	49805	49721	49708	49688	49702	49756	49808	49867	49921	49954	49990	49994	49985	49989	49973	49997
49382	49383	49383	49374	49337	49308	49250	49207	49149	49105	49080	49079	49110	49167	49186	49192	49142	49091	49059	49085	49125	49163	49191	49175	49160	49146	49132	49130	49139	49124	49152	49222	49256	49287	49257	49185	49147	49134	49170	49214	49258	49310	49361	49396	49416	49411	49422	49431	49419	49426
48907	48899	48898	48887	48841	48797	48769	48682	48628	48558	48544	48553	48588	48631	48636	48633	48590	48539	48504	48546	48588	48633	48637	48639	48609	48617	48597	48590	48599	48621	48641	48681	48728	48766	48700	48638	48597	48591	48631	48651	48699	48746	48782	48809	48821	48832	48815	48821	48825	48843
48434	48420	48420	48396	48356	48302	48251	48170	48104	48064	48063	48058	48065	48108	48155	48098	48029	47994	47994	48031	48081	48117	48113	48125	48108	48087	48093	48086	48087	48096	48157	48184	48214	48234	48175	48107	48078	48061	48100	48113	48158	48202	48230	48262	48257	48246	48240	48251	48277	48259
47984	47989	47971	47957	47925	47876	47789	47727	47666	47617	47604	47598	47627	47655	47625	47620	47523	47525	47544	47564	47620	47656	47650	47659	47654	47616	47593	47617	47628	47647	47729	47754	47769	47765	47683	47625	47619	47609	47626	47645	47705	47699	47724	47706	47724	47716	47743	47760	47760	47746
47571	47565	47554	47520	47494	47410	47339	47311	47229	47200	47171	47189	47207	47215	47163	47149	47088	47094	47096	47145	47168	47213	47205	47222	47196	47200	47176	47179	47204	47208	47317	47305	47329	47317	47215	47181	47152	47151	47211	47193	47201	47243	47248	47222	47221	47219	47234	47233	47253	47240
47198	47204	47192	47166	47113	47049	46993	46935	46866	46840	46832	46847	46838	46838	46830	46765	46732	46705	46734	46768	46814	46849	46851	46844	46825	46827	46804	46833	46857	46871	46895	46931	46932	46914	46817	46799	46783	46747	46800	46802	46817	46806	46809	46788	46778	46767	46794	46790	46808	46811
46940	46923	46928	46907	46842	46798	46749	46694	46598	46592	46591	46616	46622	46605	46574	46520	46488	46444	46502	46541	46569	46606	46593	46573	46586	46552	46553	46576	46604	46620	46688	46663	46679	46642	46532	46532	46518	46517	46546	46536	46541	46539	46516	46495	46448	46445	46511	46492	46508	46494
46655	46668	46647	46621	46583	46539	46484	46440	46367	46359	46350	46360	46381	46350	46287	46237	46177	46212	46247	46316	46338	46342	46328	46327	46354	46298	46308	46325	46354	46405	46447	46413	46409	46362	46249	46265	46264	46250	46263	46269	46256	46247	46209	46148	46150	46131	46154	46165	46186	46152
46499	46489	46499	46466	46433	46395	46351	46337	46270	46256	46248	46272	46263	46228	46140	46131	46100	46094	46132	46174	46222	46206	46205	46186	46238	46193	46205	46193	46247	46314	46353	46345	46275	46247	46127	46157	46163	46141	46118	46173	46124	46103	46043	45998	45956	45928	45925	45980	45988	46013
46465	46460	46451	46451	46420	46366	46338	46321	46278	46269	46279	46301	46285	46262	46191	46141	46157	46141	46179	46218	46255	46237	46221	46215	46232	46229	46209	46267	46278	46313	46332	46333	46282	46233	46131	46154	46178	46169	46176	46169	46113	46070	46022	45959	45952	45928	45929	45958	45974	45952
46441	46432	46452	46399	46389	46364	46333	46299	46309	46313	46331	46332	46319	46260	46227	46172	46158	46183	46242	46270	46284	46285	46279	46238	46275	46270	46270	46281	46312	46306	46354	46371	46285	46225	46154	46184	46216	46217	46236	46175	46147	46096	46022	45979	45918	45919	45939	45933	45957	45933
46503	46498	46503	46481	46465	46437	46447	46404	46455	46450	46459	46485	46479	46413	46321	46302	46276	46323	46379	46449	46413	46396	46371	46385	46409	46391	46427	46416	46441	46452	46446	46458	46388	46314	46242	46305	46349	46349	46382	46296	46282	46194	46135	46085	46024	46017	46016	46031	46046	46028
46697	46700	46702	46696	46676	46683	46674	46673	46707	46721	46756	46776	46771	46686	46614	46583	46570	46624	46698	46723	46676	46680	46673	46645	46658	46683	46691	46695	46707	46724	46712	46663	46655	46594	46551	46602	46653	46662	46662	46604	46531	46479	46418	46346	46307	46298	46306	46328	46320	46305
46907	46914	46892	46902	46913	46919	46922	46906	46974	47016	47026	47037	47028	46973	46907	46884	46920	46934	46995	47002	46968	46944	46931	46952	46967	46960	46951	46982	46995	47002	46999	46963	46901	46853	46825	46910	46935	46955	46938	46893	46836	46745	46704	46635	46591	46577	46566	46595	46600	46569
47237	47209	47231	47190	47242	47231	47291	47311	47361	47362	47346	47420	47351	47353	47259	47227	47251	47327	47412	47370	47309	47327	47299	47310	47332	47343	47335	47339	47349	47369	47376	47308	47223	47234	47235	47279	47314	47360	47324	47263	47234	47127	47103	47051	46979	46998	46986	46994	46981	47014
47600	47606	47632	47628	47653	47660	47695	47740	47795	47818	47834	47844	47819	47782	47741	47722	47765	47811	47853	47828	47797	47769	47764	47757	47777	47786	47791	47812	47825	47822	47797	47772	47701	47671	47688	47762	47791	47815	47767	47734	47693	47615	47568	47532	47477	47484	47494	47497	47478	47516
47953	47967	47984	47998	48019	48059	48105	48157	48217	48261	48287	48297	48272	48225	48172	48197	48241	48299	48321	48303	48266	48236	48214	48201	48204	48243	48272	48273	48267	48268	48236	48194	48142	48098	48147	48221	48250	48264	48255	48178	48134	48083	48049	47998	47984	47961	47973	47979	47984	47974
48417	48422	48425	48453	48475	48509	48582	48641	48705	48758	48777	48766	48753	48719	48700	48704	48763	48818	48837	48803	48772	48716	48719	48726	48726	48739	48757	48763	48760	48750	48713	48666	48635	48605	48670	48728	48777	48791	48768	48709	48668	48624	48590	48565	48556	48537	48543	48530	48545	48530
48861	48863	48865	48902	48943	48992	49077	49116	49199	49245	49276	49251	49242	49211	49200	49232	49293	49353	49337	49311	49256	49230	49217	49229	49238	49243	49250	49256	49257	49229	49204	49157	49135	49129	49201	49253	49290	49307	49294	49245	49204	49165	49127	49127	49118	49112	49113	49102	49090	49099
49326	49341	49343	49371	49426	49486	49547	49614	49684	49734	49750	49749	49744	49707	49708	49762	49827	49855	49854	49801	49759	49735	49733	49730	49744	49762	49768	49756	49752	49722	49695	49641	49633	49628	49725	49762	49799	49811	49798	49774	49735	49701	49685	49693	49689	49696	49690	49680	49673	49674
49767	49771	49777	49827	49867	49928	49999	50069	50126	50188	50186	50165	50162	50146	50160	50222	50291	50301	50297	50247	50200	50172	50182	50187	50192	50217	50217	50215	50201	50167	50134	50105	50089	50098	50201	50224	50271	50278	50251	50224	50229	50192	50204	50214	50227	50229	50207	50207	50194	50197
50225	50231	50235	50270	50311	50382	50450	50507	50561	50605	50613	50618	50603	50589	50638	50673	50736	50767	50727	50690	50649	50628	50626	50642	50640	50671	50656	50663	50632	50597	50553	50559	50550	50579	50671	50668	50715	50718	50706	50677	50687	50680	50697	50726	50752	50764	50746	50729	50717	50715
50613	50605	50622	50668	50703	50766	50820	50893	50947	50984	50998	50953	50978	50993	51028	51091	51140	51130	51122	51057	51005	51016	51017	51004	51050	51031	51068	51045	51008	50960	50941	50912	50940	50976	51092	51073	51087	51104	51092	51117	51072	51110	51131	51166	51186	51209	51192	51174	51164	51197
50973	50947	50929	50977	51028	51082	51141	51199	51244	51253	51264	51213	51257	51275	51313	51383	51400	51425	51374	51326	51291	51289	51302	51311	51308	51328	51347	51318	51283	51247	51220	51199	51244	51280	51358	51367	51366	51371	51379	51371	51375	51420	51460	51501	51565	51544	51545	51523	51509	51520
51219	51242	51251	51261	51306	51366	51412	51456	51493	51485	51512	51460	51480	51517	51559	51642	51682	51658	51619	51570	51554	51551	51554	51564	51559	51565	51571	51553	51524	51479	51460	51478	51504	51548	51633	51641	51607	51607	51619	51621	51630	51698	51747	51795	51864	51842	51857	51829	51808	51862
51490	51464	51491	51490	51534	51561	51599	51625	51647	51649	51639	51630	51609	51666	51739	51804	51826	51794	51748	51699	51695	51706	51717	51706	51719	51714	51727	51704	51655	51625	51608	51633	51672	51736	51806	51781	51751	51753	51759	51787	51856	51873	51942	51997	52036	52065	52043	52038	52020	52003
51535	51551	51574	51578	51595	51641	51662	51668	51667	51664	51655	51654	51621	51703	51768	51817	51825	51778	51753	51698	51712	51715	51730	51736	51732	51736	51753	51695	51657	51637	51623	51649	51718	51758	51801	51786	51755	51752	51764	51815	51863	51901	51964	52031	52085	52105	52091	52066	52057	52038
51684	51647	51635	51673	51671	51687	51703	51723	51688	51681	51630	51664	51671	51714	51766	51821	51827	51774	51736	51721	51705	51732	51745	51737	51752	51730	51750	51704	51677	51654	51649	51689	51753	51790	51870	51810	51732	51764	51770	51826	51892	51926	51992	52053	52125	52139	52117	52112	52090	52128
51596	51602	51624	51640	51626	51628	51621	51610	51600	51566	51511	51536	51541	51598	51667	51702	51686	51627	51590	51566	51575	51595	51614	51624	51622	51614	51601	51572	51568	51530	51537	51573	51640	51690	51729	51659	51615	51597	51617	51687	51753	51809	51867	51921	51979	51986	51985	51971	51974	51978
51486	51457	51460	51465	51436	51427	51422	51385	51365	51323	51289	51309	51286	51376	51424	51464	51414	51373	51328	51315	51332	51356	51377	51381	51370	51351	51357	51335	51319	51289	51308	51338	51410	51459	51475	51408	51373	51343	51367	51410	51498	51540	51608	51677	51728	51709	51727	51714	51707	51717
51319	51298	51279	51288	51259	51248	51215	51176	51126	51079	51046	51042	51076	51125	51179	51201	51158	51111	51051	51055	51084	51124	51139	51135	51132	51117	51101	51079	51081	51051	51077	51114	51187	51233	51194	51147	51109	51083	51094	51160	51232	51293	51344	51402	51448	51462	51452	51446	51456	51444
51045	51022	50989	50990	50967	50931	50890	50856	50790	50737	50717	50701	50735	50776	50815	50829	50781	50730	50695	50689	50729	50769	50774	50775	50768	50746	50745	50730	50708	50715	50730	50779	50832	50878	50854	50792	50720	50718	50737	50789	50840	50894	50963	51001	51046	51047	51043	51037	51054	51047
50676	50663	50630	50618	50591	50559	50495	50445	50384	50323	50319	50297	50330	50364	50391	50388	50332	50281	50254	50279	50305	50344	50355	50353	50341	50322	50313	50293	50293	50295	50327	50374	50423	50450	50399	50333	50292	50279	50296	50348	50389	50458	50499	50527	50537	50571	50553	50566	50568	50565
50287	50272	50253	50227	50190	50143	50088	50019	49959	49908	49870	49881	49890	49933	49948	49923	49872	49821	49802	49834	49874	49907	49917	49917	49902	49881	49858	49849	49871	49876	49904	49955	49993	50012	49947	49876	49845	49829	49860	49891	49925	49984	50014	50047	50054	50051	50063	50065	50076	50067
49846	49829	49818	49789	49750	49693	49626	49549	49488	49438	49410	49424	49443	49462	49463	49428	49381	49337	49322	49366	49408	49432	49432	49424	49414	49412	49375	49376	49380	49418	49452	49488	49505	49521	49458	49397	49355	49340	49359	49397	49445	49464	49494	49510	49496	49519	49510	49514	49533	49529
49363	49370	49367	49309	49277	49204	49139	49081	49007	48959	48931	48955	48961	48982	48971	48924	48866	48826	48829	48879	48906	48939	48950	48951	48941	48919	48887	48891	48887	48936	48966	49000	49012	49025	48932	48902	48871	48843	48867	48890	48936	48960	48951	48956	48945	48933	48958	48966	48976	48967
48875	48884	48879	48817	48791	48702	48656	48570	48510	48466	48439	48479	48480	48481	48468	48405	48351	48327	48344	48369	48434	48440	48452	48447	48417	48415	48405	48400	48424	48444	48499	48522	48529	48510	48430	48389	48354	48357	48365	48393	48386	48411	48415	48403	48369	48346	48374	48392	48395	48398
48374	48373	48346	48324	48301	48208	48148	48086	48026	47991	47976	48000	48008	47998	47965	47920	47850	47845	47859	47909	47950	47972	47968	47939	47925	47933	47922	47914	47933	47999	48016	48034	48030	48006	47935	47904	47901	47880	47880	47888	47881	47886	47881	47845	47840	47800	47824	47835	47851	47833
47898	47921	47898	47856	47841	47754	47698	47653	47601	47582	47571	47573	47583	47577	47540	47459	47418	47406	47452	47503	47543	47547	47543	47527	47523	47509	47494	47511	47500	47579	47624	47615	47608	47563	47446	47478	47452	47469	47454	47466	47435	47447	47394	47365	47347	47287	47320	47344	47360	47364
47461	47441	47422	47394	47345	47328	47280	47212	47171	47151	47168	47178	47172	47156	47104	47018	47002	46989	47061	47102	47114	47123	47118	47116	47099	47091	47101	47103	47112	47184	47204	47187	47166	47122	46993	47045	47081	47042	47049	47054	47008	47021	46957	46901	46890	46838	46841	46859	46896	46876
47019	47058	47012	47003	46993	46962	46887	46846	46818	46832	46838	46849	46844	46799	46728	46686	46645	46647	46709	46757	46775	46795	46749	46761	46767	46763	46751	46751	46772	46838	46849	46857	46806	46765	46647	46701	46693	46730	46707	46675	46658	46641	46577	46506	46437	46446	46449	46469	46504	46464
46718	46739	46727	46717	46705	46683	46610	46555	46559	46554	46579	46600	46593	46555	46499	46422	46404	46432	46475	46518	46534	46535	46516	46507	46513	46499	46511	46545	46573	46576	46614	46589	46551	46482	46402	46465	46462	46480	46476	46451	46408	46356	46275	46245	46148	46143	46192	46166	46218	46179
46417	46409	46457	46433	46406	46382	46350	46328	46314	46333	46345	46378	46350	46305	46251	46190	46178	46222	46279	46300	46323	46306	46309	46273	46273	46281	46296	46323	46315	46387	46365	46358	46294	46238	46165	46245	46254	46275	46257	46224	46160	46118	46055	45978	45906	45886	45914	45974	45946	45934
46210	46213	46228	46241	46208	46171	46185	46184	46181	46207	46244	46242	46243	46200	46118	46073	46087	46120	46172	46185	46196	46184	46183	46148	46182	46161	46166	46196	46258	46256	46252	46208	46182	46102	46041	46143	46202	46158	46145	46102	46062	45968	45946	45858	45776	45793	45792	45786	45799	45811
46127	46153	46201	46155	46190	46166	46148	46165	46215	46209	46251	46266	46273	46182	46133	46091	46109	46160	46207	46237	46233	46192	46214	46186	46179	46194	46209	46227	46279	46281	46266	46225	46174	46119	46071	46147	46229	46205	46186	46158	46072	46035	45972	45873	45828	45816	45823	45805	45800	45832
46068	46065	46077	46108	46067	46121	46117	46158	46191	46205	46272	46275	46260	46180	46128	46113	46141	46203	46231	46275	46239	46240	46172	46187	46189	46213	46219	46269	46323	46290	46260	46249	46164	46129	46104	46198	46214	46242	46213	46176	46098	46009	45985	45910	45865	45817	45863	45867	45860	45852
46106	46137	46139	46138	46153	46242	46243	46274	46322	46361	46406	46406	46386	46338	46291	46291	46321	46375	46418	46414	46404	46368	46338	46347	46359	46390	46401	46397	46439	46430	46435	46388	46319	46268	46279	46356	46355	46413	46393	46334	46279	46217	46152	46103	46041	46060	46042	46041	46003	46047
46339	46365	46371	46402	46424	46443	46503	46545	46634	46652	46680	46693	46665	46612	46575	46578	46623	46693	46721	46708	46690	46644	46603	46644	46653	46673	46698	46686	46723	46708	46684	46653	46603	46564	46565	46666	46670	46715	46677	46648	46590	46496	46488	46428	46394	46365	46396	46360	46373	46378
46578	46583	46600	46632	46688	46697	46761	46823	46866	46935	46964	46964	46936	46895	46888	46886	46935	46999	47039	47021	46973	46952	46933	46937	46947	46960	46982	46985	46997	47009	46984	46927	46879	46851	46893	46959	47004	47019	47007	46961	46904	46867	46793	46779	46743	46740	46741	46726	46728	46742
46951	46957	46954	46997	47018	47102	47152	47216	47276	47329	47352	47359	47355	47308	47293	47313	47378	47425	47448	47431	47387	47351	47353	47349	47366	47373	47396	47415	47415	47397	47354	47313	47292	47259	47308	47393	47433	47432	47407	47379	47330	47301	47253	47241	47226	47226	47230	47209	47193	47212
47350	47347	47363	47400	47440	47511	47582	47656	47749	47770	47805	47789	47771	47750	47744	47787	47848	47879	47895	47858	47829	47791	47793	47800	47789	47808	47847	47853	47852	47824	47786	47752	47720	47704	47765	47832	47858	47884	47881	47836	47807	47749	47742	47737	47736	47758	47741	47732	47725	47719
47840	47851	47855	47898	47943	48016	48085	48151	48229	48258	48277	48277	48261	48245	48262	48304	48356	48403	48396	48369	48319	48302	48273	48291	48322	48316	48355	48360	48356	48320	48279	48242	48237	48228	48303	48336	48369	48395	48389	48357	48333	48305	48283	48309	48319	48326	48320	48299	48302	48305
48389	48384	48408	48437	48494	48562	48631	48704	48761	48813	48810	48800	48782	48788	48808	48869	48918	48956	48940	48885	48837	48825	48825	48837	48859	48857	48870	48880	48867	48833	48798	48771	48770	48788	48864	48882	48908	48930	48912	48900	48881	48885	48880	48908	48926	48940	48938	48925	48918	48915
48972	48952	48976	49007	49055	49131	49194	49266	49309	49350	49354	49338	49323	49339	49361	49430	49501	49501	49484	49441	49390	49361	49367	49389	49399	49410	49430	49425	49406	49360	49314	49313	49323	49340	49438	49437	49449	49468	49461	49462	49469	49465	49494	49519	49543	49563	49551	49552	49539	49547
49560	49562	49563	49579	49627	49681	49762	49822	49871	49888	49887	49870	49868	49880	49936	49994	50043	50053	50029	49967	49940	49937	49913	49932	49945	49956	49961	49960	49934	49884	49864	49857	49879	49899	49986	49985	50002	50000	50013	50008	50017	50028	50063	50120	50175	50179	50174	50167	50149	50169
50110	50118	50120	50137	50171	50227	50289	50333	50348	50381	50377	50352	50363	50392	50430	50499	50543	50537	50524	50443	50430	50419	50412	50432	50440	50461	50450	50424	50415	50357	50352	50345	50390	50437	50500	50475	50476	50485	50485	50509	50531	50553	50625	50668	50698	50716	50716	50715	50698	50696
50700	50679	50679	50715	50741	50781	50832	50871	50883	50902	50875	50851	50855	50893	50955	51027	51033	51025	50996	50947	50936	50923	50955	50939	50944	50974	50941	50918	50903	50844	50834	50843	50892	50920	51013	50974	50968	50966	50985	51000	51041	51080	51155	51188	51257	51278	51272	51234	51243	51257
51181	51174	51166	51179	51216	51247	51285	51305	51332	51308	51302	51271	51282	51329	51362	51453	51457	51431	51399	51344	51347	51343	51343	51357	51352	51373	51347	51326	51307	51264	51238	51273	51317	51363	51432	51383	51362	51379	51390	51410	51459	51496	51578	51630	51700	51733	51703	51676	51693	51714
51574	51558	51545	51551	51564	51597	51616	51631	51629	51611	51590	51567	51581	51624	51688	51738	51746	51707	51660	51613	51616	51621	51655	51637	51637	51652	51637	51627	51582	51545	51546	51567	51615	51676	51728	51686	51657	51659	51662	51689	51746	51823	51843	51943	52007	52015	52018	51983	52007	52015
51947	51926	51921	51920	51917	51941	51935	51934	51949	51890	51868	51856	51868	51913	51976	52023	52016	51963	51898	51877	51894	51912	51927	51931	51920	51910	51903	51847	51854	51831	51821	51863	51917	51962	52024	51957	51923	51909	51931	51970	52019	52130	52192	52232	52290	52317	52310	52294	52297	52300
52221	52200	52188	52181	52177	52179	52161	52135	52120	52094	52058	52036	52047	52105	52158	52193	52175	52130	52052	52061	52067	52046	52087	52089	52091	52072	52083	52076	52031	52001	51998	52057	52123	52164	52200	52123	52084	52078	52099	52121	52203	52285	52362	52406	52446	52467	52464	52473	52460	52477
52283	52271	52265	52241	52233	52220	52188	52160	52109	52083	52053	52047	52048	52088	52155	52179	52137	52088	52027	52027	52019	52055	52057	52093	52086	52044	52057	52014	52009	51997	52006	52036	52118	52156	52176	52102	52051	52045	52064	52108	52170	52248	52295	52361	52408	52435	52439	52443	52403	52416
52342	52331	52297	52289	52270	52239	52197	52158	52122	52057	52026	52034	52036	52105	52127	52153	52095	52042	51989	52000	51999	52030	52082	52063	52057	52066	52003	51986	51982	51983	51994	52053	52093	52144	52147	52053	52016	51990	52027	52068	52136	52198	52257	52306	52338	52350	52373	52351	52332	52351
52268	52258	52237	52200	52169	52142	52098	52043	52002	51927	51903	51897	51899	51945	51983	51984	51937	51887	51852	51855	51867	51913	51939	51928	51908	51919	51878	51835	51830	51839	51867	51920	51973	52017	52005	51921	51868	51859	51863	51907	51976	52036	52090	52120	52163	52166	52156	52131	52157	52162
52016	51998	51980	51941	51917	51853	51800	51734	51684	51629	51618	51596	51618	51644	51684	51662	51611	51563	51561	51532	51566	51601	51628	51623	51607	51585	51566	51545	51550	51546	51577	51626	51675	51705	51667	51613	51560	51538	51564	51592	51644	51689	51739	51761	51774	51781	51789	51781	51794	51779
51706	51692	51685	51650	51619	51566	51478	51417	51362	51312	51285	51293	51306	51335	51348	51312	51251	51211	51210	51222	51252	51304	51299	51296	51272	51269	51249	51225	51219	51228	51273	51310	51352	51367	51330	51263	51223	51195	51214	51251	51297	51346	51380	51385	51391	51386	51399	51392	51399	51399
51314	51305	51281	51248	51202	51132	51076	51008	50945	50885	50868	50877	50895	50910	50918	50871	50816	50773	50766	50801	50820	50865	50863	50872	50846	50838	50815	50804	50802	50841	50868	50904	50932	50931	50873	50823	50795	50772	50788	50816	50846	50886	50892	50898	50895	50871	50891	50896	50901	50894
50809	50801	50784	50753	50710	50639	50571	50496	50435	50386	50380	50385	50409	50409	50404	50345	50282	50257	50253	50307	50343	50374	50373	50357	50343	50343	50317	50307	50326	50349	50382	50424	50423	50425	50365	50321	50293	50265	50285	50296	50325	50346	50348	50332	50304	50308	50312	50324	50331	50325
50252	50259	50238	50218	50160	50095	50027	49952	49892	49851	49857	49862	49873	49877	49862	49796	49739	49720	49734	49768	49822	49847	49836	49839	49809	49798	49773	49784	49793	49836	49871	49892	49901	49887	49803	49779	49762	49738	49754	49763	49777	49774	49763	49747	49711	49699	49697	49712	49722	49717
49646	49641	49646	49609	49562	49498	49421	49363	49307	49292	49292	49294	49311	49321	49248	49211	49158	49145	49160	49208	49243	49266	49269	49255	49240	49224	49213	49225	49235	49281	49311	49331	49309	49294	49213	49208	49194	49176	49178	49185	49180	49171	49133	49105	49067	49068	49061	49064	49059	49065
49021	49023	49013	48993	48935	48885	48827	48773	48717	48715	48721	48740	48746	48737	48679	48616	48563	48563	48609	48641	48693	48704	48700	48687	48670	48663	48648	48665	48672	48727	48748	48755	48731	48703	48613	48627	48616	48601	48612	48602	48583	48577	48543	48480	48438	48424	48429	48462	48448	48431
48355	48377	48375	48358	48311	48249	48210	48155	48115	48110	48119	48149	48169	48135	48070	47983	47962	47998	48011	48068	48090	48111	48083	48084	48067	48088	48064	48074	48101	48153	48179	48170	48139	48121	48003	48032	48033	48032	48013	48018	47978	47941	47915	47860	47808	47782	47769	47793	47806	47783
47724	47737	47744	47722	47678	47653	47609	47576	47558	47556	47579	47611	47601	47585	47490	47398	47401	47447	47467	47504	47545	47538	47539	47521	47512	47493	47500	47523	47556	47609	47617	47619	47550	47518	47427	47482	47488	47501	47472	47448	47419	47377	47321	47271	47196	47176	47182	47202	47207	47189
47188	47169	47197	47179	47171	47129	47087	47078	47067	47074	47111	47099	47145	47071	47007	46949	46940	46980	47020	47034	47066	47085	47072	47042	47056	47060	47067	47073	47097	47141	47150	47136	47103	47030	46980	47000	47029	47041	47021	46993	46948	46888	46815	46758	46707	46679	46701	46714	46707	46689
46582	46624	46610	46606	46622	46596	46568	46573	46567	46574	46606	46650	46622	46541	46503	46475	46440	46503	46543	46549	46611	46569	46564	46558	46541	46557	46564	46575	46617	46649	46669	46651	46589	46545	46458	46529	46570	46564	46550	46497	46464	46404	46350	46267	46209	46175	46197	46179	46190	46181
46146	46121	46139	46146	46149	46135	46158	46136	46167	46181	46235	46237	46232	46178	46109	46122	46104	46157	46195	46210	46210	46201	46198	46196	46184	46204	46176	46228	46257	46296	46293	46257	46210	46156	46083	46177	46195	46221	46178	46143	46085	46024	45982	45892	45832	45819	45812	45826	45838	45831
45804	45843	45855	45839	45870	45850	45872	45900	45938	45976	46027	46035	46018	45992	45904	45849	45876	45967	45983	46017	45988	45972	45961	45959	45943	45965	46012	46002	46042	46059	46039	46021	45896	45918	45885	45954	45975	46021	45976	45927	45887	45816	45732	45684	45645	45617	45617	45634	45635	45600
45503	45571	45536	45541	45587	45589	45631	45647	45711	45759	45792	45799	45770	45709	45681	45638	45671	45767	45779	45811	45787	45750	45754	45752	45729	45762	45792	45797	45835	45835	45820	45759	45708	45671	45655	45731	45780	45829	45768	45749	45664	45603	45552	45509	45443	45414	45432	45430	45442	45440
45331	45376	45384	45403	45437	45445	45506	45543	45591	45632	45675	45662	45657	45621	45565	45556	45588	45694	45701	45741	45668	45659	45640	45644	45642	45663	45697	45717	45756	45736	45734	45685	45605	45555	45583	45644	45701	45727	45677	45662	45599	45535	45453	45404	45399	45350	45364	45365	45396	45372
45395	45411	45410	45464	45503	45536	45580	45654	45717	45746	45791	45790	45768	45752	45677	45706	45745	45825	45817	45782	45781	45778	45759	45782	45781	45776	45809	45822	45843	45848	45816	45774	45687	45678	45717	45794	45798	45864	45816	45802	45707	45649	45617	45590	45563	45559	45554	45551	45553	45523
45466	45516	45508	45535	45561	45627	45715	45745	45820	45839	45908	45908	45870	45861	45816	45815	45900	45971	45979	45944	45931	45891	45866	45900	45877	45926	45947	45971	45987	45967	45941	45881	45830	45801	45842	45938	45950	46018	45959	45941	45874	45834	45792	45746	45745	45739	45752	45739	45748	45749
45765	45797	45804	45818	45861	45950	45990	46068	46134	46177	46199	46190	46162	46152	46130	46151	46238	46257	46306	46276	46249	46188	46214	46207	46218	46249	46264	46269	46280	46262	46252	46207	46099	46131	46169	46224	46278	46324	46273	46232	46195	46157	46129	46144	46115	46128	46133	46117	46120	46117
46083	46110	46105	46138	46206	46258	46313	46388	46450	46504	46542	46499	46478	46461	46492	46508	46591	46635	46630	46628	46563	46518	46509	46519	46560	46556	46588	46598	46590	46585	46545	46485	46476	46462	46539	46566	46594	46647	46610	46592	46548	46531	46517	46506	46532	46544	46518	46516	46525	46527
46567	46606	46598	46623	46672	46732	46823	46872	46932	46997	46996	46991	46966	46966	46979	47013	47088	47149	47128	47082	47036	47002	47014	46989	47024	47039	47068	47058	47065	47040	46994	46963	46936	46957	47042	47048	47089	47104	47098	47068	47074	47039	47017	47049	47079	47090	47078	47073	47081	47074
47163	47156	47184	47232	47283	47348	47403	47472	47530	47539	47557	47545	47539	47532	47563	47606	47687	47703	47685	47657	47614	47565	47584	47573	47605	47624	47640	47642	47613	47591	47541	47536	47528	47538	47608	47628	47659	47688	47681	47666	47633	47639	47640	47689	47710	47708	47724	47721	47709	47719
47804	47796	47826	47840	47889	47945	48012	48070	48118	48149	48144	48125	48125	48134	48174	48244	48299	48309	48269	48221	48183	48173	48159	48169	48203	48208	48227	48220	48196	48148	48120	48094	48119	48160	48218	48217	48230	48264	48249	48257	48245	48255	48292	48333	48366	48393	48370	48372	48360	48375
48512	48508	48517	48548	48581	48640	48695	48744	48784	48808	48799	48775	48762	48806	48841	48914	48960	48957	48913	48875	48839	48815	48812	48840	48833	48856	48858	48862	48824	48785	48755	48741	48776	48807	48890	48891	48887	48896	48892	48898	48914	48937	48980	49009	49081	49099	49093	49063	49081	49086
49252	49235	49245	49252	49294	49339	49393	49423	49455	49475	49449	49427	49426	49455	49516	49589	49616	49595	49567	49513	49491	49474	49474	49490	49492	49503	49510	49506	49465	49420	49384	49400	49443	49474	49556	49528	49519	49526	49547	49557	49595	49608	49655	49730	49766	49785	49780	49776	49766	49774
49991	49981	49976	49997	50023	50062	50101	50129	50129	50141	50114	50093	50091	50134	50194	50260	50282	50255	50217	50166	50145	50134	50141	50168	50166	50165	50160	50149	50100	50066	50045	50055	50111	50167	50237	50187	50191	50166	50187	50208	50243	50290	50353	50417	50471	50504	50502	50472	50483	50493
50725	50689	50701	50711	50733	50742	50788	50803	50798	50784	50756	50742	50741	50788	50850	50909	50930	50891	50841	50805	50787	50770	50780	50786	50805	50802	50790	50776	50731	50701	50688	50710	50760	50828	50889	50834	50809	50807	50835	50850	50892	50952	51009	51053	51141	51176	51161	51141	51142	51161
51355	51294	51319	51320	51316	51340	51371	51347	51339	51305	51294	51270	51274	51329	51390	51441	51435	51388	51361	51318	51301	51310	51313	51287	51323	51337	51314	51288	51263	51225	51210	51229	51304	51364	51408	51345	51323	51305	51341	51368	51418	51481	51544	51633	51670	51677	51717	51681	51675	51687
51964	51981	51937	51937	51918	51909	51948	51907	51875	51855	51827	51805	51818	51861	51923	51963	51962	51921	51860	51826	51845	51856	51855	51856	51852	51845	51827	51799	51774	51725	51748	51776	51820	51903	51959	51883	51844	51829	51841	51895	51949	52009	52071	52115	52197	52225	52227	52202	52196	52232
52484	52474	52427	52437	52416	52408	52356	52375	52316	52273	52273	52240	52265	52303	52386	52392	52378	52317	52270	52232	52249	52264	52275	52304	52283	52284	52236	52223	52176	52150	52169	52217	52265	52352	52369	52299	52243	52254	52273	52297	52375	52411	52486	52572	52604	52631	52609	52617	52622	52627
52830	52798	52797	52763	52735	52737	52680	52668	52616	52569	52543	52536	52539	52589	52669	52660	52631	52568	52532	52474	52524	52540	52560	52557	52542	52546	52523	52488	52467	52454	52465	52500	52562	52621	52642	52554	52523	52509	52503	52563	52630	52693	52755	52776	52847	52854	52869	52855	52866	52859
53125	53120	53076	53065	53033	53013	52907	52905	52858	52771	52774	52740	52781	52839	52903	52867	52824	52775	52731	52716	52752	52777	52786	52778	52781	52748	52738	52689	52694	52664	52701	52742	52797	52859	52860	52773	52746	52712	52738	52774	52838	52895	52951	52972	53043	53028	53025	53055	53030	53060
53267	53229	53225	53193	53144	53114	53032	53000	52943	52925	52859	52853	52889	52905	52947	52939	52886	52832	52799	52809	52824	52862	52874	52873	52854	52850	52806	52789	52760	52761	52823	52846	52909	52946	52929	52866	52797	52805	52850	52868	52911	52965	53013	53054	53065	53078	53039	53078	53085	53072
53219	53162	53163	53136	53112	53015	52944	52922	52851	52754	52780	52783	52817	52830	52838	52815	52789	52727	52698	52725	52755	52766	52801	52781	52760	52743	52742	52693	52713	52708	52743	52777	52835	52841	52840	52764	52708	52696	52693	52752	52799	52835	52888	52921	52920	52910	52917	52923	52935	52939
53080	53054	53060	53016	52945	52913	52814	52775	52727	52643	52637	52653	52659	52685	52688	52663	52598	52559	52547	52579	52611	52646	52652	52638	52616	52604	52588	52570	52565	52582	52602	52660	52690	52710	52667	52619	52576	52573	52539	52612	52650	52663	52703	52716	52711	52709	52712	52719	52714	52726
52801	52796	52758	52739	52683	52630	52558	52524	52438	52364	52371	52383	52393	52418	52420	52361	52275	52252	52262	52295	52331	52370	52365	52359	52361	52322	52299	52294	52291	52341	52381	52403	52415	52420	52374	52327	52309	52274	52300	52310	52332	52365	52370	52370	52365	52360	52344	52369	52361	52370
52332	52336	52309	52280	52229	52175	52087	52062	51973	51952	51953	51951	51969	51963	51937	51895	51860	51813	51816	51862	51912	51920	51942	51934	51921	51888	51860	51859	51877	51893	51965	51979	51978	51976	51928	51900	51862	51850	51853	51881	51887	51901	51910	51885	51862	51859	51818	51871	51867	51845
51865	51852	51852	51820	51766	51722	51649	51580	51524	51520	51497	51503	51527	51518	51474	51443	51394	51357	51374	51427	51465	51489	51503	51489	51472	51451	51434	51439	51441	51477	51524	51550	51542	51528	51456	51451	51422	51401	51400	51415	51437	51416	51417	51401	51342	51330	51341	51352	51354	51348
51242	51252	51238	51215	51169	51120	51035	50993	50950	50937	50931	50949	50957	50952	50906	50843	50787	50785	50798	50855	50890	50925	50933	50929	50901	50879	50866	50875	50899	50931	50959	50989	50973	50943	50867	50865	50859	50847	50851	50846	50844	50834	50816	50755	50723	50691	50704	50708	50723	50708
50530	50531	50535	50502	50470	50436	50375	50334	50292	50281	50291	50303	50313	50291	50254	50187	50134	50129	50172	50229	50259	50276	50282	50273	50250	50236	50241	50248	50274	50301	50344	50345	50318	50291	50215	50236	50227	50205	50218	50197	50195	50157	50121	50075	50035	50004	50001	50015	50031	50016
49805	49802	49814	49805	49766	49722	49684	49652	49627	49621	49624	49653	49651	49631	49574	49512	49476	49489	49533	49572	49619	49619	49628	49623	49594	49589	49588	49608	49631	49673	49692	49709	49656	49621	49533	49581	49570	49565	49575	49545	49529	49499	49440	49366	49315	49306	49312	49320	49328	49306
49036	49035	49055	49053	49022	48985	48952	48928	48927	48926	48942	48958	48964	48924	48876	48811	48766	48802	48852	48895	48920	48928	48922	48930	48925	48905	48886	48920	48967	49002	49032	49013	48960	48915	48836	48883	48907	48890	48884	48856	48826	48783	48727	48650	48595	48566	48584	48583	48592	48569
48284	48297	48317	48309	48291	48262	48253	48246	48243	48239	48281	48284	48288	48250	48184	48134	48130	48146	48214	48245	48277	48291	48259	48253	48252	48253	48255	48285	48313	48370	48352	48327	48279	48232	48178	48226	48233	48229	48218	48211	48159	48112	48048	47972	47914	47883	47911	47920	47923	47900
47526	47538	47535	47566	47543	47557	47530	47533	47554	47568	47601	47619	47621	47564	47511	47478	47432	47498	47542	47584	47616	47595	47591	47579	47587	47585	47592	47627	47639	47699	47668	47636	47601	47544	47486	47556	47572	47587	47549	47531	47493	47432	47370	47303	47236	47216	47240	47223	47225	47217
46790	46830	46842	46856	46859	46867	46877	46830	46896	46939	46970	46994	46952	46913	46850	46829	46813	46887	46947	46960	46951	46952	46946	46943	46971	46972	46971	47007	47047	47087	47029	47022	46975	46901	46876	46932	46960	46966	46931	46924	46865	46803	46739	46673	46609	46593	46615	46608	46594	46573
46230	46261	46269	46312	46328	46328	46354	46332	46415	46463	46477	46499	46481	46419	46388	46344	46412	46424	46465	46485	46484	46479	46472	46471	46485	46467	46481	46533	46545	46574	46547	46546	46467	46417	46372	46454	46481	46516	46457	46462	46383	46333	46269	46200	46152	46135	46145	46157	46138	46140
45650	45693	45705	45757	45764	45765	45826	45848	45914	45947	45986	45992	45966	45945	45905	45871	45933	45941	46014	46025	45995	46007	45955	45947	45965	45969	46010	46037	46068	46046	46054	46036	45952	45941	45872	45977	45993	46015	45992	45964	45906	45832	45775	45709	45689	45671	45637	45665	45675	45656
45301	45346	45293	45323	45432	45475	45447	45411	45534	45643	45683	45640	45624	45609	45453	45530	45683	45666	45722	45695	45582	45549	45663	45713	45628	45616	45594	45676	45635	45750	45722	45637	45598	45536	45521	45634	45628	45654	45658	45586	45635	45484	45451	45337	45339	45351	45271	45321	45288	45342
45317	45356	45356	45394	45447	45508	45508	45492	45625	45687	45706	45687	45665	45642	45614	45607	45707	45717	45791	45748	45685	45663	45706	45719	45724	45715	45680	45764	45739	45788	45788	45694	45673	45599	45620	45675	45730	45740	45781	45651	45670	45600	45560	45499	45493	45492	45417	45482	45445	45456
44912	44948	44957	45007	45066	45094	45143	45181	45266	45319	45341	45357	45313	45297	45271	45305	45369	45394	45442	45412	45374	45345	45339	45334	45357	45359	45371	45415	45427	45406	45423	45315	45280	45281	45282	45364	45365	45389	45415	45355	45339	45264	45242	45201	45199	45199	45207	45176	45182	45126
44933	45012	44985	45023	45093	45127	45179	45232	45324	45365	45378	45356	45316	45343	45324	45354	45398	45486	45477	45458	45437	45406	45373	45389	45384	45409	45452	45464	45457	45441	45430	45385	45338	45319	45360	45372	45433	45460	45509	45434	45417	45327	45299	45308	45317	45328	45350	45303	45300	45288
45078	45080	45104	45130	45184	45243	45300	45336	45412	45470	45494	45451	45447	45436	45459	45511	45527	45594	45593	45569	45540	45490	45475	45489	45543	45517	45572	45555	45544	45506	45466	45408	45426	45421	45468	45469	45546	45547	45591	45533	45514	45484	45455	45448	45500	45479	45503	45504	45479	45512
45357	45357	45388	45409	45464	45527	45580	45631	45715	45761	45758	45738	45737	45722	45768	45797	45875	45879	45871	45851	45785	45755	45763	45754	45805	45797	45832	45825	45819	45785	45732	45683	45689	45700	45762	45788	45804	45844	45844	45762	45806	45772	45762	45799	45828	45815	45816	45826	45835	45793
45851	45848	45855	45886	45929	45990	46038	46115	46160	46177	46194	46178	46142	46172	46193	46245	46304	46325	46306	46277	46227	46210	46178	46190	46198	46236	46253	46248	46234	46184	46149	46120	46130	46146	46228	46235	46237	46258	46248	46274	46246	46246	46239	46290	46328	46355	46336	46324	46323	46314
46414	46397	46396	46412	46469	46508	46567	46649	46675	46688	46698	46688	46678	46678	46719	46779	46811	46843	46826	46763	46732	46692	46683	46696	46713	46702	46763	46735	46707	46643	46636	46593	46627	46658	46717	46723	46739	46758	46765	46746	46736	46752	46801	46837	46888	46894	46927	46901	46884	46894
47081	47065	47056	47080	47104	47171	47223	47272	47295	47309	47292	47269	47268	47272	47350	47392	47430	47434	47412	47353	47323	47291	47292	47286	47315	47337	47339	47319	47289	47243	47213	47189	47235	47275	47351	47335	47329	47353	47333	47372	47364	47381	47429	47472	47537	47562	47555	47548	47540	47569
47839	47827	47808	47837	47861	47899	47942	47977	47990	48004	47992	47946	47951	47985	48038	48113	48134	48132	48075	48039	48003	47979	47974	47980	47984	48007	48013	48002	47962	47917	47891	47885	47929	47979	48041	48011	48021	48024	48036	48050	48083	48105	48145	48215	48266	48295	48299	48294	48281	48295
48630	48617	48603	48617	48621	48648	48680	48705	48705	48714	48690	48662	48668	48699	48757	48813	48839	48815	48766	48716	48697	48675	48679	48697	48688	48698	48711	48663	48638	48595	48578	48593	48638	48698	48769	48725	48710	48721	48728	48754	48772	48820	48879	48949	48997	49039	49040	49025	49027	49051
49460	49421	49407	49414	49422	49437	49470	49477	49465	49448	49424	49401	49400	49447	49506	49560	49580	49529	49479	49435	49429	49413	49417	49435	49434	49429	49420	49406	49365	49333	49315	49334	49382	49443	49513	49469	49452	49438	49452	49483	49508	49570	49635	49708	49763	49803	49799	49780	49783	49799
50227	50212	50174	50180	50190	50201	50197	50204	50179	50164	50118	50098	50111	50160	50209	50260	50254	50213	50165	50119	50123	50133	50135	50143	50152	50138	50124	50092	50062	50022	50018	50051	50113	50174	50225	50171	50143	50128	50148	50175	50231	50277	50351	50423	50471	50496	50504	50508	50501	50536
51038	51001	50998	50965	50959	50962	50964	50944	50907	50865	50860	50805	50864	50885	50938	50958	50967	50911	50857	50834	50828	50829	50849	50848	50845	50851	50843	50788	50778	50722	50743	50754	50842	50909	50935	50866	50846	50839	50852	50863	50944	51000	51079	51128	51202	51206	51214	51200	51210	51201
51733	51704	51686	51635	51647	51609	51615	51578	51553	51506	51459	51431	51454	51512	51565	51601	51564	51513	51470	51443	51450	51461	51481	51483	51477	51462	51432	51404	51392	51363	51378	51417	51464	51531	51562	51522	51470	51454	51465	51490	51578	51627	51698	51755	51809	51809	51817	51823	51817	51852
52238	52240	52225	52169	52185	52146	52128	52084	52019	51974	51975	51926	51943	52019	52049	52053	52027	51985	51926	51918	51933	51951	51976	51975	51972	51939	51935	51898	51879	51874	51887	51921	51982	52031	52025	51989	51948	51934	51947	51992	52041	52097	52169	52215	52291	52266	52280	52264	52260	52294
52766	52781	52739	52699	52696	52668	52605	52567	52510	52474	52468	52438	52438	52492	52512	52504	52491	52439	52379	52384	52401	52448	52448	52470	52440	52419	52408	52381	52335	52352	52371	52430	52474	52527	52505	52514	52441	52378	52409	52490	52519	52583	52623	52673	52681	52713	52700	52707	52704	52718
53142	53167	53104	53113	53083	53024	52963	52929	52859	52801	52823	52802	52814	52837	52866	52847	52791	52737	52713	52713	52761	52785	52801	52812	52781	52777	52781	52721	52720	52714	52748	52783	52844	52870	52844	52832	52755	52751	52765	52763	52862	52901	52950	52980	52973	52990	53005	52997	53016	53052
53343	53271	53251	53256	53187	53140	53096	53034	52947	52926	52891	52934	52912	52961	52962	52941	52886	52832	52805	52817	52856	52913	52927	52924	52905	52884	52891	52827	52828	52830	52868	52931	52938	52994	52960	52944	52851	52848	52857	52937	52925	52984	53027	53030	53004	53032	53042	53038	53040	53062
53350	53381	53383	53283	53299	53240	53180	53099	53043	53000	52959	53010	53001	53039	53035	52998	52928	52906	52903	52915	52952	52993	52996	53002	53004	52959	52966	52935	52928	52947	52968	53043	53055	53085	53057	53008	52961	52927	52950	53001	52969	53052	53086	53081	53039	53059	53069	53065	53075	53050
53265	53282	53254	53187	53204	53131	53080	53010	52947	52897	52875	52881	52922	52947	52933	52902	52839	52800	52804	52822	52892	52911	52937	52932	52911	52889	52888	52853	52858	52896	52931	52968	52994	52989	52914	52915	52898	52850	52853	52901	52888	52945	52960	52941	52921	52905	52919	52908	52929	52894
52966	52996	52995	52960	52910	52859	52797	52723	52693	52648	52642	52674	52660	52686	52673	52600	52567	52522	52539	52561	52611	52650	52684	52663	52646	52621	52594	52593	52642	52658	52700	52722	52704	52723	52646	52665	52620	52603	52591	52633	52607	52644	52649	52611	52606	52565	52578	52581	52576	52560
52602	52637	52646	52589	52549	52492	52430	52385	52344	52329	52288	52352	52346	52337	52325	52262	52215	52180	52210	52258	52300	52333	52357	52328	52331	52287	52278	52281	52291	52324	52378	52423	52401	52399	52312	52330	52291	52278	52280	52268	52281	52299	52286	52225	52194	52191	52182	52183	52202	52193
52081	52107	52106	52100	52073	52007	51948	51892	51848	51852	51843	51873	51883	51864	51830	51773	51724	51706	51744	51796	51833	51866	51877	51871	51851	51832	51830	51836	51877	51901	51941	51948	51927	51907	51851	51840	51832	51820	51811	51822	51810	51803	51771	51719	51674	51630	51637	51659	51661	51641
51464	51454	51463	51448	51417	51374	51332	51285	51251	51256	51262	51285	51293	51264	51231	51165	51128	51131	51168	51232	51263	51292	51281	51288	51266	51247	51248	51243	51277	51339	51373	51358	51319	51290	51237	51249	51227	51233	51235	51211	51231	51188	51145	51094	51050	51002	51007	51020	51024	51010
50727	50755	50765	50750	50726	50700	50662	50625	50614	50606	50636	50644	50654	50628	50576	50524	50497	50503	50534	50587	50624	50648	50658	50642	50627	50614	50628	50638	50670	50713	50737	50723	50690	50641	50577	50600	50610	50601	50592	50582	50561	50526	50485	50413	50357	50321	50321	50335	50347	50313
49943	49970	49978	49978	49964	49936	49912	49887	49883	49909	49922	49934	49943	49900	49859	49800	49774	49809	49853	49907	49928	49932	49934	49928	49911	49907	49914	49933	49986	50011	50029	50022	49963	49915	49854	49898	49891	49895	49899	49875	49833	49795	49740	49671	49597	49577	49581	49579	49588	49570
49141	49155	49179	49191	49187	49165	49142	49137	49137	49166	49172	49203	49198	49159	49112	49061	49039	49085	49140	49191	49191	49200	49174	49191	49176	49185	49191	49208	49229	49282	49310	49270	49225	49166	49107	49145	49170	49176	49168	49141	49103	49053	49000	48926	48854	48832	48837	48840	48848	48826
48329	48339	48384	48343	48384	48355	48361	48368	48391	48406	48423	48468	48445	48395	48353	48308	48301	48340	48399	48447	48450	48445	48440	48418	48412	48423	48434	48486	48528	48538	48548	48508	48459	48388	48324	48405	48436	48426	48408	48377	48350	48275	48220	48151	48096	48086	48070	48058	48063	48067
47521	47539	47582	47579	47620	47573	47605	47616	47645	47672	47686	47714	47697	47655	47611	47579	47607	47660	47709	47727	47726	47708	47682	47709	47677	47695	47736	47752	47769	47800	47813	47774	47712	47644	47576	47667	47689	47698	47693	47663	47618	47567	47496	47438	47355	47319	47333	47348	47339	47334
46817	46848	46878	46869	46919	46878	46935	46967	47016	47041	47061	47070	47061	47021	46987	46953	46978	47040	47088	47095	47087	47075	47038	47054	47046	47074	47086	47129	47172	47172	47156	47116	47047	47005	46931	47030	47096	47078	47078	47021	46988	46940	46845	46790	46733	46717	46725	46738	46719	46727
46127	46152	46205	46174	46264	46241	46271	46328	46359	46404	46421	46429	46414	46377	46344	46337	46347	46422	46452	46494	46476	46427	46418	46411	46390	46431	46456	46489	46487	46516	46509	46462	46399	46343	46324	46387	46385	46427	46433	46375	46330	46297	46230	46195	46169	46151	46129	46117	46125	46129
45537	45571	45577	45649	45707	45706	45712	45778	45815	45869	45901	45888	45876	45846	45790	45797	45866	45903	45934	45953	45935	45881	45848	45870	45859	45893	45946	45951	46024	45995	45955	45898	45842	45807	45826	45845	45838	45923	45905	45857	45808	45790	45701	45636	45644	45615	45631	45644	45659	45623
45185	45217	45194	45264	45324	45386	45395	45440	45510	45553	45564	45568	45548	45518	45490	45509	45558	45580	45640	45649	45583	45544	45539	45510	45557	45586	45605	45622	45605	45620	45615	45533	45497	45470	45485	45532	45549	45571	45561	45559	45495	45474	45379	45363	45408	45384	45350	45361	45357	45349
44848	44911	44881	44939	45037	45038	45064	45140	45198	45257	45230	45235	45224	45194	45203	45201	45275	45310	45340	45334	45269	45243	45212	45217	45230	45248	45291	45303	45311	45290	45259	45238	45206	45144	45162	45211	45177	45287	45261	45243	45195	45163	45096	45112	45101	45133	45096	45088	45149	45097
44777	44779	44801	44842	44909	44964	44988	45050	45075	45144	45148	45149	45127	45092	45088	45112	45199	45243	45262	45217	45196	45137	45097	45110	45113	45158	45186	45221	45190	45189	45135	45085	45051	45052	45083	45118	45125	45155	45147	45123	45110	45066	45043	45042	45054	45108	45064	45075	45053	45059
44750	44766	44741	44807	44856	44890	44980	45046	45103	45089	45128	45104	45088	45085	45103	45138	45182	45224	45238	45190	45127	45110	45087	45075	45127	45130	45142	45159	45178	45128	45066	45044	45021	45025	45075	45088	45076	45122	45163	45125	45082	45060	45074	45073	45072	45085	45090	45095	45049	45104
44905	44906	44926	44954	45051	45038	45127	45197	45210	45275	45258	45256	45220	45235	45257	45320	45346	45372	45371	45330	45259	45230	45185	45217	45247	45279	45303	45303	45255	45237	45198	45163	45146	45174	45245	45240	45250	45280	45283	45277	45247	45190	45240	45247	45297	45275	45311	45276	45259	45308
45310	45307	45287	45355	45419	45458	45506	45544	45605	45600	45631	45596	45582	45586	45606	45661	45691	45722	45704	45648	45622	45574	45528	45569	45597	45614	45613	45654	45626	45568	45517	45495	45531	45527	45578	45576	45577	45635	45637	45602	45609	45548	45609	45672	45694	45697	45721	45685	45674	45727
45720	45733	45718	45760	45759	45794	45886	45919	45996	45979	45971	45955	45949	45962	45997	46005	46100	46093	46038	45999	45962	45947	45887	45924	45943	45981	45973	45997	45927	45902	45852	45841	45868	45890	45978	45961	45959	45986	45986	45996	45999	45953	46000	46072	46117	46122	46144	46114	46121	46145
46337	46319	46297	46319	46319	46375	46450	46489	46510	46520	46485	46479	46475	46506	46563	46591	46641	46624	46600	46553	46509	46486	46439	46481	46501	46505	46534	46529	46451	46416	46386	46391	46423	46463	46539	46507	46522	46536	46516	46513	46527	46521	46565	46661	46680	46745	46751	46760	46739	46742
47060	47060	47027	47052	47039	47114	47137	47181	47186	47189	47155	47151	47140	47146	47217	47267	47287	47281	47245	47186	47146	47116	47108	47139	47165	47167	47165	47147	47102	47044	47036	47053	47095	47137	47210	47187	47194	47173	47183	47186	47200	47254	47289	47355	47410	47430	47429	47439	47418	47442
47805	47807	47781	47779	47783	47823	47848	47869	47879	47852	47845	47819	47816	47835	47903	47951	47962	47948	47894	47852	47818	47824	47815	47829	47848	47847	47834	47809	47766	47714	47708	47733	47770	47850	47898	47863	47856	47850	47857	47868	47909	47953	48013	48071	48129	48158	48170	48166	48141	48174
48634	48608	48589	48589	48586	48610	48626	48617	48620	48601	48575	48558	48559	48608	48652	48699	48703	48683	48619	48575	48560	48566	48573	48576	48588	48587	48570	48559	48503	48477	48456	48489	48540	48591	48662	48620	48602	48580	48594	48623	48658	48713	48775	48835	48895	48913	48932	48929	48907	48940
49450	49439	49406	49388	49395	49404	49410	49409	49386	49348	49339	49315	49314	49367	49407	49455	49451	49416	49360	49319	49307	49313	49337	49344	49340	49351	49317	49297	49241	49211	49213	49247	49322	49370	49427	49381	49356	49343	49337	49384	49426	49484	49531	49598	49662	49690	49690	49687	49677	49714
50278	50258	50235	50217	50205	50184	50184	50167	50145	50113	50086	50070	50100	50123	50178	50211	50182	50143	50088	50073	50069	50071	50103	50109	50113	50090	50074	50043	50006	49982	49997	50025	50089	50163	50198	50135	50112	50100	50104	50150	50199	50231	50297	50379	50431	50459	50445	50469	50436	50453
51080	51054	51024	50988	50970	50952	50937	50899	50848	50824	50810	50792	50806	50858	50889	50930	50893	50844	50793	50766	50781	50799	50817	50851	50841	50817	50800	50784	50743	50719	50720	50788	50845	50907	50923	50881	50856	50825	50839	50879	50929	50977	51025	51100	51137	51162	51163	51173	51152	51177
51714	51680	51659	51629	51609	51581	51551	51505	51466	51431	51411	51400	51420	51475	51496	51493	51479	51422	51388	51363	51359	51422	51410	51444	51447	51391	51401	51348	51326	51321	51343	51388	51446	51524	51529	51464	51435	51424	51431	51471	51513	51614	51613	51684	51715	51726	51731	51732	51725	51736
52334	52315	52295	52249	52215	52181	52136	52100	52074	52005	51975	51994	51994	52036	52059	52063	52020	51973	51968	51944	51941	52001	52021	52031	52012	51993	51966	51919	51913	51927	51964	52012	52058	52071	52131	52071	52017	51987	52006	52035	52104	52185	52188	52256	52255	52261	52275	52249	52263	52277
52793	52789	52762	52728	52704	52654	52613	52555	52542	52470	52440	52435	52473	52483	52519	52508	52463	52403	52358	52389	52405	52494	52451	52490	52449	52462	52432	52433	52393	52404	52447	52492	52522	52533	52569	52520	52473	52453	52469	52511	52553	52617	52602	52676	52682	52672	52654	52635	52676	52705
53107	53082	53052	53040	52988	52949	52881	52840	52741	52732	52724	52726	52742	52788	52796	52760	52718	52666	52670	52653	52739	52792	52777	52795	52784	52755	52696	52698	52671	52707	52745	52802	52823	52826	52827	52801	52745	52731	52743	52775	52825	52869	52887	52919	52902	52896	52902	52853	52905	52905
53314	53300	53299	53239	53203	53155	53089	53029	53006	52944	52941	52949	52967	52952	53019	52964	52896	52859	52827	52892	52947	52995	53031	52990	52977	52961	52918	52922	52921	52945	52972	53003	53055	53075	53045	53008	52976	52942	52969	52992	53024	53036	53134	53079	53072	53063	53065	53078	53057	53055
53353	53346	53315	53297	53264	53198	53143	53100	53011	52994	53002	53009	53023	53013	53040	52999	52941	52900	52937	52937	53020	53016	53074	53043	53036	52986	52987	53008	52988	53028	53061	53115	53108	53155	53081	53047	53022	52998	53007	53032	53054	53107	53113	53088	53062	53028	53041	53045	53067	53053
53172	53147	53163	53115	53088	53030	52962	52911	52859	52859	52851	52857	52881	52909	52867	52829	52761	52737	52724	52792	52813	52876	52924	52890	52863	52861	52842	52828	52851	52897	52936	52967	52971	52992	52906	52887	52866	52862	52847	52883	52897	52908	52886	52885	52838	52824	52833	52812	52829	52808
52948	52955	52948	52932	52910	52838	52785	52742	52701	52669	52668	52691	52717	52711	52694	52637	52586	52566	52609	52635	52656	52686	52719	52729	52713	52668	52681	52669	52696	52743	52789	52806	52783	52802	52711	52710	52703	52685	52688	52691	52713	52733	52672	52667	52627	52596	52590	52580	52604	52599
52539	52549	52549	52525	52502	52460	52404	52367	52345	52316	52328	52351	52351	52327	52306	52248	52216	52207	52244	52292	52345	52358	52353	52360	52343	52321	52313	52298	52368	52396	52441	52456	52438	52413	52336	52343	52326	52315	52326	52313	52322	52320	52270	52243	52199	52176	52163	52166	52179	52180
[truncated: 485 more rows]
[truncated: 674 more columns]

## Sheet: FMCWTimes
Time (duration of exp from FMCW view) in seconds
0
5
10
15
20
25
30
35
40
45
50
55
60
65
70
75
80
85
90
95
100
105
110
115
120
125
130
135
140
145
150
155
160
165
170
175
180
[truncated: 687 more rows]
