# Supplementary material for: Dynamic analysis of geomaterials using microwave sensing
Source: Sci Rep. 2024 Mar 26;14:7112. doi: 10.1038/s41598-024-57653-3 (PMC10965938; doi:10.1038/s41598-024-57653-3)
Supplement: Supplementary file 12 — Supplementary Information 12. [file 41598_2024_57653_MOESM12_ESM.xlsx]

## Sheet: Intro
Fluid Injection Data (figure 6) for RedStBees Sample 1 Top (Control - undeformed)
See tabs for datasets

## Sheet: SteelCylinder
						In this dataset, each column represents 1 data capture from the sensor (Over 1501 data points)
Steel Cylinder Reference at 10cm from K-band antenna						These are raw datasets in the time domain, as output from the sensor. Units are a.u.
						The sensor is a K-band FMCW operating between 24 - 25.5 GHz
						The chirp duration is 300 ms
						The time between chirps is 5 seconds
49196	49174	49151	49161	49151	49168	49160	49174	49149	49168
47499	47512	47505	47480	47499	47505	47497	47493	47527	47507
46167	46166	46173	46196	46161	46163	46182	46179	46210	46185
45398	45376	45399	45410	45377	45385	45389	45400	45356	45395
44759	44760	44780	44756	44767	44776	44770	44789	44761	44761
44370	44358	44383	44417	44368	44386	44368	44412	44399	44392
44231	44263	44203	44271	44241	44220	44285	44299	44237	44253
44104	44135	44112	44100	44140	44148	44169	44157	44125	44146
44277	44297	44332	44321	44323	44299	44307	44303	44292	44291
44682	44693	44678	44732	44712	44712	44701	44686	44704	44730
45124	45131	45139	45116	45140	45121	45127	45146	45167	45138
45811	45791	45792	45788	45794	45791	45786	45800	45830	45795
46617	46613	46600	46608	46614	46609	46608	46608	46589	46605
47487	47488	47487	47490	47475	47463	47481	47467	47467	47482
48443	48427	48433	48424	48436	48429	48426	48430	48432	48428
49430	49405	49425	49413	49400	49428	49417	49411	49402	49405
50391	50408	50405	50403	50392	50391	50374	50390	50375	50382
51337	51338	51350	51354	51337	51310	51320	51324	51313	51305
52137	52145	52156	52145	52129	52140	52115	52127	52163	52153
52878	52876	52872	52873	52881	52914	52831	52869	52877	52881
53431	53438	53422	53402	53427	53441	53463	53428	53401	53373
53771	53743	53747	53740	53749	53759	53710	53730	53735	53708
53961	53966	53983	53949	53939	53896	53911	53945	53954	53933
53944	53935	53931	53931	53932	53961	53938	53931	53932	53894
53646	53648	53651	53637	53641	53676	53610	53626	53641	53605
53309	53326	53294	53302	53310	53344	53306	53295	53312	53326
52731	52723	52721	52728	52721	52717	52759	52720	52742	52733
51986	51976	51961	51983	51976	51974	51983	51995	51969	51991
51180	51183	51183	51192	51181	51184	51208	51197	51195	51189
50291	50304	50296	50288	50296	50304	50303	50309	50305	50313
49356	49355	49359	49366	49353	49356	49374	49372	49377	49377
48417	48400	48406	48413	48417	48428	48425	48428	48445	48417
47472	47486	47476	47478	47483	47508	47472	47486	47499	47486
46669	46653	46648	46684	46682	46674	46688	46703	46691	46706
45876	45870	45874	45894	45882	45858	45896	45889	45904	45883
45274	45281	45265	45267	45269	45282	45280	45309	45314	45311
44645	44657	44660	44669	44619	44710	44641	44675	44666	44680
44275	44280	44248	44284	44262	44259	44293	44285	44303	44276
44107	44132	44148	44123	44148	44150	44154	44149	44150	44119
43985	43988	44011	44012	43994	43994	44037	44032	44020	44035
44055	44047	44081	44043	44067	44067	44070	44062	44056	44057
44436	44439	44424	44435	44423	44448	44442	44419	44428	44440
44819	44809	44835	44823	44795	44812	44816	44838	44835	44840
45396	45375	45377	45390	45387	45373	45388	45365	45376	45356
46161	46165	46138	46159	46138	46158	46144	46145	46133	46148
46980	46960	46963	46959	46944	46947	46944	46962	46955	46940
47874	47867	47865	47860	47861	47863	47847	47851	47841	47849
48844	48818	48813	48812	48806	48796	48800	48810	48794	48788
49790	49791	49790	49776	49778	49774	49768	49761	49772	49762
50732	50738	50733	50719	50728	50725	50713	50704	50708	50711
51564	51557	51548	51547	51553	51547	51546	51523	51541	51537
52380	52375	52379	52376	52381	52377	52361	52375	52384	52354
53032	53040	53031	53042	53029	53028	53015	53003	53025	53017
53450	53443	53425	53433	53454	53437	53447	53451	53447	53421
53871	53859	53835	53847	53855	53850	53833	53836	53849	53834
54003	54009	53985	53987	53978	53993	53980	53992	53984	53989
53880	53871	53890	53871	53871	53882	53863	53873	53857	53860
53719	53712	53709	53711	53715	53706	53687	53702	53707	53716
53353	53363	53350	53348	53349	53353	53364	53363	53355	53357
52763	52742	52749	52756	52754	52752	52752	52752	52760	52745
52111	52109	52125	52129	52123	52115	52126	52125	52125	52131
51360	51367	51366	51369	51367	51371	51362	51365	51375	51375
50524	50524	50524	50517	50529	50523	50529	50539	50525	50534
49658	49649	49647	49660	49658	49646	49663	49670	49674	49669
48766	48777	48770	48767	48766	48761	48773	48775	48781	48784
47919	47932	47921	47940	47938	47930	47937	47945	47932	47934
47105	47105	47103	47091	47110	47113	47110	47110	47107	47106
46392	46414	46403	46427	46410	46425	46411	46419	46409	46415
45713	45729	45731	45737	45746	45760	45738	45741	45760	45756
45168	45171	45153	45177	45172	45200	45175	45190	45154	45184
44869	44856	44893	44873	44875	44859	44842	44868	44868	44869
44555	44564	44577	44574	44599	44569	44617	44578	44573	44590
44463	44486	44462	44467	44500	44471	44450	44501	44490	44469
44597	44596	44604	44596	44592	44587	44581	44590	44603	44584
44803	44818	44800	44795	44824	44815	44773	44810	44819	44808
45205	45194	45194	45197	45227	45206	45204	45187	45203	45194
45764	45733	45759	45756	45767	45760	45747	45768	45777	45767
46414	46422	46414	46402	46381	46381	46407	46407	46409	46404
47193	47184	47181	47170	47189	47166	47158	47163	47162	47178
48038	48022	48039	48031	48029	48030	48012	48017	48016	48014
48918	48907	48931	48924	48912	48916	48915	48900	48897	48910
49853	49850	49824	49825	49826	49831	49825	49809	49823	49821
50710	50711	50676	50687	50665	50690	50677	50691	50682	50664
51561	51525	51544	51549	51543	51537	51529	51531	51530	51535
52311	52321	52315	52304	52312	52306	52302	52289	52310	52308
52893	52891	52870	52868	52823	52888	52873	52862	52856	52855
53399	53365	53402	53401	53425	53374	53397	53406	53372	53365
53786	53783	53760	53760	53810	53775	53753	53752	53761	53758
53827	53877	53828	53831	53818	53832	53837	53837	53825	53831
53878	53876	53872	53864	53884	53851	53854	53863	53861	53851
53692	53696	53664	53683	53640	53671	53677	53654	53677	53673
53292	53265	53278	53295	53287	53305	53284	53251	53270	53266
52811	52829	52818	52807	52805	52804	52810	52796	52809	52814
52189	52201	52194	52189	52207	52185	52192	52175	52209	52191
51439	51434	51444	51442	51456	51451	51447	51452	51441	51452
50671	50676	50674	50680	50678	50686	50689	50672	50693	50691
49842	49869	49857	49863	49856	49844	49860	49863	49877	49877
49159	49149	49169	49162	49141	49163	49173	49171	49163	49172
48224	48229	48234	48227	48245	48246	48256	48252	48262	48240
47483	47469	47466	47454	47460	47465	47464	47460	47494	47482
46736	46715	46716	46736	46729	46724	46742	46705	46733	46740
46119	46111	46106	46133	46097	46127	46123	46104	46102	46131
45690	45680	45681	45658	45710	45688	45675	45664	45698	45701
45231	45230	45236	45256	45240	45247	45249	45267	45284	45259
45023	45008	45023	45017	45016	45039	45027	45003	45047	45014
44996	45014	45001	45011	45018	44997	44991	44977	44989	45006
45035	45031	45013	45057	45007	45008	45006	45016	45040	45021
45194	45189	45183	45145	45169	45178	45172	45168	45168	45203
45595	45571	45564	45599	45583	45601	45578	45568	45591	45595
45993	46010	46008	45984	45993	45983	45982	46004	46004	45988
46542	46540	46537	46521	46548	46527	46533	46541	46513	46543
47191	47195	47194	47174	47187	47172	47182	47177	47179	47206
47885	47872	47889	47877	47873	47852	47868	47873	47864	47876
48622	48602	48595	48611	48615	48609	48599	48612	48598	48608
49348	49346	49340	49337	49339	49341	49337	49337	49322	49321
50062	50083	50068	50060	50075	50079	50056	50056	50071	50070
50782	50757	50760	50766	50758	50738	50736	50751	50762	50752
51337	51330	51322	51318	51336	51312	51329	51314	51311	51287
51921	51890	51878	51885	51885	51862	51894	51865	51871	51895
52273	52292	52291	52307	52290	52258	52286	52294	52314	52297
52500	52509	52517	52515	52492	52526	52468	52486	52523	52529
52692	52697	52676	52676	52696	52682	52681	52683	52697	52653
52702	52735	52721	52732	52720	52705	52729	52709	52695	52726
52515	52512	52523	52512	52501	52490	52536	52527	52529	52519
52310	52282	52288	52293	52291	52285	52282	52284	52308	52256
51947	51915	51933	51937	51927	51940	51912	51938	51937	51934
51419	51416	51405	51410	51412	51401	51393	51411	51415	51407
50875	50856	50870	50876	50866	50873	50856	50867	50877	50867
50249	50242	50243	50249	50234	50240	50248	50253	50256	50254
49585	49582	49586	49587	49584	49579	49605	49600	49594	49594
48920	48919	48925	48936	48928	48951	48925	48924	48926	48920
48298	48272	48299	48284	48294	48270	48291	48295	48297	48274
47650	47650	47655	47660	47651	47679	47682	47672	47672	47678
47079	47066	47079	47094	47078	47072	47081	47105	47074	47068
46654	46648	46653	46665	46640	46626	46637	46670	46638	46635
46237	46235	46252	46251	46247	46253	46266	46258	46254	46255
45908	45923	45918	45946	45924	45956	45953	45943	45947	45947
45843	45832	45835	45846	45833	45828	45826	45835	45849	45853
45759	45769	45769	45753	45790	45772	45755	45759	45761	45753
45845	45809	45827	45829	45841	45829	45841	45846	45856	45819
46048	46060	46069	46073	46066	46064	46049	46047	46073	46040
46335	46331	46335	46329	46347	46334	46323	46355	46330	46327
46742	46744	46722	46744	46744	46705	46735	46716	46717	46747
47230	47240	47227	47233	47240	47243	47250	47232	47242	47243
47759	47750	47768	47761	47765	47755	47740	47738	47753	47767
48359	48365	48366	48341	48349	48345	48342	48351	48347	48347
48968	48975	48975	48967	48953	48955	48969	48962	48954	48949
49582	49599	49594	49593	49588	49580	49588	49572	49589	49583
50188	50187	50176	50195	50173	50169	50169	50192	50176	50171
50715	50707	50711	50718	50702	50704	50696	50687	50708	50693
51221	51220	51211	51199	51205	51199	51204	51202	51200	51197
51622	51632	51650	51621	51625	51636	51625	51603	51628	51625
51879	51867	51875	51864	51874	51856	51873	51868	51868	51876
52083	52078	52079	52077	52096	52080	52091	52080	52102	52071
52180	52157	52163	52159	52160	52154	52177	52161	52155	52175
52108	52101	52097	52102	52098	52094	52095	52084	52092	52075
51963	51955	51960	51961	51962	51961	51971	51967	51963	51949
51703	51706	51700	51708	51688	51716	51724	51715	51720	51705
51338	51343	51339	51353	51334	51339	51341	51351	51338	51343
50939	50930	50923	50939	50937	50932	50945	50944	50934	50936
50456	50466	50467	50467	50459	50455	50469	50475	50478	50461
49938	49942	49932	49946	49951	49957	49953	49961	49952	49952
49422	49425	49433	49426	49429	49429	49428	49446	49429	49422
48927	48931	48931	48914	48923	48940	48930	48928	48939	48936
48433	48435	48440	48441	48437	48440	48441	48441	48455	48444
47982	47990	47984	47985	47990	47993	48010	47996	48003	48016
47627	47628	47627	47644	47637	47627	47628	47644	47615	47646
47322	47311	47330	47330	47323	47317	47341	47321	47341	47331
47103	47099	47101	47100	47092	47102	47111	47096	47109	47108
46986	46999	46984	46985	46997	46993	46983	46994	46988	46991
46914	46930	46915	46909	46941	46914	46933	46926	46914	46936
46952	46978	46973	46974	46974	46969	46971	46966	46973	46958
47131	47133	47122	47129	47128	47151	47123	47115	47115	47128
47287	47305	47289	47295	47281	47286	47279	47282	47286	47282
47561	47575	47575	47559	47577	47557	47560	47570	47559	47563
47909	47923	47901	47904	47889	47915	47907	47909	47910	47905
48279	48273	48274	48270	48269	48253	48266	48248	48260	48263
48667	48666	48670	48661	48689	48665	48659	48663	48647	48661
49091	49089	49082	49078	49079	49077	49077	49074	49081	49067
49498	49507	49502	49498	49496	49483	49505	49491	49494	49485
49916	49911	49911	49897	49907	49903	49896	49899	49893	49882
50239	50246	50244	50238	50251	50239	50247	50247	50241	50244
50589	50564	50579	50574	50562	50571	50564	50583	50565	50556
50831	50835	50828	50830	50807	50820	50819	50828	50823	50818
50994	50995	50992	50994	50965	50985	50980	50961	50981	50974
51106	51103	51085	51105	51114	51101	51084	51086	51095	51096
51119	51120	51127	51119	51117	51128	51111	51111	51121	51116
51026	51030	51036	51024	51015	51027	51031	51028	51032	51024
50926	50907	50914	50925	50941	50924	50923	50917	50920	50913
50718	50713	50702	50713	50710	50722	50721	50730	50718	50728
50443	50419	50447	50434	50438	50435	50427	50440	50445	50438
50145	50143	50144	50145	50134	50144	50157	50148	50153	50149
49813	49804	49797	49801	49808	49799	49796	49814	49796	49807
49495	49486	49481	49483	49489	49491	49499	49476	49485	49496
49098	49110	49106	49115	49109	49109	49103	49118	49112	49117
48773	48766	48764	48774	48771	48763	48788	48785	48769	48777
48447	48433	48434	48450	48435	48445	48444	48452	48459	48448
48163	48185	48186	48167	48158	48162	48159	48189	48173	48174
47963	47983	47979	47988	47976	47977	47984	47968	47963	47970
47800	47801	47802	47794	47803	47797	47803	47785	47793	47818
47669	47669	47677	47658	47678	47700	47672	47661	47687	47681
47665	47680	47644	47666	47660	47658	47672	47664	47668	47671
47650	47655	47658	47675	47660	47673	47678	47684	47675	47674
47724	47728	47748	47745	47744	47744	47731	47735	47746	47730
47873	47880	47881	47881	47863	47859	47862	47871	47867	47871
48047	48024	48030	48058	48031	48026	48021	48047	48023	48034
48247	48252	48236	48261	48256	48259	48256	48251	48258	48240
48490	48509	48490	48497	48486	48492	48486	48493	48493	48501
48746	48761	48769	48763	48761	48763	48751	48758	48753	48770
49036	49062	49059	49052	49038	49045	49040	49037	49040	49035
49321	49330	49321	49310	49326	49324	49314	49316	49309	49310
49602	49603	49594	49589	49584	49591	49579	49577	49593	49596
49845	49848	49837	49840	49832	49825	49824	49846	49836	49828
50036	50014	50029	50023	50025	50032	50022	50019	50017	50024
50193	50202	50203	50197	50196	50197	50194	50185	50205	50190
50340	50338	50310	50335	50317	50336	50325	50325	50310	50331
50365	50356	50363	50358	50363	50353	50363	50360	50358	50343
50389	50384	50379	50390	50375	50395	50378	50384	50384	50371
50346	50342	50358	50361	50356	50344	50357	50343	50358	50340
50227	50229	50240	50239	50229	50240	50247	50240	50225	50240
50118	50109	50111	50122	50114	50118	50125	50126	50129	50108
49958	49945	49959	49955	49966	49973	49969	49955	49963	49945
49758	49766	49771	49767	49769	49763	49784	49766	49758	49779
49571	49562	49578	49574	49575	49560	49567	49574	49572	49567
49359	49360	49349	49361	49362	49363	49367	49371	49361	49366
49164	49154	49167	49145	49153	49171	49179	49167	49170	49160
48976	48967	48982	48977	48975	49005	48987	48984	48971	48977
48822	48827	48806	48827	48811	48814	48842	48821	48844	48816
48709	48695	48694	48702	48702	48684	48690	48696	48694	48704
48596	48605	48602	48604	48599	48605	48611	48585	48604	48609
48567	48553	48561	48565	48554	48575	48552	48564	48561	48555
48526	48536	48526	48527	48534	48522	48539	48538	48519	48522
48546	48542	48533	48538	48541	48533	48545	48525	48537	48531
48575	48587	48578	48565	48585	48567	48563	48585	48569	48579
48637	48631	48627	48625	48633	48629	48617	48610	48615	48634
48708	48707	48706	48705	48702	48693	48702	48703	48705	48710
48799	48793	48792	48806	48811	48808	48790	48803	48800	48804
48895	48900	48903	48896	48900	48901	48881	48882	48892	48882
48997	48995	48990	48994	48983	48986	48992	48995	48993	48987
49097	49099	49091	49095	49091	49080	49084	49094	49079	49088
49194	49185	49188	49186	49191	49180	49184	49183	49185	49179
49260	49256	49256	49249	49269	49241	49251	49249	49251	49256
49294	49315	49307	49306	49299	49301	49307	49297	49302	49303
49323	49322	49338	49324	49330	49330	49322	49324	49327	49325
49332	49319	49327	49322	49317	49320	49311	49318	49317	49310
49274	49276	49257	49259	49268	49267	49274	49283	49269	49275
49185	49194	49209	49191	49207	49201	49198	49194	49189	49202
49081	49087	49083	49088	49074	49074	49086	49094	49084	49084
48944	48957	48958	48955	48955	48963	48961	48951	48963	48952
48804	48791	48805	48801	48800	48799	48791	48815	48808	48808
48640	48629	48637	48629	48639	48650	48635	48646	48637	48638
48480	48455	48471	48478	48477	48499	48493	48488	48483	48487
48313	48300	48318	48311	48320	48315	48312	48328	48311	48314
48163	48156	48165	48161	48177	48168	48168	48168	48160	48176
48059	48037	48057	48053	48058	48054	48056	48044	48065	48053
47937	47939	47935	47937	47943	47925	47947	47946	47949	47946
47875	47881	47874	47882	47878	47881	47903	47884	47886	47884
47891	47890	47894	47892	47888	47901	47888	47870	47877	47900
47921	47914	47914	47919	47905	47923	47922	47935	47906	47924
47991	48023	47997	48019	48002	48006	48005	48015	47999	48014
48144	48140	48136	48139	48131	48128	48134	48126	48146	48137
48312	48317	48308	48308	48317	48306	48318	48300	48307	48305
48533	48530	48536	48530	48532	48530	48516	48539	48533	48534
48779	48797	48757	48766	48755	48773	48787	48767	48747	48771
49039	49029	49037	49030	49038	49035	49022	49040	49027	49025
49285	49309	49300	49302	49304	49276	49278	49287	49279	49287
49575	49567	49571	49573	49565	49573	49575	49562	49572	49569
49839	49842	49819	49828	49840	49827	49830	49823	49841	49827
50065	50057	50048	50055	50062	50072	50052	50055	50045	50050
50291	50285	50277	50269	50275	50275	50274	50264	50270	50261
50468	50462	50458	50454	50460	50449	50459	50459	50451	50450
50547	50549	50546	50548	50562	50534	50538	50526	50541	50536
50630	50634	50635	50621	50613	50615	50603	50612	50611	50615
50613	50624	50628	50623	50633	50624	50624	50620	50620	50618
50517	50524	50523	50519	50520	50513	50515	50521	50515	50521
50405	50391	50387	50377	50387	50388	50377	50383	50381	50382
50177	50185	50178	50174	50182	50171	50182	50176	50186	50163
49911	49905	49924	49906	49900	49911	49900	49902	49892	49906
49606	49606	49598	49601	49584	49595	49599	49600	49612	49606
49259	49241	49261	49267	49275	49261	49265	49257	49266	49264
48915	48894	48901	48916	48906	48912	48908	48910	48916	48905
48536	48531	48530	48526	48532	48543	48544	48537	48542	48535
48181	48192	48174	48185	48199	48178	48183	48190	48185	48192
47884	47857	47884	47891	47892	47895	47900	47909	47898	47896
47575	47573	47584	47605	47590	47582	47600	47587	47583	47603
47343	47379	47375	47353	47346	47368	47372	47368	47368	47376
47221	47215	47207	47228	47235	47236	47216	47240	47228	47250
47098	47103	47096	47094	47131	47110	47108	47133	47111	47100
47075	47104	47075	47071	47085	47077	47124	47087	47118	47049
47267	47258	47273	47251	47275	47252	47274	47262	47287	47254
47321	47328	47331	47317	47294	47312	47317	47335	47317	47337
47533	47531	47513	47526	47526	47536	47523	47523	47530	47533
47781	47767	47776	47779	47791	47782	47777	47765	47783	47779
48101	48104	48088	48104	48103	48091	48094	48097	48095	48090
48496	48479	48488	48475	48481	48484	48483	48482	48488	48485
48885	48884	48882	48893	48883	48883	48871	48878	48872	48896
49316	49329	49294	49312	49287	49313	49303	49315	49303	49297
49720	49728	49734	49718	49739	49731	49720	49723	49718	49719
50156	50162	50146	50144	50156	50156	50139	50141	50149	50160
50557	50561	50555	50545	50538	50544	50535	50552	50552	50540
50870	50881	50866	50882	50864	50864	50864	50864	50853	50852
51181	51179	51188	51181	51181	51166	51180	51178	51163	51171
51407	51400	51418	51386	51407	51409	51396	51390	51392	51400
51513	51534	51509	51493	51502	51506	51498	51522	51492	51498
51592	51591	51584	51586	51597	51592	51584	51611	51592	51588
51549	51544	51551	51563	51543	51541	51546	51543	51527	51529
51359	51365	51376	51363	51358	51359	51349	51350	51346	51356
51140	51145	51141	51139	51141	51140	51151	51137	51159	51146
50827	50837	50820	50825	50837	50827	50834	50830	50857	50838
50413	50389	50397	50407	50408	50420	50415	50418	50405	50415
49960	49969	49962	49956	49961	49961	49968	49959	49964	49967
49460	49461	49454	49458	49462	49461	49456	49452	49461	49455
48933	48941	48925	48926	48940	48942	48936	48934	48939	48950
48400	48382	48393	48369	48382	48380	48397	48395	48399	48412
47852	47861	47852	47853	47861	47882	47860	47882	47878	47877
47396	47388	47395	47401	47398	47384	47407	47396	47379	47399
46915	46932	46934	46927	46929	46915	46937	46932	46947	46922
46532	46542	46562	46560	46561	46581	46526	46560	46570	46538
46280	46310	46320	46314	46304	46344	46284	46319	46303	46299
46065	46034	46067	46029	46060	46017	46037	46052	46082	46071
45959	45946	45979	45952	45954	45965	45934	45970	45940	46008
46024	46018	45991	45992	46019	45998	46026	46026	46020	46042
46103	46090	46092	46081	46092	46131	46128	46081	46104	46081
46399	46371	46353	46378	46356	46374	46376	46366	46364	46388
46687	46664	46674	46666	46660	46704	46686	46666	46668	46660
47100	47095	47091	47093	47112	47100	47108	47100	47098	47077
47621	47593	47616	47605	47627	47607	47597	47607	47613	47639
48176	48174	48181	48187	48177	48197	48159	48187	48180	48173
48811	48807	48820	48818	48794	48807	48799	48803	48787	48797
49443	49470	49432	49452	49442	49433	49443	49429	49437	49424
50113	50113	50118	50100	50089	50104	50103	50101	50096	50104
50755	50743	50736	50759	50749	50750	50727	50741	50727	50753
51283	51299	51290	51312	51304	51303	51271	51275	51292	51251
51865	51878	51875	51851	51869	51860	51842	51850	51846	51855
52293	52295	52298	52301	52304	52283	52294	52276	52287	52272
52574	52561	52557	52549	52563	52574	52544	52542	52549	52551
52801	52787	52814	52802	52797	52793	52772	52780	52799	52769
52897	52884	52881	52885	52877	52883	52894	52891	52875	52885
52734	52736	52746	52744	52727	52747	52731	52736	52725	52740
52568	52561	52567	52562	52563	52563	52551	52558	52553	52567
52223	52232	52238	52231	52232	52211	52218	52213	52224	52218
51728	51742	51744	51742	51735	51725	51737	51737	51742	51743
51185	51206	51198	51198	51210	51184	51203	51209	51200	51202
50566	50552	50564	50573	50559	50569	50560	50565	50570	50568
49856	49841	49856	49869	49865	49871	49866	49864	49866	49880
49134	49134	49142	49135	49136	49153	49152	49141	49147	49133
48395	48387	48408	48416	48408	48394	48404	48401	48427	48413
47706	47703	47730	47721	47718	47712	47715	47740	47724	47729
47014	47031	47036	47028	47016	47037	47015	47040	47041	47040
46445	46395	46425	46442	46447	46427	46454	46450	46436	46431
45962	45951	45968	45984	45979	45991	45980	45987	45987	46010
45536	45548	45551	45516	45539	45547	45560	45552	45555	45584
45221	45232	45245	45261	45227	45249	45246	45256	45253	45250
45150	45163	45150	45195	45186	45186	45185	45173	45171	45199
45129	45144	45147	45108	45149	45168	45123	45120	45148	45143
45293	45289	45317	45282	45283	45292	45286	45297	45308	45316
45537	45524	45520	45540	45537	45557	45536	45534	45513	45536
45917	45939	45926	45924	45932	45933	45941	45942	45925	45930
46477	46484	46485	46479	46497	46467	46487	46484	46486	46481
47068	47076	47052	47065	47060	47062	47068	47071	47067	47051
47758	47774	47779	47767	47778	47764	47762	47760	47776	47762
48534	48548	48539	48542	48534	48529	48527	48534	48535	48519
49328	49326	49313	49326	49312	49313	49325	49330	49323	49318
50138	50137	50137	50113	50122	50136	50137	50117	50112	50112
50847	50849	50852	50854	50851	50855	50847	50843	50840	50854
51584	51576	51571	51575	51583	51580	51569	51562	51560	51564
52215	52212	52198	52215	52213	52220	52201	52195	52181	52197
52626	52634	52640	52622	52632	52617	52622	52631	52614	52624
53016	53021	53010	53017	52997	52992	53003	52997	53007	53024
53212	53228	53223	53219	53227	53200	53224	53220	53225	53194
53215	53207	53195	53204	53218	53209	53200	53187	53192	53194
53097	53088	53094	53095	53094	53081	53093	53085	53080	53101
52792	52805	52811	52797	52795	52789	52821	52800	52803	52813
52304	52312	52322	52315	52315	52295	52314	52313	52308	52324
51783	51786	51775	51784	51769	51781	51787	51782	51785	51795
51095	51092	51084	51083	51095	51102	51095	51096	51105	51084
50297	50302	50306	50305	50298	50297	50301	50315	50317	50314
49471	49477	49475	49479	49492	49490	49484	49495	49488	49498
48624	48619	48617	48626	48629	48621	48626	48633	48640	48641
47792	47791	47803	47801	47813	47807	47822	47809	47818	47812
46951	46981	46939	46946	46978	46949	46979	46971	46970	46999
46163	46192	46187	46186	46205	46188	46178	46200	46187	46228
45547	45568	45581	45591	45627	45594	45609	45588	45592	45618
44976	44971	44982	44969	44940	45011	45021	45013	45005	44998
44491	44672	44638	44659	44578	44552	44590	44538	44646	44617
44652	44683	44720	44686	44727	44674	44700	44701	44697	44672
44272	44299	44254	44302	44256	44298	44290	44286	44291	44320
44358	44407	44398	44376	44395	44402	44383	44416	44383	44384
44532	44521	44481	44529	44550	44539	44544	44551	44545	44526
44925	44888	44902	44939	44867	44918	44923	44933	44921	44913
45504	45499	45515	45498	45519	45498	45502	45457	45503	45498
46158	46178	46166	46157	46174	46185	46168	46167	46161	46179
46980	46966	46984	46967	46978	46974	46983	46976	46994	46973
47878	47876	47881	47890	47886	47874	47880	47869	47886	47885
48859	48835	48843	48851	48845	48830	48838	48819	48835	48834
49860	49825	49826	49847	49827	49850	49832	49799	49828	49841
50787	50794	50765	50786	50767	50791	50775	50790	50776	50774
51740	51766	51722	51727	51752	51752	51744	51724	51741	51747
52592	52587	52607	52627	52586	52573	52580	52580	52562	52577
53234	53209	53275	53248	53226	53230	53218	53152	53209	53219
53845	53852	53829	53810	53828	53874	53833	53883	53829	53840
54305	54272	54274	54349	54281	54286	54289	54245	54275	54269
54399	54387	54361	54442	54395	54385	54386	54430	54364	54388
54497	54523	54522	54467	54481	54480	54479	54468	54458	54465
54352	54362	54403	54375	54376	54369	54378	54322	54330	54348
53936	53932	53885	53935	53922	53931	53918	53914	53903	53928
53457	53457	53480	53437	53467	53448	53471	53485	53481	53457
52795	52797	52808	52780	52803	52802	52806	52795	52812	52795
51998	51982	51993	51972	51981	51995	51997	51980	51982	51993
51107	51110	51105	51114	51118	51109	51114	51116	51113	51119
50156	50149	50147	50160	50151	50156	50157	50154	50162	50165
49153	49160	49179	49170	49166	49184	49181	49181	49170	49183
48188	48176	48171	48197	48179	48198	48189	48198	48211	48212
47235	47228	47214	47203	47256	47222	47233	47233	47256	47251
46399	46398	46405	46409	46434	46434	46437	46433	46415	46429
45608	45606	45605	45567	45607	45578	45635	45606	45636	45620
44957	44934	44947	44973	44951	44942	44920	44968	44968	44951
44532	44556	44572	44514	44553	44581	44526	44594	44540	44589
44164	44169	44163	44168	44181	44202	44221	44206	44247	44152
44107	44064	44076	44090	44058	44034	44135	44073	44078	44105
44068	44079	44059	44051	44058	44044	44058	44077	44039	44101
44284	44272	44265	44266	44268	44291	44252	44287	44338	44236
44720	44761	44736	44751	44752	44782	44760	44739	44709	44726
45239	45226	45251	45258	45243	45243	45299	45269	45285	45234
46005	45999	45989	45978	45972	46008	45962	45979	45954	45989
46853	46880	46880	46870	46872	46887	46876	46890	46868	46868
47805	47797	47810	47800	47798	47799	47807	47780	47794	47788
48817	48809	48792	48821	48794	48818	48803	48799	48800	48799
49828	49819	49827	49821	49823	49806	49801	49808	49791	49808
50838	50840	50826	50836	50812	50828	50812	50821	50805	50815
51782	51792	51804	51790	51797	51741	51780	51774	51785	51752
52581	52549	52570	52562	52562	52584	52569	52551	52545	52567
53293	53300	53297	53291	53313	53256	53320	53282	53267	53318
53878	53861	53873	53865	53857	53892	53881	53841	53859	53807
54186	54194	54193	54187	54147	54187	54176	54172	54193	54143
54393	54398	54394	54403	54396	54354	54356	54382	54381	54346
54407	54406	54385	54397	54380	54348	54395	54372	54386	54320
54122	54140	54146	54120	54132	54143	54107	54130	54122	54133
53769	53755	53771	53766	53753	53767	53733	53738	53751	53731
53187	53195	53201	53193	53185	53200	53189	53197	53189	53196
52426	52409	52397	52404	52431	52420	52419	52414	52411	52411
51617	51616	51619	51613	51629	51622	51620	51623	51612	51624
50665	50663	50674	50675	50663	50671	50672	50688	50679	50680
49676	49659	49671	49670	49677	49673	49679	49678	49678	49674
48640	48650	48641	48664	48644	48656	48659	48677	48659	48669
47616	47623	47618	47626	47619	47627	47642	47619	47632	47643
46683	46708	46708	46714	46722	46722	46731	46733	46742	46723
45790	45768	45827	45809	45795	45810	45808	45800	45844	45819
44968	44994	44979	44981	44984	44991	44960	44989	44992	44995
44420	44423	44423	44433	44447	44433	44457	44471	44464	44484
43881	43891	43925	43876	43882	43884	43897	43932	43921	43904
43653	43632	43654	43659	43656	43641	43668	43645	43651	43672
43426	43419	43405	43449	43408	43435	43458	43443	43433	43473
43504	43510	43522	43510	43499	43511	43513	43526	43498	43533
43887	43852	43846	43879	43867	43874	43867	43882	43886	43878
44265	44271	44270	44266	44262	44290	44285	44287	44258	44253
44899	44891	44903	44922	44903	44878	44911	44875	44868	44901
45784	45787	45771	45789	45764	45755	45770	45765	45755	45763
46703	46697	46700	46694	46697	46708	46701	46685	46695	46688
47752	47749	47750	47739	47754	47730	47735	47738	47727	47734
48893	48876	48874	48852	48865	48861	48870	48853	48863	48851
50020	50025	50014	50011	50007	49997	49995	49999	50009	49988
51153	51157	51148	51140	51150	51145	51134	51132	51136	51126
52189	52180	52191	52193	52180	52182	52177	52160	52151	52173
53184	53177	53190	53171	53160	53170	53180	53161	53169	53153
54026	54023	54009	54015	54031	54008	54021	54010	54006	53993
54605	54586	54602	54588	54591	54562	54597	54564	54543	54551
55166	55158	55161	55151	55152	55152	55139	55136	55159	55125
55409	55420	55415	55419	55405	55375	55416	55384	55394	55386
55370	55348	55352	55329	55334	55339	55343	55323	55327	55336
55275	55271	55256	55274	55262	55267	55267	55237	55244	55238
54841	54856	54861	54862	54854	54888	54860	54859	54820	54837
54174	54208	54189	54184	54174	54178	54171	54193	54189	54168
53481	53476	53483	53461	53481	53461	53452	53461	53469	53438
52587	52587	52575	52584	52581	52570	52585	52583	52584	52572
51515	51512	51510	51515	51518	51513	51506	51515	51510	51516
50420	50434	50423	50427	50426	50440	50447	50447	50444	50442
49295	49282	49287	49291	49291	49291	49308	49305	49283	49304
48166	48179	48166	48156	48198	48178	48194	48188	48187	48173
47051	47063	47059	47045	47066	47077	47059	47070	47070	47073
46059	46069	45980	46115	46032	46013	46125	45996	46041	46084
45535	45592	45527	45573	45566	45537	45580	45553	45557	45557
44447	44481	44452	44455	44508	44449	44487	44487	44451	44472
43809	43794	43822	43816	43856	43824	43834	43837	43826	43842
43300	43256	43305	43331	43356	43349	43307	43319	43338	43345
43107	43163	43108	43091	43064	43116	43126	43119	43100	43098
43143	43128	43143	43149	43129	43137	43170	43191	43151	43136
43296	43283	43337	43302	43344	43342	43319	43283	43321	43338
43716	43677	43739	43729	43708	43742	43735	43730	43738	43740
44420	44433	44434	44433	44395	44404	44400	44449	44413	44431
45149	45165	45158	45133	45149	45131	45129	45167	45119	45152
46105	46086	46086	46106	46107	46093	46095	46081	46080	46103
47186	47183	47175	47175	47173	47179	47166	47164	47166	47166
48311	48291	48302	48302	48306	48298	48285	48286	48288	48293
49486	49485	49493	49495	49479	49481	49464	49470	49471	49466
50644	50638	50641	50634	50643	50596	50600	50624	50600	50601
51774	51800	51790	51778	51776	51754	51745	51708	51731	51754
52829	52843	52854	52807	52789	52810	52814	52774	52804	52802
53630	53669	53587	53627	53636	53605	53611	53634	53587	53609
54405	54422	54337	54437	54399	54390	54385	54427	54370	54366
54938	54945	54927	54933	54915	54956	54913	54918	54890	54910
55175	55173	55136	55102	55182	55163	55174	55096	55140	55172
55288	55326	55234	55234	55285	55274	55274	55249	55255	55279
55173	55145	55093	55176	55146	55126	55133	55171	55102	55145
54674	54702	54689	54663	54691	54676	54689	54640	54640	54673
54177	54218	54189	54225	54190	54193	54202	54170	54220	54188
53419	53407	53395	53398	53420	53430	53416	53415	53448	53415
52464	52447	52432	52442	52448	52447	52444	52429	52442	52442
51440	51449	51435	51450	51446	51454	51451	51465	51449	51458
50315	50310	50312	50315	50324	50327	50323	50325	50327	50320
49142	49170	49144	49163	49153	49169	49177	49169	49146	49159
47963	47965	47973	47999	47973	47975	47971	48004	47963	48002
46759	46813	46808	46783	46822	46807	46816	46840	46779	46815
45762	45802	45796	45825	45834	45825	45805	45832	45851	45802
44776	44826	44825	44790	44813	44797	44853	44866	44883	44844
44028	44068	44060	44122	44118	44059	44114	44119	44074	44147
43313	43332	43350	43338	43337	43339	43369	43373	43342	43391
42936	42907	42921	42933	42920	42979	42981	42913	42920	42891
42737	42744	42772	42758	42797	42800	42751	42814	42758	42795
42597	42654	42630	42625	42698	42575	42744	42711	42756	42691
42877	42867	42884	42890	42868	42845	42885	42877	42905	42853
43364	43416	43411	43405	43388	43349	43331	43371	43333	43404
43938	43984	43952	43940	43981	43891	43965	43948	43954	43929
44772	44724	44724	44729	44722	44776	44734	44746	44726	44715
45783	45766	45768	45787	45761	45763	45794	45779	45750	45786
46866	46841	46858	46827	46863	46836	46846	46838	46850	46851
48055	48061	48054	48055	48043	48026	48033	48033	48045	48044
49315	49290	49304	49295	49301	49289	49268	49273	49269	49284
50541	50555	50569	50547	50557	50570	50523	50536	50530	50516
51778	51803	51785	51789	51772	51752	51726	51754	51743	51757
52881	52877	52868	52864	52863	52858	52861	52828	52848	52890
53867	53888	53881	53893	53897	53899	53885	53855	53881	53880
54747	54743	54743	54722	54729	54764	54658	54709	54707	54697
55245	55219	55240	55253	55232	55267	55166	55240	55231	55178
55759	55714	55752	55733	55749	55753	55729	55724	55726	55749
55887	55928	55864	55879	55876	55842	55838	55888	55857	55861
55697	55684	55680	55688	55676	55672	55699	55667	55657	55685
55422	55413	55413	55418	55409	55418	55381	55386	55411	55427
54903	54910	54915	54907	54897	54904	54905	54906	54906	54894
54072	54045	54053	54071	54054	54063	54050	54056	54044	54080
53191	53169	53177	53179	53169	53179	53183	53179	53186	53176
52126	52148	52124	52142	52118	52146	52143	52149	52138	52136
50930	50938	50928	50940	50935	50943	50949	50943	50945	50953
49723	49720	49723	49719	49737	49731	49750	49746	49735	49749
48489	48470	48493	48481	48483	48494	48486	48506	48500	48493
47305	47291	47319	47286	47325	47306	47330	47313	47312	47335
46168	46170	46131	46163	46178	46173	46160	46183	46180	46177
45183	45224	45195	45221	45223	45218	45235	45224	45229	45227
44304	44280	44294	44282	44313	44289	44298	44276	44309	44329
43544	43553	43533	43573	43545	43535	43550	43544	43577	43587
43147	43182	43139	43182	43171	43177	43195	43138	43173	43184
42808	42830	42803	42792	42830	42837	42843	42840	42857	42860
42710	42708	42716	42714	42733	42707	42708	42708	42727	42732
43033	43001	42955	43000	43007	43024	43055	42999	42994	43017
43291	43303	43302	43298	43307	43331	43323	43299	43301	43311
43904	43916	43902	43900	43875	43892	43898	43890	43907	43897
44723	44675	44714	44685	44713	44705	44704	44686	44696	44686
45636	45628	45631	45633	45603	45607	45620	45620	45631	45612
46715	46694	46701	46697	46698	46693	46687	46677	46685	46676
47886	47888	47890	47874	47879	47879	47881	47865	47858	47872
49090	49090	49109	49072	49085	49091	49075	49079	49072	49076
50327	50321	50316	50331	50320	50302	50305	50317	50293	50291
51477	51456	51477	51454	51457	51439	51445	51436	51419	51428
52595	52609	52601	52604	52598	52573	52579	52587	52583	52565
53576	53549	53558	53563	53549	53554	53529	53523	53513	53512
54271	54248	54252	54248	54246	54251	54214	54211	54224	54227
54925	54910	54904	54905	54899	54896	54879	54893	54874	54877
55336	55329	55332	55341	55333	55341	55314	55326	55289	55330
55381	55385	55380	55357	55365	55371	55358	55352	55343	55340
55331	55329	55364	55349	55323	55351	55342	55330	55337	55329
55041	55043	55046	55050	55048	55076	55032	55025	55033	55048
54498	54487	54465	54488	54491	54473	54467	54475	54452	54491
53817	53826	53802	53811	53810	53819	53814	53803	53805	53788
52944	52944	52947	52949	52943	52938	52939	52959	52957	52941
51939	51936	51930	51928	51925	51935	51929	51942	51934	51933
50843	50854	50840	50855	50857	50856	50861	50854	50856	50856
49723	49700	49711	49727	49728	49753	49719	49718	49727	49713
48803	48781	48787	48800	48784	48803	48807	48806	48826	48808
47505	47494	47522	47527	47527	47537	47541	47546	47524	47522
46441	46455	46453	46461	46497	46469	46478	46458	46484	46485
45497	45458	45496	45484	45481	45516	45491	45486	45509	45529
44674	44672	44672	44666	44695	44679	44700	44694	44695	44706
44099	44118	44115	44167	44074	44116	44110	44106	44127	44148
43548	43540	43556	43539	43569	43590	43555	43576	43557	43547
43295	43246	43295	43283	43217	43275	43300	43303	43326	43289
43302	43340	43336	43329	43284	43326	43335	43357	43338	43346
43399	43369	43404	43406	43342	43398	43402	43386	43413	43393
43719	43738	43705	43681	43686	43684	43677	43746	43707	43699
44335	44325	44315	44326	44392	44323	44330	44321	44339	44338
45029	45039	44991	45020	45008	45033	45024	44996	45009	45009
45893	45891	45847	45867	45885	45865	45858	45899	45858	45861
46931	46915	46932	46927	46933	46931	46901	46920	46903	46931
48033	48008	48008	48020	48018	48016	48011	48016	47993	48021
49177	49173	49185	49151	49163	49154	49149	49154	49161	49131
50308	50305	50306	50281	50282	50291	50266	50258	50287	50280
51437	51445	51453	51407	51449	51414	51406	51438	51408	51401
52481	52448	52484	52499	52439	52443	52463	52407	52447	52442
53289	53306	53241	53309	53289	53270	53262	53225	53251	53264
54110	54119	54121	54105	54081	54115	54087	54128	54072	54095
54679	54685	54723	54624	54650	54660	54667	54649	54636	54640
54957	54941	54990	54980	54908	54910	54942	54872	54906	54914
55195	55195	55219	55135	55163	55172	55176	55186	55165	55145
55088	55098	55078	55089	55101	55082	55078	55046	55085	55060
54716	54712	54773	54767	54723	54685	54708	54756	54730	54691
54307	54290	54279	54269	54283	54274	54298	54268	54278	54286
53654	53657	53657	53664	53668	53651	53659	53665	53644	53669
52750	52755	52763	52776	52760	52761	52771	52766	52755	52763
51847	51851	51836	51842	51863	51854	51859	51847	51854	51859
50819	50826	50818	50824	50820	50841	50842	50833	50818	50832
49760	49757	49757	49772	49770	49769	49767	49774	49784	49767
48704	48689	48670	48682	48700	48691	48694	48709	48699	48698
47643	47680	47665	47671	47676	47693	47696	47691	47677	47688
46658	46667	46666	46627	46661	46671	46683	46675	46651	46680
45796	45776	45764	45776	45749	45767	45767	45771	45758	45774
45096	45070	45071	45136	45093	45096	45122	45107	45081	45115
44415	44381	44410	44477	44412	44379	44432	44413	44432	44445
43854	43905	43913	43916	43931	43945	43912	43932	43975	43917
43741	43743	43754	43726	43743	43752	43715	43752	43753	43722
43571	43594	43609	43601	43610	43625	43571	43627	43635	43657
43724	43755	43740	43721	43737	43802	43731	43743	43708	43765
44131	44095	44103	44117	44124	44080	44118	44104	44104	44136
44570	44592	44557	44608	44589	44559	44591	44594	44586	44516
45298	45249	45245	45254	45242	45275	45232	45235	45228	45266
46092	46099	46119	46091	46102	46112	46081	46094	46079	46094
47027	47035	47027	47012	47022	47034	47031	47013	47011	47035
48066	48065	48067	48059	48070	48054	48043	48041	48049	48037
49130	49136	49116	49099	49116	49091	49089	49096	49098	49099
50199	50189	50183	50195	50192	50187	50185	50170	50171	50165
51202	51234	51224	51211	51218	51185	51228	51205	51196	51191
52096	52112	52121	52120	52131	52086	52035	52080	52092	52124
52996	52986	52958	52963	52960	53010	53001	52944	52971	52971
53689	53698	53687	53713	53713	53661	53717	53671	53672	53712
54097	54123	54098	54122	54091	54079	54113	54072	54071	54059
54454	54454	54450	54453	54445	54475	54480	54430	54455	54410
54633	54624	54621	54607	54625	54589	54571	54611	54594	54647
54425	54436	54420	54418	54422	54399	54377	54410	54405	54396
54187	54181	54172	54190	54164	54209	54154	54165	54170	54165
53695	53703	53715	53711	53720	53692	53699	53718	53700	53690
53042	53045	53033	53054	53037	53034	53048	53047	53043	53050
52308	52310	52303	52310	52289	52296	52309	52298	52306	52281
51429	51432	51427	51430	51432	51431	51434	51435	51429	51433
50475	50474	50469	50479	50479	50489	50483	50480	50490	50492
49504	49506	49498	49517	49519	49516	49523	49512	49528	49531
48557	48550	48560	48561	48549	48554	48565	48561	48581	48568
47574	47584	47572	47593	47576	47596	47608	47626	47601	47610
46667	46680	46673	46681	46688	46671	46688	46709	46701	46693
45929	45910	45933	45957	45960	45942	45954	45936	45929	45957
45184	45194	45183	45206	45224	45221	45232	45250	45206	45236
44633	44613	44636	44648	44655	44687	44662	44671	44672	44673
44288	44304	44310	44337	44306	44316	44313	44324	44311	44340
44034	44053	44045	44076	44069	44049	44068	44078	44087	44053
43989	43993	44013	44014	44010	44014	43998	44039	44035	44012
44230	44247	44239	44246	44222	44243	44249	44253	44229	44225
44513	44466	44472	44488	44482	44485	44488	44482	44487	44480
44987	44940	44955	44985	44996	44965	44974	44992	44967	44987
45652	45650	45660	45648	45653	45658	45650	45661	45646	45648
46373	46356	46377	46348	46367	46370	46375	46357	46369	46368
47232	47224	47220	47219	47218	47222	47207	47208	47207	47210
48159	48136	48149	48137	48137	48147	48135	48130	48126	48127
49093	49084	49095	49082	49086	49077	49078	49067	49063	49067
50031	50022	50024	50015	50030	50009	50006	50013	50005	50013
50894	50897	50875	50870	50870	50864	50866	50847	50852	50847
51725	51718	51709	51722	51707	51706	51697	51695	51684	51697
52451	52425	52425	52433	52422	52413	52408	52408	52410	52415
52986	52958	52969	52951	52942	52957	52955	52954	52921	52949
53414	53436	53417	53418	53413	53417	53406	53422	53415	53391
53667	53699	53695	53690	53667	53663	53687	53676	53678	53667
53708	53714	53721	53729	53711	53711	53730	53709	53690	53675
53663	53676	53680	53658	53684	53665	53668	53683	53658	53646
53418	53447	53435	53449	53437	53415	53442	53427	53419	53429
52965	52973	52989	52979	52975	52966	52988	52986	52976	52971
52504	52512	52512	52501	52512	52523	52499	52515	52528	52501
51897	51902	51870	51859	51862	51923	51913	51878	51942	51866
51157	51157	51160	51152	51161	51180	51167	51165	51175	51154
50396	50398	50387	50389	50383	50402	50416	50405	50407	50408
49601	49593	49577	49591	49599	49609	49602	49588	49599	49602
48769	48779	48771	48782	48785	48785	48774	48780	48785	48788
47988	47987	47988	47990	48008	47985	47986	47993	48004	47999
47269	47263	47268	47285	47293	47279	47288	47292	47279	47272
46565	46589	46579	46577	46577	46600	46592	46588	46586	46590
45965	45971	45978	45983	45947	45972	46001	45978	46008	45990
45596	45626	45577	45610	45630	45615	45580	45606	45600	45620
45223	45185	45219	45231	45255	45241	45254	45238	45238	45232
45009	44977	45011	45016	45005	44987	45036	45029	44997	45024
45064	45062	45039	45041	45069	45069	45076	45045	45061	45047
45118	45103	45116	45121	45070	45116	45126	45115	45123	45106
45372	45343	45379	45340	45365	45340	45340	45303	45335	45347
45728	45745	45760	45742	45707	45734	45741	45730	45729	45729
46204	46169	46185	46201	46213	46169	46164	46196	46171	46190
46756	46749	46752	46740	46767	46744	46746	46782	46740	46753
47418	47441	47397	47411	47403	47417	47395	47398	47415	47415
48095	48082	48084	48080	48091	48064	48077	48065	48077	48085
48805	48795	48810	48797	48791	48788	48785	48783	48773	48796
49521	49515	49526	49501	49518	49500	49495	49488	49496	49494
50213	50204	50199	50222	50217	50201	50182	50178	50187	50197
50845	50858	50856	50859	50838	50827	50831	50829	50849	50821
51363	51372	51333	51378	51359	51361	51370	51361	51348	51350
51864	51878	51875	51847	51841	51857	51847	51866	51849	51845
52243	52235	52258	52202	52230	52236	52233	52261	52246	52226
52406	52405	52399	52415	52399	52405	52414	52367	52406	52411
52576	52566	52604	52608	52576	52574	52577	52584	52564	52561
52571	52585	52558	52588	52560	52583	52576	52569	52580	52553
52409	52394	52410	52426	52408	52425	52411	52396	52412	52410
52195	52199	52217	52200	52192	52203	52200	52203	52219	52210
51882	51878	51879	51901	51872	51870	51887	51876	51860	51883
51424	51427	51408	51421	51421	51421	51429	51441	51428	51426
50932	50934	50941	50961	50934	50941	50944	50942	50954	50943
50367	50377	50373	50369	50365	50375	50386	50377	50377	50375
49795	49799	49784	49786	49784	49793	49806	49785	49809	49799
49187	49170	49182	49182	49184	49183	49183	49188	49175	49187
48589	48590	48589	48579	48598	48582	48592	48603	48616	48602
48011	47998	47999	48020	48011	48013	48008	48010	48038	48014
47480	47496	47472	47472	47477	47497	47492	47491	47454	47499
47037	47066	47032	47043	47047	47040	47051	47046	47097	47064
46657	46653	46652	46644	46666	46655	46662	46679	46675	46666
46349	46364	46379	46391	46362	46392	46389	46374	46383	46409
46222	46237	46221	46239	46238	46240	46215	46244	46197	46269
46126	46128	46133	46139	46144	46142	46089	46144	46159	46112
46142	46177	46160	46176	46174	46138	46178	46147	46140	46192
46328	46350	46330	46335	46331	46340	46356	46347	46331	46371
46556	46514	46524	46520	46523	46553	46499	46508	46550	46558
46829	46854	46848	46848	46853	46852	46835	46859	46863	46825
47270	47275	47269	47269	47273	47264	47280	47269	47268	47266
47698	47689	47705	47699	47694	47699	47698	47689	47695	47692
48180	48188	48176	48177	48192	48183	48173	48179	48177	48173
48696	48698	48696	48705	48694	48701	48693	48705	48702	48695
49215	49220	49213	49205	49213	49220	49215	49200	49197	49209
49715	49731	49721	49726	49717	49732	49714	49712	49719	49697
50153	50152	50167	50155	50167	50155	50137	50154	50145	50163
50580	50578	50578	50573	50579	50573	50585	50582	50566	50588
50926	50926	50918	50924	50908	50907	50947	50919	50922	50934
51171	51180	51173	51164	51163	51155	51164	51184	51167	51151
51379	51378	51369	51375	51369	51377	51363	51360	51367	51351
51479	51490	51483	51489	51478	51454	51482	51475	51472	51480
51479	51464	51479	51472	51454	51478	51473	51473	51465	51484
51455	51444	51448	51455	51453	51435	51441	51447	51447	51453
51298	51305	51297	51309	51289	51295	51304	51299	51291	51288
51038	51038	51032	51049	51055	51042	51056	51051	51056	51031
50777	50764	50780	50779	50775	50777	50773	50777	50788	50784
50403	50410	50410	50415	50401	50413	50424	50419	50408	50409
50020	50025	50030	50028	50014	50026	50029	50033	50025	50031
49593	49584	49590	49595	49588	49599	49597	49593	49608	49596
49148	49158	49167	49151	49164	49156	49170	49160	49159	49171
48725	48717	48717	48727	48712	48735	48732	48734	48749	48730
48317	48319	48301	48310	48312	48320	48316	48315	48313	48318
47948	47955	47963	47952	47963	47952	47966	47964	47952	47964
47603	47605	47610	47618	47616	47619	47617	47615	47611	47622
47339	47347	47344	47344	47346	47358	47351	47354	47361	47360
47171	47181	47188	47190	47189	47190	47200	47178	47195	47200
47043	47043	47047	47028	47055	47029	47048	47028	47039	47050
47011	47005	46995	47001	47014	46995	46984	46988	46999	47017
47060	47086	47096	47076	47074	47082	47069	47070	47084	47087
47184	47181	47178	47168	47176	47166	47178	47182	47171	47167
47340	47346	47356	47341	47344	47351	47339	47349	47344	47338
47633	47625	47627	47630	47623	47626	47623	47619	47627	47638
47923	47938	47938	47907	47922	47920	47913	47911	47916	47904
48267	48251	48269	48247	48264	48257	48237	48249	48267	48261
48632	48622	48633	48635	48633	48628	48621	48622	48629	48627
48993	48991	48974	48999	48994	48995	48992	48996	48986	48988
49347	49364	49345	49351	49342	49353	49336	49351	49336	49348
49681	49683	49673	49670	49670	49675	49679	49667	49677	49665
49988	49973	49978	49969	49963	49968	49963	49962	49969	49959
50210	50210	50203	50218	50208	50209	50207	50215	50207	50208
50376	50387	50397	50388	50389	50381	50377	50390	50398	50377
50558	50538	50542	50546	50548	50543	50556	50548	50543	50541
50631	50616	50634	50633	50628	50626	50630	50625	50630	50622
50620	50631	50613	50616	50631	50626	50632	50621	50625	50617
50592	50598	50598	50610	50596	50596	50599	50594	50598	50601
50482	50476	50523	50503	50469	50500	50513	50493	50488	50512
50277	50280	50292	50285	50276	50296	50293	50290	50293	50291
50085	50079	50088	50084	50094	50088	50091	50092	50080	50091
49815	49821	49828	49815	49815	49825	49832	49824	49827	49823
49551	49541	49538	49552	49536	49558	49549	49551	49537	49546
49240	49236	49249	49246	49249	49252	49250	49255	49250	49250
48934	48949	48940	48952	48944	48952	48955	48954	48961	48947
48662	48657	48663	48658	48677	48662	48681	48659	48666	48668
48395	48388	48400	48419	48392	48403	48403	48408	48411	48420
48209	48189	48215	48197	48215	48203	48217	48212	48206	48211
48018	48005	48012	48016	48040	48011	48004	48020	48018	48033
47886	47884	47883	47888	47894	47890	47878	47893	47897	47902
47822	47814	47818	47827	47820	47825	47827	47814	47844	47834
47805	47793	47804	47794	47815	47797	47789	47791	47805	47799
47816	47831	47833	47839	47842	47836	47825	47833	47838	47844
47945	47925	47925	47938	47942	47934	47930	47934	47934	47938
48051	48044	48038	48050	48056	48038	48035	48046	48050	48035
48217	48205	48221	48212	48214	48221	48209	48207	48212	48220
48419	48414	48420	48422	48413	48413	48423	48419	48419	48423
48636	48618	48623	48623	48627	48618	48635	48627	48622	48606
48842	48863	48860	48857	48854	48851	48835	48853	48841	48836
49062	49075	49073	49065	49069	49069	49064	49057	49060	49072
49278	49263	49267	49277	49266	49263	49261	49250	49270	49264
49440	49448	49430	49446	49449	49449	49441	49435	49441	49445
49572	49585	49585	49566	49575	49569	49580	49566	49573	49589
49694	49686	49679	49685	49696	49694	49684	49701	49692	49681
49769	49769	49754	49766	49764	49769	49769	49761	49756	49767
49809	49791	49812	49810	49810	49807	49819	49801	49808	49805
49825	49827	49828	49838	49829	49831	49835	49833	49839	49827
49790	49789	49803	49810	49795	49813	49795	49819	49805	49803
49741	49734	49730	49741	49743	49747	49742	49744	49743	49744
49645	49629	49642	49628	49633	49645	49643	49647	49654	49649
49511	49505	49506	49519	49506	49505	49508	49510	49509	49511
49343	49345	49348	49348	49358	49339	49348	49365	49348	49360
49168	49178	49184	49162	49183	49184	49190	49191	49193	49182
49018	49013	49013	49010	49024	49020	49023	49031	49030	49028
48845	48849	48856	48863	48863	48867	48871	48850	48861	48870
48716	48722	48714	48720	48733	48731	48723	48721	48727	48722
48600	48611	48612	48599	48615	48609	48617	48623	48629	48637
48531	48530	48542	48539	48536	48533	48529	48536	48547	48547
48494	48488	48493	48494	48489	48499	48496	48485	48482	48498
48492	48493	48490	48480	48483	48479	48488	48483	48500	48486
48528	48518	48514	48509	48513	48515	48520	48521	48504	48511
48582	48563	48570	48561	48577	48577	48586	48564	48575	48572
48666	48681	48691	48684	48683	48680	48677	48664	48683	48669
48777	48807	48787	48791	48792	48777	48789	48789	48789	48790
48925	48938	48929	48937	48933	48924	48920	48926	48944	48929
49087	49096	49084	49086	49090	49086	49081	49089	49083	49087
49244	49235	49245	49233	49236	49233	49242	49236	49225	49253
49401	49389	49399	49401	49386	49387	49390	49384	49396	49397
49512	49523	49525	49515	49529	49519	49511	49514	49514	49505
49619	49633	49625	49633	49628	49630	49608	49624	49639	49629
49721	49707	49717	49711	49710	49717	49709	49713	49708	49711
49731	49736	49739	49727	49743	49723	49728	49714	49722	49728
49748	49743	49733	49741	49747	49748	49736	49728	49752	49742
49706	49703	49690	49698	49699	49709	49687	49700	49699	49704
49617	49615	49609	49601	49610	49610	49619	49626	49615	49605
49518	49514	49517	49515	49505	49538	49528	49519	49520	49528
49401	49394	49402	49408	49408	49397	49403	49408	49396	49413
49252	49243	49258	49259	49251	49267	49245	49257	49265	49268
49087	49076	49075	49090	49090	49084	49085	49093	49086	49090
48873	48895	48892	48897	48883	48893	48892	48893	48899	48896
48693	48699	48699	48702	48708	48688	48714	48715	48722	48716
48475	48465	48484	48486	48488	48496	48498	48495	48501	48519
48306	48283	48306	48293	48307	48312	48296	48302	48324	48295
48140	48151	48141	48147	48144	48151	48158	48144	48153	48162
48013	48007	48011	48014	48018	48015	48025	48011	48023	48001
47947	47929	47947	47953	47935	47935	47950	47940	47951	47955
47902	47902	47906	47897	47915	47902	47926	47907	47908	47919
47947	47937	47946	47949	47945	47960	47953	47959	47961	47959
48065	48056	48061	48057	48063	48054	48078	48057	48061	48058
48194	48191	48194	48191	48203	48205	48206	48204	48205	48208
48410	48399	48410	48409	48396	48418	48407	48415	48410	48402
48679	48665	48666	48667	48668	48677	48667	48666	48661	48663
48955	48953	48959	48966	48956	48957	48963	48959	48963	48957
49285	49286	49280	49288	49278	49280	49259	49274	49270	49269
49610	49600	49601	49597	49607	49602	49609	49591	49588	49593
49939	49947	49940	49936	49935	49937	49930	49934	49945	49931
50274	50265	50278	50268	50270	50267	50271	50265	50267	50266
50539	50537	50535	50530	50524	50515	50521	50530	50520	50512
50803	50803	50792	50787	50802	50786	50793	50801	50795	50791
51000	51001	50995	50994	50992	50989	50993	50987	50976	50978
51103	51117	51109	51101	51105	51105	51100	51102	51081	51090
51169	51164	51177	51176	51161	51179	51167	51159	51171	51165
51143	51160	51156	51147	51151	51134	51141	51148	51144	51132
51020	51025	51010	51025	51029	51015	51025	51014	51009	51016
50859	50861	50861	50848	50843	50842	50853	50845	50860	50850
50594	50601	50600	50599	50608	50591	50589	50607	50604	50599
50262	50258	50262	50254	50264	50275	50257	50270	50262	50265
49910	49901	49911	49895	49917	49915	49921	49912	49919	49919
49481	49496	49486	49495	49478	49477	49507	49488	49501	49497
49033	49024	49019	49034	49038	49039	49032	49029	49038	49032
48539	48531	48536	48551	48526	48544	48539	48537	48554	48543
48040	48038	48041	48035	48040	48047	48041	48055	48058	48055
47596	47586	47598	47604	47611	47614	47611	47616	47632	47619
47164	47144	47134	47133	47151	47151	47150	47152	47157	47151
46773	46743	46785	46722	46813	46829	46726	46747	46744	46817
46714	46679	46698	46688	46709	46732	46716	46718	46687	46745
46323	46317	46305	46323	46325	46325	46337	46346	46339	46328
46222	46224	46237	46239	46256	46241	46243	46245	46246	46246
46179	46194	46196	46197	46207	46223	46196	46202	46210	46215
46291	46289	46279	46306	46272	46282	46301	46279	46304	46303
46580	46543	46562	46560	46560	46546	46550	46567	46549	46586
46861	46847	46848	46864	46854	46858	46857	46864	46873	46866
47267	47274	47255	47259	47285	47264	47254	47283	47272	47269
47768	47780	47778	47774	47763	47782	47762	47755	47761	47764
48297	48309	48308	48313	48293	48299	48304	48309	48318	48287
48901	48898	48904	48897	48895	48898	48893	48882	48884	48896
49497	49497	49495	49493	49490	49491	49478	49480	49479	49478
50102	50111	50093	50101	50088	50077	50085	50080	50098	50083
50676	50651	50654	50653	50645	50646	50648	50652	50649	50651
51121	51132	51144	51123	51122	51116	51123	51111	51117	51123
51609	51599	51602	51589	51613	51592	51579	51588	51597	51583
51940	51947	51929	51926	51942	51933	51934	51929	51906	51909
52108	52126	52113	52110	52116	52098	52097	52107	52103	52101
52250	52228	52262	52248	52259	52253	52261	52234	52248	52248
52267	52257	52278	52269	52282	52282	52243	52260	52246	52258
52081	52122	52093	52077	52056	52074	52095	52085	52088	52071
51877	51898	51875	51871	51890	51874	51872	51887	51867	51873
51528	51533	51531	51530	51503	51526	51530	51526	51529	51514
51054	51056	51048	51063	51060	51074	51072	51058	51062	51068
50531	50538	50538	50537	50542	50533	50537	50545	50540	50551
49920	49928	49918	49920	49930	49938	49936	49948	49933	49932
49249	49258	49265	49261	49277	49271	49285	49280	49284	49270
48578	48573	48573	48583	48593	48588	48593	48584	48588	48599
47890	47905	47868	47884	47893	47890	47898	47889	47905	47899
47270	47285	47250	47264	47256	47287	47279	47302	47289	47290
46608	46637	46617	46603	46646	46619	46638	46662	46647	46653
46077	46072	46108	46093	46119	46105	46103	46096	46110	46102
45717	45711	45757	45726	45701	45704	45733	45713	45733	45721
45353	45355	45394	45386	45351	45380	45384	45389	45372	45374
45220	45242	45218	45197	45233	45204	45224	45258	45220	45234
45115	45148	45097	45123	45121	45136	45153	45166	45156	45153
45243	45255	45242	45178	45239	45239	45244	45240	45217	45244
45518	45542	45529	45544	45497	45536	45524	45509	45536	45530
45883	45864	45846	45908	45875	45884	45887	45859	45883	45902
46397	46396	46377	46378	46387	46392	46381	46413	46392	46394
47035	47050	47047	47044	47037	47032	47036	47042	47045	47047
47725	47711	47705	47712	47715	47716	47698	47705	47717	47702
48486	48486	48486	48478	48494	48474	48460	48473	48472	48462
49265	49272	49267	49258	49259	49249	49262	49256	49251	49256
50058	50059	50072	50035	50068	50062	50054	50058	50039	50040
50852	50854	50826	50841	50841	50826	50817	50818	50802	50809
51480	51502	51487	51483	51480	51477	51491	51487	51459	51475
52109	52126	52115	52152	52107	52120	52147	52100	52135	52101
52618	52645	52641	52665	52639	52641	52661	52638	52604	52627
52925	52916	52953	52944	52920	52911	52923	52919	52950	52905
53219	53190	53193	53173	53194	53168	53178	53179	53136	53185
53248	53276	53258	53265	53268	53280	53260	53252	53253	53282
53124	53137	53119	53113	53126	53130	53115	53141	53134	53145
52924	52913	52929	52932	52915	52913	52901	52931	52946	52909
52525	52547	52544	52557	52549	52527	52537	52549	52513	52524
51998	51981	52002	51993	51993	51986	52014	52001	51994	52001
51399	51409	51406	51402	51409	51430	51400	51406	51418	51411
50679	50680	50688	50680	50679	50693	50675	50688	50683	50684
49874	49889	49877	49885	49885	49880	49897	49891	49896	49895
49040	49055	49054	49060	49057	49080	49053	49059	49071	49077
48214	48209	48210	48212	48208	48240	48213	48226	48217	48219
47427	47405	47420	47415	47422	47403	47471	47438	47459	47477
46627	46625	46617	46628	46635	46640	46672	46648	46634	46658
45866	45898	45883	45897	45900	45931	45885	45901	45935	45894
45349	45380	45378	45393	45392	45339	45413	45421	45421	45373
44884	44871	44902	44888	44898	44878	44874	44896	44881	44933
44611	44614	44608	44622	44639	44651	44694	44645	44658	44653
44408	44401	44381	44357	44382	44425	44379	44412	44415	44363
44405	44399	44408	44413	44401	44384	44387	44403	44423	44420
44678	44645	44680	44665	44672	44642	44662	44691	44659	44660
44944	44962	44951	44959	44935	44971	44971	44961	44963	44917
45479	45477	45452	45446	45448	45471	45471	45461	45461	45511
46151	46164	46142	46149	46180	46140	46152	46157	46157	46187
46918	46908	46907	46895	46875	46907	46902	46900	46898	46902
47759	47747	47751	47756	47743	47752	47747	47745	47738	47749
48689	48694	48678	48684	48670	48672	48673	48663	48672	48674
49633	49623	49621	49636	49623	49613	49624	49621	49630	49610
50581	50573	50565	50572	50564	50574	50563	50568	50560	50561
51441	51449	51469	51436	51451	51432	51427	51426	51432	51428
52285	52287	52294	52283	52294	52286	52283	52268	52258	52263
53005	52999	53000	52985	53014	52975	52985	53002	52984	52982
53519	53531	53529	53505	53513	53487	53509	53524	53509	53493
53995	54008	53979	53967	53956	53985	53971	53986	53945	53970
54232	54273	54263	54261	54255	54217	54230	54243	54232	54250
54241	54263	54242	54210	54242	54235	54241	54243	54239	54218
54230	54220	54213	54216	54226	54218	54214	54207	54231	54228
53941	53940	53933	53920	53930	53939	53945	53927	53943	53932
53411	53432	53429	53423	53431	53440	53425	53411	53424	53435
52874	52873	52883	52874	52881	52869	52877	52874	52863	52878
52166	52154	52159	52171	52170	52170	52164	52174	52167	52169
51282	51285	51287	51291	51288	51295	51303	51295	51298	51301
50373	50388	50389	50395	50387	50404	50403	50397	50396	50398
49409	49414	49418	49403	49411	49420	49436	49430	49426	49427
48436	48449	48453	48451	48470	48461	48463	48452	48469	48473
47458	47454	47453	47468	47478	47490	47484	47482	47500	47506
46607	46564	46524	46539	46605	46589	46619	46540	46589	46611
46131	46084	46087	46085	46125	46095	46114	46097	46124	46127
45078	45073	45104	45055	45081	45096	45114	45074	45119	45091
44547	44519	44507	44532	44544	44522	44527	44548	44561	44544
44038	44014	44040	44025	44012	44054	44032	44039	44017	44022
43756	43736	43740	43765	43742	43763	43785	43761	43787	43778
43722	43710	43694	43738	43740	43748	43694	43734	43727	43719
43793	43808	43793	43820	43808	43800	43820	43826	43821	43845
44111	44124	44108	44130	44121	44091	44096	44113	44120	44115
44681	44669	44667	44655	44673	44693	44694	44688	44689	44716
45259	45256	45282	45272	45264	45281	45284	45285	45277	45261
46099	46080	46091	46104	46091	46102	46078	46094	46101	46091
47049	47057	47055	47043	47055	47048	47037	47050	47041	47036
48032	48028	48030	48022	48047	48033	48036	48025	48028	48027
49113	49098	49096	49091	49093	49086	49084	49085	49080	49078
50126	50126	50131	50124	50129	50111	50122	50113	50108	50111
51172	51164	51168	51164	51171	51160	51170	51148	51143	51150
52137	52147	52147	52150	52139	52117	52133	52128	52125	52119
52905	52913	52904	52887	52884	52888	52913	52882	52889	52887
53617	53637	53623	53639	53652	53632	53626	53643	53615	53626
54159	54216	54160	54173	54150	54180	54128	54177	54166	54152
54447	54434	54471	54440	54462	54457	54447	54449	54463	54398
54642	54614	54631	54618	54610	54628	54626	54605	54639	54607
54573	54570	54575	54567	54600	54577	54563	54569	54592	54584
54252	54276	54288	54300	54285	54265	54250	54270	54257	54258
53838	53815	53862	53823	53812	53848	53826	53839	53849	53837
53214	53245	53194	53221	53231	53214	53217	53221	53224	53213
52380	52371	52378	52392	52397	52398	52400	52398	52403	52406
51531	51547	51534	51534	51544	51542	51543	51545	51542	51539
50524	50541	50543	50536	50538	50550	50549	50544	50548	50561
49480	49475	49479	49499	49498	49505	49508	49501	49515	49498
48422	48445	48434	48418	48401	48435	48449	48438	48442	48450
47358	47348	47351	47364	47360	47375	47390	47389	47390	47390
46436	46483	46388	46455	46428	46456	46466	46442	46454	46443
45510	45479	45558	45528	45463	45501	45530	45573	45538	45543
44754	44826	44791	44761	44800	44783	44786	44818	44781	44782
44092	44085	44123	44053	44122	44107	44113	44179	44127	44129
43610	43573	43670	43632	43617	43639	43654	43710	43632	43649
43436	43436	43408	43486	43427	43442	43448	43554	43431	43476
43315	43273	43263	43360	43313	43300	43285	43339	43272	43291
43444	43430	43378	43432	43385	43422	43440	43449	43416	43471
43857	43831	43811	43915	43862	43861	43875	43883	43837	43839
44343	44343	44292	44331	44339	44350	44351	44308	44327	44348
45059	45020	45054	45003	45009	45019	45015	45052	45034	45030
45973	45963	45986	45986	45961	45939	45957	45975	45960	45959
46958	46950	46943	46958	46947	46938	46938	46939	46940	46941
48039	48041	48046	48027	48036	48035	48039	48015	48027	48023
49176	49170	49167	49188	49173	49161	49158	49169	49171	49165
50343	50334	50338	50353	50306	50324	50322	50319	50301	50302
51457	51457	51451	51406	51441	51447	51429	51443	51427	51427
52459	52429	52394	52420	52430	52426	52425	52421	52453	52407
53351	53374	53373	53322	53357	53358	53316	53351	53351	53352
54126	54129	54102	54146	54094	54087	54074	54093	54115	54117
54497	54564	54576	54602	54569	54521	54528	54569	54487	54544
54953	54991	54991	54996	54991	55024	55020	54992	55021	54989
55146	55135	55103	55077	55088	55140	55085	55098	55148	55132
54947	54916	54923	54902	54916	54903	54907	54900	54852	54929
54667	54680	54692	54667	54676	54653	54663	54671	54702	54689
54118	54174	54159	54170	54149	54149	54165	54148	54185	54121
53364	53372	53377	53371	53379	53371	53379	53379	53366	53376
52527	52540	52541	52549	52548	52520	52536	52541	52537	52561
51557	51555	51551	51568	51563	51575	51573	51569	51576	51564
50443	50439	50451	50440	50448	50445	50445	50454	50454	50465
49289	49303	49295	49311	49308	49311	49322	49320	49303	49306
48145	48121	48125	48135	48140	48134	48161	48145	48158	48147
47033	47003	47012	47020	47034	47045	47000	47043	47049	47058
45908	45925	45935	45937	45926	45897	45908	45947	45985	45953
45016	45015	45040	45063	45044	45101	45008	45061	45016	45038
44137	44115	44112	44110	44112	44125	44194	44136	44160	44148
43446	43432	43465	43464	43432	43433	43413	43466	43454	43539
43091	43106	43107	43102	43060	43104	43155	43106	43096	43170
42747	42750	42756	42742	42769	42730	42822	42766	42745	42729
42690	42666	42689	42659	42670	42691	42737	42725	42696	42718
43030	42987	43005	43022	42976	43061	43018	43010	43005	43053
43377	43356	43399	43387	43364	43423	43337	43387	43390	43389
44005	43984	43991	44001	43977	44067	43968	43996	44016	43973
44891	44838	44857	44851	44856	44869	44880	44855	44872	44892
45828	45814	45827	45809	45800	45798	45827	45802	45823	45816
46954	46952	46941	46945	46937	46954	46939	46940	46931	46919
48151	48145	48149	48146	48145	48152	48131	48139	48135	48144
49396	49395	49387	49383	49382	49381	49376	49382	49374	49372
50656	50630	50647	50634	50631	50623	50621	50618	50616	50611
51791	51796	51779	51777	51791	51771	51758	51772	51760	51762
52939	52938	52915	52908	52943	52924	52909	52910	52887	52912
53879	53889	53891	53885	53870	53875	53864	53872	53866	53855
54582	54579	54566	54569	54578	54573	54581	54517	54571	54555
55234	55259	55230	55260	55254	55242	55239	55227	55240	55222
55683	55675	55677	55664	55660	55684	55638	55631	55670	55652
55697	55712	55734	55698	55704	55726	55704	55669	55687	55699
55699	55709	55709	55676	55690	55673	55703	55683	55702	55692
55440	55463	55478	55441	55445	55455	55470	55443	55462	55432
54841	54844	54838	54862	54838	54840	54828	54820	54817	54841
54201	54198	54187	54208	54201	54198	54204	54198	54195	54208
53325	53339	53350	53342	53352	53339	53339	53325	53353	53339
52314	52315	52312	52302	52309	52316	52334	52326	52318	52332
51230	51242	51240	51243	51246	51244	51258	51240	51249	51251
50051	50068	50053	50072	50070	50075	50078	50087	50083	50075
49072	49078	49087	49084	49096	49097	49091	49102	49091	49108
47715	47735	47729	47730	47732	47747	47763	47748	47756	47746
46576	46583	46596	46582	46598	46572	46622	46606	46604	46615
45476	45502	45495	45549	45514	45554	45522	45525	45528	45536
44573	44583	44577	44590	44585	44601	44595	44623	44607	44598
43905	43900	43911	43949	43914	43902	43947	43948	43938	43977
43236	43262	43299	43283	43303	43297	43332	43285	43321	43328
42914	42938	42939	42949	42960	42958	42962	42979	42996	42989
42942	42978	42957	42980	42958	42954	42963	42990	42953	42987
43011	43002	43008	43003	43028	43012	42990	43028	42971	43022
43387	43397	43411	43398	43372	43376	43411	43398	43401	43398
44059	44060	44092	44072	44067	44044	44066	44075	44067	44070
44817	44817	44805	44808	44822	44810	44815	44804	44800	44803
45746	45750	45751	45739	45735	45743	45732	45728	45765	45723
46879	46882	46891	46878	46889	46880	46883	46874	46879	46876
48054	48054	48056	48056	48061	48043	48032	48044	48037	48047
49309	49289	49297	49283	49286	49290	49270	49276	49264	49269
50524	50512	50497	50493	50497	50476	50492	50466	50470	50472
51704	51688	51681	51682	51665	51654	51669	51653	51656	51657
52788	52752	52786	52774	52776	52744	52739	52753	52749	52755
53674	53687	53675	53675	53636	53634	53651	53639	53634	53642
54466	54430	54474	54467	54525	54457	54444	54480	54465	54446
55077	55110	55075	55081	55089	55054	55070	55051	55049	55043
55346	55295	55350	55321	55302	55296	55299	55315	55310	55296
55577	55571	55576	55559	55616	55578	55569	55571	55565	55571
55494	55516	55473	55480	55463	55492	55447	55473	55448	55453
55048	55087	55048	55059	55001	55065	55039	55066	55066	55046
54618	54605	54613	54613	54652	54604	54592	54595	54591	54598
53929	53942	53959	53925	53973	53923	53937	53945	53929	53932
52985	52985	52986	52987	53012	52984	52986	52985	52995	52975
51998	52000	52017	52005	51983	52006	52028	52020	52016	52026
50893	50890	50897	50911	50899	50909	50907	50911	50908	50909
49702	49712	49715	49722	49704	49724	49735	49730	49728	49725
48490	48463	48481	48490	48520	48513	48522	48507	48517	48517
47339	47380	47337	47365	47359	47359	47363	47344	47365	47371
46167	46129	46213	46180	46164	46189	46200	46136	46212	46207
45104	45107	45148	45132	45208	45162	45156	45103	45131	45146
44318	44294	44371	44336	44360	44296	44339	44295	44361	44361
43542	43589	43587	43561	43512	43543	43541	43583	43558	43568
42956	42945	42890	42924	42955	42989	42981	43056	42996	43007
42790	42745	42871	42824	42808	42819	42842	42877	42831	42848
42670	42629	42624	42667	42681	42689	42676	42745	42689	42681
42827	42814	42760	42760	42869	42785	42821	42839	42829	42807
43343	43287	43318	43345	43300	43335	43327	43336	43340	43330
43899	43902	43939	43936	43883	43903	43923	43953	43907	43895
44750	44752	44704	44728	44725	44716	44740	44761	44731	44721
45757	45760	45723	45714	45757	45759	45732	45711	45750	45756
46875	46892	46873	46859	46870	46872	46867	46876	46861	46877
48102	48081	48075	48079	48083	48070	48074	48081	48083	48065
49338	49326	49327	49307	49324	49329	49315	49309	49317	49307
50606	50591	50606	50562	50579	50576	50568	50565	50562	50565
51798	51777	51762	51782	51760	51754	51765	51768	51741	51756
52811	52780	52761	52823	52780	52759	52755	52755	52771	52762
53787	53803	53831	53815	53771	53770	53787	53773	53816	53781
54544	54581	54547	54565	54540	54560	54546	54537	54523	54542
55004	55003	55018	54955	54998	55021	55037	55018	54947	54965
55475	55466	55465	55401	55454	55423	55462	55467	55461	55441
55684	55648	55658	55608	55645	55683	55659	55621	55554	55617
55387	55452	55436	55438	55432	55471	55445	55460	55414	55432
55258	55231	55231	55210	55219	55184	55187	55205	55243	55193
54820	54767	54744	54776	54758	54768	54771	54751	54701	54726
54073	54044	54057	54034	54054	54088	54083	54047	54070	54039
53221	53255	53261	53262	53261	53252	53270	53260	53276	53276
52283	52295	52310	52299	52299	52303	52313	52299	52321	52299
51213	51228	51217	51234	51233	51239	51230	51250	51243	51234
50100	50114	50115	50122	50120	50108	50143	50127	50131	50123
48952	48974	48978	48967	48973	48985	48980	48989	48981	48993
47824	47816	47823	47823	47828	47850	47855	47839	47858	47869
46712	46701	46694	46709	46709	46706	46705	46726	46710	46764
45752	45758	45753	45779	45790	45796	45794	45830	45787	45767
44792	44827	44841	44879	44861	44816	44924	44861	44875	44848
44108	44114	44103	44119	44103	44176	44090	44122	44091	44169
43629	43617	43607	43591	43619	43587	43604	43641	43622	43685
43231	43218	43225	43195	43191	43192	43151	43235	43233	43221
43054	43066	43066	43050	43035	43107	43146	43070	43084	43040
43245	43204	43184	43204	43199	43267	43203	43183	43233	43256
43456	43452	43477	43459	43450	43461	43420	43448	43468	43423
43978	43969	43989	43993	43946	43944	43940	43974	43976	43972
44751	44738	44724	44753	44758	44720	44707	44734	44769	44767
45554	45559	45564	45562	45551	45528	45535	45563	45537	45542
46579	46561	46569	46565	46563	46555	46584	46560	46567	46551
47697	47688	47697	47686	47680	47679	47675	47670	47693	47674
48844	48836	48845	48834	48834	48834	48828	48819	48817	48821
50025	50003	50026	50013	50004	50004	49987	49986	49987	49988
51121	51105	51114	51095	51080	51096	51091	51085	51083	51079
52182	52177	52176	52191	52165	52171	52156	52161	52164	52159
53171	53170	53167	53164	53161	53143	53147	53145	53145	53106
53841	53883	53883	53863	53847	53842	53817	53839	53825	53853
54536	54553	54536	54543	54548	54509	54516	54532	54505	54492
54997	54982	54992	54991	55007	54973	55001	54995	54971	54991
55157	55152	55166	55148	55158	55163	55149	55175	55145	55154
55238	55273	55281	55267	55240	55233	55223	55246	55211	55233
55071	55080	55059	55082	55085	55084	55080	55065	55050	55081
54638	54604	54623	54638	54605	54618	54646	54624	54612	54635
54170	54168	54144	54135	54152	54162	54159	54150	54153	54149
53437	53442	53558	53459	53470	53436	53461	53558	53450	53470
52513	52516	52540	52527	52518	52515	52522	52548	52516	52526
51606	51613	51621	51618	51612	51613	51620	51630	51617	51616
50574	50582	50587	50579	50587	50594	50595	50591	50593	50593
49515	49526	49523	49524	49533	49530	49537	49548	49544	49544
48427	48446	48458	48445	48464	48446	48465	48450	48448	48457
47432	47441	47441	47455	47444	47468	47456	47463	47456	47470
46429	46428	46427	46416	46440	46454	46430	46426	46433	46443
45562	45548	45567	45570	45554	45576	45576	45568	45553	45583
44893	44905	44888	44881	44899	44923	44902	44901	44913	44904
44268	44279	44293	44256	44308	44314	44310	44304	44324	44308
43850	43841	43834	43866	43840	43858	43861	43878	43877	43889
43788	43752	43787	43763	43747	43761	43770	43773	43775	43792
43729	43706	43698	43735	43722	43726	43749	43717	43736	43752
43919	43929	43937	43903	43912	43929	43910	43910	43907	43923
44403	44375	44377	44374	44376	44364	44371	44366	44380	44367
44947	44944	44951	44939	44925	44944	44941	44944	44940	44946
45690	45671	45682	45681	45692	45689	45694	45676	45690	45686
46597	46592	46590	46591	46595	46583	46591	46587	46571	46581
47575	47563	47563	47574	47555	47573	47550	47566	47547	47545
48627	48620	48603	48612	48611	48599	48599	48603	48608	48604
49666	49667	49670	49661	49662	49648	49656	49642	49651	49642
50737	50730	50721	50733	50732	50718	50711	50704	50715	50710
51723	51731	51719	51723	51728	51688	51729	51703	51694	51706
52567	52570	52558	52537	52536	52538	52541	52541	52514	52528
53379	53402	53377	53360	53340	53360	53352	53343	53371	53356
54058	54030	54049	54041	54047	54046	54042	54007	54008	54022
54356	54360	54383	54371	54359	54392	54379	54384	54354	54332
54728	54679	54679	54707	54709	54687	54691	54689	54670	54672
54807	54791	54835	54801	54855	54818	54797	54818	54808	54802
54579	54608	54573	54598	54582	54565	54590	54593	54563	54586
54331	54356	54309	54318	54281	54313	54290	54315	54302	54320
53847	53795	53838	53840	53784	53839	53821	53835	53816	53824
53135	53132	53164	53146	53116	53156	53149	53158	53143	53142
52390	52376	52395	52400	52388	52411	52398	52402	52398	52402
51491	51484	51493	51484	51487	51497	51499	51501	51497	51488
50562	50565	50560	50566	50567	50567	50565	50571	50573	50563
49563	49554	49558	49571	49550	49571	49583	49578	49581	49578
48574	48589	48578	48583	48574	48592	48586	48596	48592	48599
47567	47585	47571	47603	47619	47600	47585	47625	47604	47602
46643	46688	46684	46671	46645	46649	46678	46697	46663	46675
45893	45872	45910	45884	45893	45901	45924	45940	45906	45931
45143	45128	45144	45113	45163	45170	45155	45107	45177	45145
44590	44551	44653	44598	44556	44604	44593	44660	44606	44622
44259	44208	44238	44247	44239	44235	44272	44206	44281	44258
44030	43989	43966	43999	43995	43997	44037	44017	44033	44026
44008	43935	44008	43975	43971	43980	44010	43973	44008	44004
44295	44218	44294	44296	44272	44266	44258	44288	44303	44295
44534	44535	44540	44557	44577	44565	44549	44580	44553	44590
45096	45110	45127	45060	45117	45109	45094	45095	45111	45117
45858	45866	45884	45849	45861	45863	45857	45849	45850	45851
46639	46627	46610	46620	46624	46620	46625	46630	46616	46625
47567	47560	47539	47563	47536	47532	47524	47531	47532	47535
48522	48518	48520	48527	48516	48512	48506	48496	48507	48497
49507	49496	49496	49504	49511	49491	49489	49494	49492	49497
50499	50480	50473	50473	50479	50468	50468	50487	50483	50458
51335	51355	51351	51384	51347	51339	51336	51341	51352	51346
52207	52213	52200	52162	52203	52204	52205	52183	52225	52195
52935	52955	52969	52903	52937	52939	52941	52943	52949	52910
53479	53487	53501	53458	53471	53479	53487	53451	53416	53451
53921	53913	53939	53963	53930	53924	53919	53892	53890	53931
54138	54185	54169	54128	54177	54164	54160	54174	54191	54160
54157	54200	54190	54202	54160	54162	54194	54178	54188	54173
54112	54130	54126	54078	54132	54116	54081	54109	54156	54061
53886	53830	53866	53844	53838	53861	53838	53834	53855	53798
53378	53358	53338	53339	53339	53316	53360	53343	53319	53331
52830	52838	52847	52852	52846	52836	52858	52849	52839	52846
52105	52123	52121	52123	52125	52123	52130	52128	52114	52126
51390	51381	51378	51385	51377	51399	51378	51389	51392	51372
50550	50548	50549	50557	50557	50550	50550	50561	50562	50558
49676	49684	49682	49685	49685	49703	49690	49691	49704	49694
48801	48820	48816	48822	48809	48808	48837	48830	48828	48824
47958	47961	47949	47967	47967	47947	47968	47985	47963	47948
47230	47190	47210	47201	47219	47195	47200	47213	47199	47237
46476	46471	46489	46487	46502	46454	46525	46484	46511	46520
45877	45864	45892	45889	45897	45926	45908	45887	45912	45890
45491	45476	45468	45463	45481	45478	45474	45494	45480	45485
45088	45089	45072	45085	45090	45071	45086	45099	45108	45095
44932	44926	44935	44947	44949	44994	44909	44919	44953	44884
45006	44997	45003	44991	45043	45029	45043	45010	45009	45039
45139	45114	45132	45103	45126	45120	45139	45118	45136	45118
45410	45398	45395	45429	45411	45390	45433	45415	45421	45388
45919	45945	45931	45916	45924	45942	45938	45931	45934	45919
46490	46489	46491	46490	46491	46465	46485	46488	46486	46484
47172	47164	47161	47150	47148	47160	47152	47159	47151	47138
47947	47937	47944	47942	47938	47938	47924	47925	47938	47939
48754	48744	48751	48737	48741	48736	48738	48726	48733	48726
49590	49585	49579	49582	49569	49577	49561	49560	49560	49564
50380	50378	50371	50364	50371	50367	50367	50357	50353	50345
51171	51161	51165	51146	51166	51154	51140	51147	51142	51135
51870	51862	51855	51870	51866	51841	51857	51855	51855	51838
52408	52423	52405	52413	52397	52402	52395	52379	52392	52386
52954	52944	52947	52940	52933	52930	52918	52929	52921	52914
53289	53290	53286	53269	53255	53269	53276	53267	53272	53271
53407	53419	53390	53393	53395	53391	53389	53375	53381	53371
53506	53500	53513	53486	53488	53491	53500	53487	53476	53475
53468	53416	53381	53366	53355	53472	53497	53458	53351	53449
52966	52946	52943	52951	52937	52972	52978	52968	52932	52946
52725	52711	52715	52716	52704	52717	52729	52727	52708	52709
52226	52227	52220	52211	52211	52221	52222	52213	52212	52224
51693	51685	51685	51684	51689	51690	51694	51691	51675	51687
51012	51022	51006	51016	51015	51023	51031	51018	51021	51014
50277	50270	50267	50272	50282	50277	50276	50285	50282	50289
49528	49538	49527	49533	49529	49535	49543	49538	49532	49534
48760	48766	48753	48765	48774	48781	48787	48785	48777	48782
48054	48054	48064	48057	48067	48070	48070	48080	48068	48076
47353	47366	47353	47373	47373	47351	47363	47377	47375	47388
46741	46744	46746	46735	46745	46757	46767	46750	46764	46759
46263	46251	46280	46234	46273	46275	46290	46282	46289	46290
45853	45834	45836	45826	45847	45830	45844	45859	45870	45876
45563	45567	45585	45557	45579	45564	45561	45560	45568	45574
45459	45469	45484	45455	45478	45499	45492	45462	45482	45489
45437	45461	45465	45459	45431	45464	45469	45474	45473	45445
45591	45598	45596	45583	45609	45598	45590	45585	45627	45611
45918	45904	45910	45918	45912	45921	45923	45922	45927	45921
46253	46265	46271	46259	46273	46266	46267	46276	46275	46260
46798	46782	46780	46791	46783	46770	46776	46778	46791	46806
47410	47408	47415	47415	47405	47399	47399	47405	47403	47423
48072	48045	48064	48059	48065	48057	48054	48043	48055	48053
48771	48772	48759	48767	48762	48753	48752	48747	48759	48762
49481	49466	49464	49465	49474	49465	49465	49467	49464	49455
50175	50181	50173	50181	50172	50162	50162	50162	50160	50162
50847	50849	50848	50840	50854	50846	50831	50845	50826	50827
51369	51385	51375	51364	51379	51366	51341	51370	51355	51365
51870	51892	51879	51875	51880	51857	51869	51871	51867	51873
52255	52264	52279	52275	52257	52261	52256	52258	52245	52262
52479	52480	52464	52473	52491	52482	52469	52480	52467	52471
52634	52634	52620	52620	52635	52635	52632	52614	52611	52634
52633	52653	52623	52631	52614	52632	52632	52629	52622	52614
52454	52457	52448	52439	52425	52437	52456	52440	52441	52443
52257	52249	52265	52260	52230	52248	52255	52258	52247	52260
51840	51858	51849	51849	51823	51840	51846	51852	51851	51855
51421	51440	51413	51421	51416	51425	51427	51424	51430	51427
50904	50896	50902	50913	50908	50910	50908	50905	50907	50913
50294	50301	50299	50310	50300	50303	50309	50303	50308	50309
49689	49684	49686	49687	49697	49693	49697	49694	49696	49693
49050	49038	49041	49054	49059	49045	49064	49055	49052	49069
48430	48457	48448	48438	48443	48439	48447	48437	48453	48445
47831	47822	47834	47841	47837	47841	47846	47845	47842	47845
47284	47256	47307	47292	47301	47289	47301	47305	47294	47310
46859	46858	46862	46875	46843	46869	46878	46841	46862	46871
46434	46443	46399	46435	46451	46448	46439	46487	46442	46454
46145	46143	46147	46156	46165	46144	46150	46192	46159	46162
46037	46034	46061	46043	45993	46050	46035	46018	46030	46040
45910	45943	45926	45930	45888	45921	45910	45914	45921	45920
45965	45999	45968	46019	45977	45989	45988	45991	45976	45991
46191	46166	46205	46183	46179	46194	46189	46188	46187	46201
46423	46392	46410	46384	46409	46407	46426	46435	46426	46420
46758	46764	46741	46764	46793	46773	46761	46735	46770	46766
47255	47250	47258	47264	47236	47248	47238	47223	47256	47254
47747	47740	47755	47740	47740	47728	47738	47724	47748	47733
48292	48295	48298	48295	48301	48288	48284	48292	48286	48292
48867	48872	48876	48862	48867	48876	48865	48871	48870	48859
49451	49451	49444	49450	49441	49451	49441	49439	49441	49446
50015	50011	50017	50004	49999	50013	50003	49999	49995	49990
50514	50508	50500	50497	50498	50497	50506	50503	50489	50498
50969	50978	50988	50978	50970	50958	50958	50967	50963	50955
51381	51358	51379	51359	51357	51355	51351	51371	51361	51350
51622	51607	51601	51591	51605	51613	51613	51609	51612	51592
51855	51849	51864	51873	51860	51864	51862	51847	51872	51847
51978	51979	51959	51963	51967	51947	51961	51963	51967	51964
51912	51923	51928	51918	51927	51918	51930	51905	51888	51923
51860	51852	51839	51850	51836	51842	51840	51840	51853	51848
51659	51649	51640	51625	51645	51649	51661	51647	51610	51622
51411	51394	51390	51396	51384	51371	51400	51388	51390	51377
51051	51039	51038	51031	51040	51044	51035	51049	51036	51027
50615	50623	50620	50630	50622	50632	50633	50625	50624	50630
50186	50177	50175	50185	50177	50183	50194	50182	50193	50181
49693	49706	49706	49711	49708	49699	49702	49714	49709	49716
49223	49227	49222	49225	49224	49226	49231	49236	49247	49235
48762	48747	48759	48757	48752	48757	48774	48753	48766	48742
48304	48295	48310	48302	48315	48325	48313	48321	48329	48312
47914	47929	47933	47933	47944	47967	47938	47926	47932	47929
47560	47567	47573	47595	47585	47610	47582	47593	47581	47605
47276	47299	47297	47294	47301	47288	47314	47306	47292	47314
47112	47126	47121	47137	47142	47128	47166	47137	47143	47111
46985	47002	47004	46998	47003	47035	47020	47009	47002	46995
46954	46937	46942	46939	46951	46925	46951	46963	46946	46951
47049	47061	47035	47037	47043	47034	47026	47052	47049	47030
47146	47156	47155	47149	47154	47178	47140	47145	47162	47144
47363	47352	47354	47367	47367	47343	47371	47356	47364	47373
47649	47660	47656	47644	47662	47673	47658	47646	47659	47659
47996	47985	47994	47981	47990	47969	47982	47988	47986	47988
48379	48375	48377	48373	48380	48371	48365	48361	48365	48358
48795	48780	48777	48778	48778	48781	48772	48782	48775	48767
49195	49198	49195	49196	49190	49195	49197	49197	49195	49192
49624	49614	49611	49605	49600	49617	49604	49604	49597	49593
49995	49994	49995	49984	49984	49980	49986	49980	49977	49985
50369	50361	50368	50363	50352	50356	50365	50368	50350	50345
50671	50678	50673	50663	50666	50660	50665	50661	50661	50656
50902	50897	50900	50894	50890	50886	50886	50887	50897	50888
51107	51101	51091	51098	51106	51096	51097	51098	51086	51091
51205	51215	51150	51219	51211	51215	51181	51254	51222	51229
51121	51119	51105	51121	51108	51116	51110	51124	51120	51112
51167	51157	51168	51176	51167	51166	51169	51168	51173	51162
51063	51050	51043	51058	51051	51049	51046	51043	51046	51051
50913	50914	50900	50905	50896	50900	50904	50907	50902	50910
50680	50680	50684	50685	50680	50682	50674	50690	50674	50682
50375	50365	50368	50374	50373	50372	50379	50375	50381	50378
50062	50061	50050	50063	50059	50063	50065	50064	50064	50063
49716	49714	49712	49720	49708	49713	49722	49719	49723	49715
49360	49360	49354	49360	49366	49359	49361	49368	49368	49372
48995	49002	49017	49009	49006	49014	49015	49023	49004	49007
48672	48670	48676	48677	48673	48680	48681	48678	48682	48687
48386	48382	48388	48395	48383	48389	48383	48402	48397	48394
48120	48119	48123	48122	48127	48118	48134	48134	48132	48147
47905	47916	47923	47913	47922	47913	47931	47920	47931	47912
47782	47783	47789	47773	47800	47784	47798	47801	47790	47803
47681	47684	47683	47683	47690	47694	47676	47681	47681	47682
47664	47670	47672	47659	47670	47661	47665	47666	47661	47668
47760	47745	47756	47749	47755	47753	47747	47753	47769	47752
47859	47866	47867	47856	47865	47884	47862	47871	47871	47879
48058	48037	48054	48055	48047	48044	48043	48041	48049	48043
48319	48316	48303	48296	48311	48305	48298	48304	48307	48314
48582	48575	48580	48570	48571	48559	48566	48574	48572	48580
48874	48882	48872	48869	48880	48881	48864	48876	48866	48866
49171	49175	49183	49178	49169	49177	49180	49171	49172	49171
49488	49490	49489	49475	49477	49482	49477	49466	49479	49482
49758	49758	49760	49762	49763	49763	49754	49755	49758	49754
49997	49991	49993	49990	49994	49993	49994	49996	49990	49992
50221	50224	50203	50206	50204	50198	50210	50202	50208	50197
50369	50370	50367	50360	50366	50358	50368	50365	50360	50359
50459	50447	50450	50450	50449	50438	50441	50438	50443	50442
50511	50505	50515	50512	50514	50510	50512	50516	50511	50505
50509	50507	50503	50500	50490	50509	50514	50493	50506	50504
50410	50417	50417	50423	50423	50422	50417	50418	50413	50418
50323	50333	50321	50328	50329	50329	50334	50336	50327	50321
50155	50149	50149	50161	50152	50147	50152	50153	50158	50159
49967	49963	49961	49974	49961	49971	49974	49970	49969	49965
49745	49744	49747	49753	49745	49757	49751	49762	49761	49756
49512	49510	49522	49516	49522	49512	49507	49512	49513	49523
49271	49256	49259	49267	49280	49271	49282	49271	49265	49267
49031	49035	49025	49032	49034	49033	49030	49036	49053	49037
48802	48816	48807	48810	48803	48821	48815	48798	48818	48819
48594	48583	48606	48601	48608	48598	48595	48584	48599	48609
48417	48432	48426	48415	48422	48415	48421	48439	48429	48429
48294	48277	48305	48297	48285	48290	48305	48303	48299	48300
48173	48169	48170	48179	48196	48185	48187	48178	48181	48183
48139	48122	48127	48121	48130	48143	48120	48126	48137	48130
48168	48163	48160	48152	48170	48153	48163	48156	48160	48169
48207	48210	48229	48210	48203	48211	48202	48219	48214	48219
48339	48323	48336	48323	48339	48336	48329	48330	48329	48324
48528	48531	48524	48519	48529	48533	48524	48522	48529	48524
48747	48753	48747	48743	48753	48747	48754	48743	48741	48743
49011	49008	49009	49013	49006	49001	48998	48993	49007	48997
49280	49300	49274	49281	49284	49277	49274	49270	49273	49271
49550	49564	49555	49562	49569	49550	49552	49547	49554	49552
49834	49831	49833	49813	49824	49821	49820	49816	49813	49812
50051	50055	50046	50046	50048	50045	50039	50042	50039	50044
50257	50258	50252	50244	50262	50251	50258	50247	50249	50242
50418	50422	50426	50404	50421	50411	50401	50394	50411	50402
50504	50493	50499	50493	50487	50490	50491	50479	50495	50485
50550	50555	50529	50548	50553	50557	50548	50549	50556	50553
50537	50525	50529	50528	50529	50534	50531	50534	50517	50529
50429	50421	50426	50423	50428	50430	50428	50414	50435	50425
50290	50297	50291	50302	50304	50301	50305	50301	50290	50303
50120	50121	50116	50115	50115	50113	50117	50121	50118	50118
49875	49863	49871	49869	49865	49871	49870	49867	49872	49866
49595	49603	49598	49603	49602	49600	49610	49609	49600	49603
49310	49313	49311	49312	49313	49328	49328	49317	49330	49318
49016	49008	48999	49019	49006	49017	49024	49014	49022	49015
48719	48708	48709	48716	48721	48720	48746	48728	48745	48725
48472	48457	48451	48447	48465	48463	48460	48469	48457	48461
48200	48191	48190	48193	48196	48208	48202	48216	48190	48200
47985	47997	47991	47984	47994	48010	48008	48004	48037	48005
47845	47865	47863	47858	47850	47872	47853	47877	47875	47867
47759	47737	47754	47755	47750	47736	47770	47738	47735	47765
47694	47696	47704	47680	47690	47689	47712	47714	47726	47689
47733	47749	47741	47748	47743	47761	47733	47752	47750	47734
47824	47820	47831	47827	47816	47822	47833	47820	47806	47822
47975	47968	47968	47962	47962	47991	47974	47963	47970	47968
48188	48198	48210	48180	48194	48202	48201	48205	48190	48205
48472	48468	48470	48459	48466	48455	48449	48454	48460	48456
48769	48773	48771	48765	48767	48760	48765	48756	48764	48759
49099	49104	49106	49088	49104	49099	49098	49096	49087	49097
49434	49436	49436	49429	49434	49436	49425	49430	49415	49424
49770	49769	49760	49761	49768	49755	49749	49751	49763	49749
50048	50053	50058	50038	50047	50029	50049	50039	50040	50027
50335	50335	50323	50333	50315	50317	50331	50318	50316	50322
50547	50554	50552	50547	50540	50555	50536	50535	50546	50546
50692	50688	50686	50686	50679	50674	50664	50681	50675	50663
50811	50816	50816	50817	50810	50825	50816	50799	50806	50799
50848	50853	50847	50843	50849	50844	50834	50841	50845	50830
50789	50778	50790	50778	50779	50783	50779	50787	50781	50769
50692	50696	50705	50700	50708	50684	50708	50692	50690	50698
50544	50540	50538	50544	50547	50547	50542	50542	50538	50535
50291	50299	50294	50295	50295	50287	50297	50289	50289	50291
50028	50024	50020	50024	50023	50033	50024	50019	50028	50021
49702	49697	49705	49709	49707	49714	49715	49701	49706	49706
49393	49400	49396	49398	49395	49405	49405	49399	49409	49409
48986	48998	48990	48990	48995	49000	49006	49000	49003	49004
48632	48630	48629	48644	48630	48639	48646	48642	48648	48651
48261	48264	48260	48271	48267	48266	48268	48274	48284	48283
47924	47920	47947	47946	47944	47939	47953	47954	47947	47948
47657	47674	47666	47674	47677	47685	47677	47678	47688	47680
47427	47424	47434	47429	47426	47438	47440	47437	47450	47450
47255	47266	47269	47257	47263	47262	47276	47265	47275	47290
47189	47194	47187	47205	47185	47209	47209	47206	47206	47208
47192	47180	47187	47170	47175	47197	47194	47192	47190	47190
47243	47244	47246	47260	47257	47256	47269	47260	47264	47263
47455	47436	47440	47457	47457	47442	47447	47444	47448	47440
47665	47653	47652	47667	47656	47648	47662	47656	47670	47664
47972	47977	47980	47989	47985	47979	47984	47972	47981	47981
48375	48372	48390	48377	48382	48371	48379	48382	48373	48375
48799	48803	48803	48796	48805	48793	48792	48797	48801	48781
49259	49262	49262	49260	49253	49255	49241	49259	49247	49244
49713	49706	49707	49701	49704	49686	49706	49701	49700	49699
50174	50174	50162	50164	50162	50165	50164	50146	50162	50154
50619	50604	50607	50597	50608	50595	50594	50599	50607	50589
50967	50955	50951	50944	50948	50939	50935	50936	50931	50932
51286	51292	51283	51288	51272	51289	51279	51284	51274	51273
51548	51550	51548	51541	51553	51535	51526	51538	51512	51536
51675	51687	51684	51691	51686	51682	51677	51673	51681	51679
51783	51788	51779	51777	51784	51785	51784	51787	51777	51763
51777	51782	51773	51768	51774	51762	51766	51776	51779	51768
51631	51626	51641	51635	51629	51633	51633	51627	51623	51613
51484	51477	51476	51479	51474	51472	51476	51472	51481	51465
51197	51198	51200	51193	51191	51196	51193	51202	51199	51193
50820	50814	50815	50812	50821	50817	50821	50812	50812	50816
50415	50412	50417	50417	50408	50422	50412	50417	50413	50415
49939	49929	49928	49939	49932	49935	49947	49949	49942	49943
49419	49412	49419	49427	49429	49429	49430	49432	49436	49437
48894	48885	48884	48884	48891	48895	48901	48904	48899	48905
48369	48353	48356	48373	48368	48364	48378	48381	48381	48382
47826	47832	47841	47868	47864	47856	47861	47858	47873	47864
47363	47373	47370	47370	47364	47385	47374	47379	47364	47392
46996	46974	46988	46992	47014	47006	47001	47001	47001	47005
46606	46588	46602	46622	46586	46624	46609	46627	46626	46631
46351	46341	46346	46369	46392	46372	46383	46384	46354	46390
46250	46258	46277	46263	46252	46268	46278	46275	46296	46281
46186	46173	46187	46190	46202	46190	46187	46204	46183	46192
46275	46278	46264	46270	46304	46277	46282	46277	46287	46279
46525	46547	46532	46521	46541	46533	46533	46526	46526	46540
46826	46845	46826	46823	46793	46829	46833	46810	46831	46834
47227	47208	47222	47230	47247	47245	47233	47245	47241	47240
47780	47793	47770	47775	47786	47784	47771	47768	47781	47778
48363	48362	48359	48344	48344	48344	48345	48349	48345	48338
48987	48990	48977	48983	48971	48976	48974	48978	48975	48975
49631	49630	49633	49605	49621	49608	49609	49619	49606	49618
50284	50261	50283	50267	50259	50270	50264	50260	50255	50261
50917	50907	50880	50887	50923	50901	50886	50881	50884	50879
51457	51432	51444	51446	51456	51429	51428	51432	51424	51409
51950	51946	51960	51963	51957	51939	51926	51953	51933	51934
52363	52367	52339	52340	52335	52343	52337	52345	52326	52334
52587	52602	52612	52565	52548	52565	52566	52556	52558	52568
52808	52788	52785	52816	52782	52823	52802	52798	52792	52794
52851	52855	52875	52805	52837	52841	52845	52830	52836	52816
52721	52719	52658	52683	52684	52695	52702	52707	52685	52674
52534	52522	52494	52561	52531	52525	52506	52528	52513	52502

## Sheet: RSB1TCfluid
						In this dataset, each column represents 1 data capture from the sensor (Over 1501 data points)
RSB1TC at 10cm from antenna during fluid injection						These are raw datasets in the time domain, as output from the sensor. Units are a.u.
						The sensor is a K-band FMCW operating between 24 - 25.5 GHz
						The chirp duration is 300 ms
						The time between chirps is 5 seconds
49145	49150	49149	49156	49147	49150	49145	49141	49144	49147	49154	49152	49143	49141	49166	49155	49150	49146	49152	49153	49155	49154	49150	49154	49145	49160	49150	49161	49151	49147	49164	49158	49141	49158	49146	49149	49150	49158	49142	49152	49156	49155	49148	49154	49148	49153	49160	49152	49147	49164
49925	49885	49813	49738	49658	49603	49520	49430	49368	49288	49217	49149	49091	49030	48990	48953	48893	48852	48812	48782	48763	48763	48743	48711	48724	48718	48724	48734	48750	48744	48759	48780	48805	48819	48848	48877	48921	48955	49011	49059	49097	49144	49206	49258	49326	49388	49456	49516	49589	49648
49906	49876	49792	49712	49620	49531	49436	49338	49241	49131	49032	48945	48857	48779	48715	48626	48557	48481	48426	48408	48389	48340	48343	48303	48299	48290	48284	48305	48314	48324	48346	48373	48406	48437	48472	48526	48569	48635	48710	48775	48849	48902	48997	49055	49147	49232	49312	49409	49486	49584
49624	49576	49520	49445	49367	49309	49226	49132	49041	48931	48827	48730	48640	48570	48473	48402	48323	48261	48171	48139	48119	48072	48076	48042	48016	47999	47998	47982	48007	48043	48057	48100	48126	48147	48205	48251	48296	48382	48449	48522	48587	48651	48757	48811	48891	48973	49070	49154	49246	49299
49254	49237	49186	49134	49088	49031	48966	48883	48806	48709	48622	48525	48437	48356	48281	48183	48106	48039	47968	47940	47879	47855	47839	47828	47789	47769	47769	47788	47784	47800	47821	47858	47883	47920	47959	48026	48086	48132	48217	48288	48351	48433	48507	48575	48647	48711	48811	48868	48935	48989
48835	48841	48829	48812	48789	48762	48715	48656	48596	48508	48427	48345	48269	48193	48119	48035	47951	47874	47813	47792	47757	47704	47678	47621	47630	47626	47609	47615	47638	47644	47667	47691	47717	47758	47783	47841	47888	47949	48019	48089	48153	48218	48288	48331	48402	48460	48538	48581	48632	48663
48468	48482	48504	48515	48507	48508	48495	48461	48408	48355	48291	48236	48160	48088	48014	47939	47874	47801	47747	47715	47686	47666	47614	47585	47552	47567	47537	47534	47556	47571	47592	47631	47641	47666	47719	47740	47781	47858	47905	47973	48016	48087	48111	48168	48214	48271	48318	48346	48374	48386
48115	48145	48188	48203	48243	48265	48278	48266	48234	48195	48161	48102	48046	47973	47933	47867	47797	47742	47687	47658	47620	47608	47559	47531	47494	47468	47473	47470	47477	47491	47511	47527	47562	47584	47611	47649	47696	47753	47787	47841	47874	47904	47954	47993	48022	48061	48080	48102	48113	48103
47784	47832	47896	47947	48014	48059	48089	48112	48115	48097	48063	48036	48005	47953	47917	47843	47792	47737	47714	47681	47665	47645	47593	47564	47512	47497	47501	47504	47510	47524	47542	47554	47559	47591	47613	47641	47680	47734	47753	47789	47806	47838	47855	47879	47913	47914	47909	47914	47904	47865
47557	47600	47714	47776	47867	47943	47988	48021	48027	48038	48042	48039	48022	47995	47958	47899	47872	47820	47794	47788	47762	47760	47703	47655	47642	47611	47618	47620	47627	47625	47652	47640	47668	47677	47689	47715	47729	47746	47792	47796	47820	47838	47829	47860	47837	47836	47818	47785	47755	47693
47310	47390	47496	47594	47698	47792	47872	47926	47958	48009	48007	48047	48034	48044	48005	47964	47932	47918	47905	47883	47869	47850	47819	47776	47765	47738	47728	47742	47743	47741	47742	47751	47765	47767	47777	47776	47803	47793	47814	47815	47832	47834	47825	47813	47789	47778	47729	47681	47625	47545
47125	47243	47370	47481	47605	47711	47823	47896	47965	48018	48053	48100	48115	48127	48092	48093	48065	48066	48058	48064	48048	48019	48014	47968	47959	47935	47937	47925	47926	47924	47926	47925	47928	47934	47925	47927	47925	47902	47937	47925	47897	47882	47880	47854	47817	47743	47683	47620	47537	47472
47107	47196	47344	47478	47601	47729	47833	47922	48007	48064	48134	48183	48220	48231	48253	48259	48251	48253	48269	48268	48268	48260	48231	48220	48205	48171	48181	48179	48168	48163	48159	48163	48140	48135	48130	48122	48118	48096	48084	48051	48037	48001	47977	47921	47868	47822	47741	47656	47574	47482
47071	47165	47323	47446	47591	47730	47852	47953	48056	48150	48230	48278	48337	48362	48396	48420	48427	48455	48482	48497	48496	48474	48462	48472	48448	48441	48431	48413	48435	48408	48411	48391	48375	48362	48349	48323	48305	48258	48241	48212	48156	48117	48072	48017	47948	47864	47779	47708	47581	47476
47098	47203	47363	47517	47638	47772	47900	48024	48138	48258	48347	48424	48491	48543	48575	48621	48652	48688	48721	48729	48748	48752	48745	48731	48720	48713	48704	48700	48690	48675	48671	48661	48640	48617	48604	48551	48528	48491	48439	48387	48338	48266	48234	48150	48073	47992	47883	47776	47669	47543
47283	47382	47502	47649	47780	47916	48053	48172	48284	48395	48499	48580	48675	48720	48780	48842	48877	48923	48976	48995	49011	49016	49017	49009	49021	49020	49001	49005	48986	48965	48957	48947	48912	48891	48856	48820	48782	48734	48675	48606	48548	48485	48426	48339	48238	48154	48049	47927	47821	47720
47424	47525	47668	47797	47930	48052	48180	48309	48412	48561	48653	48751	48853	48926	48979	49052	49114	49167	49214	49242	49287	49278	49292	49288	49301	49294	49293	49298	49266	49264	49240	49212	49183	49154	49110	49070	49030	48959	48906	48823	48764	48680	48603	48527	48437	48322	48219	48101	47986	47886
47684	47771	47874	47993	48119	48231	48351	48484	48583	48710	48849	48937	49029	49115	49176	49273	49338	49399	49464	49486	49513	49540	49529	49556	49567	49575	49571	49564	49548	49524	49510	49470	49448	49410	49371	49323	49274	49189	49140	49054	48986	48903	48809	48728	48641	48543	48437	48321	48202	48101
47988	48047	48138	48241	48354	48451	48548	48662	48777	48901	49017	49120	49204	49286	49370	49447	49523	49595	49660	49700	49728	49756	49777	49783	49816	49807	49813	49801	49791	49769	49751	49713	49691	49656	49610	49561	49495	49424	49351	49278	49200	49120	49027	48961	48855	48771	48666	48540	48449	48364
48302	48349	48429	48503	48596	48670	48758	48848	48965	49079	49183	49285	49379	49459	49543	49633	49705	49793	49853	49881	49912	49947	49980	50007	50018	50049	50046	50027	50017	49987	49965	49932	49906	49873	49832	49776	49712	49634	49559	49471	49399	49336	49242	49176	49065	48986	48900	48809	48714	48635
48668	48677	48739	48792	48850	48904	48968	49061	49140	49242	49358	49440	49531	49613	49698	49800	49866	49942	50014	50046	50096	50098	50140	50181	50184	50192	50229	50198	50193	50167	50139	50120	50093	50043	50014	49948	49889	49823	49744	49672	49604	49529	49458	49379	49305	49219	49142	49050	48980	48935
49033	49034	49061	49082	49107	49146	49209	49267	49334	49411	49512	49566	49651	49731	49814	49908	49968	50047	50110	50133	50180	50217	50240	50289	50309	50336	50327	50329	50305	50297	50259	50224	50217	50183	50135	50085	50027	49954	49887	49839	49759	49702	49630	49581	49492	49440	49381	49304	49258	49224
49406	49397	49386	49379	49383	49380	49409	49453	49499	49557	49627	49691	49760	49832	49897	49989	50060	50133	50182	50215	50266	50281	50319	50350	50387	50390	50413	50414	50392	50375	50365	50314	50300	50267	50239	50188	50155	50084	50029	49963	49902	49851	49798	49754	49707	49627	49591	49547	49538	49512
49769	49733	49682	49659	49632	49612	49605	49611	49646	49690	49735	49772	49835	49892	49959	50036	50096	50170	50210	50232	50280	50304	50335	50376	50399	50417	50430	50423	50424	50414	50387	50370	50341	50327	50279	50256	50197	50165	50110	50063	50019	49978	49940	49896	49852	49826	49805	49775	49774	49777
50061	50025	49959	49910	49855	49793	49773	49767	49756	49786	49816	49833	49868	49912	49963	50029	50093	50134	50178	50192	50215	50248	50286	50321	50345	50376	50376	50387	50358	50348	50346	50315	50310	50283	50267	50243	50210	50176	50125	50096	50070	50034	50013	49992	49974	49963	49956	49950	49974	50001
50381	50313	50217	50131	50050	49992	49927	49872	49871	49867	49853	49866	49894	49911	49961	50015	50056	50084	50110	50131	50162	50181	50213	50249	50279	50297	50311	50305	50293	50307	50282	50263	50270	50255	50237	50214	50197	50174	50146	50120	50111	50099	50078	50084	50090	50081	50100	50125	50170	50221
50610	50530	50408	50309	50206	50128	50030	49962	49930	49906	49874	49860	49862	49885	49904	49939	49972	49996	49987	50005	50032	50043	50084	50115	50134	50149	50169	50175	50170	50162	50153	50143	50151	50131	50146	50127	50123	50115	50106	50100	50090	50091	50104	50104	50137	50152	50194	50260	50307	50376
50765	50665	50528	50416	50281	50181	50082	50002	49953	49899	49838	49809	49797	49784	49791	49819	49820	49831	49836	49834	49844	49862	49892	49922	49948	49958	49965	49973	49983	49975	49975	49971	49975	49979	49971	49985	50001	49979	50002	49995	50006	50042	50066	50090	50116	50169	50229	50290	50367	50462
50870	50768	50617	50495	50361	50230	50113	50032	49954	49865	49797	49750	49709	49688	49690	49688	49686	49677	49660	49663	49667	49680	49703	49718	49736	49739	49748	49764	49768	49779	49766	49777	49796	49801	49805	49807	49822	49843	49867	49910	49920	49954	50001	50033	50096	50160	50232	50331	50423	50512
50907	50803	50652	50512	50359	50249	50112	49985	49893	49797	49710	49646	49589	49553	49546	49515	49506	49475	49455	49438	49437	49453	49467	49474	49491	49497	49504	49517	49526	49520	49528	49552	49563	49580	49589	49613	49645	49666	49722	49757	49788	49844	49903	49953	50025	50096	50193	50305	50400	50498
50824	50717	50578	50440	50295	50160	50022	49895	49791	49684	49600	49520	49443	49406	49369	49321	49294	49267	49236	49205	49193	49200	49213	49214	49223	49225	49230	49247	49250	49259	49274	49286	49304	49328	49362	49393	49430	49468	49506	49562	49623	49679	49737	49794	49881	49966	50070	50178	50309	50394
50717	50615	50477	50341	50186	50071	49920	49800	49691	49565	49444	49363	49270	49226	49179	49118	49070	49031	48992	48960	48949	48945	48950	48937	48947	48938	48958	48960	48972	48992	49014	49030	49051	49087	49121	49142	49200	49244	49296	49365	49442	49500	49563	49644	49727	49816	49933	50055	50169	50284
50522	50440	50302	50179	50031	49912	49789	49648	49531	49407	49301	49196	49097	49043	48972	48904	48855	48790	48733	48722	48689	48688	48690	48679	48666	48662	48656	48671	48693	48706	48733	48747	48768	48814	48849	48886	48942	49003	49062	49131	49216	49288	49372	49451	49550	49652	49763	49886	49987	50088
50239	50176	50049	49952	49832	49711	49597	49473	49371	49235	49125	49019	48938	48854	48784	48704	48645	48583	48522	48490	48465	48445	48426	48421	48416	48395	48401	48415	48426	48444	48483	48492	48518	48547	48604	48657	48710	48770	48844	48915	48987	49065	49158	49219	49330	49414	49531	49649	49751	49839
49948	49883	49785	49686	49596	49505	49395	49279	49174	49053	48941	48829	48752	48652	48581	48498	48412	48370	48293	48253	48215	48212	48185	48171	48143	48129	48133	48154	48170	48173	48217	48228	48258	48312	48351	48401	48458	48518	48600	48668	48752	48833	48923	48997	49085	49183	49300	49394	49491	49583
49590	49550	49470	49419	49325	49253	49167	49077	48979	48845	48745	48670	48576	48481	48410	48317	48245	48162	48098	48062	48022	48014	48002	47971	47930	47944	47924	47933	47938	47973	48003	48033	48057	48085	48127	48206	48251	48313	48386	48458	48546	48621	48683	48761	48849	48946	49030	49124	49211	49281
49209	49188	49143	49103	49051	48981	48925	48841	48746	48648	48544	48471	48369	48302	48222	48130	48052	47945	47891	47877	47834	47807	47781	47749	47721	47712	47716	47711	47722	47749	47758	47827	47854	47880	47901	47970	48015	48094	48158	48244	48317	48375	48453	48505	48592	48678	48761	48848	48898	48968
48812	48808	48798	48791	48762	48729	48673	48624	48537	48452	48374	48304	48198	48145	48052	47982	47894	47859	47763	47744	47710	47677	47635	47609	47558	47570	47536	47554	47552	47582	47587	47639	47683	47721	47745	47792	47853	47914	47975	48031	48097	48161	48235	48293	48362	48432	48487	48543	48583	48631
48444	48440	48481	48469	48458	48475	48448	48415	48362	48311	48234	48172	48093	48027	47979	47882	47802	47754	47693	47664	47602	47594	47553	47519	47479	47480	47471	47464	47492	47508	47517	47544	47591	47589	47637	47670	47719	47783	47838	47913	47961	48010	48069	48106	48155	48202	48254	48287	48315	48323
48042	48083	48131	48153	48162	48203	48211	48213	48169	48130	48087	48037	47957	47922	47873	47784	47726	47669	47608	47587	47537	47523	47488	47440	47411	47381	47391	47377	47400	47417	47441	47461	47470	47488	47509	47552	47609	47650	47673	47752	47777	47827	47858	47914	47954	47975	47994	48018	48020	48015
47678	47733	47792	47862	47905	47948	47987	47990	48009	47980	47959	47915	47886	47842	47799	47729	47689	47598	47603	47559	47519	47500	47449	47409	47403	47366	47365	47353	47348	47376	47383	47394	47430	47453	47465	47471	47517	47570	47568	47626	47663	47679	47726	47745	47760	47770	47754	47758	47755	47730
47402	47455	47556	47639	47706	47768	47820	47879	47880	47869	47881	47868	47851	47827	47776	47736	47701	47654	47616	47589	47587	47549	47511	47501	47464	47434	47425	47429	47417	47447	47424	47457	47499	47497	47497	47512	47546	47560	47576	47587	47610	47634	47647	47662	47654	47647	47621	47583	47566	47511
47104	47187	47296	47408	47477	47588	47662	47723	47776	47782	47803	47823	47841	47800	47770	47747	47708	47694	47682	47666	47641	47599	47570	47553	47524	47515	47491	47499	47503	47497	47477	47507	47517	47524	47527	47540	47549	47555	47570	47576	47581	47574	47571	47571	47520	47518	47483	47430	47363	47294
46883	46984	47115	47227	47347	47424	47528	47610	47689	47736	47774	47813	47839	47833	47784	47793	47788	47772	47745	47757	47746	47717	47692	47663	47641	47616	47607	47611	47609	47604	47602	47619	47577	47600	47602	47600	47605	47595	47606	47583	47578	47545	47531	47505	47465	47425	47373	47286	47246	47137
46799	46889	47007	47146	47305	47388	47484	47600	47669	47755	47811	47842	47893	47917	47897	47907	47915	47926	47931	47927	47920	47888	47884	47853	47839	47846	47823	47810	47799	47795	47812	47787	47792	47764	47745	47745	47745	47710	47681	47690	47655	47616	47593	47542	47500	47432	47368	47297	47202	47104
46702	46800	46958	47061	47199	47357	47446	47581	47670	47760	47859	47888	47954	47984	48021	48009	48038	48050	48089	48085	48068	48082	48057	48039	48040	48012	48005	47997	47998	47979	47997	47961	47964	47947	47919	47891	47878	47842	47802	47780	47737	47696	47647	47578	47518	47455	47364	47250	47173	47075
46691	46801	46940	47061	47227	47365	47487	47618	47712	47821	47905	47993	48041	48115	48151	48169	48198	48233	48272	48293	48291	48284	48269	48272	48263	48256	48243	48238	48231	48214	48207	48188	48154	48146	48118	48092	48061	48014	47955	47921	47885	47807	47743	47689	47603	47526	47413	47304	47200	47096
46803	46894	47051	47186	47306	47435	47560	47698	47791	47925	48034	48126	48214	48267	48312	48356	48405	48440	48492	48513	48530	48525	48534	48532	48522	48527	48525	48514	48481	48469	48451	48434	48406	48403	48364	48318	48284	48235	48181	48092	48061	47991	47912	47845	47753	47660	47548	47429	47348	47200
46939	47042	47149	47268	47431	47576	47681	47814	47931	48051	48159	48267	48370	48432	48472	48551	48619	48663	48729	48739	48763	48766	48780	48792	48792	48799	48795	48772	48766	48750	48735	48703	48668	48647	48614	48552	48507	48452	48384	48310	48244	48173	48085	47999	47920	47817	47710	47585	47458	47384
47197	47265	47370	47478	47635	47732	47858	47979	48108	48218	48348	48449	48546	48618	48684	48757	48822	48885	48962	48986	49015	49040	49054	49058	49074	49075	49069	49068	49053	49022	48999	48967	48949	48919	48878	48809	48759	48706	48628	48560	48472	48395	48303	48232	48131	48037	47938	47795	47683	47591
47521	47582	47659	47785	47877	47958	48070	48207	48285	48429	48546	48660	48740	48828	48893	48982	49050	49133	49187	49218	49262	49271	49296	49331	49332	49335	49349	49331	49317	49299	49275	49261	49209	49178	49147	49077	49028	48965	48880	48802	48731	48651	48569	48477	48397	48293	48185	48079	47984	47915
47853	47913	47963	48064	48142	48204	48322	48416	48516	48643	48750	48841	48952	49029	49113	49204	49287	49360	49435	49466	49492	49521	49540	49579	49593	49613	49615	49610	49597	49582	49533	49532	49481	49453	49400	49361	49281	49211	49141	49060	48990	48920	48840	48748	48655	48566	48475	48377	48287	48211
48284	48301	48357	48426	48472	48532	48604	48691	48774	48877	48989	49071	49158	49243	49324	49430	49527	49575	49662	49695	49724	49752	49788	49821	49847	49860	49869	49866	49847	49828	49805	49779	49742	49705	49661	49618	49553	49465	49405	49341	49256	49192	49115	49029	48966	48885	48797	48705	48636	48576
48740	48759	48755	48799	48839	48864	48911	48968	49057	49131	49222	49299	49383	49454	49524	49634	49701	49784	49835	49885	49913	49941	49977	50015	50043	50067	50071	50066	50066	50033	50025	49983	49971	49923	49897	49843	49780	49724	49646	49579	49515	49457	49394	49323	49252	49194	49120	49064	49013	48974
49224	49219	49202	49205	49217	49203	49231	49277	49330	49393	49471	49526	49608	49668	49750	49834	49904	49984	50035	50061	50105	50142	50170	50213	50256	50286	50276	50290	50281	50248	50224	50202	50179	50156	50125	50073	50021	49958	49892	49860	49786	49738	49674	49633	49565	49511	49461	49425	49399	49380
49711	49684	49633	49617	49581	49582	49565	49586	49605	49662	49697	49755	49808	49860	49936	50009	50080	50145	50194	50216	50263	50292	50332	50363	50404	50422	50436	50436	50433	50418	50392	50376	50348	50344	50300	50239	50231	50175	50136	50072	50024	49991	49952	49913	49884	49833	49816	49787	49788	49794
50178	50114	50048	50002	49945	49901	49872	49862	49862	49889	49918	49953	49977	50029	50073	50141	50199	50259	50289	50305	50349	50377	50422	50457	50481	50509	50518	50531	50517	50508	50498	50479	50458	50439	50431	50404	50367	50330	50277	50264	50230	50195	50168	50150	50132	50117	50105	50126	50141	50161
50627	50556	50477	50373	50313	50230	50182	50136	50130	50132	50122	50131	50149	50189	50229	50280	50334	50369	50405	50412	50441	50485	50510	50553	50560	50601	50613	50607	50613	50602	50591	50577	50572	50555	50538	50527	50495	50478	50432	50440	50431	50405	50401	50392	50385	50396	50428	50448	50488	50534
51049	50954	50837	50738	50642	50530	50475	50405	50380	50333	50323	50309	50299	50315	50350	50380	50423	50436	50475	50489	50497	50515	50545	50587	50604	50622	50623	50646	50646	50645	50640	50638	50629	50619	50617	50617	50602	50583	50575	50564	50576	50592	50597	50589	50622	50644	50687	50739	50792	50863
51329	51251	51109	50978	50879	50781	50675	50581	50523	50463	50434	50389	50381	50383	50399	50412	50425	50440	50440	50459	50451	50494	50515	50531	50552	50575	50579	50587	50596	50604	50583	50604	50600	50606	50618	50605	50616	50612	50619	50632	50643	50665	50702	50719	50762	50796	50854	50930	51001	51095
51620	51505	51357	51258	51103	51003	50875	50770	50692	50619	50551	50501	50459	50445	50449	50440	50447	50438	50417	50440	50423	50447	50467	50486	50506	50521	50525	50548	50549	50549	50559	50562	50560	50589	50590	50601	50618	50625	50658	50686	50724	50752	50792	50829	50900	50931	51026	51121	51199	51303
51806	51712	51527	51421	51266	51150	51006	50891	50785	50700	50624	50541	50478	50456	50424	50429	50402	50382	50363	50353	50344	50357	50383	50394	50391	50399	50419	50422	50438	50447	50455	50467	50476	50498	50519	50538	50557	50598	50630	50680	50722	50762	50822	50871	50933	51004	51097	51217	51315	51423
51864	51767	51593	51470	51327	51181	51043	50928	50816	50709	50601	50531	50458	50410	50371	50337	50313	50274	50238	50216	50215	50214	50229	50240	50239	50255	50256	50254	50283	50277	50306	50306	50335	50348	50390	50419	50442	50496	50532	50588	50646	50708	50762	50823	50897	50999	51108	51228	51339	51439
51850	51765	51615	51483	51339	51207	51071	50931	50816	50689	50578	50498	50401	50343	50295	50250	50200	50151	50101	50075	50071	50067	50059	50070	50065	50073	50070	50083	50089	50111	50136	50142	50168	50196	50230	50270	50319	50360	50414	50493	50552	50619	50707	50775	50865	50952	51068	51180	51302	51426
51734	51654	51515	51397	51247	51128	51005	50869	50753	50611	50491	50394	50304	50233	50169	50110	50043	49982	49933	49905	49885	49887	49882	49865	49857	49844	49843	49863	49874	49882	49918	49935	49961	49994	50023	50080	50124	50184	50250	50335	50403	50485	50553	50634	50740	50832	50929	51069	51186	51295
51500	51394	51311	51186	51067	50951	50842	50714	50597	50462	50353	50244	50143	50070	50000	49926	49865	49779	49732	49703	49672	49657	49651	49626	49609	49603	49607	49616	49633	49642	49669	49692	49726	49754	49793	49854	49907	49964	50045	50112	50189	50266	50354	50436	50521	50629	50739	50862	50953	51058
51207	51152	51048	50951	50855	50754	50639	50543	50417	50289	50174	50083	49983	49907	49820	49738	49663	49577	49518	49468	49453	49424	49411	49390	49368	49355	49357	49349	49376	49382	49410	49440	49477	49499	49538	49605	49654	49741	49796	49872	49964	50036	50122	50212	50303	50393	50507	50611	50698	50786
50800	50749	50680	50624	50535	50453	50377	50272	50175	50057	49963	49851	49756	49683	49599	49513	49423	49352	49284	49240	49213	49180	49172	49131	49104	49108	49095	49102	49111	49132	49155	49177	49203	49237	49283	49337	49397	49466	49538	49599	49688	49752	49845	49926	49999	50096	50188	50281	50356	50451
50373	50338	50314	50245	50192	50136	50076	50002	49912	49824	49718	49619	49523	49455	49364	49281	49183	49102	49050	49011	48967	48949	48912	48877	48837	48832	48835	48820	48844	48860	48884	48904	48941	48974	49017	49068	49126	49194	49275	49338	49405	49478	49553	49625	49700	49785	49860	49931	49997	50067
49890	49872	49860	49848	49813	49782	49741	49684	49610	49521	49446	49369	49285	49205	49122	49028	48955	48863	48812	48768	48736	48694	48658	48629	48612	48583	48569	48565	48581	48591	48612	48659	48675	48701	48746	48787	48843	48923	48978	49056	49101	49168	49236	49302	49368	49420	49491	49558	49596	49642
49349	49382	49388	49393	49394	49381	49377	49337	49293	49223	49156	49088	49023	48956	48880	48796	48715	48653	48588	48558	48519	48494	48443	48422	48384	48367	48348	48348	48360	48372	48399	48414	48445	48458	48513	48541	48591	48662	48699	48767	48811	48864	48918	48949	49013	49048	49105	49157	49175	49191
48826	48873	48900	48936	48967	48984	48987	48981	48956	48913	48854	48814	48759	48698	48639	48558	48483	48411	48381	48333	48312	48270	48241	48196	48167	48135	48106	48129	48138	48149	48175	48195	48214	48218	48261	48274	48339	48384	48424	48479	48506	48557	48587	48627	48665	48706	48715	48747	48732	48725
48286	48343	48407	48472	48519	48567	48602	48622	48617	48590	48581	48556	48507	48454	48403	48327	48270	48231	48164	48168	48128	48088	48046	48009	47986	47962	47929	47940	47946	47969	47979	47984	48005	48025	48024	48072	48095	48132	48171	48224	48237	48259	48305	48294	48352	48338	48345	48333	48316	48295
47803	47889	47972	48044	48119	48184	48238	48283	48307	48305	48309	48296	48276	48238	48194	48146	48115	48068	48034	48026	47985	47937	47912	47880	47834	47843	47812	47810	47819	47825	47831	47845	47860	47858	47898	47902	47927	47945	47970	47983	47996	48018	48011	48006	48018	48009	47997	47976	47932	47897
47342	47427	47537	47632	47732	47813	47898	47943	47976	48025	48039	48069	48053	48035	48002	47972	47926	47906	47893	47894	47854	47829	47799	47763	47752	47719	47721	47722	47710	47730	47720	47730	47722	47711	47743	47737	47750	47758	47774	47790	47764	47775	47761	47755	47733	47721	47680	47619	47573	47503
46938	46996	47154	47262	47388	47490	47587	47668	47713	47784	47831	47847	47872	47873	47855	47839	47821	47822	47800	47779	47776	47759	47722	47711	47668	47671	47638	47650	47648	47637	47652	47642	47654	47657	47630	47607	47632	47640	47625	47610	47600	47563	47555	47526	47508	47475	47411	47320	47244	47171
46624	46732	46870	46999	47116	47241	47345	47444	47521	47586	47669	47718	47749	47748	47764	47752	47747	47752	47768	47775	47765	47754	47718	47693	47681	47671	47674	47669	47631	47633	47645	47636	47637	47617	47623	47587	47605	47573	47562	47508	47517	47453	47433	47365	47375	47290	47209	47110	47042	46927
46368	46476	46627	46735	46889	47012	47126	47249	47341	47432	47506	47580	47647	47663	47681	47707	47709	47727	47749	47750	47757	47754	47728	47715	47720	47700	47714	47693	47666	47684	47661	47649	47649	47620	47615	47575	47569	47544	47501	47440	47427	47359	47319	47259	47229	47113	47041	46936	46836	46746
46214	46321	46447	46603	46754	46862	46992	47129	47217	47341	47423	47523	47579	47629	47654	47691	47725	47764	47804	47797	47818	47803	47809	47783	47793	47783	47780	47785	47754	47758	47732	47719	47705	47682	47652	47635	47599	47542	47525	47437	47406	47359	47281	47219	47152	47051	46950	46821	46738	46616
46223	46299	46445	46569	46709	46840	46982	47089	47189	47325	47443	47536	47606	47659	47701	47771	47798	47855	47897	47919	47923	47918	47923	47929	47927	47936	47925	47920	47911	47917	47874	47871	47842	47826	47774	47749	47695	47635	47594	47535	47482	47424	47334	47288	47174	47089	46995	46890	46764	46642
46221	46301	46419	46549	46676	46813	46960	47082	47179	47306	47426	47531	47628	47699	47751	47829	47878	47950	47995	48031	48038	48047	48063	48059	48082	48089	48090	48071	48067	48037	48027	48011	47971	47941	47912	47864	47821	47759	47689	47645	47560	47513	47386	47346	47215	47112	47024	46884	46789	46710
46353	46444	46568	46686	46795	46921	47023	47136	47292	47379	47531	47632	47742	47814	47883	47950	48023	48099	48162	48182	48216	48237	48253	48265	48287	48294	48291	48286	48260	48249	48223	48211	48186	48144	48112	48062	48004	47937	47869	47791	47714	47641	47552	47485	47375	47266	47156	47028	46919	46814
46671	46723	46830	46933	47051	47128	47251	47345	47471	47584	47706	47808	47901	47978	48062	48144	48214	48300	48361	48398	48438	48453	48466	48495	48518	48533	48537	48537	48516	48507	48476	48452	48428	48390	48354	48284	48215	48159	48093	48016	47931	47869	47779	47704	47607	47500	47423	47299	47209	47122
47005	47046	47109	47190	47304	47354	47457	47547	47662	47753	47893	47989	48082	48163	48261	48340	48442	48520	48577	48631	48650	48686	48704	48739	48756	48774	48792	48780	48767	48742	48721	48701	48683	48647	48611	48547	48478	48406	48339	48252	48195	48097	48025	47953	47841	47772	47663	47581	47482	47425
47429	47459	47508	47571	47627	47692	47762	47848	47913	48036	48131	48231	48331	48415	48499	48597	48687	48767	48822	48850	48905	48932	48968	48995	49033	49053	49053	49062	49043	49025	49011	48981	48946	48914	48881	48835	48753	48687	48620	48552	48478	48409	48324	48246	48162	48077	48004	47925	47839	47805
47943	47963	47990	48020	48053	48096	48131	48200	48271	48341	48441	48525	48617	48688	48776	48858	48959	49032	49096	49129	49171	49192	49241	49277	49323	49325	49332	49342	49324	49298	49281	49256	49229	49200	49168	49104	49050	48983	48932	48865	48809	48751	48671	48605	48539	48472	48383	48337	48302	48238
48519	48501	48497	48510	48506	48519	48556	48579	48641	48700	48768	48844	48909	48980	49070	49161	49218	49297	49370	49403	49442	49469	49521	49552	49582	49608	49623	49618	49622	49608	49562	49547	49546	49506	49474	49432	49371	49318	49244	49190	49139	49083	49035	48979	48921	48859	48811	48778	48730	48730
49123	49108	49067	49035	49015	49014	48976	49017	49032	49081	49129	49185	49227	49318	49371	49455	49526	49588	49647	49674	49717	49753	49789	49838	49861	49893	49896	49904	49901	49884	49855	49841	49821	49794	49778	49736	49686	49631	49592	49544	49507	49465	49401	49377	49332	49293	49258	49242	49247	49242
49735	49694	49628	49570	49529	49468	49437	49434	49435	49456	49492	49521	49559	49604	49677	49739	49801	49864	49904	49925	49965	49998	50040	50068	50093	50117	50122	50134	50122	50122	50104	50095	50071	50058	50037	50008	49953	49911	49894	49864	49835	49819	49776	49754	49707	49712	49716	49701	49730	49755
50361	50281	50197	50126	50046	49982	49925	49882	49869	49868	49871	49860	49900	49926	49981	50052	50086	50127	50159	50179	50190	50240	50282	50313	50335	50354	50362	50375	50357	50365	50358	50346	50335	50327	50311	50284	50250	50228	50215	50194	50179	50161	50157	50134	50147	50143	50170	50187	50239	50264
50957	50868	50746	50657	50552	50474	50366	50316	50285	50264	50222	50206	50218	50227	50272	50302	50331	50365	50389	50394	50419	50454	50478	50503	50532	50560	50573	50579	50574	50564	50570	50577	50556	50545	50539	50537	50526	50511	50497	50491	50493	50498	50507	50514	50526	50543	50578	50634	50697	50771
51446	51363	51232	51106	50989	50885	50771	50704	50637	50599	50543	50510	50488	50488	50491	50539	50547	50552	50562	50571	50589	50609	50627	50663	50677	50699	50708	50703	50721	50707	50704	50723	50711	50705	50719	50722	50732	50715	50728	50725	50749	50787	50789	50814	50844	50894	50954	51018	51103	51183
51915	51809	51677	51554	51410	51304	51189	51077	50993	50901	50850	50789	50752	50740	50746	50739	50748	50725	50731	50716	50743	50750	50775	50773	50817	50812	50808	50835	50860	50839	50848	50837	50862	50867	50879	50877	50907	50909	50934	50977	51003	51035	51064	51096	51159	51220	51306	51392	51485	51595
52271	52177	52025	51901	51743	51624	51497	51366	51270	51196	51089	51026	50958	50926	50920	50897	50885	50849	50830	50811	50833	50838	50869	50865	50871	50879	50883	50882	50897	50891	50907	50922	50929	50949	50972	50995	50998	51048	51048	51122	51160	51221	51270	51318	51393	51450	51554	51670	51759	51877
52490	52377	52225	52094	51938	51802	51674	51567	51447	51321	51245	51143	51079	51033	50997	50960	50938	50889	50853	50842	50834	50830	50846	50855	50859	50861	50860	50873	50866	50884	50898	50922	50939	50950	50969	51004	51036	51075	51123	51191	51214	51303	51360	51426	51500	51581	51665	51811	51908	52040
52670	52561	52419	52283	52112	51977	51844	51723	51616	51471	51373	51267	51188	51128	51071	51032	50977	50942	50874	50860	50857	50837	50845	50827	50831	50835	50833	50842	50835	50859	50890	50907	50920	50939	50976	51011	51070	51106	51170	51237	51288	51378	51436	51515	51599	51696	51790	51936	52051	52182
52709	52649	52469	52382	52145	52078	51949	51859	51663	51537	51443	51339	51219	51160	51071	51037	50968	50917	50872	50832	50808	50767	50773	50775	50728	50753	50736	50749	50767	50789	50812	50827	50851	50889	50893	50950	51004	51076	51153	51241	51271	51325	51371	51530	51616	51707	51819	51919	52056	52150
52340	52265	52136	52037	51895	51807	51670	51586	51458	51336	51220	51123	51031	50953	50894	50815	50770	50702	50638	50606	50572	50557	50546	50544	50509	50502	50501	50516	50534	50537	50587	50587	50608	50642	50657	50724	50777	50857	50897	50977	51037	51097	51191	51261	51363	51452	51577	51670	51774	51860
52230	52166	52070	51974	51865	51774	51671	51566	51456	51342	51209	51109	51000	50930	50839	50757	50683	50593	50535	50506	50472	50444	50419	50410	50374	50366	50355	50360	50375	50399	50426	50448	50465	50505	50543	50604	50655	50726	50787	50877	50943	51026	51108	51201	51285	51372	51492	51592	51680	51765
51854	51825	51750	51671	51588	51510	51449	51332	51240	51123	51011	50900	50814	50740	50639	50534	50473	50392	50321	50270	50252	50229	50210	50176	50137	50126	50124	50127	50121	50157	50178	50197	50229	50262	50296	50350	50417	50486	50555	50636	50708	50789	50853	50933	51036	51108	51191	51304	51377	51451
51441	51423	51376	51331	51267	51216	51145	51070	50981	50878	50784	50687	50590	50506	50408	50333	50243	50151	50088	50052	50011	49992	49945	49914	49897	49876	49862	49870	49862	49902	49915	49935	49957	49993	50035	50093	50157	50227	50293	50357	50432	50503	50580	50653	50725	50814	50902	50986	51028	51100
50893	50889	50871	50847	50821	50789	50753	50692	50618	50549	50449	50380	50287	50210	50115	50029	49944	49861	49790	49760	49721	49680	49657	49605	49573	49555	49556	49548	49557	49593	49615	49632	49653	49689	49717	49777	49837	49906	49944	50022	50084	50151	50206	50275	50352	50423	50483	50540	50595	50622
50264	50269	50284	50288	50293	50280	50261	50244	50188	50124	50058	49986	49918	49856	49772	49695	49608	49525	49477	49448	49398	49367	49333	49283	49254	49238	49231	49246	49249	49257	49272	49290	49319	49347	49390	49421	49469	49548	49582	49639	49689	49751	49798	49852	49899	49956	50000	50038	50059	50079
49608	49653	49688	49706	49746	49764	49772	49763	49739	49698	49643	49605	49546	49487	49407	49341	49257	49210	49141	49110	49078	49038	49002	48948	48937	48899	48899	48881	48915	48928	48931	48964	48971	48993	49025	49062	49096	49161	49201	49261	49276	49322	49377	49405	49441	49481	49510	49527	49527	49506
48934	48973	49045	49093	49151	49192	49238	49267	49253	49224	49187	49175	49128	49083	49029	48954	48893	48843	48796	48771	48726	48711	48663	48627	48593	48584	48574	48557	48571	48583	48595	48616	48627	48639	48675	48691	48728	48775	48796	48833	48865	48888	48903	48937	48961	48986	48991	48971	48943	48932
48233	48326	48419	48494	48561	48632	48701	48719	48745	48747	48745	48750	48728	48693	48646	48592	48551	48509	48473	48447	48440	48391	48355	48327	48299	48291	48262	48246	48262	48275	48283	48300	48313	48328	48325	48349	48371	48393	48418	48445	48452	48461	48476	48483	48481	48478	48479	48452	48401	48352
47601	47666	47786	47876	47970	48074	48127	48197	48244	48259	48295	48305	48308	48295	48250	48213	48184	48154	48134	48137	48104	48055	48047	48024	48001	47964	47975	47959	47966	47968	47973	47975	47986	47981	47993	47994	48007	48029	48041	48039	48029	48016	48028	48024	48013	47959	47941	47901	47843	47787
46918	47059	47183	47285	47407	47508	47602	47691	47733	47803	47865	47885	47904	47919	47873	47855	47848	47830	47827	47824	47811	47772	47751	47746	47723	47699	47691	47674	47680	47673	47675	47680	47656	47677	47667	47685	47669	47697	47667	47670	47657	47634	47578	47576	47546	47507	47454	47370	47300	47239
46440	46557	46672	46815	46955	47059	47176	47273	47346	47406	47486	47544	47562	47562	47579	47577	47581	47580	47604	47592	47584	47590	47535	47537	47504	47491	47495	47456	47483	47475	47469	47472	47479	47451	47457	47430	47421	47428	47378	47367	47332	47303	47254	47238	47211	47136	47067	46998	46882	46805
45954	46080	46202	46338	46485	46597	46721	46834	46907	47011	47100	47159	47228	47236	47265	47287	47301	47320	47331	47349	47364	47312	47322	47297	47302	47293	47307	47265	47283	47273	47266	47259	47233	47218	47214	47200	47171	47159	47120	47081	47044	46979	46927	46874	46831	46741	46662	46569	46472	46375
45584	45688	45843	45969	46097	46245	46367	46486	46591	46698	46780	46878	46941	46964	47034	47060	47085	47108	47164	47180	47173	47164	47158	47145	47151	47172	47164	47120	47137	47122	47114	47106	47090	47063	47055	47012	46986	46964	46882	46854	46801	46748	46704	46626	46553	46485	46366	46249	46145	46039
45377	45462	45600	45743	45876	46010	46150	46246	46375	46488	46589	46714	46764	46790	46865	46944	46952	47011	47057	47070	47085	47082	47090	47096	47098	47098	47082	47112	47086	47068	47056	47042	47007	47002	46966	46924	46887	46814	46786	46735	46664	46579	46505	46478	46384	46285	46184	46064	45955	45858
45192	45303	45426	45552	45696	45820	45925	46055	46168	46281	46389	46530	46604	46691	46741	46804	46857	46909	46977	47007	47028	47006	47025	47039	47053	47049	47055	47067	47036	47030	47019	46983	46971	46953	46936	46855	46801	46763	46698	46632	46568	46494	46371	46341	46248	46155	46021	45931	45831	45702
45238	45262	45421	45503	45636	45733	45856	45979	46077	46207	46340	46418	46536	46644	46681	46760	46822	46898	46967	46988	47022	47025	47051	47073	47093	47094	47093	47075	47080	47055	47057	47032	47004	46953	46929	46874	46814	46758	46688	46604	46536	46468	46373	46310	46219	46115	45993	45878	45791	45703
45360	45414	45487	45630	45717	45820	45929	46029	46119	46255	46387	46443	46588	46665	46746	46799	46898	46980	47041	47076	47106	47114	47157	47181	47194	47183	47228	47219	47185	47177	47158	47123	47113	47075	47031	46979	46936	46863	46793	46702	46629	46568	46497	46406	46305	46183	46111	45984	45899	45802
45574	45608	45695	45780	45880	45942	46034	46122	46208	46361	46443	46555	46649	46732	46838	46948	47017	47088	47159	47185	47228	47249	47275	47312	47326	47354	47371	47377	47331	47310	47290	47279	47265	47223	47181	47110	47050	46984	46921	46854	46756	46693	46583	46503	46427	46363	46246	46148	46059	45979
45925	45957	46027	46066	46135	46197	46248	46364	46441	46519	46650	46729	46826	46891	47004	47104	47200	47275	47349	47375	47423	47428	47464	47515	47537	47552	47564	47581	47555	47525	47504	47480	47464	47419	47391	47311	47272	47205	47121	47056	46977	46920	46835	46765	46690	46579	46502	46455	46363	46311
46436	46464	46492	46505	46550	46584	46647	46703	46792	46867	46938	47020	47125	47172	47274	47400	47467	47542	47605	47643	47681	47712	47740	47788	47809	47847	47835	47846	47822	47797	47792	47753	47743	47714	47677	47633	47580	47497	47443	47374	47298	47240	47180	47103	47044	46949	46900	46817	46785	46740
46975	46975	46967	46961	46977	46995	47037	47066	47126	47196	47274	47314	47391	47451	47567	47659	47729	47807	47856	47907	47950	47978	48016	48055	48091	48109	48123	48114	48109	48097	48062	48059	48024	48005	47968	47910	47873	47807	47743	47684	47646	47572	47531	47459	47389	47337	47287	47215	47203	47201
47637	47615	47577	47551	47549	47527	47524	47530	47568	47616	47667	47707	47778	47840	47918	48011	48092	48145	48193	48234	48272	48316	48351	48395	48430	48440	48463	48452	48443	48419	48410	48401	48369	48354	48318	48275	48227	48177	48142	48073	48035	47997	47957	47914	47863	47839	47797	47764	47744	47744
48362	48314	48253	48216	48171	48131	48093	48104	48114	48123	48145	48190	48222	48272	48339	48415	48467	48530	48572	48608	48637	48661	48705	48761	48771	48799	48808	48820	48806	48792	48780	48749	48746	48716	48711	48689	48642	48604	48562	48520	48501	48466	48427	48402	48369	48348	48351	48338	48348	48367
49080	49021	48939	48872	48799	48736	48693	48662	48638	48643	48643	48644	48674	48712	48758	48824	48884	48927	48945	48970	49000	49039	49085	49118	49119	49158	49163	49166	49176	49152	49144	49127	49140	49116	49101	49075	49044	49014	48987	48974	48951	48938	48912	48918	48896	48895	48911	48942	48962	49008
49842	49779	49661	49571	49472	49394	49314	49261	49200	49189	49169	49149	49149	49167	49205	49279	49295	49317	49348	49352	49383	49410	49451	49488	49505	49522	49523	49529	49529	49526	49513	49521	49515	49525	49505	49493	49465	49458	49438	49445	49425	49443	49432	49443	49452	49462	49500	49540	49598	49661
50560	50467	50336	50226	50110	50008	49910	49827	49779	49727	49674	49646	49635	49630	49660	49703	49697	49724	49729	49729	49745	49759	49809	49831	49842	49855	49856	49868	49884	49861	49878	49847	49867	49876	49869	49871	49866	49869	49858	49862	49880	49902	49930	49955	49961	50008	50054	50117	50197	50277
51240	51148	51016	50889	50727	50632	50512	50424	50348	50274	50203	50158	50112	50100	50104	50103	50109	50110	50093	50096	50104	50120	50147	50171	50189	50185	50203	50199	50211	50212	50219	50201	50230	50242	50243	50257	50267	50277	50286	50321	50333	50375	50405	50433	50490	50530	50629	50707	50793	50891
51882	51768	51622	51499	51325	51198	51079	50986	50871	50781	50703	50639	50575	50535	50515	50473	50487	50458	50455	50435	50432	50456	50482	50485	50494	50484	50489	50511	50513	50520	50533	50519	50547	50563	50567	50598	50622	50646	50689	50713	50763	50810	50849	50900	50973	51008	51128	51251	51330	51434
52305	52200	52055	51915	51775	51634	51504	51389	51272	51179	51108	51002	50919	50879	50839	50813	50774	50740	50693	50677	50691	50677	50694	50694	50716	50689	50699	50713	50715	50740	50742	50757	50772	50805	50803	50852	50875	50929	50951	51000	51073	51122	51181	51243	51319	51409	51499	51607	51716	51831
52715	52609	52469	52342	52188	52071	51931	51831	51699	51587	51452	51356	51273	51211	51142	51113	51056	50995	50963	50932	50928	50918	50924	50924	50916	50914	50907	50925	50938	50947	50978	50962	50996	51034	51049	51096	51129	51188	51239	51303	51360	51435	51495	51581	51660	51741	51851	52021	52095	52209
52978	52886	52735	52616	52475	52353	52225	52055	52002	51866	51742	51636	51522	51464	51382	51308	51258	51184	51149	51104	51088	51081	51073	51057	51044	51050	51048	51054	51058	51072	51096	51129	51136	51180	51209	51259	51295	51359	51427	51484	51529	51630	51716	51788	51886	51970	52104	52234	52330	52450
53031	52947	52837	52713	52581	52494	52367	52244	52120	52002	51855	51749	51661	51595	51520	51442	51360	51278	51217	51177	51155	51153	51130	51122	51097	51065	51075	51081	51104	51117	51151	51178	51196	51199	51261	51325	51367	51437	51489	51557	51627	51718	51800	51895	51979	52081	52205	52286	52439	52534
53011	52957	52857	52746	52667	52548	52442	52320	52189	52081	51998	51840	51748	51671	51581	51489	51405	51322	51257	51220	51192	51168	51153	51131	51099	51081	51088	51093	51102	51122	51147	51199	51183	51238	51271	51318	51382	51461	51524	51606	51683	51753	51837	51931	52022	52139	52226	52332	52455	52523
52764	52732	52635	52557	52461	52403	52315	52238	52094	52012	51894	51809	51669	51600	51508	51414	51336	51241	51172	51148	51101	51073	51058	51024	51004	50976	50976	50971	50996	51013	51022	51033	51081	51096	51153	51188	51276	51337	51415	51494	51543	51646	51717	51796	51881	52005	52073	52186	52251	52348
52462	52444	52397	52328	52295	52228	52164	52065	52005	51897	51775	51717	51602	51509	51428	51329	51235	51131	51088	51041	51012	50967	50945	50895	50874	50859	50851	50843	50859	50889	50905	50915	50962	50981	51033	51062	51142	51227	51265	51364	51426	51487	51562	51627	51727	51796	51889	51994	52055	52118
52043	52023	52002	51982	51945	51923	51877	51822	51766	51646	51533	51501	51417	51326	51237	51130	51045	50947	50909	50855	50818	50797	50740	50714	50679	50660	50648	50657	50668	50684	50698	50722	50743	50771	50821	50857	50925	51003	51062	51134	51206	51250	51319	51389	51458	51520	51596	51667	51709	51763
51423	51435	51445	51455	51459	51441	51418	51378	51341	51267	51191	51134	51077	50998	50927	50817	50736	50683	50613	50568	50540	50509	50452	50415	50394	50367	50373	50361	50375	50378	50400	50413	50450	50471	50507	50553	50602	50669	50718	50771	50824	50878	50936	50980	51053	51092	51151	51194	51216	51245
50799	50823	50867	50894	50919	50935	50940	50937	50907	50861	50795	50768	50710	50661	50581	50492	50424	50350	50311	50266	50236	50191	50158	50126	50095	50070	50059	50054	50053	50086	50091	50107	50122	50159	50182	50216	50263	50324	50363	50409	50449	50490	50534	50566	50614	50645	50687	50703	50720	50712
50088	50135	50195	50249	50306	50352	50384	50409	50385	50365	50349	50330	50281	50243	50162	50095	50035	49973	49941	49914	49890	49856	49797	49759	49743	49720	49716	49712	49711	49723	49737	49744	49770	49784	49800	49840	49871	49916	49947	49990	50005	50047	50056	50099	50109	50135	50127	50138	50129	50097
49341	49406	49482	49571	49641	49701	49760	49799	49811	49811	49820	49804	49801	49761	49714	49668	49615	49581	49541	49513	49495	49464	49411	49382	49356	49353	49343	49342	49339	49339	49359	49369	49375	49375	49401	49416	49438	49469	49501	49526	49525	49553	49557	49569	49573	49568	49550	49523	49498	49453
48583	48682	48768	48871	48972	49042	49128	49180	49214	49241	49280	49300	49297	49287	49251	49199	49158	49150	49127	49120	49104	49064	49037	48982	48983	48955	48955	48959	48946	48945	48973	48962	48974	48982	48979	49002	49029	49027	49023	49044	49036	49023	49035	49024	49023	48992	48956	48910	48870	48800
47860	47917	48061	48173	48318	48384	48485	48544	48603	48669	48723	48768	48774	48770	48764	48747	48729	48710	48703	48712	48685	48668	48631	48597	48581	48582	48572	48564	48565	48550	48555	48567	48566	48558	48570	48554	48572	48574	48568	48562	48545	48517	48516	48483	48456	48415	48360	48301	48227	48157
47176	47298	47429	47546	47665	47785	47902	47985	48048	48101	48181	48243	48294	48301	48311	48302	48313	48305	48345	48322	48302	48283	48270	48243	48234	48227	48213	48209	48222	48206	48189	48197	48175	48203	48181	48172	48155	48160	48125	48101	48087	48052	48022	47976	47928	47883	47815	47735	47664	47551
46561	46654	46813	46922	47050	47165	47297	47405	47485	47594	47675	47750	47796	47830	47862	47863	47890	47883	47921	47924	47915	47913	47902	47890	47876	47874	47885	47872	47865	47872	47855	47853	47825	47820	47809	47781	47759	47728	47723	47675	47644	47581	47544	47489	47415	47371	47272	47171	47116	47014
45997	46118	46259	46401	46577	46666	46792	46907	46999	47087	47196	47281	47353	47400	47413	47481	47536	47552	47557	47591	47608	47595	47582	47589	47563	47563	47571	47565	47552	47521	47558	47525	47496	47516	47475	47434	47419	47374	47322	47293	47237	47191	47135	47074	47006	46898	46793	46701	46589	46489
45657	45760	45902	46034	46195	46260	46404	46500	46634	46741	46837	46913	46992	47083	47138	47165	47214	47244	47303	47326	47359	47338	47349	47351	47334	47358	47361	47349	47337	47313	47296	47281	47251	47252	47219	47199	47146	47110	47048	46995	46944	46881	46808	46746	46667	46566	46481	46344	46253	46160
45301	45367	45522	45647	45802	45859	46003	46134	46214	46365	46473	46569	46625	46744	46780	46857	46903	47005	47065	47056	47089	47087	47073	47122	47123	47126	47128	47121	47104	47090	47070	47059	47020	47011	46980	46942	46872	46806	46778	46705	46627	46574	46487	46411	46325	46247	46110	46011	45862	45798
45140	45208	45318	45462	45575	45670	45787	45907	45985	46126	46233	46324	46439	46507	46581	46671	46709	46832	46890	46909	46924	46950	46952	46972	46970	47003	47005	46979	46977	46960	46912	46912	46922	46868	46828	46777	46716	46667	46635	46530	46474	46412	46296	46232	46151	46065	45933	45813	45722	45598
45155	45225	45297	45433	45513	45644	45724	45818	45928	46066	46162	46246	46366	46426	46478	46595	46665	46747	46834	46868	46863	46891	46920	46939	46949	46993	46977	46983	46958	46945	46912	46906	46905	46856	46812	46751	46694	46642	46590	46500	46419	46349	46263	46203	46095	46006	45892	45808	45712	45611
45205	45248	45345	45368	45469	45595	45676	45757	45839	45969	46072	46167	46256	46334	46456	46520	46588	46659	46788	46796	46837	46859	46904	46913	46931	46944	46958	46958	46964	46931	46931	46883	46886	46836	46782	46734	46662	46591	46535	46458	46372	46314	46232	46140	46053	45989	45882	45783	45703	45586
45449	45471	45505	45565	45637	45687	45769	45835	45944	46066	46152	46246	46307	46417	46513	46608	46683	46748	46836	46873	46907	46945	46972	47006	47034	47044	47048	47053	47062	47024	47009	46971	46973	46923	46885	46814	46781	46700	46656	46554	46504	46426	46338	46257	46176	46110	46018	45926	45869	45795
45875	45885	45911	45973	45986	46061	46061	46115	46194	46296	46370	46461	46558	46594	46693	46804	46910	46951	46994	47074	47090	47127	47178	47200	47216	47237	47233	47252	47255	47215	47208	47172	47153	47121	47104	47028	46979	46899	46832	46788	46729	46656	46591	46551	46459	46397	46314	46213	46236	46172
46333	46334	46359	46364	46360	46403	46395	46443	46498	46573	46632	46696	46783	46828	46945	47000	47107	47149	47226	47259	47299	47330	47378	47407	47448	47455	47468	47451	47465	47439	47403	47404	47344	47359	47310	47257	47211	47148	47103	47042	46968	46921	46870	46816	46751	46689	46646	46598	46583	46534
46929	46900	46854	46856	46851	46849	46841	46847	46896	46943	46984	47025	47089	47147	47233	47313	47413	47465	47494	47535	47577	47609	47664	47685	47731	47738	47748	47736	47751	47723	47714	47691	47663	47657	47632	47562	47531	47465	47430	47375	47339	47282	47259	47227	47160	47117	47074	47043	47055	47037
47658	47604	47545	47500	47474	47431	47410	47416	47422	47452	47481	47516	47537	47592	47673	47726	47808	47853	47900	47932	47953	47981	48029	48067	48084	48102	48126	48129	48123	48100	48092	48083	48053	48043	48010	47979	47954	47903	47864	47829	47804	47759	47734	47713	47675	47661	47632	47637	47648	47661
48417	48344	48249	48203	48127	48078	48028	48001	47983	47982	47984	47993	48017	48062	48090	48181	48224	48275	48283	48309	48362	48377	48426	48467	48489	48492	48496	48512	48505	48495	48487	48475	48451	48456	48432	48410	48372	48347	48324	48292	48268	48276	48249	48228	48217	48231	48230	48234	48270	48299
49202	49143	49028	48938	48849	48778	48694	48649	48613	48605	48576	48565	48549	48599	48626	48663	48725	48727	48749	48761	48797	48821	48873	48897	48903	48919	48923	48928	48939	48931	48930	48917	48917	48905	48898	48874	48859	48847	48816	48811	48819	48821	48809	48815	48824	48840	48869	48920	48961	49035
50001	49922	49797	49694	49565	49476	49386	49318	49276	49230	49174	49145	49120	49128	49148	49184	49203	49208	49227	49224	49239	49275	49322	49340	49350	49363	49368	49375	49375	49372	49374	49367	49363	49377	49364	49352	49359	49354	49334	49354	49368	49385	49392	49403	49429	49472	49525	49586	49649	49727
50806	50699	50563	50461	50320	50203	50100	50014	49947	49880	49815	49759	49719	49701	49707	49711	49725	49722	49715	49702	49705	49737	49771	49803	49818	49814	49827	49824	49840	49833	49829	49850	49838	49839	49849	49847	49861	49883	49884	49907	49930	49957	50000	50019	50071	50118	50193	50278	50347	50438
51554	51421	51328	51165	51026	50928	50807	50692	50600	50516	50413	50353	50288	50287	50255	50233	50232	50217	50190	50162	50178	50200	50216	50233	50225	50229	50260	50246	50271	50281	50267	50281	50290	50295	50307	50328	50354	50385	50415	50433	50483	50516	50553	50613	50682	50730	50843	50923	51038	51140
52176	52085	51948	51770	51647	51543	51406	51277	51192	51078	50976	50904	50827	50804	50744	50722	50677	50655	50621	50593	50601	50614	50624	50615	50612	50628	50613	50626	50657	50665	50677	50673	50694	50720	50726	50755	50786	50827	50872	50913	50948	51005	51059	51145	51192	51294	51382	51513	51607	51705
52765	52645	52530	52387	52226	52115	51971	51859	51754	51641	51519	51419	51332	51270	51224	51186	51151	51068	51027	50990	51000	51002	51000	51013	50995	51004	51008	50994	51015	51047	51033	51049	51081	51089	51118	51151	51193	51257	51292	51352	51415	51478	51553	51618	51724	51784	51912	52034	52132	52251
53185	53064	52986	52825	52690	52620	52460	52318	52207	52074	51968	51866	51762	51706	51640	51559	51491	51434	51372	51349	51330	51334	51330	51313	51321	51290	51316	51305	51321	51339	51368	51373	51382	51410	51457	51498	51540	51595	51669	51729	51793	51870	51933	52017	52137	52204	52325	52451	52561	52676
53371	53293	53213	53103	52951	52879	52735	52611	52512	52379	52265	52163	52054	51985	51897	51835	51745	51684	51610	51600	51564	51554	51530	51525	51503	51486	51488	51500	51511	51536	51543	51560	51572	51606	51651	51708	51769	51823	51884	51943	52032	52106	52188	52261	52392	52453	52566	52688	52801	52883
53589	53530	53437	53326	53221	53123	53019	52913	52789	52674	52553	52444	52338	52258	52182	52067	51998	51917	51861	51845	51789	51773	51736	51732	51718	51683	51666	51687	51692	51714	51739	51770	51775	51808	51852	51915	51973	52036	52130	52194	52266	52341	52429	52508	52610	52713	52811	52939	53036	53123
53489	53424	53343	53286	53203	53117	53030	52936	52824	52714	52616	52506	52420	52349	52247	52155	52054	51968	51905	51874	51831	51815	51772	51755	51753	51705	51689	51712	51726	51742	51770	51779	51815	51843	51897	51943	51989	52067	52137	52214	52276	52363	52452	52526	52611	52703	52800	52900	52994	53076
53358	53299	53212	53194	53142	53111	53029	52941	52843	52744	52644	52564	52483	52402	52297	52189	52095	52009	51953	51914	51867	51844	51805	51758	51758	51725	51721	51732	51736	51754	51775	51789	51820	51861	51894	51946	52009	52083	52158	52212	52292	52348	52456	52521	52606	52664	52767	52838	52931	52976
53026	52972	52979	52965	52929	52895	52845	52772	52711	52603	52544	52471	52376	52296	52208	52102	52019	51926	51863	51843	51780	51757	51722	51678	51664	51631	51621	51625	51638	51650	51683	51700	51708	51743	51811	51851	51892	51968	52031	52075	52161	52220	52296	52344	52448	52498	52572	52647	52693	52742
52513	52496	52538	52526	52517	52510	52496	52441	52399	52311	52259	52194	52133	52051	51983	51870	51782	51723	51668	51624	51594	51547	51520	51469	51418	51434	51391	51424	51422	51444	51453	51481	51515	51538	51561	51609	51652	51730	51792	51820	51897	51946	52006	52054	52127	52165	52221	52288	52299	52322
51943	51976	51986	52048	52058	52061	52066	52045	52018	51976	51932	51893	51839	51787	51701	51614	51535	51464	51409	51412	51340	51317	51270	51226	51181	51191	51165	51175	51183	51181	51211	51233	51243	51264	51320	51340	51383	51432	51492	51534	51584	51610	51658	51701	51735	51788	51816	51846	51861	51858
51259	51296	51355	51413	51470	51505	51536	51539	51519	51495	51475	51464	51416	51380	51305	51240	51167	51123	51084	51067	51029	50989	50933	50900	50859	50857	50852	50839	50857	50854	50878	50882	50908	50924	50947	50983	51020	51056	51097	51122	51161	51194	51218	51231	51266	51286	51312	51302	51286	51274
50491	50564	50649	50721	50793	50853	50895	50932	50936	50943	50953	50935	50926	50889	50837	50781	50737	50684	50666	50651	50615	50588	50541	50500	50477	50468	50457	50456	50451	50464	50474	50486	50492	50512	50523	50547	50579	50602	50625	50644	50664	50679	50707	50696	50721	50717	50701	50683	50647	50613
49717	49789	49902	49992	50098	50161	50231	50279	50306	50351	50373	50387	50388	50371	50332	50296	50258	50234	50223	50212	50184	50144	50110	50073	50043	50035	50030	50042	50037	50041	50050	50049	50057	50070	50065	50083	50102	50119	50129	50135	50143	50139	50136	50133	50116	50105	50074	50035	49984	49923
48904	48989	49124	49238	49342	49423	49507	49602	49657	49696	49737	49781	49806	49803	49792	49757	49743	49723	49731	49732	49704	49677	49640	49617	49603	49595	49599	49582	49581	49561	49576	49583	49594	49596	49596	49589	49590	49596	49602	49589	49571	49561	49546	49527	49500	49460	49408	49332	49282	49206
48146	48221	48373	48478	48613	48710	48810	48898	48969	49035	49113	49163	49205	49204	49208	49210	49211	49211	49218	49240	49215	49201	49174	49145	49144	49133	49130	49123	49104	49099	49113	49111	49111	49104	49087	49084	49077	49067	49057	49023	49012	48975	48950	48909	48857	48818	48747	48674	48583	48494
47364	47431	47622	47729	47875	47983	48097	48189	48281	48381	48455	48540	48595	48608	48642	48646	48667	48681	48717	48737	48714	48698	48680	48662	48681	48661	48646	48653	48633	48608	48615	48629	48615	48596	48597	48576	48564	48525	48488	48496	48428	48379	48338	48300	48262	48169	48078	47989	47899	47788
46671	46753	46928	47065	47196	47307	47428	47540	47637	47739	47850	47907	47984	48044	48073	48109	48151	48175	48220	48243	48238	48212	48196	48200	48203	48197	48203	48199	48186	48168	48163	48167	48146	48132	48099	48070	48052	48007	47971	47923	47878	47831	47786	47748	47627	47570	47460	47340	47263	47161
46144	46200	46376	46493	46637	46747	46867	46979	47097	47219	47324	47404	47457	47529	47589	47634	47676	47729	47795	47802	47796	47800	47795	47819	47822	47832	47809	47821	47798	47804	47789	47776	47757	47722	47674	47646	47626	47580	47532	47469	47416	47381	47290	47263	47125	47071	46964	46832	46715	46613
45606	45678	45832	45959	46088	46207	46315	46449	46566	46651	46800	46877	46965	47041	47096	47173	47218	47297	47358	47351	47371	47383	47400	47400	47430	47414	47423	47427	47401	47396	47384	47363	47336	47321	47280	47247	47192	47143	47087	47037	46946	46867	46820	46723	46643	46563	46447	46325	46210	46116
45214	45259	45391	45531	45649	45753	45882	45979	46096	46231	46343	46431	46516	46587	46683	46747	46839	46923	46956	46997	47025	47027	47053	47062	47075	47099	47099	47081	47073	47025	47036	47024	46994	46979	46941	46880	46833	46769	46713	46660	46568	46504	46417	46330	46225	46155	46034	45934	45821	45702
45065	45089	45225	45346	45424	45511	45626	45742	45843	46009	46069	46169	46253	46341	46424	46505	46594	46683	46740	46739	46797	46796	46835	46861	46872	46893	46894	46883	46865	46847	46834	46830	46791	46771	46723	46669	46606	46549	46471	46382	46344	46303	46198	46135	46023	45940	45850	45699	45597	45541
44945	44971	45062	45131	45225	45295	45374	45500	45606	45760	45809	45893	46002	46080	46173	46266	46355	46443	46521	46529	46563	46583	46633	46654	46667	46689	46693	46694	46682	46665	46630	46644	46612	46575	46542	46493	46397	46364	46278	46229	46120	46057	45981	45865	45828	45720	45617	45517	45451	45400
44956	44988	45062	45104	45184	45214	45290	45408	45479	45570	45684	45765	45840	45949	46020	46112	46227	46298	46379	46407	46442	46459	46510	46530	46570	46598	46579	46567	46579	46591	46533	46499	46495	46481	46437	46370	46336	46233	46172	46131	46031	46018	45892	45838	45710	45647	45558	45482	45388	45334
45250	45237	45274	45308	45397	45410	45460	45517	45611	45640	45767	45834	45923	45988	46095	46166	46279	46341	46407	46443	46472	46500	46568	46594	46610	46628	46640	46646	46658	46607	46592	46572	46563	46509	46499	46430	46380	46313	46235	46214	46133	46111	45984	45970	45851	45764	45711	45611	45584	45511
45549	45541	45544	45555	45565	45593	45631	45660	45734	45757	45857	45922	45973	46074	46155	46235	46331	46428	46468	46497	46537	46550	46591	46651	46673	46701	46698	46698	46690	46670	46662	46639	46623	46590	46591	46505	46481	46400	46330	46283	46208	46184	46109	46041	45993	45937	45887	45822	45787	45793
46020	46012	45996	45950	45939	45945	45932	45961	46009	46034	46114	46171	46190	46269	46350	46433	46523	46587	46646	46655	46704	46735	46784	46828	46838	46866	46879	46884	46888	46847	46845	46812	46794	46786	46766	46708	46639	46599	46575	46485	46474	46401	46370	46313	46275	46233	46191	46159	46135	46139
46633	46599	46531	46524	46460	46450	46422	46442	46435	46432	46500	46522	46564	46625	46675	46754	46811	46879	46890	46946	46959	47027	47063	47102	47128	47137	47135	47151	47166	47109	47131	47104	47083	47050	47024	47005	46994	46909	46898	46847	46814	46781	46749	46703	46683	46666	46655	46649	46643	46634
47309	47260	47173	47111	47044	47003	46956	46940	46939	46931	46957	46944	46956	46999	47065	47119	47162	47208	47242	47249	47296	47336	47385	47424	47447	47472	47466	47474	47480	47433	47436	47430	47392	47407	47369	47356	47333	47307	47259	47242	47213	47195	47172	47180	47130	47139	47141	47160	47198	47212
48099	48014	47935	47832	47742	47666	47596	47550	47537	47514	47501	47478	47480	47498	47534	47572	47623	47631	47656	47675	47690	47743	47764	47825	47827	47836	47852	47841	47872	47851	47836	47831	47829	47818	47795	47784	47764	47750	47733	47717	47709	47694	47719	47702	47704	47729	47757	47791	47849	47883
48904	48812	48699	48592	48484	48382	48303	48237	48210	48178	48112	48079	48062	48066	48102	48115	48136	48129	48148	48168	48163	48223	48238	48277	48291	48297	48294	48312	48313	48300	48293	48295	48298	48300	48282	48275	48260	48258	48259	48262	48281	48282	48304	48323	48334	48359	48419	48484	48537	48606
49736	49627	49501	49386	49246	49162	49046	48965	48890	48817	48747	48709	48661	48664	48666	48669	48666	48670	48663	48664	48669	48705	48715	48737	48757	48761	48778	48768	48782	48787	48785	48781	48784	48789	48782	48785	48792	48808	48820	48834	48851	48882	48912	48936	48973	49017	49088	49185	49261	49343
50567	50452	50315	50180	50020	49934	49798	49701	49618	49512	49439	49386	49311	49303	49286	49275	49239	49229	49209	49198	49203	49225	49235	49262	49255	49257	49260	49271	49277	49284	49289	49285	49294	49301	49323	49325	49354	49390	49387	49432	49456	49479	49536	49591	49642	49717	49817	49904	49991	50088
51274	51186	51022	50888	50750	50642	50496	50382	50295	50211	50088	50020	49962	49909	49872	49838	49820	49773	49728	49728	49715	49731	49735	49757	49754	49747	49746	49757	49771	49775	49786	49787	49807	49814	49829	49853	49867	49930	49954	49990	50042	50099	50146	50207	50281	50342	50471	50559	50673	50753
52004	51896	51751	51619	51472	51359	51193	51103	50992	50884	50747	50668	50599	50531	50486	50432	50371	50323	50289	50250	50247	50258	50246	50267	50256	50256	50230	50252	50265	50265	50284	50286	50306	50328	50352	50382	50415	50471	50512	50574	50620	50699	50772	50812	50908	51004	51119	51229	51348	51477
52554	52409	52367	52158	52102	51939	51795	51672	51561	51483	51372	51270	51179	51058	50993	50949	50857	50840	50775	50712	50733	50699	50688	50721	50669	50667	50688	50702	50711	50691	50725	50754	50737	50769	50801	50871	50854	51000	51037	51045	51181	51200	51266	51389	51441	51596	51668	51812	51940	52019
52698	52609	52515	52380	52282	52177	52048	51943	51820	51694	51607	51512	51427	51340	51274	51195	51108	51063	51011	50959	50925	50944	50918	50933	50882	50879	50883	50890	50912	50915	50927	50965	50956	50982	51030	51069	51110	51185	51237	51296	51367	51424	51513	51605	51678	51790	51897	52003	52113	52183
53269	53194	53077	52984	52863	52766	52700	52556	52449	52301	52199	52110	52008	51929	51833	51745	51662	51582	51521	51495	51462	51430	51399	51388	51365	51354	51349	51364	51354	51390	51396	51433	51449	51475	51521	51575	51602	51717	51766	51845	51897	51954	52060	52138	52242	52335	52444	52577	52669	52781
53422	53348	53277	53199	53096	53018	52950	52819	52720	52612	52491	52414	52325	52216	52110	52027	51944	51853	51800	51762	51741	51697	51665	51613	51610	51599	51589	51597	51581	51635	51655	51663	51692	51715	51766	51810	51886	51941	52021	52098	52170	52219	52318	52409	52491	52565	52685	52790	52871	52976
53502	53463	53398	53343	53249	53220	53129	53048	52948	52869	52750	52668	52593	52480	52386	52286	52186	52084	52038	51999	51966	51938	51917	51874	51840	51815	51813	51821	51836	51859	51854	51884	51924	51949	51986	52042	52122	52164	52243	52338	52392	52439	52541	52617	52702	52799	52911	52974	53054	53128
53288	53299	53269	53239	53201	53185	53152	53036	52969	52891	52792	52714	52623	52572	52452	52349	52260	52187	52133	52089	52059	52001	51967	51935	51894	51881	51866	51882	51874	51903	51929	51951	51987	52014	52047	52094	52146	52221	52288	52351	52432	52511	52563	52636	52719	52779	52887	52927	52983	53035
52907	52922	52918	52925	52909	52909	52860	52837	52758	52698	52637	52568	52524	52427	52361	52263	52180	52092	52046	52019	51987	51907	51860	51833	51814	51803	51792	51803	51783	51816	51860	51866	51889	51904	51950	51999	52060	52137	52171	52235	52277	52352	52403	52465	52525	52575	52634	52682	52738	52762
52478	52502	52555	52584	52591	52608	52574	52580	52541	52502	52448	52432	52367	52272	52226	52127	52046	51984	51950	51904	51886	51849	51799	51759	51717	51698	51694	51705	51708	51711	51727	51756	51790	51808	51836	51863	51933	51969	52034	52087	52121	52164	52215	52268	52319	52357	52372	52424	52430	52434
51955	51987	52039	52086	52128	52154	52183	52186	52174	52156	52139	52099	52083	52006	51957	51890	51830	51764	51738	51706	51671	51619	51576	51520	51509	51495	51496	51508	51489	51502	51519	51540	51564	51569	51619	51647	51683	51731	51752	51815	51833	51883	51915	51938	51980	51995	52010	52000	52004	51989
51216	51268	51354	51411	51491	51527	51590	51615	51627	51621	51626	51629	51605	51559	51518	51464	51409	51375	51365	51328	51298	51279	51205	51209	51153	51151	51141	51124	51135	51146	51167	51181	51196	51200	51223	51245	51287	51307	51346	51361	51388	51422	51417	51456	51455	51447	51452	51426	51398	51370
50466	50553	50645	50739	50829	50901	50962	51024	51057	51077	51107	51123	51125	51111	51076	51032	50995	50977	50954	50942	50907	50899	50846	50813	50797	50784	50776	50768	50779	50782	50800	50804	50821	50837	50836	50851	50868	50894	50892	50913	50924	50922	50920	50918	50932	50913	50892	50835	50783	50731
49655	49765	49875	49994	50102	50184	50279	50346	50393	50452	50491	50532	50546	50548	50525	50502	50496	50485	50487	50476	50452	50438	50393	50377	50355	50336	50346	50332	50336	50343	50344	50351	50371	50358	50360	50376	50369	50380	50380	50379	50361	50358	50347	50330	50308	50277	50227	50151	50077	50015
48867	48969	49103	49204	49329	49445	49540	49642	49703	49780	49837	49890	49911	49936	49934	49928	49938	49946	49955	49962	49942	49903	49894	49861	49858	49861	49849	49851	49846	49837	49839	49857	49856	49846	49838	49833	49826	49829	49805	49790	49774	49748	49726	49687	49645	49590	49518	49437	49352	49263
48076	48159	48303	48427	48548	48667	48775	48887	48982	49064	49148	49211	49251	49305	49312	49335	49355	49389	49409	49412	49397	49395	49372	49357	49344	49350	49348	49341	49342	49333	49329	49332	49319	49314	49289	49283	49272	49250	49223	49186	49152	49121	49081	49032	48976	48912	48813	48726	48633	48532
47288	47386	47535	47658	47805	47926	48037	48162	48260	48379	48458	48529	48599	48635	48679	48727	48767	48792	48837	48841	48859	48848	48831	48844	48814	48813	48845	48833	48817	48794	48795	48791	48785	48766	48745	48723	48697	48627	48617	48578	48541	48485	48434	48377	48301	48227	48128	48009	47926	47799
46640	46747	46888	46992	47144	47235	47351	47502	47618	47721	47812	47894	47981	48050	48084	48139	48193	48248	48284	48300	48317	48342	48315	48322	48341	48326	48333	48321	48333	48301	48299	48288	48268	48246	48230	48179	48157	48105	48061	47995	47955	47894	47801	47764	47678	47606	47491	47362	47267	47175
46024	46097	46239	46353	46497	46622	46723	46868	46965	47098	47200	47273	47372	47482	47503	47576	47659	47726	47749	47768	47793	47818	47820	47814	47838	47837	47848	47817	47825	47798	47794	47783	47767	47748	47705	47661	47621	47601	47519	47433	47390	47326	47229	47175	47078	47004	46872	46754	46644	46551
45473	45583	45726	45816	45962	46058	46176	46287	46390	46517	46667	46744	46848	46922	46990	47103	47143	47215	47272	47300	47317	47343	47358	47396	47378	47420	47399	47397	47393	47369	47347	47334	47290	47291	47252	47193	47153	47078	47016	46955	46874	46803	46712	46649	46569	46471	46342	46229	46128	46021
45181	45275	45387	45487	45598	45705	45776	45900	46014	46126	46244	46339	46415	46529	46596	46663	46774	46856	46898	46928	46965	47011	47005	47021	47056	47069	47090	47032	47043	47028	47010	46998	46983	46951	46884	46843	46781	46683	46659	46581	46510	46443	46381	46295	46190	46085	45978	45857	45760	45680
44897	44994	45041	45138	45228	45308	45401	45506	45584	45716	45840	45960	46008	46065	46211	46258	46375	46452	46528	46571	46592	46610	46649	46654	46699	46746	46722	46721	46708	46690	46656	46642	46621	46602	46556	46489	46431	46356	46301	46193	46150	46073	46023	45903	45790	45731	45601	45508	45406	45328
44840	44899	44958	44971	45074	45158	45227	45303	45406	45477	45584	45715	45774	45849	45939	46005	46162	46199	46265	46307	46347	46340	46411	46451	46452	46515	46517	46499	46495	46464	46431	46419	46378	46344	46315	46263	46207	46153	46071	45984	45905	45843	45806	45683	45600	45517	45416	45311	45253	45201
44961	45028	45020	45074	45113	45167	45237	45288	45373	45451	45535	45645	45685	45790	45850	45922	46054	46121	46179	46208	46275	46268	46318	46367	46386	46431	46416	46421	46394	46376	46356	46350	46308	46293	46234	46181	46124	46107	46003	45922	45868	45791	45724	45667	45572	45550	45417	45357	45310	45257
45187	45192	45178	45203	45215	45223	45267	45316	45369	45445	45502	45583	45637	45691	45795	45913	45976	46038	46099	46128	46179	46235	46264	46309	46333	46362	46337	46350	46350	46330	46323	46285	46244	46241	46196	46136	46083	46052	45940	45881	45820	45801	45693	45676	45612	45544	45447	45411	45360	45322
45497	45496	45474	45463	45455	45449	45448	45492	45518	45577	45624	45682	45729	45778	45859	45996	46026	46089	46125	46182	46214	46252	46296	46370	46371	46384	46413	46400	46397	46365	46366	46317	46293	46271	46249	46196	46160	46092	46040	45995	45952	45887	45780	45785	45745	45668	45657	45637	45598	45579
46095	46046	45989	45960	45936	45915	45885	45881	45870	45928	45970	45953	46027	46067	46161	46241	46296	46336	46385	46393	46446	46482	46529	46587	46598	46627	46630	46617	46608	46600	46569	46563	46539	46517	46477	46419	46421	46365	46315	46292	46239	46206	46171	46126	46100	46040	46047	46015	46046	46055
46706	46640	46568	46497	46422	46376	46325	46317	46309	46328	46321	46362	46342	46373	46437	46488	46553	46596	46622	46640	46678	46718	46754	46789	46842	46871	46844	46842	46855	46834	46822	46773	46775	46769	46746	46736	46688	46652	46636	46597	46577	46527	46520	46517	46464	46424	46459	46459	46507	46524
47382	47305	47225	47119	47035	46980	46915	46857	46838	46823	46784	46798	46795	46814	46853	46891	46938	46973	46967	46998	47024	47047	47108	47137	47152	47177	47163	47156	47170	47165	47150	47130	47112	47115	47098	47113	47071	47057	47019	47016	46979	46980	46969	46984	46957	46971	47003	47056	47104	47130
48209	48122	47996	47904	47779	47707	47621	47547	47508	47473	47434	47392	47387	47402	47398	47446	47464	47463	47478	47477	47513	47536	47563	47609	47613	47621	47616	47617	47631	47635	47613	47610	47591	47593	47574	47584	47576	47571	47565	47551	47553	47573	47556	47580	47608	47623	47673	47726	47808	47871
49037	48946	48803	48689	48571	48466	48361	48266	48202	48118	48077	48051	48001	47994	47998	48004	47999	47982	47973	47989	48004	48032	48055	48069	48095	48112	48093	48103	48103	48100	48102	48089	48092	48093	48091	48093	48116	48107	48120	48125	48144	48155	48189	48215	48255	48298	48388	48463	48541	48625
49914	49796	49656	49515	49380	49278	49151	49059	48957	48869	48799	48726	48678	48648	48634	48621	48595	48561	48561	48565	48563	48583	48608	48613	48627	48622	48621	48636	48634	48644	48633	48625	48657	48640	48664	48687	48689	48718	48736	48773	48798	48824	48870	48920	48984	49029	49113	49234	49313	49420
50710	50610	50462	50314	50170	50054	49929	49800	49706	49618	49499	49426	49373	49327	49299	49277	49219	49189	49179	49148	49147	49159	49180	49187	49186	49184	49174	49173	49176	49199	49207	49206	49222	49222	49257	49279	49305	49343	49381	49406	49451	49499	49562	49607	49682	49762	49871	49984	50091	50190
51519	51408	51249	51117	50981	50848	50718	50588	50462	50348	50254	50188	50086	50036	49990	49925	49871	49818	49791	49759	49754	49754	49761	49752	49753	49727	49750	49753	49752	49765	49776	49796	49817	49837	49851	49892	49927	49968	50026	50085	50121	50190	50256	50330	50415	50476	50626	50752	50839	50973
52209	52110	51948	51839	51718	51590	51447	51293	51198	51079	50974	50878	50775	50709	50633	50581	50500	50438	50388	50358	50355	50355	50340	50320	50312	50311	50310	50314	50325	50331	50352	50377	50380	50392	50437	50499	50535	50601	50645	50715	50801	50847	50923	51006	51106	51215	51311	51437	51559	51674
52731	52641	52526	52400	52275	52171	52034	51898	51799	51673	51578	51432	51365	51297	51202	51131	51035	50967	50918	50903	50878	50861	50837	50831	50810	50794	50800	50804	50826	50837	50857	50859	50892	50923	50954	51018	51051	51120	51194	51245	51319	51392	51479	51553	51676	51767	51890	51983	52120	52223
53256	53170	53084	52972	52849	52744	52639	52538	52448	52283	52195	52041	51961	51873	51789	51683	51609	51537	51463	51439	51405	51378	51368	51328	51312	51299	51302	51302	51317	51332	51369	51366	51422	51438	51478	51557	51592	51655	51724	51805	51867	51974	52056	52147	52244	52315	52473	52580	52686	52795
53483	53427	53329	53272	53120	53068	52986	52909	52800	52649	52567	52444	52357	52278	52174	52104	51986	51901	51854	51812	51787	51747	51725	51697	51664	51638	51646	51645	51660	51677	51701	51706	51770	51778	51840	51904	51936	52020	52115	52193	52232	52311	52411	52491	52596	52693	52797	52924	52999	53091
53669	53615	53570	53500	53472	53375	53304	53193	53124	53008	52957	52788	52741	52646	52555	52431	52348	52260	52220	52169	52147	52097	52055	52022	51994	51970	51980	51977	51999	52008	52055	52088	52097	52112	52186	52235	52316	52373	52457	52526	52599	52654	52755	52846	52931	53032	53124	53177	53267	53355
53671	53669	53631	53594	53554	53522	53464	53404	53289	53203	53136	53065	52991	52908	52791	52683	52611	52545	52465	52449	52399	52355	52318	52253	52247	52228	52215	52226	52229	52252	52274	52282	52346	52385	52410	52496	52543	52595	52678	52739	52828	52905	52973	53043	53121	53225	53282	53358	53410	53477
53391	53409	53410	53408	53384	53370	53337	53286	53210	53170	53084	53046	52958	52911	52815	52717	52638	52558	52511	52475	52436	52391	52346	52318	52287	52254	52261	52269	52270	52296	52328	52358	52376	52396	52437	52499	52531	52625	52679	52726	52817	52858	52932	52993	53054	53088	53166	53259	53250	53298
53114	53141	53147	53162	53232	53202	53200	53200	53177	53090	53059	53009	52948	52897	52805	52737	52642	52563	52532	52521	52473	52427	52375	52329	52296	52277	52289	52283	52296	52315	52326	52353	52398	52401	52455	52504	52529	52601	52650	52689	52741	52789	52870	52912	52960	53000	53040	53106	53091	53103
52624	52683	52736	52783	52832	52849	52875	52869	52854	52840	52796	52772	52765	52686	52626	52550	52501	52414	52411	52380	52338	52306	52244	52202	52195	52173	52173	52161	52166	52197	52193	52227	52254	52304	52305	52318	52369	52411	52460	52522	52526	52588	52626	52661	52709	52738	52741	52735	52742	52732
51997	52065	52135	52203	52259	52331	52374	52395	52416	52405	52426	52402	52357	52340	52297	52241	52191	52130	52114	52109	52073	52042	51985	51941	51928	51923	51910	51905	51915	51924	51925	51970	51995	51994	52020	52022	52065	52096	52126	52153	52214	52208	52228	52242	52259	52284	52262	52229	52224	52183
51309	51374	51489	51572	51660	51739	51811	51842	51899	51914	51958	51943	51934	51927	51881	51849	51811	51799	51787	51774	51733	51697	51667	51634	51610	51592	51585	51590	51587	51597	51614	51597	51641	51628	51664	51690	51694	51707	51740	51739	51762	51759	51778	51778	51774	51776	51732	51665	51641	51594
50533	50622	50740	50840	50953	51045	51126	51187	51253	51299	51343	51374	51370	51393	51369	51339	51331	51338	51328	51303	51290	51258	51240	51200	51189	51184	51171	51157	51173	51165	51187	51176	51176	51193	51201	51201	51213	51223	51222	51233	51208	51208	51203	51186	51167	51133	51080	51008	50957	50887
49686	49793	49915	50044	50158	50260	50360	50451	50501	50586	50642	50691	50728	50744	50747	50730	50740	50762	50771	50759	50736	50718	50685	50669	50658	50648	50649	50654	50636	50641	50646	50639	50645	50646	50643	50631	50638	50618	50611	50598	50588	50555	50528	50503	50466	50419	50341	50258	50191	50107
48830	48952	49091	49216	49335	49448	49573	49674	49750	49847	49928	49989	50043	50077	50098	50108	50127	50160	50163	50177	50162	50147	50137	50117	50109	50109	50109	50101	50096	50090	50092	50096	50092	50081	50061	50049	50028	50011	49994	49942	49915	49892	49835	49800	49751	49669	49590	49480	49405	49293
47989	48109	48234	48378	48517	48629	48733	48853	48953	49069	49157	49214	49293	49341	49379	49408	49462	49488	49507	49522	49525	49513	49513	49509	49513	49504	49505	49506	49492	49479	49464	49466	49449	49434	49427	49401	49364	49330	49302	49250	49207	49150	49117	49056	48965	48903	48802	48692	48564	48481
47234	47323	47470	47598	47707	47832	47966	48093	48184	48300	48406	48471	48549	48608	48656	48706	48769	48807	48843	48875	48869	48873	48882	48879	48896	48899	48889	48889	48871	48857	48857	48832	48830	48800	48776	48735	48713	48664	48603	48573	48503	48453	48393	48323	48243	48156	48034	47928	47791	47703
46457	46520	46673	46779	46926	47046	47142	47280	47383	47511	47615	47721	47820	47876	47954	48001	48075	48111	48157	48183	48211	48215	48230	48234	48241	48250	48253	48245	48244	48218	48202	48165	48184	48157	48097	48068	48033	47961	47916	47836	47777	47724	47641	47558	47471	47360	47255	47139	47043	46928
45790	45860	46009	46097	46250	46302	46442	46557	46656	46797	46922	47016	47131	47175	47250	47315	47416	47480	47523	47551	47577	47579	47598	47633	47631	47657	47636	47648	47629	47622	47567	47575	47526	47549	47479	47439	47369	47317	47244	47175	47121	47037	46963	46894	46784	46708	46580	46430	46368	46240
45289	45364	45474	45569	45647	45749	45855	46003	46090	46199	46320	46406	46481	46586	46704	46739	46864	46888	46981	47005	47015	47023	47054	47090	47117	47118	47127	47104	47105	47093	47025	47031	46977	46963	46941	46897	46851	46755	46717	46629	46546	46483	46397	46315	46223	46113	45996	45899	45840	45705
44811	44853	44961	45075	45158	45249	45290	45405	45485	45634	45714	45788	45846	45960	46079	46165	46294	46341	46418	46426	46449	46480	46498	46554	46561	46596	46583	46595	46575	46551	46539	46500	46437	46433	46391	46351	46305	46193	46098	46086	45992	45925	45837	45753	45668	45563	45439	45338	45245	45162
44466	44512	44573	44598	44676	44766	44823	44928	44996	45114	45218	45291	45392	45464	45622	45675	45740	45859	45913	45924	45977	46018	46033	46072	46094	46103	46094	46125	46105	46085	46071	46014	45951	45967	45927	45885	45787	45756	45669	45568	45522	45446	45359	45279	45178	45110	45013	44904	44806	44748
44411	44437	44461	44511	44566	44549	44658	44700	44765	44865	44976	45057	45160	45201	45261	45379	45459	45560	45660	45642	45644	45726	45756	45809	45810	45831	45824	45849	45846	45809	45805	45741	45690	45692	45665	45570	45546	45478	45404	45311	45254	45197	45109	45060	44981	44878	44814	44731	44704	44607
44356	44361	44379	44402	44383	44390	44488	44523	44575	44658	44744	44749	44903	44899	44964	45098	45151	45230	45291	45346	45362	45421	45488	45501	45533	45542	45571	45548	45505	45527	45489	45452	45425	45405	45352	45310	45266	45203	45115	45084	44981	44976	44883	44806	44754	44698	44594	44563	44533	44473
44503	44473	44445	44467	44433	44456	44457	44506	44513	44594	44635	44689	44743	44786	44831	44951	45068	45074	45108	45180	45200	45245	45303	45328	45372	45386	45398	45389	45376	45382	45278	45313	45330	45257	45234	45167	45134	45062	44980	44966	44919	44872	44820	44764	44695	44657	44600	44548	44510	44499
44820	44786	44720	44737	44708	44714	44650	44642	44688	44719	44735	44759	44848	44839	44967	45023	45040	45151	45150	45209	45228	45249	45290	45324	45375	45398	45391	45395	45391	45380	45396	45346	45360	45306	45280	45230	45168	45148	45060	45037	45015	44974	44927	44887	44818	44818	44768	44776	44783	44751
45235	45154	45120	45010	44979	44951	44911	44894	44890	44912	44915	44915	44936	44980	45043	45096	45197	45217	45242	45254	45271	45304	45383	45419	45437	45451	45457	45447	45465	45454	45426	45398	45357	45370	45338	45336	45284	45243	45162	45184	45160	45104	45100	45069	45040	45040	45028	45050	45099	45086
45788	45707	45665	45544	45460	45369	45345	45294	45304	45254	45232	45232	45233	45296	45302	45364	45444	45449	45402	45449	45496	45547	45578	45612	45626	45650	45666	45636	45625	45636	45607	45601	45559	45588	45577	45561	45523	45516	45455	45462	45432	45431	45428	45409	45404	45419	45459	45497	45483	45554
46483	46408	46310	46190	46097	46001	45931	45881	45826	45787	45745	45734	45725	45718	45736	45788	45759	45813	45788	45850	45865	45902	45930	45931	45987	45984	45992	45991	46001	45979	45967	45958	45955	45952	45961	45940	45941	45919	45926	45909	45912	45921	45913	45928	45930	45981	46012	46062	46094	46178
47228	47140	46995	46889	46770	46712	46563	46497	46439	46363	46303	46278	46228	46230	46261	46255	46237	46283	46283	46260	46280	46312	46330	46367	46370	46375	46367	46395	46393	46402	46397	46380	46374	46362	46379	46384	46371	46371	46391	46406	46420	46425	46458	46478	46529	46563	46622	46711	46789	46875
48059	47971	47818	47712	47572	47439	47327	47232	47137	47072	46989	46944	46912	46863	46867	46840	46817	46807	46763	46799	46792	46834	46855	46859	46856	46882	46887	46876	46899	46907	46885	46906	46898	46904	46917	46922	46945	46974	46975	47017	47037	47072	47132	47152	47202	47259	47345	47456	47540	47642
48924	48817	48675	48544	48387	48284	48165	48049	47964	47871	47773	47689	47622	47589	47566	47527	47496	47472	47433	47448	47437	47460	47466	47475	47474	47467	47469	47481	47493	47498	47491	47508	47508	47523	47547	47580	47606	47634	47685	47706	47740	47791	47833	47902	47963	48032	48160	48259	48372	48460
49791	49682	49521	49388	49251	49139	48991	48895	48757	48664	48550	48467	48391	48339	48305	48244	48177	48147	48102	48086	48092	48096	48099	48095	48082	48086	48093	48089	48107	48122	48136	48143	48173	48170	48209	48232	48270	48315	48361	48425	48466	48524	48599	48653	48755	48840	48951	49084	49181	49311
50607	50526	50383	50264	50103	49998	49864	49731	49620	49481	49385	49277	49205	49131	49057	49000	48935	48869	48834	48818	48797	48808	48787	48771	48771	48761	48774	48764	48783	48806	48820	48831	48845	48872	48899	48947	49013	49055	49116	49177	49249	49318	49397	49470	49568	49655	49788	49910	50016	50144
51339	51252	51107	50995	50880	50762	50645	50514	50415	50290	50176	50085	49979	49896	49837	49737	49659	49591	49555	49533	49517	49480	49484	49459	49459	49429	49448	49453	49447	49480	49495	49513	49540	49561	49602	49649	49707	49775	49840	49903	49977	50052	50149	50214	50326	50419	50555	50685	50802	50908
52074	51957	51872	51746	51658	51564	51443	51315	51210	51066	50961	50872	50756	50674	50605	50485	50411	50335	50273	50225	50219	50198	50174	50153	50116	50115	50113	50113	50141	50156	50194	50213	50242	50265	50298	50360	50420	50484	50577	50655	50707	50801	50884	50977	51095	51197	51316	51427	51539	51661
52594	52520	52483	52387	52266	52183	52064	51958	51875	51741	51632	51538	51440	51371	51271	51162	51071	50997	50936	50896	50867	50820	50807	50769	50766	50729	50731	50729	50756	50781	50799	50833	50855	50888	50932	50979	51053	51130	51208	51285	51363	51430	51542	51618	51698	51824	51942	52042	52150	52259
53058	52988	52938	52873	52803	52774	52668	52572	52484	52369	52264	52187	52089	51993	51891	51802	51702	51625	51557	51543	51484	51446	51397	51372	51338	51319	51321	51333	51341	51381	51392	51424	51462	51486	51527	51592	51651	51745	51815	51879	51944	52068	52139	52221	52311	52405	52522	52603	52699	52775
53329	53300	53259	53235	53197	53163	53098	53032	52953	52859	52766	52691	52603	52518	52417	52309	52225	52148	52081	52041	52000	51968	51922	51885	51832	51834	51808	51833	51834	51849	51920	51917	51965	51989	52037	52084	52152	52230	52296	52385	52446	52513	52593	52675	52760	52865	52936	53031	53112	53152
53419	53395	53440	53383	53393	53361	53326	53279	53208	53147	53067	53016	52942	52874	52771	52662	52574	52508	52467	52403	52386	52351	52301	52230	52231	52187	52152	52180	52211	52230	52258	52296	52318	52325	52388	52415	52476	52573	52642	52716	52749	52831	52883	52970	52987	53105	53171	53230	53272	53317
53428	53419	53486	53496	53480	53488	53480	53452	53411	53366	53311	53267	53202	53130	53051	52980	52886	52827	52769	52770	52693	52649	52597	52559	52505	52516	52496	52509	52520	52537	52561	52584	52597	52625	52675	52721	52765	52852	52897	52926	53005	53059	53102	53159	53199	53286	53343	53351	53386	53399
53230	53240	53311	53338	53400	53414	53433	53436	53430	53418	53365	53331	53299	53239	53168	53094	53028	52980	52918	52908	52860	52824	52762	52733	52728	52695	52648	52678	52672	52689	52720	52743	52752	52771	52803	52851	52889	52925	52982	53045	53074	53117	53159	53184	53205	53279	53302	53307	53299	53285
52820	52887	52986	53008	53080	53135	53165	53197	53200	53200	53190	53162	53164	53129	53062	53005	52951	52893	52897	52890	52814	52765	52732	52690	52674	52639	52620	52646	52656	52643	52667	52705	52705	52735	52769	52783	52816	52852	52883	52953	52951	52964	52996	53035	53035	53032	53030	53027	53012	52970
52403	52470	52579	52667	52753	52808	52886	52912	52957	52975	52991	52994	53009	52981	52908	52893	52852	52841	52811	52786	52764	52736	52684	52637	52607	52620	52626	52595	52608	52603	52621	52621	52655	52666	52667	52695	52704	52719	52747	52793	52790	52792	52800	52802	52827	52794	52760	52715	52688	52627
51791	51872	51987	52107	52200	52291	52381	52442	52499	52540	52578	52625	52618	52624	52602	52570	52561	52539	52535	52507	52499	52453	52418	52409	52384	52385	52402	52363	52363	52355	52355	52373	52387	52374	52411	52396	52410	52422	52432	52405	52433	52423	52422	52384	52353	52345	52306	52234	52165	52107
51070	51155	51305	51404	51538	51639	51722	51818	51889	51938	52003	52051	52087	52097	52095	52092	52087	52095	52096	52077	52071	52046	52017	51995	52004	51978	51958	51970	51955	51964	51972	51965	51967	51959	51958	51950	51945	51952	51942	51895	51909	51883	51872	51822	51807	51733	51669	51604	51503	51428
50326	50434	50574	50704	50835	50937	51050	51146	51240	51330	51398	51449	51523	51533	51556	51577	51589	51619	51618	51641	51608	51602	51568	51562	51529	51547	51552	51539	51530	51547	51515	51520	51514	51513	51505	51496	51468	51442	51424	51395	51357	51320	51280	51225	51181	51112	51035	50921	50832	50722
49525	49615	49789	49911	50060	50173	50281	50389	50496	50605	50694	50764	50826	50862	50912	50949	50984	51013	51039	51063	51043	51027	51019	51021	51024	51022	51016	51015	51014	50986	50980	50970	50961	50944	50950	50901	50878	50844	50816	50762	50724	50671	50600	50563	50469	50403	50285	50176	50065	49958
48737	48856	48982	49100	49236	49356	49476	49592	49690	49808	49920	49998	50067	50116	50181	50231	50271	50329	50358	50381	50372	50371	50369	50375	50377	50379	50394	50377	50378	50345	50335	50332	50307	50280	50259	50244	50199	50143	50102	50038	49993	49920	49873	49786	49714	49625	49516	49383	49278	49165
47936	48043	48168	48286	48429	48547	48657	48769	48883	49010	49105	49202	49287	49355	49414	49494	49542	49605	49657	49681	49689	49699	49711	49705	49737	49738	49742	49720	49713	49691	49677	49659	49638	49620	49592	49545	49505	49447	49385	49304	49244	49184	49105	49019	48921	48848	48715	48580	48475	48363
47158	47264	47380	47489	47625	47731	47845	47962	48063	48185	48302	48395	48471	48558	48648	48722	48789	48864	48916	48948	48961	48975	48991	49001	49035	49044	49054	49040	49019	49008	48976	48971	48919	48914	48855	48828	48777	48708	48635	48577	48490	48422	48330	48269	48137	48029	47915	47789	47689	47577
46531	46582	46693	46814	46925	47013	47100	47236	47329	47430	47555	47677	47760	47809	47906	48003	48086	48158	48206	48253	48255	48292	48310	48355	48360	48376	48383	48371	48355	48306	48319	48274	48269	48233	48180	48146	48076	48016	47938	47879	47783	47693	47631	47530	47451	47343	47216	47077	46999	46912
45916	45938	46043	46137	46232	46306	46401	46500	46599	46720	46819	46906	47011	47077	47180	47288	47355	47432	47502	47545	47554	47573	47635	47652	47666	47693	47722	47710	47691	47669	47639	47599	47581	47550	47485	47458	47378	47296	47234	47153	47079	47027	46921	46831	46775	46608	46523	46413	46311	46229
45427	45487	45549	45579	45664	45701	45805	45871	45974	46058	46138	46231	46335	46422	46512	46598	46702	46775	46845	46870	46901	46950	46984	47022	47045	47069	47075	47077	47071	47063	47006	46973	46957	46914	46879	46827	46777	46681	46608	46508	46460	46411	46303	46188	46121	46000	45932	45818	45742	45700
45096	45162	45144	45197	45231	45272	45349	45392	45502	45606	45673	45744	45801	45887	45980	46079	46162	46243	46292	46345	46373	46406	46461	46497	46522	46555	46517	46553	46542	46509	46467	46453	46429	46426	46376	46324	46224	46162	46103	45996	45957	45920	45818	45726	45641	45574	45498	45432	45335	45286
44834	44886	44862	44860	44867	44937	44965	44996	45066	45124	45186	45266	45328	45403	45497	45574	45670	45746	45784	45837	45864	45917	45955	46022	46028	46057	46051	46042	46047	46029	45977	45955	45965	45934	45942	45816	45725	45707	45634	45622	45505	45437	45354	45330	45278	45192	45138	45036	45006	44950
44756	44736	44712	44698	44710	44699	44736	44767	44805	44851	44880	44948	44991	45069	45154	45230	45286	45364	45433	45456	45477	45535	45602	45624	45659	45672	45670	45669	45664	45673	45624	45609	45580	45566	45484	45477	45428	45382	45312	45286	45209	45118	45107	44998	44969	44911	44866	44848	44806	44803
44888	44868	44779	44791	44741	44737	44746	44749	44746	44754	44823	44828	44898	44905	45013	45057	45130	45208	45243	45265	45323	45328	45405	45448	45463	45464	45484	45485	45476	45496	45438	45426	45431	45364	45340	45309	45265	45237	45185	45120	45102	45029	45010	44901	44920	44888	44877	44833	44847	44887
45010	44969	44889	44848	44794	44756	44708	44710	44688	44687	44714	44741	44773	44818	44857	44913	44984	45033	45029	45090	45082	45178	45195	45250	45270	45285	45290	45287	45264	45303	45254	45231	45226	45190	45161	45142	45086	45086	45039	45009	44980	44995	44918	44934	44860	44863	44858	44873	44887	44970
45410	45329	45249	45149	45065	45011	44982	44949	44883	44863	44855	44870	44887	44907	44952	44995	45014	45043	45057	45098	45124	45176	45220	45245	45291	45262	45283	45311	45302	45267	45268	45259	45236	45248	45228	45216	45153	45155	45139	45117	45079	45075	45061	45024	45061	45084	45074	45142	45173	45167
45942	45869	45755	45662	45558	45488	45397	45353	45305	45293	45218	45219	45217	45219	45243	45255	45286	45301	45319	45331	45371	45390	45430	45450	45481	45478	45497	45474	45526	45454	45483	45463	45451	45479	45467	45450	45451	45439	45412	45406	45403	45404	45418	45419	45457	45470	45521	45550	45649	45709
46495	46410	46269	46169	46027	45945	45898	45803	45716	45685	45609	45584	45554	45528	45537	45557	45555	45566	45570	45565	45615	45612	45649	45661	45682	45675	45679	45688	45738	45712	45719	45687	45697	45707	45735	45726	45720	45705	45709	45754	45746	45767	45775	45781	45841	45898	45943	46018	46110	46201
47196	47115	46973	46845	46708	46611	46495	46440	46334	46258	46184	46126	46078	46060	46059	46043	46018	45994	45990	45994	46015	46031	46041	46086	46088	46090	46099	46086	46125	46098	46112	46120	46125	46114	46152	46134	46132	46181	46189	46235	46249	46305	46312	46368	46409	46467	46556	46665	46757	46857
47992	47902	47747	47627	47484	47394	47260	47170	47078	46981	46914	46831	46764	46730	46712	46670	46642	46622	46572	46561	46594	46610	46624	46616	46625	46640	46622	46614	46656	46636	46667	46645	46667	46678	46710	46735	46715	46793	46816	46852	46884	46934	46983	47032	47131	47196	47286	47409	47498	47603
48832	48706	48561	48425	48275	48183	48048	47930	47836	47727	47616	47543	47471	47440	47380	47324	47275	47234	47203	47202	47222	47203	47208	47207	47199	47187	47177	47197	47218	47227	47248	47243	47280	47257	47306	47331	47365	47411	47469	47520	47591	47642	47691	47759	47855	47931	48043	48163	48281	48410
49619	49560	49419	49299	49157	49027	48914	48779	48685	48561	48447	48371	48253	48232	48151	48096	48037	47972	47940	47924	47918	47898	47844	47872	47883	47877	47869	47873	47888	47911	47941	47940	47974	47971	47994	48049	48091	48165	48217	48278	48344	48397	48488	48563	48660	48756	48870	49004	49110	49225
50243	50163	50025	49928	49797	49701	49591	49469	49360	49259	49148	49065	48986	48915	48837	48772	48701	48641	48600	48577	48551	48552	48540	48510	48512	48498	48509	48520	48523	48540	48559	48568	48603	48621	48655	48679	48724	48814	48869	48938	48997	49077	49142	49230	49319	49416	49526	49656	49759	49856
51208	51135	51019	50914	50797	50702	50560	50478	50358	50241	50138	50033	49943	49865	49801	49688	49596	49517	49473	49450	49431	49405	49371	49370	49339	49319	49312	49315	49341	49361	49385	49402	49430	49479	49506	49550	49591	49681	49755	49833	49900	49986	50078	50153	50278	50376	50456	50611	50699	50802
51916	51860	51752	51680	51573	51491	51368	51287	51178	51064	50946	50861	50778	50687	50596	50484	50415	50337	50288	50246	50189	50176	50160	50107	50091	50079	50066	50075	50111	50124	50143	50179	50199	50217	50258	50315	50367	50450	50530	50609	50687	50788	50857	50933	51047	51143	51267	51365	51482	51542
52558	52515	52453	52382	52289	52231	52144	52073	51949	51836	51768	51661	51585	51508	51386	51283	51208	51122	51067	51029	50991	50949	50911	50855	50845	50833	50833	50829	50814	50862	50889	50918	50942	50973	51026	51079	51122	51194	51284	51380	51444	51549	51625	51701	51807	51911	51984	52095	52178	52231
53105	53056	53024	52956	52899	52851	52778	52726	52639	52555	52479	52383	52301	52221	52122	52017	51933	51845	51792	51753	51714	51654	51633	51549	51555	51519	51529	51506	51555	51549	51587	51604	51660	51675	51710	51784	51867	51919	51990	52062	52126	52218	52278	52372	52474	52545	52605	52724	52780	52810
53363	53333	53315	53298	53276	53245	53225	53144	53081	53040	52948	52889	52807	52738	52645	52532	52460	52377	52337	52278	52208	52198	52135	52101	52055	52050	52039	52038	52040	52083	52096	52125	52157	52200	52232	52279	52362	52426	52482	52538	52598	52637	52754	52819	52892	52939	53010	53095	53111	53155
53576	53552	53601	53609	53587	53601	53595	53533	53495	53458	53400	53347	53307	53221	53139	53057	52981	52900	52830	52799	52773	52730	52647	52624	52601	52583	52590	52580	52625	52613	52631	52654	52676	52694	52730	52783	52829	52904	52959	53001	53068	53112	53170	53246	53293	53348	53395	53454	53460	53461
53576	53619	53664	53693	53734	53731	53747	53744	53715	53677	53660	53632	53587	53541	53461	53373	53319	53261	53197	53177	53171	53073	53093	52962	52977	52959	52947	52955	52976	52944	52973	52991	53021	53052	53089	53119	53182	53195	53268	53311	53329	53365	53431	53471	53541	53545	53545	53582	53577	53596
53391	53438	53522	53588	53633	53648	53735	53721	53716	53739	53698	53684	53647	53596	53573	53509	53455	53407	53363	53352	53302	53211	53234	53184	53142	53129	53140	53116	53147	53123	53145	53167	53180	53199	53219	53262	53310	53334	53355	53395	53423	53455	53481	53501	53522	53541	53528	53522	53493	53501
53092	53188	53279	53357	53427	53516	53539	53598	53619	53648	53658	53672	53659	53594	53597	53538	53510	53469	53456	53416	53366	53320	53299	53291	53251	53232	53240	53226	53221	53245	53221	53247	53265	53285	53303	53331	53349	53403	53399	53411	53418	53437	53454	53460	53453	53445	53438	53376	53314	53275
52649	52751	52863	52959	53078	53149	53243	53293	53334	53396	53413	53437	53452	53467	53400	53391	53381	53356	53348	53329	53264	53257	53242	53182	53197	53175	53175	53203	53123	53156	53140	53164	53179	53173	53195	53213	53188	53242	53225	53231	53234	53221	53213	53217	53193	53147	53141	53042	52988	52911
52075	52151	52291	52392	52516	52614	52709	52783	52841	52900	52961	53010	53033	53061	53045	53034	53050	53025	53026	53027	53015	52941	52914	52899	52929	52897	52891	52927	52905	52895	52880	52891	52893	52888	52895	52900	52901	52874	52863	52877	52834	52809	52812	52760	52741	52677	52649	52533	52449	52379
51423	51507	51654	51771	51898	52001	52101	52216	52283	52370	52448	52511	52549	52600	52595	52613	52625	52634	52652	52650	52654	52604	52610	52600	52583	52571	52578	52592	52570	52557	52554	52537	52558	52529	52538	52509	52486	52491	52454	52425	52398	52355	52308	52271	52219	52158	52056	51960	51859	51769
50661	50741	50899	51024	51177	51279	51391	51509	51601	51690	51783	51849	51917	51955	51980	52033	52070	52105	52118	52126	52132	52124	52078	52111	52085	52088	52102	52073	52087	52058	52057	52049	52040	52023	52003	51993	51969	51930	51887	51842	51788	51751	51703	51651	51566	51491	51395	51269	51162	51054
49852	49942	50083	50214	50356	50453	50575	50693	50791	50913	51017	51077	51161	51208	51265	51314	51372	51401	51439	51445	51449	51460	51444	51448	51475	51455	51471	51454	51461	51434	51411	51400	51398	51379	51359	51323	51288	51216	51183	51141	51093	51023	50956	50905	50807	50731	50599	50485	50370	50261
49033	49120	49260	49384	49531	49634	49754	49875	50000	50103	50207	50299	50373	50446	50515	50581	50644	50703	50739	50763	50786	50794	50787	50800	50807	50841	50833	50825	50811	50792	50779	50747	50735	50718	50685	50654	50587	50530	50489	50420	50350	50286	50210	50118	50031	49935	49801	49683	49589	49450
48237	48292	48429	48535	48662	48766	48887	49004	49113	49238	49333	49433	49524	49601	49686	49761	49830	49902	49954	49969	49995	50024	50030	50053	50071	50084	50076	50092	50065	50058	50030	50011	50000	49964	49922	49879	49833	49764	49693	49618	49553	49465	49400	49307	49207	49102	48965	48844	48748	48621
47454	47532	47638	47755	47874	47962	48059	48166	48284	48383	48499	48589	48682	48743	48837	48935	49016	49083	49128	49175	49207	49224	49241	49277	49304	49305	49322	49306	49306	49285	49258	49235	49208	49193	49148	49096	49050	48961	48887	48818	48733	48660	48614	48505	48389	48291	48176	48050	47966	47851
46733	46774	46871	46963	47051	47159	47232	47344	47446	47540	47660	47723	47830	47897	47994	48096	48183	48255	48315	48352	48396	48446	48466	48480	48522	48532	48540	48549	48539	48496	48485	48462	48422	48393	48346	48299	48240	48152	48085	48010	47944	47856	47793	47681	47595	47495	47363	47255	47181	47070
46026	46096	46150	46272	46321	46390	46461	46552	46636	46734	46846	46931	47009	47066	47186	47265	47359	47458	47518	47555	47598	47613	47679	47704	47743	47778	47768	47766	47756	47736	47708	47672	47652	47608	47593	47517	47454	47422	47311	47212	47162	47093	47023	46913	46831	46742	46621	46527	46445	46348
45668	45618	45659	45719	45771	45812	45867	45951	46027	46102	46185	46285	46345	46401	46501	46602	46698	46780	46850	46880	46912	46969	47016	47008	47058	47112	47089	47052	47074	47040	47024	47006	46993	46958	46923	46859	46794	46724	46650	46589	46520	46464	46345	46313	46207	46138	46049	45977	45920	45865
45155	45167	45163	45195	45227	45239	45297	45355	45413	45487	45541	45621	45697	45745	45858	45908	46021	46099	46152	46184	46225	46259	46333	46380	46411	46443	46414	46426	46410	46413	46378	46336	46308	46277	46243	46209	46147	46053	46020	45949	45889	45820	45708	45677	45617	45534	45479	45436	45387	45332
44884	44829	44830	44816	44818	44818	44861	44858	44922	44971	45059	45059	45150	45181	45298	45386	45453	45511	45553	45611	45651	45650	45745	45751	45810	45867	45829	45802	45827	45814	45797	45775	45732	45709	45692	45634	45573	45522	45457	45400	45363	45273	45241	45197	45113	45072	45054	44986	44952	44952
44867	44783	44731	44733	44679	44670	44692	44659	44716	44750	44773	44841	44846	44940	44987	45036	45114	45153	45212	45248	45290	45264	45377	45414	45441	45478	45484	45433	45461	45468	45428	45405	45383	45346	45323	45307	45271	45214	45162	45109	45068	45015	45032	44933	44918	44839	44836	44796	44821	44838
44850	44737	44659	44633	44579	44555	44539	44501	44491	44503	44511	44574	44565	44664	44682	44712	44790	44812	44837	44859	44936	44948	45023	45049	45074	45135	45107	45076	45102	45097	45075	45029	45038	45028	45001	44966	44935	44848	44861	44808	44785	44765	44694	44701	44670	44657	44673	44694	44698	44728
44923	44888	44802	44741	44644	44581	44543	44475	44505	44468	44478	44493	44485	44522	44537	44557	44603	44639	44681	44721	44729	44795	44823	44835	44902	44905	44892	44837	44904	44898	44882	44856	44845	44837	44823	44808	44781	44751	44729	44713	44694	44686	44624	44632	44633	44698	44661	44694	44760	44794
45301	45230	45117	45025	44907	44831	44780	44740	44675	44677	44632	44625	44613	44637	44625	44659	44671	44705	44707	44737	44759	44815	44852	44850	44877	44835	44870	44856	44896	44884	44882	44897	44845	44848	44846	44842	44829	44795	44801	44793	44826	44788	44806	44804	44833	44816	44880	44966	45004	45075
45702	45630	45496	45398	45287	45191	45078	45007	44984	44904	44862	44823	44791	44778	44803	44767	44820	44817	44838	44822	44835	44871	44901	44944	44909	44933	44937	44899	44963	44945	44960	44929	44960	44939	44937	44895	44927	44913	44939	44953	44963	44979	44955	45036	45062	45137	45193	45260	45325	45396
46284	46179	46059	45913	45802	45681	45576	45500	45445	45341	45285	45256	45172	45165	45129	45124	45131	45119	45097	45086	45104	45122	45153	45158	45172	45143	45175	45193	45189	45207	45181	45176	45186	45189	45205	45207	45223	45237	45261	45288	45309	45336	45336	45429	45474	45524	45625	45693	45813	45925
46957	46850	46725	46596	46450	46335	46238	46138	46056	45955	45877	45822	45739	45725	45704	45693	45627	45595	45586	45589	45569	45582	45613	45589	45586	45582	45585	45573	45631	45610	45613	45621	45650	45660	45685	45706	45707	45723	45786	45816	45873	45882	45921	46001	46069	46150	46230	46318	46454	46552
47644	47551	47408	47288	47132	47012	46907	46779	46696	46578	46458	46381	46333	46280	46235	46203	46140	46099	46063	46057	46057	46053	46051	46056	46069	46054	46047	46031	46061	46062	46083	46068	46080	46088	46116	46181	46209	46236	46293	46363	46374	46456	46519	46587	46677	46770	46867	46987	47118	47223
48431	48356	48201	48075	47931	47829	47691	47580	47487	47345	47232	47168	47091	47015	46960	46871	46840	46769	46730	46709	46697	46697	46700	46673	46659	46641	46624	46661	46663	46693	46682	46720	46733	46759	46783	46838	46848	46919	46974	47022	47101	47142	47250	47316	47430	47496	47645	47757	47871	48016
49233	49149	49033	48907	48759	48671	48545	48419	48331	48194	48090	48003	47904	47854	47764	47697	47611	47563	47507	47466	47450	47439	47429	47393	47390	47382	47373	47364	47385	47396	47421	47436	47455	47493	47508	47565	47614	47697	47737	47809	47875	47952	48044	48108	48218	48319	48452	48589	48689	48820
50054	49971	49850	49735	49613	49521	49412	49295	49158	49049	48938	48844	48758	48677	48583	48499	48419	48345	48282	48250	48216	48203	48160	48147	48112	48107	48096	48110	48121	48137	48147	48187	48207	48234	48261	48327	48380	48484	48533	48617	48687	48768	48855	48948	49065	49161	49283	49408	49523	49645
50778	50700	50594	50526	50406	50320	50222	50129	49988	49911	49785	49690	49611	49530	49427	49337	49250	49176	49128	49076	49047	49016	48989	48953	48931	48892	48907	48892	48923	48933	48973	48986	49009	49020	49085	49129	49196	49277	49358	49432	49502	49584	49676	49762	49893	49974	50112	50205	50317	50401
51488	51443	51368	51291	51217	51129	51058	50982	50849	50763	50635	50564	50483	50394	50295	50200	50093	50030	49957	49923	49874	49848	49794	49765	49731	49711	49715	49722	49732	49732	49777	49806	49825	49862	49895	49954	50024	50109	50166	50251	50316	50409	50503	50585	50706	50801	50901	51000	51092	51190
52095	52089	52011	51995	51937	51859	51803	51735	51611	51530	51465	51400	51291	51214	51099	51029	50919	50844	50786	50731	50698	50645	50603	50561	50533	50519	50514	50500	50529	50553	50559	50594	50621	50654	50691	50729	50811	50895	50970	51047	51109	51197	51284	51368	51466	51559	51635	51670	51788	51832
52560	52547	52550	52510	52490	52447	52406	52357	52303	52199	52166	52022	51973	51914	51818	51733	51636	51559	51512	51461	51423	51366	51330	51277	51257	51244	51213	51228	51235	51247	51291	51337	51334	51339	51405	51444	51512	51584	51651	51731	51820	51858	51927	52007	52082	52167	52241	52288	52338	52378
52948	52967	52982	52974	52932	52952	52946	52941	52833	52799	52754	52712	52644	52565	52485	52397	52312	52234	52200	52145	52121	52071	52001	51953	51936	51910	51909	51912	51920	51932	51982	52027	52031	52008	52077	52145	52185	52239	52300	52360	52419	52491	52533	52609	52679	52697	52778	52824	52841	52869
53169	53206	53247	53280	53267	53316	53313	53326	53320	53246	53180	53186	53138	53090	53014	52955	52861	52830	52776	52739	52672	52641	52581	52539	52499	52493	52499	52498	52496	52508	52537	52578	52575	52583	52631	52707	52743	52765	52839	52874	52939	52985	53027	53064	53100	53103	53179	53217	53197	53183
53181	53238	53294	53353	53357	53434	53479	53526	53504	53469	53451	53406	53423	53377	53313	53239	53202	53159	53126	53095	53051	53002	52968	52909	52895	52897	52881	52889	52883	52889	52910	52881	52934	52952	52980	53042	53071	53098	53147	53152	53251	53246	53271	53277	53322	53318	53321	53318	53308	53269
53165	53253	53332	53417	53482	53554	53605	53630	53720	53677	53657	53728	53691	53653	53610	53543	53523	53497	53485	53454	53399	53366	53310	53292	53274	53273	53279	53251	53258	53284	53270	53301	53308	53360	53343	53365	53397	53425	53439	53459	53489	53507	53510	53511	53535	53519	53499	53484	53420	53351
52956	53024	53138	53258	53305	53434	53497	53562	53628	53630	53669	53711	53680	53684	53674	53624	53619	53577	53595	53575	53541	53508	53468	53458	53432	53425	53423	53413	53421	53434	53440	53466	53466	53466	53491	53511	53490	53522	53526	53519	53499	53511	53528	53502	53491	53467	53408	53360	53287	53204
52539	52634	52760	52870	52983	53075	53172	53271	53332	53356	53473	53446	53464	53483	53477	53471	53480	53437	53485	53468	53444	53441	53391	53397	53370	53350	53355	53370	53345	53351	53386	53395	53405	53336	53369	53373	53380	53359	53346	53359	53307	53314	53303	53273	53247	53202	53117	53002	52974	52877
52131	52226	52375	52493	52617	52732	52832	52914	53022	53068	53189	53215	53278	53284	53296	53311	53321	53354	53358	53353	53347	53332	53311	53293	53288	53300	53300	53286	53294	53262	53254	53247	53297	53256	53282	53226	53228	53215	53209	53179	53117	53102	53069	53041	52976	52931	52813	52701	52605	52517
51545	51653	51813	51943	52085	52207	52309	52435	52492	52594	52689	52769	52828	52863	52896	52926	52955	52992	52998	53011	53003	53016	52995	52995	53007	53016	53008	52993	52997	52979	52954	52963	52984	52965	52944	52902	52902	52847	52813	52790	52733	52679	52640	52589	52488	52439	52309	52208	52096	51978
50896	50984	51138	51259	51399	51514	51641	51761	51841	51963	52050	52126	52197	52253	52309	52363	52391	52475	52488	52494	52499	52503	52511	52516	52513	52531	52527	52525	52503	52492	52492	52488	52458	52423	52444	52390	52377	52318	52276	52227	52173	52112	52035	51974	51884	51789	51670	51567	51441	51327
50223	50316	50461	50576	50722	50824	50957	51065	51163	51296	51384	51493	51567	51633	51713	51767	51823	51898	51923	51955	51966	51966	51994	52003	52024	52029	52032	52021	52011	52005	51996	51992	51930	51924	51906	51838	51829	51757	51695	51636	51579	51490	51438	51346	51236	51149	51013	50890	50774	50648
49490	49590	49717	49824	49955	50086	50194	50326	50422	50544	50667	50753	50851	50913	50992	51086	51150	51209	51258	51288	51322	51342	51352	51383	51399	51413	51415	51410	51401	51372	51359	51338	51315	51294	51267	51216	51158	51099	51028	50952	50872	50799	50717	50627	50523	50413	50275	50141	50040	49927
48779	48859	48978	49073	49200	49289	49406	49531	49629	49731	49848	49931	50033	50109	50202	50293	50362	50432	50485	50520	50551	50581	50606	50633	50655	50676	50685	50671	50665	50638	50617	50594	50580	50539	50505	50448	50399	50319	50247	50173	50114	50016	49928	49838	49723	49635	49512	49393	49271	49169
48083	48139	48226	48331	48419	48506	48601	48744	48811	48929	49027	49127	49200	49316	49400	49492	49571	49665	49701	49735	49771	49812	49850	49903	49917	49925	49933	49926	49923	49895	49863	49854	49817	49804	49752	49697	49643	49552	49477	49398	49327	49228	49154	49054	48949	48854	48732	48619	48531	48420
47417	47476	47538	47600	47673	47756	47844	47931	48024	48117	48234	48308	48384	48480	48565	48678	48769	48812	48896	48931	48964	49017	49055	49096	49131	49141	49156	49152	49140	49127	49090	49062	49050	48997	48963	48893	48841	48768	48678	48608	48513	48450	48357	48280	48163	48089	47975	47877	47777	47716
46865	46889	46950	47000	47061	47114	47170	47237	47312	47415	47478	47556	47635	47720	47807	47907	48004	48089	48138	48175	48220	48250	48303	48336	48358	48387	48393	48383	48388	48351	48329	48308	48288	48241	48207	48150	48069	48015	47929	47845	47795	47700	47627	47569	47465	47378	47291	47201	47144	47082
46359	46350	46375	46398	46457	46442	46500	46547	46628	46708	46775	46835	46930	46979	47080	47161	47218	47296	47362	47414	47452	47486	47530	47591	47611	47634	47636	47639	47626	47593	47590	47547	47501	47493	47473	47422	47336	47280	47245	47137	47065	47013	46938	46868	46780	46721	46640	46602	46572	46490
45943	45912	45930	45949	45972	45936	45941	45995	46017	46077	46146	46171	46241	46307	46419	46494	46537	46601	46699	46734	46780	46797	46843	46894	46919	46938	46919	46945	46958	46902	46886	46855	46859	46806	46775	46731	46684	46595	46548	46485	46419	46367	46316	46245	46195	46122	46094	46054	45984	45965
45712	45678	45644	45596	45620	45528	45555	45593	45621	45644	45673	45690	45711	45820	45857	45960	46039	46053	46118	46149	46212	46223	46283	46318	46356	46347	46370	46362	46349	46337	46284	46291	46267	46251	46229	46167	46142	46054	46047	45984	45924	45885	45843	45806	45746	45723	45684	45676	45714	45638
45499	45464	45412	45317	45325	45250	45246	45237	45217	45248	45272	45262	45264	45349	45390	45452	45578	45596	45605	45623	45659	45700	45735	45785	45810	45821	45845	45826	45820	45806	45779	45767	45711	45727	45708	45671	45655	45605	45574	45531	45488	45443	45441	45389	45360	45341	45361	45373	45325	45394
45480	45397	45305	45237	45190	45055	45049	45044	45013	45013	45000	45009	44992	45037	45055	45151	45198	45218	45187	45233	45273	45313	45360	45386	45414	45419	45424	45413	45421	45407	45399	45392	45339	45345	45323	45284	45267	45253	45227	45196	45174	45159	45136	45143	45151	45116	45134	45195	45205	45273
45630	45528	45449	45345	45253	45139	45123	45065	45027	44992	44963	44939	44944	44980	44949	45004	45026	44992	45039	45081	45136	45136	45176	45184	45184	45199	45223	45217	45201	45192	45239	45188	45188	45160	45144	45118	45130	45097	45077	45108	45089	45096	45084	45060	45111	45136	45157	45251	45307	45350
45785	45680	45554	45470	45318	45228	45150	45082	45032	44967	44936	44884	44891	44842	44831	44874	44858	44891	44841	44896	44922	44968	44947	44984	45001	45011	45009	44977	45004	45018	45043	44979	44949	44971	44990	44987	44948	44965	44951	44988	45008	44996	45040	45051	45071	45124	45181	45263	45415	45456
46106	46008	45842	45708	45638	45554	45407	45324	45246	45162	45112	45074	45032	45005	44969	44960	44983	44965	44913	44925	44940	44972	44996	45010	45018	45025	45018	45022	44990	44993	45001	45028	45005	45032	45028	45051	45028	45070	45080	45090	45108	45151	45177	45223	45303	45352	45446	45569	45635	45755
46573	46464	46329	46191	46060	45999	45846	45750	45679	45583	45503	45430	45344	45344	45347	45290	45265	45241	45205	45198	45224	45214	45240	45250	45230	45217	45232	45214	45217	45235	45268	45259	45234	45261	45268	45300	45315	45345	45394	45428	45450	45507	45536	45622	45669	45752	45878	45976	46077	46182
47068	46966	46839	46694	46565	46468	46309	46197	46103	46011	45916	45848	45744	45722	45707	45630	45525	45534	45470	45483	45480	45503	45487	45488	45484	45448	45450	45449	45479	45486	45531	45514	45508	45527	45543	45577	45621	45658	45701	45741	45808	45876	45952	46007	46094	46186	46304	46438	46540	46673
47661	47566	47422	47286	47148	47017	46897	46788	46675	46559	46453	46361	46259	46216	46191	46110	46047	45962	45951	45920	45935	45906	45895	45904	45857	45861	45850	45867	45890	45887	45886	45891	45948	45938	45962	45998	46069	46106	46167	46241	46291	46365	46445	46525	46645	46752	46892	47010	47120	47215
48315	48224	48095	47929	47828	47719	47621	47469	47368	47268	47147	47075	46967	46897	46815	46762	46712	46619	46568	46543	46528	46509	46497	46470	46457	46440	46424	46435	46462	46472	46468	46517	46556	46557	46588	46643	46701	46751	46803	46892	46945	47035	47118	47217	47312	47418	47564	47676	47799	47912
48986	48891	48762	48672	48541	48424	48316	48207	48079	47983	47868	47776	47682	47599	47523	47422	47366	47279	47217	47188	47171	47118	47097	47061	47051	47040	47034	47051	47063	47075	47099	47117	47135	47180	47216	47268	47313	47395	47457	47569	47621	47731	47811	47886	48009	48101	48245	48398	48483	48608
49618	49558	49475	49378	49268	49167	49058	48969	48850	48743	48635	48555	48455	48374	48285	48190	48107	48024	47969	47922	47896	47846	47818	47793	47769	47753	47755	47763	47756	47810	47808	47831	47863	47898	47925	47987	48056	48143	48203	48290	48383	48462	48556	48650	48760	48861	48990	49105	49192	49298
50272	50220	50158	50085	49988	49919	49829	49729	49633	49532	49436	49318	49238	49166	49060	48965	48881	48799	48745	48696	48649	48616	48572	48549	48513	48510	48494	48494	48507	48526	48553	48588	48627	48655	48706	48752	48827	48898	48974	49056	49142	49228	49314	49410	49509	49622	49715	49832	49926	50012
50872	50845	50788	50756	50668	50627	50549	50468	50394	50298	50199	50141	50039	49965	49856	49751	49668	49603	49537	49507	49460	49409	49359	49326	49282	49282	49271	49277	49285	49316	49339	49359	49401	49416	49478	49529	49605	49687	49741	49833	49898	49994	50073	50163	50261	50349	50446	50529	50603	50676
51362	51347	51306	51277	51266	51204	51195	51113	51054	50976	50905	50842	50769	50687	50594	50488	50413	50354	50297	50247	50200	50146	50118	50081	50031	50035	50032	50019	50037	50064	50090	50109	50130	50164	50214	50282	50333	50403	50468	50545	50626	50688	50783	50844	50943	51000	51078	51129	51201	51243
51845	51862	51868	51840	51849	51804	51836	51772	51723	51671	51602	51554	51475	51429	51336	51250	51173	51095	51060	51009	50972	50916	50864	50818	50785	50775	50765	50788	50791	50808	50827	50864	50895	50920	50956	51021	51083	51145	51211	51269	51335	51399	51464	51520	51611	51648	51686	51737	51780	51786
52163	52213	52185	52250	52275	52304	52287	52266	52249	52206	52161	52127	52073	52027	51966	51880	51813	51755	51706	51656	51628	51588	51530	51497	51465	51463	51467	51459	51456	51480	51500	51521	51550	51595	51618	51667	51711	51785	51804	51879	51923	51955	52001	52062	52146	52151	52175	52204	52191	52203
52315	52385	52415	52444	52520	52567	52581	52591	52579	52559	52553	52536	52522	52468	52417	52341	52287	52228	52221	52167	52142	52102	52060	52035	51997	51989	51945	51979	51981	52012	52022	52038	52077	52089	52116	52152	52193	52234	52281	52304	52344	52397	52399	52444	52490	52483	52477	52469	52459	52421
52442	52492	52601	52685	52749	52797	52845	52879	52888	52902	52923	52912	52897	52874	52829	52786	52742	52724	52679	52690	52627	52587	52544	52522	52460	52500	52487	52509	52496	52496	52509	52537	52568	52575	52599	52617	52656	52683	52708	52729	52743	52771	52762	52794	52817	52777	52759	52722	52685	52638
52415	52486	52598	52700	52830	52900	52964	53008	53051	53110	53121	53125	53144	53141	53093	53098	53067	53025	53027	53030	52986	52962	52916	52877	52865	52885	52846	52859	52864	52868	52890	52901	52926	52936	52925	52958	52974	52973	52991	52991	53011	52985	52992	52980	52954	52940	52879	52812	52760	52679
52209	52254	52442	52547	52648	52737	52845	52904	52965	53002	53059	53093	53112	53114	53116	53109	53089	53110	53091	53137	53074	53073	53022	53012	52981	52977	52987	53002	52990	52970	52998	53005	53015	53030	53017	53020	53023	53006	53012	52983	52992	52973	52970	52912	52913	52815	52762	52671	52593	52518
51953	52083	52228	52307	52456	52567	52655	52750	52819	52888	52957	53013	53066	53084	53095	53114	53109	53132	53141	53181	53131	53127	53082	53080	53055	53094	53119	53099	53085	53074	53070	53068	53085	53067	53073	53068	53054	53019	53009	52967	52967	52921	52896	52848	52806	52708	52609	52515	52418	52310
51581	51684	51859	51987	52124	52222	52342	52459	52543	52620	52731	52783	52853	52871	52905	52934	52975	52988	53022	53021	53028	53025	53014	53024	53039	53015	52999	52993	53022	53003	52997	52993	53002	52988	52961	52936	52933	52870	52858	52795	52760	52716	52672	52612	52554	52434	52324	52202	52085	51991
51085	51183	51344	51472	51610	51723	51838	51956	52055	52153	52255	52312	52391	52431	52496	52535	52590	52609	52645	52692	52672	52685	52685	52687	52719	52699	52705	52696	52697	52672	52663	52676	52651	52635	52610	52575	52547	52505	52451	52412	52345	52280	52212	52126	52060	51956	51835	51717	51592	51479
50561	50663	50797	50929	51088	51200	51312	51434	51534	51649	51757	51836	51924	51989	52055	52111	52167	52223	52254	52269	52298	52305	52309	52327	52315	52360	52354	52355	52347	52308	52319	52299	52286	52270	52217	52203	52162	52091	52016	51962	51900	51828	51745	51655	51551	51457	51325	51184	51081	50946
49978	50067	50203	50324	50457	50579	50674	50800	50907	51019	51137	51216	51308	51395	51446	51541	51607	51660	51718	51748	51768	51784	51807	51837	51834	51856	51888	51853	51845	51817	51812	51797	51771	51752	51712	51665	51610	51533	51479	51398	51321	51248	51141	51075	50947	50839	50712	50581	50470	50343
49357	49447	49561	49659	49781	49872	50002	50105	50202	50334	50440	50515	50610	50691	50776	50848	50936	51000	51060	51111	51124	51155	51177	51207	51218	51247	51243	51237	51227	51195	51174	51166	51142	51112	51064	51010	50963	50875	50803	50721	50650	50566	50470	50379	50274	50156	50035	49914	49791	49705
48724	48795	48884	48970	49091	49166	49265	49368	49478	49588	49700	49782	49882	49955	50046	50145	50230	50296	50355	50394	50448	50459	50489	50537	50553	50569	50583	50566	50561	50533	50520	50483	50454	50414	50393	50317	50267	50191	50104	50021	49945	49856	49751	49660	49559	49446	49339	49219	49130	49009
48101	48142	48225	48298	48383	48446	48544	48623	48714	48839	48938	49000	49114	49183	49262	49373	49466	49539	49584	49626	49679	49722	49749	49781	49821	49834	49853	49826	49820	49804	49752	49749	49707	49684	49642	49570	49510	49420	49347	49265	49182	49113	49016	48937	48808	48717	48608	48518	48434	48347
47539	47580	47632	47663	47728	47781	47871	47936	48009	48098	48193	48262	48347	48414	48510	48600	48696	48770	48806	48860	48906	48928	48988	49024	49053	49059	49074	49069	49052	49046	49009	48984	48950	48908	48883	48806	48757	48673	48607	48515	48461	48378	48285	48229	48118	48018	47944	47854	47776	47718
46990	46993	47029	47029	47074	47107	47154	47217	47273	47348	47435	47485	47552	47641	47740	47830	47909	47986	48024	48057	48113	48139	48200	48243	48245	48279	48295	48279	48267	48249	48219	48203	48173	48145	48099	48057	47971	47887	47830	47738	47697	47631	47546	47502	47365	47323	47255	47182	47142	47092
46513	46518	46516	46518	46510	46518	46547	46588	46654	46734	46758	46802	46862	46926	47008	47094	47185	47232	47281	47325	47366	47409	47449	47482	47513	47525	47528	47537	47546	47494	47490	47454	47443	47400	47360	47291	47255	47185	47128	47025	46991	46949	46871	46836	46750	46704	46647	46605	46584	46537
46200	46168	46117	46089	46068	46082	46093	46105	46159	46163	46204	46250	46294	46341	46413	46486	46535	46592	46624	46674	46728	46764	46804	46834	46854	46883	46850	46878	46890	46867	46841	46808	46777	46757	46677	46676	46621	46566	46541	46494	46409	46369	46329	46331	46261	46200	46190	46171	46149	46157
45861	45832	45743	45712	45648	45602	45600	45591	45625	45668	45646	45653	45718	45739	45792	45836	45907	45980	45980	46004	46073	46106	46126	46171	46199	46186	46216	46222	46210	46229	46168	46131	46127	46089	46089	46018	45972	45962	45904	45909	45845	45811	45752	45778	45737	45723	45709	45723	45750	45770
45669	45599	45515	45453	45398	45330	45276	45257	45243	45273	45231	45268	45271	45298	45355	45411	45437	45452	45492	45528	45558	45564	45607	45645	45673	45661	45673	45667	45681	45614	45649	45643	45607	45587	45582	45517	45495	45486	45469	45418	45412	45384	45381	45370	45395	45422	45408	45427	45459	45513
45659	45581	45481	45419	45322	45235	45176	45131	45101	45013	45073	45037	45039	45042	45081	45114	45133	45162	45178	45181	45233	45224	45257	45301	45312	45304	45311	45308	45320	45255	45312	45294	45261	45233	45273	45234	45249	45186	45178	45157	45154	45176	45178	45185	45197	45243	45269	45292	45412	45461
45658	45597	45455	45374	45239	45185	45093	44995	44963	44890	44903	44832	44805	44817	44838	44819	44868	44859	44850	44847	44872	44920	44937	44950	44943	44960	44974	44966	44958	44925	44947	44978	44943	44933	44977	44929	44932	44925	44912	44984	44970	44982	44981	45033	45055	45109	45167	45252	45326	45397
45788	45726	45570	45464	45313	45216	45122	45031	44991	44915	44860	44776	44749	44746	44729	44735	44725	44691	44714	44711	44711	44705	44724	44729	44741	44771	44761	44755	44742	44730	44781	44767	44752	44768	44743	44762	44771	44791	44813	44884	44863	44954	44942	44970	45056	45127	45231	45276	45381	45468
46136	46019	45877	45737	45626	45503	45382	45329	45219	45175	45047	45029	44933	44910	44899	44893	44838	44819	44804	44789	44811	44814	44833	44825	44839	44835	44796	44819	44843	44834	44837	44824	44864	44862	44827	44855	44875	44943	44957	45005	45029	45115	45135	45163	45261	45352	45446	45563	45682	45818
46440	46324	46192	46061	45923	45818	45712	45593	45482	45382	45291	45241	45153	45091	45071	45021	44974	44938	44935	44927	44952	44915	44889	44908	44892	44889	44882	44877	44899	44877	44929	44927	44947	44913	44969	44997	44995	45065	45141	45148	45196	45270	45366	45406	45514	45588	45734	45860	45974	46107
46904	46790	46633	46521	46329	46296	46099	45974	45904	45768	45737	45664	45522	45548	45394	45346	45371	45314	45244	45296	45208	45222	45147	45233	45086	45092	45218	45203	45134	45075	45148	45273	45283	45235	45242	45361	45290	45423	45443	45565	45571	45648	45718	45809	45958	46023	46188	46255	46449	46567
47436	47345	47205	47094	46971	46867	46768	46643	46550	46387	46354	46268	46180	46137	46038	45983	45949	45862	45829	45817	45779	45789	45733	45782	45723	45701	45750	45754	45708	45709	45768	45802	45813	45806	45825	45936	45968	46017	46073	46170	46193	46284	46363	46417	46538	46648	46770	46883	47010	47096
47979	47905	47763	47671	47526	47432	47338	47208	47091	46943	46875	46773	46681	46635	46511	46432	46374	46302	46266	46226	46207	46176	46166	46144	46110	46072	46083	46093	46090	46116	46162	46184	46217	46211	46250	46326	46395	46461	46511	46607	46676	46790	46861	46927	47070	47162	47292	47431	47531	47648
48593	48514	48393	48301	48200	48099	47993	47894	47785	47665	47568	47478	47381	47305	47218	47132	47049	46989	46928	46903	46862	46819	46796	46775	46747	46726	46716	46738	46727	46768	46780	46804	46854	46872	46922	46968	47059	47110	47185	47311	47354	47432	47535	47621	47724	47834	47971	48093	48171	48271
49181	49147	49064	48996	48883	48801	48705	48613	48518	48412	48304	48227	48130	48053	47961	47855	47752	47689	47631	47596	47566	47531	47478	47431	47412	47403	47422	47413	47430	47456	47476	47500	47514	47558	47606	47662	47729	47840	47898	47989	48057	48137	48241	48336	48455	48549	48650	48750	48842	48930
49807	49781	49718	49651	49591	49525	49452	49369	49277	49191	49085	49013	48919	48846	48755	48648	48550	48488	48434	48391	48331	48285	48263	48215	48176	48183	48169	48161	48183	48209	48237	48262	48289	48337	48390	48440	48489	48589	48662	48741	48818	48906	49010	49072	49188	49274	49361	49456	49522	49614
50369	50357	50328	50278	50235	50206	50142	50073	50021	49935	49851	49787	49697	49635	49540	49440	49354	49277	49221	49172	49153	49102	49045	49033	48982	48983	48969	48962	48979	49006	49035	49053	49097	49142	49163	49228	49300	49368	49435	49523	49577	49656	49743	49808	49907	49988	50054	50120	50178	50215
50906	50908	50902	50913	50880	50880	50859	50798	50760	50694	50617	50571	50495	50416	50340	50239	50163	50081	50036	50001	49963	49925	49848	49842	49797	49798	49772	49780	49789	49829	49856	49881	49915	49930	49980	50043	50111	50167	50227	50298	50342	50429	50486	50545	50625	50670	50715	50767	50802	50826
51377	51405	51435	51450	51471	51457	51442	51426	51413	51377	51308	51279	51232	51156	51086	51008	50923	50871	50832	50804	50738	50711	50653	50624	50606	50598	50595	50589	50567	50613	50619	50661	50699	50724	50758	50814	50885	50924	50972	51027	51077	51135	51174	51216	51279	51309	51333	51359	51356	51346
51692	51760	51811	51875	51912	51931	51963	51955	51933	51951	51897	51875	51833	51778	51726	51666	51588	51556	51506	51491	51425	51416	51376	51355	51310	51305	51296	51277	51317	51332	51345	51371	51399	51429	51450	51479	51541	51570	51601	51660	51669	51702	51766	51778	51813	51816	51855	51819	51803	51754
52040	52082	52186	52225	52322	52355	52451	52435	52437	52428	52446	52430	52425	52365	52361	52290	52248	52187	52173	52146	52136	52056	52043	52035	51984	51987	51980	51983	51996	51991	52025	52024	52038	52072	52101	52116	52163	52166	52208	52243	52265	52264	52289	52309	52313	52301	52296	52230	52205	52125
52221	52293	52389	52465	52592	52632	52702	52748	52811	52819	52828	52841	52852	52843	52798	52779	52753	52720	52705	52682	52682	52612	52572	52605	52557	52543	52548	52543	52526	52542	52560	52587	52594	52606	52619	52634	52687	52683	52674	52685	52699	52712	52682	52683	52678	52623	52587	52515	52433	52400
52230	52313	52440	52535	52663	52732	52855	52911	52941	52986	53014	53050	53084	53085	53068	53055	53067	53026	53042	53027	52953	53007	52919	52914	52941	52927	52933	52926	52900	52914	52931	52937	52924	52956	52969	52965	52999	52930	52949	52955	52937	52922	52884	52877	52825	52794	52725	52624	52542	52492
52224	52344	52477	52608	52725	52826	52915	53038	53100	53180	53210	53268	53287	53314	53345	53352	53346	53353	53364	53366	53354	53357	53301	53272	53293	53300	53308	53309	53253	53283	53285	53275	53282	53301	53305	53300	53291	53226	53231	53198	53170	53117	53113	53057	53006	52921	52813	52725	52641	52529
52092	52191	52354	52463	52614	52731	52870	52942	53033	53138	53186	53255	53313	53344	53378	53393	53421	53433	53484	53464	53460	53479	53500	53397	53454	53455	53446	53426	53435	53439	53415	53434	53409	53414	53402	53389	53346	53341	53283	53237	53188	53154	53108	53022	52968	52856	52747	52637	52514	52393
51827	51917	52074	52199	52347	52443	52548	52675	52781	52885	52983	53061	53112	53181	53215	53232	53289	53319	53354	53361	53352	53399	53379	53369	53388	53381	53378	53389	53350	53365	53370	53347	53326	53299	53299	53275	53243	53225	53131	53089	53016	52972	52894	52829	52714	52625	52495	52385	52259	52141
51526	51625	51782	51904	52041	52142	52266	52389	52507	52613	52720	52794	52874	52961	53011	53060	53099	53163	53211	53229	53217	53265	53279	53319	53294	53288	53290	53313	53288	53271	53240	53203	53200	53194	53173	53139	53073	53034	52954	52887	52824	52753	52653	52577	52473	52373	52201	52121	51984	51847
51141	51232	51384	51492	51632	51743	51856	51991	52104	52225	52333	52418	52510	52565	52655	52726	52793	52869	52923	52941	52927	52957	53007	53019	53023	53052	53035	53011	53035	53003	52966	52954	52934	52925	52890	52815	52779	52708	52619	52560	52491	52403	52299	52214	52102	51984	51853	51712	51600	51486
50651	50745	50859	50971	51086	51202	51313	51437	51553	51660	51758	51852	51941	52007	52110	52193	52270	52343	52365	52408	52427	52429	52502	52527	52533	52544	52564	52529	52564	52526	52483	52457	52442	52415	52376	52313	52257	52208	52102	52017	51953	51863	51778	51680	51566	51461	51337	51194	51096	50982
50161	50249	50338	50454	50551	50648	50759	50869	50958	51085	51194	51287	51374	51442	51546	51647	51717	51807	51866	51893	51912	51938	51976	52009	52042	52058	52059	52037	52064	52011	51996	51969	51928	51901	51847	51796	51729	51641	51562	51490	51410	51316	51231	51146	51019	50922	50784	50681	50565	50468
49657	49703	49790	49887	49959	50040	50139	50231	50345	50441	50540	50629	50719	50811	50899	50995	51090	51170	51210	51248	51289	51334	51377	51385	51433	51448	51456	51429	51422	51403	51380	51363	51312	51276	51240	51161	51107	51024	50942	50857	50781	50702	50600	50518	50408	50305	50202	50095	50020	49918
49150	49164	49231	49284	49350	49404	49484	49571	49649	49748	49843	49911	49981	50083	50181	50270	50353	50438	50482	50515	50552	50608	50650	50690	50701	50727	50727	50716	50712	50685	50652	50615	50582	50560	50520	50459	50393	50305	50235	50168	50100	50016	49927	49845	49739	49652	49570	49498	49418	49339
48652	48642	48677	48706	48738	48774	48837	48902	48961	49045	49142	49196	49273	49356	49437	49537	49625	49688	49746	49794	49834	49867	49903	49952	49987	49999	50004	49995	49972	49957	49928	49901	49865	49831	49784	49736	49673	49588	49512	49458	49394	49322	49237	49178	49088	49026	48944	48876	48842	48789
48173	48141	48136	48154	48150	48168	48202	48278	48291	48372	48435	48488	48556	48615	48697	48790	48863	48934	48981	49030	49072	49102	49171	49200	49232	49229	49227	49235	49216	49206	49182	49150	49099	49076	49040	48984	48944	48865	48816	48742	48682	48626	48547	48507	48446	48386	48338	48294	48284	48245
47740	47685	47682	47665	47639	47627	47664	47682	47699	47733	47799	47837	47868	47901	48016	48077	48148	48223	48249	48302	48324	48385	48418	48462	48478	48489	48488	48476	48486	48466	48447	48409	48381	48370	48333	48293	48229	48178	48126	48071	48039	47983	47955	47896	47832	47806	47789	47769	47757	47759
47325	47291	47231	47184	47155	47130	47119	47106	47130	47146	47167	47212	47224	47307	47348	47400	47479	47503	47546	47575	47620	47685	47707	47726	47759	47757	47766	47783	47756	47731	47713	47702	47662	47637	47618	47575	47529	47506	47467	47424	47387	47360	47324	47306	47266	47253	47258	47257	47289	47293
47020	46970	46889	46839	46778	46711	46656	46659	46613	46630	46630	46638	46663	46693	46754	46832	46845	46867	46906	46929	46967	47030	47027	47044	47101	47049	47094	47070	47070	47080	47056	47026	47008	47010	46974	46941	46921	46901	46865	46851	46825	46804	46786	46771	46765	46776	46791	46856	46906	46939
46853	46780	46667	46581	46513	46438	46376	46339	46275	46266	46239	46241	46246	46233	46303	46342	46349	46385	46384	46401	46448	46507	46498	46489	46528	46534	46564	46583	46533	46545	46522	46503	46490	46480	46462	46479	46443	46441	46427	46423	46416	46400	46355	46401	46423	46469	46510	46577	46632	46693
46702	46578	46448	46345	46249	46178	46080	46018	45980	45916	45896	45840	45837	45852	45859	45841	45867	45883	45903	45883	45913	45951	45955	45958	45986	46029	45987	45956	46001	46009	46005	46002	45953	45958	45957	45954	45964	46005	45995	45983	45986	46015	45999	46045	46111	46113	46232	46309	46378	46459
46598	46525	46379	46264	46126	46086	45941	45891	45820	45735	45662	45626	45593	45541	45576	45560	45578	45545	45573	45558	45570	45592	45593	45619	45613	45649	45617	45682	45623	45632	45651	45636	45631	45622	45641	45661	45642	45693	45680	45715	45752	45766	45801	45843	45911	45951	46058	46187	46270	46351
46692	46633	46467	46326	46201	46119	45982	45883	45813	45731	45649	45564	45577	45487	45495	45523	45464	45439	45420	45428	45421	45434	45428	45453	45416	45467	45445	45416	45459	45449	45467	45470	45469	45481	45484	45520	45516	45573	45592	45641	45669	45708	45786	45844	45891	45975	46106	46177	46297	46407
46820	46697	46537	46430	46277	46165	46046	45919	45846	45726	45638	45541	45508	45461	45417	45383	45333	45317	45277	45278	45283	45302	45286	45279	45252	45296	45265	45272	45285	45289	45270	45303	45305	45336	45340	45360	45403	45442	45496	45562	45614	45664	45707	45812	45922	45972	46123	46232	46344	46484
47016	46924	46757	46643	46510	46387	46251	46151	46016	45935	45820	45745	45675	45596	45534	45517	45453	45382	45369	45369	45323	45349	45319	45312	45283	45288	45321	45294	45292	45326	45341	45346	45365	45385	45388	45459	45484	45565	45607	45686	45756	45807	45858	45960	46066	46173	46326	46433	46542	46679
47345	47255	47102	46996	46843	46744	46619	46489	46384	46264	46181	46111	46001	45930	45856	45797	45741	45639	45630	45602	45589	45583	45551	45543	45559	45473	45534	45550	45550	45549	45565	45595	45617	45636	45670	45689	45781	45840	45913	45977	46033	46112	46213	46289	46386	46494	46642	46767	46870	47003
47675	47601	47475	47347	47213	47123	46987	46884	46768	46643	46527	46469	46376	46291	46203	46145	46050	45978	45944	45904	45882	45850	45833	45796	45782	45756	45768	45760	45771	45793	45836	45858	45896	45917	45971	45969	46066	46143	46223	46308	46360	46466	46572	46637	46763	46873	46994	47084	47211	47345
48084	48018	47901	47803	47697	47587	47478	47361	47271	47168	47045	46944	46865	46776	46693	46584	46530	46459	46407	46362	46337	46299	46275	46259	46213	46178	46207	46211	46220	46228	46264	46278	46344	46345	46409	46439	46535	46623	46673	46778	46842	46932	46991	47111	47221	47331	47450	47567	47675	47769
48515	48477	48380	48305	48208	48141	48047	47919	47792	47714	47599	47524	47437	47353	47256	47135	47051	46993	46937	46905	46855	46826	46793	46755	46729	46751	46722	46709	46735	46760	46779	46823	46863	46890	46915	46983	47057	47149	47208	47283	47378	47470	47550	47638	47734	47837	47954	48066	48155	48249
48987	48964	48896	48829	48767	48690	48623	48528	48422	48330	48245	48157	48071	47993	47892	47785	47722	47627	47576	47527	47489	47451	47423	47378	47341	47340	47323	47320	47355	47366	47387	47426	47465	47503	47540	47622	47678	47750	47838	47908	47971	48069	48152	48232	48338	48409	48523	48601	48671	48746
49455	49440	49405	49368	49320	49268	49210	49158	49077	48998	48917	48839	48761	48691	48595	48496	48401	48336	48296	48234	48185	48174	48109	48082	48047	48042	48028	48037	48053	48072	48095	48132	48157	48217	48245	48303	48356	48455	48510	48590	48664	48723	48809	48882	48965	49021	49101	49178	49215	49273
49920	49921	49920	49916	49892	49874	49839	49777	49723	49670	49586	49548	49467	49409	49318	49193	49126	49061	49013	48967	48943	48875	48835	48805	48767	48755	48752	48769	48760	48803	48818	48855	48892	48913	48965	49006	49071	49129	49206	49276	49312	49394	49457	49517	49592	49638	49699	49752	49761	49800
50343	50373	50398	50419	50406	50418	50417	50381	50349	50300	50239	50219	50154	50096	50018	49921	49869	49803	49755	49717	49688	49639	49588	49564	49533	49513	49515	49527	49520	49549	49578	49591	49631	49651	49702	49740	49808	49841	49896	49965	50007	50059	50113	50157	50199	50244	50265	50280	50290	50284
50696	50752	50799	50853	50856	50900	50913	50888	50897	50869	50837	50811	50784	50751	50668	50583	50533	50497	50455	50443	50387	50341	50291	50270	50249	50223	50250	50243	50239	50248	50284	50309	50337	50333	50392	50412	50470	50507	50543	50597	50617	50648	50695	50711	50742	50760	50761	50775	50737	50709
51054	51111	51197	51264	51320	51385	51409	51441	51439	51429	51464	51412	51401	51377	51325	51280	51223	51186	51169	51126	51101	51070	51027	50989	50983	50945	50966	50965	50951	50989	50983	51034	51035	51077	51093	51100	51158	51175	51197	51211	51257	51268	51276	51295	51278	51282	51254	51219	51174	51129
51303	51369	51495	51579	51656	51727	51809	51862	51872	51896	51914	51927	51923	51893	51866	51829	51808	51784	51766	51736	51717	51687	51648	51618	51613	51612	51606	51602	51603	51618	51620	51667	51653	51699	51693	51729	51719	51729	51731	51739	51734	51756	51738	51734	51709	51678	51647	51567	51523	51462
51445	51534	51651	51748	51861	51950	52024	52119	52154	52195	52226	52235	52275	52278	52267	52197	52211	52225	52213	52213	52176	52143	52128	52106	52111	52091	52091	52103	52101	52094	52109	52150	52126	52145	52144	52168	52139	52138	52134	52135	52098	52097	52077	52065	52004	51943	51883	51810	51732	51645
51534	51650	51794	51903	52036	52133	52214	52337	52355	52461	52509	52556	52606	52608	52606	52613	52635	52618	52632	52648	52629	52597	52577	52573	52574	52563	52565	52565	52548	52557	52549	52533	52563	52527	52586	52587	52530	52528	52498	52475	52419	52411	52377	52341	52252	52210	52112	52035	51921	51812
51571	51689	51834	51959	52102	52209	52332	52454	52514	52601	52697	52722	52755	52827	52849	52846	52889	52918	52939	52938	52925	52917	52904	52908	52913	52926	52903	52899	52895	52883	52881	52857	52864	52854	52863	52865	52821	52780	52745	52679	52693	52614	52560	52475	52428	52332	52213	52087	52002	51893
51449	51548	51697	51827	51966	52090	52218	52350	52394	52503	52595	52649	52705	52784	52818	52870	52907	52978	52960	52984	52994	52975	52982	52972	52995	53011	53019	53003	52980	52983	52967	52939	52947	52913	52915	52910	52851	52804	52748	52684	52629	52589	52508	52429	52353	52256	52121	51986	51898	51786
51301	51407	51564	51684	51822	51947	52050	52180	52299	52403	52508	52568	52653	52732	52780	52844	52909	52990	52987	53000	53006	53019	53013	53027	53056	53059	53068	53059	53038	53043	53040	53005	52987	52972	52927	52885	52842	52780	52715	52662	52597	52534	52445	52371	52255	52191	52015	51900	51777	51668
51066	51158	51305	51426	51578	51670	51810	51905	52044	52151	52253	52317	52439	52494	52557	52646	52718	52801	52842	52861	52867	52878	52882	52911	52928	52948	52937	52933	52931	52917	52905	52845	52828	52837	52787	52697	52689	52605	52535	52472	52417	52316	52238	52150	52032	51948	51791	51656	51521	51412
50748	50825	50957	51065	51175	51300	51409	51535	51662	51764	51895	51967	52083	52127	52217	52297	52370	52457	52477	52530	52547	52561	52591	52596	52631	52637	52637	52636	52630	52607	52617	52572	52539	52515	52462	52397	52339	52276	52186	52113	52071	51971	51869	51781	51657	51556	51419	51323	51191	51087
50389	50466	50561	50673	50785	50864	50977	51083	51191	51329	51407	51500	51594	51694	51772	51857	51955	52047	52078	52121	52145	52172	52219	52240	52256	52274	52277	52263	52251	52238	52230	52195	52137	52097	52082	52024	51932	51860	51791	51712	51636	51544	51433	51355	51245	51136	51022	50905	50816	50702
49983	50033	50114	50192	50289	50373	50476	50559	50665	50771	50877	50957	51062	51126	51230	51336	51417	51485	51541	51586	51624	51647	51707	51725	51759	51765	51756	51756	51743	51724	51669	51680	51612	51596	51557	51494	51425	51341	51269	51181	51103	51025	50941	50839	50737	50635	50528	50436	50347	50253
49558	49580	49633	49701	49757	49830	49911	49984	50072	50175	50266	50338	50431	50495	50597	50704	50783	50852	50901	50952	50987	51023	51065	51099	51132	51139	51148	51131	51114	51110	51064	51048	50996	50982	50933	50871	50812	50728	50652	50579	50496	50416	50333	50255	50176	50083	49997	49911	49830	49763
49103	49113	49137	49160	49211	49245	49312	49385	49448	49549	49621	49695	49752	49840	49927	50041	50113	50174	50222	50272	50316	50347	50398	50437	50468	50478	50481	50474	50458	50439	50408	50375	50340	50306	50261	50206	50149	50062	50012	49931	49868	49798	49708	49647	49568	49497	49433	49374	49317	49259
48641	48629	48640	48654	48646	48700	48719	48764	48815	48878	48959	49012	49067	49152	49220	49319	49374	49445	49496	49536	49585	49624	49662	49699	49720	49745	49735	49737	49726	49702	49682	49653	49628	49582	49538	49485	49434	49367	49310	49249	49208	49134	49072	49001	48940	48902	48844	48816	48774	48748
48219	48214	48183	48152	48130	48141	48153	48185	48203	48243	48309	48345	48434	48451	48539	48625	48649	48698	48772	48808	48850	48896	48928	48965	48996	48996	48990	49015	49000	48961	48940	48922	48909	48859	48817	48773	48722	48672	48636	48598	48535	48495	48438	48398	48346	48322	48298	48287	48292	48276
47807	47757	47695	47657	47615	47569	47582	47601	47599	47611	47646	47663	47742	47765	47830	47882	47944	47961	48030	48066	48104	48137	48189	48219	48212	48226	48231	48227	48228	48214	48199	48164	48121	48090	48086	48046	48008	47962	47949	47894	47862	47819	47782	47762	47733	47747	47731	47747	47780	47768
47459	47387	47305	47246	47167	47142	47066	47052	47077	47058	47059	47086	47131	47126	47174	47222	47285	47312	47322	47368	47390	47423	47461	47487	47498	47487	47498	47514	47522	47491	47471	47455	47432	47421	47396	47376	47328	47309	47313	47256	47244	47232	47229	47220	47217	47210	47245	47286	47308	47359
47189	47108	47010	46912	46855	46761	46695	46666	46627	46607	46593	46592	46601	46628	46603	46686	46671	46747	46701	46747	46794	46817	46849	46873	46893	46893	46880	46898	46893	46890	46905	46856	46811	46815	46814	46803	46805	46763	46761	46755	46760	46736	46739	46753	46766	46812	46847	46924	46967	47036
46906	46828	46686	46619	46497	46419	46342	46266	46238	46180	46126	46125	46079	46097	46106	46142	46144	46197	46110	46165	46179	46209	46225	46246	46260	46259	46280	46271	46267	46278	46301	46241	46263	46235	46199	46221	46206	46239	46241	46245	46248	46254	46272	46336	46347	46402	46483	46549	46659	46685
46719	46618	46488	46364	46238	46108	46051	45962	45898	45821	45781	45749	45671	45699	45637	45670	45714	45720	45650	45671	45697	45716	45733	45741	45749	45746	45754	45757	45769	45751	45789	45733	45703	45729	45739	45739	45741	45790	45844	45846	45856	45863	45907	45955	46027	46089	46183	46284	46389	46460
46676	46565	46417	46326	46188	46071	45976	45857	45789	45699	45647	45582	45554	45517	45442	45442	45443	45440	45369	45422	45413	45431	45422	45402	45436	45451	45443	45443	45435	45455	45515	45451	45498	45490	45482	45489	45520	45553	45585	45624	45677	45707	45743	45820	45891	45973	46068	46196	46274	46398
46623	46533	46361	46231	46092	45967	45879	45776	45667	45579	45495	45404	45329	45312	45270	45269	45256	45182	45125	45147	45150	45142	45139	45127	45126	45143	45110	45140	45140	45152	45153	45203	45211	45200	45235	45257	45292	45314	45325	45446	45475	45542	45609	45649	45762	45862	45972	46080	46177	46336
46671	46579	46430	46277	46138	46057	45893	45807	45704	45592	45480	45416	45342	45285	45299	45170	45090	45054	45053	45007	45008	45017	45030	45001	44962	44976	44956	44985	44969	45001	45015	45029	45046	45075	45109	45106	45187	45234	45261	45382	45412	45504	45558	45646	45768	45862	45988	46107	46239	46346
46867	46775	46627	46512	46371	46280	46147	46019	45911	45813	45723	45618	45516	45497	45371	45326	45239	45177	45231	45156	45142	45151	45110	45123	45096	45074	45056	45091	45083	45098	45167	45126	45217	45196	45239	45278	45304	45391	45475	45518	45605	45671	45746	45843	45962	46046	46187	46321	46381	46554
47065	46968	46821	46752	46593	46495	46393	46249	46159	46031	45939	45838	45759	45697	45568	45520	45426	45328	45354	45314	45289	45258	45246	45211	45206	45193	45201	45199	45190	45225	45299	45278	45311	45341	45378	45419	45464	45561	45657	45723	45793	45861	45973	46041	46184	46259	46396	46515	46617	46744
47359	47286	47177	47085	46967	46889	46762	46663	46552	46435	46336	46247	46158	46062	45947	45890	45848	45749	45683	45683	45652	45632	45590	45565	45532	45520	45548	45543	45557	45561	45610	45630	45643	45679	45727	45780	45854	45934	46026	46092	46145	46243	46323	46423	46531	46644	46782	46867	46969	47063
47686	47607	47523	47415	47343	47240	47169	47069	46955	46855	46758	46670	46584	46502	46397	46290	46250	46146	46081	46047	46013	45995	45951	45907	45885	45875	45898	45879	45919	45918	45943	45975	46008	46067	46098	46148	46231	46326	46353	46469	46553	46633	46730	46805	46925	47027	47115	47211	47281	47391
48050	48021	47963	47889	47836	47756	47697	47575	47504	47387	47295	47211	47147	47065	46980	46851	46813	46723	46634	46615	46578	46513	46494	46478	46444	46427	46405	46433	46442	46483	46506	46537	46564	46587	46649	46719	46766	46851	46929	47012	47079	47165	47242	47336	47428	47510	47611	47703	47776	47839
48493	48470	48444	48422	48354	48298	48257	48182	48093	48019	47943	47879	47804	47713	47620	47530	47448	47379	47310	47280	47239	47194	47167	47122	47106	47085	47089	47101	47115	47133	47144	47187	47225	47272	47303	47368	47427	47521	47559	47630	47703	47780	47864	47909	47997	48081	48158	48211	48261	48327
48914	48930	48927	48933	48895	48855	48844	48770	48719	48655	48572	48516	48468	48391	48291	48193	48142	48050	48016	47969	47923	47886	47853	47814	47775	47775	47791	47787	47803	47821	47832	47865	47904	47938	47985	48043	48083	48165	48213	48290	48336	48412	48471	48534	48602	48651	48703	48727	48778	48809
49390	49408	49442	49453	49455	49457	49431	49404	49373	49324	49265	49225	49150	49110	49015	48927	48873	48814	48754	48713	48695	48635	48596	48573	48539	48532	48537	48543	48559	48567	48604	48628	48646	48687	48722	48769	48828	48873	48909	48980	49025	49093	49124	49177	49226	49259	49276	49304	49316	49308
49809	49854	49896	49949	49979	49987	49997	50013	49985	49956	49919	49913	49855	49803	49730	49670	49619	49567	49542	49506	49439	49398	49376	49334	49310	49307	49313	49318	49317	49345	49373	49378	49405	49433	49471	49504	49551	49589	49633	49677	49689	49741	49781	49804	49823	49851	49852	49838	49826	49800
50221	50270	50398	50417	50502	50543	50572	50584	50601	50580	50587	50568	50540	50503	50461	50414	50372	50323	50311	50277	50227	50183	50145	50119	50096	50108	50103	50103	50118	50106	50128	50153	50180	50195	50219	50239	50274	50311	50347	50357	50381	50397	50416	50431	50455	50412	50390	50367	50333	50282
50624	50689	50813	50871	50977	51017	51115	51132	51165	51186	51204	51204	51195	51172	51123	51113	51061	51062	51022	51019	50979	50943	50907	50901	50845	50862	50894	50862	50888	50877	50886	50918	50910	50934	50956	50977	50992	51003	51016	51005	51016	51018	51037	51023	50977	50964	50929	50857	50808	50756
50907	50990	51099	51241	51331	51437	51486	51556	51616	51630	51673	51695	51705	51704	51673	51662	51662	51641	51611	51618	51587	51544	51531	51505	51505	51504	51476	51493	51483	51504	51513	51530	51531	51546	51556	51559	51558	51549	51535	51534	51524	51517	51506	51478	51416	51385	51307	51246	51165	51086
51200	51321	51417	51555	51670	51789	51863	51957	52010	52085	52138	52171	52201	52199	52222	52232	52204	52225	52224	52217	52194	52179	52165	52156	52125	52129	52129	52150	52151	52139	52126	52155	52150	52142	52146	52147	52133	52133	52102	52069	52034	52019	51960	51917	51848	51784	51707	51593	51519	51430
51400	51491	51647	51786	51925	52048	52143	52234	52322	52395	52479	52529	52570	52592	52613	52632	52671	52703	52694	52650	52667	52668	52670	52655	52631	52677	52613	52639	52641	52634	52636	52659	52644	52642	52614	52576	52574	52527	52484	52442	52439	52385	52321	52262	52231	52080	52013	51875	51764	51663
51492	51572	51772	51882	52032	52149	52240	52378	52465	52566	52658	52718	52786	52819	52865	52885	52919	52988	52991	52963	53005	52997	52997	52994	53028	52992	52972	52993	52976	52976	52959	52952	52950	52933	52910	52884	52860	52794	52760	52722	52658	52589	52528	52438	52381	52275	52142	52033	51916	51786
51573	51659	51838	51942	52102	52217	52342	52454	52570	52673	52774	52853	52923	52967	53036	53100	53141	53194	53221	53195	53243	53229	53255	53246	53295	53296	53299	53241	53251	53234	53216	53192	53192	53179	53152	53098	53061	52979	52947	52882	52808	52732	52661	52575	52464	52384	52263	52110	51998	51883
51552	51630	51775	51896	52048	52162	52286	52410	52528	52645	52742	52827	52908	52982	53053	53137	53188	53226	53275	53281	53322	53327	53363	53371	53373	53411	53382	53391	53366	53356	53335	53313	53285	53241	53192	53165	53107	53031	52968	52875	52823	52743	52657	52591	52441	52357	52229	52099	51985	51856
51404	51481	51608	51713	51851	51967	52088	52212	52299	52431	52540	52631	52723	52804	52863	52933	53012	53088	53114	53120	53171	53201	53225	53240	53237	53273	53318	53260	53244	53230	53200	53174	53145	53123	53095	53027	52967	52898	52823	52734	52658	52581	52479	52406	52270	52175	52071	51933	51831	51721
51287	51352	51455	51559	51672	51785	51861	51981	52090	52214	52332	52405	52523	52587	52675	52782	52845	52931	52980	53008	53027	53068	53109	53108	53177	53160	53154	53147	53124	53105	53087	53056	53017	52984	52963	52875	52815	52721	52650	52559	52501	52408	52297	52214	52099	52014	51889	51777	51670	51573
51043	51115	51179	51262	51368	51426	51530	51630	51742	51850	51955	52040	52134	52207	52318	52410	52486	52564	52622	52617	52694	52725	52762	52791	52832	52830	52809	52833	52805	52769	52737	52707	52691	52636	52601	52533	52467	52388	52306	52213	52158	52066	51971	51877	51800	51693	51582	51484	51392	51315
50733	50779	50814	50880	50954	51021	51092	51180	51274	51373	51469	51532	51628	51719	51803	51903	51984	52049	52098	52125	52194	52232	52258	52309	52319	52332	52347	52319	52318	52267	52249	52227	52187	52155	52111	52042	51987	51900	51814	51735	51676	51602	51530	51413	51337	51261	51181	51086	51012	50956
50430	50439	50475	50501	50557	50605	50661	50729	50799	50889	50970	51049	51127	51202	51294	51390	51467	51543	51590	51646	51681	51732	51776	51802	51835	51827	51850	51833	51815	51789	51759	51731	51691	51667	51616	51559	51490	51416	51365	51281	51216	51139	51069	51016	50897	50841	50770	50709	50670	50591
50066	50050	50057	50064	50087	50118	50153	50196	50264	50321	50392	50458	50517	50594	50681	50766	50847	50899	50948	51012	51048	51082	51124	51160	51201	51202	51197	51193	51173	51167	51133	51107	51073	51034	50974	50931	50880	50808	50753	50690	50637	50567	50505	50458	50391	50344	50286	50267	50224	50197
49683	49645	49618	49615	49613	49613	49619	49661	49673	49731	49783	49814	49879	49939	50016	50105	50164	50227	50269	50287	50337	50389	50423	50453	50476	50488	50476	50490	50478	50460	50426	50406	50380	50346	50314	50269	50217	50170	50126	50072	50020	49976	49921	49871	49835	49811	49783	49767	49765	49744
49294	49230	49193	49170	49128	49111	49097	49089	49115	49161	49154	49194	49243	49292	49354	49428	49478	49511	49559	49578	49633	49681	49704	49744	49770	49779	49773	49772	49765	49754	49722	49710	49669	49659	49605	49580	49547	49519	49471	49430	49405	49378	49347	49316	49290	49275	49267	49269	49286	49303
48928	48869	48785	48720	48639	48609	48566	48547	48556	48553	48560	48572	48589	48621	48686	48744	48778	48830	48851	48870	48920	48949	48998	49017	49030	49042	49048	49025	49036	49036	49009	48992	48963	48938	48912	48892	48871	48851	48817	48802	48784	48756	48752	48720	48736	48727	48777	48807	48848	48885
48584	48506	48399	48312	48225	48167	48130	48064	48054	48045	48019	48011	48026	48045	48069	48116	48135	48163	48171	48202	48237	48271	48305	48324	48341	48345	48344	48335	48342	48353	48321	48305	48283	48261	48259	48256	48248	48219	48209	48229	48197	48203	48203	48206	48250	48251	48309	48365	48434	48491
48238	48141	48038	47924	47822	47745	47670	47604	47560	47497	47495	47449	47454	47453	47478	47500	47514	47514	47537	47542	47560	47598	47631	47646	47651	47628	47635	47647	47656	47663	47651	47642	47645	47637	47591	47632	47606	47610	47623	47652	47649	47656	47680	47725	47765	47789	47867	47923	48007	48078
47941	47843	47715	47582	47469	47384	47294	47198	47134	47098	47024	46999	46969	46954	46939	46950	46962	46957	46954	46947	46976	46990	46993	47005	47022	47010	47040	47030	47032	47049	47044	47021	47022	47016	47015	47043	47041	47080	47082	47157	47157	47197	47225	47272	47315	47382	47454	47551	47659	47768
47715	47612	47458	47360	47219	47111	47004	46922	46833	46765	46692	46630	46578	46574	46551	46542	46517	46481	46502	46491	46506	46516	46523	46529	46505	46505	46521	46530	46541	46513	46543	46543	46535	46576	46607	46587	46618	46640	46689	46723	46751	46815	46854	46917	47004	47059	47175	47287	47368	47483
47520	47404	47262	47135	46987	46867	46772	46646	46568	46483	46361	46307	46264	46193	46189	46147	46095	46081	46057	46031	46063	46070	46055	46053	46029	46065	46068	46071	46081	46069	46099	46111	46112	46119	46147	46186	46227	46251	46303	46326	46395	46499	46547	46637	46713	46772	46890	47003	47122	47273
47379	47270	47138	47000	46871	46743	46633	46467	46337	46287	46215	46128	46125	45980	45967	45965	45813	45720	45869	45762	45813	45700	45801	45683	45677	45768	45745	45696	45735	45827	45819	45723	45764	45907	45886	45921	45999	46040	46056	46132	46299	46269	46292	46358	46497	46637	46789	46865	46980	47132
47453	47353	47231	47099	46978	46875	46724	46638	46523	46465	46373	46282	46230	46142	46100	46054	45971	45916	45900	45876	45915	45841	45856	45787	45807	45818	45818	45799	45842	45859	45869	45869	45886	45932	45974	45985	46074	46136	46188	46252	46301	46315	46447	46492	46629	46748	46850	46967	47055	47190
47323	47250	47131	47022	46887	46786	46683	46537	46431	46317	46213	46126	46056	45978	45910	45819	45756	45694	45648	45622	45647	45576	45535	45552	45502	45499	45518	45528	45530	45600	45574	45598	45627	45651	45703	45777	45796	45899	45964	46028	46100	46163	46276	46332	46490	46587	46688	46821	46926	47083
47357	47297	47192	47071	46952	46860	46745	46648	46541	46400	46330	46251	46152	46066	45978	45901	45827	45769	45701	45666	45619	45610	45579	45576	45545	45527	45562	45562	45582	45541	45617	45629	45664	45714	45744	45791	45903	45947	46009	46090	46163	46294	46365	46410	46545	46639	46781	46890	46981	47060
47443	47387	47299	47227	47113	47050	46944	46848	46749	46657	46524	46409	46312	46251	46172	46076	46003	45921	45878	45826	45794	45768	45739	45688	45671	45671	45681	45694	45667	45708	45757	45777	45807	45858	45877	45946	45975	46095	46168	46261	46320	46446	46510	46573	46696	46792	46886	47005	47080	47153
47596	47562	47501	47431	47345	47293	47227	47121	47015	46918	46827	46740	46643	46565	46496	46398	46295	46235	46180	46157	46143	46075	46006	45992	45957	45952	45969	45978	45944	46035	46027	46041	46111	46124	46220	46243	46327	46398	46440	46540	46617	46716	46769	46837	46945	47044	47134	47207	47296	47338
47813	47794	47776	47714	47677	47618	47576	47479	47407	47341	47229	47172	47068	47000	46922	46810	46731	46656	46601	46566	46542	46482	46455	46410	46374	46388	46378	46397	46419	46411	46439	46474	46508	46561	46602	46654	46686	46790	46851	46934	46994	47057	47149	47219	47295	47356	47430	47507	47553	47597
48045	48072	48047	48029	47997	47969	47936	47881	47818	47745	47686	47604	47524	47466	47391	47286	47216	47172	47112	47059	47038	46965	46927	46896	46851	46850	46850	46876	46892	46901	46919	46957	46985	47012	47060	47117	47155	47242	47281	47343	47435	47450	47538	47613	47669	47700	47775	47823	47834	47873
48319	48356	48365	48380	48368	48381	48368	48321	48278	48233	48170	48141	48063	48009	47925	47837	47769	47693	47672	47619	47579	47537	47521	47472	47437	47441	47428	47436	47466	47447	47487	47506	47538	47581	47591	47656	47714	47751	47806	47863	47895	47963	48016	48063	48099	48137	48172	48180	48191	48183
48610	48666	48716	48740	48784	48787	48789	48794	48764	48727	48708	48677	48625	48578	48504	48426	48378	48329	48299	48257	48210	48165	48134	48101	48070	48061	48073	48077	48085	48087	48119	48134	48167	48177	48216	48257	48309	48330	48363	48407	48448	48478	48520	48560	48586	48596	48595	48580	48556	48543
48916	48972	49047	49123	49171	49210	49239	49256	49263	49263	49239	49208	49172	49142	49099	49046	48990	48940	48930	48889	48857	48822	48779	48747	48721	48730	48717	48729	48727	48736	48751	48777	48799	48822	48829	48859	48901	48918	48945	48962	48988	49008	49033	49048	49052	49042	49030	48988	48962	48905
49219	49297	49405	49477	49569	49631	49680	49718	49736	49759	49763	49767	49745	49741	49692	49645	49612	49587	49560	49546	49508	49484	49442	49426	49396	49407	49407	49390	49405	49407	49419	49440	49446	49458	49475	49492	49509	49516	49523	49541	49547	49557	49549	49543	49521	49487	49445	49388	49326	49273
49505	49609	49722	49803	49918	49998	50080	50139	50171	50221	50224	50241	50275	50254	50232	50216	50193	50167	50164	50134	50128	50103	50074	50063	50044	50048	50053	50053	50033	50047	50048	50047	50045	50066	50079	50080	50102	50083	50067	50069	50052	50040	50016	50003	49957	49914	49850	49779	49698	49617
49782	49899	50022	50142	50269	50358	50443	50530	50580	50651	50698	50737	50753	50779	50763	50771	50769	50772	50764	50766	50755	50705	50712	50696	50685	50695	50687	50665	50655	50667	50655	50668	50663	50665	50674	50649	50639	50621	50609	50585	50550	50517	50492	50447	50395	50334	50230	50132	50051	49958
50038	50160	50307	50419	50563	50676	50771	50872	50961	51021	51091	51145	51202	51227	51249	51252	51274	51287	51281	51307	51290	51273	51249	51273	51258	51252	51257	51253	51245	51242	51235	51234	51213	51212	51196	51173	51132	51138	51076	51063	51024	50948	50916	50864	50775	50690	50565	50481	50373	50265
50225	50354	50492	50613	50781	50876	50982	51088	51173	51267	51346	51430	51501	51529	51557	51587	51645	51668	51685	51689	51663	51650	51695	51666	51690	51672	51685	51657	51671	51649	51643	51623	51621	51595	51595	51552	51499	51476	51441	51373	51338	51282	51202	51124	51046	50954	50804	50728	50600	50480
50411	50518	50665	50812	50952	51069	51208	51306	51400	51499	51605	51688	51767	51832	51875	51915	51964	51995	52038	52049	52047	52046	52086	52066	52101	52094	52099	52061	52081	52047	52025	52026	52002	51991	51958	51920	51895	51807	51757	51688	51633	51545	51477	51415	51298	51197	51070	50941	50833	50703
50561	50659	50799	50932	51067	51191	51333	51445	51543	51655	51776	51853	51949	51999	52058	52127	52187	52243	52272	52301	52345	52317	52341	52374	52387	52393	52379	52363	52359	52349	52324	52291	52286	52257	52239	52176	52103	52024	51976	51911	51845	51749	51667	51583	51469	51358	51226	51095	50991	50857
50609	50701	50822	50945	51065	51168	51299	51404	51509	51634	51722	51840	51938	51987	52078	52150	52219	52279	52328	52358	52387	52382	52393	52433	52457	52483	52474	52446	52408	52430	52398	52371	52355	52307	52268	52209	52163	52105	52021	51927	51866	51785	51695	51599	51496	51387	51255	51145	51035	50922
50662	50720	50837	50932	51045	51140	51246	51381	51472	51597	51702	51801	51893	51973	52051	52146	52230	52282	52324	52359	52421	52408	52439	52488	52508	52518	52512	52500	52477	52476	52461	52425	52394	52356	52299	52265	52195	52133	52020	51958	51891	51769	51705	51609	51501	51405	51302	51172	51064	50985
50634	50672	50763	50845	50965	51032	51133	51241	51343	51451	51553	51651	51748	51828	51914	52004	52104	52167	52212	52250	52282	52314	52344	52369	52414	52447	52426	52420	52364	52374	52346	52318	52295	52245	52211	52143	52085	51973	51938	51848	51774	51674	51589	51493	51400	51313	51199	51095	51006	50923
50514	50567	50616	50691	50763	50840	50927	51011	51100	51197	51303	51383	51469	51539	51641	51733	51838	51881	51932	51979	52026	52039	52085	52123	52166	52153	52179	52148	52141	52118	52079	52053	52018	51995	51953	51917	51824	51778	51697	51615	51542	51455	51366	51298	51195	51117	51020	50956	50873	50810
50407	50421	50458	50502	50573	50614	50671	50724	50819	50903	50989	51054	51149	51214	51309	51427	51509	51579	51629	51661	51704	51727	51789	51832	51853	51861	51869	51882	51836	51820	51795	51754	51727	51679	51648	51600	51537	51451	51413	51336	51268	51199	51096	51051	50968	50891	50818	50765	50720	50655
50260	50243	50238	50262	50289	50314	50349	50427	50475	50537	50612	50679	50746	50803	50915	50997	51080	51146	51185	51234	51285	51312	51381	51392	51426	51430	51439	51440	51406	51400	51374	51344	51308	51298	51244	51193	51136	51069	51020	50953	50892	50836	50774	50711	50645	50592	50540	50509	50478	50465
50035	50013	49990	49972	49963	49969	49992	50025	50064	50126	50168	50216	50275	50331	50421	50498	50563	50625	50664	50715	50747	50798	50839	50863	50892	50905	50906	50887	50900	50868	50848	50818	50794	50763	50747	50689	50642	50591	50540	50504	50452	50406	50359	50312	50265	50240	50192	50187	50192	50174
49812	49758	49708	49680	49646	49623	49630	49634	49651	49687	49711	49747	49802	49844	49918	49989	50058	50098	50129	50174	50219	50245	50306	50325	50362	50358	50367	50355	50360	50331	50309	50301	50272	50237	50208	50176	50147	50098	50075	50041	50006	49959	49933	49902	49879	49875	49875	49889	49877	49910
49547	49488	49411	49348	49302	49269	49235	49219	49215	49227	49229	49258	49269	49325	49363	49428	49484	49521	49548	49584	49619	49657	49690	49728	49737	49741	49728	49750	49745	49740	49719	49695	49679	49661	49634	49605	49589	49571	49538	49515	49500	49482	49465	49453	49462	49447	49488	49514	49546	49584
49278	49216	49101	49033	48952	48884	48843	48803	48777	48762	48762	48756	48783	48775	48835	48883	48911	48939	48949	48966	49011	49027	49072	49096	49108	49123	49112	49114	49125	49108	49097	49096	49074	49061	49050	49036	49026	49019	48998	48998	48987	48992	48990	48994	49025	49046	49099	49137	49198	49264
49019	48908	48809	48701	48592	48507	48463	48402	48354	48306	48278	48278	48242	48256	48292	48330	48331	48338	48365	48357	48397	48438	48451	48474	48487	48486	48479	48471	48489	48475	48482	48486	48470	48466	48436	48453	48443	48443	48459	48471	48487	48501	48502	48526	48575	48625	48683	48761	48835	48910
48725	48631	48505	48371	48274	48177	48075	48015	47941	47895	47833	47793	47786	47760	47773	47769	47794	47787	47798	47798	47808	47812	47865	47872	47866	47855	47880	47899	47873	47900	47868	47889	47885	47887	47885	47897	47926	47959	47922	47957	47998	48017	48044	48105	48133	48210	48302	48404	48484	48583
48480	48376	48249	48120	47969	47884	47768	47702	47619	47571	47471	47432	47390	47369	47365	47347	47331	47317	47311	47335	47310	47333	47334	47337	47337	47327	47355	47387	47370	47377	47369	47374	47382	47382	47407	47419	47445	47483	47497	47543	47578	47617	47656	47712	47778	47887	47980	48065	48184	48286
48242	48128	47973	47839	47727	47606	47497	47370	47300	47208	47132	47056	46998	46959	46925	46932	46872	46843	46844	46825	46810	46790	46833	46811	46827	46841	46829	46842	46856	46862	46872	46883	46880	46908	46917	46943	46960	47007	47069	47117	47155	47231	47306	47344	47456	47523	47640	47760	47860	47977
48003	47914	47768	47641	47476	47359	47237	47147	47034	46928	46834	46753	46677	46649	46595	46578	46485	46463	46441	46417	46409	46412	46372	46375	46374	46411	46387	46333	46388	46398	46445	46447	46458	46462	46498	46549	46597	46634	46691	46739	46807	46876	46958	47022	47126	47215	47352	47480	47574	47699
47846	47745	47612	47486	47348	47232	47114	47003	46894	46772	46702	46577	46509	46422	46405	46328	46281	46219	46203	46165	46150	46150	46134	46121	46088	46106	46115	46117	46128	46131	46164	46179	46195	46221	46247	46297	46358	46408	46483	46538	46600	46686	46768	46841	46950	47031	47182	47293	47401	47503
47660	47599	47459	47347	47211	47107	46996	46876	46771	46648	46550	46419	46355	46308	46202	46115	46078	46024	45969	45957	45942	45917	45882	45849	45824	45804	45832	45820	45860	45890	45878	45915	45954	45968	46037	46091	46129	46181	46255	46329	46409	46493	46590	46667	46773	46862	47002	47115	47221	47337
47580	47517	47425	47306	47191	47092	46995	46867	46757	46634	46558	46464	46367	46306	46209	46136	46051	45978	45947	45879	45880	45857	45807	45782	45769	45778	45790	45747	45780	45789	45811	45882	45898	45927	45954	45991	46053	46159	46205	46279	46361	46443	46541	46614	46719	46842	46934	47035	47149	47257
47526	47413	47347	47256	47156	47068	46973	46859	46757	46640	46533	46445	46365	46303	46173	46101	46017	45936	45887	45843	45819	45773	45729	45731	45671	45669	45702	45641	45696	45727	45751	45775	45805	45839	45886	45944	46010	46076	46154	46243	46311	46371	46447	46575	46678	46723	46863	46956	47052	47139
47498	47442	47351	47302	47201	47142	47068	46957	46858	46783	46678	46572	46485	46427	46317	46227	46127	46042	46012	45971	45909	45884	45860	45821	45794	45760	45798	45807	45803	45844	45854	45890	45925	45968	45995	46049	46145	46183	46262	46329	46388	46484	46531	46641	46748	46848	46905	47009	47084	47161
47513	47507	47465	47417	47373	47307	47241	47154	47091	46993	46920	46851	46761	46691	46571	46497	46401	46332	46275	46266	46192	46141	46107	46079	46049	46080	46062	46047	46076	46070	46120	46138	46183	46196	46238	46293	46339	46419	46507	46552	46620	46701	46794	46833	46931	47013	47067	47119	47184	47239
47558	47563	47551	47528	47506	47465	47410	47353	47307	47208	47138	47058	47006	46932	46827	46733	46669	46594	46519	46504	46433	46424	46364	46339	46329	46317	46310	46311	46303	46335	46359	46402	46416	46453	46481	46521	46597	46669	46708	46776	46824	46901	46982	47040	47099	47158	47200	47243	47272	47313
47677	47693	47707	47702	47702	47692	47679	47624	47607	47520	47445	47433	47360	47286	47199	47097	47035	46985	46947	46896	46841	46822	46771	46732	46717	46667	46707	46710	46709	46714	46767	46781	46805	46842	46876	46899	46977	47026	47051	47106	47169	47227	47272	47316	47387	47396	47422	47425	47454	47477
47854	47872	47901	47957	47981	48003	47971	47956	47948	47919	47862	47814	47783	47737	47652	47560	47533	47466	47442	47391	47359	47300	47257	47243	47220	47214	47206	47210	47212	47216	47248	47260	47291	47310	47358	47404	47434	47462	47502	47544	47573	47617	47667	47682	47709	47721	47736	47700	47740	47709
47996	48057	48128	48191	48246	48263	48307	48289	48290	48291	48266	48261	48214	48170	48116	48076	47995	47951	47902	47880	47859	47813	47770	47748	47719	47746	47718	47719	47740	47742	47742	47769	47792	47795	47833	47863	47886	47924	47945	47954	48014	48020	48052	48064	48043	48067	48021	48016	47967	47927
48202	48284	48363	48441	48523	48593	48627	48656	48675	48687	48700	48686	48665	48652	48600	48555	48507	48503	48488	48435	48404	48378	48333	48311	48305	48296	48303	48291	48291	48295	48318	48345	48356	48367	48374	48391	48410	48424	48436	48449	48455	48464	48472	48456	48444	48434	48363	48326	48261	48222
48458	48532	48648	48742	48840	48909	48973	49024	49074	49101	49128	49148	49145	49127	49109	49085	49059	49040	49029	49002	48987	48939	48927	48916	48915	48906	48915	48893	48886	48895	48891	48915	48919	48912	48941	48933	48948	48947	48951	48936	48917	48928	48909	48886	48856	48821	48746	48662	48620	48523
48693	48801	48923	49030	49141	49229	49330	49394	49456	49512	49571	49576	49617	49616	49603	49598	49589	49588	49576	49583	49558	49549	49521	49523	49502	49502	49499	49507	49484	49486	49481	49495	49494	49516	49500	49489	49472	49468	49460	49444	49415	49392	49353	49320	49254	49193	49099	49020	48943	48844
48962	49070	49205	49329	49454	49567	49667	49743	49825	49906	49960	50004	50053	50074	50084	50078	50109	50124	50130	50129	50106	50105	50089	50089	50076	50084	50092	50068	50072	50065	50068	50072	50061	50071	50052	50027	50012	49980	49951	49915	49875	49832	49771	49747	49658	49575	49466	49362	49274	49173
49223	49327	49464	49592	49725	49839	49953	50061	50168	50242	50338	50368	50419	50473	50488	50549	50557	50576	50620	50612	50616	50600	50608	50605	50608	50624	50607	50587	50579	50574	50575	50571	50549	50560	50537	50529	50467	50426	50379	50334	50295	50227	50170	50104	50020	49924	49812	49692	49589	49472
49471	49585	49724	49864	49986	50122	50237	50340	50460	50547	50658	50719	50791	50849	50903	50933	51002	51039	51046	51065	51079	51081	51083	51109	51108	51102	51104	51102	51095	51054	51059	51071	51039	51024	50960	50963	50910	50854	50807	50739	50686	50625	50538	50470	50374	50264	50149	50022	49907	49796
49731	49834	49971	50094	50234	50352	50473	50586	50698	50812	50921	51026	51082	51147	51232	51282	51329	51412	51415	51443	51456	51468	51498	51521	51516	51534	51514	51506	51495	51483	51463	51458	51422	51406	51359	51357	51278	51222	51148	51077	51031	50939	50861	50783	50656	50571	50441	50322	50181	50072
49945	50037	50171	50284	50427	50533	50645	50753	50880	50984	51079	51191	51269	51360	51434	51521	51565	51624	51685	51701	51715	51732	51772	51785	51808	51812	51809	51803	51786	51765	51744	51755	51694	51655	51634	51601	51524	51458	51386	51317	51236	51179	51070	50964	50870	50781	50643	50528	50434	50309
50142	50225	50340	50451	50573	50677	50797	50912	50997	51136	51232	51319	51421	51507	51611	51679	51780	51813	51887	51903	51950	51966	51999	52032	52055	52063	52053	52044	52036	52011	51971	51963	51938	51883	51871	51789	51743	51675	51605	51528	51456	51359	51272	51176	51067	50972	50832	50738	50628	50531
50327	50378	50487	50576	50659	50775	50880	50977	51089	51213	51310	51404	51479	51594	51669	51774	51849	51916	51974	52004	52063	52087	52131	52151	52179	52182	52185	52163	52149	52120	52117	52055	52038	52008	51973	51883	51863	51769	51708	51632	51535	51471	51377	51293	51188	51083	50987	50886	50791	50692
50451	50479	50561	50626	50731	50772	50871	50980	51064	51152	51249	51328	51436	51523	51612	51718	51801	51850	51911	51966	51995	52040	52075	52115	52142	52168	52153	52138	52108	52085	52085	52006	52014	52004	51935	51889	51826	51752	51678	51606	51517	51452	51383	51293	51200	51097	51029	50947	50863	50787
50556	50590	50636	50684	50748	50783	50866	50971	51034	51126	51211	51291	51406	51463	51559	51653	51737	51792	51861	51901	51945	51997	52025	52065	52094	52089	52099	52092	52079	52046	52044	52020	51962	51969	51889	51837	51780	51720	51651	51588	51538	51434	51368	51291	51218	51137	51052	50994	50944	50885
50633	50620	50645	50673	50697	50739	50780	50841	50927	50980	51046	51131	51213	51277	51371	51472	51560	51613	51666	51705	51751	51805	51851	51875	51909	51908	51913	51912	51891	51878	51864	51834	51790	51763	51713	51661	51610	51550	51480	51424	51391	51319	51239	51182	51117	51062	51013	50966	50950	50900
50617	50602	50588	50579	50575	50591	50630	50663	50714	50783	50833	50883	50938	51011	51089	51185	51262	51295	51354	51393	51435	51477	51531	51557	51570	51601	51591	51582	51588	51549	51549	51489	51498	51464	51431	51356	51322	51282	51236	51178	51145	51089	51024	50984	50934	50915	50871	50862	50851	50836
50619	50574	50519	50494	50473	50477	50474	50500	50522	50565	50598	50633	50683	50745	50821	50878	50945	51015	51036	51065	51110	51156	51204	51218	51247	51248	51253	51248	51249	51244	51229	51167	51177	51151	51116	51083	51042	50996	50952	50924	50885	50843	50803	50791	50759	50749	50728	50741	50761	50759
50557	50484	50437	50372	50336	50293	50269	50259	50273	50289	50305	50319	50363	50394	50465	50529	50583	50623	50663	50679	50729	50758	50800	50816	50841	50846	50843	50848	50847	50837	50815	50798	50764	50743	50722	50699	50679	50647	50623	50604	50573	50545	50537	50520	50526	50523	50547	50571	50602	50633
50430	50365	50282	50206	50113	50066	50041	50005	49968	49962	49969	49965	49987	50009	50052	50099	50143	50155	50192	50220	50241	50291	50309	50333	50338	50341	50362	50354	50361	50346	50343	50311	50302	50291	50277	50262	50255	50237	50213	50223	50193	50193	50201	50202	50209	50233	50275	50328	50361	50436
50317	50213	50104	50006	49907	49827	49774	49727	49680	49655	49630	49622	49609	49618	49656	49685	49702	49723	49718	49746	49759	49799	49831	49851	49851	49860	49856	49869	49867	49860	49853	49837	49829	49816	49817	49806	49791	49819	49817	49824	49822	49843	49847	49863	49911	49939	50008	50082	50174	50239
50143	50047	49917	49810	49678	49614	49509	49445	49380	49330	49284	49255	49238	49214	49223	49241	49256	49243	49251	49273	49283	49305	49309	49338	49321	49340	49345	49350	49365	49354	49357	49359	49346	49349	49350	49339	49370	49371	49384	49413	49417	49439	49474	49518	49587	49638	49729	49809	49907	49988
49928	49832	49685	49574	49458	49342	49231	49159	49082	49002	48945	48897	48849	48844	48842	48821	48826	48792	48804	48793	48807	48816	48830	48838	48838	48832	48822	48838	48848	48864	48846	48858	48881	48871	48889	48898	48907	48935	48964	49003	49019	49059	49114	49169	49234	49313	49410	49520	49605	49708
49722	49615	49472	49344	49212	49091	48983	48872	48795	48694	48617	48553	48497	48461	48437	48408	48377	48347	48355	48343	48329	48334	48313	48326	48325	48338	48332	48338	48347	48372	48349	48357	48397	48375	48411	48448	48461	48503	48530	48597	48643	48700	48754	48816	48898	48992	49109	49209	49318	49436
49489	49381	49227	49087	48940	48836	48715	48605	48497	48403	48318	48238	48146	48121	48059	48000	47961	47909	47899	47898	47881	47899	47890	47863	47868	47859	47870	47870	47889	47882	47909	47915	47923	47972	47982	48009	48071	48107	48148	48192	48263	48322	48412	48480	48569	48678	48802	48904	49038	49142
49243	49140	49008	48872	48726	48616	48511	48374	48265	48156	48061	47987	47892	47824	47753	47698	47643	47624	47562	47544	47524	47529	47485	47522	47461	47465	47474	47489	47494	47523	47551	47547	47594	47584	47635	47647	47697	47781	47820	47885	47942	48022	48104	48199	48311	48402	48511	48634	48746	48883
48979	48898	48779	48646	48520	48413	48269	48148	48037	47919	47821	47718	47661	47571	47451	47410	47336	47299	47215	47229	47191	47188	47146	47128	47119	47106	47126	47135	47135	47143	47199	47190	47257	47247	47283	47348	47403	47448	47535	47587	47655	47742	47833	47911	48039	48115	48239	48369	48497	48587
48741	48681	48566	48461	48329	48243	48105	47986	47890	47761	47661	47574	47452	47392	47312	47226	47145	47060	47058	47002	46988	46961	46917	46907	46873	46895	46876	46893	46913	46920	46965	46971	46971	47002	47048	47102	47165	47251	47283	47391	47456	47530	47628	47716	47825	47903	48030	48139	48235	48348
48515	48428	48329	48277	48142	48051	47927	47843	47730	47623	47508	47407	47342	47229	47179	47050	46980	46872	46864	46786	46778	46736	46714	46677	46635	46653	46661	46653	46676	46695	46718	46748	46763	46833	46831	46892	46958	47044	47076	47177	47253	47336	47421	47531	47617	47706	47807	47913	47993	48079
48264	48211	48158	48072	47987	47920	47825	47719	47619	47520	47412	47325	47218	47135	47013	46933	46856	46783	46724	46693	46662	46615	46580	46560	46514	46502	46508	46536	46549	46569	46613	46607	46628	46683	46713	46767	46848	46922	46941	47055	47105	47224	47287	47370	47479	47541	47624	47716	47785	47887
48091	48076	48017	47942	47894	47851	47763	47678	47617	47511	47420	47328	47256	47145	47083	46976	46886	46809	46761	46730	46678	46654	46604	46574	46549	46537	46538	46537	46588	46587	46607	46633	46665	46690	46745	46801	46845	46904	46985	47064	47112	47197	47281	47330	47417	47473	47551	47623	47718	47730
47885	47890	47869	47837	47794	47755	47711	47651	47572	47495	47419	47343	47305	47207	47107	47004	46907	46871	46837	46776	46738	46686	46626	46604	46565	46566	46579	46569	46583	46613	46652	46663	46668	46737	46757	46832	46870	46925	47002	47045	47112	47162	47230	47302	47371	47420	47471	47518	47579	47608
47740	47741	47740	47731	47757	47712	47713	47673	47600	47558	47489	47421	47375	47303	47191	47106	47018	46993	46908	46887	46853	46787	46761	46741	46708	46689	46676	46698	46704	46732	46782	46766	46789	46856	46866	46900	46972	47018	47048	47119	47164	47215	47276	47317	47382	47410	47440	47470	47467	47494
47636	47685	47707	47726	47772	47780	47766	47751	47721	47674	47641	47598	47568	47504	47408	47335	47264	47208	47168	47128	47097	47051	47028	46993	46985	46964	46954	46967	46970	46981	47013	47015	47053	47081	47110	47143	47199	47244	47259	47306	47330	47394	47425	47450	47479	47509	47499	47493	47485	47499
47564	47625	47691	47721	47772	47832	47847	47835	47820	47812	47773	47750	47732	47682	47616	47552	47488	47469	47462	47390	47352	47300	47274	47254	47244	47233	47215	47231	47232	47246	47260	47283	47308	47331	47354	47384	47421	47430	47474	47485	47505	47538	47572	47587	47597	47587	47568	47553	47518	47494
47539	47597	47680	47780	47843	47898	47935	47966	47968	47980	47979	47979	47962	47930	47894	47828	47799	47764	47742	47691	47677	47643	47609	47593	47604	47573	47580	47576	47573	47572	47592	47609	47643	47644	47659	47684	47683	47708	47721	47742	47749	47760	47761	47771	47759	47727	47684	47641	47583	47543
47567	47644	47756	47875	47950	48013	48078	48127	48176	48203	48228	48243	48228	48220	48181	48173	48135	48121	48112	48080	48070	48038	48012	47986	47987	47981	47992	47969	47976	47973	47990	48004	48011	48012	48026	48041	48049	48053	48039	48044	48054	48024	48012	48006	47975	47929	47866	47796	47739	47655
47622	47713	47861	47946	48078	48147	48246	48313	48365	48427	48474	48510	48533	48531	48509	48507	48491	48508	48481	48463	48459	48437	48410	48422	48422	48390	48410	48394	48383	48394	48395	48407	48399	48405	48398	48411	48400	48390	48360	48339	48344	48309	48279	48253	48189	48137	48057	47979	47894	47796
47741	47828	47966	48100	48228	48360	48435	48526	48607	48679	48734	48782	48827	48846	48860	48863	48869	48899	48887	48896	48875	48864	48855	48842	48859	48859	48838	48832	48842	48827	48829	48826	48826	48836	48810	48799	48791	48742	48736	48692	48670	48634	48586	48529	48454	48375	48295	48190	48073	47987
47931	48032	48160	48279	48439	48550	48655	48762	48842	48934	49012	49075	49138	49173	49194	49229	49254	49270	49276	49277	49292	49273	49289	49285	49291	49291	49272	49285	49266	49246	49235	49242	49237	49224	49218	49200	49152	49126	49087	49048	48993	48946	48879	48822	48741	48651	48547	48441	48333	48224
48087	48188	48364	48486	48637	48735	48867	48998	49087	49199	49282	49356	49426	49490	49535	49579	49619	49663	49674	49683	49692	49707	49705	49717	49737	49724	49724	49727	49720	49690	49673	49678	49664	49631	49626	49597	49530	49493	49451	49398	49327	49266	49206	49119	49033	48935	48821	48696	48580	48465
48328	48433	48575	48713	48855	48968	49099	49232	49334	49451	49550	49647	49722	49785	49844	49913	49976	50009	50047	50074	50076	50115	50107	50134	50155	50146	50141	50120	50120	50106	50087	50067	50046	50027	50001	49952	49907	49844	49786	49734	49662	49585	49489	49420	49319	49219	49084	48976	48864	48740
48601	48714	48829	48961	49084	49206	49336	49450	49549	49683	49780	49876	49962	50036	50125	50207	50258	50316	50361	50387	50400	50431	50449	50471	50486	50499	50495	50469	50470	50445	50411	50384	50369	50352	50320	50267	50230	50144	50084	50002	49952	49876	49799	49701	49586	49486	49358	49250	49139	49020
48893	48963	49096	49202	49343	49434	49558	49687	49785	49918	49993	50115	50211	50301	50376	50483	50559	50610	50662	50676	50718	50758	50783	50811	50806	50839	50839	50813	50804	50788	50752	50743	50705	50686	50617	50587	50510	50453	50387	50301	50231	50153	50053	49968	49862	49758	49639	49533	49421	49329
49209	49259	49355	49457	49559	49662	49763	49892	49974	50109	50211	50302	50395	50493	50591	50680	50774	50826	50888	50910	50954	50991	51024	51057	51055	51084	51077	51059	51055	51036	51010	50982	50942	50911	50882	50823	50765	50686	50619	50544	50475	50379	50290	50191	50106	50002	49910	49801	49694	49623
49487	49540	49604	49693	49776	49857	49944	50040	50138	50252	50343	50434	50516	50605	50732	50816	50904	50954	51015	51055	51100	51131	51172	51204	51216	51221	51240	51219	51202	51184	51161	51134	51103	51065	51008	50973	50906	50841	50772	50690	50626	50543	50448	50381	50298	50195	50116	50017	49959	49866
49806	49827	49881	49933	49989	50052	50122	50202	50295	50381	50456	50547	50647	50733	50840	50921	51011	51088	51135	51168	51219	51275	51317	51337	51388	51361	51377	51363	51349	51332	51283	51266	51237	51193	51160	51101	51041	50980	50923	50839	50783	50708	50633	50549	50481	50400	50315	50271	50208	50155
50093	50106	50113	50151	50186	50213	50265	50338	50404	50495	50560	50625	50717	50788	50891	50996	51071	51130	51186	51217	51267	51324	51365	51392	51398	51415	51399	51411	51406	51382	51355	51321	51296	51267	51218	51179	51107	51059	50995	50911	50866	50796	50749	50669	50612	50555	50509	50450	50417	50393
50337	50318	50303	50300	50299	50315	50356	50394	50444	50498	50559	50620	50688	50763	50844	50923	51007	51070	51115	51179	51188	51238	51276	51305	51326	51333	51321	51341	51316	51311	51276	51255	51224	51193	51174	51114	51058	51007	50969	50922	50869	50808	50770	50702	50661	50629	50596	50564	50542	50534
50571	50537	50492	50464	50447	50437	50443	50452	50483	50532	50561	50614	50649	50719	50781	50896	50932	50991	51027	51058	51106	51144	51199	51220	51221	51230	51258	51240	51244	51227	51199	51186	51144	51118	51090	51046	51012	50977	50934	50881	50851	50811	50775	50755	50698	50702	50694	50701	50688	50706
50745	50712	50625	50580	50522	50503	50475	50464	50490	50505	50511	50542	50577	50621	50678	50751	50803	50836	50877	50893	50945	50992	51013	51044	51044	51052	51073	51058	51047	51045	51027	51002	50992	50969	50926	50909	50873	50850	50827	50816	50772	50751	50741	50718	50688	50710	50721	50748	50788	50817
50877	50821	50711	50638	50563	50512	50475	50443	50423	50421	50425	50431	50426	50462	50503	50563	50602	50626	50657	50691	50715	50757	50773	50775	50782	50816	50811	50818	50812	50798	50782	50772	50752	50742	50724	50703	50687	50674	50646	50654	50622	50617	50625	50605	50629	50644	50684	50733	50782	50846
50961	50867	50762	50658	50573	50483	50432	50376	50346	50307	50299	50288	50270	50297	50321	50339	50363	50394	50396	50424	50453	50463	50491	50514	50508	50516	50539	50546	50528	50534	50527	50514	50495	50490	50469	50465	50453	50456	50462	50450	50459	50480	50487	50499	50546	50589	50649	50698	50782	50849
50988	50872	50776	50661	50532	50449	50359	50291	50229	50176	50140	50101	50079	50074	50071	50089	50096	50115	50115	50125	50143	50165	50185	50191	50192	50193	50194	50195	50206	50196	50198	50208	50188	50186	50187	50194	50194	50195	50213	50237	50250	50272	50294	50350	50388	50455	50525	50630	50696	50789
50935	50819	50684	50548	50435	50324	50238	50138	50070	50002	49934	49897	49853	49821	49816	49821	49802	49796	49783	49796	49803	49811	49818	49817	49816	49834	49834	49842	49851	49850	49859	49848	49844	49851	49859	49877	49889	49922	49937	49969	50000	50033	50076	50148	50203	50271	50364	50461	50563	50655
50838	50738	50578	50452	50307	50201	50091	49981	49888	49800	49737	49683	49611	49575	49540	49520	49493	49458	49452	49451	49448	49453	49464	49458	49451	49458	49456	49467	49473	49491	49490	49499	49496	49506	49524	49566	49575	49612	49648	49694	49730	49779	49849	49920	49994	50079	50183	50283	50411	50514
50666	50588	50470	50305	50148	50035	49924	49796	49689	49597	49517	49425	49366	49313	49262	49219	49168	49131	49111	49100	49100	49098	49083	49078	49079	49067	49082	49082	49086	49110	49116	49129	49140	49155	49181	49201	49259	49298	49353	49419	49452	49524	49601	49668	49760	49860	49999	50087	50208	50293
50408	50322	50212	50067	49941	49812	49713	49599	49499	49404	49329	49228	49150	49095	49036	48976	48942	48898	48877	48850	48841	48833	48822	48810	48803	48807	48801	48818	48815	48832	48855	48852	48879	48889	48929	48969	49000	49055	49100	49142	49206	49266	49357	49428	49523	49613	49726	49840	49944	50045
50208	50115	49967	49855	49719	49615	49489	49369	49267	49140	49061	48969	48875	48799	48725	48640	48579	48508	48491	48469	48440	48426	48388	48383	48378	48361	48375	48388	48409	48419	48446	48463	48475	48499	48561	48580	48654	48694	48744	48834	48888	48981	49055	49122	49230	49331	49462	49570	49671	49779
49902	49829	49706	49614	49484	49371	49265	49142	49037	48922	48822	48725	48627	48549	48448	48365	48306	48238	48184	48162	48133	48117	48082	48060	48030	48042	48054	48051	48059	48106	48100	48140	48155	48195	48229	48276	48345	48401	48468	48559	48605	48668	48773	48848	48966	49061	49178	49286	49391	49491
49575	49519	49415	49334	49226	49133	49027	48892	48803	48689	48584	48492	48390	48311	48200	48117	48038	47982	47906	47885	47873	47838	47801	47774	47749	47751	47747	47757	47780	47770	47823	47856	47896	47891	47915	48015	48052	48131	48195	48259	48344	48429	48517	48609	48707	48787	48888	49000	49092	49178
49241	49186	49123	49037	48954	48865	48779	48678	48583	48470	48395	48298	48196	48109	48002	47903	47825	47747	47707	47673	47626	47593	47538	47531	47510	47505	47509	47513	47544	47550	47583	47630	47630	47655	47704	47759	47812	47896	47981	48062	48106	48207	48281	48337	48443	48544	48631	48711	48796	48860
48855	48856	48813	48766	48683	48632	48563	48454	48402	48285	48221	48116	48044	47967	47879	47748	47694	47618	47575	47525	47486	47438	47404	47394	47357	47349	47355	47375	47360	47415	47445	47462	47487	47503	47584	47629	47664	47742	47807	47874	47947	48019	48084	48147	48231	48309	48405	48447	48500	48552
48518	48517	48486	48461	48434	48401	48331	48269	48201	48106	48042	47959	47894	47828	47706	47615	47534	47479	47425	47384	47335	47289	47265	47232	47212	47200	47226	47228	47229	47271	47267	47307	47341	47389	47403	47473	47518	47570	47639	47728	47764	47829	47890	47943	48033	48082	48125	48176	48209	48236
48162	48181	48206	48200	48178	48170	48145	48090	48054	47981	47923	47880	47801	47737	47630	47557	47495	47421	47370	47327	47313	47253	47215	47189	47172	47167	47153	47160	47194	47236	47232	47255	47281	47297	47320	47394	47462	47498	47540	47579	47651	47695	47757	47835	47849	47900	47929	47942	47968	47977
47886	47925	47961	47980	48004	48020	47995	47967	47953	47906	47892	47808	47777	47714	47652	47555	47477	47441	47401	47362	47355	47277	47251	47220	47205	47213	47187	47205	47193	47239	47256	47280	47319	47329	47343	47406	47461	47492	47529	47585	47603	47628	47693	47724	47757	47770	47765	47781	47788	47792
47608	47656	47712	47767	47806	47846	47843	47860	47847	47844	47823	47780	47750	47707	47657	47571	47532	47485	47452	47393	47360	47356	47316	47289	47269	47261	47259	47245	47246	47268	47303	47327	47355	47369	47384	47423	47485	47473	47514	47533	47564	47590	47621	47642	47646	47642	47645	47609	47590	47561
47360	47426	47511	47596	47677	47718	47746	47781	47808	47777	47802	47794	47764	47753	47718	47664	47611	47584	47541	47528	47496	47466	47414	47408	47410	47382	47380	47367	47371	47410	47413	47438	47464	47477	47483	47504	47520	47562	47571	47576	47584	47590	47615	47612	47592	47581	47560	47498	47460	47372
47223	47335	47442	47523	47622	47681	47754	47781	47812	47845	47864	47869	47882	47874	47848	47809	47783	47737	47750	47735	47714	47670	47660	47638	47627	47614	47604	47606	47586	47643	47617	47616	47654	47658	47656	47693	47666	47698	47702	47707	47704	47710	47690	47669	47640	47610	47552	47490	47411	47311
47113	47206	47353	47433	47557	47657	47721	47800	47841	47894	47936	47970	47986	47986	47981	47962	47975	47947	47949	47921	47892	47870	47868	47847	47862	47853	47847	47859	47823	47835	47842	47862	47860	47865	47851	47864	47850	47852	47835	47816	47826	47797	47773	47723	47685	47621	47553	47471	47381	47270
47049	47150	47292	47427	47559	47659	47747	47854	47919	47973	48048	48107	48144	48152	48168	48172	48179	48189	48176	48194	48168	48156	48141	48144	48144	48139	48131	48108	48110	48092	48106	48113	48131	48113	48102	48091	48059	48062	48026	47991	47978	47926	47883	47841	47780	47699	47632	47533	47405	47330
47149	47248	47384	47517	47640	47787	47884	47976	48051	48155	48217	48291	48330	48366	48413	48443	48451	48469	48468	48486	48472	48462	48476	48466	48479	48463	48460	48444	48432	48436	48429	48428	48425	48403	48401	48363	48323	48305	48285	48227	48184	48164	48079	48037	47938	47858	47766	47668	47529	47468
47222	47315	47481	47619	47748	47869	47999	48108	48191	48307	48400	48458	48529	48597	48651	48706	48715	48755	48780	48774	48778	48785	48803	48792	48797	48799	48782	48765	48759	48769	48752	48733	48724	48704	48688	48662	48621	48585	48512	48475	48419	48337	48280	48210	48117	48029	47923	47798	47696	47593
47381	47496	47637	47772	47919	48031	48165	48289	48396	48507	48601	48675	48765	48828	48900	48947	49021	49037	49087	49110	49118	49104	49142	49147	49151	49143	49133	49123	49121	49101	49090	49073	49048	49048	49006	48974	48919	48860	48800	48739	48684	48612	48526	48444	48343	48247	48115	48023	47894	47776
47664	47739	47882	47989	48134	48259	48392	48495	48619	48740	48829	48908	49020	49084	49160	49240	49305	49354	49384	49403	49430	49437	49464	49478	49499	49490	49479	49465	49456	49440	49420	49390	49381	49353	49322	49277	49190	49153	49090	49007	48968	48876	48792	48696	48607	48498	48367	48267	48143	48049
47961	48020	48128	48236	48391	48494	48603	48730	48838	48952	49062	49153	49252	49339	49414	49518	49584	49650	49681	49734	49742	49755	49797	49806	49831	49826	49824	49804	49801	49781	49741	49728	49696	49667	49628	49590	49528	49447	49396	49312	49233	49160	49058	48977	48881	48781	48669	48553	48433	48336
48283	48340	48448	48551	48651	48759	48858	48977	49083	49198	49309	49414	49491	49572	49681	49776	49856	49929	49979	49995	50029	50055	50101	50139	50132	50141	50139	50134	50107	50074	50049	50035	50006	49981	49911	49872	49805	49738	49660	49593	49521	49445	49347	49251	49155	49062	48935	48864	48762	48673
48684	48711	48800	48869	48969	49037	49141	49236	49325	49443	49526	49625	49711	49800	49900	50008	50083	50158	50202	50243	50272	50321	50347	50386	50382	50385	50390	50390	50349	50346	50313	50282	50261	50213	50186	50129	50063	49989	49932	49862	49771	49681	49608	49531	49429	49356	49260	49170	49095	49031
49085	49104	49157	49207	49272	49349	49412	49492	49588	49675	49770	49863	49945	50032	50136	50236	50324	50403	50437	50481	50527	50558	50601	50625	50649	50665	50655	50643	50614	50606	50582	50552	50503	50475	50425	50382	50326	50254	50181	50105	50030	49970	49892	49832	49726	49665	49577	49506	49449	49404
49502	49503	49539	49569	49610	49651	49697	49767	49838	49918	49987	50076	50148	50226	50320	50419	50501	50569	50617	50663	50722	50752	50787	50805	50829	50825	50830	50836	50816	50813	50766	50730	50707	50678	50630	50585	50536	50458	50396	50344	50274	50213	50139	50056	50006	49952	49890	49841	49813	49763
49913	49887	49881	49892	49906	49925	49966	49992	50049	50102	50159	50231	50281	50361	50443	50534	50620	50667	50712	50757	50801	50827	50860	50896	50921	50926	50934	50941	50907	50889	50871	50858	50827	50783	50743	50697	50648	50600	50545	50495	50448	50383	50328	50279	50234	50190	50159	50137	50112	50096
50327	50297	50252	50227	50217	50194	50217	50244	50273	50323	50355	50404	50462	50512	50581	50665	50729	50785	50828	50869	50901	50944	50999	51014	51029	51026	51051	51029	51022	51020	50994	50954	50928	50910	50880	50838	50796	50734	50711	50669	50628	50584	50542	50512	50481	50454	50440	50443	50449	50466
50713	50634	50575	50543	50475	50469	50443	50430	50439	50458	50499	50515	50545	50569	50653	50717	50766	50819	50867	50890	50938	50961	50993	51028	51043	51056	51046	51022	51048	51025	51006	50999	50977	50945	50907	50891	50849	50841	50795	50767	50725	50702	50678	50655	50651	50653	50662	50693	50724	50755
51008	50925	50818	50755	50688	50649	50594	50575	50566	50552	50547	50557	50571	50602	50642	50697	50744	50787	50810	50841	50881	50905	50932	50954	50959	50969	50959	50969	50957	50963	50956	50928	50907	50897	50873	50859	50831	50829	50801	50779	50765	50752	50759	50759	50773	50786	50800	50865	50918	50954
51307	51184	51082	50990	50895	50813	50750	50705	50675	50643	50626	50614	50607	50611	50651	50690	50710	50742	50735	50772	50801	50838	50839	50873	50877	50882	50887	50895	50892	50888	50885	50878	50851	50839	50831	50823	50819	50819	50801	50810	50814	50828	50810	50844	50876	50918	50951	51026	51102	51179
51482	51392	51268	51151	51036	50941	50862	50783	50743	50698	50651	50628	50603	50583	50611	50619	50616	50631	50638	50657	50673	50699	50733	50707	50738	50754	50746	50739	50746	50754	50748	50751	50742	50732	50729	50731	50729	50742	50752	50775	50795	50822	50827	50872	50944	50988	51072	51141	51245	51329
51572	51454	51332	51194	51065	50969	50859	50789	50714	50631	50591	50536	50511	50475	50463	50465	50459	50466	50462	50451	50481	50477	50487	50488	50506	50501	50512	50530	50531	50548	50546	50541	50533	50534	50543	50557	50579	50590	50615	50660	50683	50710	50765	50800	50865	50931	51016	51132	51230	51319
51624	51510	51372	51232	51086	50986	50866	50767	50682	50588	50532	50465	50393	50379	50335	50315	50297	50268	50271	50270	50276	50269	50277	50265	50271	50280	50291	50288	50314	50320	50330	50317	50330	50351	50348	50386	50400	50442	50477	50526	50555	50616	50681	50726	50809	50912	51014	51112	51210	51329
51558	51459	51324	51181	51050	50936	50810	50681	50587	50502	50413	50337	50265	50213	50166	50107	50092	50046	50037	50031	50022	50014	50017	50007	50012	50013	50005	50024	50026	50053	50052	50063	50077	50089	50126	50148	50197	50236	50294	50330	50408	50457	50531	50606	50695	50785	50902	51011	51132	51244
51411	51333	51187	51047	50910	50803	50655	50552	50445	50329	50240	50155	50073	50005	49950	49874	49837	49800	49762	49746	49737	49744	49727	49718	49691	49701	49717	49706	49741	49751	49758	49786	49797	49822	49843	49897	49951	49991	50048	50118	50184	50237	50332	50406	50511	50606	50719	50827	50943	51065
51200	51137	51011	50870	50744	50619	50505	50374	50263	50161	50064	49952	49873	49811	49718	49653	49583	49533	49486	49480	49454	49458	49412	49410	49391	49397	49411	49422	49427	49439	49464	49491	49510	49528	49586	49608	49670	49737	49799	49870	49938	50022	50109	50180	50297	50402	50519	50616	50732	50847
50906	50836	50720	50626	50479	50380	50266	50148	50047	49926	49827	49726	49639	49559	49485	49373	49311	49254	49215	49181	49165	49130	49119	49092	49086	49086	49075	49116	49120	49145	49166	49197	49198	49238	49275	49330	49395	49469	49517	49588	49670	49749	49837	49931	50019	50132	50237	50343	50451	50548
50601	50535	50438	50331	50216	50127	50019	49909	49788	49687	49585	49494	49387	49320	49213	49123	49039	48969	48941	48891	48857	48848	48809	48774	48772	48755	48756	48777	48794	48820	48842	48883	48893	48935	48976	49024	49108	49153	49238	49317	49403	49469	49555	49641	49754	49838	49938	50040	50126	50228
50184	50148	50063	49984	49906	49814	49723	49622	49510	49411	49323	49229	49138	49072	48954	48855	48768	48695	48667	48608	48575	48556	48513	48494	48474	48486	48466	48466	48491	48500	48550	48572	48623	48655	48705	48726	48802	48877	48942	49020	49093	49177	49251	49344	49433	49523	49610	49672	49767	49854
49730	49693	49656	49595	49539	49478	49407	49325	49233	49134	49050	48983	48895	48801	48715	48617	48539	48471	48410	48372	48330	48303	48257	48234	48209	48195	48203	48204	48234	48259	48302	48322	48349	48379	48430	48483	48549	48619	48665	48736	48810	48887	48960	49020	49103	49189	49250	49308	49372	49419
49275	49269	49245	49206	49177	49133	49080	49004	48924	48865	48789	48702	48638	48542	48451	48379	48275	48222	48164	48120	48065	48048	48002	47979	47975	47948	47947	47958	47981	48011	48048	48064	48087	48115	48183	48216	48270	48326	48391	48450	48509	48574	48646	48703	48794	48839	48901	48929	48964	49005
48795	48797	48815	48788	48786	48771	48738	48687	48642	48572	48514	48442	48392	48305	48234	48120	48056	48016	47953	47914	47873	47827	47797	47771	47761	47752	47737	47752	47760	47780	47818	47827	47866	47892	47933	47951	48029	48089	48129	48186	48241	48287	48367	48401	48450	48500	48519	48545	48548	48576
48338	48377	48409	48420	48426	48439	48432	48393	48386	48322	48274	48244	48191	48147	48054	47983	47918	47863	47817	47791	47733	47703	47651	47630	47629	47590	47627	47624	47617	47647	47664	47696	47713	47743	47791	47822	47865	47904	47933	47987	48013	48067	48097	48136	48173	48194	48210	48187	48193	48172
47852	47924	47984	48026	48073	48101	48107	48121	48090	48077	48053	48041	47983	47952	47870	47827	47759	47716	47673	47637	47624	47579	47525	47513	47481	47523	47489	47475	47491	47500	47511	47559	47565	47593	47612	47647	47674	47725	47746	47763	47805	47835	47830	47866	47867	47908	47871	47839	47829	47792
47442	47511	47610	47672	47746	47789	47835	47854	47839	47871	47858	47837	47837	47806	47765	47695	47659	47619	47588	47568	47523	47486	47470	47453	47458	47452	47423	47423	47416	47430	47432	47465	47491	47508	47521	47530	47553	47579	47592	47619	47624	47619	47622	47638	47630	47617	47579	47551	47493	47427
47141	47194	47310	47412	47486	47558	47624	47664	47670	47699	47717	47725	47737	47726	47687	47669	47622	47616	47586	47561	47537	47496	47466	47467	47453	47451	47435	47424	47412	47430	47436	47472	47477	47472	47491	47512	47487	47512	47523	47522	47509	47516	47515	47497	47445	47417	47369	47327	47246	47171
46806	46906	47010	47126	47243	47317	47395	47462	47545	47567	47603	47643	47651	47642	47634	47633	47603	47584	47590	47569	47549	47540	47505	47494	47494	47462	47465	47435	47463	47440	47467	47460	47476	47485	47461	47474	47480	47460	47441	47451	47441	47417	47389	47364	47313	47242	47171	47086	47028	46930
46581	46666	46826	46942	47085	47173	47277	47351	47450	47479	47519	47595	47611	47634	47645	47607	47653	47643	47666	47641	47612	47595	47597	47596	47574	47559	47561	47556	47548	47545	47537	47563	47532	47558	47534	47530	47505	47482	47476	47432	47416	47387	47340	47288	47211	47157	47063	46938	46871	46784
46467	46577	46718	46859	47004	47093	47189	47317	47381	47473	47520	47607	47639	47657	47702	47727	47746	47763	47768	47761	47747	47739	47745	47744	47734	47752	47728	47721	47707	47701	47688	47703	47687	47700	47656	47636	47600	47581	47540	47496	47447	47427	47357	47310	47220	47105	47021	46891	46820	46733
46402	46515	46665	46783	46933	47052	47176	47304	47349	47489	47556	47657	47699	47734	47780	47847	47875	47908	47917	47920	47918	47919	47912	47923	47922	47928	47914	47907	47883	47871	47868	47833	47827	47833	47805	47789	47739	47687	47641	47591	47502	47485	47415	47334	47248	47179	47035	46919	46815	46708
46443	46561	46680	46826	46950	47094	47227	47338	47430	47558	47651	47718	47810	47880	47928	47956	48031	48068	48103	48120	48120	48130	48137	48149	48174	48167	48150	48143	48119	48100	48080	48073	48051	48042	48000	47971	47913	47859	47810	47745	47647	47607	47533	47448	47352	47238	47151	47038	46912	46789
46643	46721	46858	46994	47137	47249	47343	47448	47581	47706	47802	47867	47966	48043	48111	48176	48251	48307	48329	48339	48383	48391	48405	48417	48422	48415	48427	48403	48394	48364	48341	48332	48283	48269	48240	48193	48143	48093	48025	47954	47897	47810	47712	47646	47541	47433	47336	47236	47087	46981
46820	46888	47015	47148	47260	47364	47498	47599	47731	47841	47964	48044	48127	48209	48298	48391	48451	48525	48567	48601	48621	48643	48658	48684	48692	48698	48699	48676	48671	48643	48628	48602	48566	48527	48496	48445	48388	48310	48254	48161	48092	48017	47933	47830	47748	47628	47521	47419	47305	47201
47135	47204	47309	47392	47542	47617	47731	47867	47952	48068	48177	48269	48376	48445	48529	48621	48722	48799	48815	48873	48887	48920	48936	48974	48998	48988	48995	48971	48964	48940	48917	48889	48853	48822	48778	48714	48660	48589	48531	48457	48355	48289	48192	48116	48027	47910	47823	47719	47633	47533
47553	47595	47674	47772	47857	47945	48045	48141	48221	48341	48429	48530	48613	48700	48815	48897	48975	49054	49105	49129	49176	49199	49254	49265	49271	49292	49273	49279	49261	49243	49191	49166	49145	49114	49069	48999	48936	48887	48821	48735	48674	48589	48504	48413	48342	48221	48178	48089	47991	47917
47991	48012	48068	48123	48198	48259	48337	48422	48507	48616	48721	48763	48879	48965	49061	49170	49246	49328	49381	49417	49455	49490	49533	49561	49565	49570	49586	49576	49561	49528	49496	49480	49450	49430	49372	49314	49240	49179	49117	49041	48983	48898	48832	48748	48669	48596	48518	48458	48388	48320
48465	48491	48498	48540	48600	48641	48689	48760	48822	48929	48997	49076	49154	49245	49336	49424	49506	49587	49649	49673	49726	49771	49796	49831	49853	49847	49860	49860	49856	49838	49794	49759	49730	49688	49649	49597	49551	49489	49425	49363	49293	49218	49147	49097	49028	48974	48904	48857	48819	48802
49010	49000	48992	49004	49014	49045	49079	49124	49177	49249	49296	49359	49416	49491	49596	49684	49749	49816	49869	49913	49969	50001	50024	50065	50088	50097	50098	50098	50066	50070	50046	50013	49974	49931	49904	49864	49804	49761	49715	49654	49610	49534	49506	49449	49381	49340	49313	49273	49265	49248
49547	49524	49481	49478	49455	49443	49457	49489	49519	49576	49615	49653	49700	49774	49838	49932	50005	50065	50102	50159	50190	50244	50261	50278	50298	50318	50324	50330	50321	50303	50276	50253	50221	50203	50151	50121	50084	50032	50006	49956	49901	49865	49825	49790	49762	49727	49730	49725	49729	49730
50079	50036	49974	49936	49880	49861	49857	49832	49857	49884	49903	49953	49974	50014	50105	50161	50204	50286	50311	50345	50395	50418	50459	50491	50501	50509	50524	50518	50522	50504	50492	50455	50432	50416	50389	50350	50313	50287	50258	50237	50192	50167	50146	50139	50108	50120	50123	50165	50170	50210
50570	50475	50413	50333	50296	50225	50179	50154	50148	50154	50170	50166	50188	50228	50269	50320	50377	50385	50440	50477	50513	50535	50568	50576	50605	50618	50620	50631	50618	50606	50610	50570	50565	50535	50526	50501	50485	50478	50461	50434	50415	50414	50398	50399	50412	50427	50464	50494	50541	50593
51021	50941	50842	50744	50673	50585	50532	50475	50439	50435	50424	50407	50396	50429	50437	50489	50508	50535	50563	50581	50618	50647	50675	50690	50697	50715	50724	50733	50731	50731	50724	50702	50701	50679	50661	50673	50653	50636	50627	50642	50619	50645	50652	50660	50695	50748	50788	50848	50924	50985
51419	51336	51208	51092	51001	50900	50815	50765	50688	50653	50614	50594	50585	50574	50578	50598	50605	50628	50640	50645	50670	50714	50716	50745	50734	50753	50764	50763	50787	50782	50756	50739	50749	50755	50742	50747	50757	50761	50774	50787	50795	50810	50849	50884	50927	50986	51074	51127	51236	51317
51720	51608	51471	51345	51216	51119	51026	50951	50862	50803	50741	50701	50685	50651	50642	50655	50632	50645	50647	50663	50664	50681	50704	50706	50714	50705	50733	50737	50750	50750	50738	50751	50735	50775	50763	50770	50768	50806	50815	50857	50880	50923	50955	51007	51071	51146	51218	51308	51414	51506
51950	51841	51706	51572	51431	51321	51212	51104	51023	50941	50866	50807	50771	50718	50696	50665	50648	50623	50624	50632	50633	50645	50643	50638	50656	50658	50669	50687	50683	50689	50699	50702	50727	50720	50757	50757	50793	50821	50862	50901	50922	50978	51045	51113	51198	51274	51376	51472	51578	51702
52084	51974	51824	51682	51552	51416	51295	51183	51095	51001	50914	50841	50769	50719	50685	50637	50596	50567	50555	50556	50536	50552	50551	50540	50541	50543	50549	50556	50585	50588	50609	50618	50631	50635	50663	50685	50732	50778	50818	50872	50918	50987	51058	51124	51226	51314	51423	51541	51659	51761
52045	51934	51806	51677	51524	51405	51281	51188	51073	50966	50875	50787	50713	50647	50580	50536	50483	50454	50409	50391	50385	50391	50381	50361	50365	50365	50351	50375	50393	50404	50425	50445	50453	50489	50515	50554	50600	50652	50698	50752	50814	50887	50970	51040	51141	51233	51361	51479	51594	51694
52011	51905	51784	51654	51514	51390	51279	51147	51055	50928	50828	50736	50646	50571	50489	50417	50371	50302	50257	50247	50225	50218	50192	50194	50174	50178	50177	50192	50223	50229	50250	50271	50290	50326	50359	50411	50464	50519	50581	50643	50718	50796	50881	50963	51070	51178	51279	51396	51501	51633
51769	51709	51582	51468	51306	51219	51113	50987	50879	50761	50677	50564	50475	50402	50309	50217	50176	50096	50066	50032	49992	49988	49967	49944	49948	49932	49940	49949	49952	49984	50003	50038	50068	50084	50133	50180	50230	50299	50377	50436	50504	50582	50670	50774	50864	50951	51067	51178	51275	51377
51506	51447	51350	51235	51130	51064	50933	50821	50711	50594	50496	50403	50298	50211	50110	50033	49950	49872	49844	49797	49771	49740	49719	49721	49685	49676	49679	49689	49709	49735	49752	49784	49818	49840	49900	49939	50004	50089	50148	50215	50293	50362	50464	50539	50646	50742	50846	50937	51049	51129
51172	51106	51021	50933	50860	50782	50680	50577	50478	50373	50276	50177	50072	50002	49896	49786	49714	49637	49588	49553	49524	49471	49440	49424	49395	49398	49394	49397	49413	49462	49491	49513	49537	49585	49625	49673	49728	49806	49871	49940	50016	50108	50189	50267	50363	50447	50542	50617	50689	50771
50681	50651	50604	50558	50467	50415	50321	50248	50156	50061	49978	49891	49804	49725	49621	49536	49443	49369	49308	49275	49246	49201	49171	49138	49128	49116	49128	49119	49133	49156	49210	49219	49249	49282	49323	49381	49444	49515	49561	49638	49711	49783	49862	49930	50003	50083	50152	50210	50263	50328
50193	50177	50159	50126	50066	50036	49970	49901	49843	49753	49675	49613	49532	49447	49331	49245	49170	49086	49037	49003	48955	48918	48872	48856	48843	48824	48827	48823	48841	48864	48894	48937	48963	48989	49033	49074	49131	49201	49244	49314	49369	49432	49514	49575	49653	49691	49748	49796	49848	49884
49644	49644	49645	49632	49615	49605	49572	49518	49469	49404	49338	49273	49202	49133	49057	48950	48889	48821	48762	48724	48681	48648	48608	48575	48560	48549	48536	48541	48538	48578	48622	48631	48674	48691	48732	48777	48835	48881	48919	48974	49033	49091	49143	49195	49243	49273	49313	49344	49367	49384
49077	49100	49144	49143	49155	49151	49150	49115	49092	49040	48999	48955	48905	48843	48777	48675	48618	48551	48490	48458	48429	48386	48354	48321	48311	48284	48295	48282	48286	48319	48315	48362	48419	48418	48451	48488	48527	48579	48606	48660	48686	48738	48783	48809	48840	48867	48884	48884	48892	48887
48482	48532	48604	48634	48671	48711	48713	48708	48685	48662	48647	48619	48557	48531	48459	48399	48347	48280	48242	48213	48189	48152	48107	48077	48065	48063	48043	48039	48036	48067	48073	48092	48132	48150	48170	48200	48211	48264	48274	48315	48348	48386	48410	48435	48438	48445	48443	48412	48374	48373
47918	47985	48083	48130	48196	48274	48288	48305	48320	48316	48304	48283	48244	48255	48177	48134	48086	48048	48022	47995	47957	47907	47876	47865	47861	47867	47839	47827	47838	47843	47853	47875	47870	47912	47926	47953	47967	47988	48019	48024	48045	48049	48064	48073	48056	48021	48006	47961	47927	47859
47444	47505	47593	47707	47774	47823	47895	47932	47964	47999	48002	48014	48013	47987	47955	47926	47908	47884	47831	47825	47804	47739	47736	47715	47697	47706	47678	47665	47659	47678	47700	47711	47717	47735	47739	47752	47762	47765	47777	47773	47773	47771	47767	47754	47708	47678	47645	47574	47522	47457
46916	47015	47132	47224	47332	47452	47512	47557	47616	47657	47691	47714	47727	47726	47729	47706	47715	47683	47646	47634	47616	47609	47569	47565	47555	47550	47538	47512	47513	47521	47542	47526	47567	47554	47543	47541	47535	47520	47498	47516	47503	47481	47455	47408	47377	47335	47250	47195	47084	47012
46517	46608	46736	46849	46971	47088	47183	47275	47321	47376	47435	47488	47523	47538	47528	47545	47548	47546	47524	47536	47507	47505	47484	47467	47477	47459	47456	47432	47422	47419	47427	47409	47419	47427	47425	47408	47401	47373	47339	47323	47303	47263	47224	47192	47113	47048	46973	46865	46800	46687
46224	46341	46445	46553	46742	46825	46950	47032	47124	47221	47261	47336	47387	47415	47445	47462	47451	47485	47496	47485	47465	47476	47474	47453	47466	47448	47441	47433	47421	47423	47419	47409	47383	47391	47398	47359	47331	47314	47245	47238	47184	47139	47104	47020	46956	46870	46776	46673	46589	46473
45947	46049	46189	46310	46479	46555	46716	46816	46907	47011	47097	47161	47213	47281	47321	47352	47391	47431	47411	47444	47447	47442	47446	47435	47427	47439	47447	47417	47394	47390	47380	47378	47353	47344	47307	47292	47271	47218	47145	47125	47075	47020	46953	46875	46802	46671	46583	46477	46389	46250
45838	45937	46054	46182	46350	46475	46592	46693	46816	46903	47014	47081	47168	47231	47282	47345	47377	47444	47471	47465	47488	47493	47489	47504	47486	47505	47517	47488	47475	47463	47437	47419	47409	47391	47342	47322	47276	47212	47177	47118	47041	46981	46895	46817	46733	46630	46498	46406	46296	46183
45877	45957	46092	46247	46366	46489	46592	46703	46820	46923	47022	47122	47185	47271	47340	47407	47473	47527	47584	47577	47593	47598	47628	47644	47626	47656	47642	47617	47629	47598	47587	47549	47547	47511	47469	47427	47377	47321	47283	47184	47121	47045	46961	46891	46773	46686	46566	46456	46341	46239
45935	45973	46165	46285	46383	46518	46600	46731	46844	46970	47053	47144	47250	47312	47398	47483	47558	47622	47673	47667	47711	47738	47759	47762	47757	47781	47811	47765	47771	47728	47709	47678	47653	47619	47583	47547	47485	47424	47363	47277	47210	47128	47035	46959	46840	46743	46639	46542	46426	46334
46105	46160	46263	46386	46517	46580	46707	46829	46930	47059	47136	47249	47356	47424	47539	47627	47685	47770	47816	47845	47869	47887	47939	47950	47961	47965	47966	47983	47951	47928	47896	47860	47834	47806	47771	47717	47632	47585	47521	47435	47377	47267	47182	47109	47028	46908	46808	46723	46614	46531
46473	46511	46597	46723	46783	46854	46963	47078	47174	47279	47373	47479	47551	47638	47735	47846	47921	47987	48033	48091	48115	48152	48180	48203	48212	48231	48214	48224	48215	48179	48155	48110	48087	48065	48010	47961	47901	47819	47759	47687	47619	47542	47446	47364	47307	47206	47115	47047	46928	46870
46847	46903	46926	47015	47107	47159	47234	47326	47409	47505	47611	47691	47785	47866	47960	48075	48145	48219	48265	48294	48360	48392	48410	48450	48467	48478	48471	48467	48458	48435	48397	48380	48345	48319	48270	48220	48156	48086	48028	47939	47872	47817	47728	47645	47567	47507	47428	47360	47299	47234
47359	47359	47378	47446	47492	47545	47606	47667	47736	47849	47894	47970	48070	48136	48237	48346	48417	48488	48531	48582	48634	48667	48706	48727	48733	48757	48764	48756	48757	48718	48690	48657	48624	48591	48563	48516	48444	48401	48319	48264	48211	48138	48067	48012	47943	47891	47835	47768	47733	47690
47927	47919	47909	47918	47968	47983	48025	48068	48116	48185	48266	48304	48395	48446	48554	48647	48718	48784	48824	48873	48927	48965	48986	49017	49060	49057	49048	49056	49049	49031	49006	48970	48944	48923	48869	48832	48781	48726	48683	48622	48558	48508	48448	48399	48356	48306	48277	48254	48221	48198
48526	48504	48476	48462	48458	48452	48477	48499	48534	48591	48629	48679	48741	48798	48868	48966	49030	49088	49135	49174	49226	49256	49300	49325	49333	49359	49353	49369	49358	49341	49309	49290	49249	49227	49197	49161	49115	49063	49018	48989	48935	48902	48852	48822	48795	48765	48758	48748	48741	48749
49169	49121	49069	49040	48987	48976	48962	48978	48990	49012	49032	49080	49113	49150	49222	49308	49344	49420	49450	49488	49525	49562	49609	49618	49626	49659	49653	49660	49661	49640	49612	49605	49581	49551	49529	49507	49452	49432	49397	49360	49339	49307	49275	49266	49243	49249	49256	49270	49276	49305
49802	49732	49657	49594	49529	49490	49455	49434	49425	49433	49438	49457	49482	49506	49570	49624	49671	49715	49736	49773	49803	49852	49864	49901	49911	49909	49934	49924	49924	49929	49905	49883	49878	49862	49840	49815	49791	49772	49752	49746	49709	49697	49698	49685	49703	49713	49750	49780	49839	49871
50436	50360	50239	50167	50090	50019	49955	49915	49886	49875	49850	49857	49860	49865	49910	49952	49968	50003	50032	50071	50086	50112	50132	50158	50187	50200	50182	50194	50196	50202	50185	50175	50159	50145	50138	50129	50121	50107	50113	50101	50091	50099	50107	50131	50145	50191	50240	50302	50354	50421
51044	50915	50825	50710	50586	50526	50445	50385	50339	50284	50243	50222	50208	50220	50214	50234	50258	50273	50280	50305	50332	50363	50375	50402	50388	50422	50435	50426	50433	50443	50433	50429	50424	50401	50423	50410	50414	50421	50420	50444	50453	50469	50497	50531	50574	50638	50698	50762	50858	50932
51514	51402	51279	51144	51035	50949	50837	50758	50704	50627	50585	50542	50512	50495	50488	50490	50477	50497	50489	50516	50519	50540	50552	50561	50575	50587	50593	50589	50606	50602	50615	50602	50606	50613	50624	50627	50645	50654	50678	50715	50729	50765	50805	50857	50926	50981	51076	51149	51237	51336
51992	51861	51755	51597	51460	51357	51248	51142	51065	50985	50936	50864	50818	50793	50774	50737	50730	50694	50689	50720	50708	50713	50728	50731	50730	50735	50755	50767	50770	50791	50785	50794	50800	50817	50830	50832	50864	50896	50936	50950	51010	51056	51110	51164	51267	51323	51447	51546	51651	51748
52331	52231	52120	52005	51781	51728	51610	51404	51389	51273	51221	51141	51072	51022	50987	50940	50907	50892	50826	50838	50856	50830	50874	50837	50869	50844	50856	50862	50890	50921	50923	50889	50947	50936	50945	51012	51031	51108	51102	51170	51187	51293	51348	51401	51493	51575	51737	51795	51908	52031
52306	52170	52081	51951	51780	51693	51579	51428	51378	51266	51200	51122	51054	50996	50946	50885	50847	50816	50775	50762	50776	50752	50763	50740	50751	50759	50766	50769	50787	50800	50811	50826	50853	50850	50895	50924	50973	51024	51042	51106	51163	51242	51297	51370	51473	51563	51669	51749	51878	51974
52601	52501	52381	52248	52103	52008	51867	51759	51653	51524	51440	51339	51263	51200	51113	51062	50999	50947	50912	50908	50880	50865	50858	50848	50854	50829	50832	50848	50867	50869	50908	50919	50957	50976	50997	51042	51096	51153	51219	51296	51354	51422	51501	51575	51705	51798	51904	52003	52113	52232
52585	52516	52407	52274	52126	52047	51909	51801	51694	51588	51480	51382	51293	51233	51132	51056	50987	50929	50890	50849	50851	50815	50798	50783	50774	50769	50761	50775	50788	50816	50858	50876	50902	50929	50962	51001	51061	51131	51202	51289	51344	51412	51496	51565	51679	51776	51893	51985	52093	52197
52531	52493	52363	52268	52141	52035	51938	51830	51713	51596	51501	51407	51305	51221	51133	51036	50955	50885	50856	50817	50787	50753	50737	50709	50694	50684	50685	50715	50714	50744	50766	50796	50832	50856	50891	50944	51021	51076	51141	51230	51300	51383	51465	51555	51632	51747	51848	51924	52027	52120
52276	52191	52134	52043	51939	51856	51762	51666	51561	51455	51361	51272	51175	51078	51000	50889	50814	50760	50701	50659	50625	50596	50562	50532	50525	50520	50526	50527	50531	50572	50600	50626	50665	50694	50726	50776	50845	50918	50975	51082	51124	51210	51299	51356	51459	51553	51636	51715	51801	51859
51871	51821	51775	51717	51647	51582	51497	51420	51329	51219	51143	51064	50963	50882	50790	50688	50605	50530	50489	50448	50418	50370	50333	50306	50290	50284	50269	50277	50299	50332	50358	50384	50417	50445	50481	50539	50606	50673	50727	50810	50884	50939	51015	51064	51166	51245	51312	51376	51428	51515
51415	51415	51395	51350	51309	51241	51192	51124	51061	50964	50888	50806	50752	50661	50576	50459	50381	50319	50266	50220	50179	50133	50092	50080	50069	50057	50050	50049	50056	50081	50126	50146	50173	50211	50260	50294	50364	50409	50465	50543	50578	50647	50724	50788	50853	50913	50963	51006	51060	51089
50883	50905	50889	50880	50868	50846	50807	50748	50696	50620	50567	50493	50438	50363	50279	50180	50107	50037	49992	49950	49909	49857	49825	49800	49776	49757	49762	49762	49770	49783	49828	49853	49886	49915	49940	49983	50038	50094	50133	50186	50257	50313	50358	50409	50461	50503	50539	50553	50593	50610
50254	50267	50297	50317	50321	50325	50312	50283	50246	50202	50157	50116	50050	49983	49923	49834	49768	49717	49664	49615	49576	49549	49517	49472	49468	49436	49459	49437	49446	49464	49485	49519	49553	49572	49610	49631	49688	49731	49759	49801	49844	49895	49918	49972	49995	50009	50022	50044	50032	50036
49593	49642	49689	49751	49782	49793	49793	49803	49784	49752	49733	49704	49654	49619	49552	49476	49416	49361	49331	49287	49243	49228	49175	49161	49143	49120	49122	49115	49115	49122	49151	49163	49193	49215	49257	49271	49309	49340	49375	49389	49432	49462	49478	49512	49513	49499	49515	49491	49460	49427
48905	48975	49056	49128	49185	49215	49251	49274	49264	49282	49256	49256	49241	49197	49147	49100	49065	49001	48981	48946	48907	48869	48839	48831	48790	48791	48789	48770	48779	48769	48792	48817	48840	48843	48854	48896	48913	48943	48942	48973	48986	48993	49005	49011	48997	48975	48954	48923	48884	48808
48239	48316	48407	48506	48585	48653	48691	48736	48774	48790	48794	48808	48792	48779	48754	48717	48682	48650	48634	48594	48567	48557	48526	48496	48491	48483	48483	48467	48438	48464	48471	48473	48492	48495	48497	48515	48554	48544	48543	48550	48543	48564	48550	48541	48525	48458	48412	48372	48305	48223
47568	47671	47773	47889	48004	48064	48116	48207	48245	48284	48314	48335	48361	48364	48343	48321	48304	48287	48278	48253	48247	48198	48206	48173	48166	48157	48145	48139	48105	48148	48115	48132	48145	48170	48133	48143	48173	48142	48132	48128	48094	48067	48067	48033	47982	47932	47875	47793	47724	47634
46936	47040	47195	47290	47419	47523	47576	47685	47747	47815	47847	47889	47922	47949	47967	47959	47942	47948	47928	47918	47920	47897	47866	47861	47854	47851	47837	47845	47811	47829	47817	47819	47814	47823	47801	47799	47797	47756	47751	47720	47683	47644	47616	47592	47509	47441	47387	47282	47186	47070
46429	46515	46675	46789	46913	47020	47122	47215	47311	47407	47453	47507	47559	47589	47613	47624	47634	47644	47663	47661	47629	47632	47612	47612	47611	47606	47586	47582	47565	47574	47568	47555	47551	47544	47498	47512	47500	47450	47420	47389	47342	47310	47257	47186	47115	47037	46951	46833	46742	46629
45944	46051	46184	46332	46460	46571	46706	46803	46883	46976	47041	47108	47187	47239	47282	47314	47342	47384	47357	47385	47369	47384	47403	47379	47379	47372	47386	47364	47334	47295	47313	47297	47284	47271	47248	47230	47212	47158	47104	47060	46997	46934	46880	46823	46733	46644	46511	46428	46335	46259
45565	45673	45804	45947	46133	46209	46358	46435	46528	46618	46729	46824	46888	46948	47004	47071	47107	47140	47155	47167	47195	47191	47157	47191	47208	47194	47180	47183	47157	47145	47142	47095	47098	47076	47034	47019	46946	46908	46876	46808	46747	46692	46614	46528	46439	46336	46187	46127	46006	45953
45404	45502	45610	45723	45873	45969	46118	46220	46327	46440	46520	46617	46696	46767	46843	46893	46975	47036	47041	47053	47089	47082	47151	47091	47123	47131	47120	47106	47075	47047	47035	47025	47009	46979	46956	46924	46849	46797	46754	46690	46613	46521	46467	46364	46276	46185	46049	45967	45829	45723
45186	45306	45412	45540	45634	45754	45929	46012	46099	46208	46294	46399	46520	46566	46676	46754	46842	46857	46905	46935	46939	46956	46968	46987	47021	47030	47034	47022	47028	47003	46941	46920	46883	46862	46828	46777	46753	46657	46595	46545	46458	46364	46281	46200	46124	46013	45908	45802	45682	45625
45220	45304	45388	45503	45617	45720	45862	45934	46040	46165	46234	46359	46448	46517	46601	46712	46780	46841	46883	46918	46928	46981	47024	46993	47024	47041	47045	47023	47018	47000	46958	46937	46896	46865	46845	46778	46739	46657	46591	46512	46434	46349	46293	46197	46091	46003	45915	45812	45744	45670
45413	45497	45561	45597	45755	45832	45920	46029	46106	46267	46316	46411	46505	46591	46680	46776	46845	46922	46969	47002	47022	47067	47095	47107	47121	47144	47140	47137	47103	47091	47054	47046	47003	46983	46926	46879	46812	46763	46692	46622	46560	46479	46406	46303	46222	46143	46087	45972	45885	45838
45633	45671	45725	45806	45895	45956	45987	46116	46215	46334	46376	46484	46575	46635	46734	46851	46932	46980	47061	47085	47103	47171	47170	47212	47243	47249	47244	47238	47251	47211	47180	47141	47112	47077	47041	46987	46946	46851	46798	46727	46650	46572	46514	46431	46360	46277	46231	46160	46081	46012
46034	46059	46091	46121	46173	46236	46284	46368	46440	46536	46573	46673	46774	46825	46916	47034	47115	47191	47238	47273	47303	47358	47411	47425	47443	47435	47458	47446	47424	47427	47386	47354	47335	47290	47253	47201	47157	47088	47014	46971	46915	46817	46764	46693	46647	46590	46518	46495	46426	46398
46553	46577	46579	46604	46623	46642	46718	46747	46808	46864	46916	47001	47098	47140	47214	47314	47383	47461	47522	47568	47601	47635	47635	47703	47720	47702	47724	47731	47729	47685	47665	47645	47608	47588	47535	47525	47447	47384	47353	47297	47258	47181	47150	47084	47047	47005	46959	46929	46885	46911
47145	47126	47103	47079	47086	47089	47127	47131	47167	47249	47285	47339	47384	47442	47516	47611	47692	47760	47792	47829	47886	47918	47958	47985	47990	48006	48019	48023	48023	47993	47974	47941	47929	47899	47862	47836	47764	47735	47686	47657	47608	47582	47526	47482	47465	47444	47404	47433	47408	47406
47817	47749	47726	47682	47652	47623	47637	47642	47659	47697	47715	47750	47772	47839	47908	47979	48042	48109	48141	48167	48222	48256	48282	48305	48318	48342	48349	48358	48365	48346	48312	48284	48267	48248	48235	48190	48149	48144	48099	48066	48042	48005	47984	47970	47953	47951	47947	47955	47992	48005
48547	48491	48416	48347	48300	48246	48213	48197	48204	48211	48224	48248	48261	48301	48343	48421	48451	48508	48534	48572	48609	48640	48678	48684	48702	48708	48718	48723	48740	48713	48708	48703	48675	48662	48645	48630	48593	48578	48560	48541	48534	48507	48493	48489	48507	48533	48547	48585	48618	48660
49292	49209	49106	49017	48953	48891	48836	48810	48773	48752	48747	48740	48747	48784	48811	48846	48890	48917	48945	48964	49001	49037	49081	49070	49087	49101	49114	49122	49126	49132	49116	49101	49083	49079	49082	49050	49047	49032	49021	49022	49028	49033	49031	49056	49069	49116	49154	49220	49265	49323
50029	49944	49847	49735	49625	49542	49477	49418	49372	49346	49311	49289	49272	49269	49287	49318	49337	49358	49368	49394	49404	49437	49460	49489	49493	49497	49511	49523	49526	49531	49519	49513	49506	49508	49498	49510	49519	49520	49517	49530	49542	49557	49581	49630	49653	49713	49781	49857	49920	50015
50727	50636	50520	50398	50266	50192	50094	50016	49956	49899	49857	49823	49795	49781	49771	49761	49782	49789	49791	49797	49823	49850	49875	49875	49875	49889	49893	49903	49919	49927	49924	49931	49916	49921	49930	49924	49953	49974	49996	50009	50038	50065	50099	50160	50226	50284	50355	50441	50537	50628
51431	51309	51192	51045	50906	50819	50715	50618	50557	50449	50409	50345	50302	50280	50254	50235	50225	50211	50193	50217	50233	50242	50235	50250	50252	50254	50281	50299	50286	50295	50305	50322	50322	50335	50346	50368	50395	50426	50444	50481	50532	50584	50615	50688	50773	50846	50942	51019	51136	51225
52050	51912	51777	51616	51495	51387	51294	51175	51076	50979	50905	50842	50785	50711	50693	50651	50636	50612	50589	50594	50598	50594	50606	50585	50601	50611	50604	50616	50643	50657	50660	50685	50695	50698	50722	50745	50789	50810	50869	50924	50974	51029	51106	51167	51272	51347	51441	51557	51666	51766
52492	52382	52256	52086	51957	51854	51727	51612	51512	51411	51334	51239	51186	51099	51057	51006	50966	50917	50892	50900	50900	50899	50895	50880	50871	50871	50883	50885	50915	50936	50953	50973	50975	51014	51030	51070	51109	51133	51211	51271	51321	51392	51452	51547	51643	51733	51812	51927	52050	52154
52916	52765	52662	52507	52373	52248	52155	52022	51916	51804	51728	51625	51557	51492	51405	51338	51272	51233	51191	51188	51171	51150	51146	51137	51133	51132	51131	51167	51155	51184	51209	51225	51247	51282	51307	51353	51405	51461	51517	51595	51640	51725	51822	51885	51980	52081	52181	52292	52410	52515
53035	52972	52867	52733	52599	52515	52402	52272	52182	52059	51961	51873	51781	51710	51627	51550	51464	51419	51386	51359	51332	51341	51294	51307	51275	51274	51274	51278	51307	51320	51362	51373	51399	51413	51456	51513	51563	51605	51693	51759	51814	51914	52012	52078	52162	52265	52367	52459	52580	52668
53172	53136	53040	52940	52805	52702	52612	52490	52398	52272	52183	52095	52006	51888	51819	51719	51662	51582	51552	51517	51482	51464	51469	51434	51416	51411	51411	51425	51428	51474	51481	51507	51537	51576	51615	51657	51710	51760	51854	51928	51986	52068	52157	52242	52329	52426	52534	52608	52706	52780
53193	53157	53094	52967	52871	52801	52693	52607	52516	52389	52292	52221	52116	52040	51937	51839	51746	51681	51635	51614	51567	51548	51498	51466	51470	51467	51455	51467	51473	51507	51536	51562	51591	51627	51667	51703	51773	51849	51903	51976	52043	52132	52236	52281	52376	52464	52555	52616	52691	52778
52993	52912	52856	52785	52711	52656	52568	52479	52382	52299	52210	52119	52032	51963	51863	51768	51690	51609	51573	51521	51471	51474	51416	51387	51369	51383	51358	51366	51383	51400	51436	51456	51499	51522	51573	51611	51681	51723	51776	51862	51939	51998	52092	52138	52222	52278	52363	52414	52474	52526
52635	52647	52615	52565	52511	52469	52408	52328	52267	52181	52104	52027	51961	51856	51772	51657	51604	51536	51480	51432	51392	51340	51318	51281	51261	51285	51253	51241	51265	51304	51322	51354	51389	51415	51463	51499	51544	51595	51668	51738	51782	51848	51904	51976	52045	52093	52144	52178	52238	52282
52223	52230	52206	52188	52188	52156	52104	52057	52010	51932	51885	51819	51746	51668	51597	51465	51418	51337	51301	51239	51199	51160	51137	51110	51074	51095	51075	51070	51067	51101	51119	51153	51178	51207	51253	51272	51331	51371	51431	51489	51528	51589	51656	51680	51740	51753	51795	51829	51854	51874
51654	51662	51687	51698	51706	51684	51672	51648	51613	51563	51514	51474	51404	51339	51264	51173	51126	51051	51008	50964	50931	50887	50853	50837	50803	50790	50788	50786	50790	50800	50823	50843	50886	50898	50929	50966	51016	51052	51095	51126	51171	51213	51242	51276	51308	51315	51336	51350	51359	51352
50998	51037	51088	51135	51149	51182	51181	51178	51155	51127	51107	51079	51037	50973	50925	50846	50797	50736	50693	50661	50611	50578	50535	50508	50491	50468	50470	50464	50464	50482	50502	50527	50535	50563	50591	50624	50643	50674	50706	50729	50761	50786	50802	50826	50838	50832	50838	50804	50799	50782
50282	50352	50404	50483	50535	50572	50602	50615	50613	50620	50608	50591	50566	50519	50488	50431	50387	50323	50292	50268	50223	50194	50148	50132	50123	50094	50090	50102	50098	50109	50090	50129	50150	50154	50175	50188	50213	50227	50244	50267	50273	50276	50310	50293	50283	50267	50247	50223	50171	50134
49529	49586	49684	49773	49856	49904	49974	49995	50018	50035	50036	50041	50018	50008	49984	49937	49911	49874	49859	49817	49798	49764	49730	49712	49695	49690	49676	49665	49670	49662	49683	49686	49694	49706	49710	49741	49736	49740	49755	49750	49753	49746	49729	49722	49694	49650	49622	49572	49512	49440
48737	48826	48932	49024	49141	49215	49275	49345	49376	49421	49436	49473	49482	49489	49460	49436	49413	49409	49388	49353	49338	49308	49289	49261	49252	49237	49233	49243	49208	49213	49218	49217	49234	49226	49233	49248	49235	49230	49222	49199	49191	49172	49162	49125	49082	49007	48956	48905	48820	48745
47965	48048	48179	48291	48415	48501	48592	48678	48728	48789	48819	48846	48889	48911	48901	48899	48895	48900	48886	48872	48857	48841	48817	48801	48804	48794	48779	48772	48755	48753	48744	48733	48740	48753	48741	48726	48726	48699	48684	48650	48636	48593	48546	48510	48466	48359	48301	48227	48147	48061
47272	47357	47484	47602	47735	47845	47939	48017	48111	48174	48235	48297	48327	48347	48376	48380	48416	48406	48415	48402	48389	48375	48366	48343	48362	48364	48344	48340	48333	48301	48308	48296	48289	48272	48254	48233	48221	48200	48172	48125	48080	48052	48003	47943	47874	47805	47696	47610	47521	47430
46529	46650	46764	46915	47060	47138	47270	47361	47465	47535	47609	47668	47739	47779	47812	47867	47892	47896	47917	47926	47926	47909	47906	47915	47895	47881	47898	47898	47860	47858	47848	47798	47819	47779	47792	47734	47731	47684	47634	47616	47548	47473	47414	47362	47264	47163	47083	47008	46867	46785
45948	46051	46186	46324	46452	46561	46668	46804	46902	46980	47073	47111	47201	47276	47322	47371	47420	47458	47471	47473	47485	47483	47481	47507	47498	47486	47507	47472	47474	47428	47438	47412	47405	47381	47343	47349	47278	47223	47180	47104	47053	46999	46916	46840	46741	46628	46571	46500	46338	46247
45500	45596	45695	45858	46010	46112	46226	46329	46425	46533	46609	46721	46775	46857	46906	46954	47032	47082	47131	47118	47122	47148	47157	47160	47169	47179	47179	47169	47136	47131	47120	47102	47068	47056	47010	46940	46926	46875	46817	46744	46719	46610	46524	46465	46359	46261	46164	46082	45965	45875
45088	45136	45289	45406	45541	45637	45761	45878	45964	46082	46120	46307	46358	46419	46518	46548	46656	46704	46744	46788	46792	46809	46840	46840	46841	46884	46838	46848	46836	46821	46773	46755	46726	46679	46668	46590	46549	46528	46431	46387	46291	46246	46135	46076	45982	45847	45778	45705	45601	45503
44801	44897	44981	45128	45211	45319	45403	45576	45599	45722	45804	45937	45994	46098	46188	46265	46354	46420	46469	46498	46519	46527	46558	46559	46586	46600	46591	46605	46580	46547	46534	46542	46477	46450	46400	46369	46282	46259	46169	46097	46037	45948	45875	45784	45727	45625	45524	45405	45351	45258
44818	44863	44918	45034	45115	45203	45300	45460	45507	45628	45679	45796	45873	45938	46042	46115	46228	46288	46328	46362	46402	46432	46436	46482	46503	46478	46489	46493	46470	46482	46433	46399	46390	46359	46309	46303	46225	46145	46069	46015	45960	45895	45804	45738	45666	45501	45478	45377	45323	45254
44803	44846	44890	44987	45035	45124	45188	45321	45412	45483	45538	45662	45731	45815	45921	46007	46096	46158	46212	46239	46304	46322	46344	46375	46392	46416	46429	46406	46404	46374	46340	46331	46296	46296	46210	46167	46094	46069	45995	45898	45849	45798	45720	45666	45584	45527	45441	45342	45332	45243
44994	45019	45037	45093	45136	45191	45248	45366	45430	45502	45567	45660	45709	45808	45885	45983	46064	46165	46212	46245	46284	46311	46355	46365	46385	46414	46414	46401	46401	46367	46352	46365	46286	46287	46222	46159	46114	46070	46026	45937	45875	45845	45782	45718	45663	45647	45539	45481	45451	45418
45404	45422	45422	45456	45455	45506	45550	45593	45636	45706	45743	45829	45916	45998	46065	46157	46247	46323	46349	46387	46443	46480	46510	46534	46567	46559	46579	46591	46567	46574	46542	46549	46481	46485	46419	46358	46338	46293	46203	46196	46114	46092	46044	46000	45934	45887	45890	45827	45824	45794
45862	45848	45823	45815	45787	45830	45834	45843	45891	45970	45985	46039	46123	46205	46272	46335	46415	46465	46518	46576	46623	46654	46704	46724	46748	46760	46762	46782	46752	46745	46726	46717	46679	46614	46638	46597	46553	46518	46453	46423	46397	46350	46314	46280	46242	46209	46219	46218	46193	46182
46472	46415	46373	46341	46296	46304	46295	46349	46324	46375	46372	46455	46468	46532	46590	46667	46729	46797	46821	46872	46893	46951	46980	47005	47021	47026	47033	47058	47038	47021	47022	47011	46957	46967	46930	46904	46879	46864	46809	46779	46755	46724	46718	46702	46687	46663	46676	46693	46712	46724
47172	47113	47051	46990	46934	46901	46895	46886	46899	46878	46896	46927	46936	46989	47038	47092	47144	47202	47213	47254	47288	47326	47366	47397	47406	47414	47434	47415	47430	47436	47407	47389	47372	47355	47339	47323	47320	47292	47279	47249	47249	47220	47213	47199	47215	47230	47261	47277	47314	47338
47934	47879	47777	47695	47612	47575	47536	47501	47476	47477	47477	47453	47458	47495	47532	47564	47596	47652	47651	47699	47727	47752	47789	47811	47831	47829	47833	47838	47851	47852	47830	47824	47803	47792	47799	47802	47778	47785	47762	47745	47768	47753	47754	47790	47823	47854	47881	47936	47985	48043
48764	48697	48584	48476	48375	48301	48243	48188	48157	48114	48099	48067	48067	48061	48074	48103	48113	48143	48174	48194	48216	48258	48271	48283	48320	48320	48322	48326	48326	48329	48324	48324	48315	48324	48315	48307	48323	48317	48323	48337	48361	48365	48394	48414	48454	48511	48568	48650	48712	48775
49602	49507	49380	49270	49159	49051	48990	48929	48865	48812	48775	48735	48710	48708	48704	48685	48715	48698	48723	48730	48767	48775	48792	48805	48811	48819	48827	48841	48853	48871	48861	48862	48865	48854	48866	48882	48890	48902	48912	48943	48967	49001	49029	49080	49133	49198	49275	49341	49427	49512
50450	50348	50227	50083	49967	49843	49755	49667	49599	49518	49467	49416	49377	49345	49327	49305	49298	49284	49295	49299	49313	49320	49320	49348	49353	49349	49363	49384	49385	49401	49395	49416	49411	49421	49433	49450	49465	49504	49532	49577	49600	49657	49691	49752	49820	49897	49983	50076	50185	50264
51232	51121	51004	50873	50704	50619	50509	50395	50303	50223	50181	50097	50053	49997	49960	49918	49894	49876	49867	49871	49853	49879	49873	49871	49877	49875	49884	49897	49907	49930	49924	49952	49939	49957	49995	50023	50035	50088	50121	50166	50204	50279	50334	50400	50487	50581	50672	50772	50874	50971
51882	51799	51663	51524	51362	51275	51166	51048	50951	50866	50787	50713	50628	50589	50550	50475	50452	50422	50387	50378	50376	50357	50366	50361	50359	50368	50368	50389	50394	50404	50417	50449	50441	50474	50503	50523	50577	50615	50661	50715	50761	50837	50904	50977	51083	51139	51266	51363	51472	51563
52554	52452	52347	52196	52059	51940	51824	51690	51627	51512	51438	51342	51278	51194	51126	51050	50989	50964	50901	50895	50913	50876	50865	50861	50866	50854	50853	50868	50878	50908	50914	50950	50944	50986	51024	51059	51105	51145	51220	51282	51339	51389	51469	51569	51650	51740	51851	51931	52075	52151
52964	52881	52765	52643	52498	52393	52302	52160	52074	51962	51888	51790	51737	51637	51572	51481	51393	51384	51308	51297	51279	51264	51248	51240	51231	51212	51220	51227	51255	51265	51273	51319	51348	51376	51385	51432	51488	51546	51598	51680	51758	51793	51883	51969	52043	52133	52234	52340	52450	52542
53353	53284	53175	53063	52956	52832	52760	52640	52555	52403	52350	52245	52163	52067	52013	51907	51802	51759	51735	51685	51655	51642	51628	51599	51580	51586	51581	51583	51596	51621	51649	51663	51737	51752	51769	51802	51873	51932	51979	52061	52113	52198	52259	52335	52453	52518	52613	52713	52778	52877
53551	53498	53425	53338	53177	53162	53049	52954	52857	52741	52635	52564	52512	52381	52289	52202	52103	52062	52009	51978	51941	51933	51885	51869	51850	51832	51829	51838	51849	51875	51903	51937	51995	51961	52025	52075	52127	52187	52230	52326	52359	52447	52526	52589	52687	52756	52844	52914	53007	53073
53542	53498	53431	53378	53320	53197	53144	53049	52965	52897	52790	52724	52641	52547	52419	52344	52289	52194	52143	52115	52080	52050	52030	51988	51979	51965	51960	51960	51957	51998	52020	52055	52079	52103	52141	52181	52252	52293	52358	52422	52489	52549	52608	52671	52744	52799	52879	52936	52992	53081
53439	53431	53392	53309	53304	53249	53154	53102	53025	52944	52868	52787	52742	52639	52549	52445	52377	52258	52235	52202	52187	52126	52097	52068	52044	52037	52035	52038	52041	52066	52083	52118	52159	52162	52218	52243	52295	52346	52410	52460	52522	52580	52646	52700	52743	52811	52861	52899	52953	52976
53150	53156	53148	53135	53082	53061	53011	52972	52914	52845	52773	52719	52650	52586	52515	52400	52299	52285	52192	52182	52140	52085	52055	52025	52006	52000	51995	51989	51988	52022	52017	52051	52109	52109	52148	52164	52232	52272	52294	52375	52430	52464	52501	52549	52608	52637	52681	52697	52749	52761
52654	52689	52707	52699	52697	52731	52693	52632	52610	52570	52510	52473	52380	52354	52282	52188	52106	52068	51991	51971	51936	51886	51844	51831	51805	51793	51784	51783	51800	51807	51836	51854	51877	51892	51915	51951	52021	52023	52058	52112	52150	52187	52223	52250	52276	52289	52293	52321	52321	52332
52172	52195	52245	52269	52299	52283	52313	52290	52269	52250	52228	52185	52163	52101	51999	51958	51891	51843	51816	51753	51726	51692	51645	51629	51604	51591	51581	51575	51592	51576	51613	51625	51630	51657	51687	51709	51742	51772	51823	51837	51856	51878	51914	51925	51935	51931	51917	51916	51880	51886
51489	51555	51593	51638	51710	51750	51785	51787	51776	51757	51746	51730	51713	51679	51598	51565	51501	51463	51448	51402	51368	51324	51303	51280	51256	51246	51240	51233	51229	51242	51247	51263	51267	51300	51299	51334	51347	51371	51411	51403	51410	51425	51441	51435	51439	51419	51397	51368	51352	51299
50704	50775	50859	50931	51011	51081	51102	51138	51158	51162	51165	51169	51162	51138	51114	51068	51031	50990	50952	50935	50909	50875	50845	50827	50815	50796	50798	50785	50793	50781	50789	50798	50808	50821	50837	50847	50856	50871	50877	50879	50882	50868	50853	50853	50832	50797	50762	50713	50659	50617
49915	49999	50087	50197	50299	50366	50431	50477	50504	50543	50577	50587	50598	50593	50566	50545	50537	50491	50493	50468	50432	50413	50374	50356	50353	50357	50338	50331	50325	50319	50322	50329	50337	50336	50356	50342	50342	50343	50343	50331	50321	50304	50284	50251	50216	50176	50105	50055	49981	49910
49068	49161	49268	49390	49505	49588	49667	49729	49787	49844	49878	49914	49942	49962	49942	49939	49931	49936	49923	49911	49891	49865	49842	49828	49810	49815	49817	49805	49792	49776	49787	49781	49775	49781	49772	49780	49754	49753	49738	49709	49684	49649	49623	49593	49527	49467	49395	49329	49227	49159
48247	48349	48473	48556	48715	48810	48887	48984	49036	49102	49168	49207	49244	49270	49289	49309	49325	49330	49315	49324	49301	49284	49275	49273	49278	49253	49256	49237	49223	49221	49203	49224	49217	49204	49187	49166	49176	49137	49102	49088	49041	49010	48956	48918	48846	48776	48699	48606	48517	48428
47416	47511	47615	47801	47911	48023	48123	48211	48298	48376	48438	48502	48546	48600	48619	48676	48683	48715	48718	48709	48727	48711	48675	48690	48686	48695	48687	48683	48678	48657	48656	48640	48626	48605	48591	48569	48538	48505	48452	48420	48388	48329	48289	48230	48137	48051	47965	47883	47788	47694
46638	46729	46899	47024	47143	47255	47363	47468	47540	47654	47722	47803	47860	47917	47945	48014	48071	48097	48121	48112	48128	48117	48119	48107	48117	48119	48121	48118	48098	48089	48082	48060	48048	48032	48006	47982	47935	47901	47833	47796	47742	47688	47630	47559	47476	47387	47276	47203	47105	46995
46039	46134	46275	46359	46501	46629	46738	46825	46929	47041	47101	47203	47267	47333	47402	47451	47522	47562	47547	47606	47606	47603	47634	47631	47638	47638	47644	47608	47608	47601	47587	47551	47538	47520	47491	47447	47405	47378	47321	47249	47188	47131	47071	47009	46910	46814	46728	46641	46555	46440
45450	45510	45598	45716	45894	46025	46108	46211	46304	46410	46486	46589	46680	46747	46793	46881	46975	47017	47029	47050	47084	47085	47107	47110	47134	47143	47149	47140	47127	47086	47089	47033	47021	47001	46986	46942	46883	46840	46757	46717	46656	46563	46520	46432	46338	46269	46172	46072	46010	45903
44999	45074	45080	45246	45387	45486	45611	45699	45800	45877	45993	46091	46165	46250	46312	46392	46512	46532	46583	46623	46611	46623	46680	46711	46742	46707	46736	46708	46672	46682	46650	46636	46602	46559	46556	46501	46458	46408	46344	46254	46198	46136	46056	45978	45898	45809	45734	45672	45549	45469
44722	44765	44798	44944	45066	45137	45231	45344	45431	45527	45608	45730	45801	45876	45965	46058	46115	46196	46241	46262	46317	46336	46375	46382	46401	46402	46389	46426	46385	46378	46340	46317	46280	46267	46239	46189	46121	46091	46052	45959	45896	45818	45763	45694	45606	45540	45437	45404	45304	45248
44529	44571	44647	44744	44825	44942	44979	45042	45143	45217	45333	45407	45486	45587	45665	45753	45797	45903	45951	45989	46020	46066	46068	46106	46112	46141	46102	46138	46139	46115	46070	46046	46023	45991	45991	45943	45874	45812	45791	45686	45645	45572	45516	45435	45376	45309	45241	45167	45099	45039
44570	44560	44674	44698	44749	44822	44849	44910	45007	45082	45142	45230	45335	45415	45497	45587	45663	45747	45778	45853	45870	45881	45943	45973	45937	46004	45981	45992	45995	45941	45938	45906	45877	45840	45821	45785	45743	45651	45645	45573	45531	45455	45382	45351	45262	45247	45173	45136	45082	45025
44769	44795	44830	44805	44871	44869	44955	44990	45060	45135	45181	45245	45324	45399	45490	45601	45672	45746	45784	45804	45839	45897	45921	45961	45943	45979	45979	45980	45976	45970	45937	45913	45894	45878	45832	45787	45759	45705	45660	45612	45559	45522	45463	45423	45336	45330	45308	45264	45232	45206
45069	45058	45079	45060	45046	45060	45104	45151	45194	45265	45264	45343	45413	45476	45555	45647	45704	45766	45811	45875	45895	45937	45957	46002	46067	46049	46058	46038	46037	46035	46004	45957	45945	45921	45891	45866	45816	45790	45721	45691	45661	45632	45573	45549	45488	45496	45485	45443	45450	45439
45543	45498	45530	45487	45447	45444	45445	45458	45485	45502	45552	45578	45614	45697	45740	45833	45889	45940	46005	46041	46067	46104	46154	46168	46185	46192	46245	46206	46201	46185	46185	46162	46145	46132	46098	46075	46044	45987	45983	45938	45895	45886	45879	45845	45802	45833	45832	45831	45828	45839
46191	46116	46095	46076	45993	45962	45947	45943	45983	45971	45984	46023	46037	46066	46127	46187	46232	46303	46332	46376	46373	46430	46467	46502	46482	46531	46543	46511	46536	46533	46522	46495	46485	46465	46447	46437	46405	46372	46362	46325	46324	46297	46286	46306	46306	46301	46327	46350	46381	46397
46872	46786	46715	46648	46575	46519	46470	46477	46456	46461	46443	46439	46446	46469	46512	46578	46609	46637	46678	46705	46742	46761	46801	46809	46840	46854	46875	46849	46871	46857	46851	46844	46825	46813	46810	46792	46788	46757	46755	46749	46748	46748	46755	46752	46745	46812	46844	46881	46919	46981
47651	47592	47501	47379	47306	47222	47176	47116	47082	47059	47046	47029	47029	47033	47051	47094	47111	47147	47158	47203	47211	47247	47282	47273	47312	47318	47330	47304	47332	47332	47329	47314	47320	47311	47292	47301	47300	47291	47286	47302	47313	47318	47324	47363	47372	47426	47483	47544	47610	47681
48513	48439	48332	48213	48090	48023	47941	47867	47834	47773	47735	47714	47697	47674	47703	47689	47695	47719	47730	47740	47761	47802	47810	47830	47817	47836	47851	47856	47872	47865	47865	47870	47872	47858	47856	47866	47869	47885	47885	47912	47938	47971	47992	48024	48070	48141	48201	48259	48348	48418
49408	49285	49161	49027	48904	48815	48712	48644	48560	48509	48465	48405	48367	48346	48331	48333	48313	48304	48314	48306	48348	48361	48376	48383	48385	48405	48390	48409	48415	48422	48433	48431	48432	48430	48451	48456	48477	48506	48525	48564	48593	48624	48663	48705	48780	48845	48933	49014	49111	49195
50249	50149	50027	49885	49738	49626	49535	49424	49354	49273	49194	49149	49103	49044	49024	48987	48962	48944	48945	48952	48956	48967	48975	48984	48993	48964	48980	48997	49017	49025	49029	49025	49054	49054	49074	49097	49102	49146	49186	49234	49244	49312	49374	49423	49465	49571	49644	49740	49865	49942
50786	50703	50579	50441	50294	50209	50105	50008	49921	49825	49761	49704	49630	49599	49552	49507	49480	49459	49440	49428	49441	49435	49448	49439	49437	49431	49445	49452	49460	49484	49493	49497	49503	49527	49540	49567	49595	49648	49680	49716	49759	49828	49882	49917	50019	50080	50183	50250	50359	50434
51696	51621	51478	51350	51224	51107	50995	50897	50797	50704	50618	50519	50467	50409	50333	50281	50223	50190	50164	50132	50139	50123	50135	50114	50105	50099	50111	50124	50125	50159	50178	50189	50197	50228	50235	50285	50325	50373	50422	50479	50529	50577	50649	50722	50810	50895	50987	51071	51182	51285
52322	52221	52132	52016	51883	51780	51661	51559	51447	51347	51272	51191	51094	51025	50954	50888	50815	50765	50738	50687	50706	50697	50681	50672	50658	50642	50641	50640	50670	50667	50711	50738	50749	50768	50795	50845	50882	50943	50991	51091	51109	51194	51249	51307	51375	51484	51582	51669	51751	51853
52894	52804	52716	52602	52486	52393	52278	52174	52051	51967	51875	51778	51702	51637	51541	51452	51372	51327	51281	51252	51229	51207	51203	51174	51173	51147	51155	51156	51164	51184	51219	51248	51270	51291	51313	51370	51413	51470	51522	51617	51656	51719	51806	51831	51979	52015	52128	52207	52287	52371
53306	53272	53171	53067	52964	52886	52771	52648	52563	52489	52389	52298	52202	52128	52032	51931	51855	51776	51739	51698	51694	51657	51624	51608	51586	51587	51567	51593	51618	51604	51649	51676	51707	51724	51766	51804	51857	51926	51986	52028	52100	52169	52227	52353	52396	52465	52553	52616	52710	52770
53407	53403	53309	53215	53170	53104	53023	52919	52848	52728	52650	52570	52504	52410	52320	52197	52132	52073	52025	51956	51960	51937	51898	51872	51844	51851	51856	51833	51859	51843	51891	51935	51952	51989	52027	52062	52106	52160	52227	52250	52348	52418	52469	52548	52631	52635	52717	52785	52854	52924
53515	53474	53459	53413	53346	53291	53236	53150	53059	52973	52907	52857	52756	52698	52589	52480	52410	52334	52304	52222	52209	52188	52156	52121	52094	52090	52079	52090	52099	52075	52146	52177	52188	52219	52259	52288	52371	52405	52448	52481	52579	52606	52685	52712	52809	52839	52905	52941	52980	53044
53439	53470	53418	53410	53350	53323	53290	53215	53159	53100	53030	52952	52901	52811	52724	52623	52560	52482	52423	52406	52359	52317	52283	52253	52243	52214	52205	52216	52221	52224	52277	52303	52318	52339	52339	52415	52458	52501	52566	52610	52658	52672	52753	52786	52843	52871	52917	52918	52974	52985
53091	53091	53111	53113	53117	53095	53069	53024	52999	52927	52900	52814	52779	52715	52645	52539	52473	52408	52370	52326	52288	52235	52198	52165	52161	52153	52136	52142	52147	52172	52170	52212	52235	52246	52302	52316	52361	52395	52421	52457	52495	52538	52581	52613	52633	52669	52691	52690	52720	52712
52713	52739	52779	52813	52815	52849	52849	52804	52793	52731	52723	52684	52630	52578	52513	52443	52365	52317	52278	52235	52196	52161	52133	52100	52060	52063	52059	52058	52062	52092	52083	52112	52113	52143	52190	52187	52229	52261	52301	52299	52350	52391	52414	52416	52454	52446	52444	52441	52446	52440
52172	52232	52284	52344	52382	52423	52426	52441	52429	52412	52388	52372	52352	52304	52255	52189	52137	52090	52043	52004	51972	51949	51903	51875	51868	51857	51842	51836	51833	51867	51861	51877	51889	51909	51921	51955	52000	52005	52026	52047	52062	52069	52086	52119	52100	52089	52067	52027	52017	51978
51514	51585	51648	51723	51779	51847	51879	51907	51911	51933	51915	51911	51888	51881	51836	51784	51745	51719	51682	51641	51624	51582	51555	51529	51512	51514	51488	51495	51490	51497	51506	51511	51542	51537	51540	51562	51595	51589	51608	51639	51608	51637	51619	51628	51601	51567	51526	51501	51451	51411
50793	50870	50960	51065	51157	51216	51278	51319	51348	51358	51382	51386	51403	51391	51369	51342	51318	51287	51260	51240	51215	51183	51156	51137	51125	51121	51106	51094	51090	51112	51094	51113	51120	51131	51130	51144	51154	51145	51149	51135	51140	51133	51107	51083	51061	51019	50975	50920	50859	50781
49985	50080	50184	50313	50410	50486	50567	50631	50671	50725	50750	50771	50798	50808	50800	50791	50769	50774	50760	50740	50716	50687	50661	50654	50649	50637	50633	50632	50614	50611	50610	50620	50613	50613	50625	50621	50621	50613	50598	50574	50571	50543	50514	50478	50424	50392	50312	50251	50181	50107
49162	49266	49386	49497	49632	49714	49805	49872	49956	49997	50041	50103	50126	50155	50159	50169	50176	50180	50172	50175	50133	50131	50102	50103	50093	50100	50088	50079	50069	50065	50050	50051	50048	50055	50048	50037	50027	50003	49974	49957	49924	49912	49864	49813	49765	49688	49628	49550	49465	49362
48333	48425	48565	48692	48813	48933	49008	49119	49192	49257	49333	49383	49431	49471	49517	49528	49555	49574	49573	49574	49577	49544	49543	49527	49521	49542	49528	49523	49513	49496	49489	49474	49476	49467	49462	49450	49416	49391	49361	49315	49276	49229	49183	49138	49054	49001	48897	48823	48720	48627
47536	47635	47745	47888	48025	48130	48240	48336	48419	48495	48570	48654	48722	48769	48814	48864	48908	48921	48943	48945	48936	48935	48952	48949	48955	48934	48939	48931	48916	48895	48880	48881	48857	48855	48817	48818	48760	48734	48704	48643	48615	48545	48512	48440	48358	48284	48200	48106	48002	47912
46810	46911	47031	47187	47302	47409	47529	47612	47703	47776	47882	47947	48035	48103	48170	48213	48275	48310	48319	48345	48338	48350	48349	48356	48366	48377	48373	48366	48358	48313	48314	48291	48278	48264	48242	48206	48164	48142	48079	48031	47979	47928	47865	47782	47697	47632	47562	47461	47369	47271
46105	46190	46290	46418	46552	46656	46781	46896	46963	47051	47176	47267	47342	47395	47495	47559	47607	47684	47703	47736	47748	47749	47747	47763	47776	47775	47777	47777	47793	47763	47729	47701	47681	47658	47625	47579	47566	47508	47435	47389	47327	47233	47203	47107	47044	46969	46914	46810	46706	46624
45530	45611	45698	45832	45937	46036	46139	46264	46377	46481	46559	46648	46754	46786	46870	46990	47034	47091	47146	47179	47211	47210	47220	47223	47254	47262	47265	47258	47250	47208	47188	47172	47144	47106	47076	47055	47032	46957	46883	46837	46771	46665	46640	46570	46486	46404	46299	46224	46122	46081
45145	45205	45281	45390	45504	45593	45667	45781	45885	45970	46054	46147	46243	46310	46400	46485	46570	46641	46667	46701	46718	46760	46756	46824	46817	46849	46834	46828	46800	46805	46772	46708	46709	46719	46653	46618	46609	46498	46452	46397	46312	46252	46203	46144	46053	45987	45880	45855	45777	45713
44805	44807	44893	44968	45063	45145	45181	45309	45412	45487	45594	45657	45742	45829	45918	46019	46121	46195	46235	46256	46311	46325	46367	46391	46400	46415	46394	46404	46358	46374	46346	46313	46297	46277	46223	46202	46133	46079	46015	45969	45903	45870	45781	45722	45643	45600	45447	45465	45404	45311
44576	44617	44643	44720	44771	44821	44934	44975	45074	45146	45228	45308	45385	45445	45559	45662	45727	45807	45869	45885	45909	45974	46013	46030	46047	46063	46078	46073	46025	46041	46025	45985	45959	45945	45894	45843	45837	45742	45715	45639	45574	45558	45461	45417	45325	45295	45177	45177	45151	45034
44649	44673	44689	44748	44777	44793	44890	44917	44970	45026	45118	45195	45248	45324	45414	45514	45589	45681	45699	45742	45750	45834	45846	45851	45907	45928	45901	45938	45899	45914	45882	45850	45810	45812	45761	45715	45713	45626	45587	45529	45482	45443	45377	45337	45292	45253	45164	45187	45131	45059
44762	44729	44775	44768	44777	44785	44808	44843	44914	44938	45008	45075	45111	45196	45280	45379	45454	45527	45556	45597	45670	45651	45745	45731	45760	45779	45779	45795	45764	45774	45755	45734	45683	45667	45651	45598	45534	45504	45466	45419	45394	45386	45310	45273	45231	45210	45178	45186	45147	45144
45020	45007	45005	44962	44952	44942	44938	44988	45011	45067	45102	45148	45188	45241	45292	45402	45429	45537	45558	45592	45690	45672	45670	45719	45767	45791	45784	45788	45745	45776	45776	45722	45716	45690	45664	45629	45611	45599	45513	45476	45462	45440	45408	45347	45356	45325	45385	45357	45341	45362
45535	45469	45434	45365	45324	45300	45334	45302	45317	45325	45354	45385	45392	45435	45512	45559	45641	45678	45716	45767	45828	45862	45897	45869	45899	45933	45956	45952	45921	45935	45917	45906	45870	45861	45842	45800	45767	45791	45758	45729	45699	45645	45658	45641	45651	45641	45711	45651	45689	45736
46080	45999	45930	45848	45774	45743	45704	45683	45690	45700	45675	45700	45690	45737	45759	45811	45866	45932	45937	45997	46062	46019	46071	46065	46133	46127	46139	46161	46097	46155	46145	46126	46095	46090	46058	46046	46016	46048	46027	46000	45987	45961	45972	45989	46001	46007	46043	46057	46120	46135
46747	46653	46558	46470	46371	46307	46266	46220	46187	46197	46166	46138	46147	46179	46211	46216	46238	46287	46293	46339	46353	46414	46430	46413	46444	46460	46485	46488	46473	46489	46477	46461	46457	46453	46434	46443	46413	46408	46416	46417	46403	46408	46439	46442	46478	46512	46587	46600	46686	46711
47494	47434	47303	47198	47093	47025	46934	46879	46829	46819	46778	46767	46745	46704	46727	46749	46760	46769	46803	46806	46805	46862	46900	46870	46905	46912	46924	46943	46965	46937	46939	46934	46923	46926	46908	46908	46904	46930	46934	46947	46952	46987	46985	47043	47076	47138	47193	47255	47329	47400
48312	48220	48116	47979	47848	47770	47681	47588	47545	47485	47417	47382	47361	47313	47308	47302	47316	47316	47318	47318	47329	47357	47358	47388	47403	47400	47407	47422	47444	47439	47448	47452	47429	47444	47434	47444	47443	47497	47514	47521	47551	47581	47604	47670	47725	47781	47858	47933	48017	48093
49176	49065	48944	48805	48669	48579	48471	48384	48311	48220	48154	48124	48068	48009	47987	47981	47936	47939	47926	47939	47934	47986	47982	47965	47986	47976	47986	47979	48011	48031	48021	48032	48048	48038	48060	48061	48091	48123	48158	48195	48227	48260	48315	48355	48438	48508	48585	48671	48772	48857
49995	49907	49777	49642	49520	49389	49276	49181	49091	49017	48945	48867	48815	48755	48724	48665	48643	48609	48590	48590	48589	48603	48605	48611	48605	48600	48598	48609	48625	48639	48660	48680	48678	48689	48692	48721	48747	48789	48827	48886	48911	48973	49025	49078	49165	49235	49342	49404	49511	49614
50842	50742	50628	50483	50337	50243	50122	50006	49917	49808	49731	49649	49582	49507	49439	49388	49336	49292	49269	49257	49262	49274	49256	49251	49242	49237	49236	49247	49265	49278	49302	49314	49326	49340	49370	49402	49451	49485	49526	49577	49635	49693	49738	49827	49912	49996	50078	50164	50269	50374
51510	51441	51339	51208	51079	50969	50850	50757	50654	50549	50450	50377	50289	50219	50154	50073	50012	49961	49934	49919	49915	49876	49888	49877	49851	49858	49857	49852	49877	49884	49922	49939	49965	49972	50004	50039	50085	50121	50188	50251	50305	50364	50419	50496	50589	50653	50769	50843	50936	51027
52189	52121	52039	51908	51789	51703	51565	51477	51387	51262	51185	51096	51003	50927	50837	50757	50662	50609	50567	50557	50535	50539	50496	50496	50466	50459	50460	50481	50491	50493	50530	50548	50569	50603	50633	50680	50722	50758	50835	50901	50961	51020	51095	51161	51241	51320	51421	51499	51578	51665
52757	52701	52637	52514	52422	52316	52189	52137	52020	51927	51820	51756	51675	51613	51489	51392	51293	51250	51200	51163	51153	51098	51086	51063	51049	51042	51037	51032	51073	51104	51108	51136	51152	51186	51220	51263	51320	51352	51420	51503	51571	51638	51695	51763	51853	51913	52011	52051	52145	52223
53172	53093	53022	52948	52886	52771	52714	52611	52520	52437	52358	52259	52187	52085	52020	51900	51815	51728	51710	51676	51629	51585	51582	51573	51532	51532	51523	51518	51521	51553	51575	51606	51629	51673	51694	51740	51798	51862	51901	51975	52021	52072	52120	52210	52280	52347	52456	52472	52531	52606
53434	53396	53351	53295	53243	53173	53118	53032	52950	52867	52780	52703	52654	52525	52483	52359	52287	52206	52156	52114	52084	52025	51993	51978	51964	51950	51942	51978	51956	51978	52007	52034	52060	52087	52125	52162	52213	52237	52324	52373	52450	52504	52561	52603	52678	52713	52775	52832	52902	52922
53587	53540	53517	53492	53443	53410	53349	53299	53235	53154	53085	53016	52945	52893	52795	52694	52609	52547	52499	52437	52415	52373	52346	52287	52281	52262	52276	52291	52274	52299	52324	52358	52360	52401	52449	52477	52537	52556	52616	52682	52709	52789	52856	52868	52919	52948	53005	53043	53059	53091
53454	53435	53475	53445	53451	53430	53394	53357	53291	53236	53186	53144	53090	53068	52926	52850	52780	52709	52657	52634	52592	52515	52505	52441	52440	52420	52430	52407	52435	52442	52473	52491	52523	52566	52582	52619	52658	52662	52742	52796	52826	52868	52869	52932	52983	53025	53018	53036	53045	53070
53234	53298	53343	53358	53367	53385	53354	53342	53313	53256	53205	53172	53141	53096	53022	52959	52867	52816	52779	52713	52679	52669	52594	52595	52558	52513	52535	52521	52536	52560	52557	52590	52620	52654	52679	52698	52735	52752	52813	52838	52881	52889	52913	52958	52970	52976	52985	52995	52983	52982
52904	52967	53002	53057	53107	53140	53141	53133	53121	53115	53087	53049	53028	53012	52937	52888	52807	52773	52722	52671	52658	52626	52553	52570	52536	52540	52510	52491	52496	52516	52521	52553	52572	52585	52616	52646	52659	52718	52721	52748	52763	52777	52828	52800	52805	52828	52784	52773	52757	52729
52411	52436	52498	52592	52657	52692	52738	52745	52755	52753	52748	52763	52730	52676	52675	52602	52574	52531	52508	52472	52420	52395	52351	52344	52318	52328	52316	52320	52304	52296	52316	52337	52351	52363	52363	52403	52397	52449	52443	52448	52459	52465	52489	52472	52451	52442	52415	52380	52348	52288
51838	51906	51991	52094	52181	52246	52299	52352	52366	52386	52395	52409	52409	52421	52377	52328	52309	52283	52263	52243	52198	52163	52145	52118	52102	52102	52084	52075	52076	52080	52088	52105	52104	52119	52128	52139	52165	52169	52148	52160	52152	52146	52122	52129	52106	52083	52017	51971	51916	51851
51140	51229	51335	51434	51550	51626	51699	51746	51795	51846	51860	51897	51900	51927	51901	51866	51882	51861	51850	51844	51795	51802	51748	51738	51723	51748	51729	51694	51697	51700	51682	51701	51709	51715	51723	51729	51721	51731	51698	51697	51683	51664	51646	51616	51576	51542	51469	51411	51345	51262
50352	50459	50575	50687	50809	50901	50983	51053	51109	51170	51210	51239	51276	51310	51315	51336	51328	51324	51330	51301	51285	51277	51239	51233	51227	51224	51232	51199	51208	51209	51194	51192	51194	51188	51187	51194	51171	51164	51135	51113	51100	51070	51046	50983	50931	50881	50807	50744	50673	50589
49576	49657	49785	49921	50044	50143	50237	50331	50408	50488	50531	50589	50631	50666	50704	50721	50741	50756	50764	50750	50733	50719	50716	50716	50706	50717	50702	50689	50672	50678	50656	50659	50649	50645	50641	50621	50600	50581	50550	50515	50478	50443	50411	50351	50288	50220	50136	50061	49968	49877
48751	48848	48982	49107	49235	49342	49449	49538	49614	49720	49794	49850	49916	49958	50003	50058	50091	50118	50127	50136	50121	50125	50110	50119	50106	50113	50116	50107	50098	50068	50058	50057	50047	50035	50020	49986	49961	49926	49887	49849	49814	49760	49698	49645	49568	49499	49409	49326	49240	49149
48003	48061	48183	48320	48447	48550	48651	48755	48846	48937	49025	49075	49163	49214	49275	49343	49388	49426	49450	49443	49470	49451	49463	49466	49468	49479	49470	49457	49449	49426	49416	49412	49402	49367	49361	49334	49279	49235	49199	49138	49099	49046	48974	48937	48849	48789	48694	48600	48497	48416
47196	47264	47384	47518	47639	47736	47836	47970	48065	48164	48238	48308	48392	48451	48522	48587	48674	48722	48752	48761	48771	48778	48808	48804	48811	48797	48828	48819	48806	48778	48740	48746	48730	48701	48678	48651	48585	48545	48493	48440	48395	48333	48277	48195	48123	48056	47944	47862	47782	47674
46451	46513	46623	46745	46881	46963	47076	47176	47314	47398	47468	47583	47636	47723	47790	47890	47957	48011	48056	48068	48100	48105	48128	48133	48154	48178	48165	48150	48136	48116	48088	48053	48027	48041	47994	47980	47900	47875	47801	47750	47696	47621	47565	47490	47416	47360	47233	47129	47086	46992
45895	45983	46061	46165	46270	46341	46443	46550	46696	46734	46836	46915	46971	47039	47147	47246	47312	47390	47432	47448	47483	47496	47532	47530	47565	47580	47563	47564	47559	47534	47498	47440	47465	47419	47404	47349	47304	47261	47207	47154	47085	47008	46941	46867	46806	46740	46665	46578	46510	46433
45374	45415	45478	45557	45639	45707	45792	45912	46029	46097	46202	46247	46331	46423	46497	46626	46691	46764	46800	46833	46862	46898	46932	46963	46946	46986	46983	46986	46967	46939	46906	46864	46844	46825	46798	46774	46712	46663	46602	46556	46464	46408	46345	46268	46202	46162	46086	46057	45959	45895
44963	45010	45038	45105	45167	45238	45304	45445	45465	45559	45631	45715	45797	45854	45947	46060	46141	46215	46269	46286	46358	46361	46403	46443	46454	46446	46473	46454	46444	46439	46410	46328	46347	46303	46288	46233	46189	46151	46088	46037	45975	45906	45870	45802	45737	45697	45619	45623	45510	45495
44769	44768	44826	44859	44910	44945	44979	45097	45150	45194	45229	45328	45400	45464	45573	45610	45779	45821	45856	45907	45927	45968	46002	46071	46051	46050	46086	46082	46075	46068	46044	46028	45956	45981	45888	45889	45830	45787	45720	45656	45637	45569	45501	45477	45400	45400	45316	45247	45253	45235
44669	44668	44661	44666	44712	44726	44731	44846	44890	44916	44935	44976	45075	45147	45239	45336	45387	45471	45503	45534	45610	45639	45671	45702	45713	45705	45723	45726	45751	45697	45703	45633	45630	45655	45579	45548	45516	45452	45401	45360	45393	45267	45221	45214	45139	45086	45112	45032	45060	45048
44702	44702	44679	44649	44639	44648	44678	44716	44721	44794	44850	44830	44912	44971	45030	45138	45179	45231	45285	45356	45377	45401	45455	45472	45491	45496	45497	45535	45543	45519	45497	45483	45435	45407	45400	45306	45328	45287	45250	45215	45191	45141	45115	45098	45059	45068	45012	45032	45034	45038
45017	44991	44920	44879	44828	44823	44830	44800	44858	44882	44926	44969	44952	44991	45056	45131	45188	45216	45313	45313	45380	45398	45447	45453	45498	45480	45509	45493	45494	45484	45488	45415	45424	45375	45403	45349	45357	45315	45286	45275	45205	45211	45193	45158	45181	45130	45184	45220	45194	45211
45322	45264	45195	45115	45049	45029	44993	44974	44955	44977	44966	45044	45010	45050	45110	45160	45212	45242	45278	45303	45333	45385	45424	45439	45445	45476	45466	45493	45475	45488	45462	45407	45445	45468	45398	45415	45368	45331	45303	45350	45277	45271	45261	45263	45267	45264	45318	45391	45387	45423
45820	45753	45677	45578	45514	45428	45390	45326	45321	45324	45296	45305	45334	45331	45345	45369	45407	45442	45477	45490	45533	45559	45597	45631	45637	45641	45647	45661	45660	45661	45656	45664	45632	45638	45613	45635	45579	45571	45567	45595	45567	45562	45554	45571	45627	45625	45684	45770	45772	45792
46491	46416	46314	46198	46137	46040	45970	45947	45864	45847	45796	45826	45785	45771	45785	45795	45810	45847	45840	45866	45915	45938	45956	45982	45996	45998	45985	46007	46025	46016	46032	46037	46006	45984	45985	46007	45995	45983	45981	45993	46029	46015	46054	46075	46108	46158	46197	46283	46332	46393
47182	47096	46957	46847	46723	46641	46567	46470	46418	46353	46304	46315	46278	46248	46247	46255	46230	46256	46246	46249	46288	46321	46323	46333	46354	46359	46357	46371	46399	46396	46401	46397	46371	46376	46381	46412	46401	46393	46434	46449	46466	46488	46536	46536	46612	46680	46740	46808	46885	46960
47993	47891	47766	47626	47505	47397	47304	47211	47158	47071	47031	46979	46900	46888	46859	46835	46817	46824	46804	46811	46832	46847	46854	46865	46872	46869	46881	46882	46899	46902	46923	46918	46936	46940	46950	46973	46982	47007	47020	47063	47077	47119	47169	47204	47264	47340	47415	47477	47574	47661
48836	48721	48602	48474	48321	48239	48116	48018	47953	47853	47782	47724	47685	47638	47601	47544	47523	47505	47481	47478	47485	47506	47502	47513	47500	47496	47501	47517	47523	47539	47546	47584	47561	47602	47608	47608	47633	47677	47713	47752	47802	47844	47889	47950	48021	48083	48169	48228	48349	48442
49679	49583	49474	49321	49193	49085	48982	48875	48778	48668	48603	48526	48460	48408	48353	48287	48237	48194	48169	48175	48177	48174	48168	48170	48156	48138	48157	48161	48180	48184	48196	48230	48252	48265	48265	48307	48337	48385	48431	48478	48513	48582	48639	48692	48779	48855	48944	49020	49113	49220
50499	50414	50295	50170	50033	49927	49819	49705	49610	49516	49433	49356	49285	49214	49150	49056	48998	48951	48923	48898	48899	48899	48882	48872	48856	48847	48866	48864	48882	48888	48933	48949	48956	48974	49014	49042	49083	49122	49179	49242	49304	49338	49402	49477	49555	49621	49713	49806	49897	50001
51313	51231	51121	50988	50880	50782	50680	50555	50458	50358	50291	50197	50102	50036	49959	49854	49785	49734	49701	49677	49649	49653	49629	49610	49586	49592	49577	49600	49614	49631	49654	49685	49702	49734	49750	49786	49837	49894	49962	49994	50091	50129	50192	50272	50352	50416	50521	50597	50660	50765
52045	51955	51880	51768	51674	51591	51479	51367	51281	51167	51093	51000	50893	50839	50747	50654	50571	50528	50448	50423	50404	50392	50361	50337	50323	50319	50317	50325	50337	50363	50403	50403	50418	50477	50489	50544	50602	50641	50691	50765	50817	50881	50945	51009	51102	51158	51254	51325	51384	51472
52594	52527	52466	52369	52316	52227	52159	52062	51962	51845	51763	51690	51591	51545	51422	51341	51282	51207	51143	51114	51079	51048	51027	50984	50987	50972	50967	50964	50983	51007	51055	51076	51075	51119	51146	51183	51245	51303	51351	51421	51442	51526	51581	51672	51720	51799	51869	51927	51994	52056
53141	53130	53059	53012	52954	52871	52802	52701	52659	52545	52455	52385	52285	52248	52160	52048	51937	51895	51860	51793	51756	51727	51692	51652	51657	51640	51633	51628	51628	51667	51682	51727	51754	51800	51811	51840	51918	51952	52039	52084	52147	52212	52251	52307	52378	52409	52480	52531	52638	52643
53485	53481	53447	53429	53397	53341	53262	53216	53131	53080	53026	52927	52813	52791	52645	52618	52489	52416	52428	52346	52302	52304	52230	52212	52194	52191	52177	52170	52159	52190	52219	52246	52257	52280	52355	52383	52455	52505	52563	52598	52656	52688	52755	52801	52840	52890	52942	52951	53032	53029
53615	53621	53611	53605	53647	53624	53538	53511	53438	53371	53307	53270	53215	53142	53118	52999	52871	52800	52835	52750	52721	52675	52631	52595	52583	52563	52558	52564	52563	52565	52622	52621	52690	52659	52713	52744	52818	52842	52916	52922	52931	53014	53058	53089	53129	53147	53202	53224	53260	53247
53752	53774	53799	53819	53883	53830	53792	53766	53750	53698	53652	53620	53527	53515	53454	53357	53311	53191	53193	53127	53080	53062	53014	52985	52981	52958	52936	52934	52939	52967	52963	53007	52998	53036	53084	53111	53162	53194	53233	53264	53327	53361	53377	53397	53436	53432	53446	53459	53485	53460
53626	53667	53716	53743	53834	53845	53841	53829	53794	53780	53732	53696	53672	53660	53588	53532	53489	53420	53386	53331	53283	53251	53205	53176	53154	53157	53144	53144	53128	53150	53129	53180	53174	53248	53272	53283	53297	53336	53324	53406	53439	53453	53468	53488	53481	53482	53483	53478	53429	53416
53287	53362	53426	53503	53576	53593	53605	53628	53629	53644	53625	53593	53597	53556	53493	53482	53459	53322	53381	53302	53281	53227	53176	53175	53143	53129	53150	53125	53126	53129	53197	53168	53205	53196	53227	53249	53265	53279	53271	53319	53334	53347	53342	53358	53341	53320	53310	53277	53206	53194
52939	53001	53097	53177	53269	53300	53377	53406	53427	53432	53462	53453	53480	53451	53440	53393	53373	53288	53334	53268	53247	53194	53174	53124	53133	53117	53132	53122	53095	53096	53125	53120	53105	53146	53173	53167	53164	53190	53166	53211	53200	53219	53192	53188	53165	53151	53092	53057	52972	52936
52451	52531	52620	52725	52859	52904	52985	53033	53059	53108	53117	53152	53191	53153	53169	53149	53105	53113	53124	53052	53043	53014	52959	52960	52945	52955	52941	52937	52934	52921	52876	52931	52941	52953	52948	52960	52945	52963	52975	52929	52941	52933	52908	52891	52840	52792	52759	52688	52653	52554
51774	51863	51968	52077	52208	52260	52380	52425	52504	52541	52573	52609	52652	52651	52654	52665	52664	52679	52662	52626	52609	52584	52561	52555	52549	52557	52538	52541	52531	52520	52506	52521	52514	52527	52519	52515	52513	52495	52469	52455	52449	52435	52390	52352	52321	52267	52199	52132	52079	51978
51077	51187	51298	51414	51552	51661	51733	51817	51892	51957	52015	52049	52072	52116	52143	52173	52206	52208	52194	52189	52175	52148	52147	52136	52145	52137	52129	52124	52113	52096	52085	52087	52079	52085	52064	52073	52037	52024	51972	51970	51937	51911	51870	51816	51772	51707	51615	51556	51452	51389
50323	50405	50536	50671	50793	50907	50999	51086	51171	51271	51313	51383	51414	51464	51527	51555	51603	51592	51636	51626	51612	51597	51592	51594	51592	51597	51583	51584	51582	51557	51546	51537	51515	51513	51505	51483	51456	51421	51396	51341	51313	51265	51220	51172	51099	51037	50944	50878	50779	50682
49513	49613	49722	49861	49988	50091	50192	50286	50376	50473	50548	50612	50670	50718	50781	50840	50891	50920	50939	50947	50957	50944	50944	50951	50952	50964	50956	50949	50923	50911	50909	50882	50879	50859	50835	50811	50771	50734	50696	50659	50602	50555	50496	50437	50366	50302	50211	50139	50037	49939
48690	48795	48912	49027	49162	49258	49369	49474	49570	49657	49737	49817	49891	49941	50017	50092	50152	50199	50224	50230	50238	50250	50256	50266	50283	50283	50276	50267	50259	50242	50229	50203	50178	50160	50140	50112	50065	50018	49965	49918	49873	49803	49755	49680	49611	49535	49453	49367	49289	49184
47902	47973	48089	48177	48329	48411	48535	48619	48731	48826	48899	48992	49058	49124	49208	49292	49362	49427	49437	49476	49490	49501	49510	49535	49543	49553	49543	49555	49539	49514	49495	49462	49433	49436	49397	49362	49299	49253	49212	49152	49093	49023	48973	48902	48831	48745	48667	48598	48507	48413
47182	47247	47319	47427	47540	47630	47725	47826	47920	48032	48114	48187	48274	48317	48429	48500	48594	48668	48696	48707	48730	48755	48778	48798	48804	48826	48822	48830	48815	48778	48773	48721	48701	48676	48651	48621	48565	48517	48442	48397	48348	48279	48197	48142	48088	48007	47927	47867	47754	47709
46475	46524	46562	46705	46763	46821	46945	47035	47122	47222	47299	47397	47469	47529	47603	47713	47822	47884	47925	47973	47968	47999	48034	48070	48086	48069	48072	48090	48062	48043	48031	47997	47972	47950	47916	47872	47807	47761	47691	47651	47589	47518	47486	47404	47347	47276	47176	47140	47067	46988
45880	45911	45974	46073	46097	46157	46240	46325	46405	46471	46567	46663	46734	46798	46855	47006	47094	47147	47213	47212	47253	47278	47324	47356	47365	47376	47373	47397	47378	47360	47332	47304	47266	47239	47202	47168	47106	47075	46996	46958	46895	46833	46802	46731	46659	46594	46544	46487	46425	46385
45456	45483	45556	45523	45619	45699	45724	45777	45860	45914	45980	46062	46131	46180	46267	46370	46489	46526	46592	46611	46656	46707	46735	46755	46782	46768	46802	46789	46769	46755	46744	46693	46662	46643	46616	46579	46532	46471	46455	46376	46330	46277	46228	46140	46135	46082	46018	45980	45965	45902
45051	45055	45069	45003	45078	45174	45135	45193	45261	45337	45407	45475	45510	45567	45649	45734	45812	45908	45944	45990	46035	46078	46112	46125	46153	46164	46200	46188	46151	46153	46117	46098	46076	46038	46009	45966	45920	45883	45847	45786	45761	45690	45652	45616	45548	45543	45523	45483	45408	45435
44822	44798	44787	44778	44772	44814	44817	44866	44890	44947	44945	45020	45074	45135	45205	45267	45342	45413	45500	45462	45574	45578	45641	45687	45651	45675	45706	45704	45687	45695	45677	45622	45587	45595	45557	45524	45486	45474	45443	45371	45338	45275	45252	45237	45202	45181	45157	45150	45158	45157
44844	44807	44704	44687	44703	44706	44670	44702	44702	44760	44782	44801	44851	44908	44944	45049	45059	45166	45210	45248	45247	45301	45351	45376	45350	45409	45363	45401	45419	45398	45395	45356	45342	45323	45296	45256	45246	45190	45170	45151	45116	45093	45069	45062	45073	45030	45027	45043	45058	45056
44887	44780	44747	44652	44626	44588	44577	44563	44570	44597	44595	44617	44653	44683	44740	44784	44819	44878	44915	44974	45012	45030	45053	45097	45097	45120	45100	45120	45136	45133	45131	45103	45096	45075	45027	45019	45001	44980	44967	44916	44927	44905	44893	44883	44937	44914	44902	44904	44971	44998
45054	44962	44944	44847	44722	44645	44659	44623	44621	44589	44583	44590	44609	44628	44669	44719	44739	44751	44781	44840	44870	44936	44959	44945	45030	44982	45011	45006	45003	45011	44991	44996	44963	44974	44926	44926	44924	44897	44872	44869	44893	44859	44880	44879	44876	44939	44962	44970	45039	45102
45481	45446	45286	45223	45123	45063	45014	44955	44898	44898	44865	44864	44841	44844	44849	44883	44913	44923	44934	44927	45010	45053	45092	45097	45149	45090	45146	45113	45132	45128	45141	45121	45108	45095	45103	45073	45086	45077	45067	45076	45084	45082	45132	45120	45150	45206	45258	45319	45345	45393
45930	45824	45711	45646	45507	45391	45378	45286	45224	45169	45165	45105	45090	45085	45073	45083	45081	45108	45095	45106	45145	45191	45215	45217	45240	45207	45257	45259	45273	45261	45259	45263	45252	45252	45244	45249	45275	45252	45273	45301	45307	45320	45376	45347	45422	45463	45555	45599	45691	45767
46532	46470	46341	46276	46127	45958	45872	45863	45724	45696	45629	45568	45552	45523	45489	45479	45461	45455	45408	45429	45501	45504	45508	45447	45557	45593	45596	45582	45547	45594	45598	45570	45562	45576	45681	45615	45635	45641	45646	45772	45681	45762	45839	45801	45897	45901	46017	46076	46247	46243
47249	47153	47019	46921	46808	46678	46598	46539	46427	46394	46325	46253	46214	46182	46152	46133	46100	46093	46074	46080	46095	46112	46104	46095	46156	46152	46130	46134	46151	46150	46168	46163	46152	46177	46211	46200	46234	46265	46290	46358	46317	46381	46459	46475	46523	46615	46669	46742	46844	46912
47985	47888	47762	47618	47493	47389	47275	47187	47084	47003	46925	46862	46787	46746	46698	46656	46585	46547	46548	46531	46526	46555	46542	46555	46559	46556	46512	46541	46561	46586	46598	46622	46637	46630	46648	46689	46702	46744	46773	46846	46866	46932	46994	47054	47097	47163	47266	47346	47466	47535
48776	48675	48577	48434	48299	48210	48086	47989	47887	47801	47702	47634	47568	47510	47447	47378	47318	47261	47241	47221	47230	47229	47202	47196	47191	47192	47192	47209	47203	47226	47246	47277	47291	47288	47329	47346	47402	47440	47481	47533	47598	47657	47695	47761	47845	47908	48008	48084	48191	48273
49565	49483	49374	49250	49117	49029	48920	48807	48718	48605	48514	48450	48361	48300	48206	48124	48065	47991	47972	47948	47941	47916	47910	47878	47893	47857	47860	47882	47888	47914	47939	47949	47971	47984	48023	48051	48099	48159	48213	48262	48335	48400	48452	48502	48600	48654	48757	48836	48931	49022
50351	50265	50181	50071	49948	49864	49763	49663	49563	49447	49391	49279	49201	49120	49035	48937	48854	48797	48746	48722	48704	48695	48659	48640	48608	48609	48607	48622	48629	48643	48674	48709	48740	48766	48781	48838	48879	48922	48982	49068	49102	49175	49232	49309	49388	49455	49536	49601	49697	49767
51020	50940	50881	50809	50725	50630	50539	50450	50355	50264	50178	50087	50008	49942	49835	49751	49651	49591	49539	49509	49474	49448	49435	49403	49389	49371	49365	49368	49387	49402	49428	49461	49484	49505	49551	49580	49637	49700	49740	49818	49875	49938	49991	50052	50140	50197	50277	50327	50400	50473
51688	51671	51591	51525	51451	51402	51315	51229	51168	51055	50967	50887	50817	50729	50661	50555	50470	50396	50345	50294	50270	50242	50193	50164	50121	50145	50125	50121	50147	50177	50195	50226	50239	50275	50307	50358	50416	50461	50516	50587	50639	50706	50751	50803	50902	50941	50994	51054	51120	51161
52241	52237	52196	52147	52095	52051	51992	51931	51872	51766	51702	51621	51551	51490	51399	51316	51206	51133	51095	51029	51024	50961	50932	50893	50886	50866	50854	50851	50860	50888	50907	50953	50974	51001	51045	51067	51125	51162	51230	51277	51323	51396	51446	51468	51551	51582	51650	51692	51726	51761
52631	52603	52633	52624	52576	52555	52513	52473	52415	52350	52294	52211	52154	52092	52026	51941	51844	51775	51720	51658	51641	51579	51538	51517	51501	51485	51486	51482	51479	51481	51530	51569	51587	51615	51652	51688	51728	51773	51829	51908	51906	51974	51994	52038	52105	52125	52158	52196	52203	52235
52950	52932	52987	53006	53008	52989	52971	52943	52892	52842	52796	52761	52700	52642	52569	52488	52420	52371	52285	52289	52219	52155	52136	52105	52114	52072	52073	52066	52074	52126	52098	52142	52164	52187	52196	52239	52297	52331	52381	52411	52446	52496	52505	52557	52539	52572	52603	52612	52619	52628
53109	53172	53193	53238	53271	53291	53281	53277	53252	53228	53175	53127	53110	53073	53007	52921	52880	52826	52771	52724	52681	52641	52593	52566	52552	52546	52564	52530	52522	52586	52555	52579	52605	52638	52696	52670	52715	52733	52778	52789	52821	52850	52876	52918	52946	52925	52923	52928	52915	52904
53072	53095	53178	53247	53309	53340	53374	53361	53356	53321	53321	53293	53282	53255	53203	53151	53097	53061	53018	53004	52941	52881	52847	52849	52844	52841	52804	52795	52793	52829	52817	52845	52843	52881	52904	52922	52950	52958	52984	53051	53020	53030	53059	53111	53017	53064	53030	53005	52991	52938
53012	53068	53142	53237	53331	53371	53411	53427	53437	53479	53475	53436	53465	53421	53398	53364	53338	53298	53267	53225	53197	53171	53127	53107	53099	53093	53069	53074	53069	53117	53079	53091	53110	53129	53182	53159	53179	53199	53188	53202	53193	53238	53216	53206	53162	53173	53135	53107	53033	53038
52728	52828	52906	53005	53122	53203	53245	53265	53292	53318	53355	53390	53383	53381	53363	53361	53350	53312	53286	53267	53231	53198	53160	53149	53117	53126	53125	53133	53118	53079	53121	53127	53135	53137	53146	53175	53142	53167	53173	53146	53145	53143	53140	53079	53062	53055	53010	52961	52892	52803
52279	52379	52480	52597	52711	52797	52852	52923	52963	52992	53036	53085	53095	53117	53111	53111	53104	53112	53114	53082	53062	53003	52977	52991	52973	52966	52982	52974	52967	52975	52948	52964	52966	52953	52917	52962	52974	52937	52937	52943	52921	52856	52864	52809	52811	52752	52687	52616	52552	52493
51832	51930	52036	52161	52300	52384	52485	52552	52613	52699	52750	52774	52803	52824	52857	52876	52889	52889	52897	52880	52848	52833	52824	52818	52814	52820	52811	52805	52796	52826	52776	52765	52782	52770	52775	52760	52756	52729	52703	52662	52642	52594	52584	52520	52488	52433	52361	52281	52212	52090
51218	51313	51427	51577	51704	51800	51901	51987	52076	52128	52204	52268	52303	52342	52382	52421	52466	52486	52473	52469	52470	52443	52430	52443	52449	52427	52451	52436	52418	52436	52411	52394	52383	52375	52342	52368	52323	52300	52271	52242	52198	52160	52105	52042	51999	51941	51856	51782	51693	51610
50523	50629	50739	50877	50995	51109	51213	51301	51375	51461	51552	51621	51671	51721	51784	51821	51867	51911	51927	51919	51899	51905	51912	51914	51923	51920	51921	51912	51922	51923	51880	51851	51853	51846	51804	51804	51767	51737	51685	51639	51605	51556	51510	51443	51380	51323	51237	51150	51063	50973
49803	49913	50015	50155	50278	50388	50486	50592	50681	50775	50853	50935	50997	51052	51122	51193	51253	51291	51323	51325	51337	51339	51344	51352	51369	51377	51381	51362	51359	51351	51304	51299	51282	51264	51257	51204	51180	51140	51077	51035	50990	50941	50877	50826	50738	50663	50579	50509	50412	50303
49067	49149	49252	49374	49502	49587	49702	49798	49897	50000	50087	50173	50239	50314	50386	50474	50530	50603	50627	50638	50663	50672	50704	50707	50714	50723	50721	50717	50704	50684	50662	50637	50621	50597	50562	50538	50483	50447	50395	50319	50282	50229	50161	50094	50018	49944	49856	49776	49695	49602
48336	48405	48496	48615	48707	48801	48891	49003	49090	49178	49277	49371	49438	49500	49597	49680	49747	49818	49856	49881	49889	49931	49943	49962	49976	49988	49986	49979	49968	49938	49929	49902	49868	49857	49819	49791	49738	49690	49629	49569	49522	49455	49406	49340	49267	49185	49107	49042	48957	48884
47586	47654	47741	47833	47923	48003	48099	48184	48261	48355	48464	48534	48617	48692	48778	48872	48957	49018	49065	49103	49127	49160	49189	49213	49224	49230	49232	49239	49219	49195	49173	49147	49113	49088	49052	49023	48957	48906	48849	48792	48736	48648	48621	48556	48483	48425	48375	48291	48213	48151
46910	46947	47021	47084	47143	47224	47307	47378	47480	47570	47655	47715	47803	47867	47959	48051	48146	48217	48259	48303	48320	48372	48413	48417	48451	48455	48461	48465	48432	48418	48384	48372	48341	48310	48311	48244	48196	48129	48061	48023	47978	47900	47847	47802	47724	47681	47592	47572	47495	47413
46342	46377	46400	46459	46463	46573	46586	46664	46756	46850	46907	46989	47056	47119	47230	47316	47384	47470	47497	47551	47546	47645	47682	47702	47722	47726	47741	47740	47730	47682	47673	47638	47611	47593	47562	47505	47421	47396	47357	47305	47256	47215	47145	47102	47061	47015	46948	46913	46887	46818
45809	45797	45822	45839	45878	45887	45934	46004	46075	46136	46225	46272	46317	46401	46459	46559	46651	46710	46775	46810	46876	46889	46894	46976	46985	46999	46981	46987	47013	46950	46932	46925	46894	46864	46816	46787	46732	46711	46642	46580	46567	46505	46458	46425	46377	46333	46300	46261	46249	46277
45391	45372	45369	45372	45349	45368	45449	45459	45503	45587	45602	45658	45745	45781	45829	45920	45998	46059	46104	46161	46162	46234	46305	46317	46320	46344	46354	46345	46349	46342	46305	46290	46257	46226	46199	46130	46146	46068	46045	45996	45961	45930	45890	45833	45808	45776	45802	45747	45767	45730
45143	45137	45089	45061	45055	45048	45041	45073	45089	45195	45156	45189	45237	45279	45343	45431	45476	45554	45594	45643	45666	45741	45712	45830	45801	45814	45842	45822	45799	45811	45805	45777	45749	45737	45684	45657	45605	45591	45571	45525	45495	45500	45445	45408	45405	45404	45422	45424	45411	45443
44977	44940	44874	44830	44788	44751	44752	44721	44754	44790	44785	44800	44839	44870	44908	44975	45009	45063	45117	45181	45219	45247	45364	45329	45341	45350	45339	45346	45301	45323	45321	45315	45279	45279	45255	45212	45129	45201	45159	45097	45092	45035	45052	45061	45044	45025	45071	45048	45074	45116
44972	44901	44830	44744	44652	44646	44670	44587	44556	44522	44568	44584	44582	44633	44694	44706	44736	44749	44767	44859	44837	44978	44938	45003	44985	44985	45009	45026	45091	44995	44997	44957	44958	44964	44944	44895	44855	44891	44862	44837	44831	44773	44854	44831	44849	44858	44882	44924	44964	45008
45147	45093	44997	44909	44822	44760	44685	44652	44642	44569	44592	44569	44585	44617	44612	44650	44675	44667	44703	44761	44735	44859	44867	44827	44873	44872	44886	44899	44887	44924	44889	44900	44866	44867	44837	44819	44827	44797	44831	44829	44799	44833	44832	44854	44879	44885	44984	44980	45051	45143
45341	45278	45177	45055	44953	44869	44852	44741	44695	44677	44632	44603	44606	44574	44565	44583	44598	44581	44627	44646	44689	44756	44737	44699	44763	44759	44741	44772	44764	44755	44795	44762	44750	44780	44760	44765	44822	44775	44749	44784	44794	44817	44854	44855	44890	44942	45026	45033	45115	45255
45785	45667	45580	45436	45324	45232	45156	45050	45005	44904	44888	44848	44860	44798	44781	44787	44795	44766	44782	44776	44805	44847	44872	44919	44852	44860	44883	44862	44920	44894	44902	44886	44887	44913	44901	44902	44939	44966	44930	44957	44994	44990	45050	45081	45110	45187	45252	45325	45421	45494
46363	46245	46138	45986	45860	45735	45628	45584	45501	45422	45368	45328	45293	45263	45222	45183	45168	45140	45128	45122	45168	45178	45180	45141	45185	45175	45179	45208	45223	45223	45237	45206	45259	45220	45240	45264	45304	45330	45332	45370	45412	45412	45485	45527	45580	45630	45744	45800	45879	45989
46925	46833	46711	46567	46439	46319	46253	46112	46056	45954	45861	45799	45726	45691	45642	45609	45561	45541	45510	45517	45563	45550	45511	45521	45510	45516	45529	45531	45527	45555	45566	45601	45589	45605	45602	45634	45673	45737	45746	45771	45844	45885	45918	45988	46042	46129	46190	46277	46380	46453
47601	47513	47418	47259	47129	47020	46928	46815	46714	46632	46539	46472	46397	46364	46295	46213	46150	46127	46076	46091	46103	46050	46094	46092	46048	46040	46061	46069	46032	46077	46123	46145	46142	46156	46182	46202	46234	46297	46327	46382	46416	46484	46522	46596	46678	46739	46861	46906	46994	47075
48343	48237	48134	48006	47887	47770	47649	47557	47471	47354	47264	47180	47106	47060	46959	46884	46841	46770	46725	46708	46691	46675	46638	46673	46647	46637	46641	46638	46680	46676	46713	46731	46745	46757	46787	46833	46890	46934	46996	47033	47084	47142	47202	47270	47354	47429	47499	47585	47684	47778
49076	49002	48910	48802	48687	48573	48468	48373	48272	48179	48084	47993	47916	47832	47755	47667	47574	47524	47490	47453	47422	47407	47400	47356	47356	47351	47352	47365	47359	47382	47411	47453	47469	47484	47526	47555	47619	47664	47735	47783	47849	47901	47955	48044	48106	48180	48277	48335	48425	48497
49842	49758	49680	49586	49484	49397	49311	49211	49103	49011	48922	48845	48761	48683	48592	48498	48402	48346	48284	48260	48225	48192	48155	48134	48121	48128	48115	48124	48110	48156	48178	48216	48245	48268	48303	48344	48404	48451	48507	48576	48632	48705	48754	48828	48896	48980	49044	49107	49184	49245
50525	50496	50438	50367	50295	50222	50135	50034	49958	49872	49757	49687	49620	49529	49439	49339	49245	49177	49132	49086	49049	49009	48979	48943	48916	48929	48923	48918	48935	48954	48978	49015	49040	49073	49113	49162	49213	49276	49329	49390	49458	49515	49559	49631	49683	49746	49824	49875	49938	50001
51216	51177	51147	51103	51052	51002	50901	50834	50758	50664	50595	50520	50429	50369	50290	50179	50095	50027	49962	49921	49878	49826	49780	49758	49752	49745	49746	49724	49731	49781	49789	49837	49875	49898	49941	49966	50029	50077	50141	50209	50251	50306	50370	50427	50480	50530	50587	50617	50676	50699
51757	51726	51715	51689	51656	51632	51575	51525	51455	51389	51320	51248	51184	51108	51029	50946	50852	50799	50731	50688	50632	50603	50562	50522	50505	50506	50499	50486	50502	50521	50548	50581	50626	50635	50685	50714	50765	50810	50875	50927	50975	51013	51069	51104	51154	51200	51213	51257	51297	51317
52234	52279	52275	52320	52288	52262	52242	52201	52137	52103	52056	51994	51938	51867	51788	51698	51618	51567	51523	51460	51421	51332	51298	51313	51262	51253	51266	51276	51268	51287	51306	51339	51383	51395	51437	51468	51526	51587	51599	51663	51681	51732	51789	51804	51832	51872	51897	51901	51915	51923
52644	52647	52708	52704	52737	52744	52734	52708	52679	52650	52612	52582	52519	52518	52399	52348	52279	52219	52153	52128	52071	52000	51996	51970	51937	51910	51920	51906	51906	51925	51959	51972	52010	52027	52073	52082	52135	52196	52212	52242	52264	52290	52335	52354	52391	52371	52374	52399	52389	52380
52806	52837	52885	52937	52991	53037	53034	53021	53016	53001	52985	52969	52917	52904	52849	52786	52726	52671	52653	52593	52551	52526	52432	52392	52414	52426	52402	52442	52410	52413	52427	52463	52469	52492	52534	52562	52573	52589	52647	52669	52664	52706	52728	52740	52734	52736	52715	52716	52662	52665
52881	52983	53066	53133	53229	53281	53294	53304	53312	53325	53341	53324	53289	53220	53218	53240	53166	53119	53091	53036	52992	52937	52953	52877	52890	52873	52879	52913	52891	52883	52884	52898	52927	52952	52967	52978	52999	52963	53008	53030	53063	53057	53032	53054	53047	53043	52990	52978	52942	52890
52867	53003	53060	53178	53274	53359	53385	53431	53463	53486	53503	53469	53518	53460	53484	53435	53437	53402	53369	53351	53318	53318	53269	53217	53194	53244	53232	53166	53206	53209	53223	53223	53225	53235	53259	53265	53269	53258	53287	53274	53289	53283	53237	53236	53212	53207	53158	53096	53057	52992
52634	52748	52837	52966	53081	53141	53223	53261	53323	53353	53399	53397	53433	53387	53439	53403	53418	53413	53397	53371	53336	53286	53290	53263	53289	53305	53243	53220	53259	53244	53239	53256	53264	53262	53276	53285	53261	53233	53284	53229	53232	53221	53203	53167	53137	53079	53049	52992	52924	52854
52377	52477	52585	52726	52843	52927	53007	53088	53143	53225	53239	53317	53338	53325	53369	53353	53400	53392	53380	53370	53328	53288	53318	53331	53310	53250	53298	53249	53292	53256	53273	53255	53256	53270	53267	53258	53241	53243	53203	53207	53159	53147	53134	53065	53014	52963	52905	52827	52755	52672
52001	52088	52211	52329	52469	52576	52663	52745	52817	52906	52977	53019	53065	53112	53130	53183	53204	53225	53222	53202	53209	53173	53178	53178	53181	53170	53151	53153	53137	53130	53132	53095	53119	53092	53095	53094	53058	53060	53003	52969	52956	52896	52885	52812	52749	52690	52612	52553	52443	52368
51430	51519	51628	51760	51891	52001	52099	52187	52272	52371	52439	52479	52549	52635	52653	52747	52755	52784	52787	52789	52793	52801	52798	52796	52794	52826	52790	52755	52776	52741	52738	52733	52714	52705	52677	52649	52632	52627	52561	52527	52475	52434	52358	52330	52266	52179	52117	52039	51944	51865
50833	50935	51060	51192	51302	51420	51524	51625	51725	51812	51885	51946	52036	52107	52138	52197	52271	52323	52329	52348	52360	52375	52378	52386	52403	52361	52388	52379	52357	52356	52328	52310	52285	52279	52265	52247	52184	52128	52096	52054	51989	51942	51902	51837	51760	51690	51604	51525	51426	51345
50172	50274	50379	50491	50623	50719	50827	50937	51035	51130	51216	51286	51364	51443	51505	51571	51668	51713	51749	51766	51780	51784	51812	51833	51834	51858	51824	51845	51822	51802	51775	51731	51723	51706	51669	51653	51601	51555	51498	51432	51387	51344	51291	51213	51135	51067	50985	50901	50805	50735
49491	49563	49653	49765	49867	49963	50068	50170	50273	50368	50449	50538	50620	50687	50772	50858	50944	50998	51042	51076	51086	51118	51135	51153	51170	51186	51159	51165	51154	51136	51096	51088	51045	51033	50989	50944	50896	50848	50790	50737	50680	50618	50559	50485	50422	50354	50270	50205	50112	50040
48756	48828	48913	49011	49098	49182	49286	49373	49488	49585	49664	49749	49829	49899	49990	50088	50171	50238	50285	50323	50358	50381	50408	50432	50444	50461	50453	50449	50436	50417	50395	50350	50320	50293	50273	50220	50167	50112	50051	49986	49940	49877	49820	49750	49679	49608	49537	49486	49403	49334
48090	48129	48183	48248	48325	48403	48473	48563	48676	48768	48843	48907	48998	49068	49168	49275	49356	49426	49472	49515	49561	49587	49634	49649	49673	49667	49672	49661	49653	49644	49611	49574	49537	49509	49484	49428	49379	49324	49255	49197	49144	49093	49040	48966	48902	48847	48786	48744	48658	48612
47421	47463	47496	47573	47607	47666	47732	47813	47929	47976	48032	48135	48195	48261	48355	48448	48554	48620	48650	48707	48749	48784	48831	48859	48872	48889	48873	48864	48870	48851	48838	48777	48750	48746	48696	48629	48591	48546	48493	48434	48380	48321	48265	48223	48148	48124	48059	48032	47985	47927
46795	46796	46840	46866	46876	46924	46976	47050	47123	47170	47246	47345	47380	47450	47526	47649	47706	47778	47828	47889	47916	47977	48019	48035	48050	48045	48060	48068	48072	48043	48027	47981	47954	47942	47880	47863	47796	47737	47695	47642	47615	47528	47479	47461	47390	47371	47334	47261	47248	47242
46253	46250	46239	46253	46272	46271	46315	46387	46413	46472	46508	46577	46642	46719	46773	46906	46924	46992	47056	47106	47174	47193	47247	47271	47273	47276	47292	47300	47291	47276	47252	47187	47198	47179	47118	47064	47048	47003	46944	46918	46860	46847	46793	46771	46713	46675	46660	46632	46637	46625
45898	45866	45825	45804	45787	45780	45797	45838	45821	45919	45956	46009	46046	46082	46165	46230	46310	46346	46395	46445	46493	46543	46579	46614	46625	46663	46620	46652	46631	46632	46609	46536	46544	46539	46490	46425	46431	46383	46360	46328	46269	46244	46232	46186	46157	46119	46163	46121	46136	46138
45495	45454	45413	45332	45267	45289	45286	45316	45277	45327	45332	45410	45405	45457	45509	45532	45642	45695	45721	45756	45832	45864	45907	45919	45944	45921	45943	45946	45955	45943	45910	45894	45893	45833	45813	45817	45773	45773	45711	45700	45632	45639	45657	45633	45601	45593	45616	45640	45652	45682
45289	45230	45164	45078	44975	44980	44961	44953	44936	44928	44914	44966	44994	45000	45040	45070	45123	45183	45200	45245	45290	45338	45380	45407	45400	45396	45433	45423	45428	45446	45416	45340	45362	45396	45338	45281	45291	45274	45248	45219	45198	45221	45228	45226	45207	45180	45259	45241	45321	45344
45302	45213	45122	45041	44920	44893	44849	44864	44792	44782	44798	44714	44774	44773	44814	44772	44843	44880	44921	44942	44979	45015	45035	45076	45066	45075	45104	45100	45107	45111	45082	45066	45054	45106	45027	45028	45018	45008	45013	44978	44958	45012	44990	45002	45056	45072	45107	45100	45174	45248
45306	45245	45115	44996	44918	44822	44770	44749	44640	44616	44639	44539	44545	44568	44557	44625	44589	44574	44635	44664	44705	44722	44737	44760	44760	44794	44788	44784	44781	44789	44754	44736	44769	44707	44743	44809	44764	44767	44735	44771	44739	44789	44806	44821	44878	44860	44957	45010	45070	45133
45449	45376	45253	45129	45021	44904	44844	44739	44753	44616	44634	44554	44533	44522	44527	44513	44512	44530	44514	44503	44545	44567	44588	44601	44597	44631	44626	44620	44631	44646	44641	44631	44641	44586	44613	44647	44631	44668	44677	44695	44673	44737	44767	44801	44855	44881	44951	45064	45109	45170
45826	45747	45622	45495	45350	45268	45177	45039	45079	44910	44931	44838	44804	44784	44729	44686	44689	44730	44681	44675	44684	44694	44730	44716	44713	44695	44709	44725	44752	44743	44763	44824	44809	44788	44778	44842	44827	44848	44871	44891	44904	44984	44985	45041	45108	45142	45244	45334	45374	45456
46230	46115	46015	45867	45714	45611	45536	45397	45381	45273	45172	45173	45078	45036	44991	44920	44910	44885	44839	44846	44849	44869	44894	44867	44850	44857	44875	44887	44887	44899	44939	44959	44953	44986	44969	44955	45036	45047	45091	45115	45137	45209	45253	45292	45382	45438	45542	45614	45704	45775
46779	46701	46572	46441	46293	46206	46075	45972	45887	45795	45696	45680	45576	45532	45461	45398	45342	45344	45275	45284	45270	45269	45260	45265	45236	45248	45254	45283	45278	45273	45329	45353	45331	45314	45365	45442	45471	45486	45546	45568	45659	45676	45734	45773	45854	45921	46026	46045	46178	46268
47342	47269	47148	47012	46904	46802	46670	46592	46446	46368	46293	46185	46102	46051	45971	45904	45825	45780	45746	45726	45696	45693	45676	45662	45654	45658	45668	45656	45678	45707	45757	45771	45774	45805	45804	45835	45919	45960	46002	46050	46087	46164	46224	46263	46382	46413	46536	46600	46697	46782
48033	47965	47855	47732	47595	47508	47405	47313	47195	47087	46977	46909	46851	46759	46661	46586	46508	46406	46392	46365	46341	46315	46297	46262	46270	46254	46259	46269	46282	46326	46367	46360	46386	46399	46438	46490	46539	46600	46649	46711	46791	46830	46883	46970	47026	47106	47189	47255	47361	47430
48734	48665	48580	48485	48407	48308	48198	48080	47974	47885	47782	47702	47648	47555	47458	47368	47285	47191	47171	47124	47097	47061	47040	47015	46998	47001	46989	46996	47017	47051	47069	47096	47136	47145	47187	47233	47288	47361	47403	47463	47537	47588	47645	47721	47786	47843	47936	48009	48082	48147
49434	49387	49336	49244	49166	49091	48995	48907	48797	48710	48621	48537	48477	48380	48266	48180	48087	48013	47957	47902	47867	47839	47809	47766	47759	47758	47751	47754	47767	47799	47832	47850	47883	47938	47944	48005	48071	48128	48192	48250	48313	48376	48417	48498	48555	48624	48690	48737	48820	48887
50156	50123	50075	50020	49949	49893	49822	49727	49646	49565	49482	49415	49332	49250	49154	49048	48960	48883	48828	48773	48737	48691	48645	48606	48600	48593	48597	48611	48608	48635	48664	48704	48734	48760	48798	48840	48899	48965	49020	49085	49133	49185	49240	49297	49361	49415	49482	49522	49573	49628
50780	50765	50743	50725	50670	50641	50570	50530	50441	50361	50302	50234	50155	50084	49986	49907	49826	49735	49684	49633	49587	49546	49494	49477	49447	49449	49435	49454	49461	49479	49495	49541	49565	49587	49635	49675	49735	49789	49840	49894	49948	49965	50032	50080	50145	50180	50227	50259	50300	50320
51399	51394	51412	51411	51405	51371	51336	51298	51236	51171	51098	51052	50978	50931	50808	50757	50667	50596	50556	50492	50450	50402	50357	50327	50312	50303	50298	50296	50298	50321	50341	50372	50399	50419	50476	50511	50569	50617	50674	50693	50746	50779	50829	50874	50906	50945	50960	50987	51004	51024
51929	51956	51978	52020	52051	52027	52018	51981	51958	51888	51889	51823	51787	51711	51632	51568	51513	51399	51359	51326	51273	51219	51190	51165	51135	51136	51137	51141	51125	51150	51149	51186	51243	51231	51276	51311	51360	51398	51465	51459	51541	51524	51570	51597	51617	51642	51653	51680	51641	51660
52278	52327	52371	52424	52499	52489	52500	52487	52463	52439	52420	52395	52400	52291	52261	52199	52156	52044	52020	52002	51958	51885	51860	51836	51816	51825	51801	51802	51811	51816	51857	51865	51893	51889	51922	51950	51975	52014	52052	52072	52088	52108	52131	52168	52162	52177	52173	52139	52129	52116
52606	52663	52746	52825	52877	52933	52970	52974	52969	52967	52947	52961	52914	52915	52900	52838	52819	52697	52682	52678	52600	52564	52543	52516	52502	52493	52483	52490	52475	52480	52457	52502	52502	52551	52565	52574	52618	52620	52691	52677	52701	52668	52679	52693	52692	52685	52665	52642	52563	52540
52802	52864	52967	53080	53119	53228	53273	53281	53295	53353	53346	53335	53287	53340	53270	53288	53291	53242	53231	53165	53117	53086	53070	53029	53039	53021	53019	53017	53016	53006	53061	53034	53010	53061	53074	53069	53087	53108	53139	53089	53106	53106	53110	53094	53081	53043	53013	52975	52887	52859
52826	52898	53007	53115	53246	53323	53378	53419	53453	53495	53519	53551	53551	53578	53601	53553	53544	53586	53546	53472	53424	53416	53400	53381	53382	53376	53366	53356	53373	53350	53383	53348	53354	53343	53390	53382	53386	53359	53373	53336	53343	53327	53335	53305	53277	53229	53183	53126	53056	53000
52758	52868	52965	53109	53254	53302	53384	53475	53517	53579	53641	53665	53712	53709	53677	53725	53768	53779	53711	53724	53696	53682	53696	53661	53647	53637	53648	53635	53629	53627	53643	53592	53596	53619	53594	53596	53579	53571	53602	53548	53530	53506	53472	53432	53369	53338	53268	53194	53102	53050
52583	52681	52785	52956	53085	53106	53249	53343	53414	53483	53537	53598	53671	53664	53680	53744	53713	53790	53750	53771	53753	53743	53737	53758	53727	53734	53704	53711	53691	53699	53711	53675	53634	53665	53657	53648	53633	53615	53563	53528	53492	53465	53443	53385	53334	53278	53201	53118	53055	52955
52239	52329	52446	52589	52750	52838	52938	53027	53092	53210	53267	53323	53358	53432	53427	53538	53552	53641	53602	53626	53616	53598	53631	53605	53612	53613	53607	53583	53576	53573	53551	53535	53558	53528	53516	53490	53450	53417	53398	53330	53290	53270	53219	53161	53102	53027	52963	52868	52784	52714
51850	51949	52059	52179	52335	52450	52534	52654	52746	52849	52923	52992	53035	53105	53192	53253	53351	53375	53371	53379	53397	53403	53404	53408	53411	53423	53426	53404	53390	53360	53330	53338	53325	53294	53287	53254	53200	53171	53151	53056	53016	52965	52921	52863	52775	52721	52651	52555	52451	52390
51361	51467	51575	51685	51812	51912	52022	52137	52240	52345	52431	52509	52611	52650	52737	52795	52899	52932	52995	52990	53013	53011	53029	53050	53047	53052	53044	53040	53037	53005	53021	52960	52925	52917	52896	52831	52798	52762	52699	52648	52591	52533	52487	52415	52337	52257	52186	52115	52042	51950
50778	50861	50953	51065	51187	51290	51380	51493	51601	51695	51786	51860	51943	52015	52129	52189	52283	52305	52390	52395	52416	52448	52461	52494	52489	52497	52496	52491	52477	52461	52451	52399	52376	52357	52327	52280	52231	52179	52105	52047	52012	51953	51888	51826	51755	51684	51606	51526	51435	51368
50212	50265	50351	50439	50552	50635	50745	50841	50951	51054	51136	51215	51289	51373	51464	51564	51643	51725	51771	51803	51838	51865	51908	51924	51934	51936	51933	51937	51911	51886	51870	51827	51814	51771	51745	51707	51642	51580	51518	51468	51417	51352	51294	51225	51159	51083	51016	50956	50867	50806
49554	49617	49665	49768	49843	49921	50016	50108	50191	50297	50371	50467	50541	50613	50706	50805	50910	50972	51034	51077	51100	51149	51179	51203	51229	51223	51226	51221	51210	51187	51151	51128	51086	51073	51027	50990	50930	50869	50819	50761	50706	50636	50591	50526	50456	50391	50322	50272	50192	50136
48940	48986	49020	49070	49134	49185	49271	49349	49417	49518	49581	49664	49738	49817	49913	50009	50083	50175	50223	50278	50312	50347	50396	50415	50434	50441	50436	50452	50432	50407	50379	50344	50313	50280	50248	50206	50138	50091	50050	49982	49932	49883	49832	49776	49712	49656	49603	49557	49510	49459
48303	48326	48359	48367	48415	48458	48500	48585	48659	48732	48792	48875	48947	49016	49116	49198	49281	49365	49421	49459	49507	49541	49591	49630	49641	49652	49644	49643	49642	49615	49584	49564	49514	49505	49469	49420	49365	49320	49258	49212	49153	49121	49063	49020	48975	48919	48883	48847	48802	48771
47717	47705	47693	47692	47704	47765	47787	47844	47901	47958	48020	48064	48144	48208	48291	48368	48427	48515	48593	48621	48674	48733	48767	48786	48813	48812	48817	48830	48814	48795	48765	48734	48721	48677	48653	48620	48560	48522	48470	48430	48391	48327	48304	48251	48219	48174	48156	48141	48109	48094
47226	47196	47167	47140	47148	47143	47174	47192	47233	47275	47328	47368	47410	47473	47535	47610	47692	47757	47820	47840	47890	47939	47996	48005	48038	48036	48042	48044	48032	48030	48003	47974	47955	47917	47888	47861	47821	47774	47754	47705	47666	47617	47613	47565	47548	47534	47518	47513	47474	47512
46747	46684	46644	46598	46561	46512	46533	46576	46579	46622	46625	46670	46708	46757	46797	46877	46909	46975	47035	47053	47117	47159	47191	47235	47241	47237	47255	47268	47268	47251	47238	47214	47186	47166	47139	47106	47072	47052	47006	46999	46965	46937	46922	46898	46889	46896	46869	46897	46903	46916
46328	46286	46233	46179	46096	46024	46036	46033	46032	46012	46044	46064	46071	46125	46162	46191	46285	46269	46276	46381	46408	46443	46470	46502	46526	46521	46516	46547	46547	46527	46514	46497	46469	46465	46449	46425	46392	46391	46335	46334	46331	46299	46322	46289	46317	46306	46335	46362	46345	46402
46131	46029	46011	45850	45805	45773	45710	45681	45646	45635	45638	45657	45659	45677	45687	45715	45743	45763	45811	45874	45860	45900	45945	45983	45957	45973	45964	45998	45989	45979	45991	45985	45969	45965	45929	45927	45907	45898	45877	45870	45892	45876	45890	45894	45937	45910	45924	45989	46014	46069
45929	45815	45684	45619	45533	45419	45411	45327	45315	45274	45253	45237	45234	45229	45240	45248	45238	45268	45309	45313	45349	45390	45415	45440	45377	45414	45434	45452	45463	45460	45440	45452	45440	45422	45428	45431	45414	45398	45444	45450	45439	45466	45454	45481	45446	45561	45605	45644	45711	45761
45849	45738	45625	45449	45371	45319	45322	45277	45207	45048	45047	45070	45013	44985	44904	44999	45041	44974	44881	45015	45084	45002	45091	45031	45111	45025	45160	45137	45065	45185	45064	45012	45013	44990	45129	45108	45036	45131	45183	45219	45251	45264	45153	45270	45311	45410	45392	45375	45554	45643
46114	46034	45977	45786	45676	45570	45531	45465	45410	45321	45290	45270	45223	45172	45123	45140	45143	45120	45085	45141	45156	45150	45173	45156	45144	45157	45240	45181	45174	45225	45210	45188	45207	45187	45241	45251	45240	45303	45325	45307	45359	45384	45372	45467	45506	45539	45584	45627	45749	45805
46125	46053	45923	45781	45640	45551	45448	45363	45267	45162	45137	45056	45005	44972	44907	44890	44844	44791	44767	44836	44787	44813	44787	44805	44805	44786	44829	44837	44821	44861	44852	44868	44866	44888	44924	44924	44949	44976	45023	45067	45107	45142	45159	45216	45281	45368	45430	45490	45582	45662
46420	46353	46192	46039	45918	45830	45733	45615	45525	45423	45374	45289	45242	45208	45114	45065	44983	44944	44922	44910	44934	44921	44926	44920	44918	44895	44875	44889	44928	44949	44975	44990	44990	44995	44996	45060	45078	45155	45196	45192	45280	45327	45361	45403	45463	45571	45657	45734	45816	45885
46754	46646	46563	46417	46297	46181	46044	45943	45836	45758	45653	45598	45513	45434	45362	45295	45217	45157	45129	45084	45101	45099	45040	45075	45080	45062	45035	45045	45069	45086	45119	45133	45171	45179	45222	45257	45290	45350	45395	45464	45497	45554	45594	45672	45698	45850	45896	45985	46071	46150
47185	47067	46993	46861	46753	46653	46536	46425	46324	46194	46120	46049	45963	45895	45775	45722	45626	45554	45515	45490	45484	45468	45431	45404	45427	45399	45434	45413	45420	45436	45475	45488	45538	45572	45583	45624	45681	45730	45793	45854	45909	45952	45998	46095	46139	46232	46328	46395	46470	46572
47710	47634	47527	47442	47327	47242	47119	47028	46913	46809	46709	46638	46537	46478	46370	46280	46204	46142	46089	46019	46019	45980	45973	45962	45953	45929	45969	45933	45938	45965	45999	46057	46068	46091	46136	46173	46231	46295	46350	46425	46449	46508	46579	46625	46739	46782	46857	46928	47000	47075
48244	48185	48118	48032	47954	47863	47764	47653	47569	47446	47383	47288	47212	47127	47027	46912	46837	46756	46709	46653	46636	46597	46552	46524	46480	46515	46519	46512	46524	46552	46588	46622	46652	46698	46734	46760	46815	46887	46941	47015	47068	47114	47181	47257	47320	47379	47464	47512	47577	47644
48827	48782	48743	48674	48614	48543	48448	48357	48282	48184	48103	48025	47944	47871	47751	47648	47567	47499	47427	47401	47347	47281	47271	47235	47208	47214	47223	47215	47227	47255	47288	47321	47360	47388	47408	47462	47526	47578	47639	47702	47736	47810	47850	47930	48002	48044	48100	48167	48211	48273
49391	49378	49335	49325	49273	49223	49150	49084	49005	48923	48856	48783	48727	48648	48544	48435	48360	48286	48228	48197	48140	48097	48053	48028	48005	48001	48002	47997	48002	48038	48072	48098	48123	48153	48196	48232	48294	48330	48394	48438	48499	48553	48606	48658	48706	48742	48785	48826	48875	48919
49976	49969	49972	49960	49950	49906	49866	49823	49765	49680	49628	49563	49502	49437	49340	49266	49171	49102	49044	48998	48950	48895	48851	48820	48806	48797	48802	48795	48801	48820	48835	48882	48911	48942	48973	49014	49071	49118	49178	49203	49246	49301	49341	49385	49424	49470	49507	49528	49545	49563
50488	50524	50534	50554	50576	50557	50530	50500	50453	50410	50355	50315	50266	50214	50133	50055	49986	49925	49867	49834	49759	49715	49671	49646	49621	49632	49607	49620	49621	49635	49657	49688	49723	49741	49757	49822	49856	49886	49940	49969	50002	50043	50072	50120	50152	50159	50166	50180	50194	50190
50933	50954	51021	51068	51095	51110	51100	51101	51068	51043	51018	50970	50950	50910	50841	50779	50728	50666	50632	50602	50541	50480	50438	50416	50397	50390	50404	50384	50379	50399	50409	50449	50463	50483	50526	50552	50571	50608	50617	50677	50693	50720	50736	50774	50776	50773	50786	50773	50754	50749
51354	51408	51474	51565	51624	51661	51680	51693	51681	51677	51657	51648	51613	51580	51560	51520	51471	51431	51382	51353	51296	51248	51215	51197	51177	51157	51172	51153	51154	51165	51186	51199	51217	51232	51244	51264	51304	51323	51344	51369	51362	51380	51400	51392	51392	51401	51401	51373	51328	51303
51681	51737	51826	51933	52004	52069	52119	52145	52151	52165	52169	52177	52176	52160	52141	52148	52084	52059	52015	52009	51945	51911	51878	51851	51866	51833	51803	51825	51831	51783	51830	51844	51864	51874	51919	51911	51908	51946	51920	51964	51934	51956	51949	51954	51951	51893	51856	51831	51792	51757
51834	51908	52041	52143	52251	52309	52370	52430	52452	52517	52506	52541	52546	52549	52543	52519	52535	52524	52501	52452	52442	52390	52374	52376	52377	52346	52308	52340	52327	52347	52328	52337	52321	52332	52329	52338	52357	52340	52343	52363	52342	52348	52311	52320	52281	52233	52195	52149	52084	52024
51992	52089	52194	52320	52460	52542	52631	52683	52736	52799	52834	52867	52901	52917	52916	52958	52959	52946	52958	52913	52908	52873	52857	52858	52858	52842	52819	52832	52815	52848	52796	52812	52796	52818	52757	52802	52798	52766	52746	52736	52720	52726	52688	52637	52594	52543	52522	52447	52375	52305
52035	52153	52266	52402	52533	52621	52720	52787	52896	52985	52999	53055	53099	53137	53159	53199	53235	53262	53257	53202	53218	53209	53196	53194	53226	53174	53193	53169	53159	53181	53129	53125	53117	53125	53151	53094	53045	53060	53023	53026	52967	52957	52905	52891	52795	52751	52680	52623	52538	52467
51898	52011	52127	52260	52400	52494	52617	52701	52779	52890	52937	52986	53048	53103	53157	53169	53251	53286	53287	53289	53275	53269	53274	53269	53272	53258	53260	53257	53243	53190	53213	53180	53181	53194	53186	53128	53129	53086	53032	52986	52973	52924	52890	52806	52757	52695	52631	52548	52485	52395
51749	51840	51985	52129	52246	52371	52474	52573	52661	52746	52862	52924	52979	53043	53114	53173	53223	53289	53298	53313	53310	53317	53323	53337	53340	53339	53322	53320	53307	53251	53256	53221	53213	53218	53193	53162	53106	53076	53029	52958	52958	52906	52847	52799	52699	52659	52578	52494	52419	52315
51500	51587	51709	51845	51972	52076	52180	52320	52405	52479	52578	52679	52743	52807	52893	52967	53055	53100	53151	53152	53164	53182	53203	53216	53203	53208	53216	53204	53181	53148	53149	53108	53101	53070	53006	53018	52949	52915	52858	52800	52772	52674	52674	52631	52529	52457	52358	52281	52190	52143
51143	51235	51327	51443	51562	51669	51789	51876	51977	52075	52190	52278	52335	52423	52519	52606	52673	52743	52787	52811	52816	52872	52897	52882	52893	52910	52913	52907	52885	52844	52826	52789	52755	52753	52699	52666	52640	52575	52528	52490	52407	52377	52298	52242	52152	52087	52007	51943	51831	51771
50753	50835	50922	51021	51135	51229	51324	51439	51546	51634	51728	51814	51893	51965	52084	52154	52253	52325	52385	52398	52422	52458	52491	52520	52531	52533	52537	52533	52508	52491	52450	52430	52402	52360	52321	52300	52225	52173	52123	52053	51987	51973	51898	51799	51745	51678	51592	51533	51469	51372
50305	50374	50437	50518	50610	50688	50789	50885	50995	51086	51166	51261	51331	51407	51530	51616	51702	51766	51831	51863	51897	51938	51974	52002	52018	52019	52020	52014	52004	51981	51942	51899	51881	51848	51822	51762	51698	51663	51599	51538	51501	51420	51368	51295	51237	51168	51105	51039	50966	50909
49822	49861	49909	49975	50044	50102	50179	50275	50361	50448	50524	50598	50684	50757	50861	50957	51047	51110	51177	51226	51271	51299	51350	51367	51389	51388	51385	51382	51360	51330	51325	51278	51246	51224	51193	51145	51084	51028	50977	50930	50869	50821	50760	50710	50642	50577	50515	50473	50417	50365
49328	49348	49372	49405	49441	49493	49563	49636	49709	49791	49866	49939	50005	50079	50176	50265	50352	50415	50492	50523	50576	50620	50660	50692	50703	50714	50718	50707	50702	50683	50659	50618	50583	50555	50520	50463	50411	50378	50315	50273	50217	50155	50119	50061	50018	49956	49915	49883	49829	49794
48825	48826	48811	48828	48848	48882	48919	48976	49026	49122	49163	49217	49287	49352	49437	49523	49606	49669	49721	49772	49817	49873	49907	49949	49957	49965	49971	49976	49956	49936	49911	49881	49856	49815	49791	49753	49701	49652	49616	49560	49518	49464	49428	49381	49344	49307	49278	49238	49227	49199
48352	48327	48319	48288	48277	48290	48312	48353	48390	48450	48479	48541	48580	48635	48711	48784	48855	48911	48960	49018	49056	49107	49140	49181	49187	49197	49201	49208	49174	49179	49171	49133	49106	49071	49032	49006	48954	48942	48894	48873	48816	48781	48743	48718	48686	48672	48640	48647	48633	48646
47879	47836	47799	47748	47709	47695	47699	47712	47726	47795	47811	47832	47871	47916	47983	48032	48097	48143	48195	48248	48305	48331	48373	48400	48417	48422	48428	48425	48421	48392	48391	48371	48344	48312	48298	48267	48223	48192	48151	48137	48090	48067	48062	48052	48019	48022	48022	48017	48019	48043
47465	47408	47337	47255	47204	47177	47163	47148	47154	47181	47187	47200	47221	47252	47278	47346	47376	47426	47448	47506	47551	47595	47603	47633	47671	47670	47667	47660	47703	47644	47664	47624	47617	47596	47590	47569	47534	47498	47493	47472	47453	47446	47421	47410	47410	47416	47460	47444	47480	47537
47150	47065	46997	46903	46824	46768	46746	46701	46685	46645	46678	46657	46693	46691	46717	46735	46770	46785	46829	46853	46890	46960	46937	47002	46995	47013	47015	47021	47046	47003	47003	47007	46994	46966	46961	46954	46972	46925	46921	46903	46893	46931	46881	46895	46889	46923	46989	46989	47017	47104
46845	46767	46650	46544	46429	46375	46296	46257	46222	46157	46165	46157	46163	46153	46158	46140	46171	46189	46201	46248	46293	46322	46343	46372	46352	46347	46362	46369	46407	46366	46379	46388	46369	46351	46334	46338	46325	46350	46347	46332	46343	46365	46361	46385	46394	46442	46506	46555	46578	46624
46605	46504	46403	46274	46155	46056	45994	45931	45863	45801	45798	45755	45731	45722	45695	45662	45686	45663	45673	45697	45774	45753	45769	45777	45784	45805	45808	45826	45847	45824	45845	45850	45820	45864	45833	45831	45796	45847	45875	45875	45877	45885	45930	45967	45991	46043	46096	46148	46223	46282
46551	46416	46333	46178	46061	45965	45813	45795	45698	45678	45615	45568	45500	45489	45446	45431	45424	45373	45379	45405	45448	45409	45394	45437	45477	45453	45457	45471	45452	45484	45490	45544	45523	45531	45539	45523	45578	45599	45617	45644	45674	45714	45698	45746	45796	45843	45965	45987	46058	46136
46485	46362	46236	46108	45979	45858	45766	45678	45581	45541	45441	45384	45335	45292	45228	45205	45150	45133	45117	45116	45182	45154	45055	45090	45123	45133	45123	45127	45178	45173	45186	45224	45235	45213	45252	45264	45332	45316	45339	45394	45414	45481	45499	45539	45595	45657	45762	45843	45930	45946
46549	46452	46342	46179	46056	45962	45851	45739	45633	45535	45459	45401	45320	45293	45230	45144	45096	45069	45013	45016	45011	45001	45012	44972	44998	45001	44998	45023	45005	45056	45111	45101	45138	45125	45162	45161	45243	45260	45313	45365	45380	45447	45474	45529	45595	45664	45722	45829	45904	46001
46663	46548	46455	46320	46203	46083	45953	45852	45755	45640	45542	45470	45439	45338	45261	45178	45096	45087	45033	45017	44941	44937	44949	44989	44956	44954	44978	44979	45031	45003	45057	45070	45094	45108	45144	45173	45225	45291	45311	45372	45423	45445	45540	45593	45657	45720	45781	45890	45989	46086
46878	46805	46695	46561	46457	46336	46234	46111	46011	45874	45796	45730	45657	45548	45474	45397	45291	45262	45201	45171	45198	45158	45063	45107	45112	45101	45093	45112	45094	45153	45186	45226	45248	45251	45298	45345	45377	45447	45502	45533	45613	45697	45710	45782	45844	45927	46005	46094	46180	46256
47228	47126	47048	46947	46837	46727	46653	46506	46417	46292	46231	46139	46066	45965	45902	45786	45676	45624	45609	45560	45561	45550	45428	45433	45454	45436	45455	45425	45435	45498	45528	45562	45603	45605	45645	45682	45727	45806	45847	45916	45975	46049	46102	46155	46227	46304	46422	46457	46527	46598
47552	47473	47408	47315	47223	47142	47013	46940	46839	46730	46632	46575	46492	46421	46287	46196	46122	46028	45978	45941	45903	45857	45840	45812	45812	45793	45786	45794	45838	45844	45882	45927	45946	45965	46019	46060	46109	46199	46229	46286	46347	46407	46458	46541	46591	46658	46735	46820	46897	46950
47956	47906	47858	47778	47738	47664	47561	47478	47389	47278	47214	47130	47040	46957	46877	46769	46663	46600	46556	46503	46478	46429	46389	46357	46334	46336	46323	46336	46377	46385	46414	46452	46473	46523	46559	46617	46629	46731	46768	46824	46876	46956	46998	47060	47120	47181	47223	47300	47340	47411
48416	48391	48367	48343	48288	48224	48158	48090	48010	47918	47841	47783	47716	47622	47551	47450	47366	47301	47236	47198	47139	47083	47051	47001	47016	47001	46996	47003	47030	47046	47065	47101	47143	47182	47211	47260	47315	47357	47397	47464	47514	47572	47616	47668	47715	47775	47798	47865	47904	47951
48879	48884	48870	48867	48841	48807	48758	48707	48652	48584	48522	48443	48377	48312	48237	48150	48057	47994	47941	47891	47837	47814	47757	47727	47705	47697	47707	47685	47708	47729	47740	47787	47807	47840	47880	47917	47986	48007	48055	48127	48155	48215	48243	48299	48348	48382	48428	48446	48469	48497
49361	49385	49405	49419	49424	49404	49372	49349	49308	49251	49204	49141	49099	49048	48971	48885	48842	48760	48707	48653	48592	48565	48522	48488	48481	48459	48457	48465	48459	48495	48497	48519	48561	48577	48635	48657	48695	48744	48777	48810	48847	48896	48929	48968	48995	49023	49030	49065	49078	49087
49806	49857	49901	49939	49970	49973	49975	49960	49935	49898	49877	49841	49800	49741	49695	49637	49575	49529	49480	49440	49389	49361	49298	49283	49258	49244	49243	49230	49245	49262	49274	49299	49313	49348	49365	49399	49432	49457	49495	49530	49556	49574	49599	49639	49639	49651	49663	49660	49652	49643
50253	50315	50379	50451	50503	50546	50562	50573	50568	50555	50541	50523	50493	50456	50429	50374	50331	50301	50258	50217	50176	50139	50092	50083	50053	50046	50031	50028	50027	50043	50051	50054	50086	50097	50119	50147	50169	50194	50209	50225	50241	50264	50278	50285	50289	50294	50289	50258	50239	50206
50646	50728	50825	50915	51011	51056	51106	51125	51153	51155	51156	51166	51149	51152	51117	51099	51065	51022	51000	50964	50929	50869	50860	50844	50812	50793	50806	50790	50789	50790	50790	50791	50817	50837	50848	50859	50876	50901	50899	50900	50901	50917	50924	50924	50914	50886	50846	50812	50786	50747
50937	51055	51161	51273	51362	51424	51495	51556	51577	51627	51636	51657	51643	51611	51637	51658	51643	51635	51613	51576	51536	51505	51482	51448	51471	51458	51443	51455	51439	51417	51408	51401	51420	51442	51439	51443	51446	51437	51431	51441	51422	51441	51422	51411	51404	51348	51311	51272	51228	51164
51227	51364	51469	51588	51713	51794	51883	51951	52005	52064	52092	52128	52132	52135	52164	52193	52198	52211	52180	52165	52145	52084	52099	52097	52088	52089	52080	52085	52047	52030	52025	52011	52006	52033	52028	52032	52035	52008	51979	51966	51955	51924	51905	51893	51862	51817	51751	51704	51643	51576
51451	51572	51695	51820	51959	52057	52163	52229	52309	52375	52433	52460	52508	52543	52576	52646	52624	52650	52640	52650	52620	52629	52581	52580	52576	52611	52547	52544	52543	52546	52521	52495	52490	52488	52496	52471	52455	52410	52397	52367	52356	52334	52271	52263	52211	52150	52097	52025	51947	51883
51572	51656	51782	51914	52029	52171	52267	52354	52451	52524	52597	52672	52696	52791	52821	52839	52910	52936	52951	52929	52921	52907	52925	52931	52926	52923	52899	52877	52873	52836	52837	52815	52803	52790	52787	52751	52721	52657	52661	52626	52576	52555	52473	52480	52418	52326	52262	52209	52124	52023
51609	51702	51831	51968	52096	52213	52322	52444	52533	52619	52710	52766	52836	52885	52952	53013	53077	53114	53143	53165	53151	53153	53155	53206	53160	53191	53161	53096	53141	53105	53075	53040	53027	53016	53008	52981	52940	52873	52850	52811	52753	52726	52703	52618	52553	52506	52403	52324	52246	52152
51535	51652	51763	51895	52026	52151	52263	52379	52477	52580	52651	52774	52803	52857	52968	53041	53099	53162	53189	53224	53229	53172	53251	53261	53251	53264	53254	53266	53222	53197	53158	53149	53109	53095	53069	53041	52998	52931	52885	52854	52785	52733	52713	52617	52558	52478	52396	52327	52229	52153
51383	51463	51573	51697	51809	51925	52035	52140	52251	52357	52448	52520	52600	52666	52746	52829	52922	52973	52999	53040	53049	53110	53121	53115	53117	53108	53128	53088	53102	53083	53050	53002	52975	52946	52930	52886	52841	52765	52711	52682	52627	52576	52528	52461	52379	52311	52225	52145	52076	51979
51225	51288	51366	51492	51597	51696	51801	51908	52010	52109	52224	52282	52376	52431	52542	52671	52736	52779	52832	52863	52900	52958	52970	52984	52997	52987	52988	53000	52962	52944	52916	52873	52844	52816	52795	52749	52681	52631	52569	52513	52456	52405	52311	52263	52196	52140	52057	51963	51896	51818
50924	50999	51062	51151	51233	51314	51425	51519	51616	51750	51818	51876	51977	52048	52156	52239	52339	52415	52456	52485	52531	52580	52608	52628	52631	52606	52645	52665	52620	52588	52568	52533	52493	52466	52421	52382	52323	52272	52218	52157	52099	52029	52005	51921	51858	51772	51718	51639	51574	51517
[truncated: 485 more rows]
[truncated: 1,144 more columns]

## Sheet: FMCWTimes
Time (duration of exp from FMCW view) in seconds
0
5
10
15
20
25
30
35
40
45
50
55
60
65
70
75
80
85
90
95
100
105
110
115
120
125
130
135
140
145
150
155
160
165
[truncated: 690 more rows]
