# Supplementary material for: Dynamic analysis of geomaterials using microwave sensing
Source: Sci Rep. 2024 Mar 26;14:7112. doi: 10.1038/s41598-024-57653-3 (PMC10965938; doi:10.1038/s41598-024-57653-3)
Supplement: Supplementary file 13 — Supplementary Information 13. [file 41598_2024_57653_MOESM13_ESM.xlsx]

## Sheet: Intro
Baseline Data (figure 6) for RedStBees Sample 2 Top (deformed)
See tabs for datasets

## Sheet: SteelCylinder
						In this dataset, each column represents 1 data capture from the sensor (Over 1501 data points)
Steel Cylinder Reference at 10cm from K-band antenna						These are raw datasets in the time domain, as output from the sensor. Units are a.u.
						The sensor is a K-band FMCW operating between 24 - 25.5 GHz
						The chirp duration is 300 ms
						The time between chirps is 5 seconds
49196	49174	49151	49161	49151	49168	49160	49174	49149	49168
47499	47512	47505	47480	47499	47505	47497	47493	47527	47507
46167	46166	46173	46196	46161	46163	46182	46179	46210	46185
45398	45376	45399	45410	45377	45385	45389	45400	45356	45395
44759	44760	44780	44756	44767	44776	44770	44789	44761	44761
44370	44358	44383	44417	44368	44386	44368	44412	44399	44392
44231	44263	44203	44271	44241	44220	44285	44299	44237	44253
44104	44135	44112	44100	44140	44148	44169	44157	44125	44146
44277	44297	44332	44321	44323	44299	44307	44303	44292	44291
44682	44693	44678	44732	44712	44712	44701	44686	44704	44730
45124	45131	45139	45116	45140	45121	45127	45146	45167	45138
45811	45791	45792	45788	45794	45791	45786	45800	45830	45795
46617	46613	46600	46608	46614	46609	46608	46608	46589	46605
47487	47488	47487	47490	47475	47463	47481	47467	47467	47482
48443	48427	48433	48424	48436	48429	48426	48430	48432	48428
49430	49405	49425	49413	49400	49428	49417	49411	49402	49405
50391	50408	50405	50403	50392	50391	50374	50390	50375	50382
51337	51338	51350	51354	51337	51310	51320	51324	51313	51305
52137	52145	52156	52145	52129	52140	52115	52127	52163	52153
52878	52876	52872	52873	52881	52914	52831	52869	52877	52881
53431	53438	53422	53402	53427	53441	53463	53428	53401	53373
53771	53743	53747	53740	53749	53759	53710	53730	53735	53708
53961	53966	53983	53949	53939	53896	53911	53945	53954	53933
53944	53935	53931	53931	53932	53961	53938	53931	53932	53894
53646	53648	53651	53637	53641	53676	53610	53626	53641	53605
53309	53326	53294	53302	53310	53344	53306	53295	53312	53326
52731	52723	52721	52728	52721	52717	52759	52720	52742	52733
51986	51976	51961	51983	51976	51974	51983	51995	51969	51991
51180	51183	51183	51192	51181	51184	51208	51197	51195	51189
50291	50304	50296	50288	50296	50304	50303	50309	50305	50313
49356	49355	49359	49366	49353	49356	49374	49372	49377	49377
48417	48400	48406	48413	48417	48428	48425	48428	48445	48417
47472	47486	47476	47478	47483	47508	47472	47486	47499	47486
46669	46653	46648	46684	46682	46674	46688	46703	46691	46706
45876	45870	45874	45894	45882	45858	45896	45889	45904	45883
45274	45281	45265	45267	45269	45282	45280	45309	45314	45311
44645	44657	44660	44669	44619	44710	44641	44675	44666	44680
44275	44280	44248	44284	44262	44259	44293	44285	44303	44276
44107	44132	44148	44123	44148	44150	44154	44149	44150	44119
43985	43988	44011	44012	43994	43994	44037	44032	44020	44035
44055	44047	44081	44043	44067	44067	44070	44062	44056	44057
44436	44439	44424	44435	44423	44448	44442	44419	44428	44440
44819	44809	44835	44823	44795	44812	44816	44838	44835	44840
45396	45375	45377	45390	45387	45373	45388	45365	45376	45356
46161	46165	46138	46159	46138	46158	46144	46145	46133	46148
46980	46960	46963	46959	46944	46947	46944	46962	46955	46940
47874	47867	47865	47860	47861	47863	47847	47851	47841	47849
48844	48818	48813	48812	48806	48796	48800	48810	48794	48788
49790	49791	49790	49776	49778	49774	49768	49761	49772	49762
50732	50738	50733	50719	50728	50725	50713	50704	50708	50711
51564	51557	51548	51547	51553	51547	51546	51523	51541	51537
52380	52375	52379	52376	52381	52377	52361	52375	52384	52354
53032	53040	53031	53042	53029	53028	53015	53003	53025	53017
53450	53443	53425	53433	53454	53437	53447	53451	53447	53421
53871	53859	53835	53847	53855	53850	53833	53836	53849	53834
54003	54009	53985	53987	53978	53993	53980	53992	53984	53989
53880	53871	53890	53871	53871	53882	53863	53873	53857	53860
53719	53712	53709	53711	53715	53706	53687	53702	53707	53716
53353	53363	53350	53348	53349	53353	53364	53363	53355	53357
52763	52742	52749	52756	52754	52752	52752	52752	52760	52745
52111	52109	52125	52129	52123	52115	52126	52125	52125	52131
51360	51367	51366	51369	51367	51371	51362	51365	51375	51375
50524	50524	50524	50517	50529	50523	50529	50539	50525	50534
49658	49649	49647	49660	49658	49646	49663	49670	49674	49669
48766	48777	48770	48767	48766	48761	48773	48775	48781	48784
47919	47932	47921	47940	47938	47930	47937	47945	47932	47934
47105	47105	47103	47091	47110	47113	47110	47110	47107	47106
46392	46414	46403	46427	46410	46425	46411	46419	46409	46415
45713	45729	45731	45737	45746	45760	45738	45741	45760	45756
45168	45171	45153	45177	45172	45200	45175	45190	45154	45184
44869	44856	44893	44873	44875	44859	44842	44868	44868	44869
44555	44564	44577	44574	44599	44569	44617	44578	44573	44590
44463	44486	44462	44467	44500	44471	44450	44501	44490	44469
44597	44596	44604	44596	44592	44587	44581	44590	44603	44584
44803	44818	44800	44795	44824	44815	44773	44810	44819	44808
45205	45194	45194	45197	45227	45206	45204	45187	45203	45194
45764	45733	45759	45756	45767	45760	45747	45768	45777	45767
46414	46422	46414	46402	46381	46381	46407	46407	46409	46404
47193	47184	47181	47170	47189	47166	47158	47163	47162	47178
48038	48022	48039	48031	48029	48030	48012	48017	48016	48014
48918	48907	48931	48924	48912	48916	48915	48900	48897	48910
49853	49850	49824	49825	49826	49831	49825	49809	49823	49821
50710	50711	50676	50687	50665	50690	50677	50691	50682	50664
51561	51525	51544	51549	51543	51537	51529	51531	51530	51535
52311	52321	52315	52304	52312	52306	52302	52289	52310	52308
52893	52891	52870	52868	52823	52888	52873	52862	52856	52855
53399	53365	53402	53401	53425	53374	53397	53406	53372	53365
53786	53783	53760	53760	53810	53775	53753	53752	53761	53758
53827	53877	53828	53831	53818	53832	53837	53837	53825	53831
53878	53876	53872	53864	53884	53851	53854	53863	53861	53851
53692	53696	53664	53683	53640	53671	53677	53654	53677	53673
53292	53265	53278	53295	53287	53305	53284	53251	53270	53266
52811	52829	52818	52807	52805	52804	52810	52796	52809	52814
52189	52201	52194	52189	52207	52185	52192	52175	52209	52191
51439	51434	51444	51442	51456	51451	51447	51452	51441	51452
50671	50676	50674	50680	50678	50686	50689	50672	50693	50691
49842	49869	49857	49863	49856	49844	49860	49863	49877	49877
49159	49149	49169	49162	49141	49163	49173	49171	49163	49172
48224	48229	48234	48227	48245	48246	48256	48252	48262	48240
47483	47469	47466	47454	47460	47465	47464	47460	47494	47482
46736	46715	46716	46736	46729	46724	46742	46705	46733	46740
46119	46111	46106	46133	46097	46127	46123	46104	46102	46131
45690	45680	45681	45658	45710	45688	45675	45664	45698	45701
45231	45230	45236	45256	45240	45247	45249	45267	45284	45259
45023	45008	45023	45017	45016	45039	45027	45003	45047	45014
44996	45014	45001	45011	45018	44997	44991	44977	44989	45006
45035	45031	45013	45057	45007	45008	45006	45016	45040	45021
45194	45189	45183	45145	45169	45178	45172	45168	45168	45203
45595	45571	45564	45599	45583	45601	45578	45568	45591	45595
45993	46010	46008	45984	45993	45983	45982	46004	46004	45988
46542	46540	46537	46521	46548	46527	46533	46541	46513	46543
47191	47195	47194	47174	47187	47172	47182	47177	47179	47206
47885	47872	47889	47877	47873	47852	47868	47873	47864	47876
48622	48602	48595	48611	48615	48609	48599	48612	48598	48608
49348	49346	49340	49337	49339	49341	49337	49337	49322	49321
50062	50083	50068	50060	50075	50079	50056	50056	50071	50070
50782	50757	50760	50766	50758	50738	50736	50751	50762	50752
51337	51330	51322	51318	51336	51312	51329	51314	51311	51287
51921	51890	51878	51885	51885	51862	51894	51865	51871	51895
52273	52292	52291	52307	52290	52258	52286	52294	52314	52297
52500	52509	52517	52515	52492	52526	52468	52486	52523	52529
52692	52697	52676	52676	52696	52682	52681	52683	52697	52653
52702	52735	52721	52732	52720	52705	52729	52709	52695	52726
52515	52512	52523	52512	52501	52490	52536	52527	52529	52519
52310	52282	52288	52293	52291	52285	52282	52284	52308	52256
51947	51915	51933	51937	51927	51940	51912	51938	51937	51934
51419	51416	51405	51410	51412	51401	51393	51411	51415	51407
50875	50856	50870	50876	50866	50873	50856	50867	50877	50867
50249	50242	50243	50249	50234	50240	50248	50253	50256	50254
49585	49582	49586	49587	49584	49579	49605	49600	49594	49594
48920	48919	48925	48936	48928	48951	48925	48924	48926	48920
48298	48272	48299	48284	48294	48270	48291	48295	48297	48274
47650	47650	47655	47660	47651	47679	47682	47672	47672	47678
47079	47066	47079	47094	47078	47072	47081	47105	47074	47068
46654	46648	46653	46665	46640	46626	46637	46670	46638	46635
46237	46235	46252	46251	46247	46253	46266	46258	46254	46255
45908	45923	45918	45946	45924	45956	45953	45943	45947	45947
45843	45832	45835	45846	45833	45828	45826	45835	45849	45853
45759	45769	45769	45753	45790	45772	45755	45759	45761	45753
45845	45809	45827	45829	45841	45829	45841	45846	45856	45819
46048	46060	46069	46073	46066	46064	46049	46047	46073	46040
46335	46331	46335	46329	46347	46334	46323	46355	46330	46327
46742	46744	46722	46744	46744	46705	46735	46716	46717	46747
47230	47240	47227	47233	47240	47243	47250	47232	47242	47243
47759	47750	47768	47761	47765	47755	47740	47738	47753	47767
48359	48365	48366	48341	48349	48345	48342	48351	48347	48347
48968	48975	48975	48967	48953	48955	48969	48962	48954	48949
49582	49599	49594	49593	49588	49580	49588	49572	49589	49583
50188	50187	50176	50195	50173	50169	50169	50192	50176	50171
50715	50707	50711	50718	50702	50704	50696	50687	50708	50693
51221	51220	51211	51199	51205	51199	51204	51202	51200	51197
51622	51632	51650	51621	51625	51636	51625	51603	51628	51625
51879	51867	51875	51864	51874	51856	51873	51868	51868	51876
52083	52078	52079	52077	52096	52080	52091	52080	52102	52071
52180	52157	52163	52159	52160	52154	52177	52161	52155	52175
52108	52101	52097	52102	52098	52094	52095	52084	52092	52075
51963	51955	51960	51961	51962	51961	51971	51967	51963	51949
51703	51706	51700	51708	51688	51716	51724	51715	51720	51705
51338	51343	51339	51353	51334	51339	51341	51351	51338	51343
50939	50930	50923	50939	50937	50932	50945	50944	50934	50936
50456	50466	50467	50467	50459	50455	50469	50475	50478	50461
49938	49942	49932	49946	49951	49957	49953	49961	49952	49952
49422	49425	49433	49426	49429	49429	49428	49446	49429	49422
48927	48931	48931	48914	48923	48940	48930	48928	48939	48936
48433	48435	48440	48441	48437	48440	48441	48441	48455	48444
47982	47990	47984	47985	47990	47993	48010	47996	48003	48016
47627	47628	47627	47644	47637	47627	47628	47644	47615	47646
47322	47311	47330	47330	47323	47317	47341	47321	47341	47331
47103	47099	47101	47100	47092	47102	47111	47096	47109	47108
46986	46999	46984	46985	46997	46993	46983	46994	46988	46991
46914	46930	46915	46909	46941	46914	46933	46926	46914	46936
46952	46978	46973	46974	46974	46969	46971	46966	46973	46958
47131	47133	47122	47129	47128	47151	47123	47115	47115	47128
47287	47305	47289	47295	47281	47286	47279	47282	47286	47282
47561	47575	47575	47559	47577	47557	47560	47570	47559	47563
47909	47923	47901	47904	47889	47915	47907	47909	47910	47905
48279	48273	48274	48270	48269	48253	48266	48248	48260	48263
48667	48666	48670	48661	48689	48665	48659	48663	48647	48661
49091	49089	49082	49078	49079	49077	49077	49074	49081	49067
49498	49507	49502	49498	49496	49483	49505	49491	49494	49485
49916	49911	49911	49897	49907	49903	49896	49899	49893	49882
50239	50246	50244	50238	50251	50239	50247	50247	50241	50244
50589	50564	50579	50574	50562	50571	50564	50583	50565	50556
50831	50835	50828	50830	50807	50820	50819	50828	50823	50818
50994	50995	50992	50994	50965	50985	50980	50961	50981	50974
51106	51103	51085	51105	51114	51101	51084	51086	51095	51096
51119	51120	51127	51119	51117	51128	51111	51111	51121	51116
51026	51030	51036	51024	51015	51027	51031	51028	51032	51024
50926	50907	50914	50925	50941	50924	50923	50917	50920	50913
50718	50713	50702	50713	50710	50722	50721	50730	50718	50728
50443	50419	50447	50434	50438	50435	50427	50440	50445	50438
50145	50143	50144	50145	50134	50144	50157	50148	50153	50149
49813	49804	49797	49801	49808	49799	49796	49814	49796	49807
49495	49486	49481	49483	49489	49491	49499	49476	49485	49496
49098	49110	49106	49115	49109	49109	49103	49118	49112	49117
48773	48766	48764	48774	48771	48763	48788	48785	48769	48777
48447	48433	48434	48450	48435	48445	48444	48452	48459	48448
48163	48185	48186	48167	48158	48162	48159	48189	48173	48174
47963	47983	47979	47988	47976	47977	47984	47968	47963	47970
47800	47801	47802	47794	47803	47797	47803	47785	47793	47818
47669	47669	47677	47658	47678	47700	47672	47661	47687	47681
47665	47680	47644	47666	47660	47658	47672	47664	47668	47671
47650	47655	47658	47675	47660	47673	47678	47684	47675	47674
47724	47728	47748	47745	47744	47744	47731	47735	47746	47730
47873	47880	47881	47881	47863	47859	47862	47871	47867	47871
48047	48024	48030	48058	48031	48026	48021	48047	48023	48034
48247	48252	48236	48261	48256	48259	48256	48251	48258	48240
48490	48509	48490	48497	48486	48492	48486	48493	48493	48501
48746	48761	48769	48763	48761	48763	48751	48758	48753	48770
49036	49062	49059	49052	49038	49045	49040	49037	49040	49035
49321	49330	49321	49310	49326	49324	49314	49316	49309	49310
49602	49603	49594	49589	49584	49591	49579	49577	49593	49596
49845	49848	49837	49840	49832	49825	49824	49846	49836	49828
50036	50014	50029	50023	50025	50032	50022	50019	50017	50024
50193	50202	50203	50197	50196	50197	50194	50185	50205	50190
50340	50338	50310	50335	50317	50336	50325	50325	50310	50331
50365	50356	50363	50358	50363	50353	50363	50360	50358	50343
50389	50384	50379	50390	50375	50395	50378	50384	50384	50371
50346	50342	50358	50361	50356	50344	50357	50343	50358	50340
50227	50229	50240	50239	50229	50240	50247	50240	50225	50240
50118	50109	50111	50122	50114	50118	50125	50126	50129	50108
49958	49945	49959	49955	49966	49973	49969	49955	49963	49945
49758	49766	49771	49767	49769	49763	49784	49766	49758	49779
49571	49562	49578	49574	49575	49560	49567	49574	49572	49567
49359	49360	49349	49361	49362	49363	49367	49371	49361	49366
49164	49154	49167	49145	49153	49171	49179	49167	49170	49160
48976	48967	48982	48977	48975	49005	48987	48984	48971	48977
48822	48827	48806	48827	48811	48814	48842	48821	48844	48816
48709	48695	48694	48702	48702	48684	48690	48696	48694	48704
48596	48605	48602	48604	48599	48605	48611	48585	48604	48609
48567	48553	48561	48565	48554	48575	48552	48564	48561	48555
48526	48536	48526	48527	48534	48522	48539	48538	48519	48522
48546	48542	48533	48538	48541	48533	48545	48525	48537	48531
48575	48587	48578	48565	48585	48567	48563	48585	48569	48579
48637	48631	48627	48625	48633	48629	48617	48610	48615	48634
48708	48707	48706	48705	48702	48693	48702	48703	48705	48710
48799	48793	48792	48806	48811	48808	48790	48803	48800	48804
48895	48900	48903	48896	48900	48901	48881	48882	48892	48882
48997	48995	48990	48994	48983	48986	48992	48995	48993	48987
49097	49099	49091	49095	49091	49080	49084	49094	49079	49088
49194	49185	49188	49186	49191	49180	49184	49183	49185	49179
49260	49256	49256	49249	49269	49241	49251	49249	49251	49256
49294	49315	49307	49306	49299	49301	49307	49297	49302	49303
49323	49322	49338	49324	49330	49330	49322	49324	49327	49325
49332	49319	49327	49322	49317	49320	49311	49318	49317	49310
49274	49276	49257	49259	49268	49267	49274	49283	49269	49275
49185	49194	49209	49191	49207	49201	49198	49194	49189	49202
49081	49087	49083	49088	49074	49074	49086	49094	49084	49084
48944	48957	48958	48955	48955	48963	48961	48951	48963	48952
48804	48791	48805	48801	48800	48799	48791	48815	48808	48808
48640	48629	48637	48629	48639	48650	48635	48646	48637	48638
48480	48455	48471	48478	48477	48499	48493	48488	48483	48487
48313	48300	48318	48311	48320	48315	48312	48328	48311	48314
48163	48156	48165	48161	48177	48168	48168	48168	48160	48176
48059	48037	48057	48053	48058	48054	48056	48044	48065	48053
47937	47939	47935	47937	47943	47925	47947	47946	47949	47946
47875	47881	47874	47882	47878	47881	47903	47884	47886	47884
47891	47890	47894	47892	47888	47901	47888	47870	47877	47900
47921	47914	47914	47919	47905	47923	47922	47935	47906	47924
47991	48023	47997	48019	48002	48006	48005	48015	47999	48014
48144	48140	48136	48139	48131	48128	48134	48126	48146	48137
48312	48317	48308	48308	48317	48306	48318	48300	48307	48305
48533	48530	48536	48530	48532	48530	48516	48539	48533	48534
48779	48797	48757	48766	48755	48773	48787	48767	48747	48771
49039	49029	49037	49030	49038	49035	49022	49040	49027	49025
49285	49309	49300	49302	49304	49276	49278	49287	49279	49287
49575	49567	49571	49573	49565	49573	49575	49562	49572	49569
49839	49842	49819	49828	49840	49827	49830	49823	49841	49827
50065	50057	50048	50055	50062	50072	50052	50055	50045	50050
50291	50285	50277	50269	50275	50275	50274	50264	50270	50261
50468	50462	50458	50454	50460	50449	50459	50459	50451	50450
50547	50549	50546	50548	50562	50534	50538	50526	50541	50536
50630	50634	50635	50621	50613	50615	50603	50612	50611	50615
50613	50624	50628	50623	50633	50624	50624	50620	50620	50618
50517	50524	50523	50519	50520	50513	50515	50521	50515	50521
50405	50391	50387	50377	50387	50388	50377	50383	50381	50382
50177	50185	50178	50174	50182	50171	50182	50176	50186	50163
49911	49905	49924	49906	49900	49911	49900	49902	49892	49906
49606	49606	49598	49601	49584	49595	49599	49600	49612	49606
49259	49241	49261	49267	49275	49261	49265	49257	49266	49264
48915	48894	48901	48916	48906	48912	48908	48910	48916	48905
48536	48531	48530	48526	48532	48543	48544	48537	48542	48535
48181	48192	48174	48185	48199	48178	48183	48190	48185	48192
47884	47857	47884	47891	47892	47895	47900	47909	47898	47896
47575	47573	47584	47605	47590	47582	47600	47587	47583	47603
47343	47379	47375	47353	47346	47368	47372	47368	47368	47376
47221	47215	47207	47228	47235	47236	47216	47240	47228	47250
47098	47103	47096	47094	47131	47110	47108	47133	47111	47100
47075	47104	47075	47071	47085	47077	47124	47087	47118	47049
47267	47258	47273	47251	47275	47252	47274	47262	47287	47254
47321	47328	47331	47317	47294	47312	47317	47335	47317	47337
47533	47531	47513	47526	47526	47536	47523	47523	47530	47533
47781	47767	47776	47779	47791	47782	47777	47765	47783	47779
48101	48104	48088	48104	48103	48091	48094	48097	48095	48090
48496	48479	48488	48475	48481	48484	48483	48482	48488	48485
48885	48884	48882	48893	48883	48883	48871	48878	48872	48896
49316	49329	49294	49312	49287	49313	49303	49315	49303	49297
49720	49728	49734	49718	49739	49731	49720	49723	49718	49719
50156	50162	50146	50144	50156	50156	50139	50141	50149	50160
50557	50561	50555	50545	50538	50544	50535	50552	50552	50540
50870	50881	50866	50882	50864	50864	50864	50864	50853	50852
51181	51179	51188	51181	51181	51166	51180	51178	51163	51171
51407	51400	51418	51386	51407	51409	51396	51390	51392	51400
51513	51534	51509	51493	51502	51506	51498	51522	51492	51498
51592	51591	51584	51586	51597	51592	51584	51611	51592	51588
51549	51544	51551	51563	51543	51541	51546	51543	51527	51529
51359	51365	51376	51363	51358	51359	51349	51350	51346	51356
51140	51145	51141	51139	51141	51140	51151	51137	51159	51146
50827	50837	50820	50825	50837	50827	50834	50830	50857	50838
50413	50389	50397	50407	50408	50420	50415	50418	50405	50415
49960	49969	49962	49956	49961	49961	49968	49959	49964	49967
49460	49461	49454	49458	49462	49461	49456	49452	49461	49455
48933	48941	48925	48926	48940	48942	48936	48934	48939	48950
48400	48382	48393	48369	48382	48380	48397	48395	48399	48412
47852	47861	47852	47853	47861	47882	47860	47882	47878	47877
47396	47388	47395	47401	47398	47384	47407	47396	47379	47399
46915	46932	46934	46927	46929	46915	46937	46932	46947	46922
46532	46542	46562	46560	46561	46581	46526	46560	46570	46538
46280	46310	46320	46314	46304	46344	46284	46319	46303	46299
46065	46034	46067	46029	46060	46017	46037	46052	46082	46071
45959	45946	45979	45952	45954	45965	45934	45970	45940	46008
46024	46018	45991	45992	46019	45998	46026	46026	46020	46042
46103	46090	46092	46081	46092	46131	46128	46081	46104	46081
46399	46371	46353	46378	46356	46374	46376	46366	46364	46388
46687	46664	46674	46666	46660	46704	46686	46666	46668	46660
47100	47095	47091	47093	47112	47100	47108	47100	47098	47077
47621	47593	47616	47605	47627	47607	47597	47607	47613	47639
48176	48174	48181	48187	48177	48197	48159	48187	48180	48173
48811	48807	48820	48818	48794	48807	48799	48803	48787	48797
49443	49470	49432	49452	49442	49433	49443	49429	49437	49424
50113	50113	50118	50100	50089	50104	50103	50101	50096	50104
50755	50743	50736	50759	50749	50750	50727	50741	50727	50753
51283	51299	51290	51312	51304	51303	51271	51275	51292	51251
51865	51878	51875	51851	51869	51860	51842	51850	51846	51855
52293	52295	52298	52301	52304	52283	52294	52276	52287	52272
52574	52561	52557	52549	52563	52574	52544	52542	52549	52551
52801	52787	52814	52802	52797	52793	52772	52780	52799	52769
52897	52884	52881	52885	52877	52883	52894	52891	52875	52885
52734	52736	52746	52744	52727	52747	52731	52736	52725	52740
52568	52561	52567	52562	52563	52563	52551	52558	52553	52567
52223	52232	52238	52231	52232	52211	52218	52213	52224	52218
51728	51742	51744	51742	51735	51725	51737	51737	51742	51743
51185	51206	51198	51198	51210	51184	51203	51209	51200	51202
50566	50552	50564	50573	50559	50569	50560	50565	50570	50568
49856	49841	49856	49869	49865	49871	49866	49864	49866	49880
49134	49134	49142	49135	49136	49153	49152	49141	49147	49133
48395	48387	48408	48416	48408	48394	48404	48401	48427	48413
47706	47703	47730	47721	47718	47712	47715	47740	47724	47729
47014	47031	47036	47028	47016	47037	47015	47040	47041	47040
46445	46395	46425	46442	46447	46427	46454	46450	46436	46431
45962	45951	45968	45984	45979	45991	45980	45987	45987	46010
45536	45548	45551	45516	45539	45547	45560	45552	45555	45584
45221	45232	45245	45261	45227	45249	45246	45256	45253	45250
45150	45163	45150	45195	45186	45186	45185	45173	45171	45199
45129	45144	45147	45108	45149	45168	45123	45120	45148	45143
45293	45289	45317	45282	45283	45292	45286	45297	45308	45316
45537	45524	45520	45540	45537	45557	45536	45534	45513	45536
45917	45939	45926	45924	45932	45933	45941	45942	45925	45930
46477	46484	46485	46479	46497	46467	46487	46484	46486	46481
47068	47076	47052	47065	47060	47062	47068	47071	47067	47051
47758	47774	47779	47767	47778	47764	47762	47760	47776	47762
48534	48548	48539	48542	48534	48529	48527	48534	48535	48519
49328	49326	49313	49326	49312	49313	49325	49330	49323	49318
50138	50137	50137	50113	50122	50136	50137	50117	50112	50112
50847	50849	50852	50854	50851	50855	50847	50843	50840	50854
51584	51576	51571	51575	51583	51580	51569	51562	51560	51564
52215	52212	52198	52215	52213	52220	52201	52195	52181	52197
52626	52634	52640	52622	52632	52617	52622	52631	52614	52624
53016	53021	53010	53017	52997	52992	53003	52997	53007	53024
53212	53228	53223	53219	53227	53200	53224	53220	53225	53194
53215	53207	53195	53204	53218	53209	53200	53187	53192	53194
53097	53088	53094	53095	53094	53081	53093	53085	53080	53101
52792	52805	52811	52797	52795	52789	52821	52800	52803	52813
52304	52312	52322	52315	52315	52295	52314	52313	52308	52324
51783	51786	51775	51784	51769	51781	51787	51782	51785	51795
51095	51092	51084	51083	51095	51102	51095	51096	51105	51084
50297	50302	50306	50305	50298	50297	50301	50315	50317	50314
49471	49477	49475	49479	49492	49490	49484	49495	49488	49498
48624	48619	48617	48626	48629	48621	48626	48633	48640	48641
47792	47791	47803	47801	47813	47807	47822	47809	47818	47812
46951	46981	46939	46946	46978	46949	46979	46971	46970	46999
46163	46192	46187	46186	46205	46188	46178	46200	46187	46228
45547	45568	45581	45591	45627	45594	45609	45588	45592	45618
44976	44971	44982	44969	44940	45011	45021	45013	45005	44998
44491	44672	44638	44659	44578	44552	44590	44538	44646	44617
44652	44683	44720	44686	44727	44674	44700	44701	44697	44672
44272	44299	44254	44302	44256	44298	44290	44286	44291	44320
44358	44407	44398	44376	44395	44402	44383	44416	44383	44384
44532	44521	44481	44529	44550	44539	44544	44551	44545	44526
44925	44888	44902	44939	44867	44918	44923	44933	44921	44913
45504	45499	45515	45498	45519	45498	45502	45457	45503	45498
46158	46178	46166	46157	46174	46185	46168	46167	46161	46179
46980	46966	46984	46967	46978	46974	46983	46976	46994	46973
47878	47876	47881	47890	47886	47874	47880	47869	47886	47885
48859	48835	48843	48851	48845	48830	48838	48819	48835	48834
49860	49825	49826	49847	49827	49850	49832	49799	49828	49841
50787	50794	50765	50786	50767	50791	50775	50790	50776	50774
51740	51766	51722	51727	51752	51752	51744	51724	51741	51747
52592	52587	52607	52627	52586	52573	52580	52580	52562	52577
53234	53209	53275	53248	53226	53230	53218	53152	53209	53219
53845	53852	53829	53810	53828	53874	53833	53883	53829	53840
54305	54272	54274	54349	54281	54286	54289	54245	54275	54269
54399	54387	54361	54442	54395	54385	54386	54430	54364	54388
54497	54523	54522	54467	54481	54480	54479	54468	54458	54465
54352	54362	54403	54375	54376	54369	54378	54322	54330	54348
53936	53932	53885	53935	53922	53931	53918	53914	53903	53928
53457	53457	53480	53437	53467	53448	53471	53485	53481	53457
52795	52797	52808	52780	52803	52802	52806	52795	52812	52795
51998	51982	51993	51972	51981	51995	51997	51980	51982	51993
51107	51110	51105	51114	51118	51109	51114	51116	51113	51119
50156	50149	50147	50160	50151	50156	50157	50154	50162	50165
49153	49160	49179	49170	49166	49184	49181	49181	49170	49183
48188	48176	48171	48197	48179	48198	48189	48198	48211	48212
47235	47228	47214	47203	47256	47222	47233	47233	47256	47251
46399	46398	46405	46409	46434	46434	46437	46433	46415	46429
45608	45606	45605	45567	45607	45578	45635	45606	45636	45620
44957	44934	44947	44973	44951	44942	44920	44968	44968	44951
44532	44556	44572	44514	44553	44581	44526	44594	44540	44589
44164	44169	44163	44168	44181	44202	44221	44206	44247	44152
44107	44064	44076	44090	44058	44034	44135	44073	44078	44105
44068	44079	44059	44051	44058	44044	44058	44077	44039	44101
44284	44272	44265	44266	44268	44291	44252	44287	44338	44236
44720	44761	44736	44751	44752	44782	44760	44739	44709	44726
45239	45226	45251	45258	45243	45243	45299	45269	45285	45234
46005	45999	45989	45978	45972	46008	45962	45979	45954	45989
46853	46880	46880	46870	46872	46887	46876	46890	46868	46868
47805	47797	47810	47800	47798	47799	47807	47780	47794	47788
48817	48809	48792	48821	48794	48818	48803	48799	48800	48799
49828	49819	49827	49821	49823	49806	49801	49808	49791	49808
50838	50840	50826	50836	50812	50828	50812	50821	50805	50815
51782	51792	51804	51790	51797	51741	51780	51774	51785	51752
52581	52549	52570	52562	52562	52584	52569	52551	52545	52567
53293	53300	53297	53291	53313	53256	53320	53282	53267	53318
53878	53861	53873	53865	53857	53892	53881	53841	53859	53807
54186	54194	54193	54187	54147	54187	54176	54172	54193	54143
54393	54398	54394	54403	54396	54354	54356	54382	54381	54346
54407	54406	54385	54397	54380	54348	54395	54372	54386	54320
54122	54140	54146	54120	54132	54143	54107	54130	54122	54133
53769	53755	53771	53766	53753	53767	53733	53738	53751	53731
53187	53195	53201	53193	53185	53200	53189	53197	53189	53196
52426	52409	52397	52404	52431	52420	52419	52414	52411	52411
51617	51616	51619	51613	51629	51622	51620	51623	51612	51624
50665	50663	50674	50675	50663	50671	50672	50688	50679	50680
49676	49659	49671	49670	49677	49673	49679	49678	49678	49674
48640	48650	48641	48664	48644	48656	48659	48677	48659	48669
47616	47623	47618	47626	47619	47627	47642	47619	47632	47643
46683	46708	46708	46714	46722	46722	46731	46733	46742	46723
45790	45768	45827	45809	45795	45810	45808	45800	45844	45819
44968	44994	44979	44981	44984	44991	44960	44989	44992	44995
44420	44423	44423	44433	44447	44433	44457	44471	44464	44484
43881	43891	43925	43876	43882	43884	43897	43932	43921	43904
43653	43632	43654	43659	43656	43641	43668	43645	43651	43672
43426	43419	43405	43449	43408	43435	43458	43443	43433	43473
43504	43510	43522	43510	43499	43511	43513	43526	43498	43533
43887	43852	43846	43879	43867	43874	43867	43882	43886	43878
44265	44271	44270	44266	44262	44290	44285	44287	44258	44253
44899	44891	44903	44922	44903	44878	44911	44875	44868	44901
45784	45787	45771	45789	45764	45755	45770	45765	45755	45763
46703	46697	46700	46694	46697	46708	46701	46685	46695	46688
47752	47749	47750	47739	47754	47730	47735	47738	47727	47734
48893	48876	48874	48852	48865	48861	48870	48853	48863	48851
50020	50025	50014	50011	50007	49997	49995	49999	50009	49988
51153	51157	51148	51140	51150	51145	51134	51132	51136	51126
52189	52180	52191	52193	52180	52182	52177	52160	52151	52173
53184	53177	53190	53171	53160	53170	53180	53161	53169	53153
54026	54023	54009	54015	54031	54008	54021	54010	54006	53993
54605	54586	54602	54588	54591	54562	54597	54564	54543	54551
55166	55158	55161	55151	55152	55152	55139	55136	55159	55125
55409	55420	55415	55419	55405	55375	55416	55384	55394	55386
55370	55348	55352	55329	55334	55339	55343	55323	55327	55336
55275	55271	55256	55274	55262	55267	55267	55237	55244	55238
54841	54856	54861	54862	54854	54888	54860	54859	54820	54837
54174	54208	54189	54184	54174	54178	54171	54193	54189	54168
53481	53476	53483	53461	53481	53461	53452	53461	53469	53438
52587	52587	52575	52584	52581	52570	52585	52583	52584	52572
51515	51512	51510	51515	51518	51513	51506	51515	51510	51516
50420	50434	50423	50427	50426	50440	50447	50447	50444	50442
49295	49282	49287	49291	49291	49291	49308	49305	49283	49304
48166	48179	48166	48156	48198	48178	48194	48188	48187	48173
47051	47063	47059	47045	47066	47077	47059	47070	47070	47073
46059	46069	45980	46115	46032	46013	46125	45996	46041	46084
45535	45592	45527	45573	45566	45537	45580	45553	45557	45557
44447	44481	44452	44455	44508	44449	44487	44487	44451	44472
43809	43794	43822	43816	43856	43824	43834	43837	43826	43842
43300	43256	43305	43331	43356	43349	43307	43319	43338	43345
43107	43163	43108	43091	43064	43116	43126	43119	43100	43098
43143	43128	43143	43149	43129	43137	43170	43191	43151	43136
43296	43283	43337	43302	43344	43342	43319	43283	43321	43338
43716	43677	43739	43729	43708	43742	43735	43730	43738	43740
44420	44433	44434	44433	44395	44404	44400	44449	44413	44431
45149	45165	45158	45133	45149	45131	45129	45167	45119	45152
46105	46086	46086	46106	46107	46093	46095	46081	46080	46103
47186	47183	47175	47175	47173	47179	47166	47164	47166	47166
48311	48291	48302	48302	48306	48298	48285	48286	48288	48293
49486	49485	49493	49495	49479	49481	49464	49470	49471	49466
50644	50638	50641	50634	50643	50596	50600	50624	50600	50601
51774	51800	51790	51778	51776	51754	51745	51708	51731	51754
52829	52843	52854	52807	52789	52810	52814	52774	52804	52802
53630	53669	53587	53627	53636	53605	53611	53634	53587	53609
54405	54422	54337	54437	54399	54390	54385	54427	54370	54366
54938	54945	54927	54933	54915	54956	54913	54918	54890	54910
55175	55173	55136	55102	55182	55163	55174	55096	55140	55172
55288	55326	55234	55234	55285	55274	55274	55249	55255	55279
55173	55145	55093	55176	55146	55126	55133	55171	55102	55145
54674	54702	54689	54663	54691	54676	54689	54640	54640	54673
54177	54218	54189	54225	54190	54193	54202	54170	54220	54188
53419	53407	53395	53398	53420	53430	53416	53415	53448	53415
52464	52447	52432	52442	52448	52447	52444	52429	52442	52442
51440	51449	51435	51450	51446	51454	51451	51465	51449	51458
50315	50310	50312	50315	50324	50327	50323	50325	50327	50320
49142	49170	49144	49163	49153	49169	49177	49169	49146	49159
47963	47965	47973	47999	47973	47975	47971	48004	47963	48002
46759	46813	46808	46783	46822	46807	46816	46840	46779	46815
45762	45802	45796	45825	45834	45825	45805	45832	45851	45802
44776	44826	44825	44790	44813	44797	44853	44866	44883	44844
44028	44068	44060	44122	44118	44059	44114	44119	44074	44147
43313	43332	43350	43338	43337	43339	43369	43373	43342	43391
42936	42907	42921	42933	42920	42979	42981	42913	42920	42891
42737	42744	42772	42758	42797	42800	42751	42814	42758	42795
42597	42654	42630	42625	42698	42575	42744	42711	42756	42691
42877	42867	42884	42890	42868	42845	42885	42877	42905	42853
43364	43416	43411	43405	43388	43349	43331	43371	43333	43404
43938	43984	43952	43940	43981	43891	43965	43948	43954	43929
44772	44724	44724	44729	44722	44776	44734	44746	44726	44715
45783	45766	45768	45787	45761	45763	45794	45779	45750	45786
46866	46841	46858	46827	46863	46836	46846	46838	46850	46851
48055	48061	48054	48055	48043	48026	48033	48033	48045	48044
49315	49290	49304	49295	49301	49289	49268	49273	49269	49284
50541	50555	50569	50547	50557	50570	50523	50536	50530	50516
51778	51803	51785	51789	51772	51752	51726	51754	51743	51757
52881	52877	52868	52864	52863	52858	52861	52828	52848	52890
53867	53888	53881	53893	53897	53899	53885	53855	53881	53880
54747	54743	54743	54722	54729	54764	54658	54709	54707	54697
55245	55219	55240	55253	55232	55267	55166	55240	55231	55178
55759	55714	55752	55733	55749	55753	55729	55724	55726	55749
55887	55928	55864	55879	55876	55842	55838	55888	55857	55861
55697	55684	55680	55688	55676	55672	55699	55667	55657	55685
55422	55413	55413	55418	55409	55418	55381	55386	55411	55427
54903	54910	54915	54907	54897	54904	54905	54906	54906	54894
54072	54045	54053	54071	54054	54063	54050	54056	54044	54080
53191	53169	53177	53179	53169	53179	53183	53179	53186	53176
52126	52148	52124	52142	52118	52146	52143	52149	52138	52136
50930	50938	50928	50940	50935	50943	50949	50943	50945	50953
49723	49720	49723	49719	49737	49731	49750	49746	49735	49749
48489	48470	48493	48481	48483	48494	48486	48506	48500	48493
47305	47291	47319	47286	47325	47306	47330	47313	47312	47335
46168	46170	46131	46163	46178	46173	46160	46183	46180	46177
45183	45224	45195	45221	45223	45218	45235	45224	45229	45227
44304	44280	44294	44282	44313	44289	44298	44276	44309	44329
43544	43553	43533	43573	43545	43535	43550	43544	43577	43587
43147	43182	43139	43182	43171	43177	43195	43138	43173	43184
42808	42830	42803	42792	42830	42837	42843	42840	42857	42860
42710	42708	42716	42714	42733	42707	42708	42708	42727	42732
43033	43001	42955	43000	43007	43024	43055	42999	42994	43017
43291	43303	43302	43298	43307	43331	43323	43299	43301	43311
43904	43916	43902	43900	43875	43892	43898	43890	43907	43897
44723	44675	44714	44685	44713	44705	44704	44686	44696	44686
45636	45628	45631	45633	45603	45607	45620	45620	45631	45612
46715	46694	46701	46697	46698	46693	46687	46677	46685	46676
47886	47888	47890	47874	47879	47879	47881	47865	47858	47872
49090	49090	49109	49072	49085	49091	49075	49079	49072	49076
50327	50321	50316	50331	50320	50302	50305	50317	50293	50291
51477	51456	51477	51454	51457	51439	51445	51436	51419	51428
52595	52609	52601	52604	52598	52573	52579	52587	52583	52565
53576	53549	53558	53563	53549	53554	53529	53523	53513	53512
54271	54248	54252	54248	54246	54251	54214	54211	54224	54227
54925	54910	54904	54905	54899	54896	54879	54893	54874	54877
55336	55329	55332	55341	55333	55341	55314	55326	55289	55330
55381	55385	55380	55357	55365	55371	55358	55352	55343	55340
55331	55329	55364	55349	55323	55351	55342	55330	55337	55329
55041	55043	55046	55050	55048	55076	55032	55025	55033	55048
54498	54487	54465	54488	54491	54473	54467	54475	54452	54491
53817	53826	53802	53811	53810	53819	53814	53803	53805	53788
52944	52944	52947	52949	52943	52938	52939	52959	52957	52941
51939	51936	51930	51928	51925	51935	51929	51942	51934	51933
50843	50854	50840	50855	50857	50856	50861	50854	50856	50856
49723	49700	49711	49727	49728	49753	49719	49718	49727	49713
48803	48781	48787	48800	48784	48803	48807	48806	48826	48808
47505	47494	47522	47527	47527	47537	47541	47546	47524	47522
46441	46455	46453	46461	46497	46469	46478	46458	46484	46485
45497	45458	45496	45484	45481	45516	45491	45486	45509	45529
44674	44672	44672	44666	44695	44679	44700	44694	44695	44706
44099	44118	44115	44167	44074	44116	44110	44106	44127	44148
43548	43540	43556	43539	43569	43590	43555	43576	43557	43547
43295	43246	43295	43283	43217	43275	43300	43303	43326	43289
43302	43340	43336	43329	43284	43326	43335	43357	43338	43346
43399	43369	43404	43406	43342	43398	43402	43386	43413	43393
43719	43738	43705	43681	43686	43684	43677	43746	43707	43699
44335	44325	44315	44326	44392	44323	44330	44321	44339	44338
45029	45039	44991	45020	45008	45033	45024	44996	45009	45009
45893	45891	45847	45867	45885	45865	45858	45899	45858	45861
46931	46915	46932	46927	46933	46931	46901	46920	46903	46931
48033	48008	48008	48020	48018	48016	48011	48016	47993	48021
49177	49173	49185	49151	49163	49154	49149	49154	49161	49131
50308	50305	50306	50281	50282	50291	50266	50258	50287	50280
51437	51445	51453	51407	51449	51414	51406	51438	51408	51401
52481	52448	52484	52499	52439	52443	52463	52407	52447	52442
53289	53306	53241	53309	53289	53270	53262	53225	53251	53264
54110	54119	54121	54105	54081	54115	54087	54128	54072	54095
54679	54685	54723	54624	54650	54660	54667	54649	54636	54640
54957	54941	54990	54980	54908	54910	54942	54872	54906	54914
55195	55195	55219	55135	55163	55172	55176	55186	55165	55145
55088	55098	55078	55089	55101	55082	55078	55046	55085	55060
54716	54712	54773	54767	54723	54685	54708	54756	54730	54691
54307	54290	54279	54269	54283	54274	54298	54268	54278	54286
53654	53657	53657	53664	53668	53651	53659	53665	53644	53669
52750	52755	52763	52776	52760	52761	52771	52766	52755	52763
51847	51851	51836	51842	51863	51854	51859	51847	51854	51859
50819	50826	50818	50824	50820	50841	50842	50833	50818	50832
49760	49757	49757	49772	49770	49769	49767	49774	49784	49767
48704	48689	48670	48682	48700	48691	48694	48709	48699	48698
47643	47680	47665	47671	47676	47693	47696	47691	47677	47688
46658	46667	46666	46627	46661	46671	46683	46675	46651	46680
45796	45776	45764	45776	45749	45767	45767	45771	45758	45774
45096	45070	45071	45136	45093	45096	45122	45107	45081	45115
44415	44381	44410	44477	44412	44379	44432	44413	44432	44445
43854	43905	43913	43916	43931	43945	43912	43932	43975	43917
43741	43743	43754	43726	43743	43752	43715	43752	43753	43722
43571	43594	43609	43601	43610	43625	43571	43627	43635	43657
43724	43755	43740	43721	43737	43802	43731	43743	43708	43765
44131	44095	44103	44117	44124	44080	44118	44104	44104	44136
44570	44592	44557	44608	44589	44559	44591	44594	44586	44516
45298	45249	45245	45254	45242	45275	45232	45235	45228	45266
46092	46099	46119	46091	46102	46112	46081	46094	46079	46094
47027	47035	47027	47012	47022	47034	47031	47013	47011	47035
48066	48065	48067	48059	48070	48054	48043	48041	48049	48037
49130	49136	49116	49099	49116	49091	49089	49096	49098	49099
50199	50189	50183	50195	50192	50187	50185	50170	50171	50165
51202	51234	51224	51211	51218	51185	51228	51205	51196	51191
52096	52112	52121	52120	52131	52086	52035	52080	52092	52124
52996	52986	52958	52963	52960	53010	53001	52944	52971	52971
53689	53698	53687	53713	53713	53661	53717	53671	53672	53712
54097	54123	54098	54122	54091	54079	54113	54072	54071	54059
54454	54454	54450	54453	54445	54475	54480	54430	54455	54410
54633	54624	54621	54607	54625	54589	54571	54611	54594	54647
54425	54436	54420	54418	54422	54399	54377	54410	54405	54396
54187	54181	54172	54190	54164	54209	54154	54165	54170	54165
53695	53703	53715	53711	53720	53692	53699	53718	53700	53690
53042	53045	53033	53054	53037	53034	53048	53047	53043	53050
52308	52310	52303	52310	52289	52296	52309	52298	52306	52281
51429	51432	51427	51430	51432	51431	51434	51435	51429	51433
50475	50474	50469	50479	50479	50489	50483	50480	50490	50492
49504	49506	49498	49517	49519	49516	49523	49512	49528	49531
48557	48550	48560	48561	48549	48554	48565	48561	48581	48568
47574	47584	47572	47593	47576	47596	47608	47626	47601	47610
46667	46680	46673	46681	46688	46671	46688	46709	46701	46693
45929	45910	45933	45957	45960	45942	45954	45936	45929	45957
45184	45194	45183	45206	45224	45221	45232	45250	45206	45236
44633	44613	44636	44648	44655	44687	44662	44671	44672	44673
44288	44304	44310	44337	44306	44316	44313	44324	44311	44340
44034	44053	44045	44076	44069	44049	44068	44078	44087	44053
43989	43993	44013	44014	44010	44014	43998	44039	44035	44012
44230	44247	44239	44246	44222	44243	44249	44253	44229	44225
44513	44466	44472	44488	44482	44485	44488	44482	44487	44480
44987	44940	44955	44985	44996	44965	44974	44992	44967	44987
45652	45650	45660	45648	45653	45658	45650	45661	45646	45648
46373	46356	46377	46348	46367	46370	46375	46357	46369	46368
47232	47224	47220	47219	47218	47222	47207	47208	47207	47210
48159	48136	48149	48137	48137	48147	48135	48130	48126	48127
49093	49084	49095	49082	49086	49077	49078	49067	49063	49067
50031	50022	50024	50015	50030	50009	50006	50013	50005	50013
50894	50897	50875	50870	50870	50864	50866	50847	50852	50847
51725	51718	51709	51722	51707	51706	51697	51695	51684	51697
52451	52425	52425	52433	52422	52413	52408	52408	52410	52415
52986	52958	52969	52951	52942	52957	52955	52954	52921	52949
53414	53436	53417	53418	53413	53417	53406	53422	53415	53391
53667	53699	53695	53690	53667	53663	53687	53676	53678	53667
53708	53714	53721	53729	53711	53711	53730	53709	53690	53675
53663	53676	53680	53658	53684	53665	53668	53683	53658	53646
53418	53447	53435	53449	53437	53415	53442	53427	53419	53429
52965	52973	52989	52979	52975	52966	52988	52986	52976	52971
52504	52512	52512	52501	52512	52523	52499	52515	52528	52501
51897	51902	51870	51859	51862	51923	51913	51878	51942	51866
51157	51157	51160	51152	51161	51180	51167	51165	51175	51154
50396	50398	50387	50389	50383	50402	50416	50405	50407	50408
49601	49593	49577	49591	49599	49609	49602	49588	49599	49602
48769	48779	48771	48782	48785	48785	48774	48780	48785	48788
47988	47987	47988	47990	48008	47985	47986	47993	48004	47999
47269	47263	47268	47285	47293	47279	47288	47292	47279	47272
46565	46589	46579	46577	46577	46600	46592	46588	46586	46590
45965	45971	45978	45983	45947	45972	46001	45978	46008	45990
45596	45626	45577	45610	45630	45615	45580	45606	45600	45620
45223	45185	45219	45231	45255	45241	45254	45238	45238	45232
45009	44977	45011	45016	45005	44987	45036	45029	44997	45024
45064	45062	45039	45041	45069	45069	45076	45045	45061	45047
45118	45103	45116	45121	45070	45116	45126	45115	45123	45106
45372	45343	45379	45340	45365	45340	45340	45303	45335	45347
45728	45745	45760	45742	45707	45734	45741	45730	45729	45729
46204	46169	46185	46201	46213	46169	46164	46196	46171	46190
46756	46749	46752	46740	46767	46744	46746	46782	46740	46753
47418	47441	47397	47411	47403	47417	47395	47398	47415	47415
48095	48082	48084	48080	48091	48064	48077	48065	48077	48085
48805	48795	48810	48797	48791	48788	48785	48783	48773	48796
49521	49515	49526	49501	49518	49500	49495	49488	49496	49494
50213	50204	50199	50222	50217	50201	50182	50178	50187	50197
50845	50858	50856	50859	50838	50827	50831	50829	50849	50821
51363	51372	51333	51378	51359	51361	51370	51361	51348	51350
51864	51878	51875	51847	51841	51857	51847	51866	51849	51845
52243	52235	52258	52202	52230	52236	52233	52261	52246	52226
52406	52405	52399	52415	52399	52405	52414	52367	52406	52411
52576	52566	52604	52608	52576	52574	52577	52584	52564	52561
52571	52585	52558	52588	52560	52583	52576	52569	52580	52553
52409	52394	52410	52426	52408	52425	52411	52396	52412	52410
52195	52199	52217	52200	52192	52203	52200	52203	52219	52210
51882	51878	51879	51901	51872	51870	51887	51876	51860	51883
51424	51427	51408	51421	51421	51421	51429	51441	51428	51426
50932	50934	50941	50961	50934	50941	50944	50942	50954	50943
50367	50377	50373	50369	50365	50375	50386	50377	50377	50375
49795	49799	49784	49786	49784	49793	49806	49785	49809	49799
49187	49170	49182	49182	49184	49183	49183	49188	49175	49187
48589	48590	48589	48579	48598	48582	48592	48603	48616	48602
48011	47998	47999	48020	48011	48013	48008	48010	48038	48014
47480	47496	47472	47472	47477	47497	47492	47491	47454	47499
47037	47066	47032	47043	47047	47040	47051	47046	47097	47064
46657	46653	46652	46644	46666	46655	46662	46679	46675	46666
46349	46364	46379	46391	46362	46392	46389	46374	46383	46409
46222	46237	46221	46239	46238	46240	46215	46244	46197	46269
46126	46128	46133	46139	46144	46142	46089	46144	46159	46112
46142	46177	46160	46176	46174	46138	46178	46147	46140	46192
46328	46350	46330	46335	46331	46340	46356	46347	46331	46371
46556	46514	46524	46520	46523	46553	46499	46508	46550	46558
46829	46854	46848	46848	46853	46852	46835	46859	46863	46825
47270	47275	47269	47269	47273	47264	47280	47269	47268	47266
47698	47689	47705	47699	47694	47699	47698	47689	47695	47692
48180	48188	48176	48177	48192	48183	48173	48179	48177	48173
48696	48698	48696	48705	48694	48701	48693	48705	48702	48695
49215	49220	49213	49205	49213	49220	49215	49200	49197	49209
49715	49731	49721	49726	49717	49732	49714	49712	49719	49697
50153	50152	50167	50155	50167	50155	50137	50154	50145	50163
50580	50578	50578	50573	50579	50573	50585	50582	50566	50588
50926	50926	50918	50924	50908	50907	50947	50919	50922	50934
51171	51180	51173	51164	51163	51155	51164	51184	51167	51151
51379	51378	51369	51375	51369	51377	51363	51360	51367	51351
51479	51490	51483	51489	51478	51454	51482	51475	51472	51480
51479	51464	51479	51472	51454	51478	51473	51473	51465	51484
51455	51444	51448	51455	51453	51435	51441	51447	51447	51453
51298	51305	51297	51309	51289	51295	51304	51299	51291	51288
51038	51038	51032	51049	51055	51042	51056	51051	51056	51031
50777	50764	50780	50779	50775	50777	50773	50777	50788	50784
50403	50410	50410	50415	50401	50413	50424	50419	50408	50409
50020	50025	50030	50028	50014	50026	50029	50033	50025	50031
49593	49584	49590	49595	49588	49599	49597	49593	49608	49596
49148	49158	49167	49151	49164	49156	49170	49160	49159	49171
48725	48717	48717	48727	48712	48735	48732	48734	48749	48730
48317	48319	48301	48310	48312	48320	48316	48315	48313	48318
47948	47955	47963	47952	47963	47952	47966	47964	47952	47964
47603	47605	47610	47618	47616	47619	47617	47615	47611	47622
47339	47347	47344	47344	47346	47358	47351	47354	47361	47360
47171	47181	47188	47190	47189	47190	47200	47178	47195	47200
47043	47043	47047	47028	47055	47029	47048	47028	47039	47050
47011	47005	46995	47001	47014	46995	46984	46988	46999	47017
47060	47086	47096	47076	47074	47082	47069	47070	47084	47087
47184	47181	47178	47168	47176	47166	47178	47182	47171	47167
47340	47346	47356	47341	47344	47351	47339	47349	47344	47338
47633	47625	47627	47630	47623	47626	47623	47619	47627	47638
47923	47938	47938	47907	47922	47920	47913	47911	47916	47904
48267	48251	48269	48247	48264	48257	48237	48249	48267	48261
48632	48622	48633	48635	48633	48628	48621	48622	48629	48627
48993	48991	48974	48999	48994	48995	48992	48996	48986	48988
49347	49364	49345	49351	49342	49353	49336	49351	49336	49348
49681	49683	49673	49670	49670	49675	49679	49667	49677	49665
49988	49973	49978	49969	49963	49968	49963	49962	49969	49959
50210	50210	50203	50218	50208	50209	50207	50215	50207	50208
50376	50387	50397	50388	50389	50381	50377	50390	50398	50377
50558	50538	50542	50546	50548	50543	50556	50548	50543	50541
50631	50616	50634	50633	50628	50626	50630	50625	50630	50622
50620	50631	50613	50616	50631	50626	50632	50621	50625	50617
50592	50598	50598	50610	50596	50596	50599	50594	50598	50601
50482	50476	50523	50503	50469	50500	50513	50493	50488	50512
50277	50280	50292	50285	50276	50296	50293	50290	50293	50291
50085	50079	50088	50084	50094	50088	50091	50092	50080	50091
49815	49821	49828	49815	49815	49825	49832	49824	49827	49823
49551	49541	49538	49552	49536	49558	49549	49551	49537	49546
49240	49236	49249	49246	49249	49252	49250	49255	49250	49250
48934	48949	48940	48952	48944	48952	48955	48954	48961	48947
48662	48657	48663	48658	48677	48662	48681	48659	48666	48668
48395	48388	48400	48419	48392	48403	48403	48408	48411	48420
48209	48189	48215	48197	48215	48203	48217	48212	48206	48211
48018	48005	48012	48016	48040	48011	48004	48020	48018	48033
47886	47884	47883	47888	47894	47890	47878	47893	47897	47902
47822	47814	47818	47827	47820	47825	47827	47814	47844	47834
47805	47793	47804	47794	47815	47797	47789	47791	47805	47799
47816	47831	47833	47839	47842	47836	47825	47833	47838	47844
47945	47925	47925	47938	47942	47934	47930	47934	47934	47938
48051	48044	48038	48050	48056	48038	48035	48046	48050	48035
48217	48205	48221	48212	48214	48221	48209	48207	48212	48220
48419	48414	48420	48422	48413	48413	48423	48419	48419	48423
48636	48618	48623	48623	48627	48618	48635	48627	48622	48606
48842	48863	48860	48857	48854	48851	48835	48853	48841	48836
49062	49075	49073	49065	49069	49069	49064	49057	49060	49072
49278	49263	49267	49277	49266	49263	49261	49250	49270	49264
49440	49448	49430	49446	49449	49449	49441	49435	49441	49445
49572	49585	49585	49566	49575	49569	49580	49566	49573	49589
49694	49686	49679	49685	49696	49694	49684	49701	49692	49681
49769	49769	49754	49766	49764	49769	49769	49761	49756	49767
49809	49791	49812	49810	49810	49807	49819	49801	49808	49805
49825	49827	49828	49838	49829	49831	49835	49833	49839	49827
49790	49789	49803	49810	49795	49813	49795	49819	49805	49803
49741	49734	49730	49741	49743	49747	49742	49744	49743	49744
49645	49629	49642	49628	49633	49645	49643	49647	49654	49649
49511	49505	49506	49519	49506	49505	49508	49510	49509	49511
49343	49345	49348	49348	49358	49339	49348	49365	49348	49360
49168	49178	49184	49162	49183	49184	49190	49191	49193	49182
49018	49013	49013	49010	49024	49020	49023	49031	49030	49028
48845	48849	48856	48863	48863	48867	48871	48850	48861	48870
48716	48722	48714	48720	48733	48731	48723	48721	48727	48722
48600	48611	48612	48599	48615	48609	48617	48623	48629	48637
48531	48530	48542	48539	48536	48533	48529	48536	48547	48547
48494	48488	48493	48494	48489	48499	48496	48485	48482	48498
48492	48493	48490	48480	48483	48479	48488	48483	48500	48486
48528	48518	48514	48509	48513	48515	48520	48521	48504	48511
48582	48563	48570	48561	48577	48577	48586	48564	48575	48572
48666	48681	48691	48684	48683	48680	48677	48664	48683	48669
48777	48807	48787	48791	48792	48777	48789	48789	48789	48790
48925	48938	48929	48937	48933	48924	48920	48926	48944	48929
49087	49096	49084	49086	49090	49086	49081	49089	49083	49087
49244	49235	49245	49233	49236	49233	49242	49236	49225	49253
49401	49389	49399	49401	49386	49387	49390	49384	49396	49397
49512	49523	49525	49515	49529	49519	49511	49514	49514	49505
49619	49633	49625	49633	49628	49630	49608	49624	49639	49629
49721	49707	49717	49711	49710	49717	49709	49713	49708	49711
49731	49736	49739	49727	49743	49723	49728	49714	49722	49728
49748	49743	49733	49741	49747	49748	49736	49728	49752	49742
49706	49703	49690	49698	49699	49709	49687	49700	49699	49704
49617	49615	49609	49601	49610	49610	49619	49626	49615	49605
49518	49514	49517	49515	49505	49538	49528	49519	49520	49528
49401	49394	49402	49408	49408	49397	49403	49408	49396	49413
49252	49243	49258	49259	49251	49267	49245	49257	49265	49268
49087	49076	49075	49090	49090	49084	49085	49093	49086	49090
48873	48895	48892	48897	48883	48893	48892	48893	48899	48896
48693	48699	48699	48702	48708	48688	48714	48715	48722	48716
48475	48465	48484	48486	48488	48496	48498	48495	48501	48519
48306	48283	48306	48293	48307	48312	48296	48302	48324	48295
48140	48151	48141	48147	48144	48151	48158	48144	48153	48162
48013	48007	48011	48014	48018	48015	48025	48011	48023	48001
47947	47929	47947	47953	47935	47935	47950	47940	47951	47955
47902	47902	47906	47897	47915	47902	47926	47907	47908	47919
47947	47937	47946	47949	47945	47960	47953	47959	47961	47959
48065	48056	48061	48057	48063	48054	48078	48057	48061	48058
48194	48191	48194	48191	48203	48205	48206	48204	48205	48208
48410	48399	48410	48409	48396	48418	48407	48415	48410	48402
48679	48665	48666	48667	48668	48677	48667	48666	48661	48663
48955	48953	48959	48966	48956	48957	48963	48959	48963	48957
49285	49286	49280	49288	49278	49280	49259	49274	49270	49269
49610	49600	49601	49597	49607	49602	49609	49591	49588	49593
49939	49947	49940	49936	49935	49937	49930	49934	49945	49931
50274	50265	50278	50268	50270	50267	50271	50265	50267	50266
50539	50537	50535	50530	50524	50515	50521	50530	50520	50512
50803	50803	50792	50787	50802	50786	50793	50801	50795	50791
51000	51001	50995	50994	50992	50989	50993	50987	50976	50978
51103	51117	51109	51101	51105	51105	51100	51102	51081	51090
51169	51164	51177	51176	51161	51179	51167	51159	51171	51165
51143	51160	51156	51147	51151	51134	51141	51148	51144	51132
51020	51025	51010	51025	51029	51015	51025	51014	51009	51016
50859	50861	50861	50848	50843	50842	50853	50845	50860	50850
50594	50601	50600	50599	50608	50591	50589	50607	50604	50599
50262	50258	50262	50254	50264	50275	50257	50270	50262	50265
49910	49901	49911	49895	49917	49915	49921	49912	49919	49919
49481	49496	49486	49495	49478	49477	49507	49488	49501	49497
49033	49024	49019	49034	49038	49039	49032	49029	49038	49032
48539	48531	48536	48551	48526	48544	48539	48537	48554	48543
48040	48038	48041	48035	48040	48047	48041	48055	48058	48055
47596	47586	47598	47604	47611	47614	47611	47616	47632	47619
47164	47144	47134	47133	47151	47151	47150	47152	47157	47151
46773	46743	46785	46722	46813	46829	46726	46747	46744	46817
46714	46679	46698	46688	46709	46732	46716	46718	46687	46745
46323	46317	46305	46323	46325	46325	46337	46346	46339	46328
46222	46224	46237	46239	46256	46241	46243	46245	46246	46246
46179	46194	46196	46197	46207	46223	46196	46202	46210	46215
46291	46289	46279	46306	46272	46282	46301	46279	46304	46303
46580	46543	46562	46560	46560	46546	46550	46567	46549	46586
46861	46847	46848	46864	46854	46858	46857	46864	46873	46866
47267	47274	47255	47259	47285	47264	47254	47283	47272	47269
47768	47780	47778	47774	47763	47782	47762	47755	47761	47764
48297	48309	48308	48313	48293	48299	48304	48309	48318	48287
48901	48898	48904	48897	48895	48898	48893	48882	48884	48896
49497	49497	49495	49493	49490	49491	49478	49480	49479	49478
50102	50111	50093	50101	50088	50077	50085	50080	50098	50083
50676	50651	50654	50653	50645	50646	50648	50652	50649	50651
51121	51132	51144	51123	51122	51116	51123	51111	51117	51123
51609	51599	51602	51589	51613	51592	51579	51588	51597	51583
51940	51947	51929	51926	51942	51933	51934	51929	51906	51909
52108	52126	52113	52110	52116	52098	52097	52107	52103	52101
52250	52228	52262	52248	52259	52253	52261	52234	52248	52248
52267	52257	52278	52269	52282	52282	52243	52260	52246	52258
52081	52122	52093	52077	52056	52074	52095	52085	52088	52071
51877	51898	51875	51871	51890	51874	51872	51887	51867	51873
51528	51533	51531	51530	51503	51526	51530	51526	51529	51514
51054	51056	51048	51063	51060	51074	51072	51058	51062	51068
50531	50538	50538	50537	50542	50533	50537	50545	50540	50551
49920	49928	49918	49920	49930	49938	49936	49948	49933	49932
49249	49258	49265	49261	49277	49271	49285	49280	49284	49270
48578	48573	48573	48583	48593	48588	48593	48584	48588	48599
47890	47905	47868	47884	47893	47890	47898	47889	47905	47899
47270	47285	47250	47264	47256	47287	47279	47302	47289	47290
46608	46637	46617	46603	46646	46619	46638	46662	46647	46653
46077	46072	46108	46093	46119	46105	46103	46096	46110	46102
45717	45711	45757	45726	45701	45704	45733	45713	45733	45721
45353	45355	45394	45386	45351	45380	45384	45389	45372	45374
45220	45242	45218	45197	45233	45204	45224	45258	45220	45234
45115	45148	45097	45123	45121	45136	45153	45166	45156	45153
45243	45255	45242	45178	45239	45239	45244	45240	45217	45244
45518	45542	45529	45544	45497	45536	45524	45509	45536	45530
45883	45864	45846	45908	45875	45884	45887	45859	45883	45902
46397	46396	46377	46378	46387	46392	46381	46413	46392	46394
47035	47050	47047	47044	47037	47032	47036	47042	47045	47047
47725	47711	47705	47712	47715	47716	47698	47705	47717	47702
48486	48486	48486	48478	48494	48474	48460	48473	48472	48462
49265	49272	49267	49258	49259	49249	49262	49256	49251	49256
50058	50059	50072	50035	50068	50062	50054	50058	50039	50040
50852	50854	50826	50841	50841	50826	50817	50818	50802	50809
51480	51502	51487	51483	51480	51477	51491	51487	51459	51475
52109	52126	52115	52152	52107	52120	52147	52100	52135	52101
52618	52645	52641	52665	52639	52641	52661	52638	52604	52627
52925	52916	52953	52944	52920	52911	52923	52919	52950	52905
53219	53190	53193	53173	53194	53168	53178	53179	53136	53185
53248	53276	53258	53265	53268	53280	53260	53252	53253	53282
53124	53137	53119	53113	53126	53130	53115	53141	53134	53145
52924	52913	52929	52932	52915	52913	52901	52931	52946	52909
52525	52547	52544	52557	52549	52527	52537	52549	52513	52524
51998	51981	52002	51993	51993	51986	52014	52001	51994	52001
51399	51409	51406	51402	51409	51430	51400	51406	51418	51411
50679	50680	50688	50680	50679	50693	50675	50688	50683	50684
49874	49889	49877	49885	49885	49880	49897	49891	49896	49895
49040	49055	49054	49060	49057	49080	49053	49059	49071	49077
48214	48209	48210	48212	48208	48240	48213	48226	48217	48219
47427	47405	47420	47415	47422	47403	47471	47438	47459	47477
46627	46625	46617	46628	46635	46640	46672	46648	46634	46658
45866	45898	45883	45897	45900	45931	45885	45901	45935	45894
45349	45380	45378	45393	45392	45339	45413	45421	45421	45373
44884	44871	44902	44888	44898	44878	44874	44896	44881	44933
44611	44614	44608	44622	44639	44651	44694	44645	44658	44653
44408	44401	44381	44357	44382	44425	44379	44412	44415	44363
44405	44399	44408	44413	44401	44384	44387	44403	44423	44420
44678	44645	44680	44665	44672	44642	44662	44691	44659	44660
44944	44962	44951	44959	44935	44971	44971	44961	44963	44917
45479	45477	45452	45446	45448	45471	45471	45461	45461	45511
46151	46164	46142	46149	46180	46140	46152	46157	46157	46187
46918	46908	46907	46895	46875	46907	46902	46900	46898	46902
47759	47747	47751	47756	47743	47752	47747	47745	47738	47749
48689	48694	48678	48684	48670	48672	48673	48663	48672	48674
49633	49623	49621	49636	49623	49613	49624	49621	49630	49610
50581	50573	50565	50572	50564	50574	50563	50568	50560	50561
51441	51449	51469	51436	51451	51432	51427	51426	51432	51428
52285	52287	52294	52283	52294	52286	52283	52268	52258	52263
53005	52999	53000	52985	53014	52975	52985	53002	52984	52982
53519	53531	53529	53505	53513	53487	53509	53524	53509	53493
53995	54008	53979	53967	53956	53985	53971	53986	53945	53970
54232	54273	54263	54261	54255	54217	54230	54243	54232	54250
54241	54263	54242	54210	54242	54235	54241	54243	54239	54218
54230	54220	54213	54216	54226	54218	54214	54207	54231	54228
53941	53940	53933	53920	53930	53939	53945	53927	53943	53932
53411	53432	53429	53423	53431	53440	53425	53411	53424	53435
52874	52873	52883	52874	52881	52869	52877	52874	52863	52878
52166	52154	52159	52171	52170	52170	52164	52174	52167	52169
51282	51285	51287	51291	51288	51295	51303	51295	51298	51301
50373	50388	50389	50395	50387	50404	50403	50397	50396	50398
49409	49414	49418	49403	49411	49420	49436	49430	49426	49427
48436	48449	48453	48451	48470	48461	48463	48452	48469	48473
47458	47454	47453	47468	47478	47490	47484	47482	47500	47506
46607	46564	46524	46539	46605	46589	46619	46540	46589	46611
46131	46084	46087	46085	46125	46095	46114	46097	46124	46127
45078	45073	45104	45055	45081	45096	45114	45074	45119	45091
44547	44519	44507	44532	44544	44522	44527	44548	44561	44544
44038	44014	44040	44025	44012	44054	44032	44039	44017	44022
43756	43736	43740	43765	43742	43763	43785	43761	43787	43778
43722	43710	43694	43738	43740	43748	43694	43734	43727	43719
43793	43808	43793	43820	43808	43800	43820	43826	43821	43845
44111	44124	44108	44130	44121	44091	44096	44113	44120	44115
44681	44669	44667	44655	44673	44693	44694	44688	44689	44716
45259	45256	45282	45272	45264	45281	45284	45285	45277	45261
46099	46080	46091	46104	46091	46102	46078	46094	46101	46091
47049	47057	47055	47043	47055	47048	47037	47050	47041	47036
48032	48028	48030	48022	48047	48033	48036	48025	48028	48027
49113	49098	49096	49091	49093	49086	49084	49085	49080	49078
50126	50126	50131	50124	50129	50111	50122	50113	50108	50111
51172	51164	51168	51164	51171	51160	51170	51148	51143	51150
52137	52147	52147	52150	52139	52117	52133	52128	52125	52119
52905	52913	52904	52887	52884	52888	52913	52882	52889	52887
53617	53637	53623	53639	53652	53632	53626	53643	53615	53626
54159	54216	54160	54173	54150	54180	54128	54177	54166	54152
54447	54434	54471	54440	54462	54457	54447	54449	54463	54398
54642	54614	54631	54618	54610	54628	54626	54605	54639	54607
54573	54570	54575	54567	54600	54577	54563	54569	54592	54584
54252	54276	54288	54300	54285	54265	54250	54270	54257	54258
53838	53815	53862	53823	53812	53848	53826	53839	53849	53837
53214	53245	53194	53221	53231	53214	53217	53221	53224	53213
52380	52371	52378	52392	52397	52398	52400	52398	52403	52406
51531	51547	51534	51534	51544	51542	51543	51545	51542	51539
50524	50541	50543	50536	50538	50550	50549	50544	50548	50561
49480	49475	49479	49499	49498	49505	49508	49501	49515	49498
48422	48445	48434	48418	48401	48435	48449	48438	48442	48450
47358	47348	47351	47364	47360	47375	47390	47389	47390	47390
46436	46483	46388	46455	46428	46456	46466	46442	46454	46443
45510	45479	45558	45528	45463	45501	45530	45573	45538	45543
44754	44826	44791	44761	44800	44783	44786	44818	44781	44782
44092	44085	44123	44053	44122	44107	44113	44179	44127	44129
43610	43573	43670	43632	43617	43639	43654	43710	43632	43649
43436	43436	43408	43486	43427	43442	43448	43554	43431	43476
43315	43273	43263	43360	43313	43300	43285	43339	43272	43291
43444	43430	43378	43432	43385	43422	43440	43449	43416	43471
43857	43831	43811	43915	43862	43861	43875	43883	43837	43839
44343	44343	44292	44331	44339	44350	44351	44308	44327	44348
45059	45020	45054	45003	45009	45019	45015	45052	45034	45030
45973	45963	45986	45986	45961	45939	45957	45975	45960	45959
46958	46950	46943	46958	46947	46938	46938	46939	46940	46941
48039	48041	48046	48027	48036	48035	48039	48015	48027	48023
49176	49170	49167	49188	49173	49161	49158	49169	49171	49165
50343	50334	50338	50353	50306	50324	50322	50319	50301	50302
51457	51457	51451	51406	51441	51447	51429	51443	51427	51427
52459	52429	52394	52420	52430	52426	52425	52421	52453	52407
53351	53374	53373	53322	53357	53358	53316	53351	53351	53352
54126	54129	54102	54146	54094	54087	54074	54093	54115	54117
54497	54564	54576	54602	54569	54521	54528	54569	54487	54544
54953	54991	54991	54996	54991	55024	55020	54992	55021	54989
55146	55135	55103	55077	55088	55140	55085	55098	55148	55132
54947	54916	54923	54902	54916	54903	54907	54900	54852	54929
54667	54680	54692	54667	54676	54653	54663	54671	54702	54689
54118	54174	54159	54170	54149	54149	54165	54148	54185	54121
53364	53372	53377	53371	53379	53371	53379	53379	53366	53376
52527	52540	52541	52549	52548	52520	52536	52541	52537	52561
51557	51555	51551	51568	51563	51575	51573	51569	51576	51564
50443	50439	50451	50440	50448	50445	50445	50454	50454	50465
49289	49303	49295	49311	49308	49311	49322	49320	49303	49306
48145	48121	48125	48135	48140	48134	48161	48145	48158	48147
47033	47003	47012	47020	47034	47045	47000	47043	47049	47058
45908	45925	45935	45937	45926	45897	45908	45947	45985	45953
45016	45015	45040	45063	45044	45101	45008	45061	45016	45038
44137	44115	44112	44110	44112	44125	44194	44136	44160	44148
43446	43432	43465	43464	43432	43433	43413	43466	43454	43539
43091	43106	43107	43102	43060	43104	43155	43106	43096	43170
42747	42750	42756	42742	42769	42730	42822	42766	42745	42729
42690	42666	42689	42659	42670	42691	42737	42725	42696	42718
43030	42987	43005	43022	42976	43061	43018	43010	43005	43053
43377	43356	43399	43387	43364	43423	43337	43387	43390	43389
44005	43984	43991	44001	43977	44067	43968	43996	44016	43973
44891	44838	44857	44851	44856	44869	44880	44855	44872	44892
45828	45814	45827	45809	45800	45798	45827	45802	45823	45816
46954	46952	46941	46945	46937	46954	46939	46940	46931	46919
48151	48145	48149	48146	48145	48152	48131	48139	48135	48144
49396	49395	49387	49383	49382	49381	49376	49382	49374	49372
50656	50630	50647	50634	50631	50623	50621	50618	50616	50611
51791	51796	51779	51777	51791	51771	51758	51772	51760	51762
52939	52938	52915	52908	52943	52924	52909	52910	52887	52912
53879	53889	53891	53885	53870	53875	53864	53872	53866	53855
54582	54579	54566	54569	54578	54573	54581	54517	54571	54555
55234	55259	55230	55260	55254	55242	55239	55227	55240	55222
55683	55675	55677	55664	55660	55684	55638	55631	55670	55652
55697	55712	55734	55698	55704	55726	55704	55669	55687	55699
55699	55709	55709	55676	55690	55673	55703	55683	55702	55692
55440	55463	55478	55441	55445	55455	55470	55443	55462	55432
54841	54844	54838	54862	54838	54840	54828	54820	54817	54841
54201	54198	54187	54208	54201	54198	54204	54198	54195	54208
53325	53339	53350	53342	53352	53339	53339	53325	53353	53339
52314	52315	52312	52302	52309	52316	52334	52326	52318	52332
51230	51242	51240	51243	51246	51244	51258	51240	51249	51251
50051	50068	50053	50072	50070	50075	50078	50087	50083	50075
49072	49078	49087	49084	49096	49097	49091	49102	49091	49108
47715	47735	47729	47730	47732	47747	47763	47748	47756	47746
46576	46583	46596	46582	46598	46572	46622	46606	46604	46615
45476	45502	45495	45549	45514	45554	45522	45525	45528	45536
44573	44583	44577	44590	44585	44601	44595	44623	44607	44598
43905	43900	43911	43949	43914	43902	43947	43948	43938	43977
43236	43262	43299	43283	43303	43297	43332	43285	43321	43328
42914	42938	42939	42949	42960	42958	42962	42979	42996	42989
42942	42978	42957	42980	42958	42954	42963	42990	42953	42987
43011	43002	43008	43003	43028	43012	42990	43028	42971	43022
43387	43397	43411	43398	43372	43376	43411	43398	43401	43398
44059	44060	44092	44072	44067	44044	44066	44075	44067	44070
44817	44817	44805	44808	44822	44810	44815	44804	44800	44803
45746	45750	45751	45739	45735	45743	45732	45728	45765	45723
46879	46882	46891	46878	46889	46880	46883	46874	46879	46876
48054	48054	48056	48056	48061	48043	48032	48044	48037	48047
49309	49289	49297	49283	49286	49290	49270	49276	49264	49269
50524	50512	50497	50493	50497	50476	50492	50466	50470	50472
51704	51688	51681	51682	51665	51654	51669	51653	51656	51657
52788	52752	52786	52774	52776	52744	52739	52753	52749	52755
53674	53687	53675	53675	53636	53634	53651	53639	53634	53642
54466	54430	54474	54467	54525	54457	54444	54480	54465	54446
55077	55110	55075	55081	55089	55054	55070	55051	55049	55043
55346	55295	55350	55321	55302	55296	55299	55315	55310	55296
55577	55571	55576	55559	55616	55578	55569	55571	55565	55571
55494	55516	55473	55480	55463	55492	55447	55473	55448	55453
55048	55087	55048	55059	55001	55065	55039	55066	55066	55046
54618	54605	54613	54613	54652	54604	54592	54595	54591	54598
53929	53942	53959	53925	53973	53923	53937	53945	53929	53932
52985	52985	52986	52987	53012	52984	52986	52985	52995	52975
51998	52000	52017	52005	51983	52006	52028	52020	52016	52026
50893	50890	50897	50911	50899	50909	50907	50911	50908	50909
49702	49712	49715	49722	49704	49724	49735	49730	49728	49725
48490	48463	48481	48490	48520	48513	48522	48507	48517	48517
47339	47380	47337	47365	47359	47359	47363	47344	47365	47371
46167	46129	46213	46180	46164	46189	46200	46136	46212	46207
45104	45107	45148	45132	45208	45162	45156	45103	45131	45146
44318	44294	44371	44336	44360	44296	44339	44295	44361	44361
43542	43589	43587	43561	43512	43543	43541	43583	43558	43568
42956	42945	42890	42924	42955	42989	42981	43056	42996	43007
42790	42745	42871	42824	42808	42819	42842	42877	42831	42848
42670	42629	42624	42667	42681	42689	42676	42745	42689	42681
42827	42814	42760	42760	42869	42785	42821	42839	42829	42807
43343	43287	43318	43345	43300	43335	43327	43336	43340	43330
43899	43902	43939	43936	43883	43903	43923	43953	43907	43895
44750	44752	44704	44728	44725	44716	44740	44761	44731	44721
45757	45760	45723	45714	45757	45759	45732	45711	45750	45756
46875	46892	46873	46859	46870	46872	46867	46876	46861	46877
48102	48081	48075	48079	48083	48070	48074	48081	48083	48065
49338	49326	49327	49307	49324	49329	49315	49309	49317	49307
50606	50591	50606	50562	50579	50576	50568	50565	50562	50565
51798	51777	51762	51782	51760	51754	51765	51768	51741	51756
52811	52780	52761	52823	52780	52759	52755	52755	52771	52762
53787	53803	53831	53815	53771	53770	53787	53773	53816	53781
54544	54581	54547	54565	54540	54560	54546	54537	54523	54542
55004	55003	55018	54955	54998	55021	55037	55018	54947	54965
55475	55466	55465	55401	55454	55423	55462	55467	55461	55441
55684	55648	55658	55608	55645	55683	55659	55621	55554	55617
55387	55452	55436	55438	55432	55471	55445	55460	55414	55432
55258	55231	55231	55210	55219	55184	55187	55205	55243	55193
54820	54767	54744	54776	54758	54768	54771	54751	54701	54726
54073	54044	54057	54034	54054	54088	54083	54047	54070	54039
53221	53255	53261	53262	53261	53252	53270	53260	53276	53276
52283	52295	52310	52299	52299	52303	52313	52299	52321	52299
51213	51228	51217	51234	51233	51239	51230	51250	51243	51234
50100	50114	50115	50122	50120	50108	50143	50127	50131	50123
48952	48974	48978	48967	48973	48985	48980	48989	48981	48993
47824	47816	47823	47823	47828	47850	47855	47839	47858	47869
46712	46701	46694	46709	46709	46706	46705	46726	46710	46764
45752	45758	45753	45779	45790	45796	45794	45830	45787	45767
44792	44827	44841	44879	44861	44816	44924	44861	44875	44848
44108	44114	44103	44119	44103	44176	44090	44122	44091	44169
43629	43617	43607	43591	43619	43587	43604	43641	43622	43685
43231	43218	43225	43195	43191	43192	43151	43235	43233	43221
43054	43066	43066	43050	43035	43107	43146	43070	43084	43040
43245	43204	43184	43204	43199	43267	43203	43183	43233	43256
43456	43452	43477	43459	43450	43461	43420	43448	43468	43423
43978	43969	43989	43993	43946	43944	43940	43974	43976	43972
44751	44738	44724	44753	44758	44720	44707	44734	44769	44767
45554	45559	45564	45562	45551	45528	45535	45563	45537	45542
46579	46561	46569	46565	46563	46555	46584	46560	46567	46551
47697	47688	47697	47686	47680	47679	47675	47670	47693	47674
48844	48836	48845	48834	48834	48834	48828	48819	48817	48821
50025	50003	50026	50013	50004	50004	49987	49986	49987	49988
51121	51105	51114	51095	51080	51096	51091	51085	51083	51079
52182	52177	52176	52191	52165	52171	52156	52161	52164	52159
53171	53170	53167	53164	53161	53143	53147	53145	53145	53106
53841	53883	53883	53863	53847	53842	53817	53839	53825	53853
54536	54553	54536	54543	54548	54509	54516	54532	54505	54492
54997	54982	54992	54991	55007	54973	55001	54995	54971	54991
55157	55152	55166	55148	55158	55163	55149	55175	55145	55154
55238	55273	55281	55267	55240	55233	55223	55246	55211	55233
55071	55080	55059	55082	55085	55084	55080	55065	55050	55081
54638	54604	54623	54638	54605	54618	54646	54624	54612	54635
54170	54168	54144	54135	54152	54162	54159	54150	54153	54149
53437	53442	53558	53459	53470	53436	53461	53558	53450	53470
52513	52516	52540	52527	52518	52515	52522	52548	52516	52526
51606	51613	51621	51618	51612	51613	51620	51630	51617	51616
50574	50582	50587	50579	50587	50594	50595	50591	50593	50593
49515	49526	49523	49524	49533	49530	49537	49548	49544	49544
48427	48446	48458	48445	48464	48446	48465	48450	48448	48457
47432	47441	47441	47455	47444	47468	47456	47463	47456	47470
46429	46428	46427	46416	46440	46454	46430	46426	46433	46443
45562	45548	45567	45570	45554	45576	45576	45568	45553	45583
44893	44905	44888	44881	44899	44923	44902	44901	44913	44904
44268	44279	44293	44256	44308	44314	44310	44304	44324	44308
43850	43841	43834	43866	43840	43858	43861	43878	43877	43889
43788	43752	43787	43763	43747	43761	43770	43773	43775	43792
43729	43706	43698	43735	43722	43726	43749	43717	43736	43752
43919	43929	43937	43903	43912	43929	43910	43910	43907	43923
44403	44375	44377	44374	44376	44364	44371	44366	44380	44367
44947	44944	44951	44939	44925	44944	44941	44944	44940	44946
45690	45671	45682	45681	45692	45689	45694	45676	45690	45686
46597	46592	46590	46591	46595	46583	46591	46587	46571	46581
47575	47563	47563	47574	47555	47573	47550	47566	47547	47545
48627	48620	48603	48612	48611	48599	48599	48603	48608	48604
49666	49667	49670	49661	49662	49648	49656	49642	49651	49642
50737	50730	50721	50733	50732	50718	50711	50704	50715	50710
51723	51731	51719	51723	51728	51688	51729	51703	51694	51706
52567	52570	52558	52537	52536	52538	52541	52541	52514	52528
53379	53402	53377	53360	53340	53360	53352	53343	53371	53356
54058	54030	54049	54041	54047	54046	54042	54007	54008	54022
54356	54360	54383	54371	54359	54392	54379	54384	54354	54332
54728	54679	54679	54707	54709	54687	54691	54689	54670	54672
54807	54791	54835	54801	54855	54818	54797	54818	54808	54802
54579	54608	54573	54598	54582	54565	54590	54593	54563	54586
54331	54356	54309	54318	54281	54313	54290	54315	54302	54320
53847	53795	53838	53840	53784	53839	53821	53835	53816	53824
53135	53132	53164	53146	53116	53156	53149	53158	53143	53142
52390	52376	52395	52400	52388	52411	52398	52402	52398	52402
51491	51484	51493	51484	51487	51497	51499	51501	51497	51488
50562	50565	50560	50566	50567	50567	50565	50571	50573	50563
49563	49554	49558	49571	49550	49571	49583	49578	49581	49578
48574	48589	48578	48583	48574	48592	48586	48596	48592	48599
47567	47585	47571	47603	47619	47600	47585	47625	47604	47602
46643	46688	46684	46671	46645	46649	46678	46697	46663	46675
45893	45872	45910	45884	45893	45901	45924	45940	45906	45931
45143	45128	45144	45113	45163	45170	45155	45107	45177	45145
44590	44551	44653	44598	44556	44604	44593	44660	44606	44622
44259	44208	44238	44247	44239	44235	44272	44206	44281	44258
44030	43989	43966	43999	43995	43997	44037	44017	44033	44026
44008	43935	44008	43975	43971	43980	44010	43973	44008	44004
44295	44218	44294	44296	44272	44266	44258	44288	44303	44295
44534	44535	44540	44557	44577	44565	44549	44580	44553	44590
45096	45110	45127	45060	45117	45109	45094	45095	45111	45117
45858	45866	45884	45849	45861	45863	45857	45849	45850	45851
46639	46627	46610	46620	46624	46620	46625	46630	46616	46625
47567	47560	47539	47563	47536	47532	47524	47531	47532	47535
48522	48518	48520	48527	48516	48512	48506	48496	48507	48497
49507	49496	49496	49504	49511	49491	49489	49494	49492	49497
50499	50480	50473	50473	50479	50468	50468	50487	50483	50458
51335	51355	51351	51384	51347	51339	51336	51341	51352	51346
52207	52213	52200	52162	52203	52204	52205	52183	52225	52195
52935	52955	52969	52903	52937	52939	52941	52943	52949	52910
53479	53487	53501	53458	53471	53479	53487	53451	53416	53451
53921	53913	53939	53963	53930	53924	53919	53892	53890	53931
54138	54185	54169	54128	54177	54164	54160	54174	54191	54160
54157	54200	54190	54202	54160	54162	54194	54178	54188	54173
54112	54130	54126	54078	54132	54116	54081	54109	54156	54061
53886	53830	53866	53844	53838	53861	53838	53834	53855	53798
53378	53358	53338	53339	53339	53316	53360	53343	53319	53331
52830	52838	52847	52852	52846	52836	52858	52849	52839	52846
52105	52123	52121	52123	52125	52123	52130	52128	52114	52126
51390	51381	51378	51385	51377	51399	51378	51389	51392	51372
50550	50548	50549	50557	50557	50550	50550	50561	50562	50558
49676	49684	49682	49685	49685	49703	49690	49691	49704	49694
48801	48820	48816	48822	48809	48808	48837	48830	48828	48824
47958	47961	47949	47967	47967	47947	47968	47985	47963	47948
47230	47190	47210	47201	47219	47195	47200	47213	47199	47237
46476	46471	46489	46487	46502	46454	46525	46484	46511	46520
45877	45864	45892	45889	45897	45926	45908	45887	45912	45890
45491	45476	45468	45463	45481	45478	45474	45494	45480	45485
45088	45089	45072	45085	45090	45071	45086	45099	45108	45095
44932	44926	44935	44947	44949	44994	44909	44919	44953	44884
45006	44997	45003	44991	45043	45029	45043	45010	45009	45039
45139	45114	45132	45103	45126	45120	45139	45118	45136	45118
45410	45398	45395	45429	45411	45390	45433	45415	45421	45388
45919	45945	45931	45916	45924	45942	45938	45931	45934	45919
46490	46489	46491	46490	46491	46465	46485	46488	46486	46484
47172	47164	47161	47150	47148	47160	47152	47159	47151	47138
47947	47937	47944	47942	47938	47938	47924	47925	47938	47939
48754	48744	48751	48737	48741	48736	48738	48726	48733	48726
49590	49585	49579	49582	49569	49577	49561	49560	49560	49564
50380	50378	50371	50364	50371	50367	50367	50357	50353	50345
51171	51161	51165	51146	51166	51154	51140	51147	51142	51135
51870	51862	51855	51870	51866	51841	51857	51855	51855	51838
52408	52423	52405	52413	52397	52402	52395	52379	52392	52386
52954	52944	52947	52940	52933	52930	52918	52929	52921	52914
53289	53290	53286	53269	53255	53269	53276	53267	53272	53271
53407	53419	53390	53393	53395	53391	53389	53375	53381	53371
53506	53500	53513	53486	53488	53491	53500	53487	53476	53475
53468	53416	53381	53366	53355	53472	53497	53458	53351	53449
52966	52946	52943	52951	52937	52972	52978	52968	52932	52946
52725	52711	52715	52716	52704	52717	52729	52727	52708	52709
52226	52227	52220	52211	52211	52221	52222	52213	52212	52224
51693	51685	51685	51684	51689	51690	51694	51691	51675	51687
51012	51022	51006	51016	51015	51023	51031	51018	51021	51014
50277	50270	50267	50272	50282	50277	50276	50285	50282	50289
49528	49538	49527	49533	49529	49535	49543	49538	49532	49534
48760	48766	48753	48765	48774	48781	48787	48785	48777	48782
48054	48054	48064	48057	48067	48070	48070	48080	48068	48076
47353	47366	47353	47373	47373	47351	47363	47377	47375	47388
46741	46744	46746	46735	46745	46757	46767	46750	46764	46759
46263	46251	46280	46234	46273	46275	46290	46282	46289	46290
45853	45834	45836	45826	45847	45830	45844	45859	45870	45876
45563	45567	45585	45557	45579	45564	45561	45560	45568	45574
45459	45469	45484	45455	45478	45499	45492	45462	45482	45489
45437	45461	45465	45459	45431	45464	45469	45474	45473	45445
45591	45598	45596	45583	45609	45598	45590	45585	45627	45611
45918	45904	45910	45918	45912	45921	45923	45922	45927	45921
46253	46265	46271	46259	46273	46266	46267	46276	46275	46260
46798	46782	46780	46791	46783	46770	46776	46778	46791	46806
47410	47408	47415	47415	47405	47399	47399	47405	47403	47423
48072	48045	48064	48059	48065	48057	48054	48043	48055	48053
48771	48772	48759	48767	48762	48753	48752	48747	48759	48762
49481	49466	49464	49465	49474	49465	49465	49467	49464	49455
50175	50181	50173	50181	50172	50162	50162	50162	50160	50162
50847	50849	50848	50840	50854	50846	50831	50845	50826	50827
51369	51385	51375	51364	51379	51366	51341	51370	51355	51365
51870	51892	51879	51875	51880	51857	51869	51871	51867	51873
52255	52264	52279	52275	52257	52261	52256	52258	52245	52262
52479	52480	52464	52473	52491	52482	52469	52480	52467	52471
52634	52634	52620	52620	52635	52635	52632	52614	52611	52634
52633	52653	52623	52631	52614	52632	52632	52629	52622	52614
52454	52457	52448	52439	52425	52437	52456	52440	52441	52443
52257	52249	52265	52260	52230	52248	52255	52258	52247	52260
51840	51858	51849	51849	51823	51840	51846	51852	51851	51855
51421	51440	51413	51421	51416	51425	51427	51424	51430	51427
50904	50896	50902	50913	50908	50910	50908	50905	50907	50913
50294	50301	50299	50310	50300	50303	50309	50303	50308	50309
49689	49684	49686	49687	49697	49693	49697	49694	49696	49693
49050	49038	49041	49054	49059	49045	49064	49055	49052	49069
48430	48457	48448	48438	48443	48439	48447	48437	48453	48445
47831	47822	47834	47841	47837	47841	47846	47845	47842	47845
47284	47256	47307	47292	47301	47289	47301	47305	47294	47310
46859	46858	46862	46875	46843	46869	46878	46841	46862	46871
46434	46443	46399	46435	46451	46448	46439	46487	46442	46454
46145	46143	46147	46156	46165	46144	46150	46192	46159	46162
46037	46034	46061	46043	45993	46050	46035	46018	46030	46040
45910	45943	45926	45930	45888	45921	45910	45914	45921	45920
45965	45999	45968	46019	45977	45989	45988	45991	45976	45991
46191	46166	46205	46183	46179	46194	46189	46188	46187	46201
46423	46392	46410	46384	46409	46407	46426	46435	46426	46420
46758	46764	46741	46764	46793	46773	46761	46735	46770	46766
47255	47250	47258	47264	47236	47248	47238	47223	47256	47254
47747	47740	47755	47740	47740	47728	47738	47724	47748	47733
48292	48295	48298	48295	48301	48288	48284	48292	48286	48292
48867	48872	48876	48862	48867	48876	48865	48871	48870	48859
49451	49451	49444	49450	49441	49451	49441	49439	49441	49446
50015	50011	50017	50004	49999	50013	50003	49999	49995	49990
50514	50508	50500	50497	50498	50497	50506	50503	50489	50498
50969	50978	50988	50978	50970	50958	50958	50967	50963	50955
51381	51358	51379	51359	51357	51355	51351	51371	51361	51350
51622	51607	51601	51591	51605	51613	51613	51609	51612	51592
51855	51849	51864	51873	51860	51864	51862	51847	51872	51847
51978	51979	51959	51963	51967	51947	51961	51963	51967	51964
51912	51923	51928	51918	51927	51918	51930	51905	51888	51923
51860	51852	51839	51850	51836	51842	51840	51840	51853	51848
51659	51649	51640	51625	51645	51649	51661	51647	51610	51622
51411	51394	51390	51396	51384	51371	51400	51388	51390	51377
51051	51039	51038	51031	51040	51044	51035	51049	51036	51027
50615	50623	50620	50630	50622	50632	50633	50625	50624	50630
50186	50177	50175	50185	50177	50183	50194	50182	50193	50181
49693	49706	49706	49711	49708	49699	49702	49714	49709	49716
49223	49227	49222	49225	49224	49226	49231	49236	49247	49235
48762	48747	48759	48757	48752	48757	48774	48753	48766	48742
48304	48295	48310	48302	48315	48325	48313	48321	48329	48312
47914	47929	47933	47933	47944	47967	47938	47926	47932	47929
47560	47567	47573	47595	47585	47610	47582	47593	47581	47605
47276	47299	47297	47294	47301	47288	47314	47306	47292	47314
47112	47126	47121	47137	47142	47128	47166	47137	47143	47111
46985	47002	47004	46998	47003	47035	47020	47009	47002	46995
46954	46937	46942	46939	46951	46925	46951	46963	46946	46951
47049	47061	47035	47037	47043	47034	47026	47052	47049	47030
47146	47156	47155	47149	47154	47178	47140	47145	47162	47144
47363	47352	47354	47367	47367	47343	47371	47356	47364	47373
47649	47660	47656	47644	47662	47673	47658	47646	47659	47659
47996	47985	47994	47981	47990	47969	47982	47988	47986	47988
48379	48375	48377	48373	48380	48371	48365	48361	48365	48358
48795	48780	48777	48778	48778	48781	48772	48782	48775	48767
49195	49198	49195	49196	49190	49195	49197	49197	49195	49192
49624	49614	49611	49605	49600	49617	49604	49604	49597	49593
49995	49994	49995	49984	49984	49980	49986	49980	49977	49985
50369	50361	50368	50363	50352	50356	50365	50368	50350	50345
50671	50678	50673	50663	50666	50660	50665	50661	50661	50656
50902	50897	50900	50894	50890	50886	50886	50887	50897	50888
51107	51101	51091	51098	51106	51096	51097	51098	51086	51091
51205	51215	51150	51219	51211	51215	51181	51254	51222	51229
51121	51119	51105	51121	51108	51116	51110	51124	51120	51112
51167	51157	51168	51176	51167	51166	51169	51168	51173	51162
51063	51050	51043	51058	51051	51049	51046	51043	51046	51051
50913	50914	50900	50905	50896	50900	50904	50907	50902	50910
50680	50680	50684	50685	50680	50682	50674	50690	50674	50682
50375	50365	50368	50374	50373	50372	50379	50375	50381	50378
50062	50061	50050	50063	50059	50063	50065	50064	50064	50063
49716	49714	49712	49720	49708	49713	49722	49719	49723	49715
49360	49360	49354	49360	49366	49359	49361	49368	49368	49372
48995	49002	49017	49009	49006	49014	49015	49023	49004	49007
48672	48670	48676	48677	48673	48680	48681	48678	48682	48687
48386	48382	48388	48395	48383	48389	48383	48402	48397	48394
48120	48119	48123	48122	48127	48118	48134	48134	48132	48147
47905	47916	47923	47913	47922	47913	47931	47920	47931	47912
47782	47783	47789	47773	47800	47784	47798	47801	47790	47803
47681	47684	47683	47683	47690	47694	47676	47681	47681	47682
47664	47670	47672	47659	47670	47661	47665	47666	47661	47668
47760	47745	47756	47749	47755	47753	47747	47753	47769	47752
47859	47866	47867	47856	47865	47884	47862	47871	47871	47879
48058	48037	48054	48055	48047	48044	48043	48041	48049	48043
48319	48316	48303	48296	48311	48305	48298	48304	48307	48314
48582	48575	48580	48570	48571	48559	48566	48574	48572	48580
48874	48882	48872	48869	48880	48881	48864	48876	48866	48866
49171	49175	49183	49178	49169	49177	49180	49171	49172	49171
49488	49490	49489	49475	49477	49482	49477	49466	49479	49482
49758	49758	49760	49762	49763	49763	49754	49755	49758	49754
49997	49991	49993	49990	49994	49993	49994	49996	49990	49992
50221	50224	50203	50206	50204	50198	50210	50202	50208	50197
50369	50370	50367	50360	50366	50358	50368	50365	50360	50359
50459	50447	50450	50450	50449	50438	50441	50438	50443	50442
50511	50505	50515	50512	50514	50510	50512	50516	50511	50505
50509	50507	50503	50500	50490	50509	50514	50493	50506	50504
50410	50417	50417	50423	50423	50422	50417	50418	50413	50418
50323	50333	50321	50328	50329	50329	50334	50336	50327	50321
50155	50149	50149	50161	50152	50147	50152	50153	50158	50159
49967	49963	49961	49974	49961	49971	49974	49970	49969	49965
49745	49744	49747	49753	49745	49757	49751	49762	49761	49756
49512	49510	49522	49516	49522	49512	49507	49512	49513	49523
49271	49256	49259	49267	49280	49271	49282	49271	49265	49267
49031	49035	49025	49032	49034	49033	49030	49036	49053	49037
48802	48816	48807	48810	48803	48821	48815	48798	48818	48819
48594	48583	48606	48601	48608	48598	48595	48584	48599	48609
48417	48432	48426	48415	48422	48415	48421	48439	48429	48429
48294	48277	48305	48297	48285	48290	48305	48303	48299	48300
48173	48169	48170	48179	48196	48185	48187	48178	48181	48183
48139	48122	48127	48121	48130	48143	48120	48126	48137	48130
48168	48163	48160	48152	48170	48153	48163	48156	48160	48169
48207	48210	48229	48210	48203	48211	48202	48219	48214	48219
48339	48323	48336	48323	48339	48336	48329	48330	48329	48324
48528	48531	48524	48519	48529	48533	48524	48522	48529	48524
48747	48753	48747	48743	48753	48747	48754	48743	48741	48743
49011	49008	49009	49013	49006	49001	48998	48993	49007	48997
49280	49300	49274	49281	49284	49277	49274	49270	49273	49271
49550	49564	49555	49562	49569	49550	49552	49547	49554	49552
49834	49831	49833	49813	49824	49821	49820	49816	49813	49812
50051	50055	50046	50046	50048	50045	50039	50042	50039	50044
50257	50258	50252	50244	50262	50251	50258	50247	50249	50242
50418	50422	50426	50404	50421	50411	50401	50394	50411	50402
50504	50493	50499	50493	50487	50490	50491	50479	50495	50485
50550	50555	50529	50548	50553	50557	50548	50549	50556	50553
50537	50525	50529	50528	50529	50534	50531	50534	50517	50529
50429	50421	50426	50423	50428	50430	50428	50414	50435	50425
50290	50297	50291	50302	50304	50301	50305	50301	50290	50303
50120	50121	50116	50115	50115	50113	50117	50121	50118	50118
49875	49863	49871	49869	49865	49871	49870	49867	49872	49866
49595	49603	49598	49603	49602	49600	49610	49609	49600	49603
49310	49313	49311	49312	49313	49328	49328	49317	49330	49318
49016	49008	48999	49019	49006	49017	49024	49014	49022	49015
48719	48708	48709	48716	48721	48720	48746	48728	48745	48725
48472	48457	48451	48447	48465	48463	48460	48469	48457	48461
48200	48191	48190	48193	48196	48208	48202	48216	48190	48200
47985	47997	47991	47984	47994	48010	48008	48004	48037	48005
47845	47865	47863	47858	47850	47872	47853	47877	47875	47867
47759	47737	47754	47755	47750	47736	47770	47738	47735	47765
47694	47696	47704	47680	47690	47689	47712	47714	47726	47689
47733	47749	47741	47748	47743	47761	47733	47752	47750	47734
47824	47820	47831	47827	47816	47822	47833	47820	47806	47822
47975	47968	47968	47962	47962	47991	47974	47963	47970	47968
48188	48198	48210	48180	48194	48202	48201	48205	48190	48205
48472	48468	48470	48459	48466	48455	48449	48454	48460	48456
48769	48773	48771	48765	48767	48760	48765	48756	48764	48759
49099	49104	49106	49088	49104	49099	49098	49096	49087	49097
49434	49436	49436	49429	49434	49436	49425	49430	49415	49424
49770	49769	49760	49761	49768	49755	49749	49751	49763	49749
50048	50053	50058	50038	50047	50029	50049	50039	50040	50027
50335	50335	50323	50333	50315	50317	50331	50318	50316	50322
50547	50554	50552	50547	50540	50555	50536	50535	50546	50546
50692	50688	50686	50686	50679	50674	50664	50681	50675	50663
50811	50816	50816	50817	50810	50825	50816	50799	50806	50799
50848	50853	50847	50843	50849	50844	50834	50841	50845	50830
50789	50778	50790	50778	50779	50783	50779	50787	50781	50769
50692	50696	50705	50700	50708	50684	50708	50692	50690	50698
50544	50540	50538	50544	50547	50547	50542	50542	50538	50535
50291	50299	50294	50295	50295	50287	50297	50289	50289	50291
50028	50024	50020	50024	50023	50033	50024	50019	50028	50021
49702	49697	49705	49709	49707	49714	49715	49701	49706	49706
49393	49400	49396	49398	49395	49405	49405	49399	49409	49409
48986	48998	48990	48990	48995	49000	49006	49000	49003	49004
48632	48630	48629	48644	48630	48639	48646	48642	48648	48651
48261	48264	48260	48271	48267	48266	48268	48274	48284	48283
47924	47920	47947	47946	47944	47939	47953	47954	47947	47948
47657	47674	47666	47674	47677	47685	47677	47678	47688	47680
47427	47424	47434	47429	47426	47438	47440	47437	47450	47450
47255	47266	47269	47257	47263	47262	47276	47265	47275	47290
47189	47194	47187	47205	47185	47209	47209	47206	47206	47208
47192	47180	47187	47170	47175	47197	47194	47192	47190	47190
47243	47244	47246	47260	47257	47256	47269	47260	47264	47263
47455	47436	47440	47457	47457	47442	47447	47444	47448	47440
47665	47653	47652	47667	47656	47648	47662	47656	47670	47664
47972	47977	47980	47989	47985	47979	47984	47972	47981	47981
48375	48372	48390	48377	48382	48371	48379	48382	48373	48375
48799	48803	48803	48796	48805	48793	48792	48797	48801	48781
49259	49262	49262	49260	49253	49255	49241	49259	49247	49244
49713	49706	49707	49701	49704	49686	49706	49701	49700	49699
50174	50174	50162	50164	50162	50165	50164	50146	50162	50154
50619	50604	50607	50597	50608	50595	50594	50599	50607	50589
50967	50955	50951	50944	50948	50939	50935	50936	50931	50932
51286	51292	51283	51288	51272	51289	51279	51284	51274	51273
51548	51550	51548	51541	51553	51535	51526	51538	51512	51536
51675	51687	51684	51691	51686	51682	51677	51673	51681	51679
51783	51788	51779	51777	51784	51785	51784	51787	51777	51763
51777	51782	51773	51768	51774	51762	51766	51776	51779	51768
51631	51626	51641	51635	51629	51633	51633	51627	51623	51613
51484	51477	51476	51479	51474	51472	51476	51472	51481	51465
51197	51198	51200	51193	51191	51196	51193	51202	51199	51193
50820	50814	50815	50812	50821	50817	50821	50812	50812	50816
50415	50412	50417	50417	50408	50422	50412	50417	50413	50415
49939	49929	49928	49939	49932	49935	49947	49949	49942	49943
49419	49412	49419	49427	49429	49429	49430	49432	49436	49437
48894	48885	48884	48884	48891	48895	48901	48904	48899	48905
48369	48353	48356	48373	48368	48364	48378	48381	48381	48382
47826	47832	47841	47868	47864	47856	47861	47858	47873	47864
47363	47373	47370	47370	47364	47385	47374	47379	47364	47392
46996	46974	46988	46992	47014	47006	47001	47001	47001	47005
46606	46588	46602	46622	46586	46624	46609	46627	46626	46631
46351	46341	46346	46369	46392	46372	46383	46384	46354	46390
46250	46258	46277	46263	46252	46268	46278	46275	46296	46281
46186	46173	46187	46190	46202	46190	46187	46204	46183	46192
46275	46278	46264	46270	46304	46277	46282	46277	46287	46279
46525	46547	46532	46521	46541	46533	46533	46526	46526	46540
46826	46845	46826	46823	46793	46829	46833	46810	46831	46834
47227	47208	47222	47230	47247	47245	47233	47245	47241	47240
47780	47793	47770	47775	47786	47784	47771	47768	47781	47778
48363	48362	48359	48344	48344	48344	48345	48349	48345	48338
48987	48990	48977	48983	48971	48976	48974	48978	48975	48975
49631	49630	49633	49605	49621	49608	49609	49619	49606	49618
50284	50261	50283	50267	50259	50270	50264	50260	50255	50261
50917	50907	50880	50887	50923	50901	50886	50881	50884	50879
51457	51432	51444	51446	51456	51429	51428	51432	51424	51409
51950	51946	51960	51963	51957	51939	51926	51953	51933	51934
52363	52367	52339	52340	52335	52343	52337	52345	52326	52334
52587	52602	52612	52565	52548	52565	52566	52556	52558	52568
52808	52788	52785	52816	52782	52823	52802	52798	52792	52794
52851	52855	52875	52805	52837	52841	52845	52830	52836	52816
52721	52719	52658	52683	52684	52695	52702	52707	52685	52674
52534	52522	52494	52561	52531	52525	52506	52528	52513	52502

## Sheet: RSB2Tfluid
						In this dataset, each column represents 1 data capture from the sensor (Over 1501 data points)
RSB2T at 10cm from antenna during fluid injection						These are raw datasets in the time domain, as output from the sensor. Units are a.u.
						The sensor is a K-band FMCW operating between 24 - 25.5 GHz
						The chirp duration is 300 ms
						The time between chirps is 5 seconds
49145	49163	49151	49153	49142	49151	49149	49153	49148	49152	49162	49151	49157	49144	49163	49148	49151	49160	49157	49165	49152	49160	49145	49144	49161	49161	49151	49149	49160	49152	49151	49154	49155	49149	49154	49153	49150	49136	49152	49159	49149	49162	49148	49148	49155	49156	49154	49148	49148	49154
48861	48835	48823	48811	48782	48780	48763	48759	48748	48736	48726	48723	48714	48688	48713	48707	48691	48703	48698	48700	48698	48693	48688	48713	48699	48693	48705	48701	48716	48724	48720	48751	48772	48769	48785	48785	48795	48821	48825	48855	48871	48899	48899	48914	48939	48941	48976	49009	49029	49067
48453	48437	48407	48384	48376	48342	48326	48311	48300	48285	48260	48251	48249	48220	48222	48208	48206	48215	48204	48211	48194	48198	48202	48184	48197	48208	48215	48222	48231	48258	48271	48288	48317	48330	48337	48349	48369	48412	48427	48462	48476	48516	48531	48547	48569	48577	48636	48674	48726	48761
48144	48142	48099	48070	48074	48028	48005	47983	47978	47967	47946	47931	47916	47888	47888	47885	47887	47869	47876	47875	47882	47867	47871	47856	47873	47868	47887	47889	47889	47927	47959	47968	47977	48021	48024	48045	48070	48108	48131	48163	48186	48231	48242	48267	48283	48312	48329	48393	48450	48500
47886	47850	47829	47802	47778	47745	47737	47725	47713	47679	47661	47647	47644	47614	47617	47610	47573	47583	47590	47580	47563	47581	47570	47599	47591	47606	47584	47611	47619	47645	47672	47693	47713	47744	47757	47769	47811	47835	47872	47920	47945	47959	47980	47992	48022	48059	48079	48133	48190	48222
47684	47642	47616	47595	47578	47550	47528	47518	47509	47501	47456	47457	47434	47417	47384	47402	47394	47387	47382	47378	47395	47370	47369	47329	47350	47384	47392	47403	47394	47438	47466	47490	47519	47515	47558	47583	47614	47630	47677	47703	47731	47765	47771	47793	47827	47841	47900	47944	47972	47989
47547	47536	47522	47485	47449	47442	47436	47428	47405	47379	47385	47350	47340	47341	47318	47302	47287	47265	47275	47286	47286	47273	47260	47278	47246	47270	47289	47296	47310	47349	47376	47377	47405	47435	47441	47472	47515	47534	47569	47604	47643	47643	47647	47658	47690	47719	47774	47798	47822	47853
47419	47422	47385	47365	47353	47338	47336	47318	47311	47304	47279	47257	47254	47236	47220	47199	47185	47189	47184	47188	47185	47180	47167	47143	47172	47179	47195	47212	47235	47237	47279	47292	47297	47327	47329	47369	47389	47444	47459	47496	47526	47529	47543	47555	47558	47616	47645	47663	47686	47699
47424	47404	47384	47357	47342	47326	47332	47319	47298	47291	47296	47265	47243	47242	47232	47196	47196	47196	47196	47191	47168	47175	47189	47187	47184	47184	47205	47224	47252	47247	47279	47290	47306	47307	47316	47359	47392	47430	47445	47481	47505	47494	47506	47511	47543	47578	47585	47594	47608	47613
47473	47467	47444	47432	47432	47412	47398	47412	47394	47398	47383	47368	47362	47341	47346	47321	47306	47309	47309	47310	47271	47291	47281	47254	47312	47297	47316	47320	47361	47341	47368	47368	47393	47398	47417	47450	47471	47501	47523	47535	47566	47548	47556	47557	47565	47610	47626	47607	47631	47617
47528	47524	47528	47507	47496	47497	47499	47492	47489	47481	47485	47476	47454	47446	47425	47411	47415	47415	47406	47410	47398	47402	47386	47395	47412	47398	47415	47432	47450	47453	47466	47480	47462	47490	47505	47516	47553	47576	47583	47593	47623	47608	47611	47595	47622	47642	47649	47637	47634	47628
47686	47674	47687	47674	47668	47664	47658	47663	47664	47670	47668	47678	47658	47637	47610	47611	47624	47614	47608	47619	47590	47601	47602	47579	47575	47601	47615	47624	47630	47651	47654	47653	47648	47647	47661	47671	47698	47730	47748	47751	47770	47738	47730	47699	47739	47749	47739	47743	47743	47715
47903	47893	47906	47912	47893	47909	47897	47919	47921	47917	47920	47921	47912	47899	47892	47879	47876	47874	47887	47875	47868	47872	47856	47853	47858	47886	47878	47891	47897	47910	47905	47907	47894	47895	47902	47920	47936	47965	47959	47946	47944	47938	47919	47917	47928	47929	47910	47910	47883	47861
48112	48119	48128	48124	48150	48137	48151	48158	48168	48166	48181	48183	48176	48179	48154	48146	48159	48168	48156	48155	48149	48144	48120	48130	48137	48146	48149	48162	48163	48153	48146	48162	48137	48139	48149	48166	48165	48177	48176	48150	48138	48127	48131	48121	48108	48119	48088	48064	48034	48010
48355	48377	48390	48394	48411	48427	48433	48440	48445	48463	48474	48477	48477	48481	48456	48466	48460	48462	48461	48469	48471	48459	48459	48453	48459	48458	48467	48475	48457	48459	48459	48448	48438	48424	48432	48441	48434	48437	48431	48411	48390	48370	48359	48344	48337	48328	48308	48274	48235	48197
48653	48681	48691	48719	48719	48734	48748	48759	48773	48787	48796	48805	48810	48803	48792	48808	48803	48814	48806	48809	48807	48813	48804	48805	48815	48815	48804	48805	48803	48787	48790	48767	48755	48754	48741	48740	48738	48734	48721	48707	48671	48639	48630	48635	48617	48602	48570	48515	48475	48429
48952	48968	49001	49015	49023	49055	49068	49073	49080	49109	49126	49128	49139	49140	49128	49141	49141	49140	49150	49148	49153	49141	49144	49151	49150	49156	49151	49137	49135	49119	49107	49085	49074	49051	49050	49045	49041	49032	49001	48974	48947	48920	48901	48902	48871	48858	48824	48778	48726	48683
49244	49273	49288	49320	49337	49367	49369	49386	49413	49424	49444	49453	49456	49461	49479	49469	49477	49482	49485	49486	49471	49481	49484	49496	49485	49485	49490	49474	49469	49453	49437	49419	49393	49367	49376	49348	49344	49327	49294	49256	49221	49189	49193	49173	49150	49130	49084	49035	48967	48941
49534	49551	49572	49621	49625	49639	49662	49678	49695	49721	49725	49739	49764	49768	49767	49781	49789	49790	49801	49791	49795	49792	49789	49809	49800	49800	49789	49770	49758	49749	49719	49704	49678	49667	49650	49642	49627	49583	49559	49523	49495	49464	49448	49436	49427	49375	49338	49293	49242	49190
49791	49821	49853	49879	49896	49921	49945	49964	49983	49993	50010	50027	50040	50057	50057	50067	50082	50071	50087	50080	50070	50088	50081	50099	50087	50089	50080	50064	50048	50030	50004	49980	49965	49949	49922	49906	49886	49851	49820	49776	49743	49717	49698	49690	49657	49632	49586	49531	49476	49448
50031	50057	50084	50116	50135	50154	50168	50186	50193	50219	50232	50262	50280	50296	50309	50311	50326	50328	50323	50328	50324	50333	50344	50331	50342	50339	50327	50297	50287	50269	50238	50212	50194	50171	50162	50142	50115	50074	50042	50006	49969	49943	49929	49910	49883	49857	49802	49759	49716	49683
50206	50244	50265	50289	50312	50339	50344	50372	50370	50400	50409	50427	50450	50459	50460	50495	50491	50494	50493	50500	50514	50512	50501	50525	50510	50512	50503	50484	50458	50431	50427	50395	50370	50349	50334	50312	50285	50237	50200	50164	50133	50119	50108	50088	50060	50030	49993	49944	49918	49875
50365	50398	50418	50444	50461	50483	50502	50505	50535	50535	50549	50570	50589	50602	50627	50635	50644	50649	50634	50635	50655	50643	50652	50661	50655	50647	50650	50612	50609	50580	50546	50536	50525	50497	50478	50464	50420	50381	50346	50311	50284	50266	50253	50241	50221	50187	50160	50108	50085	50062
50460	50479	50513	50534	50559	50577	50579	50594	50610	50613	50629	50644	50669	50671	50707	50702	50704	50721	50725	50720	50720	50727	50729	50733	50742	50730	50715	50696	50672	50650	50623	50609	50582	50577	50563	50539	50506	50469	50431	50399	50373	50363	50364	50364	50325	50297	50268	50229	50204	50197
50479	50508	50519	50538	50556	50560	50576	50577	50573	50603	50619	50614	50636	50654	50678	50685	50680	50695	50689	50687	50702	50700	50718	50714	50709	50707	50686	50669	50650	50636	50613	50596	50586	50575	50562	50532	50504	50467	50442	50412	50398	50389	50380	50382	50371	50331	50304	50279	50264	50271
50503	50500	50517	50540	50527	50550	50553	50559	50570	50578	50582	50583	50605	50619	50642	50648	50654	50663	50653	50655	50659	50667	50690	50685	50675	50666	50657	50635	50623	50606	50605	50571	50564	50560	50542	50519	50490	50460	50416	50422	50412	50409	50409	50382	50384	50351	50346	50327	50332	50327
50415	50418	50427	50431	50446	50453	50450	50455	50462	50462	50454	50475	50480	50495	50514	50529	50535	50534	50525	50538	50543	50534	50543	50552	50549	50543	50533	50513	50504	50487	50480	50469	50476	50462	50435	50420	50403	50364	50342	50349	50334	50350	50342	50336	50324	50302	50295	50296	50315	50311
50274	50273	50272	50281	50268	50281	50267	50283	50265	50261	50269	50284	50280	50301	50304	50329	50335	50333	50329	50333	50334	50332	50343	50334	50342	50332	50331	50298	50300	50294	50295	50292	50292	50277	50261	50240	50219	50206	50192	50200	50194	50212	50216	50209	50203	50189	50191	50201	50215	50234
50111	50088	50086	50096	50095	50079	50072	50074	50072	50063	50065	50061	50073	50081	50093	50101	50113	50102	50099	50097	50117	50100	50117	50116	50116	50101	50095	50092	50068	50083	50069	50081	50080	50081	50067	50058	50039	50038	50018	50022	50046	50050	50072	50063	50070	50063	50070	50081	50113	50130
49868	49858	49873	49854	49834	49835	49837	49817	49806	49811	49806	49801	49801	49808	49813	49824	49824	49825	49820	49817	49820	49830	49847	49843	49827	49831	49819	49815	49809	49811	49812	49832	49829	49834	49821	49825	49812	49799	49797	49830	49829	49853	49867	49880	49874	49868	49883	49905	49953	49983
49601	49582	49595	49564	49553	49547	49537	49521	49519	49501	49497	49483	49485	49494	49492	49513	49508	49498	49512	49514	49489	49507	49507	49500	49505	49506	49499	49504	49495	49495	49515	49526	49536	49538	49531	49522	49527	49532	49547	49561	49586	49593	49616	49617	49629	49639	49664	49695	49724	49774
49317	49298	49283	49261	49246	49231	49224	49211	49193	49193	49176	49172	49165	49162	49163	49171	49164	49174	49154	49162	49162	49165	49166	49169	49165	49161	49152	49153	49175	49171	49195	49202	49213	49233	49227	49238	49235	49238	49255	49289	49308	49328	49345	49356	49363	49387	49413	49453	49497	49537
49003	48987	48958	48932	48932	48907	48893	48882	48864	48848	48838	48835	48828	48814	48816	48810	48813	48808	48800	48810	48815	48807	48804	48809	48807	48803	48802	48822	48832	48836	48870	48867	48896	48883	48906	48906	48912	48936	48958	48983	49020	49046	49050	49052	49081	49107	49146	49182	49234	49275
48690	48678	48644	48624	48607	48597	48581	48572	48550	48552	48522	48501	48484	48487	48486	48481	48489	48460	48475	48470	48473	48472	48465	48462	48458	48464	48467	48479	48490	48511	48542	48537	48558	48575	48589	48592	48611	48646	48658	48703	48718	48752	48770	48786	48794	48818	48863	48917	48965	49004
48387	48347	48324	48302	48286	48261	48249	48236	48230	48210	48171	48175	48148	48145	48138	48132	48134	48119	48144	48131	48116	48123	48113	48116	48101	48113	48129	48154	48159	48181	48198	48222	48223	48270	48264	48261	48299	48332	48357	48390	48425	48429	48469	48492	48496	48544	48572	48620	48685	48719
48076	48082	48040	48016	48011	47990	47960	47951	47947	47916	47906	47897	47870	47874	47852	47850	47849	47849	47836	47835	47829	47839	47835	47827	47822	47826	47829	47871	47860	47897	47913	47920	47925	47966	47983	48011	48003	48067	48088	48130	48155	48198	48193	48203	48238	48281	48315	48363	48403	48450
47819	47771	47761	47736	47704	47667	47670	47648	47630	47602	47609	47603	47570	47571	47557	47536	47532	47537	47506	47518	47527	47518	47521	47515	47519	47532	47525	47569	47563	47592	47614	47638	47669	47658	47696	47711	47744	47771	47812	47841	47882	47905	47906	47935	47959	48002	48041	48072	48115	48156
47543	47543	47510	47499	47475	47463	47428	47417	47411	47374	47377	47360	47355	47322	47321	47305	47295	47294	47309	47310	47296	47285	47270	47268	47281	47300	47312	47325	47330	47342	47378	47409	47426	47420	47451	47490	47515	47555	47583	47621	47647	47649	47675	47686	47723	47748	47790	47836	47876	47907
47423	47393	47358	47340	47323	47293	47273	47261	47241	47264	47231	47214	47196	47182	47175	47161	47154	47155	47148	47135	47147	47130	47130	47132	47131	47140	47134	47149	47200	47197	47218	47256	47294	47303	47304	47328	47365	47389	47430	47467	47489	47489	47528	47535	47544	47581	47620	47656	47679	47717
47215	47228	47204	47163	47137	47145	47142	47147	47108	47115	47105	47071	47045	47035	47036	47005	46993	46991	47001	47009	46993	46972	46996	46976	46976	46992	47012	47003	47031	47059	47088	47085	47105	47144	47157	47193	47199	47252	47275	47313	47320	47360	47349	47370	47375	47413	47448	47471	47491	47512
47107	47097	47102	47075	47065	47055	47036	47030	47027	47006	47015	46987	46963	46956	46954	46939	46933	46913	46904	46927	46916	46917	46897	46908	46911	46910	46924	46924	46975	46971	46986	47039	47027	47018	47062	47075	47137	47133	47179	47186	47205	47194	47218	47233	47251	47280	47303	47334	47342	47352
47118	47099	47128	47090	47077	47055	47054	47088	47082	47075	47050	47052	47019	46992	47011	46972	46970	46960	46987	46972	46955	46960	46952	46955	46945	46963	46954	46970	47001	47018	47040	47050	47074	47035	47074	47094	47139	47172	47188	47207	47208	47224	47217	47226	47244	47260	47276	47297	47296	47303
47112	47097	47137	47124	47106	47092	47097	47099	47092	47092	47071	47078	47064	47054	47035	47030	47035	47010	47042	47026	47003	46996	46988	47000	47017	47008	47043	47030	47051	47064	47071	47086	47087	47074	47126	47120	47137	47174	47206	47210	47223	47225	47202	47211	47239	47251	47262	47253	47254	47249
47198	47219	47216	47187	47187	47184	47192	47213	47187	47171	47181	47174	47185	47176	47143	47148	47141	47134	47135	47153	47129	47129	47108	47107	47123	47136	47144	47146	47171	47170	47179	47169	47184	47166	47215	47222	47246	47266	47280	47282	47265	47285	47267	47277	47279	47290	47283	47285	47261	47253
47391	47420	47396	47417	47406	47394	47401	47392	47416	47425	47426	47410	47410	47398	47393	47377	47374	47365	47376	47362	47374	47369	47365	47361	47371	47358	47380	47373	47403	47395	47411	47406	47407	47382	47417	47419	47469	47456	47456	47463	47459	47455	47429	47450	47429	47440	47435	47409	47385	47375
47586	47607	47609	47612	47607	47618	47617	47640	47634	47620	47636	47640	47626	47641	47626	47632	47619	47616	47627	47615	47617	47599	47605	47598	47617	47622	47633	47608	47637	47619	47625	47640	47635	47624	47628	47640	47635	47665	47651	47643	47632	47616	47607	47589	47604	47608	47588	47547	47520	47494
47830	47845	47859	47872	47868	47888	47897	47896	47921	47933	47924	47944	47944	47927	47914	47941	47911	47923	47915	47912	47918	47915	47916	47920	47915	47928	47932	47918	47932	47923	47912	47910	47908	47902	47889	47903	47903	47915	47899	47883	47855	47851	47830	47819	47816	47810	47790	47769	47726	47677
48137	48161	48170	48188	48212	48212	48223	48235	48249	48268	48257	48285	48283	48273	48271	48267	48276	48280	48286	48277	48267	48269	48271	48264	48280	48273	48286	48277	48265	48275	48253	48238	48231	48218	48222	48224	48225	48217	48190	48175	48150	48131	48109	48101	48097	48077	48068	48011	47964	47922
48467	48491	48499	48538	48543	48556	48571	48598	48595	48606	48621	48638	48643	48627	48645	48643	48641	48635	48656	48650	48648	48644	48635	48647	48642	48655	48645	48635	48631	48621	48606	48603	48582	48565	48548	48560	48547	48540	48503	48479	48449	48429	48412	48401	48387	48360	48333	48284	48240	48186
48830	48846	48856	48896	48904	48926	48936	48951	48965	48970	48994	49013	49009	49020	49028	49035	49037	49040	49038	49034	49040	49038	49042	49047	49041	49040	49034	49022	49013	49010	48987	48966	48937	48942	48915	48916	48896	48875	48851	48821	48787	48770	48737	48729	48726	48673	48659	48600	48550	48496
49186	49204	49239	49263	49276	49298	49313	49313	49334	49363	49369	49369	49394	49392	49409	49415	49432	49417	49427	49423	49432	49428	49438	49429	49435	49437	49428	49403	49398	49373	49350	49340	49315	49304	49297	49272	49256	49227	49198	49157	49120	49101	49097	49088	49045	49018	48978	48940	48883	48834
49552	49568	49600	49631	49647	49666	49685	49700	49712	49720	49737	49756	49775	49793	49805	49808	49799	49810	49827	49825	49812	49805	49820	49817	49835	49830	49818	49812	49784	49770	49734	49704	49692	49664	49672	49639	49617	49585	49547	49513	49483	49469	49436	49430	49405	49358	49319	49258	49228	49184
49899	49933	49947	49986	49996	50018	50035	50043	50061	50074	50101	50108	50123	50143	50152	50157	50179	50173	50171	50177	50173	50176	50178	50183	50187	50175	50177	50145	50135	50121	50077	50050	50040	50020	49996	49991	49949	49910	49890	49847	49810	49783	49764	49766	49737	49694	49655	49608	49556	49523
50183	50238	50241	50281	50302	50309	50316	50337	50349	50359	50387	50402	50403	50424	50444	50472	50469	50468	50476	50466	50468	50475	50481	50489	50481	50466	50463	50435	50418	50394	50372	50342	50331	50306	50294	50267	50243	50203	50170	50121	50094	50080	50067	50066	50030	49988	49961	49920	49877	49832
50504	50530	50555	50574	50584	50624	50625	50653	50640	50670	50663	50687	50704	50723	50739	50741	50772	50767	50764	50768	50761	50772	50773	50774	50777	50757	50764	50742	50707	50688	50665	50647	50628	50604	50603	50562	50546	50491	50456	50429	50409	50389	50362	50353	50331	50290	50252	50219	50190	50158
50735	50770	50794	50810	50821	50823	50844	50855	50852	50873	50864	50904	50917	50930	50946	50946	50979	50983	50976	50977	50971	51010	50989	50994	50986	50969	50976	50941	50931	50897	50881	50883	50843	50826	50809	50780	50762	50702	50684	50651	50630	50616	50611	50598	50570	50545	50498	50468	50457	50443
50891	50901	50931	50949	50965	50953	50973	50980	50987	50994	51017	51023	51049	51049	51071	51059	51092	51087	51084	51101	51089	51112	51105	51106	51108	51104	51080	51062	51036	51024	50995	51003	50973	50964	50944	50918	50905	50853	50826	50790	50769	50781	50769	50749	50730	50703	50690	50655	50650	50648
51025	51046	51067	51067	51065	51073	51093	51088	51101	51095	51099	51125	51144	51154	51173	51169	51190	51180	51200	51191	51189	51204	51200	51213	51208	51196	51177	51152	51132	51109	51111	51107	51078	51077	51050	51023	51008	50975	50952	50930	50921	50918	50929	50914	50886	50863	50854	50837	50830	50841
51094	51101	51123	51122	51126	51121	51127	51142	51136	51136	51167	51155	51176	51164	51188	51212	51202	51206	51212	51227	51216	51228	51242	51232	51217	51207	51193	51186	51177	51172	51157	51150	51127	51135	51110	51086	51060	51031	51006	51001	50997	51003	51012	50990	50981	50968	50968	50947	50971	50965
51044	51034	51053	51053	51049	51062	51062	51045	51041	51049	51067	51065	51054	51086	51089	51090	51107	51098	51107	51124	51114	51110	51128	51119	51119	51104	51100	51082	51069	51078	51051	51046	51051	51039	51037	51017	50997	50973	50973	50957	50967	50984	50973	50970	50960	50964	50957	50948	50973	51003
50975	50973	50966	50962	50964	50977	50966	50952	50958	50949	50944	50959	50947	50970	50973	50986	50980	50986	50978	50998	50997	51005	50993	51000	50999	50975	50969	50976	50974	50972	50958	50955	50965	50952	50948	50934	50915	50899	50891	50906	50914	50933	50943	50940	50938	50930	50945	50944	50976	51019
50825	50809	50804	50801	50793	50786	50787	50779	50779	50777	50754	50767	50760	50775	50774	50789	50784	50776	50791	50779	50796	50789	50801	50806	50791	50795	50773	50778	50775	50789	50773	50785	50789	50788	50777	50782	50761	50755	50761	50781	50792	50798	50812	50816	50827	50825	50845	50889	50903	50942
50602	50595	50580	50564	50555	50544	50551	50548	50531	50521	50509	50508	50498	50519	50511	50521	50515	50510	50527	50531	50518	50526	50531	50523	50526	50509	50509	50518	50513	50521	50526	50537	50542	50552	50549	50537	50542	50535	50547	50559	50597	50607	50621	50631	50638	50644	50677	50712	50753	50794
50356	50349	50319	50300	50292	50281	50269	50257	50242	50250	50233	50227	50209	50214	50223	50225	50223	50222	50216	50225	50219	50224	50241	50232	50230	50223	50221	50219	50224	50241	50249	50259	50283	50289	50288	50289	50289	50307	50302	50337	50369	50389	50401	50423	50421	50445	50471	50518	50555	50612
50054	50029	50008	49994	49985	49965	49951	49952	49937	49917	49899	49896	49895	49889	49881	49873	49882	49880	49877	49886	49884	49899	49888	49892	49872	49880	49876	49896	49891	49901	49930	49936	49971	49975	49976	49985	49984	50011	50024	50057	50083	50113	50135	50143	50156	50186	50221	50252	50312	50365
49725	49700	49673	49640	49629	49624	49618	49590	49579	49572	49550	49547	49534	49539	49520	49536	49521	49517	49509	49507	49513	49515	49506	49520	49511	49503	49513	49522	49538	49556	49582	49595	49623	49628	49631	49646	49665	49667	49717	49747	49770	49795	49819	49833	49848	49889	49915	49961	50006	50057
49378	49342	49333	49308	49274	49271	49251	49242	49233	49217	49199	49177	49167	49173	49158	49141	49134	49145	49131	49140	49128	49137	49124	49123	49132	49136	49147	49154	49172	49193	49213	49235	49270	49277	49285	49296	49317	49342	49367	49415	49455	49476	49488	49501	49521	49557	49608	49652	49703	49743
49023	49004	48977	48953	48926	48907	48904	48885	48874	48859	48841	48836	48810	48806	48800	48774	48780	48772	48782	48767	48774	48778	48761	48763	48760	48767	48785	48800	48811	48845	48857	48887	48913	48905	48937	48944	48987	49014	49027	49081	49117	49134	49150	49175	49191	49224	49267	49317	49361	49409
48677	48656	48623	48591	48578	48548	48528	48522	48515	48501	48505	48466	48474	48451	48436	48432	48420	48403	48408	48395	48408	48421	48408	48405	48394	48415	48417	48436	48449	48488	48500	48528	48549	48570	48574	48606	48633	48670	48692	48746	48772	48789	48821	48822	48860	48880	48924	48982	49012	49056
48337	48311	48280	48264	48232	48203	48182	48205	48182	48171	48163	48130	48119	48112	48100	48086	48084	48047	48059	48041	48057	48083	48058	48060	48037	48059	48083	48102	48121	48149	48160	48190	48213	48223	48238	48273	48300	48339	48355	48409	48442	48452	48481	48483	48502	48547	48579	48645	48675	48704
48051	48026	48009	47980	47959	47965	47911	47925	47921	47890	47879	47871	47870	47858	47836	47807	47801	47780	47798	47766	47793	47815	47785	47785	47798	47798	47811	47845	47860	47873	47910	47923	47937	47948	47969	47985	48029	48071	48104	48123	48151	48177	48167	48198	48208	48260	48290	48321	48340	48371
47786	47737	47725	47696	47673	47695	47671	47669	47659	47646	47602	47621	47596	47581	47559	47546	47545	47562	47534	47518	47537	47509	47521	47520	47524	47533	47550	47560	47572	47602	47640	47633	47661	47675	47690	47727	47757	47800	47847	47850	47872	47886	47910	47917	47933	47970	47984	48031	48053	48073
47550	47535	47497	47492	47481	47472	47455	47442	47434	47418	47411	47406	47368	47385	47360	47345	47333	47355	47325	47317	47324	47326	47319	47310	47340	47342	47342	47362	47381	47397	47421	47426	47450	47463	47486	47506	47544	47562	47613	47632	47645	47643	47643	47659	47676	47702	47732	47745	47758	47761
47390	47362	47356	47331	47327	47313	47345	47309	47318	47300	47297	47274	47234	47257	47233	47235	47222	47181	47210	47189	47214	47202	47209	47197	47203	47207	47219	47280	47260	47275	47285	47301	47311	47331	47346	47380	47400	47433	47476	47464	47478	47477	47495	47484	47505	47531	47539	47567	47578	47555
47253	47240	47242	47230	47233	47237	47251	47221	47205	47219	47203	47181	47171	47171	47165	47140	47141	47110	47141	47119	47119	47099	47097	47105	47124	47120	47139	47146	47174	47185	47202	47194	47194	47200	47233	47253	47284	47296	47322	47329	47325	47334	47362	47341	47353	47368	47376	47371	47373	47363
47216	47212	47188	47190	47184	47174	47196	47189	47174	47176	47172	47163	47165	47146	47152	47137	47104	47119	47131	47105	47111	47083	47088	47090	47104	47126	47137	47134	47157	47155	47168	47163	47176	47177	47198	47217	47244	47261	47258	47284	47274	47261	47265	47257	47267	47272	47276	47245	47251	47226
47233	47235	47234	47243	47225	47222	47231	47242	47251	47244	47241	47229	47247	47234	47210	47208	47206	47218	47211	47214	47189	47201	47182	47179	47189	47199	47214	47203	47236	47225	47213	47238	47248	47238	47251	47272	47299	47303	47256	47294	47274	47273	47255	47269	47267	47273	47264	47245	47215	47200
47286	47296	47307	47304	47312	47313	47294	47323	47318	47334	47330	47316	47340	47333	47305	47306	47307	47319	47307	47326	47295	47310	47308	47300	47300	47313	47314	47327	47325	47341	47324	47308	47309	47314	47321	47329	47344	47368	47334	47342	47317	47314	47281	47299	47307	47291	47273	47249	47231	47183
47423	47435	47446	47466	47460	47474	47467	47497	47493	47498	47509	47518	47497	47497	47499	47498	47502	47498	47494	47485	47495	47484	47482	47478	47498	47497	47519	47499	47511	47491	47485	47488	47472	47467	47480	47465	47481	47471	47482	47445	47432	47397	47407	47398	47388	47375	47364	47336	47287	47241
47643	47646	47670	47680	47700	47709	47721	47723	47725	47750	47756	47759	47753	47749	47750	47754	47752	47761	47756	47749	47756	47753	47754	47747	47750	47758	47767	47754	47736	47738	47740	47723	47699	47698	47694	47686	47702	47682	47668	47656	47628	47610	47567	47587	47580	47559	47527	47480	47442	47370
47854	47873	47883	47898	47927	47929	47951	47964	47960	47971	47976	48003	48014	48010	48002	48007	48014	48033	48020	48014	48013	48006	48016	47997	48016	48016	48012	48022	47996	47993	47961	47967	47952	47918	47930	47935	47911	47909	47896	47853	47814	47807	47771	47774	47764	47743	47692	47665	47616	47528
48138	48162	48185	48208	48226	48237	48277	48251	48269	48295	48304	48321	48328	48329	48342	48333	48338	48346	48350	48350	48340	48333	48342	48352	48348	48349	48342	48321	48326	48302	48280	48265	48235	48235	48229	48202	48208	48172	48158	48123	48088	48069	48045	48028	48026	47984	47945	47890	47849	47804
48466	48502	48522	48544	48571	48579	48596	48601	48606	48627	48643	48663	48667	48677	48673	48685	48692	48702	48701	48703	48699	48698	48720	48708	48701	48693	48708	48682	48682	48646	48628	48611	48583	48562	48553	48553	48539	48502	48471	48447	48404	48375	48370	48342	48318	48285	48249	48204	48159	48109
48804	48833	48865	48883	48915	48933	48930	48930	48959	48981	48984	48998	49032	49033	49041	49049	49049	49054	49072	49057	49070	49074	49074	49069	49076	49085	49079	49041	49031	49017	48980	48954	48944	48916	48904	48887	48859	48821	48803	48759	48729	48710	48682	48673	48641	48599	48560	48511	48471	48424
49154	49189	49210	49246	49267	49281	49297	49308	49322	49328	49363	49364	49389	49405	49412	49427	49421	49441	49433	49437	49440	49440	49451	49463	49448	49432	49429	49411	49390	49371	49344	49321	49301	49286	49255	49229	49210	49157	49133	49091	49066	49050	49029	49024	48988	48936	48900	48853	48816	48768
49519	49538	49571	49591	49608	49629	49651	49650	49674	49686	49696	49715	49737	49750	49747	49768	49790	49790	49779	49793	49786	49802	49798	49803	49798	49778	49786	49767	49742	49720	49682	49652	49643	49623	49598	49575	49546	49512	49483	49438	49411	49397	49374	49368	49333	49298	49260	49212	49171	49141
49887	49901	49922	49951	49973	49985	49996	50005	50012	50033	50051	50080	50079	50081	50106	50125	50133	50139	50142	50156	50139	50155	50159	50164	50154	50125	50120	50113	50086	50065	50036	50026	50003	49984	49959	49924	49897	49860	49822	49777	49763	49745	49734	49723	49690	49664	49630	49587	49545	49533
50216	50240	50261	50299	50295	50309	50329	50332	50344	50362	50370	50394	50404	50420	50430	50445	50452	50458	50470	50460	50468	50463	50482	50485	50470	50461	50432	50429	50413	50388	50357	50337	50331	50300	50258	50269	50220	50199	50152	50113	50093	50092	50079	50073	50043	50005	49987	49940	49929	49917
50467	50501	50521	50531	50558	50571	50585	50589	50595	50607	50610	50616	50654	50644	50662	50685	50716	50690	50702	50696	50702	50703	50715	50732	50722	50704	50676	50661	50651	50630	50614	50583	50578	50564	50535	50510	50488	50430	50412	50401	50382	50372	50378	50363	50347	50315	50294	50263	50238	50249
50776	50764	50792	50787	50792	50821	50843	50825	50844	50852	50848	50876	50880	50882	50920	50922	50926	50943	50931	50945	50945	50949	50961	50951	50957	50934	50929	50915	50877	50887	50845	50839	50839	50825	50796	50783	50734	50714	50685	50661	50669	50656	50653	50648	50648	50610	50597	50573	50571	50590
50977	50980	50996	51010	50998	51015	51016	51027	51029	51031	51038	51065	51053	51048	51080	51089	51109	51111	51106	51098	51119	51134	51121	51126	51122	51089	51086	51085	51055	51056	51038	51034	51033	51021	51002	50981	50950	50901	50901	50894	50889	50883	50881	50898	50858	50853	50843	50843	50849	50870
51114	51108	51120	51120	51116	51121	51127	51122	51126	51140	51132	51124	51151	51174	51165	51192	51205	51175	51180	51188	51190	51205	51208	51210	51208	51164	51165	51163	51168	51146	51131	51131	51139	51119	51106	51070	51064	51059	51040	51037	51026	51044	51055	51060	51045	51036	51012	51021	51043	51053
51199	51211	51204	51203	51188	51204	51208	51197	51191	51196	51206	51192	51205	51228	51224	51229	51259	51245	51235	51230	51241	51262	51257	51264	51244	51240	51216	51214	51227	51221	51214	51212	51209	51198	51167	51158	51175	51125	51141	51151	51166	51185	51179	51171	51190	51177	51183	51195	51220	51248
51230	51230	51219	51222	51193	51204	51214	51209	51192	51186	51181	51162	51187	51204	51192	51209	51220	51218	51204	51213	51219	51222	51216	51213	51209	51216	51182	51190	51197	51200	51200	51202	51217	51204	51189	51207	51183	51185	51182	51199	51207	51232	51232	51239	51232	51269	51259	51294	51319	51335
51156	51145	51149	51114	51136	51112	51101	51090	51084	51097	51088	51073	51077	51083	51072	51075	51080	51077	51080	51079	51077	51092	51090	51102	51085	51074	51061	51078	51068	51073	51091	51112	51102	51117	51087	51116	51104	51121	51119	51134	51156	51178	51193	51184	51184	51236	51254	51261	51311	51335
51071	51054	51037	51009	51016	51012	50992	50994	50984	50967	50957	50964	50953	50960	50956	50952	50941	50948	50949	50931	50945	50946	50955	50966	50945	50949	50953	50943	50966	50961	50967	50984	51018	51012	51020	50992	51016	51027	51040	51057	51096	51108	51121	51129	51159	51168	51213	51243	51273	51323
50899	50861	50847	50854	50825	50784	50800	50798	50805	50819	50758	50739	50791	50746	50733	50736	50692	50728	50719	50746	50733	50752	50779	50766	50785	50738	50723	50719	50761	50813	50827	50802	50851	50871	50840	50837	50847	50851	50882	50921	50956	50953	51031	50998	50966	51035	51061	51130	51154	51192
50595	50586	50553	50535	50510	50514	50501	50506	50490	50480	50453	50426	50450	50426	50431	50426	50414	50412	50411	50424	50414	50418	50432	50424	50424	50408	50405	50423	50438	50462	50491	50490	50504	50532	50518	50527	50550	50579	50589	50621	50657	50675	50698	50697	50692	50746	50773	50831	50874	50922
50369	50344	50323	50288	50277	50257	50251	50237	50238	50208	50197	50172	50175	50158	50164	50153	50143	50131	50142	50143	50141	50129	50141	50136	50138	50128	50142	50163	50159	50186	50208	50235	50258	50273	50288	50290	50321	50345	50369	50414	50432	50468	50486	50492	50511	50545	50582	50644	50692	50728
50047	50019	49993	49974	49957	49934	49929	49907	49894	49884	49869	49841	49839	49821	49824	49815	49787	49802	49792	49793	49796	49791	49784	49776	49786	49780	49800	49808	49848	49861	49885	49918	49921	49940	49952	49987	50003	50028	50069	50099	50128	50153	50172	50186	50221	50260	50284	50339	50378	50420
49712	49683	49659	49629	49597	49596	49572	49571	49559	49549	49526	49510	49484	49487	49470	49460	49445	49447	49443	49444	49435	49439	49425	49420	49431	49438	49438	49467	49484	49519	49546	49555	49590	49601	49617	49642	49665	49712	49736	49768	49809	49823	49844	49853	49892	49908	49955	50011	50056	50095
49324	49319	49276	49260	49225	49227	49216	49204	49178	49165	49151	49139	49126	49115	49101	49087	49087	49065	49067	49057	49064	49059	49051	49054	49053	49070	49072	49092	49127	49145	49163	49182	49204	49225	49238	49273	49303	49326	49358	49411	49436	49446	49468	49481	49522	49540	49591	49623	49662	49693
48956	48935	48911	48881	48864	48837	48820	48827	48811	48798	48786	48762	48757	48737	48721	48721	48721	48694	48694	48696	48686	48680	48680	48688	48663	48704	48703	48718	48751	48766	48787	48820	48837	48847	48888	48899	48929	48967	48999	49029	49062	49080	49093	49097	49112	49167	49199	49235	49260	49284
48558	48546	48519	48491	48479	48461	48454	48464	48446	48419	48419	48402	48379	48373	48346	48342	48338	48318	48326	48300	48294	48301	48301	48291	48294	48325	48344	48352	48367	48386	48404	48421	48446	48469	48493	48509	48552	48577	48626	48656	48655	48679	48686	48691	48714	48755	48772	48823	48838	48851
48176	48187	48149	48144	48109	48097	48102	48091	48083	48070	48054	48045	48021	48009	48010	47993	47990	47976	47982	47981	47963	47959	47942	47956	47965	47970	47987	48008	48020	48044	48063	48082	48092	48103	48135	48161	48193	48220	48242	48273	48288	48293	48302	48297	48316	48355	48387	48421	48405	48432
47877	47876	47834	47828	47828	47813	47791	47785	47795	47775	47774	47765	47757	47723	47706	47709	47700	47687	47683	47681	47696	47684	47680	47671	47668	47699	47703	47719	47737	47767	47764	47776	47797	47818	47821	47869	47880	47904	47934	47942	47930	47956	47978	47978	47978	48002	48041	48031	48053	48035
47543	47556	47534	47510	47503	47499	47495	47486	47486	47488	47485	47459	47460	47438	47436	47419	47426	47427	47411	47410	47443	47405	47388	47403	47404	47420	47431	47437	47425	47482	47483	47472	47499	47490	47523	47560	47565	47600	47605	47637	47624	47625	47630	47619	47662	47675	47656	47682	47661	47653
47251	47265	47249	47228	47246	47239	47243	47231	47233	47234	47239	47220	47222	47220	47204	47164	47175	47170	47173	47169	47154	47148	47154	47168	47137	47164	47174	47182	47181	47200	47231	47242	47239	47229	47249	47295	47296	47296	47326	47337	47359	47321	47326	47318	47340	47325	47328	47330	47331	47296
47109	47097	47112	47084	47097	47100	47095	47102	47079	47113	47085	47089	47081	47076	47085	47050	47045	47054	47058	47048	47055	47054	47029	47019	47015	47061	47063	47071	47075	47075	47106	47079	47094	47089	47103	47112	47130	47147	47157	47137	47155	47140	47126	47128	47132	47111	47118	47113	47090	47062
46927	46921	46927	46933	46933	46936	46945	46951	46951	46949	46947	46950	46959	46923	46960	46919	46928	46916	46927	46921	46956	46916	46927	46904	46900	46932	46943	46953	46945	46958	46957	46938	46947	46932	46942	46962	46975	46971	46984	46986	46977	46944	46934	46943	46918	46906	46894	46871	46850	46801
46820	46841	46851	46861	46853	46869	46870	46881	46866	46872	46889	46903	46905	46897	46901	46896	46871	46889	46896	46879	46873	46875	46858	46869	46899	46906	46890	46875	46918	46881	46883	46884	46855	46876	46853	46883	46870	46883	46849	46853	46829	46790	46805	46783	46786	46798	46757	46738	46708	46666
46817	46833	46856	46851	46881	46878	46871	46885	46904	46916	46918	46942	46923	46923	46954	46918	46923	46932	46926	46932	46891	46913	46923	46912	46963	46933	46936	46923	46924	46914	46913	46891	46882	46872	46879	46881	46879	46867	46858	46821	46819	46805	46771	46778	46762	46762	46717	46668	46645	46602
46848	46866	46890	46908	46910	46925	46947	46943	46942	46965	46979	46987	46977	47002	47032	46990	46998	47005	47011	47005	46963	47009	46995	46995	47011	46998	47024	47014	46990	46984	46965	46932	46939	46909	46913	46905	46912	46903	46875	46873	46801	46803	46761	46777	46753	46755	46701	46656	46607	46567
46964	46976	46997	47031	47039	47061	47069	47056	47064	47084	47103	47122	47130	47125	47114	47125	47142	47142	47146	47155	47144	47138	47158	47168	47171	47152	47151	47143	47140	47136	47109	47073	47054	47057	47025	47022	47004	46987	46969	46947	46888	46890	46872	46878	46829	46809	46766	46719	46645	46647
47166	47178	47205	47212	47241	47241	47285	47278	47302	47299	47324	47341	47340	47342	47343	47351	47370	47394	47382	47384	47366	47378	47390	47392	47410	47379	47384	47366	47355	47338	47321	47291	47275	47244	47238	47213	47208	47171	47157	47124	47070	47070	47048	47042	47021	46977	46929	46885	46831	46807
47370	47382	47407	47444	47472	47490	47491	47517	47537	47545	47559	47583	47587	47593	47591	47603	47626	47619	47632	47623	47649	47650	47631	47662	47657	47633	47631	47610	47591	47572	47559	47522	47504	47488	47474	47441	47438	47389	47373	47337	47313	47271	47250	47234	47212	47172	47148	47083	47032	46988
47671	47692	47718	47756	47763	47798	47811	47804	47819	47843	47861	47884	47896	47898	47903	47909	47937	47936	47936	47935	47955	47951	47942	47961	47963	47951	47940	47907	47893	47880	47853	47830	47798	47783	47768	47738	47721	47664	47637	47617	47566	47540	47543	47508	47487	47452	47405	47385	47299	47283
48032	48046	48065	48096	48119	48144	48158	48166	48184	48194	48213	48221	48231	48245	48265	48277	48291	48299	48304	48300	48307	48300	48329	48324	48291	48295	48277	48253	48254	48233	48200	48178	48155	48133	48111	48086	48049	48022	47982	47946	47926	47899	47888	47890	47851	47808	47767	47728	47689	47669
48387	48406	48433	48457	48476	48488	48505	48512	48539	48556	48560	48587	48594	48613	48622	48637	48640	48651	48655	48652	48653	48672	48671	48679	48673	48650	48642	48618	48601	48574	48542	48515	48509	48481	48477	48440	48392	48357	48329	48296	48266	48255	48252	48228	48206	48162	48118	48077	48060	48028
48783	48813	48832	48843	48859	48895	48899	48901	48917	48933	48949	48970	48972	49001	49004	49021	49037	49027	49039	49029	49041	49053	49053	49055	49053	49053	49030	49001	48976	48959	48942	48919	48898	48875	48852	48824	48796	48754	48730	48676	48674	48652	48652	48632	48615	48574	48526	48513	48494	48478
49200	49205	49232	49246	49261	49267	49282	49297	49303	49315	49326	49333	49340	49367	49385	49397	49411	49412	49405	49424	49410	49419	49450	49437	49438	49394	49417	49379	49357	49355	49308	49299	49289	49272	49240	49220	49193	49155	49122	49097	49071	49077	49064	49059	49032	49001	48987	48963	48933	48924
49600	49601	49635	49633	49651	49659	49678	49672	49684	49694	49713	49716	49730	49745	49771	49778	49787	49798	49792	49790	49799	49797	49818	49810	49804	49772	49775	49739	49739	49715	49702	49687	49675	49660	49636	49610	49587	49558	49521	49510	49501	49491	49467	49473	49467	49441	49416	49406	49394	49405
49980	49994	50009	50018	50034	50044	50045	50050	50048	50069	50073	50081	50080	50092	50103	50132	50128	50128	50151	50148	50151	50159	50167	50174	50163	50126	50128	50106	50093	50076	50051	50061	50048	50037	50016	49992	49968	49937	49925	49927	49912	49912	49910	49892	49894	49866	49858	49846	49861	49867
50311	50321	50325	50333	50348	50348	50361	50363	50376	50366	50367	50371	50391	50385	50417	50413	50423	50422	50417	50423	50423	50440	50436	50451	50419	50420	50404	50388	50390	50377	50388	50362	50363	50350	50340	50311	50287	50264	50265	50251	50255	50253	50264	50243	50238	50239	50232	50235	50235	50275
50656	50646	50632	50655	50657	50660	50662	50660	50674	50672	50662	50668	50668	50686	50704	50697	50710	50701	50697	50712	50704	50703	50726	50711	50721	50701	50686	50676	50676	50661	50647	50655	50660	50652	50640	50629	50606	50594	50580	50573	50608	50611	50620	50619	50619	50607	50605	50639	50643	50669
50939	50911	50909	50919	50918	50911	50915	50913	50904	50900	50904	50909	50884	50901	50927	50931	50931	50923	50930	50921	50929	50935	50932	50942	50914	50917	50902	50907	50905	50896	50890	50905	50927	50911	50904	50889	50884	50869	50862	50863	50892	50926	50935	50935	50935	50929	50945	50968	50978	51043
51068	51064	51063	51052	51048	51053	51040	51036	51060	51027	51020	51006	51009	51013	51025	51031	51029	51044	51033	51021	51033	51017	51022	51021	51031	51012	51013	51022	51002	51025	51004	51037	51055	51056	51049	51026	51024	51033	51038	51061	51083	51091	51122	51115	51117	51134	51147	51180	51216	51255
51219	51219	51200	51186	51177	51181	51168	51156	51159	51146	51142	51128	51110	51126	51133	51131	51127	51121	51109	51116	51123	51127	51126	51119	51114	51122	51112	51115	51111	51127	51125	51155	51187	51182	51179	51166	51179	51184	51193	51204	51250	51266	51285	51309	51299	51316	51349	51404	51454	51478
51303	51261	51248	51235	51218	51216	51207	51196	51173	51173	51172	51151	51146	51142	51139	51140	51130	51123	51139	51132	51126	51123	51139	51124	51116	51113	51115	51116	51131	51154	51179	51179	51186	51212	51221	51228	51231	51245	51272	51302	51316	51334	51372	51369	51381	51418	51451	51492	51547	51597
51258	51229	51201	51179	51156	51147	51142	51131	51112	51099	51091	51081	51049	51057	51054	51057	51049	51037	51018	51033	51040	51032	51041	51034	51034	51032	51040	51052	51069	51085	51078	51119	51142	51147	51153	51176	51177	51211	51232	51283	51294	51303	51335	51354	51368	51392	51430	51489	51551	51570
51155	51129	51109	51073	51064	51041	51023	51018	51014	51002	50990	50966	50952	50952	50942	50934	50924	50918	50911	50914	50914	50911	50926	50910	50913	50901	50928	50945	50938	50968	51015	51013	51033	51049	51068	51080	51104	51137	51158	51186	51242	51256	51264	51270	51303	51327	51372	51423	51488	51530
50945	50924	50892	50877	50855	50836	50820	50809	50792	50778	50780	50746	50737	50723	50727	50719	50713	50693	50693	50696	50693	50688	50687	50684	50681	50683	50691	50711	50741	50758	50785	50813	50824	50819	50859	50885	50894	50939	50966	51022	51035	51044	51084	51089	51119	51147	51185	51248	51299	51318
50723	50714	50680	50659	50627	50616	50589	50587	50578	50555	50536	50530	50503	50505	50487	50469	50462	50455	50472	50454	50454	50447	50430	50427	50445	50452	50457	50485	50496	50528	50542	50574	50581	50611	50639	50670	50687	50733	50766	50796	50818	50834	50859	50870	50898	50936	50991	51027	51087	51120
50449	50422	50384	50366	50344	50331	50303	50309	50283	50257	50243	50243	50220	50207	50192	50182	50168	50162	50169	50162	50159	50155	50147	50139	50143	50156	50172	50201	50223	50240	50261	50290	50308	50322	50352	50375	50404	50441	50484	50503	50542	50568	50572	50589	50615	50653	50690	50735	50783	50810
50078	50056	50028	50006	49981	49962	49954	49947	49936	49911	49897	49891	49860	49849	49837	49830	49813	49803	49814	49808	49799	49793	49783	49781	49795	49813	49826	49843	49855	49893	49914	49923	49950	49974	49975	50026	50036	50090	50118	50152	50176	50197	50201	50217	50246	50277	50322	50363	50390	50418
49708	49687	49660	49629	49607	49593	49583	49587	49561	49558	49532	49522	49515	49488	49485	49473	49459	49444	49449	49448	49453	49430	49420	49425	49432	49455	49461	49485	49512	49520	49535	49567	49587	49592	49632	49659	49681	49721	49764	49789	49800	49807	49813	49837	49872	49893	49939	49960	49986	50005
49300	49265	49257	49252	49222	49204	49189	49191	49181	49152	49147	49145	49136	49118	49093	49080	49073	49059	49064	49075	49070	49063	49045	49050	49056	49066	49083	49111	49131	49141	49172	49195	49185	49203	49239	49265	49297	49343	49360	49384	49394	49398	49416	49427	49438	49475	49491	49523	49531	49555
48888	48870	48875	48843	48827	48822	48821	48817	48807	48779	48776	48774	48763	48741	48733	48718	48702	48706	48714	48709	48711	48685	48688	48690	48696	48706	48719	48731	48765	48769	48790	48795	48800	48843	48831	48871	48919	48951	48967	48964	48981	48973	48986	48998	49012	49039	49054	49079	49079	49083
48478	48479	48439	48449	48433	48424	48426	48439	48423	48387	48398	48392	48384	48385	48358	48350	48347	48336	48348	48336	48334	48316	48313	48319	48336	48346	48357	48373	48391	48390	48409	48413	48434	48457	48449	48475	48491	48547	48551	48562	48556	48587	48557	48561	48568	48608	48602	48613	48617	48608
48081	48082	48084	48070	48078	48072	48061	48056	48056	48049	48062	48033	48043	48027	48031	47989	47988	47986	47991	47987	47995	47976	47980	47982	47986	48013	48017	48031	48027	48050	48048	48054	48065	48081	48088	48115	48137	48133	48155	48174	48161	48149	48158	48160	48158	48159	48184	48170	48153	48144
47784	47735	47763	47747	47768	47761	47752	47735	47749	47744	47752	47749	47747	47726	47729	47713	47704	47703	47702	47709	47693	47693	47697	47695	47711	47725	47720	47720	47727	47724	47743	47727	47752	47731	47762	47774	47818	47829	47829	47816	47805	47773	47785	47813	47786	47813	47792	47786	47759	47735
47440	47413	47448	47456	47452	47449	47456	47430	47454	47491	47459	47461	47460	47445	47438	47438	47446	47438	47449	47431	47430	47429	47445	47439	47437	47457	47460	47439	47449	47461	47468	47451	47469	47428	47452	47482	47477	47487	47476	47467	47462	47477	47451	47437	47445	47458	47433	47409	47386	47340
47161	47161	47218	47203	47208	47220	47230	47254	47215	47237	47245	47235	47239	47250	47243	47227	47228	47231	47232	47238	47227	47222	47227	47238	47240	47237	47258	47263	47243	47236	47239	47234	47218	47180	47215	47225	47200	47224	47222	47211	47188	47151	47160	47152	47154	47126	47112	47090	47053	47009
47031	47041	47072	47064	47058	47073	47075	47094	47090	47067	47106	47105	47119	47129	47119	47107	47126	47113	47136	47133	47123	47099	47118	47120	47128	47137	47124	47093	47109	47104	47094	47074	47080	47046	47058	47074	47045	47060	47043	47034	46994	47008	46966	46956	46961	46949	46910	46870	46835	46801
46871	46856	46894	46886	46929	46937	46933	46903	46946	46943	46971	46977	47013	46984	46994	47000	46988	47001	47004	47001	46994	47004	47006	47009	47007	47037	47011	46983	46992	46989	46959	46936	46939	46912	46926	46925	46909	46889	46875	46851	46816	46815	46788	46782	46750	46746	46719	46665	46615	46557
46795	46817	46841	46878	46866	46894	46913	46918	46930	46917	46951	46945	46955	46967	46969	46980	46995	47000	47003	46984	46993	46992	46994	47011	46997	47000	46991	46999	46976	46960	46934	46930	46897	46854	46863	46864	46852	46825	46817	46776	46745	46739	46707	46696	46696	46667	46614	46577	46524	46464
46864	46854	46918	46925	46950	46975	46964	47012	46994	46989	47021	47029	47052	47045	47066	47062	47081	47078	47087	47080	47076	47096	47095	47096	47098	47091	47081	47094	47043	47029	47010	46966	46969	46946	46951	46933	46894	46892	46862	46820	46800	46775	46753	46743	46720	46685	46662	46615	46559	46492
46942	46933	47008	46996	47014	47025	47038	47056	47068	47121	47097	47119	47132	47151	47143	47165	47157	47171	47166	47179	47166	47173	47191	47188	47181	47195	47158	47174	47127	47120	47091	47036	47037	47056	47003	46991	46942	46953	46898	46858	46844	46788	46807	46789	46768	46733	46675	46638	46595	46563
47100	47136	47163	47176	47195	47205	47226	47230	47246	47283	47262	47308	47312	47310	47341	47348	47344	47370	47360	47371	47361	47354	47364	47384	47384	47370	47359	47331	47313	47290	47243	47267	47217	47228	47183	47156	47127	47099	47063	47037	47009	46970	46964	46938	46936	46888	46862	46780	46741	46732
47376	47402	47411	47454	47458	47483	47496	47522	47533	47555	47571	47570	47577	47599	47603	47613	47624	47642	47640	47644	47631	47652	47655	47666	47644	47649	47643	47593	47574	47569	47551	47531	47497	47478	47443	47415	47411	47360	47339	47273	47271	47245	47223	47205	47205	47168	47110	47078	47027	47007
47659	47654	47697	47737	47744	47768	47772	47764	47803	47832	47849	47842	47871	47865	47889	47918	47894	47913	47910	47915	47921	47931	47939	47941	47946	47910	47915	47888	47869	47827	47829	47785	47788	47740	47733	47693	47679	47641	47613	47561	47540	47534	47503	47496	47481	47448	47421	47373	47332	47305
48008	48025	48055	48067	48109	48102	48124	48116	48146	48168	48155	48187	48197	48203	48225	48216	48263	48264	48263	48264	48269	48275	48279	48285	48272	48268	48245	48223	48204	48170	48158	48136	48114	48112	48069	48042	48026	47981	47935	47915	47902	47866	47870	47861	47826	47812	47771	47736	47709	47694
48410	48428	48464	48483	48501	48514	48502	48532	48552	48553	48557	48572	48589	48602	48618	48623	48649	48648	48653	48643	48654	48660	48674	48659	48657	48637	48621	48611	48598	48575	48551	48532	48529	48501	48494	48458	48433	48384	48355	48329	48306	48312	48291	48285	48269	48238	48213	48193	48162	48163
48859	48877	48887	48913	48922	48915	48931	48941	48945	48968	48984	48970	48991	48993	49020	49036	49058	49042	49053	49053	49053	49053	49067	49058	49054	49037	49033	49017	49002	48978	48966	48946	48934	48920	48900	48867	48849	48805	48783	48753	48768	48740	48749	48735	48714	48696	48675	48654	48644	48651
49300	49304	49319	49338	49348	49364	49363	49370	49376	49392	49390	49407	49411	49418	49434	49433	49453	49468	49451	49461	49467	49476	49480	49482	49464	49445	49439	49424	49413	49393	49380	49364	49357	49358	49337	49311	49288	49260	49239	49225	49214	49221	49222	49216	49207	49176	49156	49153	49164	49167
49746	49750	49759	49766	49793	49791	49791	49789	49797	49809	49811	49810	49809	49826	49851	49843	49867	49875	49868	49857	49859	49870	49869	49876	49851	49850	49829	49832	49821	49810	49804	49788	49790	49773	49763	49749	49715	49692	49677	49685	49684	49679	49685	49678	49661	49663	49649	49665	49655	49692
50203	50207	50198	50209	50205	50215	50217	50213	50215	50218	50217	50225	50230	50235	50249	50247	50272	50257	50252	50256	50255	50276	50267	50258	50255	50241	50232	50234	50215	50210	50221	50210	50213	50205	50193	50179	50161	50149	50140	50139	50145	50157	50163	50161	50158	50146	50154	50172	50185	50221
50622	50638	50598	50597	50611	50602	50609	50609	50600	50614	50593	50585	50577	50602	50599	50630	50627	50625	50622	50616	50632	50629	50622	50635	50618	50598	50598	50586	50600	50597	50598	50608	50610	50603	50587	50587	50546	50559	50562	50578	50584	50598	50605	50603	50602	50615	50618	50657	50683	50709
50958	50969	50946	50940	50927	50936	50935	50923	50916	50912	50911	50912	50894	50908	50909	50915	50930	50931	50917	50904	50906	50935	50917	50916	50904	50901	50895	50905	50904	50908	50917	50917	50923	50940	50925	50917	50897	50917	50928	50931	50958	50966	50990	50983	50992	51007	51008	51043	51088	51123
51291	51291	51283	51245	51240	51230	51228	51219	51232	51207	51184	51192	51173	51190	51189	51197	51197	51189	51179	51175	51177	51200	51185	51179	51182	51179	51171	51184	51185	51223	51205	51204	51225	51241	51230	51242	51221	51231	51246	51277	51301	51322	51344	51334	51360	51390	51395	51457	51481	51526
51538	51519	51507	51472	51465	51480	51455	51440	51441	51423	51387	51399	51380	51387	51400	51417	51385	51397	51384	51382	51388	51381	51393	51368	51369	51365	51374	51390	51396	51424	51424	51421	51449	51461	51462	51484	51486	51491	51507	51536	51567	51588	51606	51627	51617	51653	51684	51714	51763	51821
51661	51654	51626	51590	51583	51568	51558	51548	51537	51522	51480	51498	51482	51486	51470	51462	51474	51450	51465	51454	51466	51484	51445	51455	51446	51456	51460	51488	51492	51510	51522	51537	51562	51562	51586	51598	51604	51611	51645	51688	51704	51733	51734	51766	51772	51807	51834	51885	51939	51976
51774	51765	51739	51713	51679	51678	51672	51659	51634	51616	51586	51594	51593	51563	51563	51563	51560	51549	51547	51545	51542	51527	51531	51538	51532	51542	51549	51559	51572	51579	51617	51652	51654	51674	51691	51706	51728	51756	51803	51823	51834	51869	51883	51898	51918	51967	52001	52069	52094	52150
51722	51700	51665	51641	51612	51587	51572	51583	51564	51541	51514	51518	51512	51499	51495	51461	51486	51484	51465	51469	51446	51439	51448	51448	51447	51460	51470	51499	51501	51518	51566	51576	51593	51616	51634	51661	51668	51699	51734	51773	51795	51823	51835	51865	51876	51891	51939	52035	52051	52092
51636	51618	51597	51558	51541	51513	51506	51505	51474	51465	51466	51444	51409	51411	51393	51390	51384	51397	51372	51347	51360	51342	51350	51364	51369	51364	51384	51400	51423	51434	51478	51487	51510	51529	51560	51578	51599	51641	51680	51713	51742	51754	51782	51782	51808	51851	51901	51938	51984	52031
51456	51442	51399	51380	51358	51359	51321	51325	51308	51292	51279	51241	51253	51222	51210	51196	51194	51201	51177	51167	51175	51157	51174	51177	51165	51197	51192	51217	51237	51245	51291	51305	51319	51337	51378	51399	51431	51469	51484	51536	51575	51583	51593	51613	51634	51670	51717	51766	51791	51834
51170	51143	51110	51085	51080	51065	51062	51033	51019	51008	51011	50981	50970	50944	50938	50928	50919	50904	50905	50905	50897	50911	50904	50872	50897	50905	50925	50939	50949	50970	51004	51019	51046	51059	51092	51124	51158	51188	51227	51254	51287	51296	51303	51321	51342	51376	51418	51445	51491	51496
50860	50821	50802	50765	50758	50757	50743	50714	50707	50684	50689	50667	50671	50643	50624	50611	50597	50583	50590	50595	50584	50577	50572	50569	50584	50603	50613	50634	50650	50681	50698	50713	50738	50765	50772	50803	50839	50880	50906	50932	50961	50964	50968	50986	51005	51051	51085	51111	51125	51150
50437	50428	50406	50385	50361	50359	50345	50341	50330	50310	50312	50295	50294	50265	50248	50238	50215	50228	50218	50239	50218	50197	50206	50216	50205	50243	50241	50264	50276	50298	50321	50328	50358	50372	50388	50429	50447	50486	50507	50527	50549	50568	50556	50573	50599	50629	50659	50697	50698	50700
49995	49984	49973	49951	49942	49930	49914	49921	49903	49892	49890	49872	49871	49854	49831	49824	49817	49808	49814	49818	49818	49805	49802	49795	49804	49832	49838	49849	49855	49882	49898	49916	49920	49933	49937	49979	50017	50038	50079	50091	50098	50094	50107	50124	50129	50148	50173	50192	50197	50191
49538	49531	49517	49496	49496	49488	49464	49473	49455	49456	49453	49433	49428	49421	49410	49407	49381	49382	49382	49395	49382	49383	49369	49380	49389	49395	49406	49424	49433	49450	49459	49466	49488	49483	49499	49533	49564	49593	49607	49613	49608	49615	49620	49631	49640	49655	49672	49668	49674	49664
49052	49049	49043	49034	49019	49021	49011	49018	49010	49001	49000	48993	48980	48978	48978	48947	48943	48943	48948	48941	48949	48931	48937	48939	48937	48959	48966	48982	48984	48997	48999	49015	49019	49026	49038	49065	49077	49113	49117	49116	49120	49117	49103	49111	49116	49140	49130	49120	49119	49099
48589	48590	48572	48575	48565	48582	48594	48576	48575	48556	48568	48567	48575	48553	48539	48517	48516	48546	48536	48519	48525	48507	48519	48525	48528	48546	48549	48557	48556	48558	48575	48576	48570	48570	48599	48601	48615	48631	48627	48636	48633	48624	48641	48631	48622	48619	48614	48617	48590	48568
48118	48117	48115	48120	48110	48126	48103	48123	48112	48126	48133	48134	48149	48115	48107	48091	48101	48102	48101	48083	48096	48100	48098	48110	48121	48128	48118	48127	48122	48123	48124	48125	48117	48110	48119	48138	48156	48173	48150	48146	48139	48134	48124	48105	48120	48125	48104	48105	48048	48015
47676	47679	47693	47698	47711	47692	47705	47716	47710	47733	47720	47753	47722	47751	47722	47716	47712	47705	47737	47741	47721	47729	47715	47745	47729	47743	47744	47750	47732	47725	47736	47719	47731	47727	47724	47732	47724	47737	47720	47702	47678	47663	47671	47668	47657	47639	47621	47610	47559	47525
47325	47346	47361	47367	47381	47397	47421	47401	47401	47395	47409	47423	47442	47437	47436	47422	47427	47406	47432	47452	47412	47417	47429	47435	47459	47447	47459	47435	47412	47433	47407	47400	47397	47378	47379	47372	47376	47388	47351	47330	47305	47305	47277	47292	47281	47273	47233	47183	47173	47129
46987	47003	47028	47050	47047	47080	47046	47075	47090	47096	47139	47104	47139	47127	47129	47123	47121	47123	47151	47147	47132	47154	47125	47143	47156	47138	47159	47146	47133	47115	47094	47091	47070	47069	47075	47024	47045	47027	47001	46979	46951	46934	46887	46918	46909	46893	46869	46836	46788	46738
46719	46746	46771	46798	46808	46833	46816	46845	46839	46865	46870	46886	46909	46905	46889	46886	46903	46919	46896	46933	46928	46915	46919	46926	46928	46930	46935	46903	46877	46884	46856	46847	46823	46809	46802	46816	46785	46751	46763	46703	46662	46680	46606	46632	46612	46576	46552	46502	46442	46403
46614	46615	46657	46699	46704	46713	46707	46739	46737	46752	46777	46765	46793	46799	46826	46816	46821	46831	46836	46829	46819	46842	46847	46838	46834	46824	46826	46811	46813	46790	46741	46745	46720	46707	46694	46684	46652	46633	46640	46552	46547	46539	46493	46526	46506	46457	46411	46363	46307	46258
46512	46543	46549	46566	46614	46617	46660	46645	46680	46686	46674	46678	46706	46730	46720	46741	46738	46753	46760	46753	46762	46756	46759	46758	46768	46751	46717	46720	46711	46680	46669	46652	46618	46603	46611	46578	46536	46509	46519	46438	46413	46398	46367	46370	46342	46326	46267	46235	46210	46163
46524	46526	46522	46558	46607	46623	46657	46629	46651	46658	46681	46666	46715	46719	46733	46742	46748	46768	46759	46770	46776	46762	46772	46785	46785	46775	46715	46741	46715	46696	46656	46634	46626	46614	46585	46554	46539	46500	46481	46419	46401	46360	46392	46364	46324	46315	46245	46205	46170	46128
46641	46663	46709	46732	46732	46765	46751	46776	46809	46817	46846	46851	46854	46859	46892	46887	46912	46918	46930	46907	46918	46924	46936	46940	46929	46911	46902	46881	46858	46840	46796	46789	46770	46750	46713	46733	46686	46659	46580	46571	46547	46529	46497	46488	46475	46443	46390	46348	46339	46304
46813	46830	46858	46921	46912	46929	46915	46953	46970	46974	46998	47028	47017	47019	47046	47061	47088	47080	47080	47083	47079	47088	47093	47101	47084	47071	47081	47036	47023	46993	46977	46955	46919	46934	46884	46864	46832	46796	46767	46735	46695	46687	46720	46672	46642	46603	46568	46529	46493	46463
47093	47104	47122	47155	47177	47187	47197	47215	47220	47249	47249	47242	47271	47285	47307	47299	47330	47337	47352	47337	47342	47350	47343	47346	47347	47315	47272	47286	47272	47253	47215	47198	47187	47166	47155	47094	47092	47049	47010	46991	46968	46935	46926	46951	46927	46883	46847	46812	46793	46755
47430	47458	47496	47513	47524	47534	47557	47545	47560	47583	47592	47598	47609	47630	47633	47656	47652	47668	47665	47667	47678	47673	47691	47679	47680	47654	47662	47636	47624	47596	47575	47544	47530	47512	47480	47461	47444	47395	47371	47345	47325	47311	47325	47310	47285	47247	47213	47180	47177	47175
47832	47849	47872	47883	47890	47924	47926	47934	47952	47941	47966	47972	47980	47999	48009	48030	48051	48039	48051	48051	48035	48034	48051	48050	48034	48022	48029	48006	47985	47964	47952	47912	47922	47906	47885	47865	47824	47791	47753	47739	47736	47730	47738	47711	47692	47669	47656	47638	47624	47638
48299	48304	48304	48322	48341	48346	48364	48367	48372	48393	48392	48406	48401	48418	48434	48447	48464	48470	48464	48460	48464	48474	48466	48482	48461	48440	48422	48423	48418	48389	48377	48369	48358	48360	48339	48299	48269	48234	48213	48220	48206	48200	48220	48204	48178	48158	48145	48145	48142	48170
48788	48807	48809	48817	48833	48831	48842	48844	48850	48860	48862	48872	48861	48873	48894	48913	48917	48906	48907	48901	48906	48929	48926	48926	48905	48896	48887	48886	48871	48853	48840	48831	48838	48832	48816	48795	48763	48726	48726	48713	48726	48717	48730	48717	48711	48698	48691	48698	48699	48711
49288	49304	49296	49304	49306	49302	49314	49322	49314	49302	49318	49309	49320	49314	49348	49352	49354	49364	49354	49351	49371	49379	49360	49369	49349	49340	49331	49327	49323	49322	49311	49297	49295	49299	49298	49283	49245	49220	49226	49221	49232	49234	49244	49239	49224	49225	49233	49221	49247	49296
49808	49814	49795	49797	49805	49801	49795	49784	49800	49796	49811	49786	49774	49784	49815	49833	49821	49816	49807	49812	49812	49819	49829	49825	49816	49790	49802	49790	49772	49788	49786	49784	49803	49788	49775	49787	49745	49730	49743	49756	49765	49780	49791	49795	49775	49782	49792	49806	49842	49866
50269	50271	50254	50233	50261	50231	50244	50236	50229	50232	50226	50224	50228	50207	50222	50233	50218	50233	50232	50225	50226	50243	50224	50233	50205	50202	50209	50204	50218	50211	50217	50224	50225	50229	50225	50238	50217	50196	50220	50229	50248	50266	50276	50270	50273	50280	50313	50327	50361	50421
50733	50726	50714	50677	50688	50687	50666	50670	50677	50654	50651	50631	50641	50632	50655	50654	50651	50640	50639	50635	50628	50635	50632	50615	50619	50627	50615	50631	50640	50640	50651	50657	50661	50693	50689	50689	50681	50667	50681	50705	50736	50763	50771	50759	50790	50784	50821	50845	50895	50957
51086	51076	51106	51051	51048	51054	51063	50993	51048	51012	50968	51010	51000	51019	51021	51018	50945	50934	50929	50994	50985	51007	50984	50973	50977	50971	50967	50981	50961	51007	51020	51058	51045	51063	51040	50986	51013	51073	51043	51126	51153	51194	51187	51189	51252	51247	51202	51299	51358	51413
51213	51201	51183	51173	51148	51160	51139	51118	51123	51114	51076	51117	51087	51069	51092	51090	51047	51054	51037	51068	51054	51070	51057	51068	51055	51045	51035	51064	51093	51091	51116	51127	51139	51141	51140	51153	51157	51172	51200	51243	51290	51296	51302	51312	51352	51342	51385	51426	51483	51505
51619	51591	51573	51512	51488	51504	51497	51487	51472	51466	51445	51448	51413	51417	51420	51396	51422	51390	51382	51392	51390	51385	51375	51387	51378	51370	51399	51392	51395	51440	51458	51484	51504	51498	51515	51543	51533	51556	51606	51655	51681	51703	51706	51731	51746	51749	51788	51862	51908	51977
51741	51718	51682	51639	51647	51630	51622	51607	51600	51573	51561	51536	51539	51545	51527	51529	51501	51490	51491	51503	51494	51489	51487	51486	51484	51478	51516	51510	51559	51558	51585	51595	51619	51646	51666	51692	51691	51730	51757	51798	51838	51852	51858	51880	51914	51921	52006	52018	52079	52138
51834	51806	51782	51751	51757	51725	51697	51697	51692	51669	51645	51611	51644	51593	51592	51599	51608	51565	51566	51567	51577	51576	51565	51555	51546	51584	51592	51612	51628	51652	51665	51693	51716	51728	51721	51797	51797	51831	51880	51918	51935	51956	51987	51979	52016	52057	52082	52146	52203	52210
51797	51768	51722	51699	51653	51665	51658	51638	51633	51605	51590	51564	51568	51538	51536	51518	51495	51498	51512	51506	51502	51506	51491	51518	51490	51519	51506	51530	51546	51596	51614	51635	51661	51683	51690	51715	51761	51781	51827	51869	51884	51911	51931	51946	51939	51991	52039	52097	52139	52140
51583	51562	51534	51528	51478	51476	51449	51444	51434	51419	51400	51370	51375	51385	51354	51336	51331	51323	51311	51316	51318	51316	51313	51316	51306	51339	51341	51361	51365	51389	51413	51435	51476	51487	51525	51536	51575	51615	51653	51672	51700	51723	51736	51740	51750	51779	51860	51883	51909	51930
51374	51344	51330	51297	51279	51264	51247	51251	51232	51204	51194	51185	51182	51178	51138	51124	51094	51114	51107	51119	51115	51099	51096	51104	51113	51141	51121	51150	51167	51186	51232	51226	51256	51284	51321	51323	51368	51421	51443	51463	51485	51501	51496	51511	51567	51560	51599	51649	51678	51674
51061	51039	51020	51005	50984	50950	50949	50949	50940	50922	50916	50897	50892	50878	50864	50830	50835	50820	50816	50831	50828	50824	50815	50813	50820	50836	50846	50879	50896	50904	50931	50954	50966	50976	50993	51034	51077	51118	51130	51166	51178	51186	51189	51209	51241	51246	51281	51308	51328	51329
50639	50623	50598	50581	50559	50566	50548	50548	50529	50514	50505	50501	50497	50482	50462	50447	50438	50435	50437	50438	50425	50429	50423	50423	50433	50444	50463	50479	50496	50504	50540	50543	50568	50572	50578	50618	50651	50689	50716	50727	50739	50752	50754	50764	50765	50815	50836	50841	50858	50851
50199	50194	50164	50156	50144	50142	50141	50126	50119	50107	50099	50096	50083	50080	50056	50058	50031	50040	50049	50037	50046	50029	50023	50022	50037	50047	50070	50078	50094	50101	50116	50147	50136	50160	50171	50199	50221	50269	50286	50295	50304	50287	50300	50302	50322	50341	50343	50376	50359	50335
49720	49710	49702	49691	49677	49678	49669	49676	49669	49649	49653	49653	49645	49644	49625	49613	49586	49596	49597	49613	49608	49597	49588	49591	49605	49626	49626	49635	49649	49659	49667	49678	49683	49690	49699	49721	49747	49771	49794	49786	49784	49789	49784	49790	49817	49822	49836	49829	49821	49786
49198	49192	49204	49212	49201	49195	49189	49190	49190	49195	49164	49186	49182	49181	49167	49135	49145	49143	49150	49145	49151	49153	49138	49136	49152	49168	49166	49192	49170	49185	49185	49196	49207	49201	49222	49229	49250	49265	49284	49276	49265	49254	49264	49265	49279	49278	49260	49263	49239	49208
48688	48707	48703	48711	48706	48714	48721	48726	48714	48707	48715	48717	48707	48710	48684	48692	48691	48687	48698	48690	48699	48678	48693	48679	48699	48706	48716	48709	48715	48716	48711	48715	48727	48710	48712	48731	48756	48751	48753	48755	48728	48725	48716	48714	48733	48723	48707	48708	48666	48646
48195	48219	48211	48213	48227	48249	48234	48234	48224	48244	48250	48247	48260	48259	48248	48230	48240	48245	48239	48245	48261	48236	48249	48280	48273	48254	48270	48265	48269	48264	48253	48251	48233	48236	48250	48239	48252	48267	48241	48244	48215	48186	48188	48189	48195	48181	48197	48135	48101	48072
47766	47763	47780	47801	47810	47814	47826	47823	47803	47832	47835	47844	47844	47844	47837	47827	47844	47841	47860	47852	47858	47856	47849	47837	47861	47862	47867	47856	47858	47839	47832	47826	47811	47826	47821	47808	47811	47809	47816	47781	47737	47740	47729	47712	47718	47698	47666	47653	47608	47559
47337	47353	47376	47386	47408	47406	47415	47415	47409	47440	47444	47453	47466	47460	47472	47461	47451	47486	47481	47482	47480	47479	47472	47486	47458	47490	47503	47486	47489	47461	47435	47438	47422	47412	47387	47405	47389	47378	47348	47321	47298	47284	47276	47279	47244	47253	47194	47171	47105	47078
46993	47005	47025	47038	47053	47083	47082	47092	47092	47115	47130	47144	47130	47148	47129	47157	47138	47159	47157	47162	47152	47177	47178	47186	47170	47175	47163	47170	47152	47116	47109	47121	47085	47067	47059	47045	47023	47007	46979	46975	46898	46917	46894	46904	46864	46813	46809	46772	46736	46683
46742	46777	46800	46802	46842	46836	46860	46860	46879	46893	46901	46909	46958	46942	46945	46936	46964	46966	46974	46965	46981	46946	46966	46991	46991	46975	46965	46952	46931	46920	46884	46870	46870	46838	46849	46820	46806	46771	46734	46721	46694	46661	46641	46605	46624	46555	46565	46501	46432	46416
46495	46535	46557	46597	46611	46637	46632	46651	46657	46687	46717	46696	46721	46719	46739	46725	46741	46758	46758	46770	46765	46759	46774	46772	46749	46769	46746	46734	46717	46707	46681	46657	46644	46614	46603	46586	46562	46531	46497	46439	46451	46406	46377	46396	46368	46316	46281	46224	46171	46146
46406	46433	46457	46502	46523	46527	46536	46547	46566	46594	46608	46612	46630	46653	46649	46653	46685	46683	46687	46657	46692	46685	46711	46723	46700	46680	46665	46652	46622	46602	46573	46538	46547	46539	46515	46468	46444	46417	46379	46364	46343	46278	46286	46237	46240	46213	46173	46111	46055	46023
46458	46478	46497	46524	46566	46586	46589	46603	46608	46647	46635	46665	46690	46656	46705	46697	46728	46728	46726	46725	46719	46735	46728	46757	46754	46719	46712	46692	46678	46659	46639	46594	46578	46565	46536	46520	46487	46443	46403	46397	46391	46350	46327	46339	46299	46240	46207	46142	46110	46079
46531	46552	46563	46608	46603	46620	46627	46657	46675	46706	46717	46712	46738	46734	46720	46748	46780	46779	46801	46779	46754	46791	46803	46807	46775	46767	46762	46753	46728	46719	46668	46660	46635	46613	46602	46569	46540	46505	46460	46464	46419	46395	46355	46371	46335	46306	46265	46227	46203	46146
46673	46685	46719	46768	46778	46804	46812	46801	46838	46830	46861	46875	46885	46876	46915	46926	46935	46956	46957	46948	46948	46967	46963	46970	46977	46934	46934	46896	46897	46862	46838	46817	46804	46795	46766	46719	46680	46656	46611	46607	46578	46539	46542	46573	46493	46473	46428	46386	46410	46335
46996	47017	47048	47061	47085	47116	47104	47115	47138	47142	47147	47175	47179	47189	47215	47214	47239	47245	47242	47239	47210	47258	47238	47258	47249	47236	47213	47192	47199	47164	47137	47111	47093	47073	47071	47050	47011	46957	46933	46908	46888	46869	46854	46850	46819	46801	46770	46747	46701	46718
47348	47363	47377	47393	47411	47419	47427	47426	47462	47475	47473	47475	47483	47504	47497	47533	47544	47563	47547	47549	47544	47538	47562	47560	47576	47525	47505	47506	47496	47485	47434	47426	47429	47393	47387	47351	47322	47280	47267	47214	47224	47209	47212	47222	47197	47151	47130	47129	47107	47097
47755	47784	47788	47810	47821	47811	47826	47833	47838	47857	47868	47872	47886	47894	47895	47920	47928	47931	47924	47927	47923	47936	47928	47940	47906	47906	47891	47882	47859	47849	47832	47830	47812	47802	47780	47755	47725	47700	47667	47643	47662	47643	47647	47643	47611	47590	47582	47567	47559	47575
48260	48270	48285	48288	48281	48302	48315	48303	48306	48318	48342	48336	48343	48339	48365	48375	48378	48376	48377	48380	48375	48395	48370	48378	48365	48359	48340	48332	48340	48313	48301	48298	48275	48271	48272	48237	48211	48174	48166	48146	48152	48182	48173	48166	48141	48133	48125	48105	48135	48146
48774	48779	48780	48787	48808	48797	48785	48795	48797	48816	48807	48809	48814	48819	48830	48843	48842	48847	48835	48831	48842	48837	48848	48840	48838	48820	48812	48802	48798	48796	48785	48788	48775	48760	48761	48744	48731	48702	48689	48695	48678	48696	48697	48705	48685	48667	48682	48691	48724	48719
49321	49317	49309	49309	49303	49314	49338	49314	49315	49310	49297	49315	49314	49324	49330	49341	49336	49338	49339	49342	49323	49328	49335	49326	49328	49301	49301	49303	49310	49295	49293	49295	49300	49296	49286	49274	49246	49227	49255	49240	49270	49271	49264	49269	49264	49262	49276	49285	49315	49367
49868	49853	49845	49833	49821	49811	49823	49817	49826	49807	49808	49806	49794	49800	49794	49811	49812	49800	49808	49801	49815	49797	49820	49799	49796	49786	49786	49779	49772	49795	49779	49792	49807	49806	49791	49786	49777	49762	49789	49796	49812	49818	49822	49841	49829	49827	49846	49890	49907	49973
50378	50377	50348	50342	50327	50331	50328	50313	50321	50315	50304	50284	50276	50281	50277	50289	50295	50278	50272	50278	50268	50274	50285	50271	50254	50261	50251	50265	50269	50272	50289	50303	50318	50318	50315	50308	50300	50309	50323	50359	50367	50387	50392	50377	50397	50421	50438	50478	50545	50561
50853	50861	50840	50823	50802	50796	50785	50788	50787	50760	50751	50740	50731	50730	50724	50742	50723	50716	50703	50705	50712	50721	50738	50703	50711	50703	50701	50706	50718	50736	50751	50748	50805	50777	50783	50787	50792	50801	50821	50855	50886	50882	50909	50903	50927	50946	50975	51027	51065	51121
51242	51251	51214	51190	51173	51160	51152	51149	51151	51123	51103	51111	51081	51090	51076	51086	51076	51064	51063	51072	51074	51064	51050	51051	51063	51051	51050	51075	51074	51087	51088	51125	51133	51152	51180	51182	51187	51197	51221	51247	51268	51290	51332	51347	51340	51379	51413	51462	51498	51542
51642	51630	51604	51570	51548	51539	51530	51539	51542	51497	51475	51459	51448	51453	51459	51424	51422	51421	51441	51414	51425	51419	51380	51406	51401	51402	51416	51428	51439	51454	51483	51511	51548	51533	51545	51568	51595	51619	51653	51685	51720	51732	51733	51765	51777	51806	51852	51902	51961	52000
51866	51849	51795	51784	51765	51733	51755	51736	51740	51693	51683	51668	51665	51646	51624	51628	51613	51616	51615	51605	51605	51613	51632	51606	51588	51606	51601	51617	51642	51663	51715	51726	51761	51752	51774	51787	51811	51838	51879	51912	51943	51952	51963	51984	52015	52044	52093	52145	52180	52231
52081	52039	52010	51969	51941	51921	51938	51918	51903	51884	51858	51847	51839	51841	51820	51811	51795	51774	51769	51785	51773	51776	51790	51778	51777	51777	51792	51825	51834	51856	51894	51914	51927	51955	51957	51991	52028	52055	52101	52117	52162	52174	52189	52207	52227	52277	52331	52365	52422	52466
52158	52131	52093	52061	52040	52034	52012	51990	52016	51980	51964	51955	51944	51914	51915	51891	51880	51859	51843	51864	51887	51863	51873	51859	51857	51867	51889	51902	51928	51951	51996	52007	52001	52042	52044	52102	52114	52172	52200	52216	52277	52287	52297	52314	52336	52379	52435	52476	52500	52552
52073	52040	52007	51985	51955	51922	51921	51923	51888	51881	51864	51847	51837	51827	51823	51795	51774	51784	51802	51785	51761	51790	51782	51762	51772	51778	51808	51820	51847	51856	51882	51919	51942	51962	51975	51994	52042	52087	52127	52150	52189	52214	52211	52232	52245	52289	52337	52387	52390	52429
51949	51911	51880	51853	51848	51829	51825	51795	51774	51770	51766	51748	51746	51732	51715	51700	51691	51680	51652	51687	51676	51671	51653	51672	51688	51682	51705	51744	51740	51759	51777	51816	51864	51843	51872	51900	51944	51987	52036	52047	52083	52086	52094	52116	52151	52166	52222	52259	52280	52291
51703	51680	51645	51618	51615	51603	51597	51581	51597	51552	51538	51533	51521	51503	51488	51479	51462	51462	51442	51464	51471	51454	51440	51455	51476	51485	51492	51500	51523	51549	51539	51595	51598	51628	51653	51682	51715	51763	51783	51819	51837	51824	51850	51867	51894	51932	51955	51987	52003	52027
51332	51312	51305	51282	51267	51268	51269	51249	51248	51220	51216	51204	51198	51198	51169	51148	51149	51145	51143	51140	51144	51142	51143	51146	51144	51159	51171	51203	51212	51228	51245	51252	51278	51291	51329	51345	51377	51406	51442	51462	51471	51467	51487	51501	51526	51552	51577	51591	51604	51601
50930	50932	50917	50898	50883	50885	50876	50877	50857	50849	50836	50843	50814	50824	50807	50779	50781	50781	50790	50775	50788	50779	50774	50777	50794	50817	50821	50834	50840	50861	50871	50889	50919	50919	50937	50962	50993	51030	51045	51052	51059	51057	51080	51081	51109	51123	51130	51148	51153	51138
50451	50443	50443	50433	50425	50410	50411	50409	50405	50395	50396	50397	50372	50374	50370	50357	50344	50351	50354	50352	50350	50353	50331	50352	50364	50378	50384	50401	50403	50423	50432	50428	50452	50457	50472	50492	50514	50545	50564	50572	50563	50557	50571	50582	50605	50608	50616	50620	50605	50587
49912	49914	49907	49910	49910	49901	49899	49890	49893	49889	49886	49895	49894	49876	49865	49855	49851	49863	49857	49859	49853	49857	49863	49877	49873	49892	49903	49904	49912	49918	49920	49923	49936	49928	49959	49968	49982	50006	50014	50019	50005	49993	50015	50004	50024	50026	50028	50021	49989	49972
49356	49365	49375	49369	49391	49373	49383	49364	49371	49370	49369	49379	49376	49375	49367	49355	49348	49368	49380	49368	49358	49361	49348	49378	49381	49384	49397	49398	49398	49404	49395	49407	49403	49400	49408	49429	49445	49456	49469	49441	49445	49436	49421	49420	49437	49437	49430	49398	49382	49336
48799	48787	48792	48820	48825	48818	48818	48844	48828	48825	48833	48852	48847	48830	48831	48829	48843	48839	48844	48845	48827	48827	48833	48837	48854	48853	48873	48885	48869	48861	48871	48846	48847	48859	48855	48867	48871	48868	48871	48847	48834	48833	48816	48821	48832	48815	48802	48766	48729	48697
48237	48260	48277	48280	48292	48292	48288	48297	48295	48323	48325	48341	48332	48333	48329	48328	48340	48343	48326	48336	48334	48318	48338	48342	48359	48368	48370	48379	48353	48340	48338	48335	48313	48330	48310	48300	48319	48307	48304	48297	48269	48249	48241	48248	48236	48226	48202	48167	48115	48062
47636	47709	47723	47742	47741	47746	47747	47733	47752	47767	47785	47799	47803	47806	47799	47815	47815	47804	47812	47809	47811	47823	47823	47850	47843	47836	47825	47803	47845	47810	47794	47773	47764	47760	47764	47762	47767	47733	47713	47684	47678	47633	47659	47627	47628	47615	47578	47523	47484	47451
47174	47197	47207	47233	47247	47256	47260	47302	47280	47271	47313	47326	47333	47345	47340	47345	47340	47357	47369	47364	47376	47356	47369	47375	47383	47386	47367	47339	47339	47345	47309	47279	47267	47285	47265	47261	47252	47216	47193	47161	47148	47101	47111	47089	47074	47069	47020	46971	46927	46886
46773	46815	46787	46845	46858	46877	46869	46891	46908	46904	46943	46921	46960	46949	46957	46979	46983	47001	46971	46996	46981	46994	47007	46999	47003	46992	47004	46995	46970	46958	46923	46895	46890	46875	46867	46855	46857	46785	46779	46755	46703	46679	46681	46663	46666	46620	46600	46522	46482	46428
46372	46412	46436	46470	46450	46482	46495	46497	46527	46544	46550	46551	46564	46569	46577	46612	46597	46617	46626	46607	46619	46630	46630	46614	46628	46633	46608	46595	46577	46534	46526	46480	46483	46521	46458	46457	46433	46385	46342	46328	46277	46240	46245	46235	46221	46170	46137	46080	46041	45993
46034	46047	46115	46150	46168	46153	46172	46176	46191	46246	46214	46273	46236	46261	46279	46285	46319	46305	46313	46323	46302	46307	46321	46323	46313	46302	46301	46307	46267	46256	46202	46157	46165	46196	46134	46113	46058	46052	46028	45970	45935	45905	45903	45885	45869	45832	45779	45718	45672	45647
45893	45942	45960	46028	46003	46028	46058	46031	46065	46045	46082	46092	46098	46137	46117	46172	46150	46173	46184	46172	46168	46184	46189	46184	46174	46149	46148	46173	46121	46103	46073	46013	46015	46057	45999	45958	45907	45890	45835	45816	45791	45753	45747	45747	45683	45677	45624	45582	45541	45504
45767	45795	45812	45842	45879	45865	45902	45950	45910	45910	45972	45936	45981	45993	46004	46011	46022	46043	46047	46028	46033	46043	46047	46047	46032	46002	45997	45975	45965	45970	45918	45907	45879	45863	45845	45804	45769	45725	45681	45653	45622	45585	45614	45606	45552	45515	45447	45426	45384	45361
45747	45801	45755	45810	45868	45855	45875	45844	45885	45954	45919	45940	45961	45963	45952	46021	46014	45987	46013	46012	46019	46017	46026	46013	45993	46003	45979	45950	45951	45940	45900	45868	45855	45817	45811	45768	45713	45658	45651	45630	45606	45578	45576	45564	45517	45495	45459	45411	45401	45367
45879	45919	45865	45955	45951	45983	45974	46028	45997	46002	46063	46041	46039	46054	46077	46081	46105	46110	46114	46112	46108	46121	46126	46108	46095	46097	46066	46044	46029	46015	46002	45981	45943	45945	45920	45874	45877	45790	45801	45740	45698	45719	45687	45678	45636	45618	45579	45545	45548	45543
46048	46049	46082	46106	46130	46131	46153	46154	46160	46145	46184	46184	46181	46203	46199	46248	46222	46258	46250	46250	46241	46257	46239	46241	46231	46221	46204	46179	46165	46139	46152	46111	46101	46097	46072	46031	46002	45973	45909	45915	45895	45880	45877	45865	45821	45820	45796	45745	45723	45747
46332	46337	46318	46371	46351	46375	46382	46396	46399	46420	46425	46429	46449	46451	46469	46463	46502	46491	46501	46485	46477	46485	46490	46486	46473	46473	46447	46410	46417	46423	46384	46378	46362	46331	46313	46299	46207	46229	46194	46179	46186	46183	46159	46144	46135	46086	46085	46081	46064	46086
46723	46762	46729	46756	46756	46767	46770	46772	46795	46766	46811	46797	46796	46804	46820	46837	46829	46840	46852	46848	46829	46823	46836	46836	46824	46809	46810	46759	46759	46767	46738	46747	46726	46714	46694	46661	46627	46597	46596	46577	46591	46591	46576	46590	46555	46528	46535	46524	46511	46561
47158	47161	47154	47154	47185	47164	47177	47171	47188	47191	47209	47192	47184	47175	47189	47224	47221	47206	47202	47196	47212	47216	47204	47204	47205	47175	47178	47177	47156	47160	47130	47168	47123	47116	47096	47079	47075	47031	47023	47033	47014	47034	47024	47001	47014	46983	46997	47022	47025	47046
47643	47639	47634	47651	47639	47646	47648	47674	47635	47648	47659	47645	47643	47641	47665	47660	47689	47659	47650	47666	47656	47653	47667	47650	47655	47624	47613	47605	47611	47624	47604	47594	47616	47620	47591	47573	47533	47535	47528	47553	47541	47551	47555	47554	47549	47560	47553	47565	47579	47625
48210	48211	48191	48184	48171	48177	48176	48190	48178	48169	48172	48176	48158	48158	48184	48188	48180	48169	48165	48166	48168	48172	48167	48160	48143	48135	48142	48128	48128	48121	48136	48152	48152	48133	48133	48136	48125	48094	48097	48128	48131	48157	48152	48148	48157	48168	48168	48189	48241	48260
48771	48771	48733	48722	48722	48717	48709	48709	48698	48700	48685	48673	48697	48682	48689	48705	48693	48683	48679	48671	48691	48688	48663	48657	48661	48641	48644	48645	48650	48664	48662	48672	48693	48694	48686	48675	48678	48663	48705	48714	48736	48743	48749	48747	48754	48771	48792	48819	48873	48925
49348	49345	49312	49287	49296	49277	49270	49272	49267	49254	49229	49242	49220	49231	49216	49243	49215	49218	49190	49194	49207	49219	49199	49200	49198	49186	49183	49182	49197	49215	49226	49237	49262	49255	49265	49271	49272	49268	49314	49327	49350	49361	49376	49381	49398	49403	49445	49510	49549	49590
49895	49883	49837	49839	49817	49802	49821	49810	49792	49779	49770	49751	49745	49750	49751	49735	49722	49720	49708	49718	49717	49724	49719	49709	49707	49701	49721	49723	49729	49735	49771	49769	49794	49807	49807	49818	49820	49832	49881	49910	49939	49956	49975	49979	49982	50011	50071	50116	50159	50202
50445	50431	50391	50365	50358	50360	50342	50325	50312	50294	50283	50256	50271	50264	50245	50251	50245	50213	50232	50231	50224	50224	50216	50216	50221	50224	50218	50237	50254	50261	50298	50310	50334	50348	50346	50377	50386	50416	50434	50480	50523	50535	50548	50560	50584	50604	50661	50738	50774	50831
50910	50899	50848	50829	50819	50793	50797	50792	50765	50755	50743	50711	50722	50711	50703	50686	50683	50657	50658	50665	50669	50685	50667	50652	50660	50665	50672	50678	50707	50707	50754	50781	50807	50797	50822	50852	50879	50921	50946	50974	51009	51048	51039	51048	51087	51117	51183	51208	51279	51326
51344	51318	51274	51263	51234	51224	51212	51207	51186	51169	51145	51154	51150	51140	51126	51101	51084	51098	51077	51061	51077	51057	51075	51085	51081	51080	51100	51123	51143	51147	51198	51203	51246	51259	51269	51302	51341	51371	51420	51450	51488	51510	51517	51534	51567	51603	51658	51712	51766	51804
51683	51668	51626	51601	51584	51599	51543	51550	51526	51494	51468	51484	51478	51462	51444	51451	51409	51398	51420	51397	51417	51405	51417	51419	51424	51421	51448	51453	51481	51522	51531	51550	51591	51615	51631	51651	51690	51733	51771	51813	51848	51864	51886	51918	51939	51993	52016	52054	52120	52160
51909	51875	51849	51832	51794	51784	51764	51767	51738	51720	51684	51697	51695	51674	51667	51661	51638	51663	51632	51621	51630	51633	51627	51633	51634	51655	51665	51688	51700	51725	51762	51793	51815	51837	51876	51904	51926	51963	52018	52052	52069	52081	52107	52119	52164	52209	52232	52315	52332	52361
52065	52043	52027	51988	51970	51944	51957	51933	51921	51903	51851	51894	51865	51854	51844	51860	51811	51842	51812	51820	51815	51831	51807	51804	51807	51844	51839	51878	51882	51935	51937	51993	52009	52015	52029	52078	52113	52160	52223	52233	52243	52269	52281	52304	52331	52377	52408	52451	52490	52504
52120	52091	52067	52033	52017	51980	51991	51985	51977	51957	51943	51920	51942	51923	51913	51890	51887	51855	51882	51896	51886	51846	51867	51860	51896	51903	51915	51945	51956	52005	52024	52028	52057	52068	52089	52129	52165	52206	52239	52296	52284	52310	52327	52351	52364	52413	52447	52443	52477	52505
51993	51978	51955	51935	51922	51883	51893	51895	51874	51857	51870	51851	51815	51826	51816	51828	51790	51780	51788	51812	51791	51776	51796	51807	51819	51825	51842	51869	51882	51883	51925	51927	51960	51973	51990	52027	52077	52112	52130	52151	52177	52172	52188	52225	52240	52263	52299	52280	52328	52309
51870	51855	51837	51835	51808	51793	51792	51777	51763	51767	51745	51746	51740	51737	51721	51709	51711	51697	51712	51722	51707	51678	51693	51707	51727	51741	51763	51775	51774	51770	51811	51839	51843	51849	51877	51920	51943	51997	52028	52038	52042	52038	52032	52073	52076	52103	52129	52133	52127	52127
51580	51576	51563	51558	51538	51553	51540	51504	51522	51510	51499	51493	51491	51498	51485	51473	51461	51447	51476	51488	51470	51477	51471	51468	51481	51497	51523	51537	51532	51571	51579	51579	51591	51602	51614	51632	51682	51710	51736	51721	51735	51727	51726	51745	51764	51784	51776	51807	51781	51761
51187	51182	51193	51173	51173	51171	51170	51156	51155	51149	51151	51159	51137	51137	51134	51128	51120	51119	51124	51113	51134	51137	51117	51120	51143	51162	51185	51166	51187	51201	51201	51199	51205	51222	51245	51263	51285	51320	51308	51312	51311	51313	51314	51322	51330	51330	51331	51303	51300	51276
50783	50774	50777	50773	50771	50777	50762	50767	50774	50765	50768	50771	50776	50765	50754	50758	50748	50778	50767	50756	50766	50772	50765	50766	50780	50800	50806	50807	50811	50810	50814	50812	50825	50822	50830	50853	50869	50887	50891	50877	50862	50858	50866	50848	50865	50856	50854	50829	50807	50771
50287	50295	50287	50305	50305	50317	50299	50298	50301	50308	50318	50332	50330	50318	50310	50313	50319	50315	50324	50324	50323	50327	50321	50339	50337	50349	50348	50367	50363	50348	50361	50353	50348	50337	50353	50372	50376	50382	50385	50362	50337	50314	50321	50320	50337	50307	50286	50264	50227	50188
49724	49736	49754	49765	49776	49776	49779	49787	49787	49800	49813	49810	49817	49819	49801	49797	49809	49824	49825	49822	49815	49827	49827	49815	49842	49843	49850	49854	49852	49833	49829	49809	49804	49799	49809	49817	49821	49803	49807	49771	49745	49731	49728	49728	49718	49708	49679	49625	49598	49552
49165	49190	49196	49219	49235	49231	49256	49251	49251	49274	49275	49286	49287	49283	49278	49302	49302	49317	49317	49304	49301	49305	49306	49311	49325	49319	49320	49317	49304	49301	49286	49264	49257	49252	49242	49258	49251	49243	49188	49173	49164	49137	49123	49121	49111	49082	49042	48997	48952	48908
48587	48610	48636	48663	48669	48697	48699	48678	48706	48710	48729	48734	48738	48745	48742	48763	48765	48772	48771	48789	48772	48767	48762	48771	48785	48778	48782	48761	48747	48735	48725	48701	48689	48681	48673	48666	48642	48631	48605	48566	48536	48517	48506	48491	48494	48441	48412	48355	48298	48243
48068	48076	48102	48122	48146	48167	48178	48185	48176	48202	48224	48233	48234	48248	48243	48248	48246	48253	48276	48275	48266	48270	48258	48267	48276	48271	48263	48254	48241	48227	48197	48178	48155	48148	48110	48109	48100	48059	48020	47995	47963	47948	47949	47918	47891	47856	47821	47764	47721	47651
47519	47535	47573	47602	47627	47638	47655	47643	47668	47674	47684	47701	47718	47705	47731	47730	47744	47730	47739	47754	47752	47761	47765	47747	47741	47740	47740	47721	47693	47680	47657	47638	47624	47592	47603	47562	47538	47496	47438	47431	47394	47359	47349	47349	47309	47288	47238	47179	47145	47083
47045	47043	47086	47124	47152	47158	47131	47169	47194	47216	47233	47231	47252	47247	47266	47259	47277	47287	47290	47259	47291	47289	47297	47294	47282	47281	47250	47245	47222	47221	47175	47152	47111	47125	47082	47056	47032	46973	46989	46916	46872	46875	46878	46833	46789	46750	46728	46661	46616	46581
46652	46684	46697	46729	46766	46760	46807	46806	46805	46829	46856	46826	46842	46873	46868	46872	46905	46915	46904	46920	46907	46912	46927	46887	46901	46899	46889	46861	46847	46802	46783	46752	46731	46713	46689	46665	46624	46574	46574	46491	46460	46463	46447	46418	46405	46355	46327	46259	46200	46150
46287	46320	46353	46366	46385	46426	46474	46445	46449	46471	46477	46509	46503	46506	46520	46517	46531	46544	46555	46561	46569	46557	46548	46545	46530	46520	46491	46479	46479	46442	46424	46370	46373	46335	46318	46341	46257	46212	46167	46130	46102	46091	46036	46045	46026	45983	45930	45915	45874	45801
46031	46072	46097	46140	46146	46159	46198	46184	46197	46206	46226	46242	46240	46251	46255	46280	46277	46269	46293	46282	46282	46288	46269	46272	46260	46246	46274	46237	46213	46180	46144	46130	46107	46088	46046	46041	45990	45928	45904	45874	45832	45814	45798	45806	45761	45711	45674	45640	45598	45574
45956	45958	45995	46021	46060	46054	46055	46068	46085	46097	46122	46073	46102	46142	46139	46159	46163	46187	46154	46172	46174	46181	46169	46172	46163	46140	46147	46089	46093	46067	46040	45999	45997	45961	45939	45925	45882	45813	45820	45722	45729	45721	45678	45711	45679	45640	45617	45582	45560	45546
45844	45881	45884	45879	45930	45941	45940	45958	45953	45992	45976	46000	46002	46011	46026	46055	46039	46049	46037	46040	46042	46051	46032	46047	46031	45998	46020	46002	45946	45960	45922	45907	45862	45849	45814	45773	45765	45705	45685	45663	45642	45628	45626	45617	45593	45563	45528	45507	45520	45524
45906	45921	45963	45986	45977	45983	45999	46007	46030	46007	46025	46010	46044	46071	46069	46093	46065	46080	46051	46083	46081	46077	46084	46086	46053	46042	46040	46018	46008	45967	45970	45950	45913	45916	45882	45896	45831	45815	45778	45728	45739	45723	45707	45710	45684	45657	45650	45626	45623	45670
46146	46141	46169	46200	46180	46197	46196	46225	46216	46216	46220	46246	46207	46228	46260	46253	46261	46262	46252	46249	46275	46258	46256	46249	46251	46193	46246	46183	46179	46168	46159	46151	46153	46135	46132	46090	46042	46048	45990	45990	45960	45995	46014	45962	45951	45930	45928	45928	45925	45971
46368	46389	46389	46400	46393	46392	46428	46410	46427	46407	46421	46463	46430	46424	46430	46444	46472	46439	46453	46454	46444	46457	46443	46442	46432	46381	46411	46381	46360	46367	46350	46360	46347	46333	46324	46284	46264	46253	46225	46226	46225	46239	46261	46236	46221	46202	46215	46215	46234	46271
46752	46721	46739	46758	46761	46747	46752	46767	46773	46751	46751	46782	46738	46772	46767	46785	46768	46770	46769	46763	46776	46779	46783	46765	46756	46737	46716	46725	46714	46707	46715	46733	46715	46710	46721	46683	46638	46635	46617	46653	46661	46670	46679	46657	46639	46642	46673	46679	46697	46776
47237	47226	47209	47237	47200	47223	47221	47210	47215	47220	47208	47170	47203	47200	47209	47224	47217	47210	47208	47199	47204	47233	47223	47220	47198	47201	47148	47180	47179	47176	47168	47180	47199	47197	47167	47147	47151	47124	47131	47155	47184	47173	47182	47180	47198	47206	47229	47261	47266	47294
47746	47725	47723	47696	47694	47705	47715	47677	47705	47677	47681	47640	47672	47671	47683	47685	47685	47670	47663	47667	47683	47672	47690	47668	47663	47658	47638	47649	47654	47646	47670	47685	47690	47695	47683	47656	47664	47667	47686	47713	47727	47757	47761	47754	47788	47775	47804	47843	47877	47931
48351	48329	48292	48295	48258	48259	48264	48267	48249	48251	48224	48186	48220	48234	48230	48231	48246	48217	48219	48206	48219	48219	48219	48218	48198	48213	48176	48211	48209	48235	48243	48253	48277	48276	48291	48267	48273	48310	48323	48340	48367	48387	48400	48397	48413	48441	48483	48526	48567	48625
48843	48840	48810	48793	48780	48776	48773	48777	48750	48755	48725	48732	48718	48729	48733	48726	48716	48708	48699	48703	48709	48719	48722	48708	48704	48712	48694	48734	48711	48729	48751	48776	48791	48802	48803	48824	48815	48848	48876	48905	48916	48947	48950	48951	48973	49001	49043	49099	49138	49187
49554	49554	49503	49475	49461	49445	49463	49442	49431	49417	49410	49401	49386	49395	49403	49378	49366	49366	49357	49373	49376	49373	49377	49376	49373	49397	49393	49394	49405	49434	49454	49471	49486	49505	49502	49543	49552	49584	49630	49655	49683	49714	49733	49736	49760	49797	49845	49879	49939	50004
50190	50161	50141	50102	50084	50078	50062	50060	50038	50016	50002	50011	50000	49986	49980	49978	49973	49965	49965	49957	49977	49970	49969	49980	49977	49981	49983	50013	50038	50054	50068	50091	50125	50137	50164	50184	50194	50247	50297	50321	50343	50361	50387	50405	50438	50457	50499	50574	50615	50680
50810	50786	50746	50724	50712	50688	50671	50671	50646	50630	50627	50610	50602	50588	50592	50585	50583	50551	50568	50567	50571	50559	50562	50552	50578	50595	50600	50615	50632	50650	50695	50725	50745	50755	50782	50805	50852	50886	50930	50971	51002	51014	51032	51063	51092	51128	51161	51233	51280	51340
51376	51351	51310	51282	51290	51245	51233	51224	51202	51178	51183	51195	51174	51179	51149	51126	51133	51114	51117	51122	51124	51118	51131	51145	51129	51162	51177	51194	51201	51236	51267	51293	51309	51329	51364	51379	51436	51446	51520	51563	51589	51604	51643	51657	51663	51739	51752	51825	51874	51911
51786	51775	51730	51733	51694	51669	51659	51628	51628	51601	51602	51593	51584	51593	51564	51553	51531	51536	51529	51531	51531	51533	51543	51542	51556	51587	51602	51596	51644	51650	51691	51733	51739	51772	51827	51817	51854	51891	51965	51998	52036	52018	52050	52081	52134	52168	52230	52244	52281	52312
52210	52187	52146	52115	52131	52105	52066	52057	52052	52019	52022	52007	51998	52018	51997	51967	51975	51961	51955	51942	51966	51961	51958	51930	51968	51979	52028	52037	52034	52080	52114	52140	52169	52167	52203	52250	52295	52314	52379	52417	52451	52455	52455	52484	52486	52566	52628	52628	52666	52719
52479	52461	52439	52438	52361	52371	52364	52353	52343	52306	52309	52281	52292	52287	52278	52267	52246	52249	52249	52257	52266	52239	52244	52249	52268	52329	52287	52322	52335	52371	52392	52410	52445	52455	52459	52553	52578	52631	52660	52703	52706	52707	52721	52746	52798	52822	52872	52880	52904	52911
52596	52582	52561	52546	52517	52511	52486	52487	52459	52454	52445	52415	52435	52467	52419	52403	52415	52396	52398	52406	52397	52388	52386	52421	52417	52424	52460	52471	52497	52503	52532	52561	52570	52595	52631	52655	52692	52760	52772	52790	52782	52792	52810	52833	52846	52916	52915	52932	52942	52917
52652	52638	52620	52598	52546	52577	52552	52570	52544	52548	52537	52545	52526	52523	52491	52493	52480	52480	52483	52486	52489	52476	52482	52461	52483	52543	52510	52561	52585	52583	52599	52619	52631	52658	52708	52699	52740	52791	52819	52816	52807	52832	52838	52855	52863	52884	52891	52921	52919	52936
52544	52551	52532	52499	52485	52513	52489	52496	52478	52484	52468	52477	52460	52439	52443	52428	52393	52421	52438	52427	52443	52411	52420	52401	52440	52494	52486	52513	52474	52514	52527	52546	52541	52571	52592	52593	52650	52709	52682	52699	52682	52695	52696	52723	52695	52707	52727	52756	52736	52723
52302	52281	52289	52267	52291	52268	52280	52259	52262	52253	52245	52227	52243	52208	52218	52205	52175	52231	52232	52221	52195	52224	52209	52206	52214	52238	52252	52273	52275	52283	52291	52316	52304	52324	52330	52346	52370	52377	52410	52409	52381	52384	52398	52400	52432	52435	52434	52404	52390	52345
51981	51970	51983	51992	52019	51979	51979	51970	51978	51979	51964	51983	51981	51960	51954	51954	51957	51952	51964	51974	51954	51946	51949	51965	51959	51966	51992	51989	51994	51994	51996	51997	52001	52014	52010	52027	52056	52043	52055	52052	52040	52032	52044	52033	52033	52016	52041	52013	51968	51935
51559	51561	51557	51560	51571	51573	51561	51569	51579	51584	51589	51584	51576	51548	51569	51564	51576	51565	51564	51564	51579	51557	51556	51561	51587	51575	51585	51593	51570	51577	51576	51568	51574	51563	51574	51585	51588	51595	51589	51576	51583	51544	51542	51546	51519	51510	51505	51475	51426	51390
50993	50993	51019	51041	51042	51041	51044	51036	51055	51051	51074	51064	51060	51052	51042	51037	51047	51065	51063	51073	51065	51062	51042	51066	51069	51066	51080	51070	51067	51052	51047	51036	51022	51019	51020	51025	51026	51025	51001	50979	50965	50942	50925	50931	50917	50905	50865	50829	50791	50750
50420	50441	50464	50482	50497	50497	50497	50503	50510	50527	50536	50538	50537	50538	50528	50528	50535	50532	50539	50543	50543	50531	50546	50545	50543	50549	50528	50532	50525	50513	50496	50482	50449	50454	50448	50440	50445	50421	50392	50378	50342	50321	50312	50305	50286	50273	50226	50186	50144	50080
49788	49803	49821	49847	49853	49872	49866	49879	49887	49895	49913	49911	49920	49907	49922	49915	49933	49923	49935	49935	49924	49920	49929	49935	49934	49921	49924	49916	49900	49892	49858	49841	49828	49808	49792	49782	49781	49735	49708	49666	49667	49643	49621	49609	49601	49564	49499	49467	49417	49362
49131	49131	49166	49192	49216	49217	49231	49237	49240	49263	49269	49280	49275	49276	49277	49273	49291	49300	49305	49295	49294	49301	49297	49304	49301	49287	49280	49271	49239	49245	49197	49179	49154	49142	49129	49105	49096	49052	49025	48987	48954	48937	48914	48923	48893	48847	48805	48753	48701	48637
48448	48462	48490	48534	48553	48562	48564	48576	48598	48601	48600	48626	48629	48635	48634	48628	48651	48652	48662	48664	48662	48649	48654	48635	48647	48635	48635	48608	48578	48571	48541	48511	48487	48479	48449	48423	48417	48367	48320	48278	48234	48227	48218	48205	48187	48124	48086	48024	48008	47925
47790	47808	47837	47881	47898	47898	47916	47927	47948	47952	47971	47981	47987	47983	47977	47993	48021	48003	48014	48012	48003	48001	48007	47996	47975	47980	47974	47947	47929	47912	47879	47846	47820	47808	47773	47764	47728	47686	47630	47590	47560	47555	47538	47492	47488	47408	47399	47354	47306	47244
47203	47228	47272	47313	47313	47316	47337	47350	47360	47392	47395	47400	47426	47407	47403	47445	47465	47442	47455	47441	47447	47447	47448	47459	47443	47406	47426	47395	47359	47336	47301	47262	47246	47235	47209	47160	47140	47107	47042	47002	46966	46963	46970	46920	46890	46839	46822	46764	46734	46697
46636	46668	46713	46711	46760	46747	46777	46771	46787	46815	46841	46837	46836	46856	46825	46869	46875	46871	46894	46888	46923	46880	46905	46888	46884	46846	46812	46818	46779	46753	46731	46700	46688	46665	46630	46605	46555	46502	46474	46457	46439	46398	46392	46365	46318	46287	46263	46167	46175	46144
46135	46164	46219	46214	46268	46246	46277	46278	46295	46322	46331	46344	46338	46356	46392	46403	46387	46401	46371	46367	46366	46379	46390	46389	46371	46339	46319	46308	46279	46275	46229	46215	46187	46170	46133	46107	46065	46016	45988	45978	45933	45914	45890	45863	45838	45772	45766	45743	45685	45678
45825	45884	45867	45890	45921	45944	45959	45971	45977	45973	45994	46019	46019	46047	46061	46051	46064	46048	46056	46056	46020	46049	46057	46074	46040	46035	46009	45974	45960	45936	45901	45897	45872	45873	45842	45796	45743	45705	45688	45656	45592	45623	45614	45571	45563	45530	45507	45473	45434	45453
45524	45540	45576	45615	45626	45613	45630	45632	45669	45685	45672	45703	45696	45721	45725	45727	45755	45740	45719	45751	45738	45739	45751	45740	45697	45707	45700	45681	45656	45613	45639	45587	45571	45561	45528	45479	45454	45405	45382	45323	45358	45356	45328	45285	45287	45253	45257	45223	45191	45235
45370	45410	45421	45425	45443	45467	45449	45457	45482	45488	45488	45503	45496	45521	45560	45546	45566	45552	45544	45545	45513	45551	45564	45563	45538	45510	45509	45492	45477	45479	45426	45426	45421	45388	45355	45337	45295	45244	45227	45177	45222	45212	45216	45182	45184	45160	45142	45139	45094	45166
45388	45394	45408	45411	45428	45449	45444	45481	45473	45490	45456	45479	45497	45518	45558	45535	45544	45507	45520	45523	45564	45552	45513	45535	45514	45500	45494	45474	45464	45418	45465	45412	45423	45407	45378	45352	45328	45289	45303	45237	45250	45283	45297	45290	45246	45233	45214	45191	45183	45235
45455	45469	45485	45458	45482	45484	45496	45505	45506	45506	45529	45520	45538	45527	45563	45565	45567	45560	45558	45552	45596	45561	45608	45563	45583	45546	45534	45499	45526	45492	45534	45487	45495	45480	45459	45424	45410	45413	45407	45330	45396	45398	45385	45417	45362	45367	45387	45381	45404	45417
45680	45682	45667	45679	45680	45669	45701	45702	45717	45697	45695	45691	45726	45727	45771	45736	45724	45716	45744	45731	45755	45723	45784	45742	45704	45712	45713	45704	45679	45672	45685	45697	45709	45691	45661	45653	45647	45629	45632	45603	45674	45641	45653	45665	45644	45654	45670	45707	45724	45751
46086	46077	46065	46057	46060	46062	46066	46066	46055	46068	46064	46069	46066	46081	46053	46086	46089	46071	46090	46069	46085	46106	46124	46110	46063	46049	46068	46064	46064	46048	46045	46082	46082	46066	46077	46064	46057	46058	46048	46065	46104	46104	46086	46134	46122	46118	46131	46144	46187	46234
46473	46463	46441	46443	46432	46436	46424	46436	46430	46426	46424	46409	46405	46418	46428	46440	46430	46444	46411	46433	46470	46461	46451	46445	46457	46433	46422	46436	46426	46427	46441	46479	46461	46468	46478	46471	46464	46463	46507	46540	46552	46558	46559	46539	46556	46587	46619	46659	46719	46740
47022	47025	46992	46982	46975	46962	46970	46955	46954	46948	46937	46925	46920	46935	46927	46953	46943	46918	46940	46937	46951	46933	46963	46938	46950	46925	46943	46947	46933	46975	46988	47008	47009	47032	47018	47045	47044	47046	47092	47130	47141	47147	47154	47151	47167	47184	47242	47277	47320	47385
47654	47658	47643	47617	47607	47599	47590	47591	47557	47570	47551	47531	47545	47563	47535	47561	47551	47548	47544	47539	47529	47553	47561	47545	47548	47555	47563	47567	47581	47589	47600	47634	47657	47672	47672	47685	47690	47727	47760	47801	47818	47838	47831	47851	47890	47903	47951	47994	48051	48087
48342	48312	48271	48269	48249	48245	48222	48230	48201	48197	48176	48184	48170	48166	48162	48177	48152	48162	48153	48158	48151	48166	48167	48163	48161	48164	48182	48196	48211	48233	48260	48276	48300	48322	48335	48360	48383	48410	48438	48491	48510	48540	48547	48549	48578	48628	48671	48709	48770	48823
49039	49020	48992	48957	48937	48925	48918	48911	48896	48885	48867	48881	48858	48844	48861	48845	48832	48819	48832	48843	48831	48841	48849	48836	48842	48852	48893	48888	48903	48916	48959	48993	48996	49013	49053	49058	49093	49143	49164	49219	49247	49249	49292	49292	49335	49363	49406	49456	49513	49562
49767	49735	49707	49671	49655	49638	49630	49619	49593	49580	49580	49555	49560	49553	49548	49544	49527	49529	49521	49541	49530	49534	49524	49527	49549	49547	49582	49581	49597	49644	49677	49695	49736	49747	49769	49790	49820	49878	49906	49970	49979	49992	50022	50048	50066	50109	50169	50205	50264	50313
50458	50440	50407	50374	50349	50325	50322	50319	50301	50287	50262	50269	50256	50250	50232	50226	50229	50221	50198	50224	50210	50233	50206	50207	50236	50244	50267	50269	50316	50348	50342	50407	50441	50433	50475	50500	50533	50593	50624	50675	50703	50724	50730	50766	50774	50833	50870	50913	50977	50997
51066	51068	51049	51007	50984	50971	50971	50958	50920	50912	50915	50886	50886	50889	50845	50857	50841	50850	50840	50855	50848	50827	50816	50832	50846	50873	50892	50923	50939	50960	51001	51010	51067	51084	51096	51155	51175	51231	51251	51298	51329	51354	51365	51357	51410	51446	51487	51529	51545	51616
51685	51661	51644	51626	51601	51569	51556	51554	51531	51525	51512	51501	51497	51480	51473	51452	51450	51447	51476	51454	51440	51448	51449	51444	51465	51481	51493	51496	51536	51566	51610	51622	51633	51679	51687	51748	51784	51831	51873	51930	51913	51980	51940	51957	52006	52051	52065	52120	52118	52161
52165	52198	52146	52125	52111	52083	52077	52055	52067	52053	52021	52018	52009	51997	51983	51978	51952	51967	51930	51963	51953	51944	51970	51962	51973	51996	52021	52025	52052	52089	52074	52116	52116	52152	52193	52231	52272	52340	52350	52384	52408	52439	52434	52436	52477	52515	52539	52565	52602	52595
52536	52504	52485	52453	52453	52437	52405	52417	52437	52395	52386	52380	52358	52349	52328	52311	52321	52315	52286	52315	52310	52296	52312	52311	52323	52341	52358	52366	52396	52422	52419	52446	52431	52499	52518	52554	52593	52630	52673	52671	52688	52706	52717	52725	52751	52790	52809	52819	52861	52852
52843	52826	52805	52804	52809	52763	52778	52758	52788	52728	52726	52708	52719	52708	52665	52665	52660	52659	52675	52654	52667	52656	52641	52656	52675	52681	52708	52743	52745	52761	52784	52798	52819	52810	52835	52861	52912	52935	52964	52987	52979	52968	52990	53007	53046	53042	53074	53087	53103	53075
52979	52971	52943	52941	52924	52921	52907	52903	52904	52877	52880	52887	52873	52853	52835	52811	52815	52816	52855	52814	52819	52820	52847	52805	52818	52858	52861	52895	52886	52893	52913	52928	52903	52915	52959	52993	53021	53060	53062	53068	53065	53073	53073	53083	53106	53106	53115	53132	53089	53099
52920	52902	52882	52887	52880	52866	52857	52842	52816	52846	52832	52830	52831	52814	52798	52778	52788	52780	52765	52803	52783	52795	52800	52776	52790	52816	52839	52801	52838	52830	52842	52857	52874	52853	52875	52889	52928	52950	52945	52964	52937	52957	52943	52947	52974	52973	52965	52939	52911	52908
52827	52809	52823	52810	52806	52822	52798	52792	52772	52807	52789	52783	52781	52770	52767	52748	52757	52747	52731	52753	52766	52741	52728	52744	52765	52782	52760	52761	52781	52789	52791	52787	52748	52800	52799	52810	52834	52837	52845	52826	52813	52816	52815	52799	52811	52820	52805	52779	52739	52715
52519	52526	52535	52539	52555	52543	52547	52551	52544	52541	52570	52536	52540	52536	52524	52508	52529	52529	52527	52525	52515	52523	52525	52518	52513	52532	52538	52519	52527	52524	52539	52517	52525	52505	52500	52518	52530	52522	52524	52503	52480	52488	52471	52480	52467	52460	52444	52409	52382	52329
52104	52089	52102	52112	52119	52125	52124	52108	52096	52157	52144	52131	52146	52141	52113	52126	52121	52137	52108	52130	52125	52120	52116	52118	52135	52130	52132	52119	52128	52105	52121	52075	52069	52049	52062	52055	52063	52071	52049	52020	51994	52004	51982	51976	51968	51940	51924	51881	51828	51800
51629	51624	51630	51643	51672	51672	51678	51660	51701	51692	51702	51721	51709	51713	51701	51692	51706	51699	51715	51723	51708	51695	51686	51702	51705	51707	51694	51703	51688	51667	51663	51637	51592	51602	51593	51584	51597	51572	51554	51512	51477	51471	51450	51444	51441	51436	51376	51345	51298	51245
51064	51060	51081	51098	51113	51137	51135	51121	51124	51144	51175	51167	51178	51177	51186	51175	51184	51198	51202	51181	51189	51174	51176	51178	51195	51168	51173	51168	51146	51124	51101	51084	51056	51053	51036	51022	51010	50984	50950	50907	50878	50860	50855	50850	50833	50794	50760	50700	50658	50593
50364	50393	50422	50451	50463	50475	50488	50464	50504	50513	50523	50522	50525	50539	50525	50533	50536	50548	50555	50546	50545	50538	50531	50540	50547	50531	50515	50502	50499	50477	50450	50424	50409	50400	50361	50344	50327	50299	50260	50213	50182	50158	50158	50155	50118	50103	50046	49997	49929	49897
49695	49708	49744	49763	49779	49801	49817	49818	49825	49846	49867	49871	49870	49877	49889	49899	49892	49908	49919	49901	49891	49903	49901	49913	49893	49890	49875	49844	49839	49820	49780	49747	49730	49708	49691	49664	49636	49604	49567	49515	49486	49479	49465	49445	49407	49374	49326	49284	49229	49193
48996	49009	49057	49077	49087	49113	49103	49142	49147	49178	49176	49183	49175	49198	49209	49218	49221	49233	49228	49229	49230	49219	49221	49227	49194	49186	49186	49173	49158	49113	49076	49049	49025	48987	48982	48955	48937	48877	48841	48812	48761	48764	48739	48737	48699	48648	48615	48552	48511	48477
48293	48359	48369	48394	48431	48437	48437	48450	48464	48500	48500	48512	48503	48540	48543	48541	48561	48560	48577	48548	48556	48550	48557	48554	48544	48521	48502	48474	48474	48442	48406	48387	48360	48328	48317	48275	48235	48190	48164	48111	48088	48067	48059	48044	48016	47962	47899	47876	47861	47805
47626	47650	47681	47725	47736	47753	47772	47750	47797	47797	47814	47850	47852	47859	47868	47877	47888	47894	47877	47874	47904	47891	47908	47897	47886	47853	47846	47797	47803	47774	47729	47703	47699	47666	47639	47597	47541	47512	47475	47454	47435	47435	47395	47384	47356	47290	47263	47219	47199	47149
47043	47003	47097	47106	47110	47131	47150	47156	47170	47162	47213	47228	47217	47230	47244	47263	47254	47264	47281	47267	47265	47267	47284	47277	47270	47223	47206	47184	47178	47161	47133	47106	47070	47062	47018	46992	46931	46892	46855	46837	46826	46802	46771	46779	46732	46717	46667	46643	46609	46600
46495	46575	46552	46584	46581	46616	46635	46631	46665	46685	46688	46689	46687	46697	46725	46747	46764	46752	46743	46743	46752	46757	46765	46746	46743	46743	46685	46696	46649	46655	46621	46619	46571	46545	46533	46490	46453	46396	46361	46347	46338	46337	46333	46300	46265	46233	46195	46173	46144	46141
46043	46069	46073	46118	46145	46139	46161	46214	46189	46229	46191	46206	46218	46209	46250	46273	46272	46277	46274	46247	46253	46268	46271	46254	46258	46236	46207	46228	46151	46174	46133	46151	46110	46061	46042	46011	46029	45918	45932	45918	45898	45906	45872	45852	45843	45804	45789	45767	45746	45747
45691	45660	45700	45733	45762	45776	45788	45770	45802	45801	45839	45824	45836	45844	45865	45867	45865	45884	45889	45881	45869	45889	45893	45908	45852	45845	45828	45859	45780	45806	45764	45747	45749	45747	45701	45683	45608	45610	45593	45583	45577	45581	45564	45554	45525	45505	45455	45489	45474	45499
45523	45534	45497	45576	45562	45582	45588	45607	45617	45618	45631	45632	45652	45665	45675	45677	45668	45700	45675	45692	45702	45708	45696	45677	45681	45646	45638	45643	45621	45588	45619	45552	45580	45550	45553	45543	45474	45462	45453	45452	45453	45449	45443	45438	45409	45414	45408	45395	45379	45395
45380	45407	45381	45403	45376	45392	45414	45484	45411	45443	45443	45411	45441	45444	45475	45442	45460	45482	45469	45453	45503	45502	45491	45484	45465	45457	45457	45502	45445	45416	45414	45391	45414	45374	45385	45374	45304	45335	45312	45318	45331	45331	45325	45305	45279	45310	45272	45296	45325	45340
45405	45366	45436	45423	45388	45395	45406	45405	45434	45420	45464	45435	45425	45433	45467	45472	45489	45460	45453	45458	45452	45471	45481	45469	45456	45450	45444	45418	45419	45450	45426	45445	45450	45403	45417	45384	45365	45358	45360	45388	45374	45387	45404	45383	45404	45379	45387	45425	45431	45478
45611	45632	45656	45590	45574	45614	45596	45633	45607	45639	45597	45607	45601	45630	45618	45657	45610	45637	45605	45629	45627	45657	45636	45660	45625	45614	45616	45629	45610	45592	45617	45661	45633	45679	45619	45621	45654	45614	45618	45631	45655	45662	45659	45668	45669	45665	45688	45708	45743	45778
45832	45830	45857	45813	45814	45804	45807	45795	45809	45834	45812	45805	45803	45820	45828	45797	45838	45799	45799	45811	45826	45819	45823	45813	45796	45824	45824	45839	45809	45806	45832	45887	45873	45900	45870	45847	45879	45846	45871	45910	45909	45938	45909	45961	45946	45973	45993	46054	46078	46121
46207	46166	46155	46161	46151	46163	46141	46148	46147	46145	46146	46114	46121	46107	46155	46166	46150	46129	46116	46126	46122	46130	46136	46144	46117	46142	46128	46133	46122	46174	46183	46225	46218	46213	46241	46224	46258	46248	46260	46304	46329	46352	46337	46370	46367	46389	46423	46488	46510	46559
46758	46722	46730	46683	46671	46657	46661	46688	46648	46633	46639	46621	46629	46630	46623	46606	46640	46622	46618	46605	46635	46615	46635	46622	46635	46618	46644	46644	46645	46711	46702	46727	46737	46747	46761	46778	46801	46814	46837	46855	46910	46900	46917	46938	46941	46987	47038	47072	47112	47172
47311	47306	47253	47235	47214	47203	47205	47193	47179	47162	47130	47160	47151	47131	47136	47133	47135	47118	47128	47139	47125	47130	47127	47114	47144	47153	47168	47176	47190	47213	47223	47272	47278	47293	47309	47331	47362	47381	47419	47452	47483	47503	47507	47539	47555	47593	47621	47680	47725	47775
47955	47930	47894	47854	47850	47836	47828	47814	47789	47787	47771	47759	47765	47750	47741	47718	47736	47733	47732	47727	47735	47754	47739	47733	47748	47750	47771	47791	47792	47843	47856	47877	47916	47927	47942	47959	48011	48033	48078	48127	48139	48164	48171	48189	48216	48268	48293	48348	48412	48463
48607	48592	48565	48539	48510	48493	48484	48485	48476	48454	48438	48427	48432	48400	48399	48393	48384	48373	48386	48390	48384	48383	48395	48382	48381	48406	48434	48451	48461	48498	48517	48550	48568	48590	48626	48653	48655	48722	48759	48814	48830	48857	48870	48896	48922	48961	49007	49044	49110	49145
49321	49307	49260	49236	49207	49205	49179	49179	49147	49142	49129	49105	49109	49098	49084	49083	49056	49055	49055	49070	49065	49075	49069	49063	49074	49096	49114	49127	49154	49177	49222	49241	49258	49286	49316	49346	49395	49436	49477	49503	49539	49574	49584	49598	49644	49678	49730	49773	49804	49851
49990	49970	49939	49909	49896	49877	49863	49848	49829	49813	49799	49777	49776	49781	49752	49752	49752	49719	49737	49728	49736	49734	49718	49735	49738	49761	49781	49807	49821	49842	49867	49909	49928	49950	49986	50027	50058	50104	50151	50182	50212	50216	50241	50269	50288	50351	50381	50404	50454	50491
50672	50667	50625	50597	50563	50548	50549	50525	50522	50493	50485	50476	50488	50448	50427	50415	50406	50393	50402	50410	50397	50417	50402	50397	50426	50443	50456	50485	50497	50522	50569	50575	50623	50624	50654	50698	50739	50803	50825	50862	50874	50888	50918	50938	50966	51009	51048	51088	51106	51138
51282	51261	51221	51189	51181	51178	51151	51149	51122	51113	51085	51078	51049	51064	51056	51043	51012	51025	51025	51018	51038	51010	51015	51016	51020	51052	51069	51097	51106	51118	51167	51167	51207	51226	51254	51284	51326	51379	51433	51456	51458	51462	51498	51510	51535	51578	51608	51657	51648	51661
51737	51729	51685	51677	51652	51639	51636	51617	51604	51610	51578	51575	51574	51554	51539	51492	51517	51497	51509	51508	51518	51472	51495	51501	51515	51533	51572	51574	51573	51610	51646	51665	51682	51700	51722	51764	51802	51846	51867	51887	51881	51905	51918	51938	51962	52009	52001	52044	52030	52068
52199	52186	52160	52132	52110	52085	52085	52082	52072	52072	52014	52051	52039	52041	52000	51998	51981	52013	51988	51976	51984	51999	51979	51991	51995	52021	52028	52049	52063	52058	52095	52138	52109	52128	52157	52198	52232	52289	52315	52326	52305	52312	52325	52327	52369	52390	52397	52458	52405	52410
52511	52500	52482	52473	52466	52479	52457	52427	52429	52419	52444	52402	52375	52380	52368	52318	52345	52341	52353	52370	52354	52317	52352	52352	52358	52381	52376	52387	52401	52449	52442	52465	52455	52456	52487	52513	52556	52572	52594	52594	52617	52596	52607	52631	52635	52656	52656	52680	52647	52626
52597	52603	52582	52565	52556	52601	52571	52563	52533	52535	52569	52539	52563	52530	52506	52507	52488	52474	52507	52491	52480	52451	52480	52466	52499	52503	52515	52539	52548	52564	52529	52560	52556	52553	52574	52604	52609	52641	52634	52645	52643	52633	52666	52640	52671	52673	52655	52695	52648	52620
52675	52678	52659	52660	52651	52647	52650	52649	52632	52634	52619	52634	52661	52635	52605	52585	52592	52621	52603	52598	52614	52562	52593	52603	52580	52610	52619	52631	52641	52678	52640	52630	52624	52625	52646	52660	52674	52689	52660	52680	52680	52651	52641	52664	52673	52675	52667	52640	52608	52585
52595	52583	52594	52591	52608	52584	52563	52583	52600	52601	52624	52609	52571	52589	52583	52555	52570	52601	52564	52590	52577	52537	52579	52564	52564	52582	52581	52591	52596	52582	52561	52565	52557	52558	52563	52578	52566	52575	52567	52557	52521	52522	52527	52533	52533	52526	52493	52428	52431	52396
52295	52288	52309	52313	52329	52289	52319	52321	52309	52323	52307	52325	52349	52321	52331	52302	52310	52320	52326	52293	52316	52301	52303	52310	52322	52313	52313	52303	52312	52282	52297	52275	52259	52247	52267	52261	52269	52262	52230	52221	52190	52170	52193	52169	52164	52134	52113	52051	52052	52001
51944	51957	51964	51992	52014	51978	52038	52010	52020	52035	52051	52040	52009	52040	52037	52039	52036	52003	52042	52028	52020	52016	52018	52020	52043	52033	52021	52018	52011	51984	51978	51951	51941	51934	51934	51914	51920	51892	51887	51838	51813	51810	51800	51806	51758	51741	51718	51677	51614	51579
51472	51488	51517	51531	51553	51546	51547	51569	51567	51585	51597	51594	51609	51600	51609	51620	51617	51603	51611	51630	51606	51585	51594	51612	51611	51593	51585	51581	51562	51544	51527	51515	51486	51478	51463	51444	51427	51397	51389	51349	51308	51286	51304	51279	51249	51226	51187	51138	51085	51031
50883	50907	50930	50975	50980	51007	50995	51006	51015	51023	51046	51053	51051	51055	51053	51057	51060	51057	51079	51072	51064	51043	51060	51065	51069	51055	51032	51017	51006	50992	50972	50937	50920	50914	50891	50865	50847	50812	50771	50738	50704	50690	50672	50673	50634	50610	50552	50505	50470	50417
50260	50280	50309	50349	50360	50380	50396	50395	50408	50424	50442	50446	50443	50459	50454	50486	50467	50482	50482	50473	50466	50472	50481	50482	50464	50451	50439	50431	50409	50381	50354	50318	50303	50296	50269	50231	50210	50173	50126	50093	50052	50034	50023	50003	49985	49947	49904	49846	49802	49745
49575	49601	49635	49659	49680	49704	49690	49709	49730	49758	49769	49779	49786	49794	49787	49804	49809	49831	49820	49814	49809	49789	49823	49804	49819	49788	49767	49756	49732	49700	49676	49648	49631	49609	49589	49549	49522	49472	49430	49399	49359	49337	49316	49317	49271	49241	49176	49131	49090	49045
48870	48899	48934	48969	48984	49004	49011	49019	49040	49051	49068	49088	49083	49094	49104	49125	49126	49125	49119	49128	49123	49117	49124	49135	49116	49112	49072	49060	49051	49010	48986	48955	48914	48911	48888	48846	48816	48764	48715	48689	48658	48649	48626	48604	48574	48532	48491	48438	48397	48374
48165	48182	48200	48238	48258	48260	48305	48303	48320	48325	48348	48353	48359	48389	48409	48427	48419	48429	48437	48434	48426	48410	48423	48425	48408	48386	48372	48350	48337	48307	48292	48248	48222	48211	48186	48131	48097	48042	48001	47967	47950	47929	47898	47875	47858	47823	47762	47733	47690	47675
47452	47493	47531	47557	47582	47572	47619	47614	47626	47645	47658	47675	47687	47681	47694	47723	47734	47752	47726	47748	47732	47736	47742	47723	47707	47713	47676	47664	47637	47632	47574	47550	47538	47510	47498	47465	47405	47362	47300	47298	47265	47271	47225	47212	47212	47145	47106	47093	47057	47046
46881	46901	46932	46952	46968	46999	47021	47003	47023	47041	47067	47057	47086	47080	47112	47112	47129	47143	47129	47125	47114	47133	47117	47113	47140	47097	47095	47065	47044	47012	47003	46971	46950	46926	46920	46874	46816	46776	46720	46718	46726	46672	46693	46657	46647	46598	46555	46569	46512	46502
46280	46301	46320	46307	46352	46370	46347	46401	46385	46422	46430	46427	46444	46462	46472	46501	46516	46495	46499	46484	46483	46491	46521	46497	46505	46466	46450	46451	46397	46394	46352	46353	46339	46319	46309	46235	46218	46206	46141	46134	46117	46103	46089	46091	46073	46013	46018	45980	45973	45950
45793	45832	45830	45859	45864	45874	45907	45885	45918	45935	45917	45920	45920	45954	45967	45982	46002	45978	45967	46027	46027	46015	46020	45979	46016	45974	45945	45922	45959	45900	45880	45890	45882	45832	45816	45806	45759	45705	45677	45698	45693	45676	45616	45666	45625	45604	45582	45568	45611	45564
45500	45515	45522	45537	45549	45538	45603	45606	45586	45583	45572	45656	45608	45585	45631	45666	45677	45618	45652	45622	45640	45677	45664	45685	45667	45626	45611	45609	45581	45575	45549	45570	45580	45568	45539	45527	45486	45454	45421	45428	45409	45408	45386	45383	45382	45371	45383	45368	45374	45387
45180	45190	45236	45197	45233	45249	45209	45233	45275	45284	45261	45304	45273	45293	45314	45296	45331	45322	45313	45323	45326	45339	45326	45332	45328	45319	45329	45289	45267	45263	45272	45232	45233	45270	45270	45182	45163	45143	45131	45182	45141	45192	45166	45153	45134	45137	45138	45154	45135	45179
45065	45053	45065	45074	45054	45073	45062	45061	45066	45108	45076	45096	45071	45095	45104	45126	45139	45140	45124	45120	45120	45133	45104	45142	45107	45122	45100	45086	45086	45078	45100	45092	45072	45066	45062	45013	45054	45014	45034	45037	45049	45072	45050	45047	45034	45051	45050	45061	45079	45084
45127	45122	45112	45109	45129	45135	45080	45134	45129	45129	45135	45151	45131	45160	45168	45159	45145	45148	45130	45145	45168	45161	45175	45161	45137	45149	45167	45149	45151	45157	45135	45153	45173	45158	45137	45112	45152	45152	45175	45177	45172	45179	45232	45178	45177	45217	45184	45239	45257	45288
45228	45209	45204	45152	45199	45202	45197	45174	45176	45183	45178	45163	45163	45173	45189	45182	45199	45204	45204	45195	45202	45217	45215	45185	45191	45219	45245	45213	45196	45224	45220	45248	45252	45265	45299	45241	45229	45215	45308	45307	45319	45349	45299	45330	45340	45344	45394	45422	45439	45474
45444	45458	45501	45522	45503	45443	45504	45393	45386	45436	45440	45405	45471	45469	45439	45517	45414	45435	45465	45389	45408	45453	45456	45451	45379	45399	45444	45432	45417	45494	45479	45500	45555	45550	45597	45480	45585	45631	45624	45653	45594	45655	45704	45717	45704	45704	45771	45825	45853	45789
46027	46041	46012	46055	46027	45978	46040	45958	45959	45967	45953	45909	45960	45966	45952	45981	45906	45940	45950	45934	45948	45966	45981	45971	45950	45950	45971	45952	45968	46012	46021	46039	46071	46071	46045	46103	46120	46147	46162	46195	46183	46232	46236	46229	46262	46276	46321	46386	46405	46443
46429	46415	46379	46360	46338	46328	46324	46303	46291	46292	46274	46268	46273	46294	46254	46280	46283	46245	46261	46242	46261	46264	46276	46259	46250	46273	46313	46295	46301	46329	46356	46375	46411	46410	46414	46457	46488	46496	46541	46566	46591	46634	46666	46660	46681	46707	46741	46791	46855	46870
47029	46991	46984	46967	46905	46909	46927	46898	46871	46881	46869	46813	46852	46875	46836	46836	46825	46826	46829	46826	46819	46837	46811	46842	46824	46865	46832	46877	46890	46926	46944	46970	46994	47019	47031	47040	47101	47113	47175	47206	47220	47261	47267	47287	47310	47353	47396	47448	47494	47511
47648	47635	47628	47575	47565	47554	47541	47547	47513	47513	47479	47470	47464	47473	47456	47454	47417	47425	47443	47429	47434	47434	47439	47447	47434	47457	47471	47500	47499	47543	47559	47598	47631	47657	47674	47697	47724	47778	47823	47856	47906	47911	47913	47958	47975	48015	48067	48122	48164	48217
48384	48371	48332	48282	48280	48250	48245	48231	48232	48215	48204	48192	48175	48192	48160	48138	48111	48130	48135	48149	48126	48118	48131	48138	48139	48159	48183	48194	48214	48242	48275	48317	48334	48365	48380	48415	48456	48519	48548	48583	48615	48629	48646	48667	48710	48760	48813	48834	48877	48939
49133	49104	49074	49051	49024	49003	49007	48971	48977	48948	48936	48933	48918	48902	48895	48871	48864	48870	48854	48877	48881	48873	48867	48864	48877	48904	48898	48931	48954	48982	49019	49040	49079	49092	49104	49154	49200	49249	49284	49333	49349	49367	49379	49411	49439	49489	49514	49563	49605	49659
49878	49861	49824	49803	49768	49771	49742	49733	49705	49693	49690	49662	49674	49669	49637	49615	49617	49611	49595	49620	49610	49602	49601	49612	49614	49628	49657	49680	49701	49720	49771	49780	49808	49834	49882	49908	49944	49984	50032	50063	50080	50102	50122	50140	50168	50214	50238	50286	50317	50325
50616	50579	50542	50533	50499	50487	50475	50472	50449	50434	50429	50408	50401	50391	50360	50373	50345	50340	50343	50348	50347	50350	50332	50362	50361	50362	50406	50414	50415	50477	50484	50508	50526	50536	50563	50640	50660	50702	50760	50777	50787	50792	50817	50842	50877	50929	50923	50973	50988	50979
51258	51221	51203	51175	51157	51140	51129	51107	51117	51079	51087	51054	51083	51064	51044	51017	51030	50996	51011	51001	51000	50987	51003	50978	51008	51017	51067	51064	51075	51108	51128	51148	51162	51184	51196	51280	51290	51366	51363	51372	51397	51404	51414	51431	51488	51469	51507	51535	51555	51546
51842	51844	51819	51807	51795	51757	51751	51736	51724	51726	51704	51686	51693	51690	51659	51640	51667	51627	51638	51639	51626	51620	51628	51642	51650	51675	51683	51695	51725	51737	51739	51774	51766	51796	51806	51888	51884	51941	51935	51954	51957	51971	51982	52013	52065	52026	52085	52086	52088	52082
52333	52338	52301	52289	52273	52280	52249	52255	52246	52223	52243	52251	52232	52188	52185	52181	52140	52157	52170	52169	52164	52153	52149	52170	52163	52219	52190	52230	52213	52242	52252	52260	52259	52283	52337	52353	52356	52394	52411	52401	52417	52403	52417	52440	52438	52469	52501	52480	52464	52470
52655	52635	52626	52653	52654	52621	52593	52588	52574	52577	52593	52603	52541	52523	52537	52532	52540	52512	52512	52528	52531	52508	52506	52473	52525	52581	52515	52582	52589	52586	52589	52611	52579	52589	52568	52631	52677	52655	52682	52699	52671	52653	52675	52705	52680	52742	52752	52699	52663	52652
52963	52948	52970	52964	52951	52934	52922	52919	52915	52908	52913	52917	52920	52935	52889	52879	52847	52863	52874	52876	52856	52844	52866	52868	52870	52838	52858	52893	52952	52905	52900	52892	52900	52912	52889	52957	52940	52958	52946	52945	52925	52934	52949	52942	52939	52955	52973	52904	52883	52867
53062	53059	53072	53063	53023	53059	53055	53041	53056	53027	53073	53035	53053	53062	53018	53027	53047	53026	53025	53026	53006	53016	53003	53036	53026	53003	53051	53031	53046	53028	53023	52989	52998	52997	53010	53048	53023	52977	53029	53001	53005	52982	52980	52975	52941	52937	52989	52912	52893	52862
52953	52945	52961	52951	52938	52980	52967	52983	52991	52980	53000	52992	52986	52983	52970	52989	52927	52976	52983	52978	52953	52948	52960	52941	52962	52938	52965	52945	52985	52938	52936	52905	52922	52889	52913	52938	52906	52875	52887	52845	52835	52830	52828	52827	52824	52827	52797	52742	52701	52675
52828	52838	52836	52849	52837	52873	52866	52890	52901	52890	52916	52908	52908	52869	52897	52894	52919	52912	52907	52906	52880	52892	52877	52872	52882	52909	52902	52871	52899	52844	52826	52811	52788	52786	52807	52782	52768	52774	52732	52719	52679	52667	52642	52645	52660	52589	52580	52537	52477	52434
52546	52576	52583	52603	52627	52612	52630	52635	52643	52664	52679	52668	52671	52637	52674	52679	52700	52672	52677	52683	52665	52654	52660	52700	52675	52669	52660	52634	52603	52605	52589	52562	52541	52532	52499	52511	52483	52492	52424	52404	52392	52357	52334	52323	52299	52273	52243	52183	52139	52100
52078	52096	52132	52140	52172	52158	52179	52187	52184	52211	52215	52215	52232	52206	52223	52232	52234	52245	52227	52247	52264	52235	52229	52223	52228	52217	52203	52196	52176	52164	52127	52105	52072	52064	52042	52034	52015	51962	51937	51914	51880	51853	51847	51829	51773	51786	51720	51673	51637	51565
51602	51629	51641	51667	51691	51701	51700	51714	51735	51757	51764	51768	51781	51775	51789	51782	51789	51807	51800	51793	51777	51783	51793	51788	51788	51769	51759	51742	51732	51700	51678	51636	51621	51593	51576	51555	51528	51477	51431	51415	51369	51363	51340	51320	51286	51265	51206	51167	51099	51058
51031	51044	51085	51099	51113	51139	51152	51163	51176	51192	51204	51207	51224	51211	51227	51256	51253	51253	51254	51258	51271	51251	51252	51259	51258	51232	51211	51194	51175	51146	51121	51086	51065	51037	51016	50982	50949	50893	50865	50826	50786	50771	50745	50739	50703	50671	50631	50572	50517	50468
50356	50359	50407	50444	50454	50485	50477	50496	50517	50534	50543	50557	50553	50572	50576	50594	50619	50612	50603	50600	50604	50606	50588	50604	50598	50568	50545	50541	50518	50476	50449	50438	50396	50386	50356	50322	50281	50240	50197	50162	50126	50114	50091	50077	50039	50000	49962	49916	49869	49815
49686	49709	49747	49773	49776	49798	49823	49837	49852	49885	49875	49885	49904	49908	49931	49938	49953	49952	49960	49951	49935	49956	49954	49946	49920	49921	49895	49888	49855	49829	49795	49761	49743	49726	49694	49664	49625	49570	49525	49501	49470	49451	49443	49401	49378	49329	49311	49241	49222	49181
48989	49007	49040	49077	49093	49109	49133	49145	49167	49183	49199	49195	49206	49211	49243	49245	49259	49271	49265	49270	49277	49267	49265	49250	49238	49234	49220	49194	49151	49137	49124	49094	49079	49047	49028	48983	48937	48891	48858	48824	48818	48783	48768	48739	48733	48673	48645	48584	48571	48549
48340	48352	48378	48404	48430	48447	48471	48468	48497	48509	48512	48515	48537	48546	48558	48571	48607	48594	48580	48597	48599	48597	48600	48602	48595	48570	48548	48522	48489	48491	48439	48440	48421	48408	48369	48331	48293	48240	48209	48182	48152	48149	48123	48124	48103	48070	48036	47995	47969	47967
47696	47713	47747	47737	47781	47776	47790	47814	47824	47841	47862	47862	47867	47908	47908	47935	47925	47943	47923	47918	47924	47933	47935	47934	47931	47905	47888	47874	47832	47822	47806	47796	47777	47767	47748	47696	47662	47619	47570	47562	47547	47546	47538	47497	47499	47489	47465	47408	47384	47391
47109	47115	47153	47180	47180	47187	47217	47216	47231	47233	47248	47251	47262	47264	47273	47309	47301	47324	47324	47312	47353	47334	47340	47327	47290	47283	47261	47240	47240	47232	47215	47211	47195	47179	47162	47136	47077	47042	47037	47008	47009	46995	47005	46993	46942	46958	46937	46900	46891	46891
46635	46664	46675	46684	46707	46726	46740	46739	46728	46753	46745	46751	46776	46788	46766	46835	46815	46834	46818	46825	46820	46840	46843	46853	46866	46802	46794	46787	46783	46754	46754	46755	46728	46717	46702	46659	46635	46633	46612	46589	46639	46603	46573	46612	46547	46549	46538	46535	46571	46535
46195	46196	46219	46196	46238	46247	46251	46256	46278	46266	46272	46296	46285	46291	46276	46314	46345	46339	46303	46333	46338	46351	46345	46358	46360	46317	46305	46306	46282	46285	46299	46273	46280	46283	46259	46216	46188	46179	46174	46145	46203	46179	46171	46169	46154	46120	46137	46173	46179	46193
45895	45885	45899	45883	45906	45913	45935	45927	45928	45927	45921	45958	45950	45961	45963	45972	45979	46021	45989	45985	46029	46009	46018	45985	45941	45980	45961	45960	45970	45958	45951	45955	45985	45945	45945	45940	45900	45898	45910	45870	45967	45920	45897	45889	45915	45922	45937	45934	45983	46013
45756	45764	45753	45759	45760	45755	45778	45768	45799	45768	45772	45784	45782	45796	45827	45808	45799	45797	45807	45815	45782	45835	45817	45804	45771	45805	45809	45792	45801	45776	45809	45833	45811	45833	45834	45810	45812	45796	45791	45829	45857	45844	45841	45798	45845	45869	45884	45880	45948	45960
45608	45618	45618	45599	45613	45634	45614	45605	45618	45608	45571	45604	45609	45622	45616	45616	45615	45626	45614	45616	45685	45648	45635	45642	45603	45631	45643	45646	45657	45677	45682	45664	45678	45675	45685	45666	45698	45700	45723	45760	45714	45762	45769	45768	45771	45788	45829	45848	45916	45918
45663	45709	45664	45680	45659	45648	45647	45655	45637	45635	45624	45622	45594	45626	45613	45643	45622	45631	45642	45641	45622	45654	45618	45658	45612	45660	45638	45653	45667	45655	45690	45740	45731	45746	45737	45743	45761	45783	45793	45849	45809	45847	45870	45847	45880	45941	45956	45995	46014	46070
45920	45931	45891	45869	45873	45857	45860	45856	45852	45833	45814	45817	45824	45813	45819	45824	45809	45825	45818	45817	45824	45824	45825	45827	45831	45823	45846	45858	45865	45875	45890	45912	45951	45949	45941	45982	45991	45998	46048	46088	46069	46124	46146	46146	46154	46201	46226	46271	46304	46365
46167	46153	46146	46144	46099	46079	46080	46076	46046	46039	46056	46046	46035	46051	45999	46015	46022	46020	46039	46031	46053	46027	46044	46041	46067	46052	46065	46078	46099	46103	46109	46158	46178	46199	46222	46228	46247	46267	46312	46358	46360	46399	46381	46448	46437	46492	46528	46569	46604	46659
46583	46565	46535	46519	46495	46503	46457	46476	46469	46453	46418	46429	46410	46401	46426	46417	46402	46370	46371	46395	46413	46399	46405	46403	46431	46412	46418	46454	46465	46482	46497	46543	46587	46579	46609	46633	46665	46695	46734	46827	46779	46834	46848	46858	46913	46928	46963	46998	47053	47120
47050	47034	46991	46968	46963	46943	46915	46906	46922	46905	46862	46860	46879	46867	46830	46828	46817	46824	46832	46822	46840	46823	46803	46821	46850	46844	46878	46889	46902	46933	46972	46992	47009	47027	47049	47090	47128	47179	47209	47288	47257	47301	47313	47318	47372	47415	47457	47507	47567	47604
47602	47583	47541	47537	47496	47492	47481	47456	47449	47430	47414	47384	47391	47387	47369	47351	47359	47343	47353	47357	47363	47351	47361	47368	47362	47383	47405	47417	47438	47473	47517	47536	47555	47573	47613	47629	47681	47723	47771	47795	47815	47853	47869	47907	47917	47972	48000	48046	48109	48138
48249	48207	48172	48146	48126	48120	48099	48067	48056	48038	48037	48027	48029	48007	47990	47991	47971	47962	47968	47968	47962	47972	47972	47948	47968	48001	48005	48035	48061	48092	48112	48149	48170	48191	48224	48242	48302	48339	48384	48398	48431	48463	48476	48512	48544	48571	48603	48663	48695	48733
48872	48835	48810	48770	48766	48741	48732	48723	48693	48681	48672	48665	48662	48659	48619	48605	48602	48598	48602	48583	48599	48585	48583	48600	48603	48637	48633	48665	48691	48723	48744	48768	48799	48805	48828	48879	48935	48979	49010	49040	49058	49071	49114	49121	49154	49194	49227	49261	49284	49331
49530	49530	49494	49461	49428	49425	49385	49388	49366	49357	49343	49350	49322	49308	49296	49265	49276	49258	49247	49265	49267	49266	49260	49251	49263	49298	49307	49320	49342	49366	49394	49426	49441	49455	49484	49523	49569	49617	49659	49672	49699	49705	49717	49755	49787	49823	49849	49884	49891	49915
50148	50142	50101	50064	50060	50056	50003	50019	50007	49992	49986	49976	49965	49944	49921	49909	49901	49905	49915	49893	49897	49892	49892	49901	49911	49936	49947	49968	49987	50003	50026	50051	50065	50079	50086	50137	50175	50219	50239	50272	50274	50275	50302	50323	50370	50390	50416	50422	50453	50464
50788	50754	50736	50705	50687	50672	50665	50675	50627	50616	50624	50626	50613	50588	50569	50569	50555	50563	50539	50567	50540	50541	50519	50526	50558	50574	50582	50601	50616	50645	50645	50672	50694	50699	50711	50743	50799	50829	50845	50845	50868	50862	50875	50893	50925	50950	50963	50977	50986	50988
51350	51314	51299	51272	51259	51257	51235	51241	51204	51212	51213	51198	51190	51177	51145	51142	51140	51139	51116	51132	51114	51108	51140	51116	51107	51144	51156	51179	51177	51208	51220	51212	51237	51223	51248	51287	51313	51337	51350	51376	51369	51376	51376	51398	51422	51433	51435	51442	51421	51416
51742	51721	51712	51705	51699	51694	51663	51659	51678	51662	51658	51643	51648	51624	51600	51599	51598	51587	51587	51587	51565	51563	51601	51577	51591	51588	51610	51626	51620	51642	51664	51632	51665	51645	51651	51692	51723	51731	51738	51737	51731	51744	51735	51750	51774	51762	51768	51755	51775	51719
52107	52117	52117	52121	52103	52097	52120	52091	52121	52088	52099	52071	52065	52049	52045	52041	52029	52028	52065	52010	52013	52000	52024	51999	52024	52029	52039	52030	52039	52053	52036	52057	52044	52063	52062	52080	52088	52104	52097	52074	52081	52100	52070	52080	52096	52091	52074	52066	52043	52013
52393	52411	52399	52420	52410	52394	52394	52404	52387	52413	52404	52402	52384	52396	52376	52348	52367	52371	52351	52360	52341	52349	52317	52347	52349	52372	52372	52385	52368	52371	52338	52352	52339	52326	52338	52352	52352	52372	52352	52344	52331	52300	52331	52298	52307	52307	52286	52247	52239	52184
52468	52478	52483	52488	52494	52499	52495	52500	52472	52501	52499	52510	52497	52488	52492	52482	52483	52473	52469	52469	52470	52458	52429	52475	52476	52477	52471	52446	52469	52450	52454	52418	52395	52397	52425	52402	52403	52400	52366	52367	52342	52373	52341	52337	52325	52302	52289	52228	52209	52156
52520	52527	52544	52561	52551	52566	52582	52576	52534	52577	52591	52583	52585	52561	52582	52573	52577	52586	52560	52548	52553	52547	52535	52550	52561	52554	52561	52535	52544	52524	52481	52503	52481	52456	52460	52465	52436	52432	52401	52358	52350	52335	52315	52312	52303	52282	52247	52192	52177	52121
52434	52420	52435	52448	52456	52475	52493	52476	52477	52508	52514	52520	52506	52501	52499	52512	52513	52529	52493	52506	52503	52496	52482	52492	52515	52502	52487	52490	52471	52464	52436	52398	52401	52371	52349	52346	52336	52296	52270	52246	52207	52166	52184	52170	52145	52113	52090	52039	52004	51943
52140	52154	52184	52191	52226	52235	52241	52266	52259	52279	52279	52273	52283	52272	52291	52291	52291	52307	52292	52298	52301	52288	52283	52289	52279	52278	52264	52275	52234	52224	52188	52155	52172	52144	52113	52080	52064	52017	51984	51957	51926	51920	51899	51872	51850	51825	51779	51727	51687	51634
51824	51828	51857	51889	51916	51920	51925	51942	51956	51945	51980	51975	51973	51986	51994	52013	52022	52016	52041	52000	51999	52009	52008	52006	51993	51989	51960	51970	51938	51919	51891	51846	51837	51808	51800	51753	51728	51693	51658	51621	51592	51569	51554	51542	51494	51460	51421	51360	51319	51277
51366	51399	51432	51461	51466	51484	51494	51497	51524	51525	51544	51574	51556	51562	51592	51590	51588	51588	51618	51595	51601	51598	51595	51593	51575	51558	51560	51521	51520	51491	51458	51433	51393	51390	51365	51338	51289	51251	51209	51172	51147	51141	51105	51084	51040	51000	50973	50925	50870	50815
50816	50843	50883	50907	50929	50947	50952	50968	50991	51009	51028	51029	51025	51038	51062	51054	51078	51085	51067	51079	51077	51065	51082	51072	51067	51054	51027	51004	50991	50962	50927	50894	50875	50861	50836	50794	50754	50704	50657	50639	50613	50580	50567	50541	50522	50474	50434	50374	50347	50306
50235	50269	50308	50338	50346	50362	50400	50396	50413	50430	50442	50459	50460	50458	50479	50506	50504	50512	50518	50510	50516	50501	50523	50518	50507	50488	50461	50450	50422	50387	50360	50339	50311	50302	50273	50213	50194	50136	50089	50060	50046	50034	50003	49979	49946	49910	49878	49833	49790	49756
49613	49632	49657	49692	49724	49730	49749	49754	49781	49797	49816	49814	49824	49832	49850	49861	49886	49877	49881	49869	49891	49895	49897	49884	49877	49860	49822	49827	49790	49756	49743	49702	49681	49674	49655	49604	49567	49509	49466	49463	49429	49419	49394	49366	49342	49306	49274	49245	49205	49173
48967	49000	49022	49034	49064	49075	49094	49104	49099	49123	49142	49157	49177	49181	49200	49219	49228	49230	49211	49232	49233	49233	49259	49229	49216	49199	49179	49156	49145	49125	49091	49065	49061	49058	49006	48970	48939	48887	48861	48831	48814	48787	48792	48769	48738	48709	48677	48640	48628	48616
48315	48339	48332	48363	48397	48410	48439	48454	48456	48468	48475	48486	48487	48515	48527	48536	48545	48547	48552	48542	48567	48573	48575	48580	48561	48538	48506	48485	48480	48468	48441	48422	48401	48390	48370	48345	48295	48250	48214	48187	48198	48172	48166	48149	48107	48082	48070	48053	48047	48040
47654	47699	47705	47749	47758	47778	47764	47799	47791	47815	47841	47820	47849	47869	47863	47889	47897	47901	47914	47894	47901	47922	47933	47921	47891	47891	47869	47839	47834	47803	47814	47787	47774	47743	47740	47691	47659	47632	47631	47623	47604	47578	47585	47566	47528	47511	47509	47497	47496	47481
47139	47126	47171	47195	47195	47222	47214	47198	47235	47259	47248	47257	47275	47313	47299	47311	47318	47332	47314	47310	47323	47329	47339	47346	47328	47302	47299	47282	47276	47247	47245	47267	47242	47217	47202	47191	47114	47120	47125	47111	47122	47081	47092	47085	47067	47069	47032	47047	47049	47052
46590	46616	46653	46658	46622	46637	46641	46676	46657	46706	46681	46711	46695	46708	46735	46740	46723	46734	46736	46761	46758	46757	46780	46762	46745	46737	46724	46737	46696	46707	46694	46700	46699	46659	46683	46630	46596	46605	46598	46601	46614	46589	46609	46581	46593	46595	46581	46579	46606	46625
46144	46085	46117	46158	46158	46173	46167	46221	46180	46143	46205	46193	46200	46218	46208	46211	46243	46238	46240	46252	46226	46275	46265	46265	46237	46247	46226	46205	46205	46227	46204	46186	46236	46243	46185	46199	46206	46169	46181	46173	46201	46178	46179	46188	46167	46196	46217	46200	46225	46275
45872	45865	45810	45872	45873	45878	45900	45891	45880	45908	45868	45900	45888	45888	45920	45902	45924	45896	45919	45903	45937	45948	45953	45947	45912	45941	45917	45968	45940	45950	45929	45925	45955	45929	45912	45941	45880	45916	45947	45955	45967	45970	45981	45982	45977	45945	46004	46027	46070	46083
45602	45642	45610	45574	45601	45585	45606	45619	45562	45627	45543	45577	45584	45596	45584	45562	45599	45584	45604	45613	45590	45590	45634	45621	45610	45628	45606	45568	45642	45634	45616	45605	45663	45675	45681	45649	45709	45683	45679	45716	45713	45771	45754	45763	45760	45790	45786	45849	45856	45921
45450	45511	45380	45420	45422	45403	45395	45441	45387	45427	45406	45377	45382	45402	45398	45398	45412	45398	45380	45414	45412	45407	45440	45403	45433	45404	45410	45368	45412	45462	45450	45479	45509	45528	45513	45513	45543	45543	45565	45594	45639	45641	45655	45643	45682	45673	45704	45755	45797	45853
45546	45520	45479	45482	45468	45479	45461	45492	45463	45471	45447	45445	45428	45454	45446	45434	45433	45417	45425	45450	45452	45452	45463	45432	45445	45450	45450	45479	45480	45472	45533	45581	45555	45544	45587	45585	45656	45639	45660	45691	45720	45749	45746	45743	45772	45786	45834	45867	45925	45976
45651	45564	45627	45549	45545	45551	45529	45550	45530	45454	45457	45485	45486	45495	45490	45523	45482	45475	45464	45479	45467	45494	45507	45505	45497	45483	45502	45545	45538	45541	45577	45648	45629	45632	45659	45667	45749	45720	45773	45808	45850	45827	45873	45887	45900	45927	45993	46028	46060	46113
45888	45924	45841	45834	45802	45804	45791	45773	45786	45766	45741	45736	45745	45745	45735	45678	45702	45690	45713	45723	45722	45713	45740	45719	45727	45745	45767	45796	45789	45833	45860	45909	45909	45915	45934	45955	45962	46017	46067	46094	46123	46141	46162	46174	46209	46253	46281	46320	46373	46417
46219	46217	46137	46103	46096	46091	46076	46080	46061	46053	46019	46003	46015	46012	46001	46011	45945	45970	45983	45991	45989	45945	45993	45996	45992	45991	46012	46032	46077	46106	46106	46158	46167	46198	46198	46226	46281	46316	46368	46389	46404	46458	46471	46481	46505	46548	46597	46635	46683	46737
46662	46611	46591	46583	46553	46545	46507	46541	46497	46477	46462	46467	46476	46445	46432	46463	46403	46409	46412	46403	46407	46422	46423	46422	46441	46446	46471	46475	46515	46530	46556	46592	46596	46631	46657	46690	46728	46766	46813	46841	46857	46897	46928	46943	46970	47007	47051	47099	47141	47180
47231	47217	47160	47139	47120	47087	47100	47103	47076	47039	47021	47045	47011	47009	47005	46997	46971	46983	46979	46964	46974	46954	46962	46959	46977	47004	47009	47050	47047	47104	47114	47116	47173	47192	47209	47252	47260	47345	47360	47394	47428	47456	47469	47502	47523	47552	47606	47644	47700	47712
47828	47817	47782	47726	47727	47702	47682	47679	47655	47649	47652	47614	47614	47586	47583	47544	47544	47549	47548	47526	47547	47566	47519	47540	47567	47582	47588	47626	47643	47661	47707	47713	47742	47759	47796	47832	47855	47928	47932	47983	47999	48009	48037	48068	48099	48130	48164	48225	48228	48259
48482	48464	48442	48401	48367	48363	48345	48327	48323	48306	48288	48283	48249	48250	48238	48206	48213	48201	48206	48184	48195	48195	48191	48195	48207	48235	48257	48267	48294	48319	48333	48370	48380	48395	48444	48469	48514	48543	48585	48609	48635	48644	48670	48693	48728	48741	48774	48807	48836	48846
49155	49139	49128	49085	49071	49060	49038	49020	49018	49008	48987	48976	48974	48966	48921	48925	48914	48919	48905	48892	48896	48896	48896	48910	48916	48934	48953	48968	48978	49012	49029	49051	49053	49073	49094	49134	49183	49212	49258	49279	49270	49305	49297	49325	49349	49387	49408	49417	49435	49449
49871	49844	49802	49793	49782	49768	49751	49736	49731	49718	49701	49693	49689	49672	49655	49644	49624	49623	49611	49621	49619	49621	49601	49614	49608	49651	49666	49687	49707	49711	49721	49718	49757	49767	49803	49831	49868	49883	49920	49927	49941	49936	49957	49969	49993	50009	50022	50041	50048	50042
50539	50523	50501	50493	50478	50435	50436	50438	50438	50433	50430	50408	50382	50382	50367	50352	50350	50363	50344	50326	50329	50293	50311	50330	50339	50359	50373	50383	50409	50389	50420	50415	50428	50460	50466	50503	50525	50554	50575	50579	50570	50576	50582	50592	50619	50633	50655	50654	50647	50641
51113	51111	51083	51094	51080	51064	51056	51056	51049	51047	51025	51049	51004	51030	50998	50985	50993	50985	50976	50964	50958	50932	50935	50962	50974	50974	50987	51006	51014	51000	51028	51011	51023	51036	51051	51070	51094	51101	51115	51110	51121	51114	51108	51129	51129	51139	51153	51150	51130	51105
51710	51696	51695	51682	51690	51698	51686	51658	51668	51644	51627	51646	51657	51614	51604	51630	51598	51624	51605	51623	51569	51573	51575	51577	51589	51603	51611	51621	51608	51627	51640	51616	51623	51644	51652	51666	51675	51667	51650	51674	51657	51651	51658	51669	51653	51650	51636	51642	51626	51590
52197	52202	52206	52201	52203	52228	52171	52187	52185	52186	52166	52183	52218	52157	52146	52166	52140	52176	52131	52167	52138	52138	52119	52108	52126	52129	52161	52149	52144	52177	52138	52090	52111	52123	52121	52127	52125	52142	52133	52123	52109	52085	52107	52077	52080	52073	52057	52028	52027	51959
52533	52530	52560	52556	52550	52577	52557	52555	52546	52547	52550	52549	52561	52547	52553	52515	52526	52508	52536	52514	52514	52510	52515	52509	52497	52517	52522	52520	52530	52497	52484	52474	52478	52456	52465	52469	52459	52450	52448	52419	52382	52383	52368	52377	52362	52333	52322	52301	52263	52213
52815	52830	52856	52855	52863	52846	52883	52862	52875	52886	52842	52886	52925	52875	52890	52836	52872	52861	52859	52829	52864	52807	52858	52844	52872	52857	52847	52843	52834	52819	52791	52778	52764	52754	52760	52756	52739	52713	52682	52674	52625	52634	52627	52582	52595	52578	52557	52531	52470	52396
52946	52974	52992	53010	53029	53048	53007	53050	53068	53042	53076	53056	53099	53059	53050	53024	53060	53076	53053	53031	53043	53033	53044	53048	53067	53041	53037	53016	53008	53020	52963	52926	52937	52921	52903	52870	52876	52835	52819	52774	52751	52734	52754	52708	52697	52660	52626	52554	52542	52485
52911	52915	52941	52962	52983	53000	52977	52990	53016	53019	53068	53032	53007	53040	53037	53016	53052	53047	53041	53025	53025	53005	53035	53028	53028	53017	53013	52992	52989	52959	52930	52907	52870	52872	52861	52823	52811	52780	52763	52693	52683	52673	52633	52631	52603	52573	52543	52463	52444	52396
52833	52855	52890	52924	52923	52941	52964	52969	52985	52992	52997	52999	52996	53013	53021	53016	53034	53078	53041	52990	53038	53031	53028	53020	53026	52991	52993	52973	52951	52902	52905	52873	52837	52833	52812	52783	52757	52699	52641	52637	52610	52594	52582	52546	52504	52479	52445	52390	52355	52295
52592	52619	52651	52670	52691	52680	52675	52727	52726	52766	52760	52784	52775	52769	52782	52799	52807	52825	52819	52823	52816	52840	52813	52803	52805	52790	52757	52748	52730	52673	52663	52643	52614	52613	52556	52533	52487	52460	52415	52375	52366	52333	52333	52287	52252	52233	52174	52122	52078	52040
52186	52195	52240	52260	52303	52269	52326	52327	52335	52347	52378	52362	52363	52397	52415	52420	52415	52402	52419	52457	52411	52445	52424	52427	52421	52395	52378	52359	52317	52291	52284	52237	52227	52207	52178	52145	52103	52055	52006	51982	51963	51940	51923	51901	51870	51834	51787	51778	51701	51660
51762	51792	51833	51864	51868	51871	51893	51922	51932	51935	51978	51980	51970	52003	51997	52034	52031	52023	52030	52031	52041	52045	52044	52039	52024	52010	51971	51963	51939	51877	51868	51861	51834	51807	51775	51749	51698	51660	51632	51588	51567	51539	51537	51499	51482	51429	51392	51347	51319	51270
51220	51242	51267	51314	51329	51348	51376	51373	51381	51403	51413	51425	51431	51443	51457	51472	51483	51466	51501	51486	51495	51515	51513	51507	51485	51464	51445	51420	51398	51371	51343	51331	51298	51293	51245	51206	51168	51113	51075	51058	51040	51013	51002	50977	50952	50927	50884	50843	50805	50798
50586	50620	50639	50671	50685	50715	50707	50730	50738	50768	50777	50791	50799	50798	50824	50842	50832	50857	50853	50845	50871	50869	50876	50868	50849	50826	50795	50799	50768	50746	50716	50698	50685	50660	50635	50594	50557	50521	50486	50470	50445	50440	50415	50394	50371	50349	50306	50281	50260	50245
49968	49974	50006	50018	50059	50062	50076	50081	50100	50111	50117	50128	50157	50161	50176	50184	50203	50209	50200	50203	50218	50214	50225	50224	50212	50185	50162	50153	50127	50099	50105	50079	50060	50043	50028	49980	49932	49894	49879	49864	49850	49845	49807	49809	49779	49763	49731	49705	49695	49698
49294	49294	49321	49356	49371	49374	49395	49401	49418	49427	49429	49436	49450	49477	49486	49494	49507	49515	49519	49535	49517	49540	49544	49536	49516	49508	49476	49460	49438	49431	49417	49411	49390	49385	49364	49328	49292	49256	49252	49211	49227	49224	49188	49189	49163	49140	49136	49125	49114	49115
48629	48639	48660	48679	48704	48697	48745	48719	48721	48738	48757	48759	48755	48782	48803	48815	48824	48837	48826	48851	48843	48847	48833	48845	48825	48810	48794	48791	48766	48765	48760	48757	48723	48727	48708	48687	48652	48634	48641	48617	48603	48605	48615	48576	48582	48556	48569	48558	48542	48579
47987	48006	48005	48017	48022	48033	48035	48067	48059	48072	48088	48098	48082	48103	48119	48125	48123	48150	48130	48150	48158	48153	48165	48147	48151	48118	48123	48107	48110	48108	48091	48092	48087	48073	48078	48059	48017	48013	48017	47993	48010	48002	48006	47985	47999	47977	47967	47994	48017	48038
47371	47391	47385	47383	47395	47404	47411	47422	47419	47431	47426	47421	47465	47449	47465	47485	47477	47500	47505	47464	47492	47514	47503	47506	47487	47498	47489	47476	47481	47480	47470	47475	47488	47481	47454	47466	47441	47449	47469	47431	47444	47456	47492	47447	47438	47446	47451	47484	47491	47531
46879	46862	46884	46882	46854	46888	46921	46887	46877	46882	46887	46903	46922	46905	46907	46937	46931	46938	46946	46936	46957	46958	46950	46956	46952	46959	46933	46916	46927	46947	46950	46968	46973	46958	46966	46926	46947	46953	46977	46966	46998	47005	46980	46992	47008	47001	47046	47048	47053	47097
46387	46398	46364	46382	46380	46366	46377	46390	46362	46369	46388	46376	46375	46402	46405	46389	46407	46364	46407	46408	46433	46444	46422	46433	46408	46403	46427	46409	46427	46435	46451	46469	46461	46492	46480	46450	46476	46499	46495	46532	46551	46551	46528	46558	46566	46595	46599	46639	46686	46706
46145	46151	45990	45934	46019	46026	45989	46014	46037	46010	46088	46008	45914	46018	46032	45964	45971	46048	46070	46034	46005	46005	45958	46009	46042	46041	46099	46021	46087	46002	46083	46111	46099	46052	46080	46050	46090	46125	46231	46265	46200	46325	46201	46251	46213	46307	46340	46425	46391	46516
46093	46099	46057	46005	46031	46029	45992	46050	45990	45998	46020	46045	45993	46011	46013	45990	46002	45992	46022	46033	46012	46006	45999	46039	46013	46030	46058	46059	46063	46068	46086	46121	46122	46095	46089	46102	46146	46186	46238	46272	46262	46326	46228	46306	46310	46339	46385	46427	46457	46552
45746	45700	45686	45699	45650	45643	45675	45655	45653	45625	45619	45619	45597	45600	45612	45597	45593	45614	45629	45596	45614	45624	45608	45613	45617	45630	45666	45657	45667	45670	45726	45759	45764	45745	45764	45768	45839	45866	45878	45927	45936	45955	45993	45989	46017	46074	46107	46142	46179	46254
45697	45666	45646	45656	45596	45597	45593	45584	45573	45564	45545	45589	45549	45565	45531	45523	45509	45482	45495	45518	45516	45528	45529	45535	45535	45547	45600	45559	45592	45617	45667	45659	45683	45704	45728	45772	45796	45807	45845	45891	45934	45948	45961	45966	45996	46020	46067	46128	46157	46207
45759	45727	45686	45668	45642	45636	45580	45592	45599	45583	45591	45585	45566	45548	45565	45550	45558	45538	45515	45544	45542	45524	45555	45549	45550	45564	45615	45623	45616	45643	45660	45714	45721	45733	45766	45840	45832	45897	45925	45960	45979	45999	46003	46033	46058	46116	46157	46181	46246	46301
45949	45944	45910	45838	45869	45830	45817	45815	45804	45771	45775	45765	45765	45732	45757	45717	45719	45734	45753	45724	45702	45697	45713	45698	45735	45744	45773	45788	45801	45834	45874	45884	45890	45941	45934	45976	46038	46095	46133	46154	46178	46196	46214	46230	46258	46317	46343	46397	46426	46475
46313	46294	46243	46230	46204	46187	46166	46152	46157	46147	46106	46075	46090	46101	46064	46056	46051	46041	46059	46059	46051	46040	46034	46043	46055	46102	46077	46121	46155	46165	46204	46212	46246	46263	46281	46303	46385	46420	46462	46485	46503	46537	46567	46598	46575	46643	46687	46726	46763	46798
46714	46687	46646	46606	46568	46595	46570	46541	46549	46512	46517	46488	46496	46457	46466	46447	46422	46447	46428	46443	46436	46417	46432	46432	46450	46507	46488	46509	46529	46542	46578	46606	46639	46650	46682	46708	46773	46787	46831	46852	46885	46902	46918	46947	47003	47014	47025	47078	47119	47159
47204	47189	47170	47160	47095	47086	47088	47045	47048	47027	47031	46991	47002	46965	46968	46976	46950	46955	46945	46941	46916	46934	46928	46941	46953	46960	46988	47008	47035	47064	47078	47099	47114	47136	47162	47216	47250	47287	47324	47354	47362	47393	47408	47425	47465	47467	47511	47538	47569	47592
47805	47803	47774	47738	47706	47693	47683	47685	47657	47646	47633	47610	47608	47573	47583	47573	47549	47557	47560	47547	47529	47537	47527	47532	47538	47549	47594	47609	47601	47647	47667	47681	47702	47720	47723	47792	47816	47843	47879	47908	47909	47915	47940	47954	47975	48014	48032	48067	48078	48081
48409	48388	48368	48333	48337	48316	48297	48280	48262	48256	48253	48242	48215	48210	48200	48185	48164	48178	48183	48162	48155	48157	48147	48155	48165	48184	48210	48240	48244	48254	48255	48273	48301	48325	48337	48363	48402	48424	48461	48460	48460	48484	48494	48523	48534	48543	48579	48589	48604	48599
49064	49045	49045	49017	48990	48985	48962	48956	48949	48945	48925	48921	48907	48886	48886	48863	48857	48846	48852	48855	48839	48827	48835	48832	48845	48873	48886	48881	48905	48908	48928	48936	48938	48961	48960	49013	49033	49051	49064	49081	49084	49086	49103	49098	49129	49126	49149	49160	49142	49138
49693	49687	49679	49651	49640	49644	49637	49616	49616	49598	49607	49601	49575	49556	49557	49544	49535	49516	49528	49524	49518	49495	49502	49509	49529	49542	49566	49559	49566	49578	49579	49562	49567	49594	49615	49622	49652	49662	49677	49660	49682	49673	49678	49685	49691	49701	49689	49692	49689	49680
50346	50338	50329	50345	50304	50305	50291	50285	50274	50279	50270	50256	50254	50237	50224	50221	50200	50217	50211	50208	50187	50185	50173	50171	50202	50185	50213	50216	50232	50229	50210	50205	50214	50220	50264	50243	50261	50284	50292	50270	50253	50275	50265	50257	50278	50284	50267	50238	50227	50200
50941	50940	50945	50956	50950	50926	50914	50905	50895	50909	50911	50925	50889	50890	50886	50864	50847	50866	50869	50842	50846	50852	50848	50858	50840	50882	50869	50865	50846	50845	50842	50852	50834	50824	50861	50845	50845	50854	50833	50821	50822	50808	50807	50796	50795	50775	50795	50752	50735	50671
51399	51422	51395	51431	51429	51423	51413	51416	51398	51417	51415	51430	51404	51363	51387	51388	51360	51378	51384	51376	51370	51359	51358	51342	51350	51357	51369	51352	51378	51346	51324	51330	51298	51313	51337	51320	51307	51335	51295	51258	51238	51224	51236	51222	51232	51199	51164	51152	51101	51068
51867	51862	51879	51872	51878	51905	51900	51876	51899	51905	51904	51895	51899	51878	51904	51885	51859	51890	51885	51887	51879	51873	51854	51895	51874	51841	51898	51850	51832	51826	51818	51800	51774	51784	51745	51747	51747	51747	51715	51675	51665	51633	51625	51621	51564	51569	51608	51517	51481	51459
52213	52235	52261	52279	52265	52281	52269	52277	52286	52299	52298	52293	52312	52315	52290	52306	52306	52313	52306	52295	52289	52267	52271	52278	52275	52236	52279	52272	52278	52216	52189	52173	52159	52157	52108	52112	52101	52068	52046	52003	51991	51962	51944	51948	51909	51876	51878	51820	51770	51729
52361	52366	52407	52396	52427	52434	52434	52457	52449	52461	52473	52512	52476	52495	52474	52477	52513	52486	52504	52473	52496	52477	52460	52446	52469	52492	52446	52437	52441	52378	52373	52316	52319	52291	52299	52261	52229	52160	52160	52137	52110	52100	52088	52056	52021	51984	51966	51928	51877	51838
52479	52498	52517	52576	52587	52582	52594	52583	52591	52602	52617	52635	52623	52654	52629	52637	52679	52654	52649	52660	52634	52647	52653	52665	52640	52592	52622	52589	52553	52541	52509	52490	52464	52439	52429	52397	52384	52295	52290	52256	52221	52219	52188	52160	52132	52071	52079	52004	51980	51928
52439	52461	52482	52518	52552	52555	52567	52539	52581	52598	52613	52610	52624	52634	52627	52657	52697	52668	52647	52641	52648	52662	52656	52614	52649	52636	52599	52590	52530	52542	52502	52454	52439	52456	52443	52372	52347	52286	52259	52224	52186	52181	52145	52140	52113	52057	52056	51963	51924	51871
52235	52265	52296	52332	52344	52359	52382	52397	52398	52408	52420	52439	52453	52461	52464	52464	52502	52483	52497	52494	52488	52477	52483	52509	52456	52454	52417	52413	52388	52367	52331	52310	52276	52244	52258	52192	52150	52078	52071	52033	52019	51985	51971	51952	51935	51895	51864	51801	51746	51710
51976	52020	52027	52062	52125	52105	52127	52130	52152	52155	52180	52185	52190	52205	52214	52226	52245	52252	52245	52254	52256	52252	52249	52251	52246	52187	52192	52174	52147	52109	52088	52043	52039	52020	52011	51966	51913	51855	51824	51799	51781	51759	51737	51701	51683	51623	51610	51550	51522	51490
51582	51627	51648	51698	51719	51714	51745	51741	51757	51780	51782	51810	51815	51816	51851	51837	51856	51868	51874	51871	51867	51881	51893	51890	51867	51826	51817	51806	51798	51752	51731	51689	51675	51663	51635	51586	51536	51504	51466	51446	51402	51397	51384	51359	51347	51273	51263	51221	51207	51168
51074	51101	51137	51159	51195	51202	51232	51227	51250	51258	51266	51292	51298	51323	51325	51343	51359	51345	51369	51364	51351	51359	51366	51337	51366	51326	51310	51282	51265	51231	51213	51200	51190	51152	51141	51089	51052	51012	50992	50963	50941	50930	50923	50901	50876	50840	50806	50775	50751	50740
50555	50571	50603	50629	50645	50669	50692	50691	50712	50730	50746	50752	50749	50768	50790	50811	50813	50821	50824	50830	50826	50839	50839	50852	50807	50803	50771	50761	50743	50714	50706	50684	50688	50652	50625	50588	50555	50519	50501	50473	50465	50459	50439	50414	50388	50366	50359	50323	50300	50298
49945	49961	49980	49994	50020	50042	50045	50055	50076	50096	50108	50108	50124	50140	50166	50170	50178	50193	50191	50195	50194	50207	50216	50206	50196	50173	50160	50148	50124	50104	50102	50079	50074	50055	50034	50001	49960	49936	49919	49908	49895	49886	49883	49862	49844	49830	49813	49794	49782	49799
49310	49317	49333	49355	49368	49376	49410	49407	49426	49435	49435	49451	49457	49486	49503	49507	49514	49514	49519	49513	49534	49542	49532	49527	49519	49510	49502	49481	49471	49460	49455	49441	49436	49422	49407	49380	49352	49335	49323	49314	49296	49305	49307	49286	49276	49250	49233	49253	49241	49253
48648	48671	48677	48696	48683	48716	48713	48736	48752	48745	48764	48767	48765	48784	48823	48822	48821	48813	48834	48832	48835	48845	48863	48864	48822	48828	48813	48810	48806	48814	48795	48795	48794	48793	48766	48738	48736	48719	48700	48711	48718	48718	48714	48706	48686	48662	48668	48690	48697	48720
48017	48027	48038	48029	48038	48050	48057	48083	48075	48083	48091	48096	48114	48121	48152	48144	48134	48156	48140	48168	48148	48193	48170	48161	48145	48170	48145	48143	48171	48151	48134	48160	48158	48154	48137	48131	48111	48091	48106	48104	48148	48114	48119	48122	48124	48133	48137	48137	48171	48184
47456	47473	47440	47446	47461	47460	47500	47484	47504	47497	47475	47478	47514	47504	47497	47537	47532	47531	47543	47550	47537	47548	47561	47576	47553	47549	47540	47540	47552	47544	47563	47579	47593	47581	47583	47562	47559	47551	47582	47569	47616	47602	47607	47627	47600	47625	47648	47660	47674	47717
46912	46928	46885	46888	46879	46885	46887	46892	46882	46913	46921	46885	46883	46912	46891	46936	46931	46939	46937	46940	46931	46959	46957	46958	46976	46961	46948	46952	46945	46968	46963	47000	47013	47001	47010	47027	47026	47035	47056	47045	47082	47076	47096	47103	47099	47129	47155	47184	47236	47244
46411	46414	46406	46398	46367	46391	46389	46385	46375	46394	46377	46372	46378	46393	46358	46387	46385	46395	46377	46413	46372	46414	46405	46395	46386	46416	46416	46446	46425	46463	46486	46470	46501	46489	46514	46510	46535	46550	46581	46603	46661	46650	46652	46644	46680	46729	46710	46759	46806	46829
46103	46096	46077	46059	46066	46046	46031	46045	46052	46049	46026	46025	46016	46029	46040	46045	46053	46019	46029	46075	46010	46067	46060	46022	46047	46049	46049	46087	46111	46120	46112	46177	46171	46172	46191	46213	46247	46240	46286	46340	46322	46335	46369	46353	46393	46424	46452	46483	46503	46598
45790	45781	45780	45730	45756	45686	45721	45699	45691	45700	45710	45677	45699	45698	45672	45684	45668	45699	45671	45684	45677	45681	45704	45686	45741	45732	45711	45739	45754	45801	45788	45825	45847	45839	45863	45889	45944	45946	46006	46020	45992	46069	46091	46079	46118	46163	46169	46230	46259	46327
45698	45680	45667	45644	45608	45624	45582	45579	45609	45568	45561	45569	45555	45549	45563	45532	45522	45526	45505	45533	45498	45555	45525	45549	45530	45544	45575	45599	45603	45618	45666	45680	45743	45735	45759	45783	45812	45847	45878	45946	45915	45959	45968	45945	46042	46050	46090	46114	46144	46211
45572	45579	45531	45512	45495	45477	45475	45502	45457	45441	45445	45436	45401	45390	45347	45374	45369	45363	45379	45380	45340	45379	45412	45389	45363	45413	45439	45454	45510	45519	45559	45563	45585	45596	45627	45651	45680	45725	45769	45836	45763	45854	45856	45909	45923	45963	45996	46050	46048	46111
45670	45652	45623	45590	45550	45537	45525	45519	45485	45501	45510	45488	45466	45459	45398	45424	45456	45423	45449	45440	45404	45424	45450	45417	45479	45453	45485	45491	45523	45549	45598	45611	45618	45657	45672	45716	45732	45804	45829	45853	45880	45911	45939	45985	45994	46034	46067	46106	46136	46203
45914	45895	45863	45834	45825	45805	45786	45764	45774	45727	45721	45715	45692	45718	45658	45680	45662	45648	45615	45665	45646	45652	45679	45651	45613	45667	45700	45744	45769	45771	45826	45832	45895	45875	45892	45945	46008	46032	46057	46071	46106	46132	46159	46179	46205	46236	46301	46333	46376	46386
46168	46153	46102	46081	46055	46033	46021	46008	46006	45957	45961	45947	45943	45927	45880	45871	45895	45897	45909	45878	45891	45864	45874	45886	45884	45916	45935	45955	45984	46001	46010	46052	46079	46083	46136	46165	46224	46254	46277	46320	46346	46360	46342	46405	46414	46427	46482	46535	46592	46581
46580	46565	46531	46484	46469	46435	46435	46414	46431	46394	46367	46365	46355	46329	46302	46281	46279	46281	46290	46263	46292	46285	46286	46258	46324	46309	46331	46355	46383	46387	46389	46452	46454	46485	46506	46557	46577	46625	46676	46677	46697	46717	46736	46794	46786	46814	46831	46879	46911	46920
47077	47064	47043	47009	46997	46975	46938	46931	46909	46919	46913	46896	46854	46859	46846	46837	46813	46825	46809	46814	46782	46804	46794	46790	46820	46836	46852	46878	46894	46914	46914	46962	46945	46969	46998	47049	47078	47123	47122	47148	47170	47183	47189	47220	47236	47274	47288	47324	47314	47345
47612	47599	47581	47545	47517	47494	47484	47485	47458	47464	47454	47424	47405	47414	47356	47383	47367	47346	47326	47355	47337	47354	47316	47326	47350	47361	47389	47399	47416	47432	47460	47462	47489	47486	47519	47547	47568	47610	47619	47651	47641	47670	47670	47662	47703	47741	47753	47764	47768	47767
48213	48174	48178	48156	48134	48131	48101	48084	48088	48065	48059	48048	48040	48024	48007	47984	47989	47987	47964	47966	47962	47930	47928	47945	47969	47971	47984	48011	48013	48019	48043	48045	48035	48053	48105	48113	48138	48165	48192	48202	48196	48193	48194	48216	48225	48244	48255	48272	48280	48251
48843	48818	48801	48796	48784	48760	48760	48741	48736	48723	48717	48708	48691	48692	48668	48654	48630	48633	48638	48635	48640	48612	48597	48603	48626	48643	48644	48664	48662	48672	48682	48681	48680	48681	48706	48720	48764	48755	48763	48782	48771	48768	48773	48790	48790	48802	48797	48808	48796	48772
49468	49445	49445	49429	49431	49406	49397	49403	49378	49384	49369	49369	49355	49339	49331	49315	49296	49322	49315	49307	49292	49271	49290	49280	49288	49298	49310	49306	49307	49315	49310	49303	49304	49333	49321	49341	49369	49355	49344	49359	49339	49342	49337	49349	49343	49352	49347	49339	49304	49278
50073	50071	50074	50063	50067	50048	50056	50035	50034	50025	50025	50025	50016	50003	49983	49968	49981	49977	49953	49954	49953	49942	49931	49947	49949	49960	49974	49962	49973	49948	49951	49930	49938	49934	49939	49948	49952	49935	49940	49930	49911	49897	49909	49887	49888	49898	49879	49863	49822	49805
50637	50619	50618	50627	50627	50611	50608	50601	50592	50607	50611	50602	50584	50582	50604	50580	50572	50582	50555	50570	50560	50561	50529	50548	50540	50567	50549	50540	50532	50515	50529	50510	50467	50481	50486	50496	50479	50476	50476	50434	50424	50398	50397	50398	50381	50385	50362	50330	50310	50244
51103	51135	51136	51163	51166	51168	51169	51155	51161	51163	51166	51175	51176	51146	51135	51127	51149	51138	51147	51141	51124	51131	51129	51126	51129	51122	51118	51114	51096	51069	51075	51032	51045	51012	51013	51005	50996	50973	50958	50904	50884	50901	50890	50877	50866	50844	50807	50790	50733	50691
51580	51583	51594	51604	51617	51629	51632	51624	51656	51632	51639	51633	51642	51625	51627	51623	51634	51639	51612	51628	51612	51625	51626	51615	51618	51608	51595	51589	51571	51535	51506	51489	51506	51472	51456	51442	51427	51397	51368	51344	51319	51316	51297	51280	51253	51226	51185	51153	51082	51056
51878	51862	51902	51919	51924	51939	51955	51958	51940	51987	51978	51967	51974	51984	51984	51993	51977	51993	51998	51977	51995	51973	51999	51972	51970	51951	51926	51911	51907	51878	51887	51819	51776	51808	51788	51764	51724	51688	51673	51632	51613	51578	51563	51558	51537	51507	51474	51433	51391	51333
52062	52115	52147	52186	52185	52202	52206	52243	52255	52255	52243	52255	52274	52258	52279	52296	52285	52303	52261	52298	52293	52283	52274	52274	52279	52268	52249	52207	52202	52177	52177	52104	52099	52082	52050	52039	52007	51956	51922	51870	51857	51848	51831	51791	51782	51747	51708	51659	51617	51533
52237	52248	52286	52317	52328	52351	52366	52365	52367	52381	52395	52413	52419	52423	52439	52452	52457	52457	52457	52440	52460	52465	52432	52447	52418	52418	52411	52388	52366	52324	52308	52273	52255	52206	52205	52160	52134	52109	52062	52034	51990	51953	51953	51930	51896	51873	51825	51767	51739	51706
52175	52211	52249	52261	52299	52313	52332	52346	52335	52345	52376	52390	52403	52398	52413	52431	52425	52441	52455	52443	52454	52448	52463	52439	52420	52408	52406	52342	52351	52310	52297	52273	52211	52187	52185	52171	52106	52071	52042	51999	51977	51961	51948	51909	51893	51847	51802	51755	51726	51679
52130	52175	52195	52237	52270	52271	52294	52323	52317	52329	52349	52340	52370	52381	52411	52409	52433	52425	52395	52433	52443	52442	52445	52442	52425	52400	52359	52372	52318	52298	52314	52247	52210	52227	52173	52128	52097	52035	52004	51992	51954	51913	51925	51897	51862	51835	51797	51741	51691	51664
51933	51961	51997	52019	52046	52069	52086	52084	52130	52118	52156	52159	52178	52196	52213	52216	52234	52238	52220	52241	52243	52241	52253	52240	52229	52207	52188	52172	52133	52119	52099	52059	52009	52047	51992	51947	51916	51858	51843	51809	51795	51780	51760	51735	51705	51672	51641	51589	51560	51543
51584	51613	51649	51695	51704	51732	51737	51761	51753	51778	51795	51817	51833	51844	51867	51880	51876	51890	51918	51905	51909	51927	51919	51902	51900	51875	51853	51821	51812	51787	51771	51749	51710	51708	51677	51648	51623	51567	51553	51516	51505	51499	51460	51459	51419	51379	51369	51336	51298	51285
51237	51281	51299	51342	51352	51372	51397	51420	51420	51449	51443	51460	51470	51498	51514	51525	51539	51541	51555	51548	51560	51571	51563	51556	51537	51532	51516	51473	51473	51462	51424	51426	51411	51385	51355	51327	51297	51260	51231	51216	51197	51180	51167	51156	51130	51111	51085	51053	51036	51030
50834	50847	50875	50907	50903	50938	50950	50980	50969	51010	51013	51022	51031	51058	51080	51099	51092	51097	51106	51106	51117	51144	51127	51115	51103	51081	51073	51049	51031	51029	51032	51019	51014	50983	50953	50931	50917	50857	50853	50835	50823	50802	50817	50795	50768	50751	50737	50711	50717	50710
50330	50336	50357	50373	50380	50411	50425	50431	50444	50457	50481	50486	50488	50503	50531	50548	50544	50543	50555	50568	50585	50586	50592	50588	50569	50560	50539	50523	50522	50516	50510	50495	50491	50481	50463	50443	50414	50385	50372	50382	50378	50364	50361	50361	50334	50322	50289	50306	50294	50314
49813	49825	49839	49856	49883	49883	49902	49905	49924	49933	49936	49938	49957	49980	50001	49999	50003	50010	50019	50021	50041	50042	50045	50038	50038	50020	50005	50005	50004	49995	49996	49991	49992	49992	49960	49926	49922	49919	49916	49895	49911	49918	49904	49903	49894	49871	49880	49870	49895	49913
49290	49304	49313	49314	49313	49323	49341	49335	49363	49358	49355	49385	49388	49407	49412	49434	49440	49433	49441	49448	49455	49471	49474	49467	49460	49443	49457	49448	49449	49445	49449	49454	49468	49448	49442	49428	49404	49406	49421	49428	49416	49420	49447	49424	49423	49416	49427	49437	49459	49466
48766	48792	48781	48784	48780	48794	48800	48810	48829	48811	48827	48823	48827	48845	48865	48868	48867	48885	48872	48875	48893	48898	48907	48916	48879	48902	48886	48899	48897	48897	48923	48909	48926	48926	48928	48911	48915	48922	48932	48924	48952	48950	48946	48951	48949	48960	48973	48997	49026	49051
48268	48266	48236	48266	48266	48259	48254	48270	48277	48279	48283	48279	48284	48304	48310	48317	48314	48301	48309	48325	48315	48333	48341	48329	48330	48345	48341	48316	48342	48355	48379	48417	48412	48387	48392	48395	48427	48423	48443	48461	48462	48479	48484	48485	48512	48517	48519	48563	48586	48645
47791	47784	47780	47764	47775	47776	47760	47775	47761	47783	47752	47763	47758	47776	47777	47795	47789	47796	47801	47814	47812	47816	47819	47813	47807	47806	47831	47821	47835	47868	47877	47904	47909	47911	47904	47923	47966	47968	47993	48015	48033	48040	48059	48076	48077	48100	48113	48155	48191	48254
47416	47417	47418	47383	47360	47353	47349	47318	47346	47351	47339	47343	47328	47338	47345	47330	47358	47333	47347	47358	47362	47358	47356	47373	47360	47358	47388	47360	47405	47432	47451	47496	47498	47516	47519	47549	47571	47589	47606	47622	47651	47672	47676	47685	47720	47725	47767	47795	47853	47896
47065	47023	47045	46978	46977	46958	46978	46981	46967	46939	46946	46940	46929	46954	46944	46932	46923	46943	46918	46923	46940	46948	46939	46937	46951	46971	46992	46995	47008	47049	47062	47089	47112	47125	47126	47144	47164	47205	47243	47276	47304	47331	47338	47348	47368	47408	47440	47477	47518	47572
46830	46813	46757	46771	46737	46715	46727	46744	46698	46661	46688	46668	46671	46675	46658	46655	46650	46652	46643	46652	46651	46652	46673	46658	46664	46680	46693	46698	46712	46768	46790	46820	46822	46860	46864	46904	46970	46946	46992	47039	47067	47064	47084	47109	47131	47151	47197	47237	47297	47344
46615	46557	46514	46517	46505	46491	46484	46493	46445	46432	46415	46419	46419	46403	46418	46407	46386	46371	46386	46378	46388	46393	46389	46403	46412	46430	46426	46428	46462	46462	46544	46567	46595	46592	46630	46653	46714	46721	46770	46807	46819	46848	46877	46900	46913	46951	46983	47022	47062	47110
46472	46476	46391	46384	46344	46346	46325	46308	46302	46294	46284	46294	46261	46270	46244	46222	46225	46196	46190	46211	46185	46200	46207	46214	46231	46243	46254	46265	46318	46332	46358	46421	46406	46411	46459	46497	46541	46598	46629	46654	46673	46691	46718	46741	46751	46802	46838	46884	46939	46988
46504	46508	46420	46426	46398	46377	46360	46334	46318	46316	46276	46322	46282	46251	46271	46217	46251	46221	46222	46229	46240	46204	46205	46220	46232	46261	46273	46332	46324	46373	46368	46414	46429	46414	46473	46502	46555	46573	46610	46649	46669	46706	46707	46745	46752	46798	46830	46885	46928	46977
46513	46505	46496	46452	46412	46399	46378	46403	46366	46385	46307	46309	46304	46294	46275	46305	46248	46243	46232	46253	46236	46240	46217	46213	46264	46265	46290	46317	46306	46365	46378	46423	46420	46476	46462	46520	46514	46593	46634	46640	46674	46704	46699	46731	46752	46779	46823	46866	46889	46925
46674	46618	46606	46590	46554	46556	46505	46472	46473	46485	46472	46438	46425	46405	46390	46349	46346	46374	46336	46347	46339	46353	46331	46360	46379	46374	46408	46411	46441	46456	46479	46491	46515	46532	46575	46597	46661	46689	46711	46752	46743	46766	46787	46800	46815	46864	46894	46927	46955	46962
46931	46904	46906	46861	46815	46797	46806	46769	46753	46743	46747	46710	46690	46705	46649	46626	46651	46642	46623	46625	46617	46594	46603	46616	46640	46635	46685	46706	46699	46748	46748	46720	46748	46775	46812	46859	46909	46901	46951	46951	46963	46979	46988	47011	47030	47052	47078	47116	47128	47130
47181	47157	47142	47134	47118	47081	47076	47049	47035	47030	47039	47000	46983	46971	46944	46912	46902	46900	46925	46907	46899	46906	46884	46887	46908	46925	46951	46946	46965	46988	46997	46997	47005	47019	47062	47085	47116	47155	47171	47173	47186	47213	47217	47222	47223	47244	47267	47299	47307	47315
47536	47499	47512	47465	47469	47441	47428	47407	47394	47400	47376	47365	47364	47341	47312	47309	47281	47298	47274	47263	47261	47256	47257	47270	47273	47271	47304	47308	47334	47356	47342	47325	47353	47364	47383	47399	47409	47464	47472	47470	47469	47488	47498	47507	47520	47541	47552	47546	47569	47548
47944	47917	47894	47892	47882	47872	47861	47829	47837	47827	47799	47803	47788	47769	47750	47733	47722	47735	47732	47691	47705	47700	47703	47703	47703	47725	47727	47729	47739	47731	47730	47732	47747	47758	47786	47803	47811	47828	47827	47833	47833	47837	47832	47845	47858	47862	47872	47860	47859	47852
48350	48341	48316	48326	48319	48305	48289	48250	48268	48267	48254	48252	48251	48208	48215	48202	48190	48201	48179	48178	48172	48158	48151	48166	48177	48166	48182	48188	48185	48187	48181	48154	48155	48167	48194	48213	48214	48219	48213	48211	48197	48202	48203	48206	48205	48201	48213	48206	48191	48171
48789	48775	48768	48781	48788	48786	48756	48748	48733	48739	48741	48720	48733	48711	48704	48689	48688	48676	48681	48668	48668	48645	48660	48646	48669	48675	48656	48665	48662	48662	48648	48625	48625	48638	48617	48637	48640	48639	48621	48629	48601	48601	48593	48597	48599	48589	48589	48569	48537	48493
49219	49227	49214	49232	49230	49227	49236	49227	49206	49227	49202	49210	49204	49205	49194	49172	49189	49189	49172	49164	49157	49150	49153	49157	49151	49156	49147	49147	49135	49129	49103	49101	49090	49084	49095	49078	49083	49051	49054	49037	49014	49012	49003	48995	48980	48983	48981	48937	48905	48845
49660	49670	49675	49691	49707	49698	49699	49704	49702	49703	49677	49682	49696	49671	49672	49668	49674	49677	49678	49672	49658	49642	49653	49645	49654	49648	49651	49636	49617	49598	49584	49546	49539	49541	49539	49522	49510	49497	49468	49447	49447	49406	49397	49399	49370	49373	49344	49318	49276	49216
50070	50068	50083	50104	50123	50129	50129	50133	50120	50136	50157	50130	50155	50138	50128	50137	50141	50143	50131	50125	50133	50130	50116	50120	50107	50106	50099	50085	50073	50034	50026	50007	49963	49955	49965	49941	49932	49886	49871	49850	49826	49796	49788	49795	49771	49736	49714	49670	49635	49585
50398	50424	50446	50464	50480	50491	50494	50498	50493	50503	50511	50520	50535	50526	50527	50540	50536	50526	50540	50500	50533	50522	50510	50521	50520	50507	50486	50482	50447	50435	50403	50376	50351	50341	50322	50306	50280	50266	50203	50186	50172	50147	50137	50111	50105	50074	50053	50000	49934	49893
50745	50767	50793	50817	50834	50873	50841	50874	50884	50893	50878	50886	50914	50920	50926	50930	50939	50923	50933	50920	50938	50927	50916	50929	50906	50907	50877	50866	50848	50820	50776	50747	50738	50709	50700	50671	50640	50588	50571	50542	50498	50496	50475	50461	50443	50402	50377	50298	50278	50223
50998	51018	51049	51080	51106	51116	51147	51134	51157	51172	51197	51191	51179	51206	51217	51208	51227	51222	51242	51215	51244	51243	51238	51226	51216	51189	51187	51147	51132	51105	51070	51055	51030	51016	50995	50952	50934	50867	50830	50813	50800	50756	50737	50731	50705	50677	50634	50583	50537	50482
51146	51169	51216	51236	51257	51279	51302	51309	51322	51358	51356	51366	51365	51361	51410	51413	51403	51402	51419	51433	51398	51442	51433	51411	51403	51375	51370	51356	51328	51274	51263	51234	51205	51206	51182	51140	51098	51055	51019	50991	50976	50946	50936	50920	50884	50867	50807	50785	50715	50675
51289	51321	51358	51373	51413	51456	51454	51465	51473	51506	51534	51527	51510	51548	51565	51594	51577	51597	51581	51600	51598	51589	51600	51586	51571	51549	51535	51522	51492	51480	51446	51419	51390	51379	51354	51315	51272	51216	51207	51152	51153	51121	51095	51095	51059	51019	50988	50933	50910	50861
51355	51371	51411	51456	51471	51512	51504	51533	51555	51552	51570	51597	51588	51620	51651	51643	51662	51697	51667	51650	51682	51693	51697	51682	51654	51650	51625	51593	51589	51538	51522	51506	51505	51475	51448	51397	51372	51325	51288	51259	51246	51228	51205	51206	51153	51129	51094	51064	51017	50994
51281	51315	51332	51371	51382	51418	51419	51434	51465	51487	51465	51508	51502	51534	51554	51564	51589	51580	51577	51605	51597	51626	51609	51600	51575	51579	51553	51539	51497	51478	51461	51447	51431	51420	51400	51361	51305	51282	51268	51241	51222	51202	51190	51178	51149	51121	51087	51048	51018	51003
51191	51210	51266	51275	51291	51317	51334	51349	51371	51381	51418	51413	51433	51446	51474	51479	51503	51465	51503	51502	51520	51534	51526	51520	51517	51488	51475	51455	51436	51426	51405	51399	51373	51358	51347	51291	51261	51239	51216	51197	51174	51176	51167	51149	51113	51101	51075	51034	51025	51020
51028	51057	51085	51113	51114	51134	51148	51170	51196	51209	51224	51220	51238	51262	51280	51296	51300	51319	51312	51306	51336	51356	51338	51337	51314	51303	51291	51283	51277	51261	51241	51243	51214	51207	51185	51173	51130	51108	51055	51080	51061	51058	51060	51029	51009	50994	50977	50965	50938	50943
50778	50801	50823	50852	50859	50893	50903	50906	50925	50937	50947	50965	50962	50984	50997	51028	51024	51051	51035	51061	51053	51078	51054	51069	51042	51041	51024	51024	51006	51008	50998	50977	50991	50976	50969	50943	50905	50881	50868	50856	50860	50871	50862	50857	50839	50818	50797	50808	50792	50806
50509	50529	50537	50545	50567	50588	50600	50605	50617	50621	50636	50641	50671	50670	50693	50696	50726	50726	50727	50745	50732	50735	50741	50757	50742	50740	50716	50721	50718	50709	50724	50707	50707	50701	50675	50669	50649	50640	50642	50632	50636	50630	50633	50624	50614	50598	50593	50597	50614	50622
50194	50196	50208	50215	50230	50227	50241	50254	50263	50278	50268	50293	50303	50312	50321	50335	50353	50340	50338	50350	50355	50366	50379	50383	50373	50359	50348	50358	50366	50357	50368	50380	50379	50370	50362	50339	50332	50331	50324	50341	50352	50343	50343	50344	50345	50339	50339	50359	50370	50393
49825	49830	49848	49832	49827	49843	49850	49859	49880	49881	49875	49881	49883	49893	49915	49926	49927	49929	49935	49952	49952	49953	49959	49959	49944	49945	49963	49954	49949	49969	49970	49988	49991	50000	49972	49976	49980	49975	49993	49997	50029	50014	50017	50031	50024	50033	50030	50063	50093	50115
49448	49463	49455	49448	49437	49446	49447	49453	49462	49474	49466	49471	49478	49483	49501	49497	49494	49504	49497	49509	49520	49510	49524	49517	49515	49536	49532	49532	49546	49555	49570	49589	49601	49619	49613	49606	49617	49628	49610	49640	49665	49672	49683	49684	49694	49701	49716	49742	49778	49824
49063	49069	49057	49050	49029	49041	49022	49037	49043	49029	49030	49051	49046	49063	49048	49069	49054	49067	49063	49051	49065	49088	49077	49088	49085	49095	49096	49106	49127	49136	49151	49181	49207	49196	49194	49203	49217	49245	49276	49298	49309	49319	49340	49332	49337	49365	49389	49428	49470	49496
48806	48798	48769	48765	48762	48725	48761	48754	48749	48725	48755	48739	48729	48730	48743	48746	48742	48744	48752	48731	48750	48755	48756	48762	48773	48774	48775	48803	48811	48827	48845	48875	48872	48885	48901	48908	48939	48945	48983	49007	49016	49027	49043	49050	49082	49082	49117	49159	49177	49219
48370	48348	48344	48315	48285	48305	48303	48281	48274	48278	48262	48264	48248	48250	48265	48249	48233	48243	48243	48264	48257	48252	48253	48261	48273	48279	48293	48304	48333	48357	48372	48398	48415	48446	48443	48470	48495	48530	48569	48568	48603	48632	48621	48649	48656	48691	48727	48773	48812	48881
48043	48030	47989	47953	47962	47931	47951	47918	47907	47898	47898	47877	47888	47872	47868	47853	47851	47838	47834	47850	47871	47867	47848	47866	47878	47882	47903	47927	47959	47968	48005	48033	48056	48071	48079	48116	48128	48184	48214	48229	48264	48265	48289	48302	48328	48355	48392	48436	48485	48551
47737	47719	47687	47665	47634	47632	47575	47600	47582	47583	47557	47571	47547	47541	47522	47516	47506	47500	47522	47498	47508	47525	47506	47518	47541	47554	47554	47573	47592	47624	47648	47687	47691	47712	47748	47794	47803	47841	47885	47902	47931	47948	47936	47987	48032	48056	48071	48135	48180	48240
47499	47467	47434	47424	47376	47368	47321	47329	47309	47307	47292	47312	47268	47267	47251	47238	47240	47229	47215	47243	47225	47217	47217	47231	47241	47269	47299	47283	47328	47348	47357	47399	47409	47434	47437	47489	47532	47570	47596	47643	47652	47683	47707	47720	47733	47772	47810	47877	47916	47931
47354	47311	47256	47239	47210	47200	47173	47167	47138	47131	47126	47122	47107	47102	47089	47072	47042	47051	47055	47028	47045	47039	47038	47049	47048	47079	47111	47120	47135	47155	47189	47217	47232	47228	47266	47292	47358	47376	47400	47449	47473	47466	47493	47519	47558	47583	47602	47660	47712	47721
47194	47160	47108	47059	47066	47064	47037	47002	46968	46969	46949	46945	46931	46923	46885	46892	46858	46875	46861	46855	46851	46858	46840	46848	46871	46867	46863	46941	46948	46983	46983	47003	47042	47058	47076	47100	47146	47197	47200	47253	47276	47292	47289	47340	47332	47358	47408	47453	47493	47515
47114	47095	47053	47040	46990	46972	46984	46946	46934	46926	46900	46870	46866	46864	46833	46829	46795	46797	46792	46795	46783	46771	46786	46779	46795	46797	46806	46864	46853	46890	46906	46916	46943	46962	46991	46989	47048	47112	47126	47140	47171	47173	47185	47195	47222	47265	47267	47335	47368	47366
47135	47132	47122	47036	47041	47042	47026	46996	46984	46961	46952	46923	46931	46911	46871	46860	46846	46860	46847	46852	46851	46839	46834	46827	46844	46861	46880	46907	46900	46924	46935	46962	46969	46979	47021	47019	47077	47089	47122	47150	47158	47174	47155	47192	47218	47237	47293	47301	47317	47302
47185	47163	47121	47125	47119	47080	47069	47059	47043	47019	47013	46972	47001	46978	46959	46928	46915	46913	46906	46895	46888	46871	46879	46878	46894	46907	46968	46947	46955	46966	46976	46994	47009	47002	47006	47051	47089	47111	47128	47154	47163	47166	47161	47184	47206	47213	47233	47250	47276	47282
47317	47282	47274	47257	47244	47236	47205	47184	47191	47165	47136	47146	47109	47093	47078	47067	47073	47046	47056	47035	47010	47023	47027	47024	47027	47030	47029	47077	47073	47093	47097	47081	47102	47091	47095	47162	47173	47217	47217	47219	47210	47224	47206	47236	47258	47277	47283	47292	47306	47299
47541	47512	47493	47465	47455	47447	47429	47440	47415	47412	47378	47412	47378	47375	47347	47331	47304	47320	47314	47313	47278	47278	47281	47267	47284	47290	47284	47301	47320	47299	47317	47308	47322	47321	47347	47382	47369	47406	47408	47402	47387	47388	47416	47407	47440	47425	47439	47429	47420	47417
47743	47730	47729	47719	47688	47691	47686	47682	47675	47663	47643	47662	47628	47639	47593	47596	47576	47573	47574	47566	47561	47545	47549	47552	47562	47568	47541	47558	47557	47562	47553	47555	47536	47554	47556	47579	47583	47575	47582	47593	47588	47565	47572	47574	47570	47581	47585	47581	47561	47514
48010	48009	48002	48033	48008	47989	47984	47961	47962	47960	47959	47952	47956	47947	47943	47915	47885	47903	47895	47868	47875	47866	47872	47888	47869	47874	47870	47879	47888	47866	47835	47827	47826	47813	47833	47832	47856	47853	47837	47829	47821	47804	47804	47801	47822	47798	47780	47784	47752	47683
48328	48341	48328	48343	48374	48365	48336	48337	48338	48326	48332	48304	48313	48305	48301	48304	48300	48292	48290	48278	48274	48270	48248	48260	48257	48260	48253	48260	48258	48231	48214	48188	48191	48190	48176	48171	48194	48186	48149	48143	48102	48122	48121	48106	48114	48119	48069	48067	48018	47961
48675	48662	48681	48690	48700	48701	48701	48703	48694	48695	48688	48694	48696	48698	48701	48700	48706	48680	48677	48679	48661	48658	48654	48651	48635	48643	48652	48633	48603	48597	48576	48564	48551	48555	48554	48524	48522	48513	48473	48456	48429	48428	48427	48413	48424	48385	48362	48336	48288	48242
49020	49020	49049	49062	49079	49087	49087	49082	49089	49090	49111	49105	49102	49096	49108	49099	49102	49096	49098	49090	49080	49085	49082	49083	49056	49063	49040	49040	49028	48982	48984	48955	48927	48927	48923	48912	48895	48877	48846	48821	48792	48768	48760	48746	48751	48718	48703	48648	48624	48550
49346	49389	49408	49429	49448	49440	49440	49455	49467	49483	49483	49468	49489	49507	49493	49502	49517	49520	49507	49512	49500	49487	49487	49480	49477	49472	49473	49443	49419	49400	49362	49344	49331	49305	49319	49284	49256	49218	49206	49177	49154	49135	49110	49111	49069	49081	49042	48975	48940	48886
49715	49740	49761	49781	49806	49823	49825	49844	49847	49861	49869	49879	49874	49873	49895	49904	49921	49915	49921	49891	49913	49900	49897	49884	49885	49866	49872	49848	49843	49797	49773	49738	49719	49713	49711	49648	49647	49591	49562	49543	49517	49491	49474	49457	49446	49404	49383	49332	49275	49223
50038	50069	50101	50118	50157	50173	50175	50185	50199	50223	50220	50211	50248	50253	50256	50270	50284	50288	50285	50283	50291	50277	50296	50277	50249	50236	50226	50218	50197	50175	50140	50124	50090	50081	50068	50018	49996	49963	49924	49888	49876	49845	49824	49819	49794	49744	49711	49655	49620	49583
50323	50361	50384	50404	50423	50458	50464	50490	50498	50504	50522	50515	50536	50558	50565	50577	50580	50605	50603	50592	50587	50604	50600	50582	50585	50545	50541	50520	50514	50470	50461	50423	50417	50393	50375	50335	50298	50275	50217	50192	50170	50152	50127	50135	50093	50059	50027	49989	49931	49890
50600	50633	50663	50705	50731	50734	50749	50764	50786	50804	50807	50818	50835	50858	50880	50890	50902	50906	50916	50901	50911	50916	50915	50907	50910	50885	50854	50853	50806	50810	50769	50753	50720	50729	50670	50648	50611	50576	50546	50519	50500	50467	50462	50452	50401	50379	50325	50288	50253	50208
50806	50834	50886	50927	50944	50966	50985	50997	51014	51012	51051	51046	51052	51073	51097	51125	51112	51127	51131	51136	51136	51150	51143	51147	51128	51132	51099	51081	51080	51045	51006	50990	50968	50952	50906	50896	50861	50840	50786	50761	50756	50728	50702	50696	50678	50641	50596	50567	50527	50503
50938	50972	50997	51044	51076	51081	51092	51104	51132	51149	51170	51171	51187	51209	51216	51230	51231	51244	51250	51262	51284	51285	51286	51273	51253	51238	51231	51217	51212	51165	51150	51152	51127	51114	51062	51045	51007	50982	50956	50932	50898	50909	50884	50857	50826	50809	50770	50732	50715	50699
51089	51099	51146	51162	51172	51202	51222	51240	51256	51278	51289	51307	51297	51321	51348	51365	51400	51399	51386	51403	51418	51403	51416	51399	51395	51359	51352	51347	51316	51310	51304	51292	51277	51259	51259	51208	51175	51146	51113	51106	51100	51081	51069	51043	51018	50999	50962	50946	50935	50927
51111	51134	51159	51196	51208	51223	51237	51257	51276	51271	51291	51325	51333	51365	51362	51381	51408	51396	51406	51417	51411	51439	51433	51422	51409	51413	51390	51380	51378	51350	51342	51333	51346	51303	51281	51278	51228	51195	51194	51178	51179	51166	51156	51145	51127	51096	51065	51059	51046	51057
51066	51078	51104	51122	51138	51146	51172	51183	51191	51219	51217	51238	51250	51269	51271	51294	51291	51312	51306	51318	51315	51348	51358	51363	51331	51311	51310	51304	51295	51283	51276	51288	51277	51253	51244	51224	51191	51166	51167	51169	51164	51140	51141	51139	51142	51081	51124	51073	51082	51094
51005	51028	51036	51056	51067	51081	51083	51103	51109	51124	51129	51143	51143	51177	51163	51199	51211	51197	51208	51213	51240	51235	51252	51245	51246	51222	51227	51202	51220	51207	51216	51218	51202	51206	51183	51177	51160	51119	51145	51135	51122	51144	51125	51129	51114	51111	51104	51083	51099	51128
50874	50889	50897	50898	50920	50927	50932	50951	50957	50951	50961	50981	50994	51004	51011	51022	51034	51042	51031	51053	51076	51069	51079	51068	51078	51069	51052	51052	51034	51073	51051	51071	51071	51076	51049	51047	51036	51021	51016	51035	51033	51050	51051	51045	51055	51040	51036	51051	51050	51091
50671	50653	50678	50665	50665	50675	50681	50688	50685	50696	50706	50714	50722	50724	50741	50741	50745	50754	50757	50762	50750	50782	50797	50782	50801	50782	50786	50783	50790	50783	50810	50797	50821	50819	50820	50817	50809	50818	50817	50833	50842	50854	50856	50853	50859	50839	50858	50877	50907	50941
50430	50442	50420	50423	50413	50418	50422	50424	50439	50432	50441	50436	50441	50452	50464	50466	50464	50479	50471	50484	50497	50490	50502	50494	50527	50508	50514	50517	50518	50525	50544	50574	50561	50585	50569	50573	50577	50591	50608	50617	50642	50653	50655	50654	50668	50659	50693	50715	50738	50779
50161	50144	50148	50122	50125	50105	50129	50117	50125	50112	50111	50114	50119	50137	50134	50121	50144	50137	50134	50148	50145	50162	50150	50154	50157	50168	50177	50192	50184	50224	50231	50258	50278	50264	50278	50278	50299	50302	50335	50347	50377	50384	50404	50401	50407	50423	50445	50468	50516	50559
49826	49836	49798	49804	49786	49782	49773	49776	49764	49778	49762	49763	49765	49779	49759	49755	49761	49771	49759	49765	49768	49777	49796	49786	49792	49803	49804	49822	49827	49866	49891	49892	49921	49917	49935	49943	49974	49994	50007	50038	50068	50066	50079	50087	50090	50131	50132	50187	50229	50285
49522	49499	49481	49451	49442	49434	49429	49419	49411	49399	49396	49397	49399	49394	49398	49379	49375	49385	49369	49397	49400	49390	49383	49399	49403	49421	49420	49454	49464	49492	49517	49537	49549	49556	49570	49592	49627	49655	49691	49704	49733	49740	49759	49767	49790	49804	49824	49886	49931	49972
49189	49167	49136	49113	49092	49076	49068	49057	49040	49045	49041	49023	49025	49019	49011	49005	48994	48998	48989	48999	49010	49013	49007	49011	49011	49026	49047	49062	49093	49096	49132	49159	49172	49191	49204	49217	49260	49298	49327	49332	49369	49401	49408	49423	49436	49466	49505	49545	49599	49642
48834	48809	48777	48757	48735	48718	48704	48706	48687	48675	48657	48646	48667	48651	48629	48610	48605	48604	48613	48603	48610	48614	48611	48615	48626	48633	48648	48656	48694	48715	48745	48757	48790	48803	48828	48849	48884	48920	48959	48986	49013	49025	49036	49082	49088	49104	49151	49200	49253	49288
48517	48479	48461	48419	48395	48363	48360	48373	48335	48321	48311	48305	48291	48301	48268	48271	48246	48249	48222	48233	48226	48236	48247	48254	48265	48260	48291	48312	48330	48355	48380	48414	48402	48444	48459	48485	48530	48568	48596	48621	48640	48674	48685	48709	48725	48753	48787	48846	48871	48921
48226	48194	48176	48126	48104	48088	48067	48052	48045	48040	48027	48002	48000	47978	47954	47940	47935	47938	47936	47928	47926	47910	47909	47922	47929	47954	47973	47983	48005	48031	48049	48070	48103	48113	48131	48171	48215	48249	48296	48325	48296	48345	48354	48355	48405	48425	48462	48510	48543	48595
47935	47904	47866	47848	47833	47796	47777	47752	47730	47724	47723	47695	47706	47677	47670	47651	47638	47624	47625	47619	47625	47598	47607	47616	47651	47636	47659	47661	47704	47716	47742	47761	47777	47798	47823	47838	47899	47919	47953	47992	47987	48032	48040	48049	48062	48105	48136	48166	48205	48238
47676	47645	47622	47593	47594	47552	47527	47518	47476	47479	47484	47442	47441	47428	47395	47389	47375	47364	47351	47368	47334	47329	47352	47356	47373	47360	47379	47412	47418	47446	47437	47476	47481	47533	47539	47569	47590	47626	47661	47700	47730	47737	47738	47773	47773	47794	47838	47879	47869	47900
47531	47509	47467	47431	47430	47415	47394	47376	47353	47336	47313	47311	47309	47289	47275	47251	47233	47223	47223	47217	47209	47201	47190	47194	47200	47215	47239	47262	47248	47282	47313	47313	47331	47326	47356	47383	47422	47470	47463	47485	47509	47519	47525	47543	47550	47598	47614	47654	47632	47659
47362	47333	47318	47296	47278	47239	47240	47225	47196	47199	47180	47173	47145	47127	47106	47103	47084	47073	47056	47063	47089	47068	47032	47065	47053	47092	47093	47087	47100	47108	47135	47137	47132	47178	47203	47208	47224	47276	47306	47267	47326	47301	47324	47363	47351	47381	47383	47419	47451	47438
47267	47262	47229	47208	47206	47189	47174	47157	47123	47136	47104	47104	47110	47081	47039	47046	47046	47031	47017	47011	46998	46987	46970	46986	46992	46995	47023	47030	47045	47030	47035	47040	47083	47055	47105	47092	47126	47161	47156	47154	47190	47177	47202	47170	47219	47229	47241	47255	47227	47245
47283	47255	47239	47219	47217	47205	47184	47190	47138	47157	47140	47142	47108	47098	47113	47086	47068	47051	47057	47043	47022	47008	46996	47013	47041	47035	47048	47051	47056	47057	47067	47063	47081	47062	47076	47092	47106	47131	47131	47127	47114	47121	47146	47099	47174	47173	47176	47177	47167	47165
47295	47267	47266	47256	47257	47248	47222	47223	47203	47194	47190	47184	47178	47186	47139	47144	47132	47130	47142	47104	47086	47094	47105	47100	47096	47102	47108	47122	47091	47099	47079	47083	47113	47109	47095	47120	47131	47128	47124	47147	47131	47106	47134	47159	47131	47140	47131	47143	47115	47073
47376	47375	47375	47360	47367	47359	47333	47345	47314	47323	47324	47317	47315	47295	47281	47276	47267	47264	47244	47249	47236	47241	47224	47238	47197	47243	47240	47220	47227	47243	47181	47214	47193	47192	47216	47205	47209	47215	47220	47165	47183	47170	47172	47196	47172	47193	47174	47139	47155	47106
47520	47540	47554	47546	47556	47552	47532	47537	47517	47533	47529	47521	47525	47518	47483	47502	47504	47491	47480	47481	47496	47462	47449	47478	47472	47457	47432	47451	47434	47427	47423	47400	47379	47380	47380	47391	47398	47369	47373	47336	47345	47331	47316	47319	47317	47295	47301	47270	47224	47193
47737	47713	47732	47751	47753	47758	47763	47753	47741	47747	47757	47772	47768	47755	47747	47748	47756	47744	47756	47718	47712	47718	47701	47708	47718	47687	47688	47681	47697	47653	47655	47635	47608	47593	47614	47597	47579	47566	47554	47503	47510	47507	47491	47465	47478	47472	47446	47424	47345	47333
47967	47971	48001	48003	48032	48033	48029	48029	48044	48044	48052	48056	48051	48039	48055	48038	48042	48055	48044	48036	48036	48020	48040	48015	48021	48001	48017	47989	47971	47957	47923	47906	47874	47873	47888	47884	47841	47827	47799	47792	47769	47721	47728	47709	47721	47695	47681	47627	47573	47546
48264	48268	48316	48335	48348	48357	48350	48357	48368	48382	48372	48394	48382	48385	48399	48387	48397	48403	48411	48378	48392	48381	48384	48395	48371	48357	48351	48328	48309	48285	48267	48258	48243	48229	48211	48197	48164	48138	48122	48077	48054	48043	48015	48012	48006	47994	47952	47916	47877	47824
48553	48593	48613	48645	48655	48665	48681	48699	48691	48687	48715	48719	48736	48713	48734	48733	48750	48748	48756	48746	48747	48750	48738	48737	48742	48713	48709	48694	48672	48650	48634	48598	48581	48576	48548	48528	48504	48459	48429	48387	48394	48382	48337	48325	48319	48279	48251	48193	48129	48109
48902	48928	48958	48988	49004	49016	49029	49043	49049	49057	49080	49097	49088	49096	49104	49126	49129	49121	49132	49140	49133	49141	49140	49128	49128	49103	49091	49080	49057	49015	48996	48974	48956	48936	48924	48902	48861	48813	48794	48765	48750	48708	48677	48680	48668	48642	48606	48547	48505	48467
49241	49275	49298	49322	49335	49375	49383	49386	49408	49425	49435	49449	49446	49455	49465	49478	49486	49510	49493	49502	49517	49519	49503	49503	49501	49478	49463	49449	49435	49397	49382	49349	49353	49321	49293	49274	49228	49195	49157	49138	49109	49083	49075	49057	49038	48995	48975	48921	48883	48836
49559	49609	49633	49661	49677	49727	49737	49742	49749	49766	49799	49795	49810	49828	49847	49848	49874	49871	49867	49887	49880	49887	49896	49886	49877	49860	49851	49825	49814	49792	49752	49738	49721	49704	49690	49637	49610	49582	49539	49512	49483	49478	49464	49430	49413	49387	49338	49296	49247	49219
49898	49926	49969	49996	50018	50042	50056	50081	50097	50111	50137	50134	50160	50160	50176	50210	50217	50220	50219	50234	50238	50245	50244	50248	50235	50213	50192	50186	50156	50142	50100	50093	50079	50062	50046	50017	49973	49928	49893	49870	49857	49833	49811	49806	49777	49745	49718	49659	49632	49609
50176	50209	50226	50263	50291	50322	50332	50365	50381	50371	50411	50419	50421	50439	50449	50472	50490	50498	50519	50511	50517	50524	50529	50529	50512	50501	50481	50480	50449	50428	50408	50393	50386	50372	50338	50305	50277	50236	50218	50185	50168	50145	50161	50123	50090	50063	50045	50000	49983	49970
50469	50488	50506	50538	50547	50580	50603	50629	50627	50649	50665	50682	50683	50706	50722	50751	50748	50763	50782	50777	50784	50799	50812	50788	50782	50771	50757	50724	50731	50702	50715	50686	50660	50661	50644	50611	50571	50542	50521	50505	50479	50451	50466	50456	50435	50405	50376	50337	50322	50303
50677	50705	50735	50757	50778	50800	50824	50825	50848	50859	50886	50893	50907	50907	50935	50952	50955	50963	50970	50990	51011	51008	51026	51006	51011	50989	50992	50944	50956	50946	50934	50934	50917	50899	50884	50864	50829	50796	50775	50775	50771	50740	50748	50730	50722	50690	50672	50629	50640	50637
50823	50837	50855	50866	50878	50917	50922	50917	50936	50953	50977	50980	51007	51022	51030	51035	51058	51076	51066	51085	51096	51112	51123	51100	51109	51093	51085	51066	51069	51059	51046	51036	51049	51050	51017	51011	50971	50959	50939	50933	50933	50915	50919	50906	50891	50875	50860	50851	50832	50852
50943	50946	50985	50992	51003	51008	51027	51032	51032	51052	51073	51078	51091	51120	51135	51126	51150	51161	51145	51178	51177	51190	51192	51187	51181	51178	51172	51184	51164	51163	51160	51172	51150	51164	51145	51127	51100	51101	51083	51089	51092	51065	51083	51077	51060	51050	51037	51037	51053	51065
50979	51003	51017	51016	51024	51035	51053	51043	51084	51068	51078	51111	51107	51113	51118	51141	51142	51155	51153	51172	51178	51186	51200	51199	51200	51184	51176	51203	51185	51188	51184	51200	51197	51179	51176	51177	51166	51146	51159	51163	51165	51167	51159	51160	51154	51146	51145	51151	51171	51200
50949	50966	50967	50969	50970	50978	50995	50982	51009	51000	51011	51021	51032	51049	51032	51050	51057	51059	51063	51088	51086	51111	51098	51104	51100	51098	51083	51101	51103	51114	51111	51126	51121	51144	51124	51137	51135	51131	51130	51135	51139	51145	51168	51153	51152	51148	51142	51169	51194	51231
50895	50895	50891	50876	50875	50889	50885	50888	50901	50894	50894	50899	50914	50931	50932	50937	50943	50938	50952	50952	50963	50964	50975	50965	50979	50979	50979	50967	50982	51003	51020	51027	51026	51035	51041	51044	51051	51053	51061	51078	51094	51110	51110	51109	51112	51110	51130	51151	51192	51232
50757	50745	50740	50735	50720	50721	50726	50721	50720	50723	50712	50718	50733	50721	50735	50738	50743	50727	50748	50748	50759	50759	50762	50768	50767	50760	50776	50792	50798	50808	50821	50858	50847	50853	50871	50875	50886	50907	50921	50946	50960	50990	50994	50994	50988	51002	51025	51063	51100	51145
50541	50502	50516	50497	50486	50471	50484	50475	50467	50475	50469	50465	50463	50471	50477	50460	50459	50458	50458	50470	50467	50483	50477	50484	50496	50497	50503	50526	50523	50542	50568	50578	50604	50617	50613	50631	50645	50673	50698	50707	50739	50739	50765	50768	50789	50795	50824	50873	50904	50948
50321	50297	50282	50264	50236	50238	50227	50228	50209	50200	50203	50192	50197	50189	50194	50188	50174	50175	50178	50186	50190	50195	50204	50188	50202	50211	50217	50238	50253	50280	50300	50302	50340	50340	50367	50367	50417	50430	50451	50482	50502	50524	50542	50550	50558	50577	50613	50662	50704	50756
50025	50004	49977	49947	49923	49922	49886	49890	49883	49878	49876	49853	49864	49858	49829	49833	49831	49830	49827	49825	49833	49843	49832	49834	49857	49852	49863	49896	49904	49923	49954	49965	49982	50010	50027	50038	50071	50106	50121	50151	50170	50220	50220	50234	50235	50264	50312	50355	50385	50445
49710	49682	49659	49625	49616	49589	49586	49571	49547	49543	49532	49523	49516	49513	49503	49495	49483	49468	49471	49474	49459	49465	49464	49477	49475	49486	49504	49528	49551	49575	49590	49623	49635	49643	49673	49702	49736	49765	49793	49820	49836	49868	49881	49891	49918	49938	49973	50031	50086	50126
49377	49358	49316	49286	49264	49235	49227	49208	49193	49183	49174	49160	49148	49141	49122	49118	49101	49081	49078	49084	49090	49083	49077	49107	49096	49101	49127	49147	49168	49193	49208	49243	49253	49251	49293	49327	49346	49395	49423	49449	49474	49494	49528	49528	49549	49578	49619	49666	49714	49751
49023	49010	48959	48945	48920	48884	48869	48881	48843	48832	48810	48804	48793	48791	48762	48757	48734	48729	48731	48711	48712	48711	48716	48707	48721	48741	48771	48770	48785	48819	48837	48852	48880	48878	48915	48945	48971	49008	49048	49071	49096	49115	49130	49147	49165	49191	49229	49277	49325	49353
48673	48632	48608	48577	48547	48521	48523	48522	48482	48477	48450	48429	48431	48396	48404	48391	48362	48347	48354	48334	48345	48337	48332	48335	48346	48336	48367	48407	48402	48440	48459	48471	48484	48521	48532	48544	48578	48630	48657	48680	48708	48716	48731	48753	48773	48813	48845	48877	48926	48950
48325	48296	48282	48233	48219	48190	48195	48179	48143	48131	48112	48109	48082	48066	48056	48027	48027	48025	48005	47995	47986	47981	47975	48008	47995	48003	48032	48072	48057	48091	48083	48119	48112	48121	48172	48199	48215	48263	48273	48312	48316	48329	48353	48363	48382	48422	48449	48502	48504	48523
48040	48025	47964	47941	47910	47890	47871	47891	47848	47854	47822	47807	47788	47777	47758	47738	47719	47723	47711	47710	47710	47684	47681	47691	47709	47712	47738	47766	47767	47778	47776	47767	47815	47827	47850	47866	47889	47938	47956	47973	48004	47996	48010	48020	48043	48050	48098	48135	48148	48170
47740	47722	47672	47666	47653	47624	47597	47604	47556	47592	47533	47526	47521	47500	47492	47453	47445	47449	47434	47430	47428	47411	47415	47411	47418	47441	47446	47455	47455	47475	47482	47493	47490	47528	47539	47558	47559	47621	47641	47645	47638	47661	47661	47677	47715	47717	47756	47768	47772	47792
47493	47496	47443	47433	47416	47384	47392	47368	47365	47351	47316	47308	47293	47277	47266	47236	47221	47223	47229	47227	47194	47193	47191	47205	47196	47196	47231	47243	47244	47231	47259	47256	47254	47267	47282	47306	47331	47351	47361	47374	47384	47363	47394	47406	47438	47433	47447	47452	47467	47436
47310	47335	47309	47274	47254	47254	47232	47246	47214	47226	47165	47188	47169	47145	47131	47163	47118	47104	47076	47093	47101	47074	47064	47080	47077	47087	47104	47103	47109	47116	47117	47131	47104	47120	47132	47142	47155	47190	47199	47183	47187	47175	47190	47201	47193	47220	47233	47241	47213	47204
47172	47159	47153	47125	47112	47102	47100	47116	47075	47094	47037	47054	47006	47020	47003	47019	46995	46990	46980	46964	46966	46968	46947	46956	46949	46961	46947	46987	46944	46968	46952	46953	46967	46932	46974	46984	46997	46988	47011	46982	46985	46988	46981	46987	47011	47001	47007	47004	46989	46964
47079	47098	47049	47073	47061	47069	47037	47048	47021	47025	47018	47023	47025	47002	46980	46953	46968	46980	46963	46941	46937	46950	46937	46947	46940	46936	46933	46950	46931	46945	46921	46931	46917	46911	46904	46920	46903	46895	46902	46897	46886	46908	46872	46874	46884	46890	46881	46893	46838	46799
47087	47126	47107	47111	47082	47107	47097	47089	47082	47091	47074	47083	47061	47057	47063	47030	47027	47043	47037	47024	47013	47002	47028	47014	47007	47007	47013	47010	47008	46983	46991	46997	46956	46947	46964	46963	46933	46957	46930	46932	46911	46906	46887	46889	46907	46886	46881	46827	46799	46797
47103	47125	47126	47139	47112	47113	47130	47126	47138	47145	47110	47117	47130	47123	47111	47115	47133	47127	47115	47105	47086	47097	47109	47080	47096	47083	47079	47071	47068	47062	47015	47005	47013	47002	46989	46980	46973	46969	46950	46942	46902	46902	46890	46886	46883	46872	46859	46818	46775	46743
47219	47256	47257	47255	47254	47242	47277	47265	47273	47277	47287	47279	47294	47292	47278	47295	47298	47296	47286	47282	47272	47249	47277	47277	47265	47261	47262	47236	47226	47186	47172	47133	47158	47157	47146	47127	47105	47096	47095	47046	46994	47027	46990	46989	46998	46993	46939	46929	46870	46826
47411	47443	47458	47478	47475	47498	47501	47496	47497	47498	47528	47520	47509	47524	47521	47523	47546	47540	47548	47542	47534	47549	47532	47527	47516	47521	47501	47484	47478	47481	47427	47442	47411	47394	47364	47364	47354	47307	47287	47259	47261	47211	47200	47201	47185	47193	47131	47122	47041	47008
47607	47627	47632	47680	47693	47733	47709	47715	47732	47750	47751	47759	47772	47772	47767	47771	47786	47811	47802	47783	47803	47784	47796	47789	47786	47792	47772	47741	47736	47683	47688	47658	47650	47629	47627	47598	47573	47544	47493	47479	47472	47432	47425	47411	47407	47370	47349	47284	47241	47200
47868	47892	47906	47942	47971	47990	48000	48010	48029	48024	48047	48051	48081	48056	48076	48073	48090	48106	48117	48105	48111	48120	48101	48100	48104	48062	48065	48057	48040	48033	47994	47967	47939	47941	47907	47875	47851	47825	47796	47776	47723	47719	47710	47704	47665	47651	47595	47536	47497	47474
48190	48223	48241	48259	48303	48331	48327	48349	48346	48370	48374	48375	48408	48413	48421	48441	48454	48464	48476	48475	48468	48463	48477	48480	48456	48453	48428	48412	48391	48398	48362	48332	48315	48307	48269	48251	48217	48178	48154	48129	48105	48071	48069	48043	48027	47995	47953	47902	47880	47836
48514	48550	48585	48608	48644	48654	48684	48686	48707	48718	48747	48759	48762	48771	48785	48786	48819	48815	48821	48815	48825	48832	48831	48821	48842	48803	48810	48769	48770	48732	48712	48692	48690	48664	48642	48611	48569	48546	48499	48480	48451	48446	48428	48410	48400	48367	48331	48267	48236	48204
48878	48875	48939	48956	48998	49020	49028	49050	49058	49074	49093	49094	49121	49133	49146	49177	49177	49183	49200	49186	49217	49226	49215	49207	49199	49195	49181	49140	49148	49122	49097	49089	49064	49059	49025	49004	48962	48924	48896	48861	48845	48826	48817	48798	48783	48737	48710	48668	48635	48604
49224	49264	49284	49316	49339	49371	49379	49404	49418	49433	49453	49459	49491	49489	49503	49517	49546	49558	49565	49557	49572	49585	49570	49584	49580	49547	49536	49536	49506	49492	49473	49454	49444	49425	49406	49365	49348	49296	49271	49253	49256	49236	49226	49214	49176	49151	49120	49095	49044	49034
49594	49605	49651	49673	49699	49708	49742	49759	49770	49786	49798	49818	49831	49855	49856	49883	49893	49903	49918	49928	49931	49922	49951	49936	49919	49909	49920	49880	49869	49869	49853	49847	49815	49805	49779	49763	49729	49701	49669	49662	49637	49630	49623	49589	49583	49560	49521	49472	49482	49458
49934	49970	49993	50000	50025	50045	50062	50091	50095	50097	50143	50141	50136	50167	50168	50204	50217	50235	50232	50236	50252	50254	50268	50271	50260	50233	50227	50221	50201	50184	50197	50188	50171	50155	50134	50106	50075	50047	50021	50018	50004	50002	50009	49999	49979	49951	49921	49888	49887	49874
50229	50246	50281	50306	50291	50332	50335	50359	50368	50400	50392	50407	50427	50453	50455	50473	50482	50493	50499	50521	50517	50524	50533	50533	50515	50506	50504	50484	50475	50461	50470	50478	50465	50449	50433	50408	50386	50371	50348	50357	50332	50339	50338	50327	50315	50297	50274	50259	50258	50257
50512	50531	50557	50568	50576	50603	50591	50629	50638	50645	50659	50661	50697	50685	50695	50718	50729	50705	50739	50770	50768	50779	50769	50775	50770	50771	50747	50742	50745	50739	50739	50739	50741	50723	50705	50696	50667	50667	50638	50646	50662	50651	50663	50659	50629	50619	50589	50613	50610	50624
50748	50762	50766	50783	50792	50808	50803	50818	50827	50841	50850	50859	50856	50879	50888	50895	50924	50905	50928	50942	50940	50956	50946	50952	50947	50924	50929	50939	50937	50926	50938	50943	50952	50942	50924	50927	50905	50902	50890	50899	50911	50914	50930	50917	50892	50883	50871	50865	50898	50928
50894	50909	50913	50918	50923	50925	50931	50934	50923	50948	50961	50957	50973	50970	50989	50992	50992	50991	51006	51001	51030	51055	51037	51034	51035	51027	51035	51023	51035	51040	51037	51055	51059	51068	51036	51039	51033	51024	51024	51033	51049	51069	51063	51085	51059	51054	51081	51101	51106	51129
51038	51041	51036	51024	51023	51060	51042	51041	51039	51046	51048	51043	51069	51060	51071	51077	51094	51097	51083	51088	51099	51113	51115	51115	51109	51117	51110	51116	51122	51141	51164	51159	51173	51161	51169	51158	51150	51171	51198	51199	51208	51219	51251	51235	51229	51226	51244	51283	51305	51331
51113	51101	51096	51075	51034	51063	51040	51071	51082	51091	51082	51038	51061	51050	51098	51090	51053	51090	51099	51108	51119	51095	51067	51104	51113	51123	51110	51107	51088	51135	51163	51187	51145	51191	51189	51206	51150	51236	51183	51275	51271	51264	51312	51331	51283	51285	51345	51344	51359	51414
50957	50932	50933	50906	50885	50893	50900	50902	50879	50907	50887	50878	50857	50875	50895	50888	50868	50863	50886	50885	50882	50876	50881	50898	50887	50912	50909	50922	50926	50937	50957	50993	50985	50992	50999	51018	51006	51042	51037	51082	51099	51112	51129	51133	51136	51148	51167	51176	51237	51270
50966	50945	50922	50905	50889	50881	50880	50865	50860	50847	50853	50842	50830	50844	50831	50837	50827	50840	50833	50812	50834	50825	50824	50828	50840	50847	50849	50872	50881	50903	50923	50947	50951	50967	50975	51000	51017	51040	51065	51099	51112	51119	51148	51159	51157	51178	51211	51247	51303	51347
50814	50801	50776	50752	50724	50717	50715	50708	50680	50682	50670	50665	50642	50667	50655	50648	50630	50642	50620	50631	50632	50622	50633	50640	50652	50653	50654	50690	50698	50722	50737	50759	50780	50793	50803	50812	50848	50866	50914	50929	50959	50969	50989	50996	51009	51019	51058	51117	51164	51206
50651	50630	50601	50577	50556	50530	50523	50512	50509	50494	50477	50461	50462	50451	50454	50439	50424	50419	50410	50412	50412	50411	50413	50413	50429	50438	50447	50468	50491	50512	50538	50547	50570	50578	50603	50616	50644	50697	50718	50749	50773	50791	50793	50823	50831	50859	50896	50924	50981	51031
50419	50398	50357	50339	50318	50292	50272	50274	50256	50256	50228	50221	50204	50207	50188	50170	50162	50145	50141	50148	50146	50131	50143	50143	50143	50157	50167	50202	50213	50243	50261	50280	50296	50301	50329	50356	50394	50417	50443	50489	50489	50511	50522	50556	50559	50599	50637	50685	50732	50759
50060	50026	49995	49966	49939	49913	49895	49904	49883	49849	49841	49835	49820	49814	49796	49783	49764	49765	49749	49749	49751	49747	49740	49740	49758	49767	49794	49799	49826	49840	49865	49896	49889	49921	49953	49972	50008	50053	50055	50092	50118	50142	50131	50160	50187	50212	50255	50298	50332	50363
49763	49723	49701	49653	49625	49613	49601	49582	49568	49550	49545	49519	49498	49491	49474	49476	49443	49451	49420	49432	49410	49415	49415	49426	49423	49441	49472	49474	49482	49511	49529	49552	49554	49586	49602	49630	49667	49707	49730	49775	49790	49789	49808	49811	49831	49868	49891	49940	49981	50021
49414	49376	49332	49305	49288	49267	49241	49235	49217	49190	49205	49168	49156	49158	49118	49105	49091	49082	49073	49074	49072	49048	49058	49052	49072	49082	49107	49122	49133	49155	49150	49170	49201	49204	49239	49271	49303	49321	49350	49379	49382	49399	49398	49433	49451	49473	49516	49547	49567	49590
49045	49006	48989	48941	48942	48910	48888	48893	48861	48848	48829	48824	48814	48805	48772	48761	48747	48736	48737	48729	48717	48697	48711	48702	48716	48717	48738	48756	48773	48777	48804	48796	48824	48833	48863	48904	48923	48948	48970	48971	48997	49003	49024	49022	49040	49064	49106	49142	49154	49166
48648	48643	48603	48573	48558	48552	48525	48517	48503	48485	48487	48438	48448	48417	48418	48416	48390	48382	48359	48362	48356	48346	48345	48345	48356	48366	48396	48394	48397	48398	48421	48421	48442	48439	48459	48499	48521	48543	48573	48583	48580	48592	48608	48608	48626	48660	48673	48694	48714	48714
48297	48287	48250	48238	48205	48196	48180	48167	48151	48146	48125	48137	48110	48103	48085	48065	48041	48050	48018	48016	48006	48007	47995	47997	48018	48017	48035	48035	48055	48055	48065	48071	48079	48101	48118	48105	48152	48185	48186	48184	48185	48203	48198	48202	48224	48245	48287	48277	48269	48252
47968	47956	47930	47943	47902	47897	47890	47874	47862	47833	47833	47810	47825	47804	47781	47775	47777	47765	47764	47755	47741	47741	47723	47729	47733	47750	47739	47757	47764	47751	47762	47751	47781	47774	47820	47784	47827	47835	47847	47854	47853	47866	47836	47855	47871	47886	47889	47904	47902	47868
47653	47651	47618	47656	47615	47591	47607	47580	47574	47560	47546	47507	47525	47544	47513	47501	47496	47496	47482	47470	47459	47448	47443	47441	47456	47458	47490	47474	47483	47460	47458	47467	47456	47467	47482	47474	47501	47509	47537	47507	47504	47498	47479	47509	47494	47530	47528	47519	47512	47448
47381	47360	47354	47373	47333	47355	47347	47335	47330	47318	47327	47324	47303	47296	47281	47270	47293	47272	47261	47238	47238	47242	47243	47251	47226	47220	47273	47235	47243	47231	47216	47211	47222	47232	47196	47256	47235	47240	47226	47225	47205	47192	47208	47212	47218	47231	47215	47211	47165	47095
47158	47181	47161	47192	47185	47185	47170	47168	47163	47169	47161	47140	47154	47104	47138	47131	47155	47131	47117	47106	47120	47104	47097	47083	47102	47094	47079	47112	47070	47065	47068	47048	47043	47069	47051	47064	47057	47043	47034	47021	47010	46976	47012	47010	47009	46988	47001	46947	46935	46869
47005	46996	47014	47009	47056	47037	47038	47035	47006	47008	47035	47007	47022	46999	47021	47013	47039	47004	47007	47001	46987	46991	46990	46988	46971	46955	46952	46974	46970	46949	46937	46922	46893	46933	46902	46874	46893	46866	46859	46839	46831	46814	46845	46819	46819	46816	46775	46770	46723	46684
46913	46887	46907	46899	46981	46973	46972	46950	46968	46967	46959	46979	46969	46979	46961	46959	46982	46951	46957	46970	46983	46955	46961	46974	46961	46943	46931	46928	46902	46899	46888	46883	46859	46860	46827	46815	46840	46793	46775	46757	46734	46720	46729	46696	46699	46691	46643	46649	46581	46580
46913	46922	46939	46973	46980	46998	46980	46990	47001	46996	47022	47019	47006	47039	46995	47032	46994	47023	47046	47020	47009	47032	47021	47030	47021	46973	46999	47015	46957	46949	46933	46911	46890	46893	46889	46853	46843	46854	46799	46776	46756	46747	46713	46721	46698	46705	46641	46629	46586	46556
46896	46911	46928	47000	47014	46999	47010	47015	47024	47028	47048	47073	47060	47028	47042	47063	47057	47060	47088	47095	47087	47083	47087	47055	47070	47071	47023	47031	47006	46979	46974	46953	46937	46931	46917	46902	46863	46876	46811	46778	46740	46763	46750	46728	46693	46695	46675	46619	46566	46527
47006	47041	47069	47099	47111	47158	47130	47152	47162	47161	47197	47192	47207	47214	47191	47208	47213	47225	47253	47233	47231	47241	47232	47226	47245	47198	47201	47178	47152	47162	47129	47119	47091	47068	47072	47016	47014	46967	46948	46906	46900	46869	46907	46870	46817	46817	46800	46728	46672	46630
47218	47252	47284	47316	47298	47359	47356	47377	47379	47408	47414	47429	47432	47423	47433	47459	47474	47483	47471	47490	47488	47475	47478	47497	47473	47445	47457	47431	47390	47397	47366	47340	47327	47316	47330	47279	47241	47200	47161	47142	47128	47097	47089	47101	47045	47054	47006	46961	46916	46873
47425	47454	47491	47498	47512	47561	47559	47574	47582	47623	47614	47644	47632	47646	47667	47677	47704	47708	47698	47715	47720	47727	47740	47691	47712	47682	47685	47652	47656	47618	47603	47596	47569	47551	47539	47513	47468	47409	47390	47379	47356	47340	47347	47307	47302	47276	47215	47173	47164	47103
47698	47732	47773	47782	47814	47847	47855	47880	47880	47894	47919	47927	47951	47955	47965	47985	47993	48016	48025	48025	48031	48044	48041	48043	48026	47994	48003	47964	47968	47934	47923	47913	47886	47881	47861	47820	47785	47719	47711	47687	47691	47657	47665	47649	47620	47608	47563	47516	47467	47424
48049	48078	48102	48146	48156	48189	48189	48221	48229	48247	48261	48277	48289	48310	48321	48328	48346	48338	48369	48369	48376	48378	48387	48405	48375	48344	48348	48326	48310	48297	48272	48261	48252	48228	48223	48194	48162	48113	48087	48055	48069	48047	48035	48016	48010	47974	47923	47891	47860	47864
48402	48420	48461	48489	48497	48535	48553	48575	48566	48581	48606	48619	48640	48664	48661	48667	48699	48703	48699	48721	48735	48742	48744	48737	48712	48704	48701	48683	48677	48655	48649	48632	48627	48607	48592	48544	48532	48483	48470	48456	48446	48443	48423	48421	48391	48369	48320	48284	48280	48263
48777	48819	48841	48853	48888	48906	48913	48928	48942	48964	48975	48992	49001	49002	49040	49066	49071	49067	49074	49091	49106	49118	49111	49110	49099	49091	49084	49057	49060	49042	49030	49023	49016	48999	48989	48965	48918	48894	48877	48875	48861	48860	48854	48833	48803	48791	48767	48746	48715	48716
49200	49204	49233	49260	49251	49276	49296	49305	49325	49334	49341	49369	49371	49393	49401	49416	49427	49435	49442	49447	49448	49483	49469	49481	49466	49459	49444	49429	49428	49409	49410	49402	49414	49403	49373	49369	49329	49306	49297	49288	49277	49268	49285	49257	49241	49225	49204	49196	49201	49182
49590	49599	49618	49638	49659	49659	49670	49706	49704	49699	49721	49739	49732	49762	49774	49768	49789	49792	49800	49814	49819	49823	49848	49844	49841	49825	49805	49803	49813	49809	49799	49792	49800	49774	49765	49751	49734	49714	49709	49715	49706	49723	49694	49694	49697	49655	49657	49660	49650	49677
49979	49990	49985	49997	50000	50012	50035	50054	50063	50069	50073	50065	50097	50113	50126	50124	50140	50144	50145	50151	50167	50169	50179	50174	50158	50176	50175	50169	50162	50169	50157	50173	50162	50154	50137	50135	50136	50113	50107	50120	50130	50119	50122	50113	50093	50110	50098	50091	50107	50130
50306	50328	50325	50317	50309	50317	50345	50365	50362	50364	50372	50383	50386	50391	50406	50408	50410	50428	50419	50437	50449	50457	50457	50458	50452	50449	50458	50443	50459	50456	50466	50469	50486	50478	50463	50457	50453	50447	50453	50461	50486	50495	50476	50481	50466	50479	50445	50478	50491	50534
50645	50636	50648	50645	50640	50633	50647	50661	50658	50648	50663	50667	50667	50701	50690	50703	50680	50696	50698	50705	50695	50724	50741	50709	50713	50725	50715	50721	50717	50765	50748	50767	50761	50766	50777	50765	50775	50791	50790	50803	50806	50825	50829	50824	50801	50808	50818	50867	50884	50925
50925	50932	50897	50904	50877	50890	50885	50885	50904	50900	50886	50902	50896	50903	50904	50901	50923	50902	50912	50916	50925	50935	50922	50954	50946	50949	50935	50947	50944	50979	50993	50995	51001	51006	51019	51019	51029	51051	51047	51069	51061	51102	51109	51110	51103	51124	51121	51171	51207	51256
51111	51100	51101	51063	51061	51035	51054	51040	51056	51047	51041	51035	51027	51050	51064	51036	51027	51048	51038	51036	51049	51062	51065	51072	51064	51057	51063	51077	51110	51101	51131	51136	51163	51172	51179	51178	51185	51234	51229	51238	51255	51296	51281	51293	51317	51311	51318	51377	51417	51457
51274	51254	51234	51203	51206	51190	51182	51189	51172	51161	51155	51163	51154	51159	51148	51149	51159	51148	51139	51145	51150	51152	51151	51154	51169	51170	51188	51192	51227	51221	51238	51262	51277	51288	51287	51306	51333	51363	51390	51393	51428	51434	51441	51440	51473	51488	51491	51559	51589	51631
51310	51309	51272	51245	51233	51219	51217	51208	51206	51177	51181	51163	51160	51157	51172	51158	51147	51127	51127	51131	51119	51133	51133	51141	51134	51157	51160	51198	51206	51233	51249	51265	51258	51289	51303	51330	51349	51369	51391	51441	51442	51468	51466	51486	51513	51531	51539	51586	51654	51673
51347	51324	51293	51265	51229	51229	51210	51215	51192	51187	51178	51161	51149	51161	51164	51142	51123	51125	51116	51113	51103	51125	51125	51132	51121	51143	51142	51152	51192	51202	51216	51241	51258	51278	51283	51315	51344	51389	51399	51432	51430	51476	51478	51515	51507	51529	51578	51621	51662	51705
51280	51272	51231	51199	51180	51167	51148	51139	51130	51110	51103	51099	51085	51064	51053	51054	51035	51033	51029	51011	51037	51021	51021	51023	51034	51044	51066	51077	51095	51110	51148	51154	51170	51172	51207	51221	51270	51299	51331	51358	51390	51394	51411	51433	51421	51470	51493	51547	51583	51632
51119	51095	51059	51025	50996	50974	50967	50951	50935	50929	50903	50891	50898	50877	50869	50841	50844	50830	50829	50830	50808	50811	50812	50823	50814	50834	50857	50877	50881	50905	50920	50944	50957	50969	50995	51030	51065	51102	51129	51146	51187	51190	51187	51194	51218	51262	51279	51336	51363	51408
50922	50889	50859	50833	50806	50781	50780	50766	50740	50735	50716	50693	50694	50683	50668	50656	50633	50613	50627	50608	50593	50595	50589	50599	50598	50622	50641	50669	50679	50678	50710	50726	50741	50744	50777	50800	50850	50876	50911	50933	50969	50960	50970	50974	51010	51033	51061	51118	51145	51163
50669	50637	50602	50574	50550	50535	50509	50499	50468	50464	50442	50432	50419	50403	50390	50386	50361	50355	50335	50334	50337	50328	50311	50318	50334	50350	50346	50387	50397	50403	50431	50437	50454	50463	50489	50510	50541	50584	50619	50627	50653	50659	50668	50683	50698	50729	50763	50803	50829	50831
50341	50302	50267	50246	50231	50193	50176	50171	50160	50145	50128	50116	50111	50079	50070	50042	50033	50032	50023	50006	50002	49994	50003	49996	50011	50018	50036	50052	50054	50075	50083	50095	50098	50123	50142	50162	50195	50220	50251	50281	50272	50287	50289	50302	50329	50355	50398	50419	50440	50445
49971	49941	49919	49891	49872	49847	49844	49830	49805	49807	49778	49775	49768	49740	49738	49712	49693	49677	49681	49685	49675	49655	49659	49647	49659	49672	49697	49701	49717	49717	49718	49729	49743	49752	49771	49783	49823	49860	49874	49886	49884	49895	49901	49919	49924	49960	49973	50005	50016	50017
49561	49537	49525	49512	49491	49487	49466	49444	49443	49423	49406	49397	49374	49368	49355	49354	49321	49323	49311	49308	49292	49286	49289	49267	49299	49304	49305	49327	49329	49337	49322	49342	49355	49366	49368	49392	49419	49441	49443	49443	49476	49469	49473	49482	49498	49517	49547	49546	49563	49547
49165	49142	49121	49104	49094	49092	49064	49065	49053	49056	49015	49029	49008	49009	48983	48960	48964	48960	48953	48935	48947	48916	48900	48915	48910	48931	48938	48947	48942	48942	48941	48948	48958	48965	48964	48988	48993	49015	49045	49038	49018	49021	49023	49048	49059	49083	49093	49088	49079	49058
48752	48733	48710	48721	48714	48691	48690	48662	48644	48657	48664	48633	48635	48603	48629	48607	48593	48581	48572	48567	48565	48535	48524	48527	48533	48554	48552	48574	48556	48564	48557	48544	48531	48547	48567	48585	48596	48591	48605	48594	48599	48583	48592	48606	48612	48642	48628	48616	48603	48587
48323	48326	48313	48317	48312	48306	48302	48293	48289	48271	48275	48276	48250	48236	48244	48236	48222	48217	48207	48201	48207	48205	48156	48178	48197	48187	48187	48194	48187	48181	48162	48157	48159	48165	48184	48179	48178	48187	48175	48180	48165	48153	48160	48147	48169	48185	48175	48177	48158	48116
47965	47957	47966	47957	47958	47961	47952	47937	47940	47949	47954	47933	47944	47940	47887	47910	47916	47914	47899	47902	47917	47872	47864	47872	47848	47870	47875	47877	47871	47854	47836	47832	47845	47834	47837	47826	47841	47821	47815	47774	47799	47793	47783	47810	47799	47792	47796	47759	47732	47690
47565	47591	47601	47606	47620	47627	47604	47604	47599	47611	47613	47599	47599	47585	47583	47586	47584	47581	47577	47588	47567	47549	47584	47550	47543	47554	47558	47561	47550	47531	47493	47487	47498	47490	47486	47484	47467	47433	47447	47404	47423	47401	47399	47381	47380	47398	47379	47352	47271	47275
47271	47301	47295	47299	47323	47334	47327	47322	47317	47327	47330	47320	47327	47325	47293	47337	47337	47333	47331	47333	47285	47316	47323	47334	47312	47310	47316	47302	47273	47265	47240	47233	47231	47212	47208	47188	47177	47159	47160	47131	47109	47088	47089	47052	47070	47081	47049	47029	46983	46937
47025	47045	47083	47109	47118	47136	47138	47116	47159	47152	47137	47136	47141	47149	47135	47149	47163	47177	47144	47169	47151	47149	47121	47157	47177	47151	47122	47121	47123	47095	47075	47066	47033	47027	47024	47007	47002	46972	46953	46896	46897	46902	46873	46910	46870	46848	46841	46793	46786	46697
46816	46838	46858	46891	46920	46937	46935	46934	46979	46945	46955	46962	46977	46949	46974	46971	46975	46990	46971	47003	46998	47005	46977	46998	46984	46970	46950	46933	46948	46917	46886	46874	46845	46841	46844	46833	46804	46759	46729	46709	46698	46672	46669	46660	46658	46644	46620	46579	46531	46493
46667	46680	46739	46746	46774	46786	46795	46796	46854	46833	46859	46849	46841	46847	46889	46876	46896	46901	46883	46898	46889	46888	46904	46896	46895	46887	46865	46858	46845	46811	46783	46785	46717	46733	46735	46695	46664	46636	46618	46599	46568	46573	46547	46585	46526	46504	46476	46416	46420	46316
46679	46697	46732	46757	46781	46799	46808	46821	46834	46831	46873	46857	46877	46870	46876	46899	46907	46913	46905	46912	46922	46924	46915	46924	46924	46895	46898	46855	46866	46838	46818	46795	46802	46782	46748	46736	46701	46676	46627	46648	46592	46578	46572	46581	46551	46511	46489	46454	46413	46351
46638	46695	46729	46787	46793	46787	46804	46825	46835	46872	46871	46873	46891	46905	46915	46923	46944	46965	46962	46971	46978	46956	46990	46975	46953	46935	46941	46913	46900	46881	46832	46844	46829	46808	46797	46758	46750	46704	46669	46646	46625	46608	46610	46616	46569	46539	46506	46468	46449	46394
46773	46791	46813	46831	46865	46871	46900	46921	46910	46933	46970	46966	46969	46990	47007	47024	47035	47034	47087	47071	47054	47084	47056	47083	47065	47049	47025	47016	46995	46983	46951	46951	46955	46926	46911	46874	46836	46798	46772	46706	46741	46720	46707	46725	46682	46668	46626	46581	46537	46499
46956	46994	47022	47061	47092	47108	47091	47132	47120	47146	47167	47172	47181	47185	47229	47219	47260	47254	47298	47289	47282	47286	47288	47292	47279	47267	47254	47228	47236	47189	47223	47192	47186	47167	47134	47112	47081	47035	47030	47011	47000	47010	46968	46954	46928	46908	46859	46832	46790	46799
47175	47201	47237	47255	47285	47313	47328	47340	47360	47384	47401	47390	47399	47433	47437	47446	47474	47478	47482	47493	47500	47512	47495	47511	47506	47483	47478	47462	47454	47439	47432	47416	47391	47401	47361	47344	47307	47280	47262	47245	47235	47212	47233	47210	47182	47149	47129	47095	47074	47075
47465	47514	47535	47562	47578	47584	47603	47632	47658	47656	47658	47680	47696	47708	47713	47738	47765	47749	47768	47782	47802	47792	47812	47789	47803	47788	47782	47744	47747	47725	47714	47728	47703	47687	47673	47643	47625	47618	47587	47557	47576	47549	47538	47538	47527	47496	47460	47440	47422	47443
47847	47879	47898	47921	47914	47941	47965	47987	47995	48000	48012	48024	48036	48056	48073	48081	48108	48104	48128	48127	48136	48158	48139	48147	48145	48116	48119	48108	48079	48082	48081	48094	48091	48070	48041	48032	48001	47980	47969	47969	47968	47967	47951	47947	47929	47902	47878	47865	47857	47869
48241	48256	48278	48294	48305	48324	48340	48345	48376	48384	48375	48385	48407	48398	48429	48443	48450	48462	48479	48472	48486	48492	48499	48484	48502	48482	48479	48470	48467	48473	48447	48473	48464	48466	48428	48419	48403	48385	48369	48386	48381	48377	48381	48369	48349	48338	48312	48315	48322	48337
48673	48691	48704	48715	48710	48718	48731	48761	48784	48773	48785	48778	48784	48812	48829	48837	48844	48852	48862	48861	48871	48889	48902	48899	48891	48882	48875	48862	48876	48871	48865	48875	48887	48881	48862	48855	48839	48815	48827	48827	48833	48839	48827	48814	48815	48795	48787	48786	48809	48841
49119	49128	49133	49135	49142	49139	49157	49171	49152	49185	49192	49194	49195	49211	49224	49240	49229	49246	49254	49245	49266	49275	49279	49267	49265	49260	49270	49251	49273	49281	49283	49289	49279	49281	49274	49269	49265	49269	49282	49280	49283	49288	49298	49280	49289	49266	49253	49280	49313	49320
49576	49575	49569	49569	49574	49567	49594	49593	49608	49598	49604	49591	49613	49623	49629	49630	49651	49642	49633	49644	49666	49683	49675	49690	49668	49673	49666	49685	49685	49700	49701	49700	49700	49707	49723	49716	49709	49730	49731	49741	49752	49750	49754	49751	49746	49749	49759	49769	49794	49839
50004	50017	50012	49992	49987	49989	49983	49985	49995	49985	49998	50004	50004	50016	50019	50017	50028	50024	50029	50023	50029	50031	50054	50057	50051	50054	50057	50079	50070	50079	50102	50130	50139	50106	50113	50108	50123	50150	50160	50173	50171	50216	50200	50199	50184	50189	50211	50241	50279	50305
50406	50378	50368	50351	50348	50348	50350	50329	50327	50338	50340	50339	50363	50360	50367	50366	50346	50351	50357	50357	50362	50368	50375	50379	50375	50372	50371	50401	50415	50432	50443	50446	50451	50451	50469	50483	50486	50505	50527	50549	50563	50563	50581	50571	50586	50578	50615	50642	50683	50727
50806	50790	50763	50743	50726	50718	50716	50698	50709	50722	50699	50699	50704	50706	50708	50705	50697	50682	50699	50686	50687	50706	50704	50697	50702	50709	50722	50720	50743	50762	50786	50799	50796	50803	50819	50832	50842	50871	50906	50921	50948	50948	50971	50964	50967	50978	51011	51043	51098	51155
51070	51068	51035	51005	51000	50987	50981	50969	50945	50939	50954	50950	50944	50945	50949	50923	50917	50923	50901	50915	50923	50927	50908	50927	50923	50932	50958	50961	50970	50998	51021	51050	51035	51079	51066	51083	51117	51128	51163	51185	51196	51212	51205	51226	51233	51247	51291	51327	51375	51415
51337	51338	51308	51282	51252	51233	51235	51243	51210	51195	51199	51181	51188	51189	51175	51170	51153	51146	51128	51138	51139	51135	51140	51145	51141	51159	51169	51183	51200	51225	51238	51262	51262	51302	51317	51332	51351	51374	51405	51437	51453	51437	51475	51475	51473	51512	51556	51598	51643	51670
51533	51504	51468	51457	51430	51416	51400	51396	51378	51368	51353	51339	51353	51343	51322	51315	51309	51288	51293	51282	51267	51283	51276	51279	51285	51298	51319	51333	51365	51366	51381	51388	51409	51440	51437	51470	51538	51535	51572	51583	51616	51633	51629	51636	51669	51685	51707	51775	51811	51843
51607	51594	51532	51530	51504	51469	51466	51450	51428	51449	51427	51409	51397	51389	51384	51372	51358	51331	51338	51330	51318	51323	51320	51311	51330	51341	51351	51370	51396	51417	51418	51430	51451	51486	51485	51509	51568	51584	51610	51643	51653	51663	51671	51667	51707	51728	51761	51809	51837	51885
51653	51647	51575	51541	51529	51521	51500	51482	51474	51470	51436	51423	51426	51404	51398	51373	51367	51352	51349	51331	51318	51329	51305	51327	51340	51353	51365	51380	51399	51412	51426	51435	51454	51490	51489	51514	51550	51580	51616	51640	51655	51651	51682	51688	51696	51733	51766	51795	51836	51874
51569	51549	51529	51508	51465	51441	51429	51417	51400	51412	51369	51353	51348	51343	51323	51307	51278	51264	51264	51252	51257	51244	51240	51227	51254	51263	51288	51305	51299	51325	51339	51322	51367	51399	51388	51426	51436	51487	51512	51529	51540	51531	51569	51577	51595	51622	51661	51694	51729	51744
51396	51333	51338	51301	51291	51257	51242	51249	51214	51194	51186	51173	51175	51150	51127	51119	51119	51089	51089	51071	51073	51053	51049	51059	51056	51063	51092	51110	51112	51127	51145	51138	51157	51152	51179	51219	51234	51271	51288	51318	51318	51322	51336	51346	51365	51394	51430	51453	51471	51473
51183	51168	51128	51107	51091	51080	51049	51052	51022	51020	50999	50989	50966	50958	50941	50923	50914	50908	50896	50889	50882	50862	50864	50858	50861	50880	50899	50895	50921	50930	50922	50936	50944	50941	50970	51009	51025	51066	51074	51084	51080	51082	51101	51107	51124	51161	51182	51208	51222	51215
50867	50829	50828	50810	50787	50779	50760	50745	50711	50715	50702	50676	50682	50671	50646	50640	50607	50603	50586	50601	50586	50567	50557	50556	50571	50582	50610	50607	50597	50597	50613	50607	50628	50637	50659	50668	50699	50737	50741	50732	50747	50739	50741	50772	50786	50800	50837	50849	50841	50843
50469	50446	50427	50421	50411	50395	50369	50356	50355	50333	50320	50311	50311	50299	50279	50265	50256	50241	50245	50234	50219	50211	50212	50197	50205	50226	50238	50235	50244	50235	50237	50243	50249	50254	50268	50283	50288	50319	50323	50323	50333	50328	50330	50342	50355	50382	50390	50399	50385	50385
50047	50033	50025	50013	50018	50001	49980	49983	49960	49962	49949	49935	49931	49915	49903	49877	49884	49877	49875	49872	49861	49848	49841	49828	49843	49835	49855	49851	49849	49847	49839	49841	49838	49848	49860	49887	49891	49903	49904	49897	49881	49887	49901	49904	49926	49944	49955	49946	49933	49902
49578	49577	49583	49558	49554	49556	49542	49522	49515	49524	49505	49504	49490	49474	49465	49455	49448	49458	49448	49448	49429	49416	49409	49408	49416	49426	49425	49420	49419	49414	49412	49384	49417	49397	49412	49423	49425	49434	49423	49425	49407	49406	49413	49424	49432	49432	49434	49434	49409	49381
49085	49088	49091	49087	49090	49088	49086	49079	49075	49084	49049	49053	49049	49041	49031	49010	49024	49022	49013	49006	49011	49000	48974	48980	48982	48993	49005	48979	48984	48973	48961	48933	48947	48951	48960	48951	48971	48959	48941	48938	48924	48912	48912	48913	48937	48934	48942	48909	48885	48859
48597	48567	48583	48599	48597	48609	48599	48616	48600	48586	48604	48584	48583	48572	48574	48542	48574	48553	48571	48572	48553	48548	48552	48547	48559	48547	48539	48545	48524	48525	48493	48505	48469	48477	48481	48477	48497	48456	48452	48441	48407	48409	48415	48425	48432	48429	48404	48370	48351	48310
48091	48075	48115	48115	48127	48147	48136	48132	48132	48125	48127	48131	48121	48127	48132	48129	48137	48128	48128	48131	48112	48112	48104	48110	48107	48088	48087	48078	48073	48061	48046	48021	48026	48019	48019	48008	47999	47979	47961	47932	47933	47919	47922	47923	47933	47915	47891	47862	47836	47776
47640	47661	47685	47694	47710	47707	47730	47724	47728	47715	47715	47718	47736	47725	47718	47767	47733	47735	47738	47765	47741	47741	47727	47735	47730	47734	47720	47704	47689	47660	47663	47653	47637	47634	47625	47613	47580	47588	47549	47533	47512	47508	47504	47504	47508	47471	47467	47404	47400	47331
47217	47217	47223	47260	47288	47322	47302	47318	47315	47308	47305	47342	47321	47313	47329	47362	47338	47365	47365	47352	47354	47366	47347	47345	47364	47332	47332	47318	47290	47306	47264	47283	47241	47228	47222	47195	47193	47161	47136	47109	47081	47071	47071	47069	47065	47026	47010	46963	46924	46886
46838	46851	46872	46891	46918	46913	46932	46962	46981	46966	47018	46973	47002	46968	46992	47034	47023	47014	47042	47041	47039	47073	47032	47039	47025	47023	47017	47004	46967	46971	46928	46917	46890	46890	46889	46871	46839	46810	46772	46754	46746	46737	46717	46733	46713	46665	46643	46627	46575	46523
46556	46612	46575	46644	46655	46667	46681	46683	46717	46720	46704	46724	46770	46740	46747	46737	46787	46803	46792	46823	46816	46808	46813	46795	46799	46790	46759	46735	46742	46724	46710	46715	46689	46674	46644	46638	46565	46560	46532	46528	46511	46482	46472	46460	46455	46427	46411	46381	46309	46248
46312	46378	46355	46409	46425	46432	46448	46464	46487	46467	46465	46516	46545	46537	46539	46600	46567	46581	46597	46587	46594	46572	46625	46611	46598	46586	46575	46544	46531	46546	46509	46506	46477	46466	46440	46423	46382	46349	46332	46281	46291	46284	46271	46233	46221	46213	46161	46105	46086	46073
46180	46222	46247	46257	46307	46303	46328	46325	46368	46378	46346	46393	46394	46422	46428	46446	46477	46460	46467	46502	46486	46475	46507	46494	46489	46481	46476	46448	46429	46423	46402	46380	46377	46360	46329	46295	46315	46233	46213	46211	46177	46181	46158	46162	46129	46107	46081	45983	45992	45962
46171	46201	46247	46280	46300	46304	46346	46326	46365	46376	46340	46389	46406	46408	46429	46456	46465	46454	46483	46514	46502	46484	46528	46506	46493	46482	46464	46458	46432	46412	46413	46371	46398	46384	46346	46340	46314	46264	46257	46213	46222	46202	46175	46167	46145	46147	46089	46045	46039	46020
46224	46243	46298	46294	46326	46343	46349	46386	46379	46403	46383	46435	46453	46432	46461	46525	46517	46549	46525	46524	46555	46533	46556	46589	46554	46532	46525	46498	46519	46461	46462	46478	46476	46438	46422	46399	46365	46336	46292	46295	46285	46290	46279	46251	46242	46232	46168	46152	46120	46139
46379	46401	46436	46458	46474	46467	46501	46546	46546	46559	46542	46581	46552	46593	46593	46619	46655	46667	46671	46642	46689	46679	46717	46712	46685	46680	46664	46658	46653	46614	46657	46622	46627	46612	46602	46561	46535	46507	46494	46505	46475	46476	46476	46445	46443	46399	46389	46377	46343	46324
46671	46723	46720	46742	46759	46761	46777	46826	46816	46841	46850	46851	46848	46885	46887	46941	46942	46924	46944	46956	46961	46948	46989	46984	46971	46959	46955	46952	46922	46928	46933	46920	46922	46890	46894	46852	46851	46832	46803	46796	46802	46778	46787	46769	46756	46723	46704	46715	46676	46698
46997	47013	47037	47063	47043	47070	47099	47089	47111	47111	47134	47138	47151	47167	47187	47217	47197	47193	47230	47233	47240	47255	47268	47258	47243	47231	47231	47221	47237	47242	47234	47214	47232	47213	47180	47160	47152	47124	47157	47124	47116	47137	47134	47112	47081	47059	47055	47056	47057	47061
47414	47436	47445	47461	47483	47497	47503	47505	47517	47533	47539	47556	47577	47567	47574	47602	47606	47640	47605	47619	47628	47663	47656	47664	47628	47634	47642	47635	47622	47642	47634	47646	47618	47633	47618	47602	47585	47566	47581	47580	47588	47590	47559	47550	47558	47520	47518	47497	47542	47560
47925	47950	47938	47956	47973	47950	47976	47971	47992	48017	48001	48013	48024	48037	48038	48067	48071	48061	48066	48096	48078	48107	48095	48105	48094	48089	48081	48079	48090	48113	48110	48119	48108	48106	48088	48095	48091	48082	48067	48090	48098	48083	48105	48095	48079	48068	48053	48062	48078	48115
48463	48464	48460	48446	48442	48460	48469	48481	48473	48505	48479	48512	48517	48517	48518	48530	48533	48534	48544	48550	48544	48581	48551	48582	48567	48570	48558	48569	48577	48565	48598	48602	48610	48599	48590	48603	48595	48598	48592	48618	48627	48624	48627	48622	48602	48605	48599	48609	48650	48688
49021	49014	49008	49006	49014	49001	49010	48997	49004	49021	49030	49025	49037	49032	49043	49048	49055	49037	49043	49042	49071	49062	49071	49073	49066	49065	49082	49078	49092	49123	49126	49100	49117	49138	49124	49145	49136	49147	49158	49178	49182	49199	49198	49183	49177	49189	49186	49216	49255	49297
49458	49461	49459	49439	49432	49436	49437	49419	49430	49424	49432	49436	49443	49443	49442	49442	49455	49447	49433	49442	49453	49452	49447	49461	49461	49452	49461	49473	49482	49493	49507	49524	49532	49533	49530	49539	49547	49560	49581	49596	49591	49615	49624	49622	49607	49609	49627	49678	49688	49739
50114	50112	50090	50084	50062	50043	50041	50056	50066	50048	50040	50064	50049	50043	50054	50045	50049	50030	50029	50043	50039	50041	50036	50049	50032	50055	50058	50072	50080	50090	50114	50128	50139	50152	50151	50168	50177	50195	50234	50247	50262	50264	50271	50274	50264	50275	50317	50330	50373	50423
50661	50632	50608	50585	50575	50574	50592	50551	50550	50547	50525	50530	50520	50528	50512	50530	50516	50502	50499	50497	50510	50487	50502	50501	50507	50518	50525	50543	50553	50585	50576	50613	50608	50621	50639	50650	50662	50693	50738	50738	50766	50761	50790	50767	50786	50792	50818	50863	50895	50951
51159	51132	51110	51070	51047	51033	51044	51027	51026	51033	50998	50993	50968	50999	50991	50975	50958	50946	50947	50926	50933	50957	50954	50942	50946	50954	50981	50997	51006	51017	51031	51053	51056	51070	51092	51105	51139	51163	51202	51210	51238	51245	51262	51253	51271	51291	51321	51360	51387	51445
51573	51544	51509	51475	51476	51460	51435	51437	51425	51418	51389	51393	51411	51390	51377	51369	51340	51358	51318	51306	51313	51294	51305	51309	51323	51335	51348	51365	51358	51399	51412	51416	51436	51461	51468	51498	51520	51568	51587	51605	51610	51643	51638	51665	51671	51693	51742	51773	51809	51859
51825	51798	51773	51735	51722	51689	51675	51673	51672	51643	51637	51624	51659	51604	51591	51589	51571	51576	51562	51547	51547	51514	51519	51534	51534	51565	51569	51595	51612	51624	51649	51645	51666	51679	51685	51714	51758	51780	51843	51809	51832	51841	51827	51883	51900	51923	51968	52027	52040	52071
52075	52046	51998	51977	51962	51920	51925	51913	51888	51881	51855	51849	51865	51845	51828	51805	51781	51777	51769	51742	51750	51747	51750	51743	51765	51761	51773	51800	51802	51831	51851	51863	51869	51878	51906	51930	51963	52001	51998	52042	52068	52065	52102	52069	52106	52137	52182	52214	52248	52261
52187	52167	52135	52093	52066	52069	52043	52034	52032	51992	51977	51984	51954	51959	51939	51902	51902	51874	51874	51875	51865	51857	51858	51856	51855	51890	51886	51907	51920	51918	51947	51943	51968	51979	52004	52020	52061	52095	52073	52134	52149	52157	52188	52172	52199	52226	52266	52296	52316	52346
52109	52094	52044	52028	52021	51997	51966	51953	51937	51924	51919	51898	51881	51875	51863	51835	51830	51814	51813	51792	51795	51759	51784	51780	51787	51788	51821	51834	51830	51842	51848	51875	51875	51891	51907	51940	51958	51995	51987	52039	52029	52048	52069	52064	52087	52109	52146	52185	52197	52210
52019	51979	51962	51923	51920	51913	51906	51871	51859	51837	51829	51804	51787	51797	51749	51752	51734	51726	51719	51720	51698	51689	51680	51668	51692	51709	51709	51727	51726	51739	51751	51749	51762	51787	51820	51820	51843	51868	51879	51910	51910	51912	51926	51939	51965	51983	52029	52047	52060	52037
51781	51740	51740	51722	51701	51677	51676	51665	51645	51624	51608	51609	51596	51574	51574	51547	51522	51517	51511	51498	51488	51483	51467	51480	51483	51488	51507	51521	51514	51513	51515	51523	51538	51544	51575	51587	51609	51627	51657	51646	51648	51656	51655	51684	51710	51727	51755	51770	51772	51767
51413	51409	51377	51370	51362	51348	51315	51310	51297	51294	51266	51240	51262	51230	51217	51202	51189	51172	51184	51185	51162	51159	51143	51133	51153	51178	51184	51180	51181	51173	51187	51172	51185	51198	51205	51221	51254	51259	51293	51273	51266	51276	51278	51302	51322	51332	51368	51366	51373	51351
51009	50991	50979	50959	50965	50947	50929	50928	50915	50899	50885	50901	50869	50864	50853	50830	50824	50822	50817	50817	50803	50789	50779	50783	50781	50778	50792	50791	50798	50784	50786	50802	50802	50800	50808	50834	50838	50866	50867	50857	50859	50834	50849	50873	50883	50907	50915	50920	50904	50894
50496	50487	50487	50478	50482	50468	50447	50458	50445	50428	50419	50416	50403	50405	50384	50364	50362	50373	50360	50349	50350	50332	50327	50327	50329	50329	50345	50347	50329	50339	50324	50313	50312	50326	50339	50339	50363	50359	50355	50347	50337	50339	50341	50362	50369	50398	50390	50379	50361	50331
49931	49942	49937	49944	49933	49929	49920	49907	49914	49892	49898	49884	49892	49871	49858	49856	49847	49850	49846	49838	49831	49834	49823	49814	49839	49829	49832	49822	49827	49803	49804	49793	49791	49798	49800	49806	49805	49811	49800	49787	49783	49775	49779	49786	49803	49803	49799	49783	49747	49739
49359	49350	49362	49364	49365	49391	49368	49361	49359	49355	49358	49344	49339	49324	49328	49318	49322	49328	49329	49329	49312	49306	49294	49316	49295	49300	49290	49308	49296	49271	49270	49257	49241	49245	49253	49270	49245	49225	49217	49209	49219	49199	49189	49202	49220	49214	49207	49177	49158	49117
48723	48748	48756	48751	48781	48787	48800	48787	48787	48787	48780	48765	48765	48758	48756	48762	48760	48775	48773	48764	48753	48753	48762	48758	48750	48752	48727	48744	48720	48719	48686	48690	48676	48689	48662	48688	48659	48643	48625	48625	48609	48587	48579	48600	48612	48612	48580	48556	48527	48487
48157	48175	48180	48215	48232	48224	48221	48232	48239	48245	48243	48232	48243	48230	48248	48226	48244	48261	48258	48243	48247	48243	48237	48248	48247	48232	48228	48219	48191	48189	48171	48167	48163	48156	48123	48119	48113	48099	48087	48072	48034	48022	48054	48034	48036	48017	47997	47966	47913	47913
47572	47582	47608	47656	47619	47666	47664	47655	47661	47675	47674	47676	47682	47688	47694	47692	47713	47710	47714	47701	47708	47692	47704	47689	47715	47685	47675	47667	47655	47630	47637	47599	47571	47602	47593	47546	47536	47546	47512	47492	47453	47442	47463	47437	47445	47439	47395	47374	47316	47269
47048	47073	47109	47142	47121	47145	47147	47144	47156	47152	47168	47143	47183	47219	47197	47222	47211	47247	47234	47243	47247	47220	47249	47236	47238	47236	47251	47204	47182	47161	47162	47132	47110	47112	47130	47077	47059	47027	46993	46969	46959	46965	46944	46943	46961	46925	46906	46838	46778	46741
46593	46648	46684	46712	46742	46738	46759	46754	46779	46800	46808	46781	46809	46795	46827	46828	46834	46858	46841	46849	46855	46868	46861	46856	46892	46830	46868	46850	46834	46789	46784	46770	46721	46753	46703	46682	46690	46653	46620	46588	46593	46568	46559	46563	46519	46517	46494	46435	46393	46349
46204	46235	46273	46359	46362	46340	46348	46358	46358	46395	46406	46440	46416	46464	46435	46439	46434	46472	46480	46484	46497	46503	46484	46472	46494	46461	46436	46446	46423	46409	46405	46390	46386	46386	46329	46303	46300	46260	46239	46230	46197	46199	46187	46196	46163	46150	46062	46062	46012	45955
45886	45929	45979	46030	46016	46025	46034	46081	46046	46081	46118	46132	46121	46109	46151	46173	46155	46188	46201	46193	46217	46222	46221	46203	46209	46211	46201	46183	46144	46169	46129	46131	46091	46091	46044	46072	46021	46019	45959	45943	45908	45892	45896	45891	45919	45818	45788	45775	45731	45676
45798	45830	45842	45864	45847	45903	45925	45953	46003	45942	45987	45986	46023	45995	46039	46057	46086	46084	46127	46103	46115	46146	46143	46149	46112	46156	46057	46066	46071	46059	46065	46049	46027	46026	46017	46011	45917	45858	45885	45855	45863	45835	45844	45834	45846	45760	45777	45706	45668	45694
45688	45718	45767	45773	45807	45835	45819	45811	45848	45878	45892	45879	45917	45951	45951	45976	46046	46006	46017	46007	46013	46027	46041	46080	46013	46052	45980	45966	45979	45975	45971	45952	45952	45933	45933	45922	45840	45849	45809	45789	45783	45766	45760	45734	45721	45734	45685	45612	45612	45620
45737	45757	45808	45769	45867	45845	45872	45889	45897	45928	45950	45926	45961	46002	45988	46029	46074	46009	46048	46036	46057	46071	46090	46119	46092	46065	46006	46022	46017	46016	46018	45997	45999	45992	45997	45977	45889	45920	45861	45852	45834	45841	45841	45808	45755	45774	45736	45715	45685	45709
45939	45959	45992	45987	46049	46044	46054	46068	46096	46110	46122	46166	46138	46184	46177	46178	46231	46222	46218	46241	46246	46257	46277	46316	46255	46231	46229	46242	46179	46219	46191	46213	46186	46175	46178	46169	46126	46101	46083	46086	46059	46078	46064	46041	45981	46023	45919	45939	45947	45944
46195	46191	46238	46263	46225	46275	46297	46318	46315	46329	46355	46369	46362	46383	46409	46416	46465	46460	46456	46450	46465	46494	46499	46495	46487	46485	46497	46459	46435	46453	46450	46435	46436	46435	46429	46407	46367	46327	46341	46347	46339	46355	46323	46308	46317	46266	46231	46235	46234	46250
46585	46592	46609	46590	46636	46634	46638	46671	46669	46701	46697	46699	46723	46773	46771	46759	46769	46786	46791	46782	46811	46815	46816	46856	46819	46842	46800	46810	46782	46813	46823	46812	46806	46806	46756	46754	46755	46721	46732	46732	46744	46752	46728	46719	46719	46683	46671	46660	46658	46707
47091	47075	47078	47104	47118	47109	47125	47132	47144	47143	47173	47197	47195	47169	47202	47223	47202	47231	47236	47232	47243	47247	47281	47287	47262	47258	47268	47246	47232	47251	47259	47277	47257	47252	47222	47248	47233	47252	47207	47216	47235	47234	47217	47229	47191	47213	47172	47170	47196	47211
47607	47613	47619	47629	47607	47608	47625	47640	47634	47657	47652	47678	47665	47656	47700	47710	47702	47720	47708	47718	47731	47749	47739	47723	47735	47706	47743	47740	47714	47744	47754	47755	47763	47751	47752	47748	47750	47752	47759	47762	47766	47770	47775	47760	47718	47739	47731	47745	47758	47785
48221	48212	48211	48207	48195	48202	48217	48208	48219	48213	48219	48229	48218	48234	48248	48250	48255	48250	48244	48264	48258	48263	48278	48253	48278	48297	48265	48289	48284	48299	48309	48338	48318	48332	48311	48313	48322	48331	48344	48350	48359	48371	48358	48354	48339	48339	48345	48371	48403	48434
48847	48849	48831	48829	48791	48800	48803	48809	48818	48812	48821	48816	48822	48834	48831	48817	48829	48829	48830	48830	48845	48845	48841	48845	48834	48840	48857	48854	48858	48878	48888	48901	48906	48905	48911	48915	48916	48952	48957	48965	48993	48987	48985	48979	48973	48971	48992	49023	49065	49098
49506	49491	49472	49458	49430	49441	49430	49445	49436	49436	49419	49431	49443	49433	49441	49426	49413	49417	49421	49410	49417	49432	49443	49427	49425	49447	49446	49440	49459	49465	49492	49500	49490	49510	49513	49531	49544	49551	49584	49601	49601	49615	49619	49627	49612	49616	49645	49691	49723	49759
50116	50095	50061	50047	50038	50032	50018	50032	50012	50025	50010	50001	50006	50011	49991	49984	49988	49962	49974	49973	49973	49976	49977	49974	49968	49982	49999	50008	50034	50025	50052	50067	50071	50073	50077	50105	50106	50144	50164	50179	50202	50201	50212	50209	50201	50252	50241	50299	50338	50377
50762	50747	50704	50681	50649	50661	50664	50654	50638	50631	50616	50612	50608	50629	50599	50587	50561	50566	50561	50542	50550	50547	50553	50538	50552	50548	50572	50586	50609	50625	50641	50654	50656	50645	50666	50680	50714	50762	50772	50794	50827	50818	50814	50816	50844	50864	50865	50917	50978	51021
51259	51212	51200	51164	51167	51133	51114	51099	51096	51084	51065	51079	51071	51066	51061	51032	51047	51012	50995	51007	51011	50986	51000	50985	51031	51007	51020	51031	51028	51063	51076	51083	51108	51108	51130	51154	51180	51201	51220	51259	51255	51291	51295	51299	51276	51327	51348	51408	51450	51501
51688	51668	51615	51583	51563	51564	51555	51546	51518	51519	51510	51478	51484	51499	51444	51449	51422	51409	51409	51409	51431	51385	51378	51419	51417	51399	51426	51433	51451	51446	51486	51494	51501	51521	51535	51551	51584	51632	51664	51667	51694	51691	51700	51709	51765	51716	51788	51842	51877	51911
52081	52064	52023	51992	51946	51952	51940	51935	51910	51882	51875	51857	51854	51851	51799	51814	51802	51781	51755	51768	51770	51737	51747	51756	51785	51762	51780	51794	51787	51808	51830	51853	51864	51887	51884	51921	51950	51980	51999	52039	52067	52041	52044	52061	52114	52106	52185	52211	52231	52262
52350	52318	52272	52257	52237	52224	52215	52191	52181	52145	52129	52121	52120	52108	52070	52054	52050	52036	52031	52028	52020	52015	51994	52025	52028	52030	52025	52033	52033	52057	52074	52080	52109	52126	52130	52153	52187	52229	52248	52255	52313	52296	52311	52329	52341	52343	52385	52450	52476	52501
52439	52422	52383	52345	52337	52318	52297	52299	52255	52243	52226	52204	52206	52206	52196	52167	52151	52117	52119	52107	52140	52085	52093	52105	52112	52130	52122	52124	52129	52153	52169	52169	52184	52198	52237	52245	52272	52322	52335	52337	52383	52376	52377	52395	52400	52440	52456	52495	52527	52555
52478	52456	52423	52398	52382	52380	52344	52330	52318	52312	52276	52272	52256	52251	52275	52219	52205	52176	52163	52166	52132	52137	52126	52111	52142	52158	52172	52196	52192	52200	52176	52216	52218	52246	52252	52269	52295	52335	52345	52354	52351	52383	52392	52373	52434	52471	52484	52513	52565	52547
52379	52349	52333	52310	52305	52283	52282	52264	52234	52206	52214	52185	52182	52153	52133	52136	52106	52096	52093	52087	52072	52076	52065	52054	52034	52086	52100	52078	52118	52109	52107	52115	52122	52142	52144	52168	52209	52228	52247	52250	52221	52251	52273	52296	52305	52355	52389	52389	52378	52408
52110	52095	52056	52047	52051	52027	52026	51989	51989	51977	51954	51956	51932	51930	51896	51906	51872	51872	51866	51843	51857	51817	51824	51840	51815	51841	51854	51855	51860	51865	51853	51877	51882	51883	51903	51920	51954	51958	51960	51980	51978	51976	51994	52029	52026	52048	52063	52094	52064	52070
51824	51824	51802	51794	51789	51770	51767	51743	51717	51717	51696	51693	51684	51684	51621	51645	51630	51620	51630	51609	51574	51583	51580	51579	51569	51607	51604	51616	51614	51610	51610	51622	51621	51619	51641	51652	51669	51682	51689	51676	51706	51685	51691	51696	51734	51738	51767	51770	51774	51742
51387	51385	51377	51373	51375	51365	51343	51344	51319	51320	51300	51295	51303	51277	51277	51264	51256	51260	51245	51237	51221	51222	51208	51201	51212	51210	51214	51220	51224	51228	51215	51197	51210	51225	51227	51249	51268	51263	51258	51246	51253	51261	51260	51253	51297	51307	51313	51311	51279	51267
50857	50854	50855	50853	50857	50841	50854	50817	50818	50817	50811	50804	50793	50790	50791	50781	50774	50758	50755	50757	50744	50743	50733	50738	50729	50748	50751	50739	50740	50731	50728	50721	50716	50728	50722	50731	50740	50736	50728	50718	50730	50730	50729	50741	50760	50767	50768	50742	50716	50697
50295	50292	50308	50320	50314	50325	50305	50296	50299	50303	50294	50289	50273	50269	50262	50264	50266	50271	50261	50254	50272	50245	50239	50252	50249	50249	50235	50242	50232	50223	50215	50195	50204	50204	50214	50209	50203	50212	50194	50177	50174	50170	50178	50186	50197	50200	50177	50160	50134	50101
49674	49707	49704	49710	49729	49719	49721	49713	49717	49710	49724	49719	49712	49707	49708	49708	49704	49721	49703	49714	49700	49695	49707	49691	49699	49702	49698	49676	49664	49657	49651	49645	49626	49643	49638	49626	49617	49601	49601	49583	49568	49574	49562	49576	49586	49575	49561	49536	49499	49452
49029	49048	49082	49079	49106	49107	49094	49100	49114	49121	49114	49116	49109	49096	49107	49114	49132	49131	49136	49120	49112	49123	49132	49132	49122	49116	49102	49104	49097	49070	49057	49033	49034	49046	49031	49030	49020	48992	48989	48958	48951	48948	48945	48944	48950	48940	48909	48878	48842	48805
48401	48411	48441	48443	48486	48481	48469	48475	48484	48503	48492	48505	48513	48504	48495	48508	48523	48543	48537	48527	48542	48536	48552	48536	48520	48533	48520	48507	48486	48473	48488	48447	48430	48433	48423	48424	48406	48375	48350	48324	48309	48317	48313	48292	48315	48303	48263	48219	48197	48144
47745	47775	47787	47828	47839	47851	47880	47884	47876	47876	47895	47898	47899	47892	47885	47917	47943	47954	47942	47954	47946	47947	47941	47960	47962	47943	47932	47915	47908	47897	47897	47846	47865	47856	47823	47821	47792	47757	47725	47748	47692	47706	47685	47677	47676	47657	47635	47581	47521	47489
47222	47211	47252	47303	47304	47325	47325	47341	47316	47361	47374	47382	47384	47384	47398	47434	47439	47456	47429	47441	47451	47447	47458	47456	47483	47434	47430	47421	47416	47390	47381	47357	47363	47334	47330	47323	47280	47265	47211	47221	47172	47179	47171	47204	47161	47136	47094	47044	47000	46971
46681	46693	46729	46761	46780	46771	46797	46778	46795	46834	46848	46861	46855	46859	46902	46920	46908	46926	46931	46934	46951	46945	46995	46960	46963	46920	46920	46910	46896	46886	46839	46857	46854	46832	46813	46770	46748	46714	46689	46665	46668	46657	46670	46615	46621	46602	46554	46503	46507	46452
46203	46227	46259	46301	46327	46321	46349	46357	46389	46384	46419	46421	46438	46428	46414	46472	46502	46509	46545	46528	46558	46500	46515	46538	46505	46511	46497	46489	46492	46474	46431	46430	46385	46399	46393	46362	46332	46282	46263	46243	46255	46242	46232	46178	46172	46154	46118	46070	46059	46019
45889	45904	45967	45973	46007	46032	46022	46042	46023	46082	46106	46120	46108	46132	46113	46149	46189	46214	46181	46189	46235	46212	46239	46232	46239	46201	46204	46189	46171	46192	46143	46133	46114	46117	46089	46059	46028	46018	45977	46018	45939	45933	45915	45926	45882	45867	45827	45780	45715	45724
45653	45649	45692	45696	45733	45763	45746	45753	45819	45810	45815	45838	45839	45855	45883	45893	45917	45926	45907	45927	45945	45984	46035	45969	46000	45943	45933	45927	45936	45897	45941	45888	45865	45875	45840	45817	45783	45752	45722	45693	45715	45729	45699	45690	45631	45588	45573	45540	45520	45500
45465	45506	45546	45562	45583	45622	45616	45622	45659	45667	45695	45714	45705	45716	45754	45742	45777	45788	45752	45823	45807	45827	45859	45823	45817	45800	45808	45788	45777	45779	45815	45764	45788	45730	45722	45702	45660	45627	45601	45600	45587	45594	45602	45584	45519	45501	45474	45431	45462	45416
45517	45550	45582	45612	45627	45640	45659	45683	45646	45736	45726	45752	45742	45765	45776	45782	45804	45838	45788	45836	45858	45866	45875	45859	45851	45844	45832	45802	45810	45824	45802	45814	45836	45788	45778	45741	45745	45691	45695	45698	45666	45702	45654	45657	45614	45563	45537	45535	45559	45494
45565	45608	45655	45662	45672	45672	45729	45729	45738	45748	45758	45780	45802	45804	45808	45829	45809	45867	45860	45869	45872	45880	45864	45899	45895	45874	45865	45861	45858	45851	45892	45853	45865	45814	45817	45792	45785	45751	45735	45720	45709	45704	45717	45717	45662	45654	45611	45619	45627	45610
45850	45868	45873	45883	45894	45917	45941	45943	45915	45969	45970	45975	46012	46026	46015	46038	46048	46037	46071	46073	46070	46067	46081	46101	46089	46087	46070	46055	46078	46080	46079	46070	46051	46037	46036	46019	45999	46003	45985	45947	45981	45960	45959	45951	45933	45920	45898	45891	45866	45915
46264	46253	46278	46283	46282	46285	46301	46319	46297	46339	46320	46336	46349	46382	46372	46396	46392	46407	46408	46419	46446	46426	46420	46456	46451	46426	46423	46411	46425	46427	46409	46440	46445	46398	46417	46395	46399	46372	46385	46375	46405	46362	46386	46369	46357	46321	46315	46341	46322	46343
46668	46669	46653	46654	46693	46661	46689	46710	46721	46726	46708	46731	46738	46745	46767	46763	46744	46755	46786	46782	46776	46788	46807	46796	46792	46780	46787	46811	46793	46799	46771	46813	46799	46782	46808	46789	46782	46788	46792	46809	46794	46798	46774	46778	46754	46742	46749	46770	46775	46823
47213	47223	47213	47214	47209	47214	47213	47216	47256	47234	47241	47229	47247	47259	47272	47248	47250	47262	47241	47277	47263	47292	47305	47271	47285	47284	47273	47313	47294	47316	47316	47331	47332	47305	47314	47319	47311	47315	47325	47348	47335	47360	47344	47325	47320	47305	47313	47331	47354	47400
47875	47851	47838	47834	47827	47828	47823	47837	47825	47828	47837	47835	47849	47854	47840	47842	47844	47840	47821	47839	47840	47853	47873	47851	47856	47850	47869	47874	47882	47874	47902	47909	47920	47893	47916	47909	47923	47931	47935	47950	47963	47975	47959	47965	47944	47949	47965	47996	48026	48055
48513	48525	48489	48477	48461	48458	48473	48473	48459	48464	48468	48450	48456	48458	48467	48454	48438	48430	48436	48439	48439	48447	48453	48449	48448	48442	48463	48465	48469	48479	48514	48518	48527	48502	48522	48533	48556	48564	48571	48599	48594	48624	48622	48605	48607	48606	48638	48689	48709	48739
49215	49192	49166	49151	49126	49130	49134	49144	49113	49110	49099	49095	49117	49108	49118	49088	49078	49067	49069	49076	49072	49069	49076	49062	49071	49084	49090	49096	49101	49129	49126	49152	49154	49165	49166	49173	49206	49219	49253	49265	49273	49278	49288	49276	49290	49306	49315	49358	49401	49435
49916	49906	49869	49833	49821	49812	49804	49804	49792	49775	49771	49761	49764	49771	49766	49756	49716	49715	49700	49711	49715	49723	49702	49701	49718	49715	49731	49746	49760	49771	49775	49801	49813	49805	49821	49848	49871	49912	49931	49954	49943	49958	49983	49964	49971	49992	50025	50072	50118	50155
50611	50571	50555	50506	50505	50479	50472	50449	50453	50454	50418	50421	50417	50430	50420	50403	50391	50346	50361	50346	50344	50345	50332	50331	50346	50366	50371	50377	50386	50406	50421	50436	50457	50444	50460	50492	50533	50552	50581	50599	50607	50613	50627	50637	50657	50669	50707	50742	50797	50834
51171	51167	51141	51101	51089	51079	51071	51025	51049	51040	51001	50979	50990	50985	50996	50957	50938	50921	50926	50912	50906	50882	50891	50886	50912	50904	50924	50957	50950	50964	50965	50983	51012	51000	51048	51038	51079	51122	51156	51157	51186	51165	51173	51213	51225	51264	51288	51333	51364	51411
51794	51789	51718	51693	51684	51667	51667	51612	51634	51585	51599	51587	51585	51575	51546	51540	51510	51502	51494	51482	51489	51471	51461	51466	51465	51473	51496	51540	51518	51524	51554	51579	51578	51572	51595	51630	51663	51695	51726	51734	51747	51772	51767	51787	51818	51833	51892	51937	51970	52006
52296	52231	52218	52186	52148	52132	52123	52107	52050	52034	52075	52029	52045	52039	52037	51994	51969	51952	51928	51939	51923	51909	51907	51928	51929	51931	51963	51952	51969	51981	51995	52003	52020	52026	52053	52093	52093	52169	52178	52189	52209	52239	52233	52246	52259	52307	52342	52393	52405	52406
52562	52584	52534	52502	52475	52453	52443	52390	52407	52378	52380	52362	52351	52337	52327	52300	52287	52267	52232	52257	52246	52222	52222	52220	52248	52243	52250	52269	52278	52282	52283	52282	52318	52298	52365	52375	52381	52450	52470	52473	52475	52526	52504	52527	52577	52591	52629	52669	52689	52715
52846	52858	52812	52806	52793	52766	52751	52716	52727	52752	52686	52690	52664	52644	52656	52617	52611	52594	52572	52589	52548	52541	52535	52545	52555	52574	52588	52590	52594	52597	52605	52623	52617	52649	52650	52698	52687	52749	52761	52779	52802	52815	52803	52807	52845	52891	52914	52943	52971	52985
52986	52965	52927	52943	52928	52893	52881	52894	52855	52854	52826	52818	52786	52759	52766	52747	52749	52733	52702	52714	52693	52688	52685	52697	52696	52689	52703	52752	52726	52724	52734	52734	52744	52787	52777	52832	52819	52854	52888	52890	52871	52913	52942	52932	52979	52983	53034	53042	53058	53053
52941	52933	52934	52882	52861	52862	52847	52798	52808	52756	52782	52767	52758	52757	52733	52720	52705	52699	52708	52664	52661	52647	52653	52655	52651	52676	52682	52662	52671	52692	52679	52685	52698	52734	52726	52748	52713	52783	52807	52814	52825	52831	52834	52847	52878	52911	52922	52936	52950	52939
52830	52795	52816	52789	52774	52769	52768	52775	52737	52712	52710	52702	52681	52682	52671	52657	52659	52647	52632	52622	52600	52602	52600	52594	52615	52614	52594	52620	52613	52619	52619	52604	52632	52673	52661	52673	52686	52687	52702	52705	52698	52743	52719	52744	52762	52799	52814	52823	52802	52799
52610	52617	52550	52587	52566	52562	52548	52566	52522	52563	52509	52498	52495	52462	52476	52479	52460	52459	52441	52436	52431	52414	52414	52433	52411	52435	52410	52457	52419	52422	52429	52383	52420	52407	52449	52458	52438	52487	52476	52493	52469	52473	52487	52510	52514	52555	52555	52546	52534	52507
52161	52180	52154	52158	52157	52150	52135	52101	52116	52128	52097	52091	52094	52080	52087	52080	52083	52071	52068	52053	52052	52042	52047	52059	52041	52044	52048	52066	52041	52034	52030	52043	52039	52022	52044	52050	52031	52077	52048	52040	52056	52038	52048	52065	52077	52087	52107	52070	52056	52033
51701	51724	51732	51719	51718	51722	51713	51686	51698	51713	51702	51689	51676	51683	51671	51642	51665	51684	51682	51669	51648	51661	51651	51648	51658	51651	51637	51643	51644	51633	51637	51609	51629	51614	51625	51609	51618	51616	51619	51594	51600	51592	51604	51617	51623	51626	51619	51603	51573	51534
51129	51162	51176	51169	51177	51177	51168	51161	51169	51167	51173	51173	51141	51153	51155	51147	51158	51181	51161	51166	51166	51153	51151	51153	51141	51142	51136	51157	51128	51128	51105	51098	51086	51097	51112	51092	51081	51089	51067	51049	51050	51037	51047	51053	51062	51052	51037	51012	50979	50944
50498	50497	50520	50538	50553	50565	50547	50548	50549	50546	50556	50558	50546	50544	50547	50563	50584	50580	50592	50574	50576	50571	50572	50570	50566	50568	50546	50555	50550	50539	50524	50517	50499	50502	50510	50488	50475	50459	50429	50422	50413	50402	50404	50405	50412	50412	50385	50349	50319	50279
49822	49830	49853	49880	49886	49899	49905	49903	49901	49923	49917	49923	49916	49907	49907	49931	49949	49955	49957	49965	49959	49951	49961	49947	49949	49948	49943	49933	49925	49901	49895	49887	49875	49879	49870	49847	49842	49797	49793	49770	49760	49755	49760	49740	49738	49731	49705	49659	49616	49583
49098	49128	49158	49196	49189	49205	49198	49214	49211	49242	49243	49257	49258	49244	49255	49275	49278	49300	49295	49299	49295	49311	49305	49309	49302	49272	49278	49271	49261	49249	49227	49206	49204	49196	49193	49170	49135	49121	49097	49085	49072	49068	49066	49048	49052	49021	48990	48950	48911	48872
48401	48440	48460	48495	48500	48526	48534	48552	48544	48563	48588	48578	48572	48571	48582	48578	48611	48627	48645	48638	48640	48656	48656	48655	48651	48640	48621	48609	48597	48610	48575	48575	48569	48531	48541	48510	48476	48433	48416	48409	48384	48382	48372	48374	48363	48323	48299	48266	48216	48175
47713	47752	47759	47777	47821	47824	47833	47853	47881	47880	47876	47908	47899	47897	47925	47934	47955	47976	47987	47982	48000	48012	47990	48010	47996	47980	47979	47950	47943	47903	47917	47931	47885	47872	47860	47837	47826	47783	47762	47727	47722	47703	47705	47694	47680	47651	47596	47574	47518	47491
47055	47108	47092	47144	47171	47197	47202	47207	47214	47224	47243	47283	47277	47300	47275	47317	47340	47366	47352	47355	47380	47365	47384	47392	47371	47363	47357	47341	47331	47331	47299	47318	47270	47275	47231	47214	47167	47153	47121	47126	47117	47081	47068	47063	47051	47014	46975	46918	46898	46846
46544	46563	46585	46623	46653	46646	46667	46673	46701	46707	46700	46730	46748	46735	46753	46753	46807	46837	46841	46855	46862	46878	46872	46866	46876	46860	46848	46815	46803	46786	46794	46797	46772	46773	46751	46723	46638	46626	46633	46588	46604	46592	46569	46549	46521	46467	46453	46368	46389	46366
45981	45997	46067	46076	46085	46114	46116	46110	46140	46184	46161	46208	46239	46214	46224	46230	46261	46302	46284	46294	46322	46294	46346	46321	46343	46303	46293	46281	46288	46288	46263	46220	46250	46230	46213	46187	46137	46122	46090	46073	46081	46084	46050	46020	46020	45974	45937	45862	45865	45856
45600	45616	45659	45671	45679	45730	45713	45744	45771	45770	45819	45811	45835	45820	45851	45909	45875	45924	45887	45897	45930	45990	45916	45938	45922	45924	45913	45900	45902	45892	45866	45918	45854	45845	45813	45810	45768	45708	45740	45724	45703	45684	45697	45643	45611	45589	45533	45540	45515	45490
45381	45405	45432	45452	45441	45527	45503	45529	45544	45541	45610	45575	45618	45616	45622	45625	45661	45616	45662	45629	45654	45668	45712	45722	45701	45690	45677	45648	45655	45634	45661	45657	45623	45616	45607	45572	45537	45533	45508	45524	45490	45473	45465	45441	45417	45387	45373	45364	45341	45322
45210	45181	45229	45232	45243	45298	45289	45313	45302	45336	45359	45376	45365	45374	45388	45350	45401	45443	45418	45426	45467	45436	45484	45468	45460	45445	45470	45453	45407	45438	45438	45429	45419	45396	45379	45370	45387	45325	45295	45310	45316	45281	45301	45264	45246	45230	45199	45219	45180	45185
45120	45145	45139	45146	45164	45152	45218	45225	45239	45237	45291	45259	45234	45297	45302	45348	45326	45300	45330	45337	45361	45347	45379	45378	45363	45367	45349	45372	45338	45401	45371	45346	45321	45334	45307	45291	45275	45274	45278	45227	45236	45261	45232	45206	45200	45182	45148	45205	45145	45187
45312	45305	45319	45337	45325	45303	45347	45346	45385	45392	45433	45419	45413	45431	45429	45444	45447	45495	45453	45531	45485	45547	45499	45506	45484	45493	45485	45468	45479	45491	45474	45529	45490	45489	45472	45454	45452	45442	45400	45423	45405	45441	45402	45397	45365	45362	45362	45393	45373	45368
45509	45507	45484	45481	45494	45478	45535	45549	45563	45551	45593	45555	45617	45587	45593	45557	45598	45571	45614	45623	45623	45622	45641	45618	45616	45625	45633	45606	45624	45593	45616	45615	45648	45625	45591	45608	45613	45613	45604	45604	45592	45623	45586	45619	45571	45565	45571	45580	45572	45600
45888	45894	45843	45862	45819	45842	45839	45854	45878	45911	45781	45874	45864	45837	45880	45929	45955	45872	45872	45940	45916	45909	45927	45989	45923	45943	45976	45952	45990	45889	45962	46041	45950	45948	45966	45904	45908	45868	45963	45914	45976	45954	45961	45911	45960	45947	45898	45913	45933	45999
46449	46445	46411	46406	46389	46375	46393	46408	46432	46423	46359	46419	46413	46412	46462	46439	46448	46416	46435	46445	46448	46479	46442	46464	46436	46441	46472	46455	46486	46476	46470	46499	46481	46484	46466	46496	46481	46451	46508	46512	46529	46522	46543	46507	46514	46506	46517	46533	46559	46596
46886	46879	46854	46851	46835	46847	46848	46836	46845	46849	46816	46844	46809	46843	46871	46805	46818	46774	46800	46826	46822	46828	46824	46846	46826	46837	46829	46844	46839	46833	46861	46897	46892	46864	46896	46900	46913	46941	46907	46958	46954	46959	46963	46950	46960	46962	46982	47053	47035	47102
47541	47517	47502	47479	47468	47484	47429	47460	47454	47449	47422	47446	47452	47437	47455	47442	47396	47405	47394	47391	47412	47411	47404	47398	47400	47417	47409	47414	47435	47429	47470	47464	47479	47474	47482	47491	47513	47536	47551	47555	47579	47594	47584	47595	47595	47598	47625	47673	47713	47760
48201	48171	48140	48122	48110	48114	48090	48110	48091	48078	48069	48057	48081	48065	48063	48040	48030	48009	48006	47983	47996	48024	48012	48003	48004	48009	48019	48026	48029	48067	48072	48088	48101	48106	48115	48127	48155	48176	48197	48218	48221	48237	48244	48243	48254	48266	48296	48345	48398	48418
48921	48889	48848	48823	48815	48807	48803	48790	48787	48760	48746	48747	48739	48747	48743	48727	48703	48679	48664	48665	48667	48662	48659	48662	48672	48661	48685	48709	48717	48723	48736	48745	48765	48760	48780	48801	48833	48849	48882	48911	48919	48927	48938	48952	48955	48973	49016	49057	49099	49133
49627	49613	49569	49540	49520	49509	49507	49489	49472	49463	49445	49435	49434	49419	49428	49393	49381	49352	49351	49366	49343	49344	49332	49330	49331	49353	49365	49366	49381	49395	49401	49426	49436	49454	49451	49480	49509	49544	49568	49596	49591	49621	49637	49636	49662	49683	49722	49755	49823	49843
50343	50307	50279	50252	50237	50219	50203	50189	50170	50151	50153	50124	50120	50114	50104	50089	50055	50051	50023	50025	50018	50017	50006	49999	49994	50022	50033	50047	50065	50077	50078	50100	50097	50129	50145	50160	50210	50238	50236	50273	50283	50296	50283	50318	50346	50383	50430	50454	50507	50539
51000	50971	50933	50910	50894	50903	50875	50845	50833	50815	50787	50774	50774	50763	50744	50733	50699	50693	50666	50657	50668	50653	50638	50633	50652	50666	50661	50697	50690	50703	50718	50729	50751	50755	50780	50805	50841	50888	50900	50912	50932	50941	50939	50987	51009	51032	51073	51122	51129	51167
51562	51531	51494	51464	51457	51429	51404	51406	51389	51371	51344	51344	51343	51311	51299	51290	51265	51236	51232	51213	51207	51171	51196	51193	51215	51212	51237	51241	51247	51266	51276	51276	51303	51313	51336	51373	51383	51433	51467	51461	51480	51485	51529	51490	51542	51574	51604	51635	51684	51701
52075	52048	52014	51991	51979	51992	51958	51927	51897	51886	51864	51863	51861	51836	51825	51807	51797	51788	51787	51722	51738	51732	51708	51714	51728	51734	51751	51760	51769	51782	51791	51780	51804	51810	51845	51861	51888	51922	51953	51962	51966	51970	51989	52019	52044	52069	52119	52160	52163	52158
52479	52449	52444	52396	52395	52394	52375	52337	52307	52285	52285	52273	52275	52248	52236	52226	52209	52168	52181	52194	52161	52163	52137	52137	52157	52155	52174	52165	52185	52174	52197	52201	52193	52219	52238	52273	52287	52327	52318	52353	52339	52364	52393	52397	52416	52454	52491	52521	52534	52528
52682	52649	52630	52612	52602	52610	52545	52552	52541	52533	52517	52522	52503	52467	52472	52444	52450	52478	52414	52423	52391	52361	52350	52370	52384	52394	52401	52413	52396	52429	52422	52426	52445	52447	52473	52452	52493	52530	52572	52545	52556	52553	52587	52591	52604	52629	52675	52718	52676	52687
52883	52862	52837	52835	52828	52800	52759	52770	52779	52760	52746	52715	52716	52701	52689	52688	52688	52632	52653	52685	52651	52622	52635	52625	52621	52637	52645	52656	52655	52649	52653	52670	52655	52668	52676	52701	52712	52753	52710	52744	52743	52732	52735	52785	52804	52845	52861	52842	52838	52847
52861	52847	52852	52846	52847	52830	52806	52802	52768	52776	52765	52781	52735	52733	52715	52724	52721	52751	52713	52708	52688	52678	52667	52660	52686	52691	52705	52690	52687	52689	52677	52685	52684	52700	52712	52701	52726	52733	52716	52757	52747	52743	52721	52769	52802	52822	52817	52828	52806	52811
52666	52662	52670	52685	52669	52659	52598	52620	52617	52612	52612	52596	52573	52575	52571	52576	52563	52549	52570	52551	52562	52537	52538	52534	52546	52555	52530	52554	52546	52531	52525	52518	52525	52539	52536	52553	52559	52558	52534	52559	52544	52563	52566	52591	52603	52609	52610	52595	52573	52587
52461	52469	52472	52452	52474	52483	52480	52452	52450	52441	52461	52432	52444	52418	52407	52422	52421	52423	52439	52420	52417	52400	52399	52400	52406	52403	52418	52407	52399	52380	52359	52384	52375	52366	52391	52389	52385	52379	52360	52371	52362	52352	52388	52385	52400	52410	52401	52375	52331	52342
52067	52074	52098	52072	52104	52094	52078	52090	52096	52087	52100	52108	52081	52076	52065	52068	52084	52112	52107	52088	52071	52063	52092	52071	52082	52075	52091	52073	52072	52058	52038	52035	52033	52035	52031	52027	52021	52011	51995	52001	51978	52001	51993	51986	52002	51995	51983	51962	51922	51906
51538	51541	51561	51574	51592	51600	51598	51583	51594	51602	51602	51581	51595	51589	51586	51588	51615	51616	51634	51626	51613	51618	51604	51627	51615	51613	51615	51591	51584	51578	51579	51565	51554	51560	51572	51558	51525	51510	51489	51489	51473	51451	51457	51473	51475	51475	51441	51410	51369	51352
50980	51010	51027	51048	51058	51056	51061	51061	51065	51075	51090	51093	51074	51075	51092	51093	51108	51121	51134	51126	51128	51119	51126	51120	51124	51116	51119	51105	51099	51084	51073	51057	51052	51042	51044	51015	51013	50975	50970	50954	50943	50937	50919	50936	50917	50916	50880	50844	50798	50781
50339	50361	50388	50418	50413	50433	50431	50446	50447	50452	50473	50472	50474	50475	50475	50491	50511	50534	50536	50541	50531	50538	50544	50547	50536	50525	50524	50516	50493	50485	50481	50463	50451	50445	50431	50434	50409	50374	50354	50325	50320	50310	50312	50298	50298	50275	50241	50192	50161	50122
49640	49645	49677	49706	49725	49738	49757	49766	49767	49785	49802	49780	49801	49798	49805	49825	49841	49859	49873	49882	49882	49885	49884	49882	49891	49878	49863	49855	49845	49831	49825	49811	49793	49790	49776	49753	49727	49688	49679	49656	49644	49637	49619	49620	49607	49575	49540	49500	49452	49412
48925	48938	48976	48985	49014	49040	49033	49043	49059	49077	49100	49089	49109	49123	49135	49133	49147	49171	49186	49198	49197	49204	49214	49218	49199	49190	49178	49182	49162	49156	49147	49136	49112	49108	49077	49057	49025	49000	48968	48966	48944	48942	48932	48919	48908	48871	48821	48787	48747	48695
48190	48213	48256	48277	48292	48329	48336	48342	48337	48372	48372	48391	48398	48411	48413	48438	48439	48489	48495	48499	48509	48518	48512	48519	48521	48498	48504	48476	48473	48461	48431	48427	48409	48411	48365	48389	48338	48278	48279	48273	48239	48240	48234	48206	48167	48147	48115	48075	48027	47985
47507	47557	47569	47606	47597	47623	47659	47663	47675	47686	47709	47751	47734	47757	47743	47759	47796	47819	47819	47832	47840	47847	47867	47839	47862	47867	47799	47829	47811	47793	47794	47771	47748	47748	47766	47680	47675	47645	47624	47595	47597	47575	47554	47555	47505	47500	47453	47396	47370	47329
46838	46878	46889	46908	46936	46975	46983	47013	47005	47040	47059	47042	47080	47113	47115	47106	47144	47143	47161	47153	47160	47204	47197	47188	47196	47158	47160	47155	47147	47139	47129	47128	47105	47090	47110	47039	47011	47009	46960	46947	46939	46926	46903	46891	46868	46833	46781	46750	46729	46736
46225	46280	46325	46323	46307	46366	46364	46408	46387	46444	46441	46442	46465	46526	46516	46530	46591	46537	46569	46580	46582	46602	46596	46604	46595	46605	46625	46547	46567	46533	46568	46524	46516	46514	46463	46429	46443	46361	46401	46367	46367	46338	46349	46324	46322	46227	46192	46173	46161	46177
45818	45833	45859	45876	45879	45900	45929	45928	45936	45961	45988	46055	46025	46037	46049	46054	46040	46089	46093	46093	46122	46108	46131	46132	46121	46072	46144	46072	46106	46070	46096	46062	46082	46027	45992	45995	45969	45907	45936	45931	45908	45909	45887	45860	45869	45826	45756	45752	45751	45773
45377	45409	45436	45475	45483	45463	45481	45517	45523	45547	45534	45590	45572	45648	45595	45603	45606	45613	45632	45676	45677	45685	45668	45707	45674	45653	45679	45653	45631	45638	45629	45648	45623	45592	45587	45605	45558	45477	45534	45509	45506	45503	45475	45452	45373	45414	45405	45364	45371	45364
45119	45113	45155	45102	45118	45159	45222	45214	45207	45223	45250	45234	45273	45261	45289	45300	45389	45295	45299	45325	45353	45353	45390	45390	45360	45388	45392	45328	45344	45327	45308	45318	45328	45311	45312	45311	45238	45236	45242	45239	45216	45229	45199	45163	45202	45206	45156	45132	45128	45113
45027	45036	45061	45050	45043	45072	45088	45123	45135	45121	45161	45158	45156	45223	45176	45184	45240	45204	45211	45205	45220	45215	45196	45266	45229	45285	45239	45202	45234	45238	45230	45230	45219	45208	45115	45126	45181	45225	45161	45147	45169	45169	45124	45135	45137	45096	45027	45077	45097	45149
44958	44966	44961	45007	45004	44989	45000	44994	45017	45039	45040	45014	45054	45111	45098	45071	45069	45065	45056	45079	45087	45093	45123	45142	45116	45088	45052	45078	45076	45114	45098	45110	45126	45120	45061	45119	45108	45129	45079	45072	45090	45049	45074	45051	45012	45027	44982	45018	45055	45082
45110	45122	45117	45062	45127	45106	45138	45119	45125	45144	45148	45153	45144	45211	45176	45186	45121	45178	45174	45169	45179	45181	45193	45258	45195	45133	45124	45170	45210	45200	45200	45204	45201	45153	45207	45201	45172	45209	45184	45193	45207	45201	45189	45193	45154	45141	45189	45181	45206	45220
45439	45453	45421	45405	45419	45431	45445	45438	45438	45449	45447	45479	45469	45515	45450	45457	45454	45428	45428	45444	45467	45457	45462	45510	45467	45478	45480	45442	45514	45498	45491	45485	45491	45479	45531	45493	45484	45520	45525	45529	45539	45551	45524	45498	45541	45530	45548	45549	45569	45582
45805	45821	45778	45784	45764	45771	45781	45771	45773	45775	45744	45765	45750	45751	45776	45779	45794	45746	45744	45743	45739	45748	45733	45762	45746	45765	45726	45753	45802	45767	45771	45780	45808	45807	45813	45823	45823	45794	45839	45866	45843	45879	45859	45877	45906	45878	45874	45941	45961	45973
46363	46332	46318	46316	46248	46284	46282	46278	46273	46273	46251	46281	46260	46236	46288	46237	46213	46226	46198	46219	46239	46224	46220	46209	46210	46221	46218	46219	46248	46238	46247	46276	46276	46274	46273	46299	46338	46302	46349	46386	46418	46386	46387	46390	46414	46419	46414	46471	46525	46538
46961	46929	46896	46878	46879	46846	46845	46846	46841	46821	46798	46839	46805	46821	46811	46805	46755	46740	46763	46746	46742	46736	46737	46736	46736	46790	46768	46765	46761	46791	46806	46807	46829	46836	46817	46846	46886	46920	46932	46949	46960	46965	46972	46959	47010	47004	47051	47068	47112	47152
47640	47613	47585	47555	47559	47535	47513	47514	47500	47488	47476	47477	47488	47488	47456	47434	47424	47405	47405	47395	47397	47390	47383	47352	47392	47368	47399	47406	47401	47429	47452	47451	47466	47481	47478	47500	47536	47566	47600	47621	47617	47632	47640	47648	47647	47682	47735	47769	47833	47851
48385	48357	48330	48292	48280	48267	48258	48252	48244	48222	48204	48206	48190	48184	48186	48162	48162	48123	48121	48105	48104	48091	48083	48057	48085	48101	48136	48119	48113	48155	48161	48167	48185	48187	48203	48241	48259	48299	48307	48324	48354	48364	48370	48378	48392	48415	48478	48524	48551	48592
49158	49132	49099	49071	49052	49027	49027	49006	48993	48983	48965	48946	48950	48943	48914	48907	48881	48877	48845	48841	48838	48824	48819	48827	48832	48846	48856	48878	48886	48877	48910	48906	48925	48943	48966	48983	49021	49047	49074	49091	49096	49105	49122	49141	49157	49204	49238	49280	49309	49353
49940	49898	49879	49856	49828	49812	49808	49785	49765	49752	49736	49714	49707	49707	49685	49664	49650	49650	49633	49620	49599	49598	49582	49568	49589	49600	49625	49622	49649	49646	49669	49689	49689	49695	49721	49746	49788	49800	49832	49858	49884	49877	49891	49904	49952	49954	50018	50051	50082	50119
50661	50624	50586	50563	50553	50523	50528	50509	50483	50453	50460	50440	50417	50408	50417	50400	50361	50353	50350	50325	50303	50309	50295	50264	50313	50309	50332	50360	50343	50361	50367	50390	50394	50411	50442	50449	50489	50526	50535	50554	50538	50564	50593	50612	50621	50661	50703	50752	50781	50784
51377	51356	51313	51307	51282	51276	51244	51218	51206	51210	51174	51176	51162	51154	51113	51117	51081	51091	51075	51058	51039	51035	51023	51015	51033	51065	51056	51088	51098	51095	51093	51111	51114	51123	51145	51180	51211	51246	51268	51268	51261	51293	51304	51326	51347	51407	51411	51456	51465	51481
51986	51963	51933	51924	51893	51885	51871	51848	51821	51818	51801	51798	51770	51760	51723	51742	51732	51714	51696	51677	51643	51661	51649	51668	51683	51678	51689	51701	51681	51713	51716	51718	51724	51743	51775	51786	51809	51846	51866	51872	51893	51881	51908	51918	51961	51969	52024	52048	52055	52065
52418	52420	52407	52371	52360	52355	52329	52302	52288	52289	52270	52268	52234	52230	52190	52204	52196	52209	52189	52182	52138	52139	52134	52168	52111	52154	52177	52190	52170	52183	52191	52176	52190	52232	52234	52271	52287	52287	52301	52307	52370	52332	52350	52342	52407	52425	52417	52467	52462	52472
52861	52837	52810	52811	52816	52797	52772	52752	52741	52746	52729	52706	52700	52677	52662	52655	52649	52673	52659	52632	52580	52612	52599	52616	52570	52631	52633	52637	52640	52644	52656	52623	52649	52685	52671	52710	52708	52728	52732	52754	52741	52744	52773	52751	52825	52848	52858	52852	52845	52823
53141	53118	53101	53115	53109	53096	53093	53058	53038	53053	53038	53013	53010	52990	52943	52978	52977	52976	52964	52966	52920	52959	52936	52929	52955	52937	52960	52957	52953	52979	52964	52955	52973	52980	52986	53010	53002	53032	53018	53036	53014	53019	53066	53047	53065	53117	53124	53100	53112	53063
53167	53157	53128	53131	53131	53136	53116	53113	53104	53073	53107	53062	53079	53056	53040	53035	53048	53061	53063	53041	52986	53030	52995	53002	52991	53037	53050	53044	53051	53019	53024	53011	53024	53038	53045	53037	53059	53049	53067	53040	53094	53042	53060	53057	53084	53097	53094	53081	53094	53064
53143	53136	53140	53141	53136	53129	53148	53106	53127	53125	53134	53119	53117	53092	53120	53089	53095	53105	53101	53109	53119	53082	53090	53088	53084	53083	53087	53087	53073	53076	53087	53038	53060	53078	53075	53087	53064	53080	53069	53075	53097	53046	53072	53076	53085	53072	53091	53068	53038	53022
52971	52980	52980	53009	53017	53020	53001	52996	52983	52997	52987	52976	52994	52980	52944	52971	52972	52979	52987	53000	53023	52975	52979	53003	53037	52990	52983	52995	52984	52972	52971	52933	52956	52953	52957	52961	52951	52945	52937	52939	52924	52907	52921	52897	52917	52920	52911	52874	52826	52808
52555	52563	52594	52592	52601	52618	52603	52598	52605	52601	52600	52619	52609	52584	52575	52603	52613	52626	52644	52635	52621	52621	52656	52644	52666	52627	52630	52631	52609	52603	52604	52596	52573	52590	52592	52575	52574	52553	52532	52531	52480	52510	52513	52487	52517	52497	52491	52465	52428	52382
52142	52156	52174	52203	52211	52217	52211	52200	52221	52223	52227	52230	52236	52219	52194	52215	52265	52265	52274	52274	52288	52265	52272	52283	52301	52284	52273	52256	52249	52253	52223	52215	52205	52213	52213	52206	52177	52153	52133	52110	52084	52097	52113	52106	52101	52088	52052	52028	51974	51951
51569	51600	51614	51638	51647	51651	51663	51657	51673	51689	51698	51693	51692	51688	51699	51714	51733	51749	51757	51755	51770	51764	51762	51775	51781	51768	51763	51739	51736	51718	51692	51707	51690	51694	51684	51669	51643	51615	51599	51558	51588	51573	51561	51533	51538	51525	51483	51439	51403	51379
50887	50922	50952	50970	50980	50999	51014	51005	51015	51031	51038	51048	51053	51042	51064	51083	51087	51107	51129	51137	51139	51140	51139	51143	51134	51134	51121	51110	51098	51098	51080	51058	51053	51064	51033	51017	50989	50970	50943	50917	50921	50907	50896	50906	50875	50850	50811	50773	50717	50694
50179	50199	50234	50252	50276	50286	50295	50312	50328	50330	50343	50353	50357	50363	50367	50384	50406	50422	50438	50446	50452	50473	50468	50460	50458	50462	50436	50434	50421	50409	50391	50386	50375	50351	50346	50323	50297	50268	50246	50229	50216	50210	50206	50179	50158	50139	50086	50054	50004	49979
49402	49432	49470	49482	49497	49523	49530	49538	49568	49570	49592	49604	49608	49595	49610	49640	49648	49675	49680	49694	49698	49716	49731	49728	49725	49700	49694	49678	49671	49664	49643	49639	49624	49611	49601	49570	49529	49512	49482	49471	49464	49445	49430	49405	49389	49365	49323	49302	49250	49220
48626	48647	48685	48705	48725	48739	48769	48773	48783	48795	48813	48822	48835	48837	48838	48868	48891	48899	48932	48936	48923	48955	48942	48961	48949	48948	48922	48910	48912	48894	48887	48873	48864	48858	48825	48811	48782	48743	48716	48711	48692	48679	48670	48665	48627	48596	48560	48525	48493	48460
47844	47855	47896	47912	47924	47954	47950	47986	47991	48026	48025	48040	48049	48057	48067	48088	48096	48120	48114	48144	48163	48163	48172	48168	48185	48150	48145	48129	48130	48123	48101	48099	48089	48065	48064	48032	47983	47952	47954	47908	47931	47914	47889	47883	47848	47813	47768	47743	47746	47699
47077	47109	47132	47154	47181	47191	47211	47233	47257	47258	47281	47287	47294	47325	47350	47332	47349	47366	47376	47395	47397	47424	47431	47445	47422	47419	47393	47385	47371	47359	47382	47339	47328	47319	47316	47256	47264	47226	47211	47176	47188	47181	47153	47093	47101	47079	47042	47019	47013	47001
46457	46479	46510	46522	46554	46552	46591	46605	46648	46641	46651	46646	46648	46681	46719	46699	46702	46728	46768	46739	46753	46769	46736	46786	46748	46744	46738	46729	46734	46720	46678	46712	46726	46678	46650	46649	46609	46579	46591	46606	46570	46543	46553	46517	46500	46471	46430	46399	46449	46391
45812	45846	45871	45868	45872	45871	45909	45945	45985	45954	45975	45995	46014	46013	46017	46039	46041	46031	46024	46072	46095	46085	46134	46092	46081	46083	46082	46045	46070	46038	46078	46044	46075	46011	46007	45993	45968	45947	45934	45922	45920	45925	45886	45923	45836	45808	45776	45807	45727	45781
45303	45341	45370	45362	45402	45393	45385	45431	45436	45446	45475	45475	45515	45494	45513	45517	45507	45523	45556	45539	45571	45564	45614	45599	45566	45569	45543	45543	45541	45577	45580	45545	45584	45529	45493	45496	45465	45467	45424	45499	45424	45419	45423	45425	45364	45313	45310	45293	45306	45336
45049	45056	45075	45058	45055	45100	45079	45123	45110	45131	45143	45165	45168	45221	45201	45205	45196	45210	45185	45204	45245	45245	45296	45269	45202	45241	45205	45243	45200	45230	45280	45227	45219	45177	45190	45151	45154	45127	45159	45192	45137	45159	45100	45154	45081	45061	45053	45052	45099	45086
44838	44788	44784	44797	44770	44818	44835	44814	44782	44818	44857	44849	44888	44904	44912	44904	44888	44891	44880	44880	44896	44931	44966	44933	44903	44899	44880	44924	44887	44897	44863	44920	44927	44897	44869	44893	44859	44901	44851	44822	44863	44835	44863	44838	44801	44817	44781	44795	44875	44855
44706	44686	44655	44662	44689	44691	44679	44677	44712	44708	44715	44745	44727	44709	44763	44744	44729	44732	44778	44713	44727	44773	44797	44727	44738	44735	44740	44728	44735	44726	44783	44747	44711	44769	44742	44693	44716	44712	44727	44685	44756	44677	44714	44695	44711	44709	44683	44725	44765	44764
44903	44829	44816	44821	44805	44840	44830	44814	44862	44831	44859	44838	44862	44871	44863	44849	44855	44837	44840	44818	44843	44838	44806	44846	44830	44817	44830	44821	44827	44842	44891	44867	44824	44856	44852	44871	44865	44891	44889	44915	44894	44874	44872	44874	44879	44873	44888	44904	44921	44955
45036	45021	44989	45012	44997	45014	44988	45009	44984	45011	44996	45009	44990	45021	45025	45004	44976	44997	44929	44980	44969	44959	44923	44981	44963	44960	44964	44979	44979	44986	44989	45023	44992	44990	45001	45015	45026	45040	45069	45070	45063	45089	45085	45061	45064	45077	45098	45127	45105	45198
45501	45444	45419	45400	45402	45411	45376	45383	45349	45394	45380	45381	45375	45392	45379	45381	45374	45351	45352	45321	45326	45319	45287	45330	45328	45329	45341	45287	45335	45373	45310	45398	45383	45402	45402	45415	45428	45446	45470	45472	45478	45500	45465	45460	45494	45513	45529	45564	45568	45623
45906	45876	45865	45840	45832	45829	45817	45823	45829	45811	45785	45803	45785	45790	45781	45779	45747	45773	45749	45719	45719	45712	45679	45693	45707	45719	45715	45717	45745	45786	45748	45784	45807	45779	45819	45800	45837	45845	45877	45886	45899	45895	45915	45912	45931	45955	45996	46028	46080	46102
46518	46506	46480	46477	46459	46436	46464	46452	46442	46419	46396	46395	46400	46395	46389	46379	46353	46335	46349	46325	46313	46310	46268	46278	46307	46299	46331	46341	46329	46359	46378	46360	46384	46419	46427	46427	46450	46477	46499	46534	46516	46516	46539	46535	46583	46586	46623	46679	46708	46746
47307	47276	47243	47219	47200	47180	47187	47173	47165	47119	47115	47121	47142	47129	47127	47104	47075	47059	47025	47037	47026	47013	47008	47002	47010	47021	47018	47039	47070	47077	47080	47094	47098	47099	47133	47172	47185	47208	47233	47258	47275	47282	47286	47289	47305	47340	47387	47419	47490	47500
48081	48042	48002	47987	47977	47959	47931	47904	47897	47904	47890	47873	47874	47866	47852	47832	47816	47800	47789	47769	47765	47766	47740	47738	47758	47773	47772	47785	47813	47808	47812	47840	47825	47859	47877	47901	47931	47967	47991	48020	48034	48045	48034	48064	48091	48116	48158	48213	48236	48251
48911	48890	48855	48853	48821	48784	48775	48761	48753	48732	48720	48716	48701	48692	48671	48662	48658	48635	48632	48610	48590	48574	48556	48563	48594	48602	48605	48603	48633	48646	48654	48657	48669	48691	48711	48752	48782	48808	48826	48835	48847	48861	48888	48889	48913	48953	49004	49048	49074	49099
49754	49726	49691	49667	49643	49647	49623	49599	49578	49558	49542	49541	49542	49529	49516	49498	49475	49471	49460	49445	49426	49411	49414	49412	49419	49432	49448	49465	49471	49469	49483	49493	49493	49529	49541	49563	49600	49624	49649	49651	49683	49697	49694	49726	49755	49783	49828	49858	49886	49904
50606	50574	50539	50525	50503	50480	50462	50475	50447	50423	50396	50385	50386	50354	50348	50342	50334	50311	50312	50281	50279	50252	50256	50259	50251	50280	50288	50296	50306	50306	50331	50321	50372	50374	50384	50405	50449	50466	50485	50508	50512	50540	50540	50563	50585	50610	50659	50684	50717	50721
51418	51353	51327	51346	51307	51282	51275	51274	51248	51243	51214	51193	51180	51174	51138	51144	51130	51121	51097	51106	51088	51086	51063	51068	51082	51076	51101	51097	51130	51131	51123	51147	51156	51187	51180	51212	51250	51269	51274	51302	51301	51296	51314	51342	51382	51418	51454	51473	51475	51483
52049	51994	51999	51985	51958	51945	51927	51916	51892	51893	51873	51857	51839	51823	51812	51812	51801	51808	51802	51774	51768	51743	51737	51744	51755	51784	51777	51777	51787	51809	51798	51805	51833	51842	51842	51865	51923	51928	51928	51927	51930	51942	51964	51977	52021	52036	52067	52089	52079	52086
52645	52660	52657	52631	52615	52593	52578	52523	52543	52576	52532	52526	52487	52490	52464	52468	52453	52454	52468	52456	52430	52435	52400	52414	52435	52425	52446	52457	52445	52449	52443	52491	52450	52461	52499	52516	52542	52554	52556	52548	52576	52611	52588	52603	52636	52662	52678	52690	52697	52667
53119	53143	53147	53093	53087	53090	53082	53024	53059	53013	53043	53013	53004	52992	52968	52979	52975	52998	52981	52972	52969	52941	52949	52944	52948	52980	52971	52962	52974	52965	52960	52934	52988	52997	53001	53014	53054	53055	53042	53050	53061	53025	53078	53090	53122	53143	53125	53149	53122	53099
53437	53419	53411	53393	53412	53397	53389	53433	53361	53320	53354	53331	53327	53312	53293	53326	53300	53340	53323	53324	53318	53307	53294	53271	53312	53298	53294	53356	53319	53315	53293	53289	53290	53362	53344	53361	53397	53366	53353	53341	53354	53305	53347	53380	53383	53417	53414	53403	53381	53377
53691	53637	53671	53612	53648	53637	53636	53599	53608	53619	53572	53593	53589	53581	53573	53553	53572	53581	53620	53567	53575	53575	53563	53597	53581	53576	53582	53545	53573	53578	53557	53577	53559	53525	53595	53572	53602	53591	53576	53556	53564	53554	53579	53571	53610	53621	53608	53582	53557	53539
53629	53679	53734	53641	53677	53691	53653	53625	53669	53678	53646	53651	53649	53630	53634	53606	53665	53655	53657	53657	53658	53663	53647	53644	53644	53684	53666	53625	53653	53649	53645	53673	53616	53589	53651	53648	53667	53614	53601	53605	53583	53614	53619	53615	53627	53622	53616	53576	53552	53537
53467	53512	53545	53505	53520	53514	53509	53510	53505	53457	53509	53506	53500	53486	53493	53467	53517	53541	53544	53541	53553	53548	53547	53557	53549	53547	53554	53539	53534	53525	53508	53518	53499	53460	53494	53495	53520	53461	53455	53425	53447	53430	53434	53445	53462	53421	53436	53375	53363	53315
53212	53235	53261	53283	53268	53288	53281	53304	53274	53263	53261	53283	53273	53257	53271	53307	53288	53322	53331	53339	53323	53330	53343	53348	53360	53325	53317	53317	53314	53297	53283	53309	53273	53239	53291	53275	53210	53230	53211	53196	53190	53177	53188	53175	53195	53189	53149	53101	53086	53034
52775	52837	52798	52846	52871	52861	52871	52877	52879	52879	52920	52891	52884	52885	52891	52921	52924	52957	52955	52964	52969	52975	52966	52988	52975	52946	52944	52957	52939	52948	52915	52868	52888	52878	52897	52883	52808	52826	52809	52792	52793	52781	52782	52783	52767	52737	52714	52675	52628	52605
52189	52219	52223	52260	52266	52287	52290	52259	52305	52334	52329	52321	52331	52325	52324	52326	52355	52375	52398	52394	52401	52420	52435	52433	52415	52429	52404	52378	52369	52359	52358	52372	52341	52320	52329	52306	52270	52255	52215	52208	52196	52202	52197	52185	52178	52143	52115	52059	52035	51984
51583	51631	51621	51646	51663	51684	51693	51709	51710	51734	51750	51743	51752	51743	51762	51784	51809	51807	51816	51835	51846	51856	51860	51866	51857	51851	51835	51813	51811	51785	51798	51766	51760	51747	51730	51720	51689	51661	51643	51617	51603	51592	51593	51576	51558	51535	51501	51447	51417	51377
50840	50853	50878	50920	50921	50947	50954	50973	50991	51003	51000	51015	51026	51031	51042	51064	51082	51085	51112	51124	51132	51146	51147	51157	51144	51134	51111	51096	51104	51087	51077	51075	51056	51041	51018	50991	50974	50935	50918	50887	50886	50877	50861	50842	50832	50803	50751	50704	50677	50644
50024	50069	50083	50122	50137	50147	50173	50179	50190	50213	50216	50240	50239	50256	50262	50268	50291	50300	50306	50333	50334	50357	50361	50359	50350	50338	50321	50315	50296	50286	50276	50280	50263	50249	50233	50208	50170	50141	50124	50110	50097	50091	50069	50051	50029	50011	49953	49913	49886	49864
49216	49252	49288	49306	49323	49339	49350	49384	49394	49403	49406	49417	49441	49442	49471	49466	49494	49500	49515	49518	49539	49548	49571	49556	49551	49532	49521	49517	49501	49495	49475	49484	49463	49445	49421	49407	49366	49349	49325	49305	49296	49273	49278	49249	49225	49178	49163	49114	49079	49059
48401	48438	48454	48457	48494	48515	48525	48537	48569	48569	48614	48611	48614	48630	48648	48680	48666	48679	48691	48708	48713	48720	48723	48735	48719	48723	48693	48686	48679	48689	48680	48658	48638	48626	48595	48585	48540	48518	48517	48485	48479	48470	48451	48439	48418	48364	48343	48294	48285	48283
47629	47691	47702	47725	47741	47723	47783	47778	47795	47809	47820	47830	47853	47864	47884	47910	47911	47889	47906	47914	47934	47939	47964	47977	47946	47915	47926	47896	47914	47880	47901	47899	47876	47875	47840	47817	47786	47772	47751	47748	47738	47721	47730	47691	47650	47618	47602	47587	47557	47551
46905	46918	46957	46964	46974	47007	47001	47001	47047	47062	47084	47079	47111	47101	47115	47092	47110	47125	47160	47162	47152	47164	47172	47184	47177	47177	47141	47137	47161	47118	47143	47093	47122	47110	47078	47062	47000	47025	47015	46994	46974	46985	46971	46939	46897	46897	46867	46841	46824	46821
46214	46237	46207	46262	46296	46288	46315	46340	46357	46364	46325	46402	46344	46404	46397	46414	46431	46387	46440	46420	46457	46511	46461	46469	46478	46445	46449	46432	46438	46469	46411	46444	46391	46384	46402	46365	46325	46346	46315	46285	46306	46320	46277	46263	46259	46231	46202	46155	46185	46219
45762	45782	45773	45776	45793	45770	45805	45837	45837	45868	45864	45866	45908	45906	45902	45977	45907	45904	45906	45955	45911	45961	45937	45950	45919	45940	45924	45909	45907	45877	45906	45954	45905	45896	45873	45865	45871	45845	45856	45828	45850	45811	45799	45813	45771	45759	45763	45758	45742	45759
45291	45321	45337	45302	45314	45310	45322	45338	45343	45338	45436	45374	45390	45402	45397	45397	45396	45436	45397	45388	45412	45387	45401	45406	45419	45386	45373	45402	45409	45416	45426	45444	45418	45376	45347	45350	45413	45363	45342	45338	45362	45347	45326	45305	45295	45309	45279	45266	45296	45350
45048	45099	44984	45032	45052	44958	44992	45076	45116	44982	45108	45121	45037	45144	45080	45009	45064	45092	44944	45171	45041	45040	45006	45013	45140	45090	45126	45035	45141	45156	45173	45048	45163	45088	45083	45045	45117	45023	44983	45042	44985	45066	44972	45093	45061	44977	45060	44878	45069	45055
45198	45211	45171	45156	45185	45188	45187	45206	45200	45163	45155	45207	45202	45225	45207	45218	45189	45210	45179	45225	45188	45203	45169	45179	45218	45199	45202	45192	45234	45219	45230	45235	45249	45210	45192	45195	45222	45220	45169	45191	45192	45223	45191	45220	45212	45168	45203	45168	45244	45273
44919	44908	44886	44864	44886	44860	44870	44892	44914	44859	44931	44900	44949	44905	44891	44940	44878	44900	44848	44909	44866	44806	44859	44860	44877	44844	44865	44828	44874	44835	44895	44901	44906	44904	44883	44894	44896	44937	44888	44939	44946	44966	44939	44940	44943	44950	44951	45013	45013	45049
45097	45057	45048	45061	45021	45011	45019	45024	45050	45034	45050	45029	45041	45033	45049	44978	45004	44951	44968	45025	45000	44975	44987	44954	44974	44977	44979	44995	44990	44967	45015	45019	45035	45015	45029	45047	45072	45091	45059	45083	45129	45109	45138	45131	45131	45107	45137	45127	45222	45263
45307	45318	45277	45278	45237	45210	45228	45249	45223	45225	45164	45222	45254	45199	45204	45198	45214	45223	45157	45163	45167	45206	45156	45147	45167	45175	45173	45161	45176	45223	45221	45234	45229	45237	45226	45234	45291	45302	45273	45334	45315	45328	45357	45351	45355	45384	45378	45484	45474	45517
45750	45729	45708	45680	45686	45670	45665	45644	45631	45637	45595	45603	45645	45584	45621	45617	45576	45505	45553	45499	45521	45557	45518	45504	45523	45529	45542	45565	45549	45545	45596	45578	45626	45598	45624	45640	45673	45682	45695	45728	45740	45739	45747	45739	45769	45799	45841	45904	45920	45947
46339	46307	46287	46254	46233	46251	46216	46195	46178	46183	46175	46159	46128	46151	46130	46121	46105	46109	46098	46105	46063	46040	46027	46050	46057	46077	46084	46096	46087	46140	46129	46133	46162	46154	46179	46190	46242	46248	46288	46274	46301	46325	46293	46332	46358	46362	46417	46447	46490	46535
46967	46942	46915	46884	46878	46847	46803	46816	46818	46807	46791	46781	46764	46761	46763	46759	46709	46689	46710	46719	46673	46675	46648	46649	46663	46683	46679	46695	46708	46705	46730	46739	46753	46766	46796	46805	46833	46862	46896	46908	46913	46911	46936	46939	46978	47014	47049	47073	47121	47144
47687	47670	47618	47598	47584	47583	47549	47517	47517	47515	47479	47483	47491	47465	47454	47429	47412	47414	47399	47392	47373	47367	47362	47354	47377	47379	47409	47411	47424	47437	47420	47441	47457	47469	47485	47517	47543	47572	47614	47611	47636	47636	47673	47682	47694	47729	47781	47811	47832	47881
48480	48447	48417	48396	48384	48355	48338	48331	48313	48284	48275	48252	48257	48239	48219	48208	48194	48187	48186	48157	48149	48146	48126	48135	48139	48159	48179	48185	48190	48189	48201	48202	48210	48253	48273	48293	48331	48337	48381	48391	48403	48410	48420	48447	48464	48502	48543	48586	48598	48632
49256	49228	49208	49189	49158	49151	49143	49107	49082	49068	49060	49049	49044	49001	48991	48990	48989	48969	48971	48958	48940	48936	48915	48910	48927	48942	48956	48971	48964	48978	48988	49006	49003	49029	49052	49070	49104	49131	49152	49159	49170	49194	49194	49230	49260	49284	49342	49345	49379	49392
50043	50022	49991	49984	49957	49944	49905	49901	49883	49859	49838	49835	49829	49807	49790	49788	49781	49782	49764	49746	49745	49719	49708	49709	49733	49737	49762	49770	49774	49774	49777	49794	49792	49819	49844	49859	49885	49906	49932	49934	49943	49941	49981	50003	50032	50038	50090	50121	50140	50136
50757	50727	50730	50684	50685	50658	50629	50620	50606	50587	50563	50555	50561	50533	50531	50509	50512	50495	50508	50477	50477	50464	50465	50465	50476	50478	50500	50511	50507	50507	50520	50511	50534	50537	50571	50583	50615	50628	50634	50662	50658	50659	50692	50691	50737	50744	50790	50791	50830	50809
51473	51444	51431	51417	51399	51388	51399	51357	51327	51329	51315	51292	51247	51257	51248	51236	51249	51265	51248	51245	51227	51183	51204	51208	51221	51225	51241	51250	51250	51240	51242	51230	51243	51281	51300	51316	51331	51343	51326	51366	51360	51362	51372	51415	51430	51458	51474	51509	51485	51482
52050	52017	52026	52008	51993	52021	51999	51943	51951	51923	51902	51897	51845	51867	51862	51877	51863	51840	51876	51842	51847	51839	51846	51837	51859	51842	51868	51874	51879	51857	51871	51862	51871	51885	51896	51922	51921	51935	51932	51944	51933	51953	51982	51977	52009	52032	52045	52025	52029	52009
52451	52434	52425	52426	52424	52406	52365	52388	52365	52368	52357	52341	52294	52327	52319	52299	52331	52363	52320	52293	52307	52305	52280	52312	52315	52327	52336	52319	52316	52325	52326	52295	52325	52332	52345	52355	52354	52351	52374	52363	52374	52374	52406	52396	52420	52435	52440	52405	52404	52413
52831	52829	52843	52833	52798	52808	52763	52805	52797	52779	52784	52770	52776	52762	52733	52743	52767	52727	52785	52768	52759	52743	52732	52752	52764	52755	52767	52775	52780	52760	52734	52735	52746	52774	52775	52748	52769	52767	52779	52770	52770	52751	52782	52798	52798	52805	52801	52774	52785	52772
53049	53083	53091	53083	53110	53103	53073	53065	53064	53080	53052	53047	53008	53042	53023	53038	53053	53087	53054	53101	53060	53090	53053	53064	53071	53072	53053	53074	53056	53058	53055	53030	53026	53043	53053	53061	53044	53029	52977	53022	53019	53013	52987	53035	53030	53049	53036	53013	52982	52944
53062	53062	53072	53081	53082	53098	53043	53091	53083	53085	53088	53051	53048	53053	53057	53060	53071	53073	53115	53095	53095	53107	53115	53106	53095	53113	53110	53100	53085	53078	53079	53068	53059	53070	53087	53086	53035	53029	52990	53018	53015	53016	53006	53016	53013	53030	53005	52949	52950	52897
53025	53030	53033	53035	53061	53060	53049	53079	53056	53070	53078	53071	53064	53069	53070	53081	53090	53145	53119	53133	53136	53126	53134	53142	53129	53100	53147	53120	53115	53094	53093	53081	53080	53088	53039	53067	53030	53025	53006	53000	52987	52991	52997	53004	52990	52981	52951	52916	52873	52847
52802	52814	52841	52881	52872	52882	52912	52883	52895	52903	52905	52923	52905	52899	52906	52913	52918	52929	52949	52959	52965	52980	52965	52992	52963	52964	52981	52949	52944	52936	52928	52919	52918	52906	52865	52855	52862	52833	52781	52804	52800	52798	52795	52782	52791	52769	52726	52686	52659	52647
52407	52434	52447	52506	52488	52515	52529	52518	52527	52528	52548	52552	52557	52547	52569	52558	52589	52592	52616	52627	52627	52633	52649	52647	52622	52642	52639	52612	52599	52592	52583	52574	52544	52548	52545	52515	52502	52469	52439	52445	52421	52431	52406	52412	52395	52370	52338	52294	52258	52195
51965	51995	52022	52068	52070	52068	52077	52093	52106	52116	52130	52133	52133	52135	52150	52167	52194	52191	52212	52207	52224	52236	52244	52244	52246	52225	52241	52208	52193	52189	52167	52157	52146	52149	52146	52124	52073	52047	52024	52014	52000	52016	51960	51982	51954	51924	51894	51847	51813	51787
51405	51421	51459	51479	51514	51512	51536	51540	51563	51577	51583	51610	51600	51601	51616	51626	51643	51649	51661	51682	51695	51697	51710	51700	51700	51699	51676	51676	51660	51656	51637	51618	51606	51596	51570	51547	51531	51508	51464	51462	51457	51443	51434	51423	51402	51375	51334	51283	51251	51235
50739	50771	50810	50815	50843	50869	50873	50893	50914	50931	50944	50963	50957	50963	50984	50993	51012	51028	51026	51030	51060	51061	51057	51076	51064	51053	51049	51026	51010	51010	51006	50991	50977	50950	50937	50917	50883	50855	50837	50819	50812	50790	50788	50781	50754	50711	50671	50633	50603	50580
50054	50087	50121	50147	50170	50162	50179	50210	50221	50241	50261	50272	50286	50285	50295	50315	50335	50334	50343	50362	50375	50386	50393	50403	50373	50358	50341	50342	50337	50336	50325	50310	50294	50280	50249	50234	50203	50188	50165	50136	50137	50128	50111	50086	50058	50030	49981	49946	49919	49895
49320	49354	49378	49395	49418	49443	49454	49471	49484	49503	49522	49535	49547	49570	49579	49577	49590	49600	49607	49627	49628	49640	49649	49647	49648	49628	49612	49611	49602	49586	49586	49576	49564	49534	49530	49486	49471	49458	49431	49420	49408	49403	49377	49351	49331	49301	49264	49225	49197	49195
48610	48621	48641	48682	48688	48699	48710	48749	48752	48782	48787	48821	48818	48840	48833	48846	48855	48869	48868	48876	48895	48909	48909	48915	48891	48882	48873	48863	48847	48852	48840	48838	48831	48817	48800	48767	48746	48714	48716	48686	48680	48662	48643	48628	48592	48585	48534	48506	48492	48481
47870	47890	47905	47905	47913	47957	47971	47998	48008	48026	48041	48076	48084	48076	48095	48107	48117	48117	48105	48122	48122	48145	48159	48151	48145	48149	48082	48097	48112	48101	48101	48114	48087	48069	48051	48046	48007	47967	47965	47969	47958	47934	47925	47899	47876	47854	47804	47799	47791	47807
47196	47215	47231	47261	47233	47269	47281	47310	47316	47342	47352	47400	47352	47381	47387	47410	47358	47408	47399	47400	47426	47438	47443	47446	47419	47386	47355	47391	47391	47404	47409	47392	47374	47389	47323	47306	47330	47281	47287	47284	47277	47270	47247	47233	47238	47169	47147	47155	47148	47177
46667	46654	46658	46704	46635	46708	46698	46735	46736	46738	46753	46771	46791	46784	46818	46815	46752	46798	46805	46797	46800	46835	46824	46817	46824	46780	46785	46792	46768	46799	46806	46793	46813	46761	46755	46753	46749	46682	46734	46707	46721	46720	46693	46674	46695	46595	46648	46622	46628	46696
46089	46098	46099	46086	46096	46121	46124	46148	46161	46168	46173	46153	46197	46243	46214	46216	46196	46203	46199	46203	46218	46223	46224	46252	46193	46249	46184	46197	46207	46196	46202	46205	46223	46179	46217	46208	46176	46170	46154	46167	46154	46152	46135	46136	46137	46096	46086	46095	46111	46163
45651	45607	45630	45671	45683	45654	45658	45661	45671	45683	45685	45692	45693	45743	45726	45742	45761	45704	45706	45690	45711	45713	45729	45733	45704	45747	45735	45689	45746	45718	45724	45740	45685	45700	45741	45692	45712	45666	45699	45709	45677	45677	45691	45657	45723	45638	45647	45647	45681	45696
45426	45416	45408	45402	45412	45406	45403	45384	45420	45433	45457	45450	45457	45452	45482	45447	45470	45446	45437	45434	45423	45429	45439	45492	45422	45461	45415	45413	45463	45447	45451	45443	45437	45434	45481	45434	45452	45432	45481	45456	45449	45448	45472	45437	45470	45394	45489	45463	45483	45494
45214	45195	45179	45122	45101	45193	45189	45187	45169	45178	45199	45160	45189	45183	45214	45206	45245	45168	45155	45160	45157	45168	45154	45108	45146	45155	45109	45185	45196	45179	45166	45188	45190	45197	45159	45251	45225	45174	45211	45251	45227	45245	45248	45234	45173	45223	45276	45285	45329	45336
45189	45199	45180	45192	45137	45160	45140	45162	45163	45162	45136	45115	45149	45125	45144	45145	45155	45134	45105	45112	45104	45101	45094	45108	45104	45041	45145	45117	45159	45127	45118	45151	45151	45158	45104	45200	45176	45179	45218	45210	45214	45232	45234	45231	45274	45234	45238	45293	45329	45396
45293	45250	45224	45233	45215	45220	45199	45192	45195	45186	45182	45135	45162	45165	45190	45183	45136	45125	45141	45132	45100	45123	45131	45125	45126	45149	45158	45126	45126	45144	45146	45147	45198	45181	45153	45201	45210	45281	45260	45253	45293	45273	45264	45301	45338	45252	45328	45372	45412	45446
45516	45471	45479	45390	45376	45418	45414	45421	45399	45383	45362	45391	45348	45324	45361	45351	45304	45330	45308	45310	45265	45303	45291	45244	45270	45293	45263	45325	45278	45341	45335	45349	45382	45392	45407	45417	45430	45458	45479	45492	45481	45490	45503	45513	45563	45569	45564	45625	45656	45671
45922	45907	45853	45838	45837	45802	45800	45790	45755	45774	45748	45763	45743	45731	45740	45718	45705	45707	45707	45657	45661	45662	45646	45686	45652	45636	45664	45679	45674	45693	45691	45717	45734	45731	45783	45779	45808	45823	45841	45859	45877	45887	45890	45916	45956	45977	45966	46024	46066	46133
46336	46307	46278	46256	46258	46202	46199	46210	46169	46162	46133	46157	46124	46086	46129	46100	46077	46058	46059	46058	46045	46051	46025	45987	46033	46061	46063	46088	46067	46116	46090	46120	46137	46129	46139	46146	46193	46245	46254	46280	46299	46302	46308	46311	46326	46362	46383	46456	46485	46517
46913	46877	46855	46835	46772	46789	46764	46744	46725	46712	46712	46678	46678	46647	46653	46640	46606	46634	46610	46617	46571	46577	46581	46562	46568	46592	46631	46647	46628	46630	46637	46653	46673	46682	46704	46732	46756	46819	46818	46843	46818	46856	46851	46894	46867	46936	46949	47018	47062	47069
47569	47525	47505	47489	47462	47453	47411	47412	47405	47384	47360	47351	47337	47328	47313	47280	47301	47278	47261	47248	47257	47234	47230	47244	47253	47256	47283	47284	47296	47300	47303	47295	47324	47344	47357	47377	47402	47426	47465	47478	47474	47503	47504	47538	47554	47612	47626	47681	47687	47708
48232	48195	48184	48154	48121	48114	48100	48090	48073	48051	48038	48008	48000	47983	47969	47975	47965	47945	47945	47937	47933	47915	47902	47925	47913	47922	47957	47957	47970	47974	47969	47975	47987	48015	48030	48056	48085	48099	48127	48131	48162	48169	48173	48200	48238	48266	48297	48336	48367	48373
48950	48941	48898	48890	48857	48846	48823	48807	48781	48779	48765	48743	48730	48715	48690	48698	48687	48675	48671	48649	48652	48630	48624	48635	48648	48665	48667	48682	48683	48695	48686	48698	48714	48722	48739	48767	48798	48823	48843	48846	48873	48872	48888	48911	48937	48966	48999	49050	49053	49071
49642	49633	49619	49598	49577	49565	49533	49516	49506	49486	49486	49470	49438	49444	49419	49425	49412	49410	49401	49397	49389	49368	49376	49381	49395	49386	49413	49415	49407	49417	49418	49421	49434	49452	49481	49492	49504	49518	49540	49553	49571	49578	49580	49610	49657	49653	49699	49721	49739	49731
50356	50333	50320	50306	50293	50270	50266	50239	50240	50227	50195	50184	50173	50147	50142	50133	50148	50133	50138	50138	50109	50109	50102	50092	50115	50141	50139	50148	50135	50145	50142	50149	50156	50173	50194	50197	50224	50235	50240	50266	50259	50279	50290	50307	50342	50360	50366	50395	50402	50388
51003	51006	50972	50987	50965	50943	50947	50931	50904	50893	50880	50876	50843	50835	50840	50826	50843	50830	50848	50836	50833	50816	50814	50805	50835	50821	50848	50843	50827	50846	50838	50834	50839	50862	50867	50885	50886	50897	50914	50918	50925	50944	50948	50955	51009	51010	51033	51020	51023	51015
51509	51508	51523	51509	51505	51499	51484	51463	51462	51437	51428	51424	51434	51386	51396	51391	51386	51391	51407	51407	51372	51393	51371	51356	51417	51392	51403	51407	51401	51393	51400	51393	51398	51401	51419	51436	51431	51437	51431	51440	51473	51457	51459	51511	51502	51567	51510	51513	51511	51493
52018	52024	52017	52037	52025	52019	52020	51994	51998	51981	51995	51965	51963	51946	51921	51948	51947	51960	51959	51956	51977	51941	51939	51913	51941	51961	51962	51968	51936	51955	51945	51933	51929	51945	51965	51947	51968	51954	51957	51964	51986	51957	51979	52003	52013	52019	52003	51998	51974	51963
52394	52415	52407	52422	52415	52398	52398	52393	52387	52389	52394	52390	52385	52364	52388	52364	52374	52386	52402	52378	52427	52391	52377	52356	52397	52385	52390	52368	52396	52347	52359	52351	52346	52366	52366	52371	52353	52353	52361	52338	52373	52356	52357	52339	52389	52356	52356	52345	52314	52304
52597	52612	52630	52622	52637	52641	52632	52636	52629	52606	52615	52641	52610	52607	52571	52620	52641	52628	52634	52649	52685	52650	52657	52673	52687	52655	52648	52632	52643	52607	52625	52619	52628	52597	52622	52600	52591	52580	52568	52583	52546	52553	52567	52577	52567	52565	52553	52517	52512	52459
52740	52764	52801	52802	52793	52811	52805	52801	52812	52806	52806	52821	52803	52811	52764	52805	52816	52847	52840	52832	52861	52868	52867	52841	52880	52847	52841	52841	52808	52805	52823	52797	52789	52804	52799	52781	52754	52741	52734	52694	52699	52711	52725	52723	52726	52697	52704	52654	52621	52585
52727	52749	52761	52802	52799	52813	52812	52817	52814	52834	52825	52841	52846	52839	52847	52860	52847	52874	52869	52889	52947	52898	52890	52917	52891	52904	52886	52873	52872	52851	52851	52832	52835	52830	52824	52811	52801	52768	52754	52715	52700	52721	52716	52687	52707	52721	52663	52637	52570	52553
52515	52551	52589	52600	52624	52615	52617	52637	52638	52647	52667	52683	52671	52692	52713	52672	52701	52709	52715	52738	52719	52745	52764	52752	52773	52732	52713	52707	52689	52701	52690	52668	52665	52659	52641	52634	52621	52582	52577	52545	52530	52551	52536	52502	52525	52506	52452	52406	52361	52358
52329	52347	52386	52395	52420	52413	52442	52447	52467	52473	52488	52504	52476	52499	52514	52525	52544	52530	52544	52565	52595	52573	52589	52603	52597	52562	52554	52545	52545	52521	52513	52508	52510	52484	52481	52444	52430	52401	52385	52387	52384	52345	52338	52330	52317	52288	52254	52193	52159	52123
51943	51971	51995	52015	52049	52042	52065	52066	52094	52099	52138	52134	52131	52147	52145	52155	52190	52193	52196	52199	52224	52228	52224	52223	52214	52218	52197	52178	52165	52168	52171	52153	52143	52121	52120	52088	52057	52041	52007	52010	51987	51979	51966	51968	51931	51898	51862	51804	51790	51754
[truncated: 485 more rows]
[truncated: 966 more columns]

## Sheet: FMCWTimes
Time (duration of exp from FMCW view) in seconds
0
5
10
15
20
25
30
35
40
45
50
55
60
65
70
75
80
85
90
95
100
105
110
115
120
125
130
135
140
145
150
155
160
165
170
175
180
185
190
[truncated: 977 more rows]
